# Supplementary material for: Plastic Creep Constraint in Nylon Instrument Strings
Source: Materials (Basel). 2025 Jan 7;18(2):223. doi: 10.3390/ma18020223 (PMC11766866; doi:10.3390/ma18020223)
Supplement: Supplementary file 1 [file materials-18-00223-s001.zip › data_files/string_N28_nylon/string_test_data_N28_step_14.csv]

Date	Time	+-	f0	Frequency	Tension	LengthAdj	Temp	Rel.Hm	Abs.Hm	Pk.Magnitude	Harmonics	Fitted.f0	Bend.Stiff	Fit.Error
2024/03/06	10:18:14	--	ok	361.0680	42.120	0.063067	21.71	64.247	12.235	55291980.377085	8	361.2562	6.11545e-05	3.69956e-04
2024/03/06	10:18:23	--	ok	397.6960	50.303	0.064874	21.74	64.222	12.251	80186220.655798	13	397.9447	6.47373e-05	3.55502e-04
2024/03/06	10:18:30	--	ok	393.0100	49.255	0.064672	21.71	64.186	12.223	74062475.266893	12	393.2694	6.40170e-05	3.48460e-04
2024/03/06	10:18:38	--	ok	393.7960	49.453	0.064725	21.62	64.210	12.168	73893470.327325	13	394.0436	6.49703e-05	3.41318e-04
2024/03/06	10:18:45	ok	ok	393.8160	49.477	0.064737	21.50	64.411	12.116	69625952.955726	12	394.0958	6.32550e-05	2.51065e-04
2024/03/06	10:23:45	--	ok	392.6860	49.231	0.064737	21.74	64.182	12.243	64495717.269458	12	392.9664	6.34335e-05	3.51062e-04
2024/03/06	10:23:52	--	ok	394.2080	49.595	0.064809	21.82	64.176	12.301	74770261.624346	12	394.4365	6.33274e-05	3.26382e-04
2024/03/06	10:23:58	ok	ok	393.8540	49.515	0.064798	21.74	64.109	12.229	71600710.119223	14	394.0754	6.49429e-05	3.54392e-04
2024/03/06	10:28:58	--	ok	393.4340	49.422	0.064798	21.78	64.260	12.286	67870198.515655	13	393.7300	6.25506e-05	3.16636e-04
2024/03/06	10:29:05	ok	ok	394.0660	49.576	0.064828	21.81	64.196	12.295	72053386.265479	14	394.2848	6.31172e-05	3.44794e-04
2024/03/06	10:34:04	--	ok	393.7140	49.508	0.064828	21.85	64.163	12.319	76044190.224812	12	393.9776	6.36797e-05	3.01906e-04
2024/03/06	10:34:10	ok	ok	394.0280	49.591	0.064844	21.88	64.178	12.341	76658216.546131	14	394.2817	6.43938e-05	3.75440e-04
2024/03/06	10:39:10	--	ok	393.7660	49.531	0.064844	21.88	64.167	12.339	76047345.696600	13	394.0344	6.31461e-05	3.64413e-04
2024/03/06	10:39:16	ok	ok	394.0700	49.598	0.064857	21.92	64.173	12.370	79435406.388408	13	394.2870	6.38885e-05	3.77188e-04
2024/03/06	10:44:16	ok	ok	393.8320	49.547	0.064857	21.89	64.251	12.366	76274092.730119	12	394.0984	6.27749e-05	3.75854e-04
2024/03/06	10:49:16	--	ok	393.7020	49.512	0.064857	21.95	64.222	12.401	77224200.045512	12	393.9800	6.30843e-05	3.03827e-04
2024/03/06	10:49:23	ok	ok	393.9980	49.590	0.064873	21.94	64.219	12.390	67579344.624022	14	394.2404	6.47097e-05	3.61917e-04
2024/03/06	10:54:22	ok	ok	393.8340	49.562	0.064873	21.96	64.274	12.420	75027061.085399	13	394.1152	6.24343e-05	3.65025e-04
2024/03/06	10:59:22	--	ok	393.7380	49.536	0.064873	22.01	64.274	12.451	70789697.681917	14	393.9999	6.35619e-05	3.78415e-04
2024/03/06	10:59:28	ok	ok	394.0040	49.603	0.064887	22.02	64.286	12.463	75101445.871903	13	394.2843	6.32672e-05	3.64937e-04
2024/03/06	11:04:28	ok	ok	393.8940	49.586	0.064887	22.06	64.233	12.483	73757089.882889	12	394.1447	6.21449e-05	2.49145e-04
2024/03/06	11:09:28	--	ok	393.7780	49.554	0.064887	22.06	64.305	12.497	72218303.205104	12	394.0574	6.25958e-05	3.91115e-04
2024/03/06	11:09:34	ok	ok	394.0620	49.619	0.064899	22.08	64.277	12.503	75641984.761791	10	394.2688	6.41539e-05	2.68567e-04
2024/03/06	11:14:34	ok	ok	393.9300	49.596	0.064899	22.09	64.291	12.517	73243685.078842	13	394.2056	6.27146e-05	3.87860e-04
2024/03/06	11:19:34	--	ok	393.7260	49.542	0.064899	21.82	64.904	12.440	72883786.020192	14	393.9964	6.34462e-05	3.45811e-04
2024/03/06	11:19:41	ok	ok	394.0860	49.621	0.064914	21.84	64.936	12.458	76178624.486430	14	394.2834	6.45078e-05	3.64611e-04
2024/03/06	11:24:40	--	ok	393.7740	49.555	0.064914	21.30	65.904	12.256	82014330.866763	14	394.0267	6.29264e-05	3.45567e-04
2024/03/06	11:24:46	ok	ok	394.0240	49.618	0.064927	21.30	65.863	12.248	72532660.386673	12	394.2825	6.32911e-05	3.84359e-04
2024/03/06	11:29:46	ok	ok	393.8020	49.575	0.064927	21.00	66.101	12.081	67996309.314592	13	394.0909	6.21096e-05	3.49975e-04
2024/03/06	11:34:46	--	ok	393.6720	49.552	0.064927	20.83	66.149	11.971	62657733.575577	13	393.9341	6.32915e-05	3.46223e-04
2024/03/06	11:34:52	ok	ok	394.0460	49.636	0.064945	20.83	66.149	11.971	79059846.282612	13	394.2876	6.42162e-05	3.50928e-04
2024/03/06	11:39:52	ok	ok	393.8820	49.606	0.064945	20.67	66.232	11.878	76040930.203975	12	394.1389	6.39527e-05	3.70044e-04
2024/03/06	11:44:52	--	ok	393.7700	49.584	0.064945	20.58	66.149	11.795	73660079.308020	12	394.0547	6.31603e-05	3.76828e-04
2024/03/06	11:44:59	ok	ok	394.0220	49.641	0.064957	20.58	66.149	11.795	73459811.940596	13	394.2989	6.38385e-05	3.61157e-04
2024/03/06	11:49:58	ok	ok	393.8860	49.618	0.064957	20.44	66.165	11.708	67081067.405694	13	394.1826	6.28889e-05	3.64592e-04
2024/03/06	11:54:58	ok	ok	393.8160	49.600	0.064957	20.42	66.046	11.669	68125934.677195	13	394.0888	6.38403e-05	3.54293e-04
2024/03/06	11:59:58	--	ok	393.7500	49.583	0.064957	20.37	66.027	11.637	66575902.527148	13	394.0149	6.42159e-05	3.47352e-04
2024/03/06	12:00:04	ok	ok	394.0220	49.649	0.06497	20.36	66.035	11.629	59942964.312105	12	394.2871	6.42884e-05	3.55763e-04
2024/03/06	12:05:04	ok	ok	393.9400	49.630	0.06497	20.32	66.049	11.603	58125044.210345	13	394.2266	6.29013e-05	3.47740e-04
2024/03/06	12:10:04	ok	ok	393.8740	49.618	0.06497	20.29	65.972	11.569	55625951.022504	12	394.1368	6.41269e-05	3.63691e-04
2024/03/06	12:15:04	ok	ok	393.8140	49.606	0.06497	20.26	65.968	11.551	54330458.195674	12	394.0762	6.40107e-05	3.58806e-04
2024/03/06	12:20:04	--	ok	393.7640	49.593	0.06497	20.23	65.893	11.518	53983071.991299	13	394.0108	6.47719e-05	3.42639e-04
2024/03/06	12:20:11	ok	ok	394.0200	49.656	0.064983	20.23	65.881	11.516	58505241.708115	11	394.3046	6.36071e-05	3.63106e-04
2024/03/06	12:25:10	ok	ok	393.9680	49.644	0.064983	20.25	65.884	11.525	54756326.431219	11	394.2329	6.42983e-05	3.70586e-04
2024/03/06	12:30:10	ok	ok	393.9220	49.631	0.064983	20.25	65.812	11.513	55496046.688073	12	394.2315	6.21438e-05	3.84798e-04
2024/03/06	12:35:10	ok	ok	393.8640	49.622	0.064983	20.22	65.766	11.487	53020597.888899	12	394.1645	6.24240e-05	3.55052e-04
2024/03/06	12:40:10	ok	ok	393.8300	49.611	0.064983	20.23	65.780	11.498	51903184.784909	12	394.1065	6.33847e-05	3.45610e-04
2024/03/06	12:45:10	ok	ok	393.8000	49.605	0.064983	20.25	65.711	11.495	54105076.346785	13	394.0776	6.36277e-05	3.53639e-04
2024/03/06	12:50:10	--	ok	393.7580	49.600	0.064983	20.26	65.673	11.499	52115624.920328	13	394.0141	6.37696e-05	3.40063e-04
2024/03/06	12:50:17	ok	ok	394.0020	49.657	0.064996	20.26	65.682	11.501	62754393.933219	13	394.2981	6.36398e-05	3.48046e-04
2024/03/06	12:55:16	ok	ok	393.9480	49.644	0.064996	20.23	65.669	11.479	58259020.644199	13	394.2344	6.31651e-05	3.32924e-04
2024/03/06	13:00:16	ok	ok	393.9000	49.635	0.064996	20.25	65.609	11.477	61562793.279648	13	394.1805	6.44199e-05	3.36489e-04
2024/03/06	13:05:16	ok	ok	393.8760	49.629	0.064996	20.25	65.609	11.477	63352564.028193	13	394.1637	6.40788e-05	3.46668e-04
2024/03/06	13:10:16	ok	ok	393.8540	49.628	0.064996	20.32	65.528	11.511	62261097.366396	13	394.1195	6.46307e-05	3.47014e-04
2024/03/06	13:15:16	ok	ok	393.8380	49.620	0.064996	20.32	65.509	11.508	62193927.054860	13	394.1220	6.37679e-05	3.57750e-04
2024/03/06	13:20:16	ok	ok	393.8100	49.613	0.064996	20.37	65.418	11.530	64756609.906691	12	394.0823	6.45042e-05	3.58408e-04
2024/03/06	13:25:16	--	ok	393.7960	49.613	0.064996	20.43	65.460	11.575	65580980.696101	11	394.0745	6.41836e-05	3.62551e-04
2024/03/06	13:25:22	ok	ok	394.0420	49.671	0.065007	20.44	65.412	11.575	53374286.690364	11	394.2748	6.57038e-05	3.63170e-04
2024/03/06	13:30:22	ok	ok	393.9840	49.657	0.065007	20.44	65.400	11.573	53420663.281377	12	394.2665	6.35793e-05	3.62096e-04
2024/03/06	13:35:22	ok	ok	393.9540	49.654	0.065007	20.46	65.373	11.579	54662005.766522	14	394.2249	6.46779e-05	3.30029e-04
2024/03/06	13:40:22	ok	ok	393.9620	49.653	0.065007	20.53	65.386	11.628	55083596.962021	11	394.2053	6.51363e-05	3.66403e-04
2024/03/06	13:45:22	ok	ok	393.9620	49.648	0.065007	20.59	65.298	11.652	52868939.895124	12	394.2171	6.43806e-05	3.33633e-04
2024/03/06	13:50:22	ok	ok	393.9600	49.643	0.065007	20.63	65.286	11.679	52742471.539177	13	394.2176	6.26412e-05	3.26924e-04
2024/03/06	13:55:22	ok	ok	393.9260	49.644	0.065007	20.70	65.359	11.742	52430583.213955	12	394.1934	6.36540e-05	3.60271e-04
2024/03/06	14:00:22	ok	ok	393.9060	49.636	0.065007	20.72	65.281	11.737	53700976.011961	12	394.1878	6.33393e-05	3.84300e-04
2024/03/06	14:05:22	ok	ok	393.8760	49.635	0.065007	20.77	65.281	11.775	52771401.647736	11	394.1591	6.37462e-05	3.43694e-04
2024/03/06	14:10:22	ok	ok	393.8720	49.630	0.065007	20.79	65.304	11.788	55835684.182697	12	394.1393	6.38482e-05	3.35098e-04
2024/03/06	14:15:22	ok	ok	393.8400	49.627	0.065007	20.82	65.341	11.815	53305660.623927	12	394.1179	6.37511e-05	3.58055e-04
2024/03/06	14:20:22	ok	ok	393.8180	49.622	0.065007	20.86	65.298	11.837	54509186.080836	12	394.1139	6.29636e-05	3.75813e-04
2024/03/06	14:25:22	--	ok	393.7960	49.619	0.065007	20.89	65.364	11.867	57386255.809651	14	394.0631	6.46514e-05	3.22989e-04
2024/03/06	14:25:28	ok	ok	394.0580	49.676	0.065018	20.91	65.249	11.866	56908882.731116	12	394.3204	6.43961e-05	3.45395e-04
2024/03/06	14:30:28	ok	ok	393.9700	49.667	0.065018	20.90	65.257	11.859	57741758.427946	11	394.2722	6.40706e-05	3.43819e-04
2024/03/06	14:35:28	ok	ok	393.9820	49.663	0.065018	20.96	65.185	11.884	56674836.015449	12	394.2684	6.33854e-05	3.33662e-04
2024/03/06	14:40:28	ok	ok	393.9620	49.658	0.065018	20.97	65.208	11.898	57692616.954640	12	394.2294	6.36978e-05	3.36880e-04
2024/03/06	14:45:28	ok	ok	393.9220	49.652	0.065018	21.00	65.183	11.913	53739656.459278	12	394.2128	6.34005e-05	3.75832e-04
2024/03/06	14:50:28	ok	ok	393.9200	49.647	0.065018	21.00	65.212	11.919	53407261.208590	12	394.1931	6.30883e-05	3.48574e-04
2024/03/06	14:55:28	ok	ok	393.8780	49.640	0.065018	21.00	65.183	11.913	58478144.505138	12	394.1644	6.36714e-05	3.47049e-04
2024/03/06	15:00:28	ok	ok	393.8780	49.642	0.065018	21.03	65.199	11.935	56222091.464522	12	394.1741	6.30183e-05	3.58726e-04
2024/03/06	15:05:28	ok	ok	393.8440	49.634	0.065018	21.03	65.220	11.939	55677705.433302	12	394.1357	6.36007e-05	3.60946e-04
2024/03/06	15:10:28	ok	ok	393.8380	49.631	0.065018	21.06	65.212	11.957	53636531.396397	13	394.1284	6.28068e-05	3.28415e-04
2024/03/06	15:15:28	ok	ok	393.8260	49.627	0.065018	21.09	65.249	11.985	57051486.554767	12	394.1014	6.29462e-05	3.33069e-04
2024/03/06	15:20:28	--	ok	393.7940	49.622	0.065018	21.07	65.258	11.975	54900848.303047	12	394.0664	6.31032e-05	3.57365e-04
2024/03/06	15:20:34	ok	ok	394.0540	49.687	0.06503	21.11	65.203	11.997	58156665.541333	12	394.3271	6.39410e-05	3.56177e-04
2024/03/06	15:25:34	ok	ok	393.9920	49.668	0.06503	21.07	65.238	11.971	58100093.586618	13	394.2760	6.22759e-05	3.25026e-04
2024/03/06	15:30:34	ok	ok	393.9580	49.661	0.06503	21.07	65.176	11.960	55705428.810934	12	394.2180	6.34939e-05	3.51542e-04
2024/03/06	15:35:34	ok	ok	393.9280	49.656	0.06503	21.06	65.203	11.956	58113819.476020	12	394.2063	6.32706e-05	3.35615e-04
2024/03/06	15:40:34	ok	ok	393.9060	49.645	0.06503	21.06	65.235	11.962	57645402.689732	13	394.1866	6.28054e-05	3.35745e-04
2024/03/06	15:45:34	ok	ok	393.8900	49.645	0.06503	21.09	65.211	11.978	56566337.605043	11	394.1421	6.39675e-05	3.55701e-04
2024/03/06	15:50:34	ok	ok	393.8380	49.638	0.06503	21.07	65.226	11.969	54849346.224654	12	394.1223	6.30392e-05	3.40877e-04
2024/03/06	15:55:34	ok	ok	393.8380	49.631	0.06503	21.06	65.235	11.962	56062572.018113	11	394.0832	6.39889e-05	3.58843e-04
2024/03/06	16:00:34	--	ok	393.7940	49.627	0.06503	21.04	65.243	11.952	56884316.133749	12	394.0727	6.30674e-05	3.45237e-04
2024/03/06	16:00:41	ok	ok	394.0520	49.685	0.065041	21.06	65.245	11.963	58157968.073578	13	394.3164	6.37496e-05	3.33652e-04
2024/03/06	16:05:40	ok	ok	393.9860	49.671	0.065041	21.06	65.235	11.962	57128290.470056	13	394.2652	6.26935e-05	3.40769e-04
2024/03/06	16:10:40	ok	ok	393.9700	49.663	0.065041	21.00	65.245	11.925	55553728.504251	12	394.2248	6.33498e-05	3.35159e-04
2024/03/06	16:15:40	ok	ok	393.9360	49.660	0.065041	21.00	65.245	11.925	59788167.624686	12	394.2105	6.31507e-05	3.45895e-04
2024/03/06	16:20:40	ok	ok	393.9160	49.648	0.065041	21.04	65.180	11.940	55130479.996558	13	394.2011	6.26694e-05	3.26186e-04
2024/03/06	16:25:40	ok	ok	393.9200	49.653	0.065041	21.04	65.202	11.944	56522171.740509	13	394.1747	6.32606e-05	3.35521e-04
2024/03/06	16:30:40	ok	ok	393.8580	49.640	0.065041	21.00	65.212	11.919	59819302.562670	12	394.1245	6.36429e-05	3.49163e-04
2024/03/06	16:35:40	ok	ok	393.8260	49.635	0.065041	20.97	65.220	11.900	56222676.256044	12	394.0893	6.32326e-05	3.23092e-04
2024/03/06	16:40:40	ok	ok	393.8240	49.631	0.065041	20.97	65.240	11.903	52718168.857112	13	394.0753	6.35301e-05	3.18704e-04
2024/03/06	16:45:40	--	ok	393.7620	49.624	0.065041	20.91	65.249	11.866	58542933.563301	13	394.0264	6.41052e-05	3.45281e-04
2024/03/06	16:45:47	ok	ok	394.0400	49.692	0.065054	20.94	65.212	11.878	57668295.865667	11	394.2803	6.52955e-05	3.62555e-04
2024/03/06	16:50:46	ok	ok	393.9820	49.673	0.065054	20.89	65.295	11.854	57669841.297265	11	394.2149	6.49127e-05	3.49143e-04
2024/03/06	16:55:46	ok	ok	393.9400	49.666	0.065054	20.89	65.243	11.845	57273269.788602	12	394.2092	6.29513e-05	3.41597e-04
2024/03/06	17:00:46	ok	ok	393.9180	49.660	0.065054	20.82	65.281	11.804	56415249.527592	12	394.2085	6.28654e-05	3.46988e-04
2024/03/06	17:05:46	ok	ok	393.8760	49.648	0.065054	20.80	65.307	11.800	57331549.170291	12	394.1683	6.27056e-05	3.19134e-04
2024/03/06	17:10:46	ok	ok	393.8520	49.643	0.065054	20.77	65.303	11.779	57039644.990576	13	394.1195	6.34315e-05	3.41505e-04
2024/03/06	17:15:46	ok	ok	393.8420	49.642	0.065054	20.77	65.293	11.777	57723680.110647	13	394.1157	6.29562e-05	3.40550e-04
2024/03/06	17:20:46	--	ok	393.7900	49.631	0.065054	20.72	65.303	11.741	58017979.410868	12	394.0712	6.29807e-05	3.52619e-04
2024/03/06	17:20:53	ok	ok	394.0120	49.682	0.065065	20.70	65.309	11.733	59106002.212583	13	394.2948	6.35751e-05	3.36332e-04
2024/03/06	17:25:52	ok	ok	393.9540	49.668	0.065065	20.66	65.344	11.710	56857730.661259	13	394.2167	6.44146e-05	3.19499e-04
2024/03/06	17:30:52	ok	ok	393.9260	49.669	0.065065	20.62	65.303	11.673	55901425.944323	12	394.2067	6.32686e-05	3.60413e-04
2024/03/06	17:35:52	ok	ok	393.9100	49.659	0.065065	20.60	65.270	11.658	57289308.355878	12	394.1797	6.32455e-05	3.76640e-04
2024/03/06	17:40:52	ok	ok	393.8660	49.651	0.065065	20.59	65.277	11.649	55443106.216669	12	394.1420	6.37387e-05	3.45461e-04
2024/03/06	17:45:52	ok	ok	393.8300	49.641	0.065065	20.50	65.362	11.606	55096898.703878	12	394.1045	6.34119e-05	3.49660e-04
2024/03/06	17:50:52	--	ok	393.7720	49.636	0.065065	20.39	65.533	11.559	57145427.421686	11	394.0083	6.54351e-05	3.52208e-04
2024/03/06	17:50:59	ok	ok	394.0200	49.695	0.065078	20.39	65.513	11.555	58589719.062282	12	394.2733	6.47897e-05	3.54343e-04
2024/03/06	17:55:58	ok	ok	393.9500	49.676	0.065078	20.32	65.509	11.508	62259999.085366	13	394.1971	6.48624e-05	3.44910e-04
2024/03/06	18:00:58	ok	ok	393.9200	49.674	0.065078	20.33	65.359	11.491	60835474.442073	12	394.1871	6.43710e-05	3.58625e-04
2024/03/06	18:05:58	ok	ok	393.8680	49.661	0.065078	20.31	65.367	11.474	60855990.941903	12	394.1341	6.51087e-05	3.52917e-04
2024/03/06	18:10:58	ok	ok	393.8720	49.660	0.065078	20.32	65.316	11.474	58658053.202526	14	394.1270	6.54511e-05	3.38142e-04
2024/03/06	18:15:58	ok	ok	393.8520	49.653	0.065078	20.26	65.327	11.438	65106634.383807	12	394.1214	6.43457e-05	3.59137e-04
2024/03/06	18:20:58	--	ok	393.7960	49.638	0.065078	20.18	65.426	11.399	64853775.723846	13	394.0414	6.49551e-05	3.35645e-04
2024/03/06	18:21:05	ok	ok	394.0200	49.698	0.065089	20.16	65.403	11.386	59541998.402793	13	394.2855	6.50458e-05	3.11524e-04
2024/03/06	18:26:04	ok	ok	393.9620	49.686	0.065089	20.12	65.385	11.354	60659378.800476	13	394.2386	6.43282e-05	3.55307e-04
2024/03/06	18:31:04	ok	ok	393.9740	49.683	0.065089	20.12	65.293	11.339	61340642.754151	11	394.2044	6.54466e-05	3.51571e-04
2024/03/06	18:36:04	ok	ok	393.9260	49.678	0.065089	20.11	65.344	11.338	60432291.069615	13	394.1970	6.45565e-05	3.22981e-04
2024/03/06	18:41:04	ok	ok	393.8960	49.663	0.065089	20.09	65.359	11.330	59525159.985630	11	394.1314	6.58835e-05	3.48833e-04
2024/03/06	18:46:04	ok	ok	393.8640	49.657	0.065089	20.02	65.350	11.283	63307408.637472	12	394.1322	6.48058e-05	3.39646e-04
2024/03/06	18:51:04	ok	ok	393.8620	49.662	0.065089	20.05	65.353	11.301	58262286.016488	12	394.1237	6.40193e-05	3.44094e-04
2024/03/06	18:56:04	--	ok	393.7920	49.639	0.065089	19.92	65.405	11.226	60471273.075246	12	394.0655	6.42839e-05	3.28210e-04
2024/03/06	18:56:11	ok	ok	394.0500	49.708	0.0651	19.92	65.423	11.229	62001343.659469	12	394.3178	6.41890e-05	3.39885e-04
2024/03/06	19:01:10	ok	ok	393.9660	49.681	0.0651	19.79	65.547	11.166	61949486.712837	10	394.1858	6.59413e-05	3.35315e-04
2024/03/06	19:06:10	ok	ok	393.8960	49.675	0.0651	19.72	65.574	11.125	60740370.671503	13	394.1840	6.40508e-05	3.42467e-04
2024/03/06	19:11:10	ok	ok	393.8720	49.664	0.0651	19.69	65.560	11.104	57611585.224534	14	394.1702	6.34140e-05	3.13658e-04
2024/03/06	19:16:10	ok	ok	393.8400	49.659	0.0651	19.61	65.446	11.029	59178589.554800	14	394.1265	6.40721e-05	3.24811e-04
2024/03/06	19:21:10	ok	ok	393.8260	49.657	0.0651	19.65	65.412	11.051	55924069.931300	14	394.1354	6.34143e-05	3.08353e-04
2024/03/06	19:26:10	ok	ok	393.8200	49.652	0.0651	19.64	65.267	11.018	60733156.757140	13	394.1066	6.37345e-05	3.46330e-04
2024/03/06	19:31:10	--	ok	393.7840	49.644	0.0651	19.60	65.281	10.993	56838865.975193	14	394.0990	6.32605e-05	3.22667e-04
2024/03/06	19:31:17	ok	ok	394.0280	49.699	0.065112	19.62	65.298	11.014	55863237.906792	13	394.2831	6.46894e-05	3.27736e-04
2024/03/06	19:36:16	ok	ok	393.9760	49.691	0.065112	19.58	65.280	10.984	59492876.785220	13	394.2714	6.38720e-05	3.40224e-04
2024/03/06	19:41:16	ok	ok	393.9460	49.682	0.065112	19.53	65.321	10.955	59667101.862782	12	394.2345	6.37785e-05	3.39616e-04
2024/03/06	19:46:16	ok	ok	393.9220	49.676	0.065112	19.54	65.272	10.955	59998851.253106	13	394.1683	6.52602e-05	3.19076e-04
2024/03/06	19:51:16	ok	ok	393.8960	49.675	0.065112	19.50	65.286	10.930	56606828.390827	13	394.1744	6.47307e-05	3.06083e-04
2024/03/06	19:56:16	ok	ok	393.8740	49.664	0.065112	19.47	65.252	10.907	56468015.467462	13	394.1590	6.38998e-05	3.26990e-04
2024/03/06	20:01:16	ok	ok	393.8320	49.663	0.065112	19.40	65.341	10.876	54997281.221343	13	394.1222	6.40161e-05	3.24534e-04
2024/03/06	20:06:16	--	ok	393.7920	49.650	0.065112	19.30	65.446	10.830	54369752.742416	13	394.0487	6.49146e-05	3.16112e-04
2024/03/06	20:06:23	ok	ok	394.0420	49.708	0.065123	19.31	65.399	10.831	56968017.674782	13	394.3199	6.44631e-05	3.42338e-04
2024/03/06	20:11:22	ok	ok	393.9740	49.693	0.065123	19.20	65.431	10.763	59457585.745037	13	394.2515	6.42411e-05	3.27348e-04
2024/03/06	20:16:22	ok	ok	393.9220	49.680	0.065123	19.14	65.463	10.733	55298065.875867	12	394.1986	6.44450e-05	3.32459e-04
2024/03/06	20:21:22	ok	ok	393.8960	49.675	0.065123	19.07	65.463	10.689	56026969.760724	13	394.1786	6.40459e-05	3.27670e-04
2024/03/06	20:26:22	ok	ok	393.8540	49.666	0.065123	19.06	65.467	10.680	54066573.632805	12	394.1145	6.52503e-05	3.41503e-04
2024/03/06	20:31:22	ok	ok	393.8680	49.670	0.065123	19.09	65.270	10.666	56998199.994403	13	394.1396	6.46502e-05	3.20128e-04
2024/03/06	20:36:22	ok	ok	393.8440	49.665	0.065123	19.06	65.254	10.645	60639503.137234	10	394.0823	6.56122e-05	3.35433e-04
2024/03/06	20:41:22	ok	ok	393.8220	49.655	0.065123	19.04	65.252	10.637	58702791.333065	11	394.0624	6.60276e-05	3.55675e-04
2024/03/06	20:46:22	ok	ok	393.8260	49.657	0.065123	19.06	65.254	10.645	57513174.317981	12	394.1153	6.37807e-05	3.49831e-04
2024/03/06	20:51:22	--	ok	393.7880	49.647	0.065123	19.01	65.238	10.616	59579449.736132	11	394.0564	6.56043e-05	3.45642e-04
2024/03/06	20:51:29	ok	ok	394.0400	49.702	0.065134	19.01	65.199	10.609	51928211.916932	14	394.2943	6.55225e-05	3.42503e-04
2024/03/06	20:56:28	ok	ok	393.9980	49.693	0.065134	19.00	65.156	10.594	56975790.385623	13	394.2783	6.46779e-05	3.44096e-04
2024/03/06	21:01:28	ok	ok	393.9720	49.692	0.065134	18.96	65.179	10.571	58417106.932934	13	394.2379	6.43923e-05	3.60383e-04
2024/03/06	21:06:28	ok	ok	393.9600	49.688	0.065134	18.96	65.129	10.563	56070620.572127	11	394.2216	6.48932e-05	3.60520e-04
2024/03/06	21:11:28	ok	ok	393.9280	49.682	0.065134	18.94	65.138	10.556	58696361.684953	13	394.1976	6.52776e-05	3.51251e-04
2024/03/06	21:16:28	ok	ok	393.8840	49.667	0.065134	18.78	65.344	10.485	56369032.890229	12	394.1266	6.53383e-05	3.66611e-04
2024/03/06	21:21:28	ok	ok	393.8440	49.660	0.065134	18.75	65.307	10.461	56142137.345528	12	394.1242	6.44501e-05	3.60797e-04
2024/03/06	21:26:28	ok	ok	393.8300	49.658	0.065134	18.66	65.304	10.408	57058781.991540	11	394.0427	6.68826e-05	3.49129e-04
2024/03/06	21:31:28	ok	ok	393.8320	49.657	0.065134	18.66	65.171	10.387	59221865.686263	10	394.0674	6.57356e-05	3.71399e-04
2024/03/06	21:36:28	ok	ok	393.8240	49.649	0.065134	18.69	65.116	10.396	52770040.964484	12	394.0535	6.47898e-05	3.58486e-04
2024/03/06	21:41:28	ok	ok	393.8080	49.649	0.065134	18.69	65.046	10.385	59976539.375662	12	394.0939	6.42674e-05	3.52020e-04
2024/03/06	21:46:28	ok	ok	393.8000	49.644	0.065134	18.69	65.097	10.393	57437161.329169	12	394.0743	6.46231e-05	3.57693e-04
2024/03/06	21:51:28	ok	ok	393.8060	49.644	0.065134	18.70	65.037	10.392	58781426.996373	11	394.0057	6.69466e-05	3.66263e-04
2024/03/06	21:56:28	--	ok	393.7860	49.639	0.065134	18.66	65.029	10.364	54687263.304536	13	394.0594	6.45668e-05	3.56661e-04
2024/03/06	21:56:35	ok	ok	394.0260	49.696	0.065145	18.68	64.973	10.365	58434854.084569	14	394.3300	6.37659e-05	3.23218e-04
2024/03/06	22:01:34	ok	ok	393.9740	49.681	0.065145	18.68	64.964	10.363	60630096.119572	11	394.2453	6.49744e-05	3.74539e-04
2024/03/06	22:06:34	ok	ok	393.9620	49.685	0.065145	18.66	64.968	10.354	61315072.631858	10	394.1981	6.62718e-05	3.69886e-04
2024/03/06	22:11:34	ok	ok	393.9640	49.680	0.065145	18.66	64.950	10.351	57871251.870608	12	394.2466	6.41955e-05	3.65080e-04
2024/03/06	22:16:34	ok	ok	393.9520	49.679	0.065145	18.68	64.932	10.358	55723678.145555	12	394.1859	6.57764e-05	3.61301e-04
2024/03/06	22:21:34	ok	ok	393.9060	49.668	0.065145	18.56	65.055	10.306	59730425.108753	13	394.1671	6.53679e-05	3.77878e-04
2024/03/06	22:26:34	ok	ok	393.8680	49.659	0.065145	18.50	65.138	10.285	58361905.480850	13	394.1139	6.61097e-05	3.43248e-04
2024/03/06	22:31:34	ok	ok	393.8300	49.654	0.065145	18.43	65.115	10.239	56260547.797810	11	394.0567	6.68223e-05	3.69430e-04
2024/03/06	22:36:34	ok	ok	393.8100	49.651	0.065145	18.36	65.174	10.205	60332622.623800	11	394.0782	6.50887e-05	3.64861e-04
2024/03/06	22:41:34	--	ok	393.7840	49.646	0.065145	18.33	65.151	10.185	60695265.224962	12	394.0810	6.44379e-05	3.85502e-04
2024/03/06	22:41:41	ok	ok	394.0360	49.704	0.065157	18.35	65.142	10.192	55680992.656297	11	394.2365	6.67066e-05	3.85977e-04
2024/03/06	22:46:40	ok	ok	394.0180	49.699	0.065157	18.37	64.996	10.185	57051939.932659	12	394.2880	6.52196e-05	3.66111e-04
2024/03/06	22:51:40	ok	ok	394.0240	49.694	0.065157	18.40	64.929	10.192	57590672.811247	12	394.2829	6.51711e-05	3.68931e-04
2024/03/06	22:56:40	ok	ok	394.0060	49.692	0.065157	18.45	64.855	10.207	61481313.689374	12	394.2689	6.57280e-05	3.93857e-04
2024/03/06	23:01:40	ok	ok	394.0140	49.691	0.065157	18.43	64.854	10.198	59956963.063594	12	394.2187	6.77812e-05	3.84529e-04
2024/03/06	23:06:40	ok	ok	393.9920	49.684	0.065157	18.42	64.860	10.190	59574845.617086	10	394.2635	6.56793e-05	4.18085e-04
2024/03/06	23:11:40	ok	ok	393.9860	49.685	0.065157	18.43	64.833	10.195	60724711.295714	10	394.2577	6.50009e-05	3.92333e-04
2024/03/06	23:16:40	ok	ok	393.9900	49.686	0.065157	18.42	64.881	10.193	57365765.784285	11	394.2433	6.52801e-05	4.01474e-04
2024/03/06	23:21:40	ok	ok	393.9700	49.686	0.065157	18.43	64.813	10.192	57329763.109997	11	394.2408	6.57995e-05	3.79780e-04
2024/03/06	23:26:40	ok	ok	393.9620	49.676	0.065157	18.40	64.828	10.177	59260332.225475	12	394.2397	6.52273e-05	4.04424e-04
2024/03/06	23:31:40	ok	ok	393.9680	49.683	0.065157	18.42	64.790	10.179	58406146.877241	10	394.1667	6.74670e-05	3.90640e-04
2024/03/06	23:36:40	ok	ok	393.9440	49.665	0.065157	18.31	64.924	10.132	57659771.428211	12	394.1773	6.61320e-05	3.96750e-04
2024/03/06	23:41:40	ok	ok	393.8840	49.661	0.065157	18.28	64.991	10.127	58408132.524971	11	394.1607	6.54844e-05	3.92627e-04
2024/03/06	23:46:40	ok	ok	393.8860	49.662	0.065157	18.25	65.005	10.111	57140867.672419	11	394.1561	6.48962e-05	4.13742e-04
2024/03/06	23:51:40	ok	ok	393.8760	49.657	0.065157	18.22	64.858	10.071	60812999.510932	12	394.1488	6.53515e-05	4.07656e-04
2024/03/06	23:56:40	ok	ok	393.8960	49.667	0.065157	18.28	64.796	10.096	58341896.529786	11	394.1658	6.52090e-05	3.82963e-04
2024/03/07	00:01:40	ok	ok	393.8820	49.657	0.065157	18.28	64.758	10.090	60647243.002403	13	394.1664	6.49101e-05	4.04061e-04
2024/03/07	00:06:40	ok	ok	393.8780	49.659	0.065157	18.31	64.750	10.105	60802662.216785	12	394.1656	6.50178e-05	4.11807e-04
2024/03/07	00:11:40	ok	ok	393.8560	49.655	0.065157	18.29	64.727	10.093	56562724.965320	11	394.1393	6.45943e-05	4.08905e-04
2024/03/07	00:16:40	ok	ok	393.8400	49.654	0.065157	18.26	64.744	10.078	56326762.626045	12	394.1472	6.52404e-05	3.95223e-04
2024/03/07	00:21:40	ok	ok	393.8480	49.650	0.065157	18.26	64.785	10.085	57889261.595189	11	394.1456	6.45782e-05	4.11832e-04
2024/03/07	00:26:40	ok	ok	393.8280	49.645	0.065157	18.26	64.704	10.072	58212212.522532	11	394.1247	6.47621e-05	4.20642e-04
2024/03/07	00:31:40	ok	ok	393.8420	49.644	0.065157	18.26	64.704	10.072	61653464.165067	12	394.0996	6.54435e-05	4.04480e-04
2024/03/07	00:36:40	ok	ok	393.8340	49.644	0.065157	18.25	64.703	10.064	58039937.087570	11	394.0557	6.62245e-05	4.12273e-04
2024/03/07	00:41:40	--	ok	393.7800	49.635	0.065157	18.14	64.865	10.022	55551651.512909	11	394.0756	6.46807e-05	4.19167e-04
2024/03/07	00:41:47	ok	ok	394.0220	49.685	0.065168	18.15	64.837	10.026	51471207.483214	13	394.2479	6.68658e-05	3.96640e-04
2024/03/07	00:46:46	ok	ok	393.9720	49.679	0.065168	18.07	64.974	9.997	54884834.360020	11	394.2434	6.50415e-05	4.17264e-04
2024/03/07	00:51:46	ok	ok	393.9580	49.673	0.065168	18.00	64.945	9.951	55420523.362536	11	394.3080	6.22779e-05	4.50578e-04
2024/03/07	00:56:46	ok	ok	393.9420	49.677	0.065168	18.04	64.822	9.957	55437054.234992	12	394.1643	6.66395e-05	3.81061e-04
2024/03/07	01:01:46	ok	ok	393.9480	49.678	0.065168	18.07	64.762	9.964	50042079.634656	12	394.2131	6.46888e-05	3.64206e-04
2024/03/07	01:06:46	ok	ok	393.9420	49.674	0.065168	18.08	64.764	9.972	54501428.120487	12	394.2379	6.39297e-05	3.72250e-04
2024/03/07	01:11:46	ok	ok	393.9160	49.672	0.065168	18.05	64.753	9.955	53424737.509840	10	394.1994	6.51930e-05	3.88109e-04
2024/03/07	01:16:46	ok	ok	393.9340	49.669	0.065168	18.08	64.666	9.957	51473600.656069	10	394.2095	6.47647e-05	3.99492e-04
2024/03/07	01:21:46	ok	ok	393.9220	49.668	0.065168	18.08	64.714	9.964	55641499.715629	11	394.2105	6.41887e-05	3.76147e-04
2024/03/07	01:26:46	ok	ok	393.9140	49.670	0.065168	18.09	64.657	9.965	53806358.730745	11	394.1996	6.42581e-05	3.71387e-04
2024/03/07	01:31:46	ok	ok	393.9120	49.667	0.065168	18.07	64.631	9.944	54703780.758358	11	394.1879	6.41822e-05	3.79703e-04
2024/03/07	01:36:46	ok	ok	393.9080	49.665	0.065168	18.05	64.649	9.939	54636928.996563	11	394.1774	6.46869e-05	3.75956e-04
2024/03/07	01:41:46	ok	ok	393.8660	49.654	0.065168	17.97	64.799	9.911	53548387.634544	11	394.1197	6.54592e-05	3.98569e-04
2024/03/07	01:46:46	ok	ok	393.8400	49.652	0.065168	17.92	64.813	9.888	55267537.495713	12	394.1413	6.37387e-05	3.88836e-04
2024/03/07	01:51:46	ok	ok	394.0260	49.693	0.065168	18.48	63.716	10.045	48310235.537625	11	394.2919	6.45894e-05	3.74569e-04
2024/03/07	01:56:46	ok	ok	394.1400	49.720	0.065168	18.84	63.299	10.199	51461625.361684	12	394.4107	6.51130e-05	3.54861e-04
2024/03/07	02:01:46	--	ok	394.2380	49.739	0.065168	19.13	63.272	10.366	49507047.735884	11	394.5354	6.41373e-05	3.94969e-04
2024/03/07	02:01:53	ok	ok	394.0340	49.695	0.065156	19.13	63.183	10.351	53763181.931161	12	394.3324	6.45372e-05	3.70239e-04
2024/03/07	02:06:52	ok	ok	394.1160	49.708	0.065156	19.37	63.024	10.474	51905900.911230	11	394.4055	6.40778e-05	3.56278e-04
2024/03/07	02:11:52	ok	ok	394.1740	49.719	0.065156	19.57	62.983	10.589	52119384.336364	11	394.4114	6.70753e-05	3.35675e-04
2024/03/07	02:16:52	--	ok	394.2480	49.736	0.065156	19.77	62.954	10.708	52682524.602435	11	394.5627	6.34932e-05	3.48768e-04
2024/03/07	02:16:58	ok	ok	393.9400	49.663	0.065143	19.74	62.919	10.683	52354264.974591	11	394.2740	6.44930e-05	3.58378e-04
2024/03/07	02:21:58	ok	ok	394.0500	49.674	0.065143	19.85	62.988	10.765	54930087.689126	13	394.3567	6.34433e-05	3.14854e-04
2024/03/07	02:26:58	ok	ok	394.0740	49.689	0.065143	19.92	62.979	10.809	57062837.366181	11	394.3586	6.45847e-05	3.57269e-04
2024/03/07	02:31:58	ok	ok	394.1320	49.695	0.065143	20.07	63.000	10.904	56187360.952086	13	394.4306	6.39319e-05	3.38761e-04
2024/03/07	02:36:58	ok	ok	394.1540	49.703	0.065143	20.13	63.041	10.956	59009570.546043	10	394.3750	6.65624e-05	3.60851e-04
2024/03/07	02:41:58	ok	ok	394.1860	49.710	0.065143	20.22	63.125	11.025	55183901.653473	12	394.3825	6.61170e-05	3.33577e-04
2024/03/07	02:46:58	--	ok	394.2120	49.712	0.065143	20.26	63.091	11.047	60734164.334029	12	394.5038	6.39677e-05	3.37997e-04
2024/03/07	02:47:05	ok	ok	394.0020	49.656	0.065131	20.32	63.079	11.081	55069854.958880	11	394.1986	6.67309e-05	3.44477e-04
2024/03/07	02:52:04	ok	ok	393.9700	49.652	0.065131	20.22	63.380	11.070	56163713.632492	11	394.2656	6.35704e-05	3.48729e-04
2024/03/07	02:57:04	ok	ok	393.9560	49.653	0.065131	20.22	63.450	11.082	56783446.526073	11	394.1926	6.61057e-05	3.55595e-04
2024/03/07	03:02:04	ok	ok	393.9580	49.657	0.065131	20.18	63.514	11.066	58554271.218635	13	394.2520	6.37144e-05	3.36894e-04
2024/03/07	03:07:04	ok	ok	393.9740	49.666	0.065131	20.22	63.513	11.093	55652624.823617	12	394.2871	6.31890e-05	3.46449e-04
2024/03/07	03:12:04	ok	ok	394.0280	49.670	0.065131	20.39	63.307	11.166	58426065.862795	12	394.3388	6.33121e-05	3.53322e-04
2024/03/07	03:17:04	ok	ok	394.0360	49.669	0.065131	20.43	63.304	11.193	58412081.379683	11	394.2361	6.70357e-05	3.37330e-04
2024/03/07	03:22:04	ok	ok	394.0820	49.686	0.065131	20.53	63.322	11.261	56368344.842509	12	394.3368	6.45955e-05	3.29343e-04
2024/03/07	03:27:04	ok	ok	394.0560	49.680	0.065131	20.52	63.432	11.272	58581797.804690	10	394.2638	6.70219e-05	3.45717e-04
2024/03/07	03:32:04	ok	ok	394.0980	49.682	0.065131	20.62	63.400	11.333	59711440.065218	13	394.4104	6.33588e-05	3.42975e-04
2024/03/07	03:37:04	ok	ok	394.1020	49.687	0.065131	20.66	63.386	11.359	61913084.306203	12	394.3935	6.45256e-05	3.50742e-04
2024/03/07	03:42:04	ok	ok	394.0960	49.690	0.065131	20.64	63.455	11.361	61302120.344395	10	394.3036	6.63301e-05	3.64772e-04
2024/03/07	03:47:04	ok	ok	394.1020	49.681	0.065131	20.72	63.490	11.415	58244953.852435	11	394.3593	6.46052e-05	3.26652e-04
2024/03/07	03:52:04	ok	ok	394.0800	49.686	0.065131	20.67	63.684	11.421	60943431.060795	10	394.2723	6.63884e-05	3.73209e-04
2024/03/07	03:57:04	ok	ok	394.0640	49.672	0.065131	20.60	63.752	11.387	59043199.489373	13	394.3659	6.33561e-05	3.28068e-04
2024/03/07	04:02:04	ok	ok	394.0200	49.672	0.065131	20.60	63.876	11.409	58255560.686521	11	394.2482	6.60423e-05	3.28551e-04
2024/03/07	04:07:04	ok	ok	394.0040	49.673	0.065131	20.52	63.870	11.350	57037517.873787	14	394.3418	6.23171e-05	3.40524e-04
2024/03/07	04:12:04	ok	ok	394.0140	49.672	0.065131	20.52	63.929	11.360	57268049.361732	12	394.2818	6.44446e-05	3.63613e-04
2024/03/07	04:17:04	ok	ok	394.0460	49.679	0.065131	20.67	63.684	11.421	58728059.930585	11	394.2706	6.59209e-05	3.35638e-04
2024/03/07	04:22:04	ok	ok	394.0780	49.681	0.065131	20.76	63.632	11.469	58926772.439899	12	394.3286	6.47507e-05	3.46007e-04
2024/03/07	04:27:04	ok	ok	394.0640	49.681	0.065131	20.76	63.691	11.479	59703863.227437	12	394.3415	6.35442e-05	3.34048e-04
2024/03/07	04:32:04	ok	ok	394.0780	49.679	0.065131	20.82	63.761	11.529	60169130.609316	12	394.3416	6.42558e-05	3.36335e-04
2024/03/07	04:37:04	ok	ok	394.0980	49.683	0.065131	20.84	63.674	11.532	61729407.345567	11	394.3118	6.60107e-05	3.42787e-04
2024/03/07	04:42:04	ok	ok	394.0860	49.688	0.065131	20.86	63.751	11.556	60696783.250981	10	394.2869	6.67896e-05	3.38334e-04
2024/03/07	04:47:04	ok	ok	394.0860	49.682	0.065131	20.90	63.728	11.581	64107136.659484	10	394.3030	6.60003e-05	3.49198e-04
2024/03/07	04:52:04	ok	ok	394.0860	49.681	0.065131	20.90	63.778	11.590	57840165.276590	10	394.2927	6.62634e-05	3.40906e-04
2024/03/07	04:57:04	ok	ok	394.0840	49.686	0.065131	20.90	63.789	11.592	59273790.667564	11	394.3463	6.45150e-05	3.38689e-04
2024/03/07	05:02:04	ok	ok	394.0060	49.672	0.065131	20.79	64.073	11.566	59344362.199486	13	394.3346	6.22260e-05	3.27599e-04
2024/03/07	05:07:04	ok	ok	393.9920	49.669	0.065131	20.73	64.154	11.543	61671107.292782	12	394.2938	6.36079e-05	3.12874e-04
2024/03/07	05:12:04	ok	ok	393.9880	49.663	0.065131	20.72	64.192	11.541	61724366.876169	10	394.1964	6.68303e-05	3.42092e-04
2024/03/07	05:17:04	ok	ok	393.9560	49.661	0.065131	20.67	64.224	11.518	60653981.783373	12	394.1809	6.45991e-05	4.41498e-04
2024/03/07	05:22:04	ok	ok	394.0060	49.672	0.065131	20.83	63.908	11.565	61286270.282035	11	394.2592	6.44417e-05	3.14811e-04
2024/03/07	05:27:04	ok	ok	393.9660	49.669	0.065131	20.83	63.897	11.563	61965108.506433	12	394.2418	6.36525e-05	4.34123e-04
2024/03/07	05:32:04	ok	ok	394.0020	49.667	0.065131	20.87	63.885	11.589	60956406.089349	11	394.2227	6.55148e-05	3.37529e-04
2024/03/07	05:37:04	ok	ok	394.0180	49.671	0.065131	20.93	63.926	11.635	59143402.331594	12	394.2895	6.34488e-05	3.36747e-04
2024/03/07	05:42:04	ok	ok	393.9860	49.659	0.065131	20.91	63.975	11.635	61375559.220915	12	394.2681	6.40368e-05	3.39473e-04
2024/03/07	05:47:04	ok	ok	393.9940	49.659	0.065131	20.94	63.949	11.648	60558958.411164	10	394.2637	6.46023e-05	3.63510e-04
2024/03/07	05:52:04	ok	ok	393.9980	49.668	0.065131	20.97	64.007	11.678	62729266.684679	13	394.2664	6.38172e-05	3.21669e-04
2024/03/07	05:57:04	ok	ok	393.9920	49.658	0.065131	20.98	63.998	11.686	64444073.552524	12	394.2633	6.35955e-05	3.49770e-04
2024/03/07	06:02:04	ok	ok	394.0020	49.662	0.065131	20.98	63.977	11.682	61730657.662031	11	394.2324	6.45019e-05	3.24913e-04
2024/03/07	06:07:04	ok	ok	393.9220	49.652	0.065131	20.83	64.315	11.639	61434166.262865	12	394.2022	6.37643e-05	3.22135e-04
2024/03/07	06:12:04	ok	ok	393.8780	49.640	0.065131	20.79	64.338	11.614	59968486.277318	13	394.1870	6.23754e-05	3.14473e-04
2024/03/07	06:17:04	ok	ok	393.8780	49.641	0.065131	20.79	64.338	11.614	61798305.926359	11	394.1421	6.45811e-05	3.23247e-04
2024/03/07	06:22:04	ok	ok	393.8600	49.639	0.065131	20.76	64.384	11.604	61352444.144814	12	394.1484	6.30702e-05	3.11532e-04
2024/03/07	06:27:04	ok	ok	393.9060	49.645	0.065131	20.84	64.094	11.608	62221353.183130	11	394.1695	6.43245e-05	3.18013e-04
2024/03/07	06:32:04	ok	ok	393.8860	49.645	0.065131	20.90	64.085	11.646	66445663.042074	11	394.1582	6.44134e-05	3.20236e-04
2024/03/07	06:37:04	ok	ok	393.9220	49.643	0.065131	20.94	64.073	11.670	60441782.422119	11	394.1639	6.37309e-05	3.26497e-04
2024/03/07	06:42:04	ok	ok	393.9000	49.647	0.065131	20.96	64.096	11.686	60188688.021810	11	394.1518	6.50323e-05	3.28596e-04
2024/03/07	06:47:04	ok	ok	393.9000	49.646	0.065131	20.96	64.146	11.695	62852879.568814	11	394.1533	6.47317e-05	3.23061e-04
2024/03/07	06:52:04	ok	ok	393.8960	49.641	0.065131	20.96	64.135	11.693	59671522.400301	11	394.1398	6.42093e-05	3.21501e-04
2024/03/07	06:57:04	ok	ok	393.8960	49.643	0.065131	21.06	64.012	11.737	62355793.482060	11	394.1557	6.44586e-05	3.43071e-04
2024/03/07	07:02:04	ok	ok	393.8940	49.642	0.065131	21.06	64.044	11.743	61534792.762566	11	394.1510	6.41990e-05	3.35446e-04
2024/03/07	07:07:04	ok	ok	393.9100	49.642	0.065131	21.07	64.085	11.760	64544476.805696	11	394.1541	6.49172e-05	3.39234e-04
2024/03/07	07:12:04	ok	ok	393.8620	49.635	0.065131	21.00	64.215	11.736	63055794.624859	12	394.1465	6.34557e-05	3.22734e-04
2024/03/07	07:17:04	ok	ok	393.8060	49.624	0.065131	20.87	64.425	11.687	68233988.888717	11	394.0948	6.40392e-05	3.35061e-04
2024/03/07	07:22:04	--	ok	393.7620	49.610	0.065131	20.80	64.433	11.642	61855026.330924	12	394.0420	6.35008e-05	3.28760e-04
2024/03/07	07:22:11	ok	ok	393.9660	49.663	0.065144	20.79	64.479	11.639	65138980.579509	13	394.2701	6.46921e-05	3.04498e-04
2024/03/07	07:27:10	ok	ok	393.9540	49.662	0.065144	20.86	64.269	11.650	62707635.346533	11	394.2616	6.45391e-05	3.46444e-04
2024/03/07	07:32:10	ok	ok	393.9860	49.678	0.065144	20.93	64.254	11.694	63727730.062168	11	394.2932	6.43139e-05	3.60506e-04
2024/03/07	07:37:10	ok	ok	394.0040	49.667	0.065144	20.94	64.224	11.698	62644742.722849	11	394.2931	6.36392e-05	3.74891e-04
2024/03/07	07:42:10	ok	ok	393.9960	49.674	0.065144	20.98	64.201	11.723	61599158.779855	10	394.2556	6.55701e-05	3.42532e-04
2024/03/07	07:47:10	ok	ok	393.9920	49.663	0.065144	20.97	64.178	11.710	66119226.196981	11	394.2876	6.40235e-05	3.51960e-04
2024/03/07	07:52:10	ok	ok	393.9820	49.666	0.065144	20.97	64.302	11.732	63489230.350515	12	394.2591	6.44385e-05	3.50590e-04
2024/03/07	07:57:10	ok	ok	393.9500	49.662	0.065144	20.98	64.305	11.742	61524331.537144	11	394.2463	6.38590e-05	3.75315e-04
2024/03/07	08:02:10	ok	ok	393.9900	49.667	0.065144	21.04	64.242	11.769	60794082.515404	11	394.2869	6.32035e-05	3.54391e-04
2024/03/07	08:07:10	ok	ok	393.9740	49.661	0.065144	21.03	64.190	11.750	61293806.557376	11	394.2747	6.30162e-05	3.54647e-04
2024/03/07	08:12:10	ok	ok	393.9580	49.662	0.065144	21.03	64.219	11.755	62385080.987531	11	394.2670	6.37884e-05	3.52524e-04
2024/03/07	08:17:10	ok	ok	393.9640	49.665	0.065144	21.07	64.218	11.784	64077302.015238	11	394.1759	6.67022e-05	3.79507e-04
2024/03/07	08:22:10	ok	ok	393.9480	49.655	0.065144	21.07	64.187	11.779	63873414.795055	11	394.2567	6.37134e-05	3.48349e-04
2024/03/07	08:27:10	ok	ok	393.9300	49.655	0.065144	21.11	64.164	11.805	62453285.643271	11	394.2293	6.34416e-05	3.65793e-04
2024/03/07	08:32:10	ok	ok	393.9820	49.657	0.065144	21.13	64.240	11.829	66621583.896704	12	394.2874	6.30815e-05	3.64935e-04
2024/03/07	08:37:10	ok	ok	393.9520	49.653	0.065144	21.13	64.178	11.817	63032172.349984	10	394.2079	6.53315e-05	3.48187e-04
2024/03/07	08:42:10	ok	ok	393.9800	49.663	0.065144	21.18	64.219	11.863	61714245.388782	11	394.2567	6.34985e-05	3.54359e-04
2024/03/07	08:47:10	ok	ok	393.9520	49.655	0.065144	21.14	64.231	11.836	63067372.978845	12	394.2293	6.45753e-05	3.58191e-04
2024/03/07	08:52:10	ok	ok	393.9800	49.669	0.065144	21.21	64.215	11.882	63578855.715285	12	394.2640	6.38274e-05	3.31667e-04
2024/03/07	08:57:10	ok	ok	393.9740	49.666	0.065144	21.24	64.158	11.892	65271864.468585	11	394.2696	6.31530e-05	3.67830e-04
2024/03/07	09:02:10	ok	ok	393.9680	49.655	0.065144	21.24	64.190	11.898	66503200.417201	12	394.2606	6.32117e-05	3.48689e-04
2024/03/07	09:07:10	ok	ok	393.9480	49.658	0.065144	21.28	64.176	11.923	67163430.315259	10	394.2039	6.54362e-05	3.44417e-04
2024/03/07	09:12:10	ok	ok	393.9620	49.658	0.065144	21.30	64.181	11.935	61834591.313572	11	394.2401	6.36378e-05	3.70789e-04
2024/03/07	09:17:10	ok	ok	393.9480	49.655	0.065144	21.31	64.204	11.949	63839337.273218	11	394.2254	6.38987e-05	3.57178e-04
2024/03/07	09:22:10	ok	ok	393.9720	49.657	0.065144	21.34	64.169	11.962	65808049.383977	12	394.2667	6.30030e-05	3.32173e-04
2024/03/07	09:27:10	ok	ok	393.9600	49.660	0.065144	21.37	64.204	11.987	62257053.506101	10	394.2062	6.40374e-05	3.30610e-04
2024/03/07	09:32:10	ok	ok	393.9740	49.664	0.065144	21.41	64.201	12.017	66259172.009069	11	394.2640	6.33382e-05	3.39741e-04
2024/03/07	09:37:10	ok	ok	393.9800	49.671	0.065144	21.47	64.150	12.046	62682128.752006	11	394.2713	6.30770e-05	3.53180e-04
2024/03/07	09:42:10	ok	ok	393.9860	49.667	0.065144	21.47	64.192	12.054	63163112.397813	11	394.2690	6.22553e-05	3.38411e-04
2024/03/07	09:47:10	ok	ok	393.9960	49.664	0.065144	21.60	64.132	12.134	63764788.620529	11	394.2721	6.29663e-05	3.07563e-04
2024/03/07	09:52:10	ok	ok	393.9820	49.666	0.065144	21.57	64.150	12.115	67841889.686047	11	394.2669	6.32018e-05	3.33647e-04
2024/03/07	09:57:10	ok	ok	394.0100	49.670	0.065144	21.64	64.141	12.166	65653358.899501	11	394.2948	6.32149e-05	3.42881e-04
2024/03/07	10:02:10	ok	ok	393.9980	49.675	0.065144	21.68	64.118	12.190	66681695.449119	11	394.2794	6.33249e-05	3.36653e-04
2024/03/07	10:07:10	ok	ok	394.0080	49.666	0.065144	21.70	64.144	12.206	66522263.576164	13	394.2402	6.53680e-05	3.55869e-04
2024/03/07	10:12:10	ok	ok	394.0140	49.672	0.065144	21.72	64.137	12.223	66596310.659070	12	394.2901	6.37142e-05	3.39629e-04
2024/03/07	10:17:10	ok	ok	394.0380	49.670	0.065144	21.80	64.192	12.285	62132265.632800	12	394.3666	6.11867e-05	3.43532e-04
2024/03/07	10:22:10	ok	ok	394.0400	49.679	0.065144	21.82	64.155	12.296	65506551.680214	11	394.3192	6.32135e-05	3.59135e-04
2024/03/07	10:27:10	ok	ok	394.0060	49.669	0.065144	21.87	64.114	12.319	65105135.055656	13	394.3216	6.29814e-05	3.47699e-04
2024/03/07	10:32:10	ok	ok	394.0380	49.674	0.065144	21.87	64.227	12.341	64439742.485087	11	394.3222	6.34232e-05	3.48562e-04
2024/03/07	10:37:10	ok	ok	394.0540	49.677	0.065144	21.91	64.224	12.370	66875347.027217	11	394.3415	6.33880e-05	3.46646e-04
2024/03/07	10:42:10	ok	ok	394.0200	49.678	0.065144	21.92	64.237	12.383	64346673.790497	10	394.3226	6.34677e-05	3.32829e-04
2024/03/07	10:47:10	ok	ok	394.0300	49.681	0.065144	21.98	64.247	12.424	68121706.733385	11	394.2970	6.47029e-05	3.60466e-04
2024/03/07	10:52:10	ok	ok	394.0300	49.681	0.065144	21.98	64.256	12.426	67115433.889421	11	394.3512	6.27390e-05	3.29741e-04
2024/03/07	10:57:10	ok	ok	394.0580	49.681	0.065144	22.06	64.150	12.467	66755431.342042	10	394.3749	6.28683e-05	3.29070e-04
2024/03/07	11:02:10	ok	ok	394.0520	49.686	0.065144	22.11	64.190	12.507	68253130.972425	12	394.3693	6.26846e-05	3.75118e-04
2024/03/07	11:07:10	ok	ok	394.0520	49.681	0.065144	22.11	64.240	12.517	68907347.137506	10	394.3723	6.34408e-05	3.38459e-04
2024/03/07	11:12:10	ok	ok	394.0760	49.687	0.065144	22.15	64.187	12.537	67597836.690035	11	394.3873	6.31067e-05	3.48636e-04
2024/03/07	11:17:10	ok	ok	394.0820	49.684	0.065144	22.18	64.254	12.570	65399358.392330	13	394.3544	6.33720e-05	3.38870e-04
2024/03/07	11:22:10	ok	ok	393.8480	49.628	0.065144	21.60	65.454	12.384	68809649.315317	11	394.1695	6.27631e-05	3.39353e-04
2024/03/07	11:27:10	--	ok	393.6880	49.598	0.065144	21.23	65.861	12.197	68318939.968837	10	394.0211	6.27612e-05	3.39357e-04
2024/03/07	11:27:17	ok	ok	394.0500	49.685	0.06516	21.26	65.847	12.215	65048691.084037	11	394.3422	6.36130e-05	3.73752e-04
2024/03/07	11:32:16	ok	ok	393.9080	49.662	0.06516	21.01	65.971	12.067	64150189.377630	12	394.2217	6.31284e-05	3.54067e-04
2024/03/07	11:37:16	ok	ok	393.8480	49.653	0.06516	20.90	65.989	11.992	60379755.353328	11	394.1418	6.36217e-05	3.57050e-04
2024/03/07	11:42:16	--	ok	393.7740	49.634	0.06516	20.74	66.059	11.895	58476270.125230	11	394.0785	6.30690e-05	3.68958e-04
2024/03/07	11:42:23	ok	ok	393.9980	49.688	0.065173	20.76	66.012	11.898	62510482.202048	11	394.3189	6.43414e-05	3.83323e-04
2024/03/07	11:47:22	ok	ok	393.9220	49.676	0.065173	20.64	66.062	11.827	59406737.269728	11	394.2297	6.40680e-05	3.52370e-04
2024/03/07	11:52:22	ok	ok	393.8820	49.665	0.065173	20.58	65.995	11.768	56883900.491813	11	394.1955	6.39141e-05	3.23583e-04
2024/03/07	11:57:22	ok	ok	393.8300	49.658	0.065173	20.52	65.985	11.726	58652260.491470	11	394.1350	6.38737e-05	3.69698e-04
2024/03/07	12:02:22	--	ok	393.7840	49.645	0.065173	20.42	66.046	11.669	54012116.567220	11	394.1018	6.33221e-05	3.61603e-04
2024/03/07	12:02:29	ok	ok	394.0360	49.706	0.065185	20.43	66.000	11.670	57252439.523561	11	394.3567	6.48464e-05	3.27809e-04
2024/03/07	12:07:28	ok	ok	393.9920	49.693	0.065185	20.39	65.921	11.627	52887692.536683	11	394.2768	6.33879e-05	3.59433e-04
2024/03/07	12:12:28	ok	ok	393.9420	49.688	0.065185	20.39	65.829	11.611	52376455.887601	11	394.2545	6.47322e-05	3.67521e-04
2024/03/07	12:17:28	ok	ok	393.9200	49.687	0.065185	20.39	65.788	11.604	53258509.959155	11	394.2330	6.45533e-05	3.64024e-04
2024/03/07	12:22:28	ok	ok	393.9280	49.679	0.065185	20.35	65.737	11.566	54901222.771001	10	394.2465	6.42735e-05	3.36537e-04
2024/03/07	12:27:28	ok	ok	393.9000	49.681	0.065185	20.37	65.753	11.589	51352081.260089	11	394.1929	6.38066e-05	3.65003e-04
2024/03/07	12:32:28	ok	ok	393.8900	49.679	0.065185	20.33	65.705	11.551	52792426.542317	11	394.1900	6.45307e-05	3.84897e-04
2024/03/07	12:37:28	ok	ok	393.8880	49.667	0.065185	20.35	65.657	11.552	55008142.480315	11	394.1836	6.46443e-05	3.61685e-04
2024/03/07	12:42:28	ok	ok	393.8480	49.671	0.065185	20.35	65.586	11.539	55017279.468289	11	394.1674	6.42776e-05	3.56043e-04
2024/03/07	12:47:28	ok	ok	393.8600	49.669	0.065185	20.36	65.629	11.558	52112798.436708	11	394.1454	6.49610e-05	3.65102e-04
2024/03/07	12:52:28	ok	ok	393.8280	49.664	0.065185	20.37	65.551	11.553	55914493.444624	12	394.1558	6.38372e-05	3.66599e-04
2024/03/07	12:57:28	ok	ok	393.8620	49.662	0.065185	20.37	65.541	11.551	52437398.099935	12	394.1691	6.30269e-05	3.49834e-04
2024/03/07	13:02:28	ok	ok	393.8360	49.662	0.065185	20.39	65.501	11.553	54422557.424329	11	394.1366	6.45664e-05	3.71656e-04
2024/03/07	13:07:28	ok	ok	393.8320	49.665	0.065185	20.39	65.472	11.548	54339839.696587	11	394.1271	6.51152e-05	3.55661e-04
2024/03/07	13:12:28	ok	ok	393.8100	49.652	0.065185	20.33	65.460	11.508	55596698.771514	10	394.0827	6.54507e-05	3.52589e-04
2024/03/07	13:17:28	--	ok	393.7800	49.649	0.065185	20.31	65.496	11.497	53744714.545275	10	394.1053	6.45098e-05	3.42626e-04
2024/03/07	13:17:35	ok	ok	394.0200	49.707	0.065197	20.35	65.473	11.520	54165446.739760	13	394.3464	6.50787e-05	3.63823e-04
2024/03/07	13:22:34	ok	ok	393.9380	49.694	0.065197	20.31	65.505	11.498	53042902.681708	13	394.3011	6.44379e-05	3.51934e-04
2024/03/07	13:27:34	ok	ok	393.9600	49.696	0.065197	20.32	65.499	11.506	53141657.342804	11	394.3161	6.43480e-05	3.18688e-04
2024/03/07	13:32:34	ok	ok	393.9480	49.696	0.065197	20.32	65.478	11.502	51317525.856426	12	394.2848	6.42628e-05	3.43437e-04
2024/03/07	13:37:34	ok	ok	393.9320	49.690	0.065197	20.31	65.405	11.481	54087045.311757	12	394.2740	6.38045e-05	3.54318e-04
2024/03/07	13:42:34	ok	ok	393.9040	49.688	0.065197	20.29	65.432	11.475	53759722.893936	11	394.2929	6.42170e-05	3.45764e-04
2024/03/07	13:47:34	ok	ok	393.9100	49.690	0.065197	20.31	65.435	11.486	54433286.641661	12	394.2451	6.51882e-05	3.10073e-04
2024/03/07	13:52:34	ok	ok	393.9140	49.684	0.065197	20.25	65.376	11.436	57116695.127804	12	394.2206	6.48780e-05	3.59865e-04
2024/03/07	13:57:34	ok	ok	393.9040	49.679	0.065197	20.25	65.385	11.438	53470630.510959	12	394.2156	6.47879e-05	3.39669e-04
2024/03/07	14:02:34	ok	ok	393.9000	49.680	0.065197	20.25	65.354	11.433	53676851.519549	12	394.1917	6.52564e-05	3.56634e-04
2024/03/07	14:07:34	ok	ok	393.8860	49.678	0.065197	20.26	65.295	11.433	56379019.161903	12	394.2164	6.42846e-05	3.38847e-04
2024/03/07	14:12:34	ok	ok	393.8680	49.674	0.065197	20.23	65.344	11.422	55194919.590700	12	394.1847	6.43771e-05	3.64207e-04
2024/03/07	14:17:34	ok	ok	393.8400	49.673	0.065197	20.25	65.254	11.415	53550301.697926	11	394.2030	6.45268e-05	3.11945e-04
2024/03/07	14:22:34	ok	ok	393.8680	49.670	0.065197	20.25	65.304	11.424	55532315.088407	12	394.1848	6.45060e-05	3.53813e-04
2024/03/07	14:27:34	ok	ok	393.8320	49.666	0.065197	20.23	65.281	11.411	55037239.634748	10	394.1708	6.46092e-05	3.36188e-04
2024/03/07	14:32:34	ok	ok	393.8400	49.669	0.065197	20.23	65.272	11.409	57325650.024356	11	394.1619	6.47157e-05	3.52350e-04
2024/03/07	14:37:34	ok	ok	393.8300	49.663	0.065197	20.22	65.289	11.403	59401039.908696	11	394.1807	6.39797e-05	3.35630e-04
2024/03/07	14:42:34	ok	ok	393.8060	49.666	0.065197	20.22	65.261	11.399	53147942.663742	11	394.1384	6.49424e-05	3.14328e-04
2024/03/07	14:47:34	ok	ok	393.8200	49.664	0.065197	20.21	65.235	11.385	56025951.986265	11	394.1324	6.50257e-05	3.74534e-04
2024/03/07	14:52:34	ok	ok	393.8220	49.662	0.065197	20.23	65.199	11.396	52385654.376943	13	394.1560	6.38633e-05	3.40581e-04
2024/03/07	14:57:34	--	ok	393.7700	49.654	0.065197	20.19	65.212	11.370	55662035.333594	12	394.1014	6.46976e-05	3.40995e-04
2024/03/07	14:57:41	ok	ok	394.0800	49.712	0.065209	20.21	65.235	11.385	51967184.573207	11	394.3674	6.53654e-05	3.69202e-04
2024/03/07	15:02:40	ok	ok	394.0480	49.709	0.065209	20.18	65.254	11.369	55336982.942149	12	394.3122	6.62572e-05	3.65028e-04
2024/03/07	15:07:40	ok	ok	394.0360	49.707	0.065209	20.18	65.231	11.365	52165776.049313	13	394.3466	6.34884e-05	3.63123e-04
2024/03/07	15:12:40	ok	ok	394.0120	49.698	0.065209	20.15	65.238	11.347	54710960.615473	12	394.2959	6.52779e-05	3.60618e-04
2024/03/07	15:17:40	ok	ok	394.0020	49.696	0.065209	20.13	65.216	11.334	50530698.083075	13	394.2988	6.35020e-05	3.36632e-04
2024/03/07	15:22:40	ok	ok	393.9860	49.700	0.065209	20.11	65.263	11.324	54165899.010865	10	394.1976	6.75282e-05	3.67911e-04
2024/03/07	15:27:40	ok	ok	393.9880	49.695	0.065209	20.12	65.193	11.321	52274381.794184	12	394.2729	6.40334e-05	3.43499e-04
2024/03/07	15:32:40	ok	ok	393.9700	49.697	0.065209	20.08	65.257	11.304	52338919.100347	10	394.2850	6.46044e-05	3.43302e-04
2024/03/07	15:37:40	ok	ok	393.9300	49.688	0.065209	20.02	65.309	11.276	49643463.075478	10	394.2491	6.43520e-05	3.42998e-04
2024/03/07	15:42:40	ok	ok	393.9200	49.692	0.065209	20.04	65.231	11.271	51267517.197381	9	394.2321	6.49183e-05	4.00527e-04
2024/03/07	15:47:40	ok	ok	393.9400	49.683	0.065209	20.02	65.249	11.266	53169375.056483	12	394.2126	6.48547e-05	3.35792e-04
2024/03/07	15:52:40	ok	ok	393.9140	49.681	0.065209	20.04	65.231	11.271	54223125.223475	11	394.2511	6.37132e-05	3.34014e-04
2024/03/07	15:57:40	ok	ok	393.9020	49.676	0.065209	20.01	65.216	11.251	51309979.422743	12	394.1960	6.46592e-05	3.70893e-04
2024/03/07	16:02:40	ok	ok	393.8980	49.674	0.065209	19.98	65.231	11.234	52488440.307268	11	394.2061	6.48257e-05	3.13526e-04
2024/03/07	16:07:40	ok	ok	393.8960	49.668	0.065209	20.02	65.197	11.257	50825422.136355	11	394.1665	6.50976e-05	3.53660e-04
2024/03/07	16:12:40	ok	ok	393.8600	49.668	0.065209	19.95	65.248	11.216	53415423.130541	10	394.1677	6.51281e-05	3.39358e-04
2024/03/07	16:17:40	ok	ok	393.8680	49.666	0.065209	19.95	65.238	11.215	55301052.822187	13	394.1491	6.55178e-05	3.21508e-04
2024/03/07	16:22:40	ok	ok	393.8540	49.662	0.065209	19.93	65.203	11.200	51765882.349911	12	394.1423	6.41331e-05	3.40462e-04
2024/03/07	16:27:40	ok	ok	393.8220	49.665	0.065209	19.93	65.183	11.196	55063984.170753	12	394.1771	6.35931e-05	3.35386e-04
2024/03/07	16:32:40	ok	ok	393.8200	49.661	0.065209	19.96	65.148	11.210	53685687.547747	12	394.1734	6.37708e-05	3.15960e-04
2024/03/07	16:37:40	ok	ok	393.8020	49.656	0.065209	19.92	65.142	11.181	54808509.938217	11	394.0904	6.58327e-05	3.59686e-04
2024/03/07	16:42:40	ok	ok	393.8280	49.664	0.065209	19.93	65.092	11.181	51343257.046843	10	394.0680	6.64621e-05	3.69448e-04
2024/03/07	16:47:40	ok	ok	393.8100	49.650	0.065209	19.92	65.151	11.182	53232077.506150	12	394.1043	6.50695e-05	3.40890e-04
2024/03/07	16:52:40	--	ok	393.7860	49.649	0.065209	19.86	65.142	11.144	52319466.313604	11	394.0828	6.49996e-05	3.64236e-04
2024/03/07	16:52:47	ok	ok	394.0780	49.716	0.065221	19.86	65.153	11.146	50507418.206445	12	394.3776	6.46104e-05	3.59856e-04
2024/03/07	16:57:46	ok	ok	393.9860	49.701	0.065221	19.88	65.162	11.156	50402459.709539	11	394.3185	6.44922e-05	3.51034e-04
2024/03/07	17:02:46	ok	ok	393.9460	49.698	0.065221	19.82	65.156	11.119	49878954.792586	11	394.2919	6.44186e-05	3.50962e-04
2024/03/07	17:07:46	ok	ok	393.9700	49.696	0.065221	19.81	65.194	11.116	48307681.116628	11	394.2731	6.52968e-05	3.56742e-04
2024/03/07	17:12:46	ok	ok	393.9320	49.694	0.065221	19.77	65.197	11.089	48499241.952940	11	394.2491	6.51279e-05	3.44044e-04
2024/03/07	17:17:46	ok	ok	393.8600	49.680	0.065221	19.65	65.330	11.037	49261754.990215	11	394.2100	6.42786e-05	3.58685e-04
2024/03/07	17:22:46	ok	ok	393.8460	49.670	0.065221	19.57	65.408	10.997	47261211.632448	11	394.1626	6.41571e-05	3.41352e-04
2024/03/07	17:27:46	ok	ok	393.8100	49.664	0.065221	19.54	65.382	10.973	51087039.604656	11	394.1600	6.45284e-05	3.29127e-04
2024/03/07	17:32:46	ok	ok	393.8460	49.663	0.065221	19.54	65.252	10.952	46294710.683138	10	394.0709	6.65555e-05	3.65309e-04
2024/03/07	17:37:46	--	ok	393.7880	49.660	0.065221	19.53	65.229	10.939	47547660.119288	11	394.1057	6.57706e-05	3.51193e-04
2024/03/07	17:37:53	ok	ok	393.9940	49.727	0.065232	19.54	65.202	10.943	55459533.913071	11	394.3814	6.54269e-05	3.59320e-04
2024/03/07	17:42:52	ok	ok	393.9340	49.709	0.065232	19.54	65.161	10.936	52100167.605550	12	394.3547	6.40242e-05	3.22239e-04
2024/03/07	17:47:52	ok	ok	393.9360	49.708	0.065232	19.50	65.174	10.911	53162293.003420	11	394.3142	6.41875e-05	3.46717e-04
2024/03/07	17:52:52	ok	ok	393.8780	49.702	0.065232	19.45	65.217	10.891	51874289.291437	11	394.2933	6.52389e-05	3.58623e-04
2024/03/07	17:57:52	ok	ok	393.8780	49.690	0.065232	19.41	65.211	10.863	54718261.172399	11	394.2682	6.50038e-05	3.73511e-04
2024/03/07	18:02:52	ok	ok	393.8740	49.691	0.065232	19.35	65.243	10.832	53453687.433331	11	394.2574	6.47315e-05	3.75068e-04
2024/03/07	18:07:52	ok	ok	393.8540	49.683	0.065232	19.33	65.289	10.823	57752412.298796	11	394.2233	6.48285e-05	3.70182e-04
2024/03/07	18:12:52	ok	ok	393.8620	49.679	0.065232	19.25	65.309	10.779	50415019.882864	11	394.1709	6.46538e-05	3.51572e-04
2024/03/07	18:17:52	--	ok	393.7900	49.665	0.065232	19.10	65.444	10.703	52005476.968059	11	394.1559	6.43923e-05	3.54236e-04
2024/03/07	18:17:59	ok	ok	394.0320	49.723	0.065243	19.14	65.441	10.730	51454914.188877	12	394.3857	6.29844e-05	2.52347e-04
2024/03/07	18:22:58	ok	ok	393.9080	49.707	0.065243	19.01	65.460	10.652	52445801.002017	11	394.3155	6.43915e-05	3.51131e-04
2024/03/07	18:27:58	ok	ok	393.9060	49.700	0.065243	18.93	65.396	10.590	49579465.322855	11	394.2865	6.44186e-05	3.71562e-04
2024/03/07	18:32:58	ok	ok	393.8320	49.699	0.065243	18.84	65.486	10.551	50531443.608287	10	394.1794	6.50790e-05	2.48451e-04
2024/03/07	18:37:58	ok	ok	393.8660	49.694	0.065243	18.87	65.327	10.544	54432214.757729	11	394.2404	6.44839e-05	3.49295e-04
2024/03/07	18:42:58	ok	ok	393.8800	49.692	0.065243	18.87	65.267	10.534	52153478.010423	9	394.1672	6.50922e-05	2.73176e-04
2024/03/07	18:47:58	ok	ok	393.8280	49.687	0.065243	18.84	65.272	10.517	51582555.473115	10	394.1530	6.56215e-05	2.57065e-04
2024/03/07	18:52:58	ok	ok	393.8180	49.684	0.065243	18.82	65.238	10.493	57192357.594367	11	394.1562	6.48954e-05	2.65977e-04
2024/03/07	18:57:58	--	ok	393.7520	49.675	0.065243	18.76	65.249	10.460	58278456.020020	11	394.1646	6.49642e-05	3.62415e-04
2024/03/07	18:58:05	ok	ok	394.1280	49.754	0.065256	18.80	65.225	10.482	51931815.379226	10	394.4114	6.59222e-05	2.62479e-04
2024/03/07	19:03:04	ok	ok	393.9460	49.734	0.065256	18.76	65.249	10.460	52037106.881668	10	394.3329	6.63317e-05	2.80127e-04
2024/03/07	19:08:04	ok	ok	393.9800	49.726	0.065256	18.73	65.203	10.436	57593381.860967	10	394.3752	6.41320e-05	2.76502e-04
2024/03/07	19:13:04	ok	ok	393.9920	49.721	0.065256	18.66	65.183	10.389	56793038.701654	11	394.3671	6.39199e-05	2.73404e-04
2024/03/07	19:18:04	ok	ok	393.9520	49.712	0.065256	18.55	65.354	10.345	56717990.125907	11	394.3017	6.51226e-05	2.68438e-04
2024/03/07	19:23:04	ok	ok	393.9200	49.705	0.065256	18.48	65.385	10.308	56620297.015764	11	394.2877	6.40241e-05	2.59550e-04
2024/03/07	19:28:04	ok	ok	393.8840	49.694	0.065256	18.39	65.353	10.251	59223404.450004	11	394.2457	6.48288e-05	2.57767e-04
2024/03/07	19:33:04	ok	ok	393.8600	49.690	0.065256	18.33	65.391	10.223	57049021.313877	11	394.2205	6.42618e-05	2.56240e-04
2024/03/07	19:38:04	ok	ok	393.8400	49.683	0.065256	18.31	65.327	10.195	57623970.697199	12	394.1831	6.49797e-05	2.56084e-04
2024/03/07	19:43:04	ok	ok	393.8380	49.685	0.065256	18.28	65.272	10.170	57520430.493956	10	394.1195	6.71286e-05	2.63338e-04
2024/03/07	19:48:04	ok	ok	393.8400	49.689	0.065256	18.35	65.112	10.187	58470229.687070	12	394.2433	6.41901e-05	3.59402e-04
2024/03/07	19:53:04	ok	ok	393.8160	49.679	0.065256	18.32	65.075	10.164	56578424.644038	10	394.1646	6.53541e-05	2.61954e-04
2024/03/07	19:58:04	ok	ok	393.8500	49.678	0.065256	18.31	65.115	10.162	56641674.266584	11	394.1762	6.45706e-05	2.51486e-04
2024/03/07	20:03:04	ok	ok	393.8300	49.677	0.065256	18.28	65.029	10.133	59274945.352290	11	394.1617	6.49084e-05	2.56887e-04
2024/03/07	20:08:04	--	ok	393.7860	49.673	0.065256	18.31	64.993	10.143	56867584.880690	11	394.1638	6.49016e-05	2.66767e-04
2024/03/07	20:08:11	ok	ok	394.1220	49.723	0.065268	18.29	64.993	10.135	54798610.482189	11	394.4206	6.48833e-05	2.68970e-04
2024/03/07	20:13:10	ok	ok	394.0960	49.725	0.065268	18.33	65.010	10.163	55019801.490141	12	394.4322	6.43003e-05	3.57340e-04
2024/03/07	20:18:10	ok	ok	394.0660	49.723	0.065268	18.26	64.956	10.112	54429020.634446	10	394.3017	6.74902e-05	2.53560e-04
2024/03/07	20:23:10	ok	ok	394.0340	49.713	0.065268	18.18	65.135	10.088	49261814.362620	10	394.2665	6.69438e-05	2.62668e-04
2024/03/07	20:28:10	ok	ok	394.0040	49.706	0.065268	18.07	65.208	10.032	56498506.499313	11	394.3065	6.46011e-05	2.50142e-04
2024/03/07	20:33:10	ok	ok	393.9720	49.699	0.065268	18.02	65.222	10.009	50955437.206948	10	394.1842	6.63803e-05	2.80175e-04
2024/03/07	20:38:10	ok	ok	393.9500	49.694	0.065268	18.01	65.179	9.995	53150001.361489	11	394.2440	6.51672e-05	2.50874e-04
2024/03/07	20:43:10	ok	ok	393.9600	49.691	0.065268	18.04	65.011	9.986	51670358.160001	10	394.2402	6.53565e-05	2.64471e-04
2024/03/07	20:48:10	ok	ok	393.9880	49.698	0.065268	18.08	64.938	9.999	54128073.783191	10	394.2401	6.57840e-05	2.55087e-04
2024/03/07	20:53:10	ok	ok	393.9640	49.694	0.065268	18.05	64.933	9.982	54161166.124935	10	394.1816	6.73532e-05	2.51303e-04
2024/03/07	20:58:10	ok	ok	393.9500	49.694	0.065268	18.07	64.886	9.983	51561582.909059	10	394.2223	6.58898e-05	2.63328e-04
2024/03/07	21:03:10	ok	ok	393.9660	49.690	0.065268	18.07	64.936	9.991	50451449.727446	10	394.1668	6.71975e-05	2.49697e-04
2024/03/07	21:08:10	ok	ok	393.9420	49.689	0.065268	18.02	64.909	9.961	53802951.256299	10	394.1630	6.71968e-05	2.54433e-04
2024/03/07	21:13:10	ok	ok	393.9200	49.683	0.065268	18.02	64.918	9.963	56088380.733167	10	394.1804	6.69348e-05	2.60382e-04
2024/03/07	21:18:10	ok	ok	393.9160	49.683	0.065268	17.98	64.923	9.938	52766537.445921	11	394.2298	6.47593e-05	2.54513e-04
2024/03/07	21:23:10	ok	ok	393.8960	49.677	0.065268	17.91	64.982	9.906	55006992.393360	10	394.1689	6.56604e-05	2.55711e-04
2024/03/07	21:28:10	ok	ok	393.8700	49.669	0.065268	17.85	65.014	9.876	51070978.783401	10	394.0943	6.72299e-05	2.54616e-04
2024/03/07	21:33:10	ok	ok	393.8520	49.667	0.065268	17.80	65.093	9.856	53457515.943168	10	394.0734	6.68650e-05	2.71323e-04
2024/03/07	21:38:10	ok	ok	393.8140	49.661	0.065268	17.74	65.043	9.815	54528681.366342	10	394.0280	6.86952e-05	2.55783e-04
2024/03/07	21:43:10	ok	ok	393.8120	49.662	0.065268	17.75	64.945	9.808	52426159.960265	12	394.0612	6.67819e-05	2.58069e-04
2024/03/07	21:48:10	ok	ok	393.8240	49.663	0.065268	17.78	64.849	9.809	51363595.474730	12	394.1373	6.38845e-05	2.55790e-04
2024/03/07	21:53:10	ok	ok	394.1020	49.726	0.065268	18.58	63.400	10.053	50171078.019599	10	394.3568	6.62467e-05	2.59777e-04
2024/03/07	21:58:10	--	ok	394.2440	49.750	0.065268	19.01	63.143	10.275	52630419.713688	10	394.4659	6.76009e-05	2.48034e-04
2024/03/07	21:58:17	ok	ok	393.9700	49.693	0.065255	19.01	63.124	10.272	59394689.608016	12	394.2997	6.59700e-05	3.63046e-04
2024/03/07	22:03:16	ok	ok	394.0120	49.704	0.065255	19.24	63.148	10.414	55465784.835803	11	394.3485	6.60764e-05	3.81746e-04
2024/03/07	22:08:16	ok	ok	394.0560	49.731	0.065255	19.45	63.098	10.537	53865330.458354	11	394.4698	6.52092e-05	3.65689e-04
2024/03/07	22:13:16	ok	ok	394.1200	49.733	0.065255	19.54	63.124	10.594	53585390.454889	12	394.5094	6.53043e-05	3.55429e-04
2024/03/07	22:18:16	ok	ok	394.0920	49.741	0.065255	19.64	63.217	10.672	50394191.033899	12	394.4909	6.78564e-05	3.80121e-04
2024/03/07	22:23:16	--	ok	394.2420	49.753	0.065255	19.75	63.175	10.735	53653708.881385	12	394.6085	6.57733e-05	3.69200e-04
2024/03/07	22:23:22	ok	ok	394.0420	49.695	0.065242	19.77	63.137	10.739	58855829.582484	12	394.3595	6.62437e-05	3.81329e-04
2024/03/07	22:28:22	ok	ok	394.0060	49.690	0.065242	19.74	63.416	10.768	59541948.710588	12	394.3908	6.43727e-05	3.46647e-04
2024/03/07	22:33:22	ok	ok	393.9960	49.694	0.065242	19.77	63.491	10.799	54825344.160760	12	394.3254	6.61069e-05	3.62731e-04
2024/03/07	22:38:22	ok	ok	393.9780	49.697	0.065242	19.79	63.558	10.827	53657007.314469	12	394.3573	6.55849e-05	3.73322e-04
2024/03/07	22:43:22	ok	ok	393.9440	49.701	0.065242	19.79	63.526	10.822	57557325.473899	11	394.3923	6.47812e-05	3.59354e-04
2024/03/07	22:48:22	ok	ok	394.0320	49.715	0.065242	19.93	63.316	10.876	54721768.561519	11	394.4432	6.51192e-05	3.63108e-04
2024/03/07	22:53:22	ok	ok	394.0940	49.724	0.065242	20.05	63.311	10.948	53954302.437597	11	394.5112	6.44060e-05	3.85376e-04
2024/03/07	22:58:22	ok	ok	394.1520	49.730	0.065242	20.18	63.281	11.025	57991430.555541	12	394.5557	6.41113e-05	3.65788e-04
2024/03/07	23:03:22	ok	ok	394.1800	49.734	0.065242	20.23	63.331	11.070	56907484.349223	12	394.5672	6.43906e-05	3.64781e-04
2024/03/07	23:08:22	--	ok	394.2080	49.733	0.065242	20.23	63.391	11.080	56765765.907679	12	394.5954	6.42498e-05	3.59318e-04
2024/03/07	23:08:29	ok	ok	394.0540	49.680	0.065231	20.29	63.400	11.118	60538500.491071	12	394.3506	6.48835e-05	3.58740e-04
2024/03/07	23:13:28	ok	ok	394.0520	49.688	0.065231	20.29	63.450	11.127	60460007.863433	12	394.3654	6.53612e-05	3.75258e-04
2024/03/07	23:18:28	ok	ok	394.0640	49.703	0.065231	20.36	63.464	11.176	58011279.543377	11	394.3973	6.48992e-05	3.78759e-04
2024/03/07	23:23:28	ok	ok	394.0460	49.695	0.065231	20.40	63.441	11.200	57347917.072348	11	394.4133	6.44714e-05	3.82893e-04
2024/03/07	23:28:28	ok	ok	394.0680	49.703	0.065231	20.44	63.540	11.244	60803459.050418	11	394.4091	6.46054e-05	3.84791e-04
2024/03/07	23:33:28	ok	ok	394.0440	49.698	0.065231	20.36	63.760	11.229	60136700.005369	12	394.4229	6.40774e-05	3.74756e-04
2024/03/07	23:38:28	ok	ok	394.0320	49.689	0.065231	20.32	63.871	11.220	58543363.006178	11	394.3834	6.55038e-05	3.74635e-04
2024/03/07	23:43:28	ok	ok	394.0280	49.695	0.065231	20.31	63.810	11.201	52479207.867723	10	394.3752	6.40897e-05	4.07042e-04
2024/03/07	23:48:28	ok	ok	394.0440	49.698	0.065231	20.26	63.883	11.186	57703727.035558	11	394.3842	6.32704e-05	3.75434e-04
2024/03/07	23:53:28	ok	ok	394.0080	49.690	0.065231	20.25	63.984	11.193	56880308.382590	12	394.3190	6.62747e-05	3.66911e-04
2024/03/07	23:58:28	ok	ok	393.9840	49.695	0.065231	20.28	63.977	11.211	53944209.513291	10	394.3757	6.50648e-05	3.41066e-04
2024/03/08	00:03:28	ok	ok	393.9560	49.694	0.065231	20.25	64.013	11.198	57431412.551854	10	394.3635	6.46719e-05	3.18747e-04
2024/03/08	00:08:28	ok	ok	394.0180	49.698	0.065231	20.32	63.812	11.210	60175741.815124	10	394.3968	6.50089e-05	3.48179e-04
2024/03/08	00:13:28	ok	ok	394.0520	49.702	0.065231	20.40	63.828	11.269	59108281.446723	10	394.4134	6.52196e-05	3.45627e-04
2024/03/08	00:18:28	ok	ok	394.0580	49.710	0.065231	20.50	63.775	11.324	58592097.283363	10	394.4139	6.60972e-05	3.36349e-04
2024/03/08	00:23:28	ok	ok	394.1140	49.713	0.065231	20.56	63.746	11.356	56685122.975434	10	394.4453	6.40603e-05	4.18459e-04
2024/03/08	00:28:28	ok	ok	394.0740	49.709	0.065231	20.56	63.784	11.363	59434551.075144	11	394.4621	6.44743e-05	3.53087e-04
2024/03/08	00:33:28	ok	ok	394.0720	49.719	0.065231	20.56	63.857	11.376	58105136.612437	9	394.4039	6.62869e-05	3.60646e-04
2024/03/08	00:38:28	ok	ok	394.1020	49.709	0.065231	20.59	63.883	11.400	63981226.343727	10	394.4776	6.51004e-05	3.46512e-04
2024/03/08	00:43:28	ok	ok	394.0680	49.707	0.065231	20.58	63.911	11.396	61328570.529407	11	394.4167	6.53620e-05	3.59869e-04
2024/03/08	00:48:28	ok	ok	394.0780	49.703	0.065231	20.56	63.938	11.390	62703524.346283	10	394.4673	6.51021e-05	3.47269e-04
2024/03/08	00:53:28	ok	ok	394.0340	49.697	0.065231	20.47	64.117	11.366	60153458.286991	11	394.4024	6.38823e-05	3.77012e-04
2024/03/08	00:58:28	ok	ok	393.9980	49.691	0.065231	20.42	64.268	11.355	58416898.252748	12	394.3496	6.52968e-05	3.60943e-04
2024/03/08	01:03:28	ok	ok	393.9920	49.696	0.065231	20.37	64.250	11.324	58116012.268090	10	394.3259	6.65008e-05	3.58364e-04
2024/03/08	01:08:28	ok	ok	393.9540	49.682	0.065231	20.32	64.320	11.299	60934296.426635	10	394.3139	6.54492e-05	3.72867e-04
2024/03/08	01:13:28	ok	ok	393.9840	49.689	0.065231	20.35	64.242	11.303	58134981.474064	12	394.3330	6.47085e-05	3.45290e-04
2024/03/08	01:18:28	ok	ok	393.9680	49.690	0.065231	20.39	64.140	11.313	60842945.373449	11	394.3646	6.51487e-05	3.38601e-04
2024/03/08	01:23:28	ok	ok	393.9960	49.692	0.065231	20.47	64.096	11.362	56737175.801658	11	394.3586	6.52041e-05	3.69753e-04
2024/03/08	01:28:28	ok	ok	394.0400	49.693	0.065231	20.47	64.126	11.367	60762327.523315	11	394.3866	6.47577e-05	3.66817e-04
2024/03/08	01:33:28	ok	ok	393.9860	49.692	0.065231	20.53	64.126	11.404	59561679.635965	11	394.3512	6.53814e-05	3.79066e-04
2024/03/08	01:38:28	ok	ok	393.9980	49.703	0.065231	20.52	64.144	11.399	63877303.278464	11	394.3861	6.48779e-05	3.76830e-04
2024/03/08	01:43:28	ok	ok	393.9980	49.695	0.065231	20.53	64.126	11.404	58844348.203555	10	394.3919	6.48712e-05	3.42064e-04
2024/03/08	01:48:28	ok	ok	394.0580	49.698	0.065231	20.58	64.135	11.436	58837161.243188	12	394.4055	6.44831e-05	3.49373e-04
2024/03/08	01:53:28	ok	ok	394.0100	49.692	0.065231	20.54	64.169	11.421	58857774.351944	12	394.3899	6.40806e-05	3.38298e-04
2024/03/08	01:58:28	ok	ok	393.9780	49.683	0.065231	20.42	64.410	11.380	63706677.882072	10	394.3492	6.48354e-05	3.52694e-04
2024/03/08	02:03:28	ok	ok	393.9080	49.679	0.065231	20.36	64.512	11.361	59953670.568844	11	394.2824	6.50145e-05	3.70326e-04
2024/03/08	02:08:28	ok	ok	393.9000	49.671	0.065231	20.35	64.466	11.342	58003735.404715	10	394.2801	6.52571e-05	3.48373e-04
2024/03/08	02:13:28	ok	ok	393.8700	49.668	0.065231	20.31	64.430	11.310	59443042.835075	11	394.2521	6.47336e-05	3.91479e-04
2024/03/08	02:18:28	ok	ok	393.8820	49.670	0.065231	20.29	64.520	11.315	58066315.624166	11	394.2566	6.44571e-05	3.74428e-04
2024/03/08	02:23:28	ok	ok	393.9220	49.687	0.065231	20.40	64.265	11.346	61662788.834389	10	394.2628	6.63641e-05	3.77711e-04
2024/03/08	02:28:28	ok	ok	393.9380	49.678	0.065231	20.46	64.215	11.374	57180003.260430	10	394.3355	6.44297e-05	3.45251e-04
2024/03/08	02:33:28	ok	ok	393.9360	49.677	0.065231	20.49	64.250	11.398	59920330.978936	10	394.2545	6.68698e-05	3.85678e-04
2024/03/08	02:38:28	ok	ok	393.9640	49.678	0.065231	20.56	64.163	11.430	60960644.467721	11	394.3226	6.51257e-05	3.76736e-04
2024/03/08	02:43:28	ok	ok	393.9800	49.683	0.065231	20.54	64.190	11.425	60996492.069259	11	394.3289	6.51809e-05	3.91583e-04
2024/03/08	02:48:28	ok	ok	393.9860	49.683	0.065231	20.62	64.112	11.460	61530519.275047	10	394.3622	6.49948e-05	3.54709e-04
2024/03/08	02:53:28	ok	ok	393.9780	49.680	0.065231	20.58	64.186	11.445	58979882.496586	12	394.3255	6.44329e-05	3.63736e-04
2024/03/08	02:58:28	ok	ok	393.9880	49.690	0.065231	20.59	64.250	11.465	60423319.156969	11	394.3362	6.54549e-05	3.92773e-04
2024/03/08	03:03:28	ok	ok	393.9420	49.678	0.065231	20.50	64.457	11.445	66078952.751358	10	394.2658	6.57608e-05	3.88240e-04
2024/03/08	03:08:28	ok	ok	393.9200	49.671	0.065231	20.44	64.506	11.415	60350654.144700	11	394.2710	6.50073e-05	3.64582e-04
2024/03/08	03:13:28	ok	ok	393.8880	49.661	0.065231	20.40	64.520	11.391	62432216.601910	11	394.2484	6.60280e-05	3.76098e-04
2024/03/08	03:18:28	ok	ok	393.8620	49.662	0.065231	20.36	64.552	11.368	57945864.089912	11	394.2118	6.43715e-05	3.94986e-04
2024/03/08	03:23:28	ok	ok	393.8400	49.660	0.065231	20.33	64.515	11.342	57608991.281706	11	394.1821	6.62527e-05	3.83310e-04
2024/03/08	03:28:28	ok	ok	393.8880	49.660	0.065231	20.44	64.314	11.381	56454521.495859	11	394.2505	6.43951e-05	4.03526e-04
2024/03/08	03:33:28	ok	ok	393.8880	49.667	0.065231	20.52	64.247	11.417	60942341.404787	11	394.2620	6.46249e-05	3.85388e-04
2024/03/08	03:38:28	ok	ok	393.9480	49.670	0.065231	20.56	64.213	11.439	61022517.173839	11	394.2434	6.68433e-05	3.72080e-04
2024/03/08	03:43:28	ok	ok	393.9620	49.672	0.065231	20.59	64.158	11.449	59753927.535782	11	394.2542	6.59046e-05	3.87295e-04
2024/03/08	03:48:28	ok	ok	393.9440	49.670	0.065231	20.59	64.208	11.458	57880314.257598	11	394.3115	6.33663e-05	3.78492e-04
2024/03/08	03:53:28	ok	ok	393.9520	49.677	0.065231	20.64	64.219	11.497	59824103.109725	11	394.2815	6.51694e-05	3.51198e-04
2024/03/08	03:58:28	ok	ok	393.9680	49.676	0.065231	20.64	64.260	11.505	58108677.111403	11	394.2719	6.55632e-05	3.92768e-04
2024/03/08	04:03:28	ok	ok	393.9980	49.677	0.065231	20.69	64.256	11.533	58916901.780407	11	394.2721	6.60949e-05	3.55931e-04
2024/03/08	04:08:28	ok	ok	393.9240	49.671	0.065231	20.64	64.291	11.510	60964338.982602	12	394.2164	6.81114e-05	3.71033e-04
2024/03/08	04:13:28	ok	ok	393.9040	49.663	0.065231	20.54	64.456	11.472	59011048.752079	10	394.2029	6.51215e-05	3.81232e-04
2024/03/08	04:18:28	ok	ok	393.8700	49.657	0.065231	20.43	64.535	11.411	57594349.828043	11	394.1961	6.49807e-05	3.57244e-04
2024/03/08	04:23:28	ok	ok	393.8540	49.651	0.065231	20.40	64.561	11.398	53229324.024665	12	394.1929	6.38038e-05	3.65876e-04
2024/03/08	04:28:28	ok	ok	393.8260	49.651	0.065231	20.40	64.590	11.403	54784374.999489	11	394.1501	6.48007e-05	3.61968e-04
2024/03/08	04:33:28	ok	ok	393.8620	49.659	0.065231	20.47	64.401	11.416	55998358.930881	11	394.1761	6.57720e-05	3.47343e-04
2024/03/08	04:38:28	ok	ok	393.8860	49.648	0.065231	20.54	64.282	11.441	55162158.314378	12	394.2125	6.34944e-05	3.47592e-04
2024/03/08	04:43:28	ok	ok	393.9100	49.658	0.065231	20.60	64.283	11.482	58839962.797350	11	394.2035	6.53419e-05	3.51333e-04
2024/03/08	04:48:28	ok	ok	393.9180	49.654	0.065231	20.59	64.300	11.474	60715530.785452	11	394.1923	6.57074e-05	3.38405e-04
2024/03/08	04:53:28	ok	ok	393.9240	49.659	0.065231	20.64	64.240	11.501	55414179.923926	11	394.2207	6.44599e-05	3.49301e-04
2024/03/08	04:58:28	ok	ok	393.9060	49.656	0.065231	20.62	64.324	11.498	56577827.357091	11	394.2129	6.49238e-05	3.40803e-04
2024/03/08	05:03:28	ok	ok	393.9020	49.657	0.065231	20.63	64.388	11.519	55723678.885733	11	394.2080	6.48723e-05	3.50448e-04
2024/03/08	05:08:28	ok	ok	393.8600	49.648	0.065231	20.50	64.529	11.458	57950217.373300	11	394.1472	6.51232e-05	3.61914e-04
2024/03/08	05:13:28	ok	ok	393.8260	49.642	0.065231	20.43	64.607	11.424	52818658.078617	11	394.1465	6.44695e-05	3.43935e-04
2024/03/08	05:18:28	ok	ok	393.8140	49.637	0.065231	20.40	64.570	11.400	53709779.227672	12	394.1249	6.37928e-05	3.34831e-04
2024/03/08	05:23:28	--	ok	393.7480	49.627	0.065231	20.28	64.689	11.336	54691606.366334	12	394.0607	6.48219e-05	3.39627e-04
2024/03/08	05:23:35	ok	ok	394.0940	49.691	0.065244	20.31	64.726	11.361	51212857.890104	11	394.3543	6.52590e-05	3.43934e-04
2024/03/08	05:28:34	ok	ok	394.0380	49.690	0.065244	20.28	64.709	11.339	54395273.164402	11	394.3053	6.50500e-05	3.54186e-04
2024/03/08	05:33:34	ok	ok	394.0340	49.681	0.065244	20.25	64.634	11.307	49819542.616359	10	394.2471	6.65056e-05	3.41536e-04
2024/03/08	05:38:34	ok	ok	394.0060	49.679	0.065244	20.23	64.570	11.287	52918248.640549	11	394.2669	6.49474e-05	3.45939e-04
2024/03/08	05:43:34	ok	ok	394.0440	49.686	0.065244	20.29	64.498	11.311	53013125.678775	12	394.3256	6.37988e-05	3.57019e-04
2024/03/08	05:48:34	ok	ok	394.0340	49.686	0.065244	20.35	64.396	11.330	51042455.914659	12	394.3327	6.41282e-05	3.28339e-04
2024/03/08	05:53:34	ok	ok	394.0780	49.693	0.065244	20.36	64.489	11.357	53030641.395386	11	394.3092	6.54831e-05	3.34004e-04
2024/03/08	05:58:34	ok	ok	394.0300	49.688	0.065244	20.39	64.393	11.358	52538404.346076	11	394.2834	6.47623e-05	3.50183e-04
2024/03/08	06:03:34	ok	ok	394.0800	49.682	0.065244	20.37	64.424	11.354	49835992.961968	12	394.3400	6.33615e-05	3.35573e-04
2024/03/08	06:08:34	ok	ok	394.0500	49.679	0.065244	20.33	64.475	11.335	53109381.261395	11	394.2783	6.55095e-05	3.36902e-04
2024/03/08	06:13:34	ok	ok	393.9860	49.665	0.065244	20.23	64.703	11.310	54314581.801874	12	394.2576	6.41970e-05	3.57406e-04
2024/03/08	06:18:34	ok	ok	393.9260	49.659	0.065244	20.09	64.831	11.239	53792634.991313	12	394.1387	6.65888e-05	3.14082e-04
2024/03/08	06:23:34	ok	ok	393.8800	49.652	0.065244	20.04	64.794	11.196	52148585.797918	11	394.0985	6.60191e-05	3.50506e-04
2024/03/08	06:28:34	ok	ok	393.8800	49.648	0.065244	19.98	64.794	11.159	50143712.591402	11	394.1172	6.54719e-05	3.39985e-04
2024/03/08	06:33:34	ok	ok	393.8640	49.640	0.065244	19.96	64.813	11.152	50123301.968362	12	394.1341	6.32738e-05	3.32593e-04
2024/03/08	06:38:34	ok	ok	393.8220	49.636	0.065244	19.88	64.799	11.094	52222862.506027	11	394.0381	6.59938e-05	3.31405e-04
2024/03/08	06:43:34	ok	ok	393.8080	49.634	0.065244	19.88	64.778	11.090	48619297.496716	11	394.0576	6.55843e-05	3.53877e-04
2024/03/08	06:48:34	--	ok	393.7800	49.626	0.065244	19.81	64.837	11.055	49070841.204909	11	394.0290	6.52789e-05	3.30809e-04
2024/03/08	06:48:41	ok	ok	394.0100	49.685	0.065256	19.81	64.808	11.050	51221454.438825	12	394.2694	6.72635e-05	3.10560e-04
2024/03/08	06:53:40	ok	ok	393.9640	49.681	0.065256	19.81	64.828	11.054	47759803.035290	11	394.2033	6.67199e-05	3.45264e-04
2024/03/08	06:58:40	ok	ok	394.0300	49.684	0.065256	19.91	64.570	11.074	47635937.548284	11	394.2615	6.63476e-05	3.47257e-04
2024/03/08	07:03:40	ok	ok	394.0260	49.679	0.065256	19.96	64.466	11.092	50162082.880170	11	394.2726	6.65646e-05	3.48863e-04
2024/03/08	07:08:40	ok	ok	394.0380	49.681	0.065256	19.98	64.469	11.103	48301272.003364	11	394.2747	6.54507e-05	3.35355e-04
2024/03/08	07:13:40	ok	ok	394.0500	49.680	0.065256	19.99	64.533	11.123	49994458.511563	11	394.2924	6.60616e-05	3.20337e-04
2024/03/08	07:18:40	ok	ok	394.0400	49.687	0.065256	20.05	64.430	11.142	48987362.426832	11	394.2620	6.62177e-05	4.14502e-04
2024/03/08	07:23:40	ok	ok	394.0320	49.686	0.065256	20.04	64.437	11.134	46594550.136870	10	394.2773	6.63666e-05	3.17830e-04
2024/03/08	07:28:40	ok	ok	394.0280	49.679	0.065256	20.05	64.410	11.138	48803702.734461	11	394.2547	6.59430e-05	3.28350e-04
2024/03/08	07:33:40	ok	ok	394.0060	49.680	0.065256	19.93	64.636	11.102	47313051.749692	11	394.1995	6.62065e-05	4.37759e-04
2024/03/08	07:38:40	ok	ok	393.9620	49.665	0.065256	19.82	64.790	11.056	45519063.072650	11	394.1602	6.59802e-05	4.37306e-04
2024/03/08	07:43:40	ok	ok	393.9120	49.660	0.065256	19.77	64.750	11.013	47345480.157312	12	394.1872	6.42839e-05	4.39575e-04
2024/03/08	07:48:40	ok	ok	393.8960	49.648	0.065256	19.71	64.800	10.984	45526913.986658	12	394.1692	6.41370e-05	4.48605e-04
2024/03/08	07:53:40	ok	ok	393.9300	49.662	0.065256	19.82	64.565	11.018	46719459.604327	11	394.1349	6.58769e-05	4.39983e-04
2024/03/08	07:58:40	ok	ok	393.9440	49.669	0.065256	19.89	64.425	11.039	48308394.747075	12	394.2212	6.42372e-05	4.46048e-04
2024/03/08	08:03:40	ok	ok	393.9700	49.669	0.065256	19.92	64.430	11.058	45542546.800947	11	394.1684	6.58573e-05	4.36228e-04
2024/03/08	08:08:40	ok	ok	393.9800	49.672	0.065256	19.95	64.382	11.067	44866987.142799	12	394.2177	6.41708e-05	4.46267e-04
2024/03/08	08:13:40	ok	ok	393.9620	49.672	0.065256	19.99	64.379	11.096	45679410.759738	12	394.1715	6.68218e-05	4.41952e-04
2024/03/08	08:18:40	ok	ok	393.9960	49.674	0.065256	20.01	64.402	11.111	50813883.067927	11	394.2754	6.48201e-05	3.37814e-04
2024/03/08	08:23:40	ok	ok	394.0380	49.674	0.065256	20.08	64.352	11.147	47270399.982648	11	394.1995	6.61993e-05	4.37759e-04
2024/03/08	08:28:40	ok	ok	394.0280	49.676	0.065256	20.09	64.314	11.149	47550678.795289	11	394.2037	6.62542e-05	4.42831e-04
2024/03/08	08:33:40	ok	ok	393.9940	49.672	0.065256	20.09	64.314	11.149	48891404.229896	12	394.2447	6.54803e-05	4.38088e-04
2024/03/08	08:38:40	ok	ok	394.0100	49.670	0.065256	20.12	64.288	11.164	49448682.235353	12	394.2914	6.38406e-05	4.37075e-04
2024/03/08	08:43:40	ok	ok	394.0200	49.671	0.065256	20.11	64.356	11.167	48085227.526826	12	394.2815	6.38791e-05	4.80043e-04
2024/03/08	08:48:40	ok	ok	394.0300	49.671	0.065256	20.15	64.355	11.193	48915879.765320	12	394.2940	6.38899e-05	4.53037e-04
2024/03/08	08:53:40	ok	ok	394.0220	49.673	0.065256	20.21	64.343	11.229	51024259.013845	10	394.2591	6.59524e-05	3.39826e-04
2024/03/08	08:58:40	ok	ok	394.0440	49.683	0.065256	20.25	64.318	11.251	49729340.144463	10	394.2686	6.63175e-05	3.61862e-04
2024/03/08	09:03:40	ok	ok	394.0700	49.686	0.065256	20.26	64.300	11.259	50118808.969358	10	394.2960	6.58403e-05	3.48620e-04
2024/03/08	09:08:40	ok	ok	394.0500	49.682	0.065256	20.28	64.282	11.264	50090054.186100	12	394.2970	6.41234e-05	4.47534e-04
2024/03/08	09:13:40	ok	ok	394.0700	49.688	0.065256	20.32	64.259	11.288	49395416.612045	11	394.3209	6.46298e-05	3.48630e-04
2024/03/08	09:18:40	ok	ok	394.0720	49.690	0.065256	20.35	64.242	11.303	54668136.931916	11	394.3349	6.47653e-05	3.56184e-04
2024/03/08	09:23:40	ok	ok	394.0680	49.689	0.065256	20.37	64.288	11.330	48214649.075625	12	394.3490	6.45832e-05	3.45582e-04
2024/03/08	09:28:40	ok	ok	394.1180	49.697	0.065256	20.40	64.315	11.355	50491038.082477	11	394.2858	6.62719e-05	4.44776e-04
2024/03/08	09:33:40	ok	ok	394.0980	49.692	0.065256	20.43	64.240	11.359	50124203.218512	11	394.3192	6.63718e-05	3.53968e-04
2024/03/08	09:38:40	ok	ok	394.1220	49.696	0.065256	20.44	64.210	11.363	50947129.072098	11	394.2969	6.71233e-05	4.41339e-04
2024/03/08	09:43:40	ok	ok	394.1080	49.694	0.065256	20.47	64.279	11.394	50689823.527898	13	394.3506	6.56398e-05	3.47827e-04
2024/03/08	09:48:40	ok	ok	394.1360	49.695	0.065256	20.50	64.274	11.413	52299571.248709	10	394.3731	6.58109e-05	3.63687e-04
2024/03/08	09:53:40	ok	ok	394.1040	49.698	0.065256	20.54	64.228	11.431	50822079.115689	11	394.3408	6.63490e-05	3.37489e-04
2024/03/08	09:58:40	ok	ok	394.1440	49.702	0.065256	20.60	64.305	11.486	51512796.026499	10	394.3867	6.55386e-05	3.55185e-04
2024/03/08	10:03:40	ok	ok	394.1600	49.703	0.065256	20.63	64.164	11.479	54114816.342441	11	394.4553	6.37311e-05	3.57471e-04
2024/03/08	10:08:40	ok	ok	394.1680	49.702	0.065256	20.66	64.131	11.492	54074259.862694	11	394.4004	6.53167e-05	3.45581e-04
2024/03/08	10:13:40	ok	ok	394.1880	49.709	0.065256	20.73	64.103	11.534	56127150.240710	10	394.4291	6.60813e-05	3.64216e-04
2024/03/08	10:18:40	ok	ok	394.1880	49.713	0.065256	20.80	64.146	11.590	53517385.904877	12	394.4903	6.40862e-05	3.34635e-04
2024/03/08	10:23:40	--	ok	394.2240	49.724	0.065256	20.87	64.118	11.632	52790252.341610	12	394.5031	6.41510e-05	3.50372e-04
2024/03/08	10:23:47	ok	ok	394.0540	49.675	0.065244	20.89	64.041	11.627	55408094.241547	13	394.3012	6.42929e-05	3.46870e-04
2024/03/08	10:28:46	ok	ok	394.0160	49.671	0.065244	20.87	64.140	11.636	59193985.916669	13	394.3039	6.31230e-05	4.34171e-04
2024/03/08	10:33:46	ok	ok	394.0420	49.675	0.065244	20.94	64.121	11.679	63054857.055162	11	394.2690	6.63006e-05	3.43060e-04
2024/03/08	10:38:46	ok	ok	394.0680	49.678	0.065244	21.00	64.155	11.725	60981507.001663	11	394.2861	6.56133e-05	3.39096e-04
2024/03/08	10:43:46	ok	ok	394.0600	49.677	0.065244	21.07	64.057	11.755	59652605.383962	11	394.3125	6.52954e-05	3.48141e-04
2024/03/08	10:48:46	ok	ok	394.0800	49.684	0.065244	21.10	64.141	11.792	63136992.211409	12	394.3912	6.32919e-05	3.68385e-04
2024/03/08	10:53:46	ok	ok	394.1040	49.685	0.065244	21.17	64.164	11.844	57055732.195926	11	394.3802	6.42362e-05	3.56964e-04
2024/03/08	10:58:46	ok	ok	394.1120	49.695	0.065244	21.21	64.112	11.864	59754185.177284	12	394.4161	6.25799e-05	3.49737e-04
2024/03/08	11:03:46	ok	ok	394.1120	49.702	0.065244	21.26	64.254	11.919	56559182.647272	10	394.3705	6.44590e-05	3.64660e-04
2024/03/08	11:08:46	ok	ok	394.1100	49.693	0.065244	21.23	64.300	11.907	58956610.322260	13	394.3433	6.51016e-05	3.46267e-04
2024/03/08	11:13:46	ok	ok	394.1200	49.710	0.065244	21.28	64.300	11.946	56345520.495307	11	394.3672	6.49014e-05	3.58953e-04
2024/03/08	11:18:46	ok	ok	394.1500	49.703	0.065244	21.34	64.250	11.978	59339925.925317	11	394.4239	6.43314e-05	3.47126e-04
2024/03/08	11:23:46	ok	ok	394.1760	49.713	0.065244	21.45	64.169	12.040	59791973.463789	11	394.4601	6.36819e-05	3.42050e-04
2024/03/08	11:28:46	--	ok	394.2100	49.711	0.065244	21.54	64.164	12.099	63187767.353786	10	394.4622	6.48891e-05	3.41253e-04
2024/03/08	11:28:53	ok	ok	394.0460	49.675	0.065233	21.58	64.131	12.123	68472138.938535	10	394.2936	6.48088e-05	3.44240e-04
2024/03/08	11:33:52	ok	ok	394.0520	49.681	0.065233	21.60	64.164	12.140	68305203.932491	13	394.3646	6.28403e-05	3.10144e-04
2024/03/08	11:38:52	ok	ok	394.0420	49.680	0.065233	21.68	64.160	12.197	64994548.155749	12	394.3405	6.27767e-05	3.35223e-04
2024/03/08	11:43:52	ok	ok	394.0800	49.682	0.065233	21.81	64.112	12.279	65250251.412164	11	394.3442	6.45120e-05	3.40200e-04
2024/03/08	11:48:52	ok	ok	394.0800	49.683	0.065233	21.82	64.208	12.307	61948942.918041	11	394.3597	6.36896e-05	3.38203e-04
2024/03/08	11:53:52	ok	ok	394.1440	49.700	0.065233	21.99	64.096	12.407	61957958.791335	11	394.4211	6.39546e-05	3.25378e-04
2024/03/08	11:58:52	ok	ok	394.1780	49.709	0.065233	22.04	64.114	12.441	62983535.441477	11	394.4708	6.38837e-05	3.15409e-04
2024/03/08	12:03:52	ok	ok	394.1860	49.714	0.065233	22.18	64.071	12.534	63036450.842794	11	394.4440	6.50681e-05	3.19404e-04
2024/03/08	12:08:52	--	ok	394.2580	49.723	0.065233	22.26	64.096	12.600	61699674.661504	11	394.4827	6.45084e-05	3.24527e-04
2024/03/08	12:08:59	ok	ok	394.0380	49.679	0.065218	22.28	64.068	12.605	68302387.625268	11	394.2414	6.63022e-05	3.35126e-04
2024/03/08	12:13:58	ok	ok	394.0040	49.668	0.065218	22.28	64.169	12.625	67346673.006888	12	394.2390	6.53326e-05	3.26697e-04
2024/03/08	12:18:58	ok	ok	394.0360	49.675	0.065218	22.36	64.228	12.698	69210009.703671	12	394.2658	6.60005e-05	3.39687e-04
2024/03/08	12:23:58	--	ok	393.7700	49.611	0.065218	21.67	65.638	12.469	64695559.120140	12	394.0217	6.49758e-05	3.34644e-04
2024/03/08	12:24:04	ok	ok	393.9940	49.662	0.06523	21.67	65.600	12.462	57768310.998729	12	394.2959	6.39113e-05	3.25659e-04
2024/03/08	12:29:04	ok	ok	393.8340	49.651	0.06523	21.41	65.936	12.341	51274984.633379	12	394.1290	6.50828e-05	3.20500e-04
2024/03/08	12:34:04	ok	ok	393.8020	49.634	0.06523	21.26	65.966	12.237	53108609.324327	11	394.0498	6.53654e-05	3.37246e-04
2024/03/08	12:39:04	--	ok	393.7220	49.626	0.06523	21.16	65.998	12.173	50556348.700223	11	393.9992	6.58304e-05	3.41044e-04
2024/03/08	12:39:11	ok	ok	394.0820	49.698	0.065245	21.13	66.014	12.155	53832738.819351	12	394.3950	6.29995e-05	3.72769e-04
2024/03/08	12:44:10	ok	ok	394.0040	49.685	0.065245	21.06	66.012	12.104	50697601.568576	13	394.3038	6.35314e-05	3.49009e-04
2024/03/08	12:49:10	ok	ok	393.9840	49.680	0.065245	21.01	66.012	12.074	53462104.105351	11	394.2588	6.46781e-05	3.41783e-04
2024/03/08	12:54:10	ok	ok	393.9560	49.677	0.065245	21.00	65.977	12.058	48878045.048113	12	394.2041	6.49116e-05	3.66404e-04
2024/03/08	12:59:10	ok	ok	393.9460	49.669	0.065245	21.00	65.936	12.051	47465104.151972	11	394.2006	6.46802e-05	3.40609e-04
2024/03/08	13:04:10	ok	ok	393.9280	49.670	0.065245	21.03	65.881	12.059	46228067.891893	10	394.1960	6.39024e-05	3.85375e-04
2024/03/08	13:09:10	ok	ok	393.9060	49.674	0.065245	21.01	65.858	12.046	47629929.857004	10	394.1801	6.45018e-05	3.59856e-04
2024/03/08	13:14:10	ok	ok	393.9000	49.671	0.065245	21.07	65.788	12.072	47708627.100635	11	394.2248	6.34282e-05	3.80424e-04
2024/03/08	13:19:10	ok	ok	393.9240	49.672	0.065245	21.07	65.811	12.076	49243801.643084	13	394.2219	6.36623e-05	3.45541e-04
2024/03/08	13:24:10	ok	ok	393.9260	49.679	0.065245	21.11	65.747	12.097	50223538.156652	11	394.2078	6.39945e-05	3.44360e-04
2024/03/08	13:29:10	ok	ok	393.9260	49.671	0.065245	21.14	65.739	12.114	49332860.169972	10	394.1949	6.42896e-05	3.70003e-04
2024/03/08	13:34:10	ok	ok	393.9320	49.675	0.065245	21.17	65.696	12.127	47635267.270814	10	394.2087	6.38708e-05	3.64816e-04
2024/03/08	13:39:10	ok	ok	393.9400	49.675	0.065245	21.20	65.692	12.146	45510892.255816	10	394.2034	6.38335e-05	3.77426e-04
2024/03/08	13:44:10	ok	ok	393.9440	49.674	0.065245	21.24	65.679	12.174	46757275.781047	11	394.1988	6.39855e-05	3.63727e-04
2024/03/08	13:49:10	ok	ok	393.9280	49.677	0.065245	21.30	65.638	12.206	47337270.805244	13	394.2506	6.29171e-05	3.34476e-04
2024/03/08	13:54:10	ok	ok	393.9920	49.685	0.065245	21.38	65.551	12.248	46965883.121523	12	394.2561	6.35562e-05	3.55700e-04
2024/03/08	13:59:10	ok	ok	394.0000	49.681	0.065245	21.41	65.600	12.278	49408688.411332	12	394.2675	6.30538e-05	3.36489e-04
2024/03/08	14:04:10	ok	ok	394.0060	49.690	0.065245	21.45	65.537	12.297	51338566.371234	12	394.3055	6.32003e-05	3.43154e-04
2024/03/08	14:09:10	ok	ok	394.0180	49.683	0.065245	21.47	65.550	12.309	48972760.492005	10	394.2688	6.42534e-05	3.79094e-04
2024/03/08	14:14:10	ok	ok	394.0140	49.690	0.065245	21.52	65.551	12.349	51187378.820674	10	394.2743	6.40300e-05	3.59808e-04
2024/03/08	14:19:10	ok	ok	394.0360	49.693	0.065245	21.58	65.499	12.381	52526377.137841	10	394.2790	6.41688e-05	3.42994e-04
2024/03/08	14:24:10	ok	ok	394.0360	49.698	0.065245	21.60	65.513	12.395	49179240.693682	11	394.3309	6.25316e-05	3.55658e-04
2024/03/08	14:29:10	ok	ok	394.0220	49.692	0.065245	21.60	65.473	12.388	51547828.894319	10	394.2886	6.40172e-05	3.46175e-04
2024/03/08	14:34:10	ok	ok	394.0180	49.694	0.065245	21.62	65.550	12.421	50928629.836543	12	394.3248	6.25544e-05	3.23086e-04
2024/03/08	14:39:10	ok	ok	394.0420	49.699	0.065245	21.64	65.522	12.428	50900346.090923	13	394.2807	6.42124e-05	3.27399e-04
2024/03/08	14:44:10	ok	ok	394.0300	49.702	0.065245	21.67	65.505	12.444	52459048.603845	13	394.3284	6.25232e-05	3.38631e-04
2024/03/08	14:49:10	ok	ok	394.0380	49.700	0.065245	21.71	65.515	12.476	50625097.695112	11	394.3343	6.24580e-05	3.66033e-04
2024/03/08	14:54:10	ok	ok	394.0520	49.703	0.065245	21.74	65.481	12.491	51163084.947288	12	394.3261	6.30828e-05	3.58737e-04
2024/03/08	14:59:10	ok	ok	394.0320	49.700	0.065245	21.71	65.524	12.478	52504883.348709	10	394.2410	6.60325e-05	3.73344e-04
2024/03/08	15:04:10	ok	ok	394.0280	49.697	0.065245	21.68	65.528	12.458	51955368.223943	11	394.2280	6.51629e-05	3.38729e-04
2024/03/08	15:09:10	ok	ok	394.0280	49.695	0.065245	21.70	65.513	12.466	52413729.134628	11	394.2206	6.53910e-05	3.57701e-04
2024/03/08	15:14:10	ok	ok	394.0320	49.701	0.065245	21.71	65.504	12.474	52983554.279162	10	394.2310	6.52738e-05	3.81974e-04
2024/03/08	15:19:10	ok	ok	394.0060	49.691	0.065245	21.67	65.537	12.450	51530993.943190	12	394.2766	6.24161e-05	3.53630e-04
2024/03/08	15:24:10	ok	ok	393.9740	49.694	0.065245	21.64	65.563	12.435	49802209.292425	10	394.1891	6.47053e-05	3.71762e-04
2024/03/08	15:29:10	ok	ok	393.9560	49.684	0.065245	21.58	65.591	12.399	52709136.278124	10	394.1708	6.57999e-05	3.76481e-04
2024/03/08	15:34:10	ok	ok	393.9580	49.686	0.065245	21.60	65.574	12.407	49501052.133794	10	394.1628	6.55561e-05	3.66461e-04
2024/03/08	15:39:10	ok	ok	393.9300	49.682	0.065245	21.57	65.600	12.389	52226704.294405	10	394.2062	6.39040e-05	3.52382e-04
2024/03/08	15:44:10	ok	ok	393.9380	49.685	0.065245	21.60	65.545	12.401	51793444.543952	12	394.2207	6.33331e-05	3.54153e-04
2024/03/08	15:49:10	ok	ok	393.9120	49.673	0.065245	21.52	65.560	12.351	51409755.806430	11	394.1916	6.33366e-05	3.53844e-04
2024/03/08	15:54:10	ok	ok	393.8980	49.674	0.065245	21.50	65.574	12.334	51766200.824240	10	394.1073	6.59244e-05	3.66721e-04
2024/03/08	15:59:10	ok	ok	393.8900	49.673	0.065245	21.51	65.547	12.339	52857344.052608	10	394.1081	6.59560e-05	3.75812e-04
2024/03/08	16:04:10	ok	ok	393.8720	49.668	0.065245	21.47	65.560	12.311	51381843.696927	11	394.1356	6.34146e-05	3.59575e-04
2024/03/08	16:09:10	ok	ok	393.8740	49.663	0.065245	21.44	65.615	12.302	50373588.215333	13	394.1335	6.29791e-05	3.41401e-04
2024/03/08	16:14:10	ok	ok	393.8360	49.660	0.065245	21.41	65.650	12.288	51877665.237951	11	394.1215	6.32828e-05	3.61888e-04
2024/03/08	16:19:10	ok	ok	393.8200	49.656	0.065245	21.38	65.615	12.260	51036254.339227	10	394.0143	6.64340e-05	3.69680e-04
2024/03/08	16:24:10	--	ok	393.7880	49.651	0.065245	21.36	65.579	12.235	51768031.399816	10	393.9935	6.61162e-05	3.61739e-04
2024/03/08	16:24:17	ok	ok	394.0580	49.710	0.065257	21.38	65.563	12.251	57950648.141619	11	394.3195	6.43830e-05	3.62786e-04
2024/03/08	16:29:16	ok	ok	393.9900	49.702	0.065257	21.34	65.545	12.219	50839770.609494	9	394.2747	6.48256e-05	3.53116e-04
2024/03/08	16:34:16	ok	ok	393.9920	49.694	0.065257	21.31	65.550	12.199	53791903.558311	12	394.3103	6.25271e-05	3.43258e-04
2024/03/08	16:39:16	ok	ok	393.9600	49.691	0.065257	21.27	65.542	12.168	53533111.717761	11	394.2990	6.32199e-05	3.33012e-04
2024/03/08	16:44:16	ok	ok	393.9480	49.692	0.065257	21.24	65.577	12.155	52057637.360140	11	394.2533	6.32538e-05	3.55822e-04
2024/03/08	16:49:16	ok	ok	393.9340	49.683	0.065257	21.21	65.582	12.135	52540226.766241	11	394.2077	6.40918e-05	3.58425e-04
2024/03/08	16:54:16	ok	ok	393.9140	49.678	0.065257	21.18	65.556	12.110	50152454.363456	12	394.1873	6.34835e-05	3.50444e-04
2024/03/08	16:59:16	ok	ok	393.8880	49.671	0.065257	21.13	65.545	12.069	51381458.242365	12	394.1910	6.28864e-05	3.40796e-04
2024/03/08	17:04:16	ok	ok	393.8680	49.666	0.065257	21.09	65.536	12.037	51892908.151536	11	394.1476	6.41469e-05	3.42519e-04
2024/03/08	17:09:16	ok	ok	393.8660	49.666	0.065257	21.07	65.542	12.027	51059257.605225	11	394.1129	6.43715e-05	4.01864e-04
2024/03/08	17:14:16	ok	ok	393.8340	49.658	0.065257	21.01	65.563	11.992	50591048.482175	10	394.0720	6.54226e-05	3.40366e-04
2024/03/08	17:19:16	ok	ok	393.8060	49.652	0.065257	20.94	65.591	11.947	51493644.903394	10	394.0638	6.43836e-05	3.43741e-04
2024/03/08	17:24:16	--	ok	393.7860	49.656	0.065257	20.91	65.554	11.922	50315873.433538	11	394.0723	6.35761e-05	3.64686e-04
2024/03/08	17:24:23	ok	ok	394.0580	49.712	0.065269	20.94	65.509	11.932	49060331.701835	12	394.2834	6.61076e-05	3.45130e-04
2024/03/08	17:29:22	ok	ok	393.9840	49.699	0.065269	20.87	65.556	11.893	53139976.238319	11	394.2789	6.40588e-05	3.67429e-04
2024/03/08	17:34:22	ok	ok	393.9520	49.693	0.065269	20.84	65.550	11.871	51919437.495151	12	394.2775	6.33199e-05	3.68641e-04
2024/03/08	17:39:22	ok	ok	393.9340	49.686	0.065269	20.79	65.570	11.836	50627271.176829	13	394.1874	6.45487e-05	3.87584e-04
2024/03/08	17:44:22	ok	ok	393.8660	49.671	0.065269	20.64	65.675	11.758	52521585.987425	12	394.1804	6.38332e-05	3.53831e-04
2024/03/08	17:49:22	ok	ok	393.8220	49.666	0.065269	20.53	65.806	11.703	51900920.081414	11	394.1225	6.39189e-05	3.70730e-04
2024/03/08	17:54:22	--	ok	393.7880	49.655	0.065269	20.44	65.798	11.644	55050709.220664	12	394.0765	6.36675e-05	3.65894e-04
2024/03/08	17:54:28	ok	ok	394.0380	49.715	0.06528	20.46	65.801	11.655	54495884.864953	13	394.2857	6.61834e-05	3.72834e-04
2024/03/08	17:59:28	ok	ok	393.9620	49.701	0.06528	20.39	65.716	11.591	51441829.473905	11	394.2543	6.48709e-05	3.75933e-04
2024/03/08	18:04:28	ok	ok	393.9420	49.704	0.06528	20.37	65.623	11.566	52707241.270738	12	394.2575	6.42734e-05	3.62133e-04
2024/03/08	18:09:28	ok	ok	393.9080	49.695	0.06528	20.32	65.611	11.526	51522613.540844	11	394.2139	6.51629e-05	3.79390e-04
2024/03/08	18:14:28	ok	ok	393.8860	49.688	0.06528	20.25	65.650	11.484	52530404.682127	11	394.1869	6.47672e-05	3.70943e-04
2024/03/08	18:19:28	ok	ok	393.8720	49.682	0.06528	20.23	65.618	11.470	52929371.672375	11	394.1602	6.48966e-05	3.72918e-04
2024/03/08	18:24:28	ok	ok	393.8520	49.674	0.06528	20.18	65.669	11.441	53799508.088686	13	394.1250	6.48561e-05	3.53371e-04
2024/03/08	18:29:28	--	ok	393.7920	49.659	0.06528	20.07	65.629	11.360	51601326.626303	12	394.1211	6.45929e-05	3.55522e-04
2024/03/08	18:29:35	ok	ok	393.9980	49.717	0.065292	20.11	65.618	11.386	49791403.925882	12	394.3223	6.48044e-05	3.51892e-04
2024/03/08	18:34:34	ok	ok	393.9160	49.707	0.065292	20.02	65.655	11.336	48644422.639765	11	394.2753	6.47521e-05	3.70327e-04
2024/03/08	18:39:34	ok	ok	393.9160	49.704	0.065292	19.99	65.600	11.307	47864304.147512	13	394.2355	6.57013e-05	3.47380e-04
2024/03/08	18:44:34	ok	ok	393.8040	49.695	0.065292	19.84	65.705	11.221	46689594.082433	11	394.2038	6.49733e-05	3.75217e-04
2024/03/08	18:49:34	--	ok	393.7980	49.684	0.065292	19.75	65.834	11.187	46571120.318869	11	394.1415	6.55099e-05	3.74923e-04
2024/03/08	18:49:40	ok	ok	394.0060	49.734	0.065302	19.77	65.797	11.191	51976318.482758	13	394.3829	6.58557e-05	3.39304e-04
2024/03/08	18:54:40	ok	ok	393.9460	49.719	0.065302	19.65	65.838	11.123	45405911.020139	12	394.3175	6.50016e-05	3.52687e-04
2024/03/08	18:59:40	ok	ok	393.9320	49.714	0.065302	19.58	65.788	11.069	45830661.867250	13	394.2683	6.54830e-05	3.37349e-04
2024/03/08	19:04:40	ok	ok	393.8420	49.709	0.065302	19.57	65.702	11.046	44408186.738138	12	394.2751	6.45538e-05	3.44033e-04
2024/03/08	19:09:40	ok	ok	393.9200	49.704	0.065302	19.54	65.556	11.003	46702518.579465	12	394.2597	6.51047e-05	3.58912e-04
2024/03/08	19:14:40	ok	ok	393.8860	49.700	0.065302	19.53	65.583	10.999	47357906.043894	12	394.2114	6.58639e-05	3.54998e-04
2024/03/08	19:19:40	ok	ok	393.8560	49.696	0.065302	19.45	65.602	10.955	48394075.475015	12	394.2090	6.52140e-05	3.50662e-04
2024/03/08	19:24:40	ok	ok	393.8160	49.688	0.065302	19.43	65.509	10.923	45563956.907364	11	394.1414	6.69553e-05	3.61088e-04
2024/03/08	19:29:40	ok	ok	393.8240	49.682	0.065302	19.37	65.550	10.894	47844246.043278	13	394.1566	6.51350e-05	3.44303e-04
2024/03/08	19:34:40	ok	ok	393.8060	49.676	0.065302	19.34	65.524	10.870	45739693.939323	12	394.1278	6.53587e-05	3.59261e-04
2024/03/08	19:39:40	--	ok	393.7880	49.677	0.065302	19.29	65.486	10.828	45589595.378162	13	394.1217	6.53956e-05	3.23954e-04
2024/03/08	19:39:47	ok	ok	393.9920	49.724	0.065314	19.31	65.469	10.843	51309377.168834	14	394.3452	6.60939e-05	3.49921e-04
2024/03/08	19:44:46	ok	ok	393.9600	49.714	0.065314	19.21	65.513	10.785	48362884.428929	11	394.3011	6.51353e-05	3.68887e-04
2024/03/08	19:49:46	ok	ok	393.9000	49.701	0.065314	19.14	65.634	10.761	46820224.221618	12	394.2436	6.54601e-05	3.56661e-04
2024/03/08	19:54:46	ok	ok	393.8600	49.695	0.065314	19.06	65.629	10.706	45609791.505016	12	394.2366	6.46198e-05	3.51299e-04
2024/03/08	19:59:46	ok	ok	393.8300	49.691	0.065314	19.00	65.652	10.675	46130025.438051	11	394.2127	6.42799e-05	3.83402e-04
2024/03/08	20:04:46	ok	ok	393.8160	49.685	0.065314	18.89	65.643	10.603	47027705.356025	11	394.1922	6.44687e-05	3.53935e-04
2024/03/08	20:09:46	ok	ok	393.8060	49.681	0.065314	18.93	65.458	10.600	49434941.558309	12	394.1768	6.49689e-05	3.48980e-04
2024/03/08	20:14:46	ok	ok	393.8400	49.684	0.065314	18.91	65.437	10.586	43780510.032344	11	394.1761	6.34623e-05	3.79894e-04
2024/03/08	20:19:46	--	ok	393.7980	49.677	0.065314	18.90	65.344	10.563	47452879.553541	12	394.1428	6.51697e-05	3.70548e-04
2024/03/08	20:19:53	ok	ok	394.0020	49.734	0.065324	18.91	65.345	10.572	53397829.174431	13	394.3694	6.59840e-05	3.48971e-04
2024/03/08	20:24:52	ok	ok	393.9320	49.719	0.065324	18.86	65.345	10.537	46601740.533071	10	394.3014	6.55449e-05	2.43765e-04
2024/03/08	20:29:52	ok	ok	393.9320	49.715	0.065324	18.82	65.348	10.511	48285776.412385	10	394.2966	6.50665e-05	2.53385e-04
2024/03/08	20:34:52	ok	ok	393.9360	49.712	0.065324	18.76	65.368	10.479	48158257.512882	11	394.2526	6.59098e-05	2.51034e-04
2024/03/08	20:39:52	ok	ok	393.9280	49.704	0.065324	18.73	65.354	10.460	47155008.115939	11	394.2672	6.62001e-05	3.93703e-04
2024/03/08	20:44:52	ok	ok	393.9000	49.706	0.065324	18.69	65.377	10.438	48843105.652464	10	394.2408	6.47225e-05	2.56386e-04
2024/03/08	20:49:52	ok	ok	393.8080	49.683	0.065324	18.55	65.528	10.373	47536130.435101	10	394.1502	6.65284e-05	2.78394e-04
2024/03/08	20:54:52	ok	ok	393.8100	49.679	0.065324	18.45	65.481	10.305	46374216.760406	12	394.1707	6.48284e-05	2.57945e-04
2024/03/08	20:59:52	--	ok	393.7720	49.672	0.065324	18.39	65.583	10.287	46114511.402105	10	394.1034	6.59441e-05	2.43452e-04
2024/03/08	20:59:59	ok	ok	394.1180	49.735	0.065336	18.42	65.527	10.294	51840583.663214	12	394.3809	6.49099e-05	3.84845e-04
2024/03/08	21:04:58	ok	ok	394.0620	49.719	0.065336	18.33	65.522	10.243	52723122.038365	10	394.3245	6.48873e-05	2.55167e-04
2024/03/08	21:09:58	ok	ok	394.0500	49.724	0.065336	18.35	65.345	10.224	52734027.721299	12	394.3581	6.44558e-05	2.49158e-04
2024/03/08	21:14:58	ok	ok	394.0620	49.720	0.065336	18.36	65.286	10.222	50926585.804821	11	394.3251	6.53486e-05	2.52203e-04
2024/03/08	21:19:58	ok	ok	394.0480	49.717	0.065336	18.39	65.281	10.240	50867942.064883	10	394.3200	6.53495e-05	2.48830e-04
2024/03/08	21:24:58	ok	ok	394.0520	49.721	0.065336	18.35	65.193	10.200	52693033.243270	11	394.3578	6.49139e-05	4.00297e-04
2024/03/08	21:29:58	ok	ok	394.0380	49.709	0.065336	18.35	65.222	10.204	52366601.900877	11	394.2966	6.56564e-05	2.65747e-04
2024/03/08	21:34:58	ok	ok	393.9980	49.705	0.065336	18.28	65.142	10.150	51126703.258416	10	394.2475	6.61770e-05	2.49641e-04
2024/03/08	21:39:58	ok	ok	394.0120	49.709	0.065336	18.26	65.179	10.146	50216007.104347	11	394.2286	6.62921e-05	2.41778e-04
2024/03/08	21:44:58	ok	ok	393.9960	49.701	0.065336	18.26	65.158	10.143	52101095.533493	11	394.2694	6.54463e-05	5.01019e-04
2024/03/08	21:49:58	ok	ok	393.9920	49.701	0.065336	18.24	65.185	10.131	53147104.249026	10	394.2157	6.67006e-05	2.62703e-04
2024/03/08	21:54:58	ok	ok	393.9280	49.693	0.065336	18.14	65.261	10.084	52029174.573212	10	394.1851	6.60382e-05	2.40713e-04
2024/03/08	21:59:58	ok	ok	393.9260	49.684	0.065336	18.05	65.357	10.047	52936641.592437	11	394.2353	6.54615e-05	4.18439e-04
2024/03/08	22:04:58	ok	ok	393.9080	49.681	0.065336	18.00	65.318	10.008	53975330.617079	11	394.2243	6.47645e-05	3.97600e-04
2024/03/08	22:09:58	ok	ok	393.8920	49.674	0.065336	17.98	65.225	9.984	50728972.004476	11	394.1157	6.66636e-05	2.53506e-04
2024/03/08	22:14:58	ok	ok	393.9000	49.678	0.065336	18.05	65.074	10.004	52587921.136679	10	394.1034	6.74144e-05	2.70578e-04
2024/03/08	22:19:58	ok	ok	393.9020	49.676	0.065336	18.02	65.060	9.984	50594433.419119	13	394.1558	6.49991e-05	2.28236e-04
2024/03/08	22:24:58	ok	ok	393.8860	49.674	0.065336	18.04	64.973	9.980	52401973.173592	10	394.0923	6.76262e-05	2.34436e-04
2024/03/08	22:29:58	ok	ok	393.8700	49.668	0.065336	18.01	64.974	9.963	50376835.252115	12	394.1617	6.56388e-05	3.88560e-04
2024/03/08	22:34:58	ok	ok	393.9040	49.672	0.065336	18.01	65.019	9.970	52241476.438673	11	394.1835	6.49154e-05	4.13483e-04
2024/03/08	22:39:58	ok	ok	393.8780	49.669	0.065336	18.04	64.941	9.976	51387945.139272	11	394.1519	6.49978e-05	2.63134e-04
2024/03/08	22:44:58	ok	ok	393.8820	49.671	0.065336	18.02	64.988	9.973	51275843.013369	13	394.1778	6.43780e-05	2.59338e-04
2024/03/08	22:49:58	ok	ok	393.8800	49.667	0.065336	18.01	64.956	9.960	49481532.154020	11	394.1458	6.50107e-05	5.27158e-04
2024/03/08	22:54:58	ok	ok	393.8640	49.664	0.065336	17.92	65.023	9.920	49572393.378737	11	394.1692	6.46343e-05	4.08290e-04
2024/03/08	22:59:58	--	ok	393.7960	49.653	0.065336	17.86	65.084	9.895	51741691.474325	11	394.0836	6.62273e-05	3.87088e-04
2024/03/08	23:00:05	ok	ok	394.0900	49.711	0.065347	17.91	65.101	9.924	51489969.464999	12	394.3573	6.61698e-05	3.92852e-04
2024/03/08	23:05:04	ok	ok	394.0160	49.705	0.065347	17.80	65.043	9.848	53183049.408920	13	394.3162	6.57739e-05	3.67093e-04
2024/03/08	23:10:04	ok	ok	393.9820	49.696	0.065347	17.80	65.064	9.851	50292336.308987	12	394.2738	6.53690e-05	5.05988e-04
2024/03/08	23:15:04	ok	ok	393.9840	49.693	0.065347	17.72	65.092	9.813	48702344.195573	12	394.2464	6.42220e-05	3.84527e-04
2024/03/08	23:20:04	ok	ok	394.0360	49.708	0.065347	17.89	64.717	9.856	47776864.999236	11	394.3345	6.47978e-05	3.89156e-04
2024/03/08	23:25:04	--	ok	394.2300	49.748	0.065347	18.49	63.638	10.040	47953344.799451	10	394.4575	6.60089e-05	2.43127e-04
2024/03/08	23:25:11	ok	ok	393.9560	49.706	0.065335	18.50	63.651	10.050	54664805.758977	11	394.2978	6.48584e-05	2.78898e-04
2024/03/08	23:30:10	ok	ok	394.0720	49.725	0.065335	18.82	63.455	10.206	53573162.597456	11	394.4157	6.56070e-05	3.81705e-04
2024/03/08	23:35:10	ok	ok	394.1260	49.734	0.065335	19.03	63.490	10.341	50819620.887545	10	394.4339	6.57935e-05	2.50356e-04
2024/03/08	23:40:10	ok	ok	394.1760	49.744	0.065335	19.17	63.491	10.428	49174392.908586	11	394.4886	6.53453e-05	2.50764e-04
2024/03/08	23:45:10	ok	ok	394.1900	49.753	0.065335	19.27	63.416	10.476	47819658.567770	10	394.5651	6.40452e-05	2.60008e-04
2024/03/08	23:50:10	--	ok	394.2740	49.773	0.065335	19.40	63.485	10.567	43555609.374740	11	394.6300	6.41039e-05	2.65936e-04
2024/03/08	23:50:17	ok	ok	393.9880	49.710	0.065321	19.41	63.436	10.567	51893153.848740	13	394.3911	6.56937e-05	3.75982e-04
2024/03/08	23:55:16	ok	ok	394.0360	49.705	0.065321	19.47	63.426	10.602	46960729.793684	12	394.4111	6.53974e-05	3.88460e-04
2024/03/09	00:00:16	ok	ok	393.9940	49.710	0.065321	19.51	63.545	10.647	45393543.210042	12	394.4221	6.39136e-05	3.72252e-04
2024/03/09	00:05:16	ok	ok	394.0280	49.706	0.065321	19.54	63.587	10.672	43870217.695559	11	394.4502	6.37373e-05	3.99079e-04
2024/03/09	00:10:16	ok	ok	394.1320	49.728	0.065321	19.62	63.601	10.728	48009769.569430	12	394.5022	6.40762e-05	3.77444e-04
2024/03/09	00:15:16	ok	ok	394.1500	49.723	0.065321	19.65	63.586	10.742	44338598.563263	11	394.5150	6.37610e-05	4.00226e-04
2024/03/09	00:20:16	ok	ok	394.1400	49.729	0.065321	19.68	63.682	10.777	46002855.412729	12	394.5316	6.36035e-05	3.74717e-04
2024/03/09	00:25:16	ok	ok	394.1420	49.735	0.065321	19.71	63.705	10.798	45439646.235668	12	394.5199	6.44725e-05	3.83442e-04
2024/03/09	00:30:16	ok	ok	394.1500	49.733	0.065321	19.72	63.700	10.807	44024487.063891	11	394.5281	6.43097e-05	3.90629e-04
2024/03/09	00:35:16	--	ok	394.2060	49.750	0.065321	19.88	63.592	10.887	44064327.454435	13	394.5900	6.47611e-05	3.69263e-04
2024/03/09	00:35:23	ok	ok	394.0480	49.694	0.06531	19.88	63.528	10.876	49162345.760563	11	394.3650	6.62537e-05	4.38306e-04
2024/03/09	00:40:22	ok	ok	394.0840	49.693	0.06531	19.96	63.482	10.923	53128342.789735	12	394.4209	6.46378e-05	4.03118e-04
2024/03/09	00:45:22	ok	ok	394.0900	49.705	0.06531	20.04	63.485	10.970	51342646.166456	11	394.4243	6.52498e-05	4.22473e-04
2024/03/09	00:50:22	ok	ok	394.1220	49.714	0.06531	20.13	63.540	11.043	50648023.041471	12	394.4440	6.51169e-05	3.80138e-04
2024/03/09	00:55:22	ok	ok	394.1260	49.715	0.06531	20.15	63.531	11.050	49003522.111490	12	394.4967	6.42276e-05	3.91800e-04
2024/03/09	01:00:22	ok	ok	394.1760	49.717	0.06531	20.18	63.627	11.085	46465706.105209	11	394.4957	6.42201e-05	3.89982e-04
2024/03/09	01:05:22	--	ok	394.2100	49.731	0.06531	20.26	63.632	11.142	52052413.177833	12	394.5655	6.35399e-05	3.92368e-04
2024/03/09	01:05:29	ok	ok	394.0280	49.671	0.065298	20.26	63.670	11.148	54693170.737857	11	394.3384	6.52287e-05	3.93451e-04
2024/03/09	01:10:28	ok	ok	394.0080	49.684	0.065298	20.28	63.642	11.152	52416997.940409	12	394.3171	6.43947e-05	3.60626e-04
2024/03/09	01:15:28	ok	ok	394.0360	49.689	0.065298	20.36	63.647	11.209	49099161.989542	12	394.3707	6.33640e-05	3.66374e-04
2024/03/09	01:20:28	ok	ok	394.0440	49.691	0.065298	20.37	63.679	11.223	50882543.379730	12	394.3556	6.43687e-05	3.77774e-04
2024/03/09	01:25:28	ok	ok	394.0760	49.697	0.065298	20.37	63.691	11.225	47490733.713588	11	394.3626	6.52110e-05	3.60176e-04
2024/03/09	01:30:28	ok	ok	394.0340	49.680	0.065298	20.31	63.902	11.217	49694151.887328	12	394.3628	6.35692e-05	3.51259e-04
2024/03/09	01:35:28	ok	ok	394.0000	49.684	0.065298	20.28	64.018	11.218	50756735.939531	12	394.3378	6.46256e-05	3.83170e-04
2024/03/09	01:40:28	ok	ok	393.9960	49.673	0.065298	20.23	64.082	11.201	49151881.837926	12	394.2634	6.56390e-05	3.60483e-04
2024/03/09	01:45:28	ok	ok	393.9880	49.686	0.065298	20.21	64.128	11.192	47089369.572996	11	394.2934	6.47544e-05	3.63110e-04
2024/03/09	01:50:28	ok	ok	394.0000	49.678	0.065298	20.19	64.105	11.177	46826618.018980	11	394.2920	6.47215e-05	3.86970e-04
2024/03/09	01:55:28	ok	ok	394.0480	49.695	0.065298	20.33	63.885	11.231	49480343.776896	11	394.3432	6.49537e-05	3.73430e-04
2024/03/09	02:00:28	ok	ok	394.0620	49.692	0.065298	20.42	63.810	11.274	47519780.753029	11	394.3492	6.46842e-05	3.74423e-04
2024/03/09	02:05:28	ok	ok	394.1200	49.697	0.065298	20.44	63.897	11.307	49561974.499790	11	394.4249	6.39265e-05	3.81300e-04
2024/03/09	02:10:28	ok	ok	394.1120	49.706	0.065298	20.50	63.815	11.331	50132929.921483	11	394.4243	6.44058e-05	3.76644e-04
2024/03/09	02:15:28	ok	ok	394.1220	49.700	0.065298	20.52	63.911	11.357	52567329.562738	12	394.4016	6.54400e-05	3.59183e-04
2024/03/09	02:20:28	ok	ok	394.1360	49.705	0.065298	20.56	63.857	11.376	51367359.001129	11	394.4436	6.42914e-05	3.79472e-04
2024/03/09	02:25:28	ok	ok	394.1580	49.708	0.065298	20.59	63.862	11.396	50396674.287097	11	394.4608	6.36666e-05	3.73356e-04
2024/03/09	02:30:28	ok	ok	394.1620	49.709	0.065298	20.60	63.897	11.413	50884248.302431	11	394.4366	6.39493e-05	3.61814e-04
2024/03/09	02:35:28	ok	ok	394.1900	49.710	0.065298	20.67	63.879	11.456	53371377.725746	11	394.4756	6.39530e-05	3.79671e-04
2024/03/09	02:40:28	ok	ok	394.1740	49.715	0.065298	20.64	63.925	11.445	51439684.349872	11	394.4854	6.44270e-05	3.95301e-04
2024/03/09	02:45:28	ok	ok	394.1600	49.716	0.065298	20.67	63.929	11.465	51058340.599099	11	394.4558	6.36546e-05	3.79735e-04
2024/03/09	02:50:28	ok	ok	394.1260	49.714	0.065298	20.56	64.192	11.436	52274122.406540	11	394.4334	6.42741e-05	3.82274e-04
2024/03/09	02:55:28	ok	ok	394.0880	49.700	0.065298	20.50	64.222	11.404	50698079.323174	11	394.4080	6.43887e-05	3.86769e-04
2024/03/09	03:00:28	ok	ok	394.0980	49.692	0.065298	20.47	64.288	11.396	49068708.103664	11	394.3867	6.35315e-05	3.84777e-04
2024/03/09	03:05:28	ok	ok	394.0860	49.705	0.065298	20.46	64.245	11.379	48387482.426016	11	394.3672	6.50745e-05	3.97645e-04
2024/03/09	03:10:28	ok	ok	394.1280	49.708	0.065298	20.54	64.057	11.401	49636562.826910	11	394.4082	6.45626e-05	3.79868e-04
2024/03/09	03:15:28	ok	ok	394.1480	49.717	0.065298	20.66	63.957	11.461	48736447.611239	11	394.4132	6.59704e-05	3.64477e-04
2024/03/09	03:20:28	ok	ok	394.1600	49.709	0.065298	20.66	63.926	11.456	52046358.894547	11	394.4580	6.41617e-05	3.98416e-04
2024/03/09	03:25:28	ok	ok	394.1860	49.720	0.065298	20.74	63.952	11.516	49547038.768286	11	394.4687	6.37549e-05	3.56372e-04
2024/03/09	03:30:28	--	ok	394.2120	49.727	0.065298	20.74	63.963	11.518	51312104.991235	10	394.4929	6.40272e-05	3.66544e-04
2024/03/09	03:30:35	ok	ok	393.9680	49.665	0.065287	20.77	63.929	11.531	57453273.059271	12	394.2763	6.44650e-05	3.42507e-04
2024/03/09	03:35:34	ok	ok	393.9740	49.676	0.065287	20.79	63.990	11.551	53008795.459428	12	394.3023	6.25993e-05	3.63379e-04
2024/03/09	03:40:34	ok	ok	393.9440	49.671	0.065287	20.79	63.970	11.548	56076780.476387	11	394.2818	6.45173e-05	3.59929e-04
2024/03/09	03:45:34	ok	ok	393.9380	49.677	0.065287	20.79	64.012	11.555	53551671.758841	11	394.2864	6.39841e-05	3.65888e-04
2024/03/09	03:50:34	ok	ok	393.9620	49.672	0.065287	20.82	64.009	11.574	55565882.731398	12	394.3065	6.34872e-05	3.56530e-04
2024/03/09	03:55:34	ok	ok	393.9680	49.676	0.065287	20.83	63.948	11.572	55871273.107459	11	394.2966	6.42548e-05	3.55016e-04
2024/03/09	04:00:34	ok	ok	393.9480	49.672	0.065287	20.76	64.109	11.555	50841225.846698	12	394.2562	6.47531e-05	3.69536e-04
2024/03/09	04:05:34	ok	ok	393.9100	49.665	0.065287	20.69	64.196	11.522	53285504.773664	11	394.2542	6.40433e-05	3.80745e-04
2024/03/09	04:10:34	ok	ok	393.8820	49.663	0.065287	20.64	64.208	11.496	49587559.623634	12	394.2325	6.33442e-05	3.64473e-04
2024/03/09	04:15:34	ok	ok	393.8620	49.658	0.065287	20.60	64.201	11.467	51139862.209513	11	394.2024	6.47101e-05	3.82460e-04
2024/03/09	04:20:34	ok	ok	393.8640	49.658	0.065287	20.67	64.002	11.478	51386743.364255	11	394.2058	6.43791e-05	3.66904e-04
2024/03/09	04:25:34	ok	ok	393.9460	49.666	0.065287	20.77	63.917	11.529	53219776.703861	12	394.2874	6.35985e-05	3.76650e-04
2024/03/09	04:30:34	ok	ok	393.9120	49.668	0.065287	20.76	63.954	11.527	48793364.964073	11	394.2672	6.30193e-05	3.64530e-04
2024/03/09	04:35:34	ok	ok	393.9540	49.674	0.065287	20.83	63.920	11.567	53052207.983943	10	394.2589	6.51519e-05	3.94233e-04
2024/03/09	04:40:34	ok	ok	393.9760	49.673	0.065287	20.84	63.970	11.585	50304770.991553	11	394.2945	6.39213e-05	3.56656e-04
2024/03/09	04:45:34	ok	ok	393.9840	49.682	0.065287	20.93	63.926	11.635	50494788.486098	11	394.2917	6.40798e-05	3.68043e-04
2024/03/09	04:50:34	ok	ok	393.9500	49.676	0.065287	20.84	63.981	11.587	50512796.258467	11	394.2820	6.44071e-05	3.72945e-04
2024/03/09	04:55:34	ok	ok	393.9860	49.677	0.065287	20.91	63.995	11.638	48981210.497748	9	394.2500	6.65727e-05	4.01434e-04
2024/03/09	05:00:34	ok	ok	393.9780	49.678	0.065287	20.94	63.970	11.652	55107687.283044	11	394.3705	6.30360e-05	3.77381e-04
2024/03/09	05:05:34	ok	ok	393.9460	49.676	0.065287	20.91	64.096	11.657	54932636.227151	11	394.2863	6.43961e-05	3.74725e-04
2024/03/09	05:10:34	ok	ok	393.9360	49.662	0.065287	20.79	64.215	11.592	54933061.235311	11	394.2660	6.40907e-05	4.00913e-04
2024/03/09	05:15:34	ok	ok	393.8640	49.658	0.065287	20.72	64.292	11.559	50437044.596630	11	394.2476	6.31473e-05	3.54686e-04
2024/03/09	05:20:34	ok	ok	393.8620	49.662	0.065287	20.72	64.314	11.563	50569813.538469	12	394.2432	6.32454e-05	3.73641e-04
2024/03/09	05:25:34	ok	ok	393.8680	49.656	0.065287	20.67	64.369	11.544	49153917.880542	11	394.2043	6.39446e-05	3.69243e-04
2024/03/09	05:30:34	ok	ok	393.8720	49.652	0.065287	20.59	64.370	11.487	47824100.254701	11	394.1840	6.34758e-05	3.91579e-04
2024/03/09	05:35:34	ok	ok	393.8780	49.667	0.065287	20.76	64.158	11.563	50181770.868197	12	394.2087	6.50040e-05	3.52474e-04
2024/03/09	05:40:34	ok	ok	393.8900	49.655	0.065287	20.79	64.123	11.575	50599911.027377	10	394.2427	6.42928e-05	3.55556e-04
2024/03/09	05:45:34	ok	ok	393.9080	49.673	0.065287	20.82	64.140	11.598	51929189.343038	10	394.2525	6.36151e-05	3.99595e-04
2024/03/09	05:50:34	ok	ok	393.9080	49.661	0.065287	20.86	64.045	11.610	49205227.041483	11	394.2630	6.34732e-05	3.72506e-04
2024/03/09	05:55:34	ok	ok	393.9020	49.670	0.065287	20.87	64.089	11.627	51303887.120159	11	394.2622	6.41084e-05	4.02557e-04
2024/03/09	06:00:34	ok	ok	393.9020	49.668	0.065287	20.86	64.105	11.620	53281047.032213	12	394.2808	6.28745e-05	3.72475e-04
2024/03/09	06:05:34	ok	ok	393.9280	49.660	0.065287	20.87	64.109	11.630	52240221.381402	10	394.2518	6.38760e-05	4.14516e-04
2024/03/09	06:10:34	ok	ok	393.8960	49.660	0.065287	20.83	64.233	11.624	53431979.709625	12	394.2745	6.29442e-05	3.64892e-04
2024/03/09	06:15:34	ok	ok	393.8020	49.651	0.065287	20.70	64.373	11.564	51796931.974278	11	394.1742	6.38519e-05	3.90261e-04
2024/03/09	06:20:34	ok	ok	393.8180	49.642	0.065287	20.63	64.439	11.528	50547800.556539	12	394.1443	6.37608e-05	3.63622e-04
2024/03/09	06:25:34	--	ok	393.7580	49.638	0.065287	20.58	64.460	11.494	51831171.317881	12	394.1533	6.35072e-05	3.80560e-04
2024/03/09	06:25:41	ok	ok	394.1180	49.702	0.0653	20.62	64.457	11.522	53617240.854551	10	394.4275	6.39275e-05	4.01869e-04
2024/03/09	06:30:40	ok	ok	394.0360	49.691	0.0653	20.50	64.488	11.451	51332575.448743	10	394.3893	6.31432e-05	4.36669e-04
2024/03/09	06:35:40	ok	ok	394.0120	49.689	0.0653	20.49	64.485	11.440	49392518.776627	10	394.3248	6.46572e-05	4.10183e-04
2024/03/09	06:40:40	ok	ok	394.0400	49.688	0.0653	20.46	64.448	11.415	51055521.078350	11	394.3265	6.41046e-05	3.79648e-04
2024/03/09	06:45:40	ok	ok	394.0580	49.701	0.0653	20.59	64.237	11.463	51197856.530202	11	394.3502	6.52899e-05	4.00777e-04
2024/03/09	06:50:40	ok	ok	394.0980	49.705	0.0653	20.66	64.210	11.507	49060878.484537	11	394.3807	6.46415e-05	3.79756e-04
2024/03/09	06:55:40	ok	ok	394.0620	49.692	0.0653	20.63	64.186	11.482	53198464.957596	12	394.4023	6.40234e-05	3.98378e-04
2024/03/09	07:00:40	ok	ok	394.0820	49.704	0.0653	20.70	64.169	11.528	52988894.053635	11	394.3791	6.50241e-05	3.91078e-04
2024/03/09	07:05:40	ok	ok	394.0940	49.687	0.0653	20.66	64.192	11.503	49499510.974223	11	394.3782	6.41015e-05	3.98305e-04
2024/03/09	07:10:40	ok	ok	394.0500	49.698	0.0653	20.69	64.196	11.522	50104901.054904	11	394.3515	6.59773e-05	3.87230e-04
2024/03/09	07:15:40	ok	ok	394.0980	49.695	0.0653	20.69	64.176	11.518	53216965.325368	11	394.3838	6.46329e-05	3.91709e-04
2024/03/09	07:20:40	ok	ok	394.0680	49.693	0.0653	20.69	64.218	11.526	54420169.431202	12	394.3901	6.50248e-05	3.68185e-04
2024/03/09	07:25:40	ok	ok	394.0860	49.690	0.0653	20.70	64.219	11.537	52434301.087902	11	394.3858	6.43724e-05	3.89632e-04
2024/03/09	07:30:40	ok	ok	393.9820	49.686	0.0653	20.56	64.396	11.472	51965179.701204	11	394.3280	6.45374e-05	3.82556e-04
2024/03/09	07:35:40	ok	ok	393.9760	49.682	0.0653	20.50	64.396	11.435	51995645.803964	11	394.3095	6.48462e-05	3.83474e-04
2024/03/09	07:40:40	ok	ok	394.0060	49.684	0.0653	20.54	64.332	11.450	52648799.559056	9	394.2485	6.69204e-05	3.83376e-04
2024/03/09	07:45:40	ok	ok	393.9980	49.686	0.0653	20.62	64.233	11.482	49804544.324864	12	394.3660	6.46233e-05	3.78313e-04
2024/03/09	07:50:40	ok	ok	394.0060	49.691	0.0653	20.66	64.140	11.494	51563312.950755	11	394.3576	6.49959e-05	3.77353e-04
2024/03/09	07:55:40	ok	ok	394.0280	49.688	0.0653	20.70	64.169	11.528	50589634.555606	11	394.3482	6.46367e-05	3.74806e-04
2024/03/09	08:00:40	ok	ok	394.0580	49.687	0.0653	20.72	64.071	11.519	56506734.405191	11	394.3592	6.48301e-05	3.60580e-04
2024/03/09	08:05:40	ok	ok	394.0920	49.691	0.0653	20.77	64.059	11.555	54911774.487959	10	394.3828	6.35365e-05	3.98881e-04
2024/03/09	08:10:40	ok	ok	394.0620	49.689	0.0653	20.76	64.109	11.555	52162880.513572	10	394.3321	6.62567e-05	3.80943e-04
2024/03/09	08:15:40	ok	ok	394.0920	49.697	0.0653	20.80	64.146	11.590	53495844.015673	10	394.3815	6.55374e-05	4.09300e-04
2024/03/09	08:20:40	ok	ok	394.1080	49.697	0.0653	20.82	64.068	11.585	53060323.437015	12	394.4351	6.37525e-05	4.04012e-04
2024/03/09	08:25:40	ok	ok	394.1080	49.703	0.0653	20.87	64.048	11.619	53596020.633503	11	394.4140	6.51464e-05	3.91793e-04
2024/03/09	08:30:40	ok	ok	394.1100	49.697	0.0653	20.91	64.016	11.642	52258479.525490	11	394.4205	6.50975e-05	3.63684e-04
2024/03/09	08:35:40	ok	ok	394.0800	49.697	0.0653	20.91	64.108	11.659	54147270.398923	11	394.4098	6.56533e-05	3.76141e-04
2024/03/09	08:40:40	ok	ok	394.1260	49.702	0.0653	20.93	64.131	11.672	58060077.459787	10	394.4429	6.50670e-05	3.67057e-04
2024/03/09	08:45:40	ok	ok	394.1380	49.711	0.0653	20.94	64.041	11.665	53073071.578125	10	394.4428	6.51928e-05	3.49801e-04
2024/03/09	08:50:40	ok	ok	394.1480	49.711	0.0653	21.01	64.054	11.716	55170479.707726	11	394.4530	6.53323e-05	3.85970e-04
2024/03/09	08:55:40	ok	ok	394.1320	49.713	0.0653	20.98	64.080	11.701	58762092.707611	9	394.5030	6.34894e-05	3.70290e-04
2024/03/09	09:00:40	ok	ok	394.1760	49.720	0.0653	21.06	64.012	11.737	57163858.062602	11	394.4870	6.52479e-05	3.86834e-04
2024/03/09	09:05:40	ok	ok	394.1740	49.718	0.0653	21.11	63.981	11.772	56425660.585388	10	394.5147	6.53692e-05	3.67121e-04
2024/03/09	09:10:40	ok	ok	394.1540	49.712	0.0653	21.13	63.995	11.783	56485205.412073	11	394.4696	6.54176e-05	4.12605e-04
2024/03/09	09:15:40	ok	ok	394.1760	49.715	0.0653	21.17	64.031	11.819	54869901.473589	10	394.5389	6.42503e-05	4.21825e-04
2024/03/09	09:20:40	--	ok	394.2560	49.739	0.0653	21.27	63.949	11.872	53493272.848739	11	394.5472	6.44691e-05	3.80207e-04
2024/03/09	09:20:47	ok	ok	393.9180	49.656	0.065287	21.26	63.908	11.855	67340016.835569	11	394.2669	6.54254e-05	3.76656e-04
2024/03/09	09:25:46	ok	ok	393.9200	49.671	0.065287	21.24	63.975	11.858	59005377.618102	11	394.2760	6.44983e-05	4.20783e-04
2024/03/09	09:30:46	ok	ok	393.9260	49.672	0.065287	21.33	64.022	11.924	59957398.291287	11	394.2908	6.40921e-05	4.14214e-04
2024/03/09	09:35:46	ok	ok	393.9760	49.678	0.065287	21.38	63.961	11.951	61088614.089194	12	394.3551	6.38178e-05	4.08765e-04
2024/03/09	09:40:46	ok	ok	393.9540	49.675	0.065287	21.41	63.986	11.976	59472716.147104	11	394.3366	6.36101e-05	4.03949e-04
2024/03/09	09:45:46	ok	ok	393.9140	49.672	0.065287	21.37	64.062	11.961	57223933.812311	11	394.3169	6.40860e-05	4.07764e-04
2024/03/09	09:50:46	ok	ok	393.9360	49.675	0.065287	21.41	64.141	12.005	58854201.174201	11	394.3356	6.40109e-05	3.92608e-04
2024/03/09	09:55:46	ok	ok	393.9520	49.691	0.065287	21.51	63.966	12.041	60051074.630300	11	394.3563	6.42485e-05	3.95462e-04
2024/03/09	10:00:46	ok	ok	394.0280	49.697	0.065287	21.57	63.975	12.082	60075737.608028	11	394.3979	6.39858e-05	3.82660e-04
2024/03/09	10:05:46	ok	ok	394.0740	49.702	0.065287	21.70	63.908	12.161	59066967.822938	10	394.4775	6.32679e-05	3.66763e-04
2024/03/09	10:10:46	ok	ok	394.0940	49.703	0.065287	21.75	63.908	12.200	62573957.681034	11	394.4450	6.42997e-05	4.05477e-04
2024/03/09	10:15:46	ok	ok	394.1040	49.708	0.065287	21.81	63.929	12.244	60895214.127979	10	394.5023	6.40594e-05	3.78023e-04
2024/03/09	10:20:46	ok	ok	394.1720	49.720	0.065287	21.88	63.902	12.288	64672276.512271	11	394.5280	6.43856e-05	4.02820e-04
2024/03/09	10:25:46	ok	ok	394.1640	49.719	0.065287	21.94	63.963	12.341	61474731.670064	11	394.5557	6.35649e-05	3.28727e-04
2024/03/09	10:30:46	ok	ok	394.1940	49.730	0.065287	21.98	63.920	12.361	61946573.755208	10	394.5825	6.36388e-05	3.43907e-04
2024/03/09	10:35:46	ok	ok	394.1840	49.726	0.065287	22.02	63.897	12.387	60452389.881759	11	394.5388	6.39063e-05	4.11853e-04
2024/03/09	10:40:46	--	ok	394.2300	49.734	0.065287	22.06	63.977	12.433	59130041.484592	10	394.5936	6.30798e-05	3.48838e-04
2024/03/09	10:40:52	ok	ok	394.0020	49.671	0.065274	22.09	63.931	12.447	68998941.580170	10	394.3844	6.48325e-05	3.51927e-04
2024/03/09	10:45:52	ok	ok	394.0160	49.686	0.065274	22.11	63.934	12.457	64720686.463332	11	394.4121	6.37913e-05	3.47115e-04
2024/03/09	10:50:52	ok	ok	393.9100	49.661	0.065274	21.82	64.677	12.396	64409997.810548	12	394.2850	6.41533e-05	3.20096e-04
2024/03/09	10:55:52	--	ok	393.6960	49.618	0.065274	21.28	65.605	12.189	64597964.062245	10	394.1064	6.47879e-05	3.49138e-04
2024/03/09	10:55:58	ok	ok	394.0340	49.689	0.06529	21.30	65.618	12.202	62714842.134250	11	394.3910	6.52040e-05	4.20087e-04
2024/03/09	11:00:58	ok	ok	393.8660	49.670	0.06529	21.10	65.743	12.087	54792235.386473	11	394.2523	6.45893e-05	4.28456e-04
2024/03/09	11:05:58	--	ok	393.7960	49.652	0.06529	20.91	65.808	11.968	52931202.546728	11	394.1819	6.41981e-05	4.13325e-04
2024/03/09	11:06:04	ok	ok	394.0640	49.705	0.065301	20.94	65.794	11.984	58673547.250878	13	394.4367	6.54995e-05	3.51618e-04
2024/03/09	11:11:04	ok	ok	393.9960	49.693	0.065301	20.79	65.844	11.886	50485211.447925	11	394.3334	6.54336e-05	4.06990e-04
2024/03/09	11:16:04	ok	ok	393.9140	49.689	0.065301	20.76	65.757	11.852	49919875.436684	10	394.3387	6.43686e-05	3.62766e-04
2024/03/09	11:21:04	--	ok	393.7840	49.680	0.065301	20.72	65.748	11.821	47822165.925503	10	394.2780	6.57141e-05	3.53390e-04
2024/03/09	11:21:11	ok	ok	394.0660	49.733	0.065312	20.72	65.748	11.821	53986285.448744	12	394.4953	6.54893e-05	3.75986e-04
2024/03/09	11:26:10	ok	ok	394.0500	49.732	0.065312	20.70	65.696	11.802	44446670.105023	10	394.4726	6.52741e-05	3.56271e-04
2024/03/09	11:31:10	--	ok	391.5780	49.725	0.065312	20.67	65.721	11.786	45176932.859857	11	394.4268	6.59563e-05	3.95148e-04
2024/03/09	11:31:17	--	ok	396.7720	50.372	0.065444	20.70	65.655	11.795	52638745.956278	11	397.0794	6.71928e-05	2.51943e-04
2024/03/09	11:31:24	--	ok	393.5400	49.635	0.065294	20.69	65.600	11.774	51856625.812707	11	394.0674	6.45128e-05	3.70389e-04
2024/03/09	11:31:30	ok	ok	394.1600	49.736	0.065318	20.66	65.628	11.761	51282043.345476	11	394.5083	6.63071e-05	3.37265e-04
2024/03/09	11:36:30	--	ok	394.2060	49.752	0.065318	20.67	65.641	11.772	47351726.477386	11	394.5479	6.55957e-05	3.38768e-04
2024/03/09	11:36:36	ok	ok	393.9200	49.694	0.065308	20.66	65.657	11.766	59864260.687240	12	394.3437	6.55571e-05	3.92059e-04
2024/03/09	11:41:36	ok	ok	393.8880	49.696	0.065308	20.69	65.620	11.777	53427404.311656	11	394.3064	6.57151e-05	4.28013e-04
2024/03/09	11:46:36	ok	ok	393.9020	49.700	0.065308	20.70	65.624	11.789	47839027.832612	10	394.3528	6.47898e-05	3.68770e-04
2024/03/09	11:51:36	--	ok	391.4780	49.705	0.065308	20.70	65.563	11.778	46989918.788594	10	394.3349	6.44852e-05	3.67206e-04
2024/03/09	11:51:43	--	ok	396.7120	50.364	0.065444	20.73	65.559	11.796	50552545.307541	12	397.1061	6.57051e-05	2.06886e-04
2024/03/09	11:51:50	--	ok	393.7140	49.649	0.065297	20.74	65.541	11.802	56262053.938056	12	394.0529	6.72617e-05	3.72452e-04
2024/03/09	11:51:56	ok	ok	393.9440	49.708	0.065312	20.73	65.467	11.779	52438409.380264	12	394.4038	6.54026e-05	3.51192e-04
2024/03/09	11:56:56	ok	ok	394.0220	49.727	0.065312	20.76	65.504	11.806	48981088.421341	11	394.4426	6.48589e-05	3.40147e-04
2024/03/09	12:01:56	ok	ok	393.8860	49.723	0.065312	20.74	65.499	11.794	50449013.550849	10	394.4311	6.43481e-05	3.48843e-04
2024/03/09	12:06:56	ok	ok	394.0000	49.725	0.065312	20.82	65.432	11.832	50485242.092670	10	394.4327	6.53054e-05	3.43296e-04
2024/03/09	12:11:56	ok	ok	393.9880	49.726	0.065312	20.90	65.399	11.884	50172629.395498	10	394.4449	6.49259e-05	3.41746e-04
2024/03/09	12:16:56	ok	ok	393.9760	49.732	0.065312	20.93	65.312	11.887	52102733.175242	10	394.4633	6.53185e-05	3.56458e-04
2024/03/09	12:21:56	ok	ok	394.0700	49.736	0.065312	20.97	65.332	11.920	49658109.050857	11	394.4413	6.52499e-05	4.03427e-04
2024/03/09	12:26:56	ok	ok	394.1000	49.738	0.065312	21.03	65.312	11.955	50113801.218549	10	394.4535	6.54158e-05	4.21941e-04
2024/03/09	12:31:56	ok	ok	394.1180	49.746	0.065312	21.09	65.270	11.989	52251610.163902	11	394.4768	6.52526e-05	4.02704e-04
2024/03/09	12:36:56	ok	ok	394.1060	49.747	0.065312	21.16	65.203	12.026	50574576.149084	10	394.5374	6.42057e-05	3.67611e-04
2024/03/09	12:41:56	ok	ok	394.1680	49.754	0.065312	21.21	65.203	12.065	51187740.196759	12	394.5419	6.46025e-05	3.90491e-04
2024/03/09	12:46:56	ok	ok	394.1980	49.758	0.065312	21.27	65.194	12.103	54934985.535327	11	394.5421	6.50681e-05	4.14625e-04
2024/03/09	12:51:56	ok	ok	394.1980	49.756	0.065312	21.30	65.199	12.124	54819430.677817	11	394.5803	6.45371e-05	3.55956e-04
2024/03/09	12:56:56	--	ok	394.2380	49.759	0.065312	21.38	65.156	12.175	52738054.339099	10	394.5749	6.52135e-05	4.51785e-04
2024/03/09	12:57:03	ok	ok	393.9340	49.695	0.0653	21.38	65.156	12.175	63420317.386930	11	394.2176	6.83651e-05	4.18176e-04
2024/03/09	13:02:02	ok	ok	393.9860	49.710	0.0653	21.44	65.156	12.216	59658267.698053	11	394.3283	6.57920e-05	4.12676e-04
2024/03/09	13:07:02	ok	ok	393.9980	49.718	0.0653	21.48	65.092	12.232	55107029.980181	11	394.3791	6.48102e-05	4.05650e-04
2024/03/09	13:12:02	ok	ok	393.9300	49.714	0.0653	21.54	65.115	12.278	53261801.284740	12	394.3957	6.39270e-05	3.90967e-04
2024/03/09	13:17:02	ok	ok	394.0140	49.720	0.0653	21.60	65.106	12.318	52962068.289378	11	394.4155	6.45109e-05	3.96103e-04
2024/03/09	13:22:02	ok	ok	394.0280	49.726	0.0653	21.67	65.139	12.374	55856927.315060	12	394.4313	6.42850e-05	4.14681e-04
2024/03/09	13:27:02	ok	ok	394.0240	49.727	0.0653	21.70	65.124	12.392	55557687.745998	10	394.4761	6.32377e-05	3.66691e-04
2024/03/09	13:32:02	ok	ok	394.0440	49.729	0.0653	21.77	65.025	12.423	55720051.032857	12	394.4838	6.34236e-05	3.90684e-04
2024/03/09	13:37:02	ok	ok	394.0480	49.740	0.0653	21.80	65.083	12.455	52523623.101344	12	394.5038	6.25427e-05	3.69600e-04
2024/03/09	13:42:02	ok	ok	394.0860	49.746	0.0653	21.84	65.080	12.485	53548241.554764	11	394.5059	6.35445e-05	4.03067e-04
2024/03/09	13:47:02	ok	ok	394.1200	49.751	0.0653	21.91	65.061	12.532	54899630.556311	12	394.5232	6.42925e-05	3.75942e-04
2024/03/09	13:52:02	ok	ok	394.1540	49.748	0.0653	21.92	65.043	12.538	52055830.741492	11	394.5603	6.35636e-05	3.44448e-04
2024/03/09	13:57:02	ok	ok	394.1560	49.753	0.0653	21.98	65.055	12.581	57631392.701650	11	394.5480	6.39127e-05	3.88404e-04
2024/03/09	14:02:02	ok	ok	394.1840	49.752	0.0653	22.02	65.034	12.608	56481046.801009	12	394.5637	6.34145e-05	4.02594e-04
2024/03/09	14:07:02	--	ok	394.2020	49.764	0.0653	22.05	65.048	12.632	56422422.531282	12	394.5038	6.65453e-05	3.98745e-04
2024/03/09	14:07:09	ok	ok	394.0400	49.728	0.065289	22.12	65.042	12.683	65177520.892772	13	394.3993	6.50087e-05	4.00281e-04
2024/03/09	14:12:08	ok	ok	394.0340	49.710	0.065289	22.12	65.042	12.683	61337740.801894	12	394.3871	6.29723e-05	3.64215e-04
2024/03/09	14:17:08	ok	ok	394.0340	49.715	0.065289	22.14	65.046	12.695	57489754.354790	12	394.3933	6.37601e-05	3.97351e-04
2024/03/09	14:22:08	--	ok	393.6160	49.626	0.065289	21.16	67.170	12.389	51678601.363160	11	393.9966	6.38319e-05	3.74881e-04
2024/03/09	14:22:15	ok	ok	394.0600	49.728	0.065309	21.14	67.239	12.390	47581805.593147	12	394.3783	6.64755e-05	4.27868e-04
2024/03/09	14:27:14	--	ok	393.7520	49.654	0.065309	20.33	68.177	11.986	48794830.720505	12	394.0474	6.55811e-05	3.66607e-04
2024/03/09	14:27:21	ok	ok	393.8780	49.723	0.065322	20.32	68.145	11.971	47872661.294826	12	394.3039	6.69421e-05	3.94818e-04
2024/03/09	14:32:20	--	ok	393.6180	49.673	0.065322	19.78	68.458	11.653	42281293.120218	12	394.0843	6.59016e-05	3.74567e-04
2024/03/09	14:32:27	ok	ok	394.1860	49.783	0.065343	19.77	68.449	11.642	43762989.301480	12	394.5017	6.65787e-05	3.98106e-04
2024/03/09	14:37:26	ok	ok	394.0100	49.732	0.065343	19.33	68.704	11.389	44850486.396657	11	394.2960	6.57554e-05	3.62528e-04
2024/03/09	14:42:26	--	ok	393.7340	49.690	0.065343	18.86	68.891	11.108	44812880.328366	11	394.0935	6.54111e-05	3.64182e-04
2024/03/09	14:42:33	ok	ok	394.0560	49.762	0.065357	18.83	68.943	11.099	42488643.305652	12	394.3663	6.65362e-05	3.98773e-04
2024/03/09	14:47:32	ok	ok	393.8940	49.734	0.065357	18.52	68.843	10.879	40606433.823024	11	394.2200	6.57301e-05	3.94153e-04
2024/03/09	14:52:32	--	ok	393.7940	49.709	0.065357	18.28	68.916	10.738	42650598.869499	11	394.0991	6.58565e-05	4.12720e-04
2024/03/09	14:52:39	ok	ok	394.0280	49.762	0.065368	18.29	68.919	10.747	44479923.147807	13	394.3322	6.56019e-05	4.30070e-04
2024/03/09	14:57:38	ok	ok	393.9060	49.737	0.065368	18.08	68.893	10.608	44862781.220393	12	394.2458	6.50221e-05	4.43343e-04
2024/03/09	15:02:38	ok	ok	393.8020	49.713	0.065368	17.86	68.902	10.475	42581673.597218	11	394.1532	6.46165e-05	4.43212e-04
2024/03/09	15:07:38	--	ok	393.7360	49.694	0.065368	17.74	68.930	10.402	43969841.359078	11	394.0808	6.47534e-05	4.94193e-04
2024/03/09	15:07:45	ok	ok	393.9980	49.769	0.065383	17.72	68.928	10.391	45401180.227463	13	394.2930	6.74816e-05	5.69268e-04
2024/03/09	15:12:44	ok	ok	393.9340	49.740	0.065383	17.58	68.902	10.300	42620940.031428	11	394.2677	6.46122e-05	4.23978e-04
2024/03/09	15:17:44	ok	ok	393.8420	49.722	0.065383	17.46	68.901	10.223	41811261.479571	13	394.1755	6.50846e-05	4.14726e-04
2024/03/09	15:22:44	ok	ok	394.1780	49.811	0.065383	18.46	66.584	10.487	39530476.786732	12	394.5339	6.55366e-05	4.54025e-04
2024/03/09	15:27:44	--	ok	394.4240	49.855	0.065383	19.17	65.801	10.807	39110630.834251	12	394.7578	6.61633e-05	5.92111e-04
2024/03/09	15:27:51	ok	ok	393.9580	49.750	0.065361	19.20	65.743	10.815	51388373.961597	12	394.3016	6.66917e-05	3.94112e-04
2024/03/09	15:32:50	ok	ok	394.1280	49.765	0.065361	19.51	65.602	10.991	46839994.879540	11	394.4494	6.50466e-05	4.04088e-04
2024/03/09	15:37:50	--	ok	394.2440	49.788	0.065361	19.88	65.307	11.181	46494005.683914	12	394.5701	6.50999e-05	3.64564e-04
2024/03/09	15:37:57	ok	ok	393.9980	49.732	0.065347	19.89	65.299	11.188	54825816.741920	13	394.3131	6.62788e-05	3.39577e-04
2024/03/09	15:42:56	ok	ok	394.0840	49.750	0.065347	20.19	65.212	11.370	48458266.915423	12	394.4336	6.57011e-05	3.83610e-04
2024/03/09	15:47:56	ok	ok	394.1780	49.770	0.065347	20.37	65.153	11.483	48571978.718190	11	394.5269	6.56138e-05	3.68625e-04
2024/03/09	15:52:56	--	ok	394.2640	49.784	0.065347	20.62	65.060	11.630	53322743.960073	11	394.5476	6.71647e-05	3.55221e-04
2024/03/09	15:53:02	ok	ok	393.9940	49.720	0.065333	20.67	65.048	11.666	54865484.641216	13	394.3128	6.64519e-05	3.37106e-04
2024/03/09	15:58:02	ok	ok	394.0580	49.735	0.065333	20.77	65.048	11.733	52232433.582929	12	394.4011	6.51595e-05	3.40347e-04
2024/03/09	16:03:02	ok	ok	394.1400	49.749	0.065333	20.96	64.970	11.845	54964399.210963	13	394.4580	6.53813e-05	3.40271e-04
2024/03/09	16:08:02	ok	ok	394.1700	49.759	0.065333	21.06	64.909	11.902	55478709.303515	11	394.5345	6.48167e-05	3.66843e-04
2024/03/09	16:13:02	--	ok	394.2380	49.767	0.065333	21.20	64.865	11.993	56190454.296616	11	394.5242	6.64948e-05	3.39442e-04
2024/03/09	16:13:09	ok	ok	394.0020	49.715	0.06532	21.24	64.822	12.015	58483635.866130	11	394.2913	6.74011e-05	3.16949e-04
2024/03/09	16:18:08	ok	ok	394.0460	49.722	0.06532	21.28	64.819	12.043	53632623.737761	11	394.3980	6.34760e-05	3.58445e-04
2024/03/09	16:23:08	ok	ok	394.0940	49.728	0.06532	21.37	64.837	12.106	54573174.307923	11	394.3905	6.61001e-05	3.43793e-04
2024/03/09	16:28:08	ok	ok	394.1400	49.742	0.06532	21.51	64.845	12.207	49974026.001354	13	394.4528	6.44840e-05	3.56045e-04
2024/03/09	16:33:08	ok	ok	394.1860	49.744	0.06532	21.55	64.831	12.234	53306871.985942	9	394.4535	6.71933e-05	3.75937e-04
2024/03/09	16:38:08	ok	ok	394.1740	49.745	0.06532	21.54	64.900	12.238	48419816.416683	9	394.4741	6.59351e-05	3.62666e-04
2024/03/09	16:43:08	--	ok	394.2140	49.759	0.06532	21.55	64.860	12.240	50201807.063377	11	394.5341	6.37592e-05	3.56828e-04
2024/03/09	16:43:15	ok	ok	393.9900	49.703	0.065308	21.58	64.846	12.258	57914606.360074	11	394.2448	6.72652e-05	3.69778e-04
2024/03/09	16:48:14	ok	ok	393.9900	49.710	0.065308	21.55	64.942	12.255	54055927.537098	11	394.3272	6.35561e-05	3.35020e-04
2024/03/09	16:53:14	ok	ok	394.0040	49.713	0.065308	21.64	64.897	12.309	56444762.211618	12	394.3301	6.38066e-05	3.26946e-04
2024/03/09	16:58:14	ok	ok	394.0040	49.709	0.065308	21.61	64.984	12.305	50340032.320957	12	394.3300	6.33868e-05	3.34840e-04
2024/03/09	17:03:14	ok	ok	394.0280	49.711	0.065308	21.60	64.993	12.297	53432796.960169	12	394.3374	6.39238e-05	3.11391e-04
2024/03/09	17:08:14	ok	ok	394.0360	49.717	0.065308	21.65	64.964	12.331	52456561.259758	11	394.2973	6.57912e-05	3.39267e-04
2024/03/09	17:13:14	ok	ok	394.0340	49.715	0.065308	21.64	65.000	12.329	53375994.726380	11	394.3487	6.40126e-05	3.34846e-04
2024/03/09	17:18:14	ok	ok	394.0380	49.716	0.065308	21.64	65.042	12.337	50107960.715098	11	394.2830	6.58750e-05	3.40460e-04
2024/03/09	17:23:14	ok	ok	394.0200	49.717	0.065308	21.65	65.032	12.344	50324689.058951	11	394.3050	6.58678e-05	3.30843e-04
2024/03/09	17:28:14	ok	ok	394.0340	49.716	0.065308	21.67	65.025	12.352	48864258.451317	11	394.2703	6.53614e-05	4.17933e-04
2024/03/09	17:33:14	ok	ok	394.0640	49.719	0.065308	21.65	65.075	12.352	51400236.057842	11	394.2951	6.59514e-05	3.29396e-04
2024/03/09	17:38:14	ok	ok	394.0300	49.719	0.065308	21.64	65.112	12.350	49912437.250568	11	394.2339	6.66657e-05	4.41619e-04
2024/03/09	17:43:14	ok	ok	394.0540	49.717	0.065308	21.64	65.093	12.346	51121173.289918	11	394.2526	6.55444e-05	4.39856e-04
2024/03/09	17:48:14	ok	ok	394.0220	49.715	0.065308	21.62	65.119	12.340	49714505.307647	11	394.2829	6.52696e-05	3.40933e-04
2024/03/09	17:53:14	ok	ok	393.9980	49.711	0.065308	21.52	65.203	12.284	47794708.802274	11	394.2477	6.56043e-05	3.19952e-04
2024/03/09	17:58:14	ok	ok	393.9680	49.711	0.065308	21.47	65.252	12.253	45227357.281529	11	394.2114	6.59499e-05	3.21710e-04
2024/03/09	18:03:14	ok	ok	393.9520	49.706	0.065308	21.51	65.180	12.270	48651478.626251	12	394.2517	6.39700e-05	4.43327e-04
2024/03/09	18:08:14	ok	ok	393.9520	49.702	0.065308	21.45	65.190	12.232	48087817.125246	11	394.1730	6.61376e-05	4.38779e-04
2024/03/09	18:13:14	ok	ok	393.9580	49.703	0.065308	21.47	65.171	12.238	45481187.679245	13	394.2108	6.45997e-05	4.19138e-04
2024/03/09	18:18:14	ok	ok	393.9820	49.699	0.065308	21.47	65.161	12.236	47613654.610362	13	394.2342	6.41148e-05	4.45325e-04
2024/03/09	18:23:14	ok	ok	393.9560	49.700	0.065308	21.44	65.197	12.224	47209727.940322	13	394.2691	6.32240e-05	3.13852e-04
2024/03/09	18:28:14	ok	ok	393.9320	49.698	0.065308	21.41	65.190	12.202	47515645.480838	11	394.1906	6.54867e-05	3.25774e-04
2024/03/09	18:33:14	ok	ok	393.9180	49.689	0.065308	21.37	65.153	12.165	48047727.372069	11	394.1647	6.63844e-05	3.27949e-04
2024/03/09	18:38:14	ok	ok	393.8860	49.691	0.065308	21.33	65.298	12.162	47546010.373644	12	394.2106	6.32646e-05	3.32059e-04
2024/03/09	18:43:14	ok	ok	393.8320	49.675	0.065308	21.23	65.400	12.111	45922440.499141	11	394.1331	6.46765e-05	3.41726e-04
2024/03/09	18:48:14	--	ok	393.7980	49.675	0.065308	21.17	65.389	12.070	45207754.477830	12	394.1257	6.41193e-05	3.52999e-04
2024/03/09	18:48:21	ok	ok	394.1160	49.729	0.065318	21.18	65.362	12.074	51259612.142238	13	394.3756	6.42753e-05	3.31675e-04
2024/03/09	18:53:20	ok	ok	394.0640	49.722	0.065318	21.21	65.235	12.071	47528378.537592	13	394.3474	6.41745e-05	3.40553e-04
2024/03/09	18:58:20	ok	ok	394.0620	49.718	0.065318	21.18	65.208	12.046	49007593.861366	12	394.3435	6.40121e-05	3.37371e-04
2024/03/09	19:03:20	ok	ok	394.0460	49.719	0.065318	21.18	65.179	12.040	52715772.988634	11	394.3429	6.38091e-05	3.69209e-04
2024/03/09	19:08:20	ok	ok	394.0300	49.718	0.065318	21.13	65.167	11.999	51821078.398255	11	394.3220	6.40566e-05	3.59125e-04
2024/03/09	19:13:20	ok	ok	394.0300	49.712	0.065318	21.14	65.180	12.011	45246195.561985	13	394.3142	6.39788e-05	3.29742e-04
2024/03/09	19:18:20	ok	ok	394.0120	49.713	0.065318	21.13	65.179	12.001	49492684.873184	12	394.3216	6.40760e-05	3.50377e-04
2024/03/09	19:23:20	ok	ok	394.0180	49.711	0.065318	21.10	65.202	11.987	51239477.840328	12	394.3185	6.35667e-05	3.61941e-04
2024/03/09	19:28:20	ok	ok	393.9920	49.710	0.065318	21.10	65.162	11.980	51379669.912467	12	394.2977	6.44461e-05	3.34746e-04
2024/03/09	19:33:20	ok	ok	393.9800	49.706	0.065318	21.06	65.133	11.943	49880065.871596	12	394.2769	6.46525e-05	3.48182e-04
2024/03/09	19:38:20	ok	ok	393.9680	49.704	0.065318	21.01	65.115	11.910	50062390.877515	13	394.2754	6.32144e-05	3.41249e-04
2024/03/09	19:43:20	ok	ok	393.9600	49.696	0.065318	21.03	65.147	11.925	50208666.511924	12	394.2713	6.39734e-05	3.63308e-04
2024/03/09	19:48:20	ok	ok	393.9640	49.701	0.065318	21.03	65.158	11.927	49998754.055853	12	394.2737	6.37687e-05	3.63178e-04
2024/03/09	19:53:20	ok	ok	393.9580	49.699	0.065318	21.00	65.153	11.908	51253881.565455	12	394.2465	6.44872e-05	3.56561e-04
2024/03/09	19:58:20	ok	ok	393.9160	49.693	0.065318	20.93	65.139	11.856	49586659.507224	11	394.2266	6.46655e-05	3.56200e-04
2024/03/09	20:03:20	ok	ok	393.9080	49.682	0.065318	20.91	65.116	11.842	48495591.438905	13	394.2115	6.41585e-05	3.43870e-04
2024/03/09	20:08:20	ok	ok	393.8900	49.683	0.065318	20.90	65.183	11.845	48507863.184262	12	394.2035	6.37640e-05	3.62929e-04
2024/03/09	20:13:20	ok	ok	393.8540	49.679	0.065318	20.77	65.313	11.781	48070417.173871	13	394.1572	6.46218e-05	3.51832e-04
2024/03/09	20:18:20	ok	ok	393.8180	49.676	0.065318	20.72	65.290	11.738	52026030.485057	11	394.1317	6.41673e-05	3.76621e-04
2024/03/09	20:23:20	--	ok	393.7860	49.666	0.065318	20.67	65.272	11.706	52183301.679086	12	394.0935	6.45144e-05	3.62179e-04
2024/03/09	20:23:26	ok	ok	394.0100	49.723	0.06533	20.72	65.261	11.733	52508788.829884	14	394.2904	6.69331e-05	3.72775e-04
2024/03/09	20:28:26	ok	ok	393.9820	49.723	0.06533	20.70	65.156	11.705	50802365.202204	12	394.3654	6.37397e-05	3.73379e-04
2024/03/09	20:33:26	ok	ok	393.9700	49.717	0.06533	20.70	65.147	11.703	49859339.824260	13	394.3074	6.46900e-05	3.48869e-04
2024/03/09	20:38:26	ok	ok	393.9420	49.709	0.06533	20.69	65.142	11.692	50963882.472400	11	394.3077	6.49757e-05	3.94206e-04
2024/03/09	20:43:26	ok	ok	393.9660	49.711	0.06533	20.69	65.165	11.696	47596418.904798	11	394.3115	6.48792e-05	3.83831e-04
2024/03/09	20:48:26	ok	ok	393.9680	49.712	0.06533	20.67	65.110	11.677	46431819.016866	11	394.3073	6.49114e-05	3.85416e-04
2024/03/09	20:53:26	ok	ok	393.9100	49.703	0.06533	20.64	65.135	11.661	50199003.030417	11	394.2685	6.50588e-05	3.73646e-04
2024/03/09	20:58:26	ok	ok	393.9260	49.702	0.06533	20.62	65.139	11.644	51081450.347022	11	394.2794	6.44521e-05	3.73365e-04
2024/03/09	21:03:26	ok	ok	393.9200	49.699	0.06533	20.59	65.135	11.623	50969088.308521	11	394.2658	6.48200e-05	3.78773e-04
2024/03/09	21:08:26	ok	ok	393.9000	49.701	0.06533	20.58	65.121	11.612	48733072.135396	11	394.2495	6.48294e-05	3.88062e-04
2024/03/09	21:13:26	ok	ok	393.8540	49.695	0.06533	20.56	65.048	11.588	53020431.760906	11	394.2487	6.52750e-05	3.84279e-04
2024/03/09	21:18:26	ok	ok	393.8840	49.695	0.06533	20.58	65.039	11.597	50841152.841812	11	394.2149	6.61703e-05	3.67803e-04
2024/03/09	21:23:26	ok	ok	393.9020	49.689	0.06533	20.54	65.084	11.584	51507392.382923	11	394.2212	6.54916e-05	3.71638e-04
2024/03/09	21:28:26	ok	ok	393.8720	49.686	0.06533	20.52	65.048	11.559	50082466.332154	11	394.2083	6.54224e-05	3.86870e-04
2024/03/09	21:33:26	ok	ok	393.8500	49.696	0.06533	20.54	65.014	11.571	52767163.677420	12	394.2095	6.55608e-05	3.55888e-04
2024/03/09	21:38:26	ok	ok	393.8460	49.687	0.06533	20.52	64.997	11.550	51005158.419296	11	394.1833	6.57668e-05	3.85636e-04
2024/03/09	21:43:26	ok	ok	393.8340	49.684	0.06533	20.49	65.011	11.533	55681546.191210	11	394.2047	6.58468e-05	3.86384e-04
2024/03/09	21:48:26	ok	ok	393.8260	49.682	0.06533	20.43	65.103	11.512	53090854.571763	11	394.1664	6.53773e-05	3.72606e-04
2024/03/09	21:53:26	ok	ok	393.8040	49.678	0.06533	20.35	65.179	11.468	50870044.483709	11	394.1305	6.60767e-05	3.67574e-04
2024/03/09	21:58:26	--	ok	393.7540	49.663	0.06533	20.28	65.206	11.426	51810053.118372	10	394.0724	6.66127e-05	3.71442e-04
2024/03/09	21:58:33	ok	ok	394.0460	49.729	0.065343	20.29	65.220	11.438	50619010.682002	11	394.3079	6.90128e-05	3.85999e-04
2024/03/09	22:03:32	ok	ok	394.0620	49.730	0.065343	20.37	65.032	11.462	46485341.989794	11	394.3846	6.61260e-05	3.78257e-04
2024/03/09	22:08:32	ok	ok	394.0140	49.728	0.065343	20.35	64.956	11.429	47771436.804611	11	394.3830	6.58215e-05	3.69276e-04
2024/03/09	22:13:32	ok	ok	394.0100	49.725	0.065343	20.33	64.982	11.424	48918170.458968	11	394.3513	6.57546e-05	3.67240e-04
2024/03/09	22:18:32	ok	ok	394.0040	49.724	0.065343	20.33	65.034	11.433	46849332.851363	12	394.3784	6.49050e-05	3.76364e-04
2024/03/09	22:23:32	ok	ok	394.0280	49.721	0.065343	20.32	64.959	11.411	47164729.863702	11	394.3730	6.55210e-05	3.87559e-04
2024/03/09	22:28:32	ok	ok	394.0160	49.723	0.065343	20.32	64.938	11.408	46089499.264581	12	394.3653	6.52058e-05	3.66228e-04
2024/03/09	22:33:32	ok	ok	394.0020	49.721	0.065343	20.28	64.996	11.389	49683595.885572	11	394.3378	6.59150e-05	3.86578e-04
2024/03/09	22:38:32	ok	ok	394.0200	49.718	0.065343	20.31	64.918	11.395	44686095.599977	11	394.3558	6.47924e-05	3.73343e-04
2024/03/09	22:43:32	ok	ok	393.9760	49.725	0.065343	20.29	64.933	11.387	45937754.256704	12	394.3400	6.52748e-05	3.43366e-04
2024/03/09	22:48:32	ok	ok	393.9840	49.715	0.065343	20.29	64.915	11.384	44005152.370452	11	394.3403	6.57213e-05	3.71450e-04
2024/03/09	22:53:32	ok	ok	393.9940	49.719	0.065343	20.31	64.887	11.390	46958141.751056	11	394.3312	6.58109e-05	3.64815e-04
2024/03/09	22:58:32	ok	ok	394.0080	49.711	0.065343	20.28	64.913	11.375	47995785.670689	11	394.3361	6.56611e-05	3.69342e-04
2024/03/09	23:03:32	ok	ok	393.9660	49.707	0.065343	20.26	64.849	11.355	48227798.653442	10	394.3479	6.48347e-05	3.85804e-04
2024/03/09	23:08:32	ok	ok	393.9380	49.707	0.065343	20.23	64.924	11.348	49816425.776884	11	394.3104	6.50111e-05	3.78442e-04
2024/03/09	23:13:32	ok	ok	393.9340	49.701	0.065343	20.21	64.923	11.331	47394791.629076	10	394.3028	6.50464e-05	4.00550e-04
2024/03/09	23:18:32	ok	ok	393.9020	49.693	0.065343	20.08	65.103	11.277	46666001.583981	11	394.2433	6.63117e-05	3.72169e-04
2024/03/09	23:23:32	ok	ok	393.8480	49.692	0.065343	20.02	65.115	11.242	45751060.294025	10	394.2350	6.47532e-05	3.90710e-04
2024/03/09	23:28:32	ok	ok	393.8660	49.692	0.065343	20.04	64.987	11.229	45508947.417152	11	394.2235	6.48873e-05	3.89578e-04
2024/03/09	23:33:32	ok	ok	393.8860	49.693	0.065343	20.08	64.973	11.255	43600769.251111	11	394.2485	6.47800e-05	3.94308e-04
2024/03/09	23:38:32	ok	ok	393.8540	49.699	0.065343	20.04	64.977	11.227	46975885.636462	10	394.2305	6.49811e-05	3.98861e-04
2024/03/09	23:43:32	ok	ok	393.8300	49.686	0.065343	20.02	64.923	11.209	43331007.642622	11	394.2009	6.59390e-05	3.84519e-04
2024/03/09	23:48:32	ok	ok	393.8320	49.680	0.065343	20.02	64.955	11.215	43861210.706101	11	394.2320	6.49344e-05	3.68606e-04
2024/03/09	23:53:32	ok	ok	393.8420	49.684	0.065343	20.01	64.952	11.205	45808545.558218	11	394.2037	6.54488e-05	3.87421e-04
2024/03/09	23:58:32	ok	ok	393.8320	49.682	0.065343	19.98	64.947	11.185	44736518.147543	11	394.1930	6.53478e-05	3.79446e-04
2024/03/10	00:03:32	ok	ok	393.8440	49.683	0.065343	19.98	64.915	11.180	44582600.394625	10	394.1329	6.80499e-05	3.79154e-04
2024/03/10	00:08:32	ok	ok	393.8400	49.682	0.065343	19.99	64.858	11.179	45747874.782532	11	394.1807	6.66750e-05	3.66429e-04
2024/03/10	00:13:32	ok	ok	393.8380	49.676	0.065343	19.96	64.923	11.171	44827835.833655	12	394.1853	6.53108e-05	3.57212e-04
2024/03/10	00:18:32	--	ok	393.7820	49.678	0.065343	19.96	64.874	11.162	44284277.563287	11	394.1789	6.56259e-05	3.86137e-04
2024/03/10	00:18:39	ok	ok	394.0700	49.736	0.065355	20.01	64.828	11.184	50257457.339372	14	394.4071	6.78458e-05	3.56972e-04
2024/03/10	00:23:38	ok	ok	394.0200	49.728	0.065355	19.95	64.851	11.148	44430675.594536	13	394.3995	6.55591e-05	3.51307e-04
2024/03/10	00:28:38	ok	ok	394.0000	49.726	0.065355	19.95	64.860	11.150	46250150.798524	12	394.3988	6.51651e-05	3.58625e-04
2024/03/10	00:33:38	ok	ok	393.9900	49.721	0.065355	19.92	64.855	11.131	45835546.889224	11	394.3901	6.48624e-05	3.91417e-04
2024/03/10	00:38:38	ok	ok	393.9020	49.720	0.065355	19.86	64.970	11.114	44405615.069981	13	394.3408	6.56739e-05	3.47987e-04
2024/03/10	00:43:38	ok	ok	393.9260	49.708	0.065355	19.77	65.034	11.061	47696878.123512	11	394.3167	6.52428e-05	3.73013e-04
2024/03/10	00:48:38	ok	ok	393.8520	49.714	0.065355	19.69	65.052	11.018	44315230.242303	12	394.2971	6.57289e-05	3.53311e-04
2024/03/10	00:53:38	ok	ok	393.8180	49.701	0.065355	19.67	65.060	11.002	45551503.201506	12	394.2912	6.47317e-05	3.62167e-04
2024/03/10	00:58:38	ok	ok	393.8400	49.702	0.065355	19.72	64.915	11.013	47590266.706819	11	394.2748	6.62561e-05	3.68127e-04
2024/03/10	01:03:38	ok	ok	393.8680	49.700	0.065355	19.74	64.858	11.012	45666601.010020	11	394.2630	6.59091e-05	3.94765e-04
2024/03/10	01:08:38	ok	ok	393.9000	49.703	0.065355	19.75	64.808	11.013	46958922.242114	11	394.2875	6.55668e-05	3.65988e-04
2024/03/10	01:13:38	ok	ok	393.8940	49.698	0.065355	19.72	64.906	11.012	43220220.731380	11	394.2866	6.54538e-05	3.71915e-04
2024/03/10	01:18:38	ok	ok	393.8800	49.702	0.065355	19.72	64.805	10.995	47054375.501275	12	394.2865	6.55669e-05	3.58182e-04
2024/03/10	01:23:38	ok	ok	393.8760	49.697	0.065355	19.74	64.796	11.002	44389227.959811	12	394.2863	6.52671e-05	3.54395e-04
2024/03/10	01:28:38	ok	ok	393.8380	49.697	0.065355	19.72	64.805	10.995	48180049.947351	12	394.2661	6.58757e-05	3.61913e-04
2024/03/10	01:33:38	ok	ok	393.8820	49.696	0.065355	19.72	64.814	10.996	47260167.158146	11	394.2680	6.60458e-05	3.80112e-04
2024/03/10	01:38:38	--	ok	393.7920	49.700	0.065355	19.72	64.773	10.989	45248136.113757	12	394.2600	6.59759e-05	3.50728e-04
2024/03/10	01:38:45	ok	ok	394.1400	49.752	0.065366	19.75	64.768	11.006	48462346.123574	12	394.5071	6.65316e-05	3.82934e-04
2024/03/10	01:43:44	ok	ok	394.0640	49.745	0.065366	19.72	64.796	10.993	45596795.892314	12	394.4815	6.58298e-05	3.53940e-04
2024/03/10	01:48:44	ok	ok	394.0240	49.744	0.065366	19.72	64.723	10.981	45507562.047962	12	394.4887	6.58612e-05	3.55274e-04
2024/03/10	01:53:44	ok	ok	394.1080	49.749	0.065366	19.71	64.762	10.977	42306810.257365	12	394.4946	6.53005e-05	3.50892e-04
2024/03/10	01:58:44	ok	ok	394.0800	49.743	0.065366	19.71	64.791	10.982	48123995.668901	13	394.4417	6.69756e-05	3.69871e-04
2024/03/10	02:03:44	ok	ok	394.0760	49.736	0.065366	19.68	64.767	10.961	43597227.279492	12	394.4595	6.59039e-05	3.77171e-04
2024/03/10	02:08:44	ok	ok	394.0160	49.732	0.065366	19.58	64.933	10.926	42549494.094530	12	394.4197	6.56267e-05	3.60164e-04
2024/03/10	02:13:44	ok	ok	394.0300	49.730	0.065366	19.53	64.987	10.899	48790896.851662	12	394.3907	6.65351e-05	3.75966e-04
2024/03/10	02:18:44	ok	ok	393.9940	49.724	0.065366	19.47	64.956	10.858	41746107.402023	12	394.3714	6.57121e-05	3.61065e-04
2024/03/10	02:23:44	ok	ok	394.0200	49.727	0.065366	19.57	64.810	10.896	44490299.142442	11	394.4016	6.58584e-05	3.78099e-04
2024/03/10	02:28:44	ok	ok	394.0300	49.731	0.065366	19.57	64.800	10.895	43243366.014509	11	394.4156	6.61497e-05	3.85806e-04
2024/03/10	02:33:44	ok	ok	393.9780	49.726	0.065366	19.58	64.712	10.888	46905951.038920	11	394.4035	6.65130e-05	3.80274e-04
2024/03/10	02:38:44	ok	ok	394.0020	49.727	0.065366	19.60	64.685	10.892	44744198.431418	12	394.4126	6.55912e-05	3.49579e-04
2024/03/10	02:43:44	ok	ok	393.9380	49.731	0.065366	19.60	64.694	10.894	44719203.459835	11	394.4105	6.55981e-05	3.75101e-04
2024/03/10	02:48:44	ok	ok	394.0580	49.729	0.065366	19.61	64.686	10.901	43007059.559887	12	394.4093	6.58071e-05	3.65679e-04
2024/03/10	02:53:44	ok	ok	394.0060	49.723	0.065366	19.57	64.689	10.876	44822828.312699	11	394.3971	6.56054e-05	3.70467e-04
2024/03/10	02:58:44	ok	ok	394.0620	49.727	0.065366	19.58	64.703	10.887	43920675.991349	11	394.4067	6.56156e-05	3.73501e-04
2024/03/10	03:03:44	ok	ok	394.0120	49.726	0.065366	19.61	64.675	10.899	46075033.989874	11	394.4068	6.58540e-05	3.80814e-04
2024/03/10	03:08:44	ok	ok	393.9920	49.715	0.065366	19.57	64.727	10.882	46053423.817785	12	394.3967	6.55149e-05	3.53928e-04
2024/03/10	03:13:44	ok	ok	393.9720	49.720	0.065366	19.57	64.689	10.876	42807784.528285	11	394.3382	6.79474e-05	3.55981e-04
2024/03/10	03:18:44	ok	ok	394.0100	49.722	0.065366	19.57	64.668	10.872	45726062.996069	12	394.3932	6.60021e-05	3.44700e-04
2024/03/10	03:23:44	ok	ok	394.0400	49.714	0.065366	19.57	64.689	10.876	49358880.574642	12	394.4055	6.51178e-05	3.66062e-04
2024/03/10	03:28:44	ok	ok	393.9340	49.718	0.065366	19.51	64.781	10.854	44877746.784945	11	394.3460	6.60798e-05	3.91852e-04
2024/03/10	03:33:44	ok	ok	393.9140	49.708	0.065366	19.41	64.846	10.802	46076783.748158	11	394.3375	6.55002e-05	3.88398e-04
2024/03/10	03:38:44	ok	ok	393.9260	49.707	0.065366	19.38	64.863	10.788	45551650.603818	11	394.3191	6.60331e-05	3.96188e-04
2024/03/10	03:43:44	ok	ok	393.9320	49.707	0.065366	19.41	64.714	10.780	43968941.697587	11	394.2907	6.69229e-05	3.32794e-04
2024/03/10	03:48:44	ok	ok	393.9720	49.715	0.065366	19.45	64.681	10.802	43774107.813054	11	394.3397	6.51524e-05	3.63840e-04
2024/03/10	03:53:44	ok	ok	393.9660	49.707	0.065366	19.44	64.700	10.796	43220946.038372	12	394.3289	6.57827e-05	3.75573e-04
2024/03/10	03:58:44	ok	ok	393.9340	49.710	0.065366	19.45	64.671	10.800	45185729.723313	11	394.3345	6.64929e-05	3.91070e-04
2024/03/10	04:03:44	ok	ok	393.9240	49.706	0.065366	19.47	64.652	10.807	43362416.858771	12	393.9439	7.95021e-05	1.52147e-03
2024/03/10	04:08:44	ok	ok	393.8940	49.707	0.065366	19.47	64.631	10.803	42913691.075831	12	394.3308	6.64737e-05	3.67034e-04
2024/03/10	04:13:44	ok	ok	393.9500	49.704	0.065366	19.45	64.630	10.793	43376652.290986	12	394.3414	6.56565e-05	3.62934e-04
2024/03/10	04:18:44	ok	ok	393.9360	49.707	0.065366	19.50	64.598	10.815	46648830.949954	11	394.3297	6.64709e-05	3.98569e-04
2024/03/10	04:23:44	ok	ok	393.9380	49.701	0.065366	19.43	64.634	10.777	48373870.632911	12	394.3176	6.67730e-05	3.92209e-04
2024/03/10	04:28:44	ok	ok	393.9260	49.703	0.065366	19.45	64.649	10.796	46993223.857034	11	394.3218	6.54425e-05	3.77703e-04
2024/03/10	04:33:44	ok	ok	393.8920	49.697	0.065366	19.41	64.663	10.771	45298845.607375	11	394.3058	6.62582e-05	3.92264e-04
2024/03/10	04:38:44	ok	ok	393.8520	49.694	0.065366	19.40	64.681	10.766	41192551.528012	11	394.2724	6.65294e-05	3.84075e-04
2024/03/10	04:43:44	ok	ok	393.8480	49.696	0.065366	19.38	64.659	10.754	43535727.781619	11	394.2718	6.66420e-05	4.00642e-04
2024/03/10	04:48:44	ok	ok	393.8540	49.699	0.065366	19.34	64.744	10.741	43588030.746521	11	394.2545	6.66626e-05	3.84891e-04
2024/03/10	04:53:44	ok	ok	393.8700	49.682	0.065366	19.23	64.868	10.689	44596804.971988	11	394.2218	6.65857e-05	3.80027e-04
2024/03/10	04:58:44	ok	ok	393.8180	49.686	0.065366	19.20	64.872	10.671	42262209.793608	12	394.2193	6.63382e-05	3.64623e-04
2024/03/10	05:03:44	ok	ok	393.8320	49.679	0.065366	19.18	64.750	10.643	45199984.699838	11	394.2122	6.58271e-05	3.91862e-04
2024/03/10	05:08:44	ok	ok	393.8500	49.678	0.065366	19.18	64.759	10.645	41375261.442906	11	394.2065	6.66102e-05	3.81045e-04
2024/03/10	05:13:44	ok	ok	393.8020	49.677	0.065366	19.24	64.668	10.665	43676192.749772	11	394.2099	6.61105e-05	3.71450e-04
2024/03/10	05:18:44	--	ok	393.7560	49.681	0.065366	19.25	64.671	10.673	45454298.269655	11	394.2132	6.56168e-05	3.62092e-04
2024/03/10	05:18:51	ok	ok	394.1800	49.750	0.065379	19.24	64.668	10.665	50225917.698701	12	394.4617	6.79839e-05	3.83789e-04
2024/03/10	05:23:50	ok	ok	394.1380	49.744	0.065379	19.24	64.648	10.661	47106762.973708	11	394.4705	6.68277e-05	3.77779e-04
2024/03/10	05:28:50	ok	ok	394.1160	49.738	0.065379	19.24	64.677	10.666	48900210.044608	11	394.4576	6.70483e-05	3.88851e-04
2024/03/10	05:33:50	ok	ok	394.1220	49.736	0.065379	19.23	64.604	10.646	43171495.004356	11	394.4608	6.72349e-05	3.71122e-04
2024/03/10	05:38:50	ok	ok	394.0840	49.742	0.065379	19.24	64.648	10.661	45447644.921154	11	394.4672	6.65132e-05	3.71684e-04
2024/03/10	05:43:50	ok	ok	394.1240	49.736	0.065379	19.23	64.634	10.651	47581262.971623	13	394.4378	6.78108e-05	3.77980e-04
2024/03/10	05:48:50	ok	ok	394.0920	49.741	0.065379	19.23	64.634	10.651	43981602.053075	11	394.4505	6.69365e-05	3.92044e-04
2024/03/10	05:53:50	ok	ok	394.1140	49.736	0.065379	19.21	64.643	10.642	45218698.004716	12	394.4756	6.57985e-05	3.60632e-04
2024/03/10	05:58:50	ok	ok	394.1240	49.732	0.065379	19.20	64.620	10.630	45346058.726001	11	394.4360	6.62411e-05	3.60387e-04
2024/03/10	06:03:50	ok	ok	394.0840	49.727	0.065379	19.18	64.617	10.621	46906648.842709	13	394.4207	6.68775e-05	3.71283e-04
2024/03/10	06:08:50	ok	ok	394.0340	49.722	0.065379	19.07	64.854	10.590	44818586.886390	11	394.3102	6.88164e-05	3.66988e-04
2024/03/10	06:13:50	ok	ok	394.0060	49.713	0.065379	18.99	64.849	10.536	48654055.157109	12	394.3377	6.84141e-05	3.78814e-04
2024/03/10	06:18:50	ok	ok	394.0100	49.711	0.065379	19.00	64.768	10.531	46913376.544763	11	394.3735	6.56721e-05	3.85634e-04
2024/03/10	06:23:50	ok	ok	394.0220	49.722	0.065379	19.04	64.657	10.540	45845488.586596	10	394.3133	6.89926e-05	4.06549e-04
2024/03/10	06:28:50	ok	ok	394.0620	49.716	0.065379	19.07	64.558	10.542	45206115.035485	10	394.2969	6.97824e-05	3.79553e-04
2024/03/10	06:33:50	ok	ok	394.0220	49.721	0.065379	19.07	64.611	10.550	48040114.220147	12	394.3810	6.67402e-05	3.99259e-04
2024/03/10	06:38:50	ok	ok	394.0280	49.720	0.065379	19.09	64.561	10.550	44621589.193075	11	394.3089	6.87877e-05	3.61186e-04
2024/03/10	06:43:50	ok	ok	394.0460	49.717	0.065379	19.13	64.558	10.576	44820774.950040	10	394.3178	6.86125e-05	4.01586e-04
2024/03/10	06:48:50	ok	ok	394.0400	49.719	0.065379	19.11	64.544	10.564	46419603.981786	11	394.3637	6.79426e-05	4.02671e-04
2024/03/10	06:53:50	ok	ok	394.0520	49.718	0.065379	19.13	64.529	10.572	45536835.250728	12	394.3860	6.70339e-05	4.06703e-04
2024/03/10	06:58:50	ok	ok	394.0380	49.714	0.065379	19.11	64.506	10.558	45491576.319938	11	394.3837	6.70134e-05	3.81342e-04
2024/03/10	07:03:50	ok	ok	394.0580	49.717	0.065379	19.11	64.556	10.566	44744465.147618	10	394.3191	6.83585e-05	3.83224e-04
2024/03/10	07:08:50	ok	ok	394.0400	49.717	0.065379	19.11	64.585	10.571	45415978.672202	11	394.4179	6.57712e-05	3.69629e-04
2024/03/10	07:13:50	ok	ok	394.0040	49.720	0.065379	19.10	64.543	10.556	43858820.435038	9	394.3118	6.94215e-05	4.14207e-04
2024/03/10	07:18:50	ok	ok	394.0460	49.716	0.065379	19.09	64.552	10.549	44271557.116571	12	394.3966	6.59162e-05	3.74112e-04
2024/03/10	07:23:50	ok	ok	394.0000	49.715	0.065379	19.10	64.575	10.561	45355218.354980	12	394.3889	6.70163e-05	3.73409e-04
2024/03/10	07:28:50	ok	ok	393.9840	49.707	0.065379	19.00	64.721	10.523	45440290.704681	11	394.3121	6.76324e-05	3.83164e-04
2024/03/10	07:33:50	ok	ok	393.9700	49.703	0.065379	18.91	64.767	10.478	45026043.353856	10	394.2154	7.07674e-05	3.92936e-04
2024/03/10	07:38:50	ok	ok	393.9940	49.708	0.065379	18.99	64.636	10.501	43933109.964178	12	394.3268	6.67629e-05	3.85330e-04
2024/03/10	07:43:50	ok	ok	393.9860	49.703	0.065379	19.00	64.567	10.498	45095332.151188	11	394.3275	6.71042e-05	4.03535e-04
2024/03/10	07:48:50	ok	ok	394.0040	49.707	0.065379	19.03	64.572	10.517	47631998.602387	12	394.3207	6.73472e-05	4.10214e-04
2024/03/10	07:53:50	ok	ok	393.9860	49.704	0.065379	18.99	64.565	10.490	47832792.715339	10	394.2529	6.88461e-05	3.73259e-04
2024/03/10	07:58:50	ok	ok	394.0080	49.709	0.065379	19.01	64.593	10.511	44350768.446225	11	394.2955	6.86717e-05	4.04594e-04
2024/03/10	08:03:50	ok	ok	393.9920	49.708	0.065379	18.99	64.544	10.486	48723077.960843	11	394.3035	6.81253e-05	3.95740e-04
2024/03/10	08:08:50	ok	ok	394.0220	49.703	0.065379	19.00	64.590	10.502	49889411.797838	10	394.2744	6.54764e-05	2.89022e-04
2024/03/10	08:13:50	ok	ok	393.9700	49.701	0.065379	18.96	64.540	10.468	51264311.991587	12	394.3574	6.49621e-05	3.90139e-04
2024/03/10	08:18:50	ok	ok	393.9840	49.699	0.065379	18.97	64.543	10.478	48978461.901838	10	394.2423	6.92711e-05	4.12070e-04
2024/03/10	08:23:50	ok	ok	393.9740	49.700	0.065379	18.96	64.593	10.476	46181453.884901	12	394.3069	6.61888e-05	3.91590e-04
2024/03/10	08:28:50	ok	ok	393.9840	49.700	0.065379	18.96	64.540	10.468	44750528.501008	11	394.2620	6.81174e-05	3.85672e-04
2024/03/10	08:33:50	ok	ok	393.9860	49.698	0.065379	18.97	64.562	10.481	45729301.987945	12	394.3065	6.70035e-05	3.88884e-04
2024/03/10	08:38:50	ok	ok	393.9500	49.700	0.065379	18.96	64.540	10.468	49007566.948455	11	394.2475	6.86463e-05	3.83446e-04
2024/03/10	08:43:50	ok	ok	393.9620	49.701	0.065379	18.97	64.575	10.483	47004979.381826	12	394.2908	6.74178e-05	3.79554e-04
2024/03/10	08:48:50	ok	ok	393.9800	49.701	0.065379	19.00	64.498	10.487	47840561.209105	13	394.3282	6.61679e-05	3.74403e-04
2024/03/10	08:53:50	ok	ok	394.0080	49.700	0.065379	19.01	64.469	10.491	48113801.047065	10	394.2535	6.80292e-05	3.83929e-04
2024/03/10	08:58:50	ok	ok	394.0180	49.700	0.065379	19.04	64.485	10.511	46073132.737583	11	394.3046	6.70350e-05	3.97101e-04
2024/03/10	09:03:50	ok	ok	393.9780	49.697	0.065379	18.99	64.485	10.477	46262776.824727	13	394.3314	6.57758e-05	3.76613e-04
2024/03/10	09:08:50	ok	ok	394.0000	49.703	0.065379	19.06	64.446	10.513	46181592.101482	12	394.3530	6.60863e-05	3.96284e-04
2024/03/10	09:13:50	ok	ok	393.9940	49.703	0.065379	19.04	64.443	10.505	45493808.597636	11	394.3073	6.84110e-05	3.81501e-04
2024/03/10	09:18:50	ok	ok	393.9540	49.700	0.065379	19.06	64.465	10.516	45172509.616574	12	394.3309	6.65499e-05	3.75715e-04
2024/03/10	09:23:50	ok	ok	393.9900	49.701	0.065379	19.04	64.474	10.510	46485091.225383	12	394.3392	6.65533e-05	3.77312e-04
2024/03/10	09:28:50	ok	ok	394.0100	49.699	0.065379	19.04	64.453	10.506	46410259.391973	10	394.2566	6.93480e-05	3.94843e-04
2024/03/10	09:33:50	ok	ok	394.0040	49.699	0.065379	19.07	64.428	10.520	45687405.034806	12	394.3240	6.73540e-05	3.77363e-04
2024/03/10	09:38:50	ok	ok	394.0060	49.699	0.065379	19.07	64.439	10.522	47167099.933140	11	394.3241	6.72687e-05	3.82458e-04
2024/03/10	09:43:50	ok	ok	394.0000	49.702	0.065379	19.09	64.410	10.526	48527059.225113	12	394.3310	6.64593e-05	3.89390e-04
2024/03/10	09:48:50	ok	ok	393.9680	49.703	0.065379	19.03	64.572	10.517	46408282.660295	10	394.1935	7.06962e-05	4.14737e-04
2024/03/10	09:53:50	ok	ok	393.9780	49.694	0.065379	18.93	64.599	10.461	49888544.406681	11	394.2969	6.71968e-05	4.03983e-04
2024/03/10	09:58:50	ok	ok	393.9740	49.697	0.065379	18.97	64.533	10.476	46652321.637489	12	394.3093	6.55889e-05	4.07614e-04
2024/03/10	10:03:50	ok	ok	393.9720	49.693	0.065379	19.01	64.457	10.489	47470482.237472	12	394.3048	6.63645e-05	4.08348e-04
2024/03/10	10:08:50	ok	ok	393.9760	49.704	0.065379	19.04	64.474	10.510	46459739.067307	12	394.3477	6.57744e-05	3.62602e-04
2024/03/10	10:13:50	ok	ok	393.9740	49.698	0.065379	19.01	64.430	10.484	48075906.582574	12	394.3162	6.63432e-05	4.02226e-04
2024/03/10	10:18:50	ok	ok	393.9680	49.695	0.065379	18.99	64.506	10.480	45935517.273349	11	394.2506	6.85054e-05	3.97143e-04
2024/03/10	10:23:50	ok	ok	393.9740	49.695	0.065379	19.01	64.480	10.493	45848563.844985	12	394.3053	6.67704e-05	3.83193e-04
2024/03/10	10:28:50	ok	ok	393.9980	49.702	0.065379	19.07	64.439	10.522	48074998.660500	12	394.3175	6.63060e-05	3.91254e-04
2024/03/10	10:33:50	ok	ok	394.0080	49.701	0.065379	19.10	64.402	10.533	44861505.159777	12	394.3195	6.74808e-05	3.87260e-04
2024/03/10	10:38:50	ok	ok	394.0040	49.700	0.065379	19.09	64.370	10.519	47099892.365679	12	394.3193	6.64687e-05	3.75891e-04
