# Supplementary material for: Plastic Creep Constraint in Nylon Instrument Strings
Source: Materials (Basel). 2025 Jan 7;18(2):223. doi: 10.3390/ma18020223 (PMC11766866; doi:10.3390/ma18020223)
Supplement: Supplementary file 1 [file materials-18-00223-s001.zip › data_files/string_N28_nylon/string_test_data_N28_step_15.csv]

Date	Time	+-	f0	Frequency	Tension	LengthAdj	Temp	Rel.Hm	Abs.Hm	Pk.Magnitude	Harmonics	Fitted.f0	Bend.Stiff	Fit.Error
2024/03/10	10:41:55	--	ok	393.9960	49.699	0.065379	19.10	64.392	10.531	45473256.693436	12	394.3210	6.67224e-05	3.89431e-04
2024/03/10	10:42:04	--	ok	427.6900	57.698	0.067004	19.09	64.370	10.519	113204621.002827	12	427.8785	6.89290e-05	2.47716e-04
2024/03/10	10:42:11	--	ok	424.3820	56.940	0.066864	19.07	64.347	10.507	99693137.428697	11	424.5153	7.05345e-05	3.05836e-04
2024/03/10	10:42:19	--	ok	424.7620	57.047	0.066895	19.01	64.410	10.481	108967234.300822	11	424.8703	7.24536e-05	3.18959e-04
2024/03/10	10:42:26	ok	ok	424.8460	57.085	0.066908	18.99	64.465	10.474	100493687.264648	12	424.9846	7.02112e-05	3.02390e-04
2024/03/10	10:47:26	--	ok	423.8080	56.830	0.066908	19.09	64.360	10.517	99774385.613824	11	423.9288	6.93768e-05	3.01601e-04
2024/03/10	10:47:33	ok	ok	425.0380	57.175	0.06697	19.13	64.366	10.545	98040848.342787	12	425.2073	6.87131e-05	2.19504e-04
2024/03/10	10:52:33	--	ok	424.6320	57.065	0.06697	19.13	64.346	10.542	104668330.784867	11	424.7006	7.23839e-05	3.26802e-04
2024/03/10	10:52:40	ok	ok	424.9760	57.183	0.066989	19.15	64.329	10.556	107860528.687755	12	425.1045	7.28824e-05	3.02546e-04
2024/03/10	10:57:40	--	ok	424.6840	57.099	0.066989	19.11	64.373	10.536	115025272.087844	12	424.8067	7.11716e-05	2.99351e-04
2024/03/10	10:57:47	ok	ok	425.0060	57.192	0.067006	19.13	64.356	10.543	112391529.875554	12	425.1423	7.11994e-05	2.94031e-04
2024/03/10	11:02:47	--	ok	424.7920	57.129	0.067006	19.14	64.338	10.549	115646020.491271	12	424.9393	6.92540e-05	2.88896e-04
2024/03/10	11:02:54	ok	ok	424.9740	57.198	0.067017	19.13	64.346	10.542	116322393.341717	12	425.1451	7.05101e-05	2.80045e-04
2024/03/10	11:07:54	ok	ok	424.8260	57.152	0.067017	19.13	64.356	10.543	119011623.727761	12	424.9440	7.18352e-05	2.96092e-04
2024/03/10	11:12:54	--	ok	424.6920	57.114	0.067017	19.13	64.384	10.548	121659086.254114	12	424.8378	7.08183e-05	2.93045e-04
2024/03/10	11:13:01	ok	ok	425.0400	57.214	0.067033	19.17	64.311	10.562	108506193.182145	12	425.1354	7.44963e-05	3.17319e-04
2024/03/10	11:18:00	ok	ok	424.8900	57.169	0.067033	19.14	64.360	10.552	105921674.638466	12	425.0202	6.93767e-05	3.06306e-04
2024/03/10	11:23:00	--	ok	424.7640	57.138	0.067033	19.15	64.379	10.564	110136078.324620	11	424.8899	7.04697e-05	3.02113e-04
2024/03/10	11:23:06	ok	ok	424.9780	57.200	0.067045	19.15	64.350	10.559	110601103.848244	12	425.1176	7.26158e-05	3.06272e-04
2024/03/10	11:28:06	ok	ok	424.8720	57.184	0.067045	19.15	64.329	10.556	109945703.316659	11	425.0180	6.97752e-05	3.03127e-04
2024/03/10	11:33:06	--	ok	424.7940	57.159	0.067045	19.18	64.334	10.575	104896248.625532	12	424.9518	6.84491e-05	2.96468e-04
2024/03/10	11:33:12	ok	ok	425.0180	57.229	0.067056	19.24	64.273	10.599	109028114.769635	12	425.1436	7.37788e-05	3.09977e-04
2024/03/10	11:38:12	ok	ok	424.8800	57.186	0.067056	19.18	64.355	10.578	106648540.131651	12	425.0302	7.00456e-05	2.83211e-04
2024/03/10	11:43:12	ok	ok	424.8180	57.171	0.067056	19.18	64.446	10.593	106521639.761930	12	424.9363	7.24981e-05	3.07725e-04
2024/03/10	11:48:12	--	ok	424.7320	57.152	0.067056	19.20	64.347	10.585	105244026.361237	12	424.8810	7.02111e-05	2.91628e-04
2024/03/10	11:48:19	ok	ok	425.0120	57.231	0.06707	19.21	64.360	10.595	104400988.381733	12	425.1617	7.05154e-05	2.87240e-04
2024/03/10	11:53:18	ok	ok	424.9380	57.207	0.06707	19.21	64.338	10.592	103174146.740856	12	425.0684	7.04627e-05	2.86821e-04
2024/03/10	11:58:18	ok	ok	424.8580	57.183	0.06707	19.23	64.320	10.599	100861004.093854	12	424.9639	7.28760e-05	2.94878e-04
2024/03/10	12:03:18	--	ok	424.7940	57.169	0.06707	19.23	64.401	10.612	100819755.827321	11	424.9122	7.09447e-05	3.05838e-04
2024/03/10	12:03:24	ok	ok	424.9960	57.232	0.067081	19.25	64.384	10.626	109398260.491624	12	425.1360	7.21326e-05	2.97170e-04
2024/03/10	12:08:24	ok	ok	424.9260	57.206	0.067081	19.25	64.375	10.625	105283098.006681	12	425.0591	7.02746e-05	2.86503e-04
2024/03/10	12:13:24	ok	ok	424.8580	57.193	0.067081	19.24	64.373	10.616	103172376.284859	12	424.9653	7.24199e-05	2.94740e-04
2024/03/10	12:18:24	ok	ok	424.8020	57.177	0.067081	19.24	64.382	10.618	102208002.481024	12	424.9323	7.00807e-05	2.75421e-04
2024/03/10	12:23:24	--	ok	424.7400	57.155	0.067081	19.24	64.393	10.619	103238236.563682	12	424.8770	6.95866e-05	2.96173e-04
2024/03/10	12:23:31	ok	ok	424.9840	57.232	0.067094	19.24	64.382	10.618	110080950.492598	12	425.1197	7.24180e-05	2.82016e-04
2024/03/10	12:28:30	ok	ok	424.9400	57.216	0.067094	19.23	64.433	10.617	101916797.571269	12	425.0542	7.15454e-05	2.99952e-04
2024/03/10	12:33:30	ok	ok	424.8820	57.210	0.067094	19.27	64.347	10.630	105814008.954562	12	425.0213	7.05286e-05	2.90762e-04
2024/03/10	12:38:30	ok	ok	424.8320	57.193	0.067094	19.25	64.416	10.631	108363640.893649	12	424.9773	6.91209e-05	2.89916e-04
2024/03/10	12:43:30	--	ok	424.7840	57.180	0.067094	19.30	64.364	10.651	103186008.173029	12	424.9282	6.98460e-05	2.74228e-04
2024/03/10	12:43:36	ok	ok	424.9900	57.236	0.067106	19.27	64.379	10.635	104218991.977176	12	425.1412	7.09940e-05	2.89106e-04
2024/03/10	12:48:36	ok	ok	424.9560	57.227	0.067106	19.34	64.327	10.672	102107689.282624	12	425.0803	7.08452e-05	2.78139e-04
2024/03/10	12:53:36	ok	ok	424.8980	57.210	0.067106	19.29	64.379	10.645	100986515.498269	12	425.0455	6.89937e-05	2.81228e-04
2024/03/10	12:58:36	ok	ok	424.8480	57.198	0.067106	19.31	64.414	10.668	100857889.174583	12	425.0001	6.83653e-05	2.70585e-04
2024/03/10	13:03:36	ok	ok	424.8020	57.191	0.067106	19.34	64.379	10.681	100974614.665595	12	424.9503	6.95315e-05	2.82068e-04
2024/03/10	13:08:36	--	ok	424.7660	57.178	0.067106	19.35	64.392	10.691	98960767.091927	12	424.8974	6.98554e-05	2.82026e-04
2024/03/10	13:08:43	ok	ok	424.9940	57.246	0.067118	19.34	64.327	10.672	115215430.791875	12	425.1230	7.24037e-05	3.04036e-04
2024/03/10	13:13:42	ok	ok	424.9320	57.229	0.067118	19.34	64.370	10.679	112602090.948512	12	425.0608	7.04591e-05	2.84120e-04
2024/03/10	13:18:42	ok	ok	424.8900	57.218	0.067118	19.35	64.443	10.700	108951576.702291	12	425.0018	7.22719e-05	2.91671e-04
2024/03/10	13:23:42	ok	ok	424.8360	57.204	0.067118	19.34	64.430	10.689	109764884.223178	12	424.9962	6.85754e-05	2.65890e-04
2024/03/10	13:28:42	ok	ok	424.8040	57.193	0.067118	19.37	64.384	10.700	110859857.420859	11	424.9380	7.03991e-05	3.02617e-04
2024/03/10	13:33:42	--	ok	424.7600	57.182	0.067118	19.34	64.388	10.682	109222658.776958	12	424.8789	7.16975e-05	2.78246e-04
2024/03/10	13:33:48	ok	ok	425.0160	57.257	0.06713	19.37	64.384	10.700	115599440.871129	12	425.1382	7.23255e-05	3.01022e-04
2024/03/10	13:38:48	ok	ok	424.9600	57.241	0.06713	19.37	64.375	10.698	110711504.301696	12	425.1135	6.82710e-05	2.76557e-04
2024/03/10	13:43:48	ok	ok	424.9120	57.227	0.06713	19.38	64.384	10.708	114304505.206476	12	425.0637	6.95366e-05	2.81897e-04
2024/03/10	13:48:48	ok	ok	424.8720	57.224	0.06713	19.40	64.387	10.717	112781678.032341	12	424.9963	6.99801e-05	2.87012e-04
2024/03/10	13:53:48	ok	ok	424.8360	57.208	0.06713	19.40	64.387	10.717	112986293.408933	12	424.9910	6.94892e-05	2.74161e-04
2024/03/10	13:58:48	--	ok	424.7980	57.202	0.06713	19.43	64.411	10.740	110911053.764742	12	424.9479	6.89192e-05	2.82238e-04
2024/03/10	13:58:55	ok	ok	425.0200	57.256	0.067141	19.45	64.346	10.746	113518430.422754	12	425.1558	7.10703e-05	2.75078e-04
2024/03/10	14:03:54	ok	ok	424.9300	57.230	0.067141	19.40	64.360	10.713	115819107.726685	12	425.0392	7.38601e-05	2.92176e-04
2024/03/10	14:08:54	ok	ok	424.9000	57.229	0.067141	19.41	64.350	10.719	110941587.107141	12	425.0499	6.86283e-05	2.84992e-04
2024/03/10	14:13:54	ok	ok	424.8620	57.216	0.067141	19.40	64.407	10.720	113977176.655013	12	424.9862	7.21741e-05	2.81780e-04
2024/03/10	14:18:54	ok	ok	424.8300	57.211	0.067141	19.41	64.369	10.722	111759486.606506	12	424.9736	6.88569e-05	2.84755e-04
2024/03/10	14:23:54	--	ok	424.7680	57.198	0.067141	19.35	64.483	10.706	108834429.587893	12	424.9270	6.92700e-05	2.98243e-04
2024/03/10	14:24:01	ok	ok	425.0080	57.263	0.067152	19.40	64.469	10.731	120744102.720552	12	425.1840	6.92009e-05	2.90343e-04
2024/03/10	14:29:00	ok	ok	424.9200	57.244	0.067152	19.30	64.535	10.680	113190738.825047	12	425.0875	6.85532e-05	2.88056e-04
2024/03/10	14:34:00	ok	ok	424.8680	57.230	0.067152	19.23	64.645	10.652	113656890.797399	11	425.0188	7.05170e-05	3.08745e-04
2024/03/10	14:39:00	ok	ok	424.8420	57.227	0.067152	19.27	64.498	10.655	111578211.850747	11	424.9962	7.02125e-05	3.08664e-04
2024/03/10	14:44:00	ok	ok	424.8240	57.218	0.067152	19.33	64.428	10.680	113555682.915249	12	424.9881	6.88321e-05	2.79185e-04
2024/03/10	14:49:00	--	ok	424.7740	57.214	0.067152	19.31	64.456	10.675	113520361.559312	12	424.9416	6.87309e-05	2.82570e-04
2024/03/10	14:49:06	ok	ok	425.0180	57.266	0.067164	19.30	64.443	10.664	117973305.946685	12	425.1350	7.33202e-05	2.93713e-04
2024/03/10	14:54:06	ok	ok	424.9680	57.258	0.067164	19.30	64.462	10.667	115385638.730739	12	425.1069	7.12594e-05	2.94390e-04
2024/03/10	14:59:06	ok	ok	424.9420	57.252	0.067164	19.30	64.462	10.667	111506829.248300	12	425.0927	6.88079e-05	2.96744e-04
2024/03/10	15:04:06	ok	ok	424.8900	57.239	0.067164	19.29	64.460	10.659	111079451.647858	12	425.0438	6.86820e-05	2.82259e-04
2024/03/10	15:09:06	ok	ok	424.8580	57.227	0.067164	19.27	64.511	10.657	114359437.390968	12	425.0142	6.88776e-05	2.74031e-04
2024/03/10	15:14:06	ok	ok	424.8220	57.227	0.067164	19.27	64.489	10.654	114022880.141965	12	424.9719	6.91266e-05	2.84546e-04
2024/03/10	15:19:06	--	ok	424.7940	57.214	0.067164	19.27	64.521	10.659	111606439.673059	12	424.9423	6.95511e-05	2.80002e-04
2024/03/10	15:19:13	ok	ok	424.9880	57.268	0.067175	19.30	64.483	10.671	120721138.648449	12	425.1438	7.16983e-05	2.80791e-04
2024/03/10	15:24:12	ok	ok	424.9540	57.262	0.067175	19.29	64.480	10.662	116205615.425830	12	425.1235	6.82321e-05	2.67394e-04
2024/03/10	15:29:12	ok	ok	424.9020	57.247	0.067175	19.27	64.489	10.654	117601881.148897	12	425.0600	6.89222e-05	2.82648e-04
2024/03/10	15:34:12	ok	ok	424.8780	57.238	0.067175	19.23	64.433	10.617	117105874.693373	12	425.0389	6.91788e-05	2.83385e-04
2024/03/10	15:39:12	ok	ok	424.8440	57.231	0.067175	19.23	64.492	10.627	117654490.522909	12	425.0064	6.90415e-05	2.92079e-04
2024/03/10	15:44:12	ok	ok	424.8160	57.223	0.067175	19.21	64.540	10.625	118717632.299121	12	424.9716	6.90353e-05	2.76676e-04
2024/03/10	15:49:12	--	ok	424.7720	57.215	0.067175	19.20	64.549	10.618	112620607.091686	12	424.9235	6.93138e-05	2.84690e-04
2024/03/10	15:49:19	ok	ok	425.0140	57.276	0.067187	19.21	64.552	10.627	125468160.112435	12	425.1784	6.88186e-05	2.93182e-04
2024/03/10	15:54:18	ok	ok	424.9620	57.268	0.067187	19.18	64.517	10.605	123580517.997024	12	425.1216	6.89595e-05	2.93587e-04
2024/03/10	15:59:18	ok	ok	424.9240	57.257	0.067187	19.18	64.517	10.605	129894159.804588	12	425.0982	6.79763e-05	2.89831e-04
2024/03/10	16:04:18	ok	ok	424.9040	57.250	0.067187	19.18	64.529	10.607	121474482.343153	12	425.0356	7.04313e-05	2.95053e-04
2024/03/10	16:09:18	ok	ok	424.8380	57.235	0.067187	19.07	64.630	10.553	119548614.203450	12	424.9780	7.00324e-05	2.86247e-04
2024/03/10	16:14:18	--	ok	424.7680	57.217	0.067187	19.01	64.703	10.529	123841442.506513	12	424.9053	7.21375e-05	2.94179e-04
2024/03/10	16:14:25	ok	ok	425.0300	57.282	0.067199	19.04	64.749	10.554	119553823.552236	12	425.2253	7.04178e-05	2.26957e-04
2024/03/10	16:19:24	ok	ok	424.9660	57.271	0.067199	19.00	64.730	10.525	123736350.364700	12	425.1070	7.06688e-05	2.82090e-04
2024/03/10	16:24:24	ok	ok	424.9540	57.267	0.067199	19.04	64.585	10.528	122079669.481157	12	425.0983	7.06018e-05	2.84654e-04
2024/03/10	16:29:24	ok	ok	424.9300	57.258	0.067199	19.06	64.547	10.530	124732549.212929	12	425.0688	7.03511e-05	2.77350e-04
2024/03/10	16:34:24	ok	ok	424.8980	57.257	0.067199	19.07	64.549	10.540	122504893.367169	12	425.0257	7.21715e-05	3.03461e-04
2024/03/10	16:39:24	ok	ok	424.8660	57.253	0.067199	19.03	64.572	10.517	122963206.062046	12	425.0264	6.89608e-05	2.85325e-04
2024/03/10	16:44:24	ok	ok	424.8340	57.239	0.067199	19.03	64.533	10.511	123502669.651544	12	424.9753	7.04141e-05	2.88721e-04
2024/03/10	16:49:24	ok	ok	424.8160	57.234	0.067199	19.01	64.581	10.509	121502396.332352	12	424.9541	7.04368e-05	2.81523e-04
2024/03/10	16:54:24	--	ok	424.7880	57.223	0.067199	19.04	64.585	10.528	123022889.384788	12	424.9306	6.93674e-05	2.73268e-04
2024/03/10	16:54:30	ok	ok	425.0220	57.285	0.06721	19.07	64.530	10.537	121142667.495371	12	425.1600	7.46719e-05	2.51509e-04
2024/03/10	16:59:30	ok	ok	424.9400	57.274	0.06721	18.97	64.594	10.486	119680493.998766	12	425.0897	6.95636e-05	2.80658e-04
2024/03/10	17:04:30	ok	ok	424.9200	57.268	0.06721	18.99	64.636	10.501	121739121.709042	12	425.0696	7.00606e-05	2.83404e-04
2024/03/10	17:09:30	ok	ok	424.8960	57.254	0.06721	18.97	64.562	10.481	122786939.043869	12	425.0238	7.14307e-05	2.71712e-04
2024/03/10	17:14:30	ok	ok	424.8760	57.257	0.06721	19.00	64.579	10.500	118776097.599751	12	425.0015	7.18340e-05	2.88704e-04
2024/03/10	17:19:30	ok	ok	424.8360	57.243	0.06721	18.94	64.558	10.462	117788978.879601	12	424.9651	7.12715e-05	2.93340e-04
2024/03/10	17:24:30	ok	ok	424.8300	57.247	0.06721	18.97	64.524	10.475	121243654.304306	12	424.9769	7.00728e-05	2.78875e-04
2024/03/10	17:29:30	--	ok	424.7880	57.233	0.06721	18.97	64.613	10.489	120236941.645757	12	424.9216	7.09443e-05	2.80222e-04
2024/03/10	17:29:37	ok	ok	425.0060	57.283	0.067221	18.99	64.544	10.486	121594045.891777	12	425.1964	7.05362e-05	1.87568e-04
2024/03/10	17:34:36	ok	ok	424.9260	57.274	0.067221	18.83	64.723	10.420	120035373.243792	12	425.0791	6.99322e-05	2.80775e-04
2024/03/10	17:39:36	ok	ok	424.9040	57.266	0.067221	18.80	64.749	10.406	116959745.491125	12	425.0610	7.01706e-05	2.93952e-04
2024/03/10	17:44:36	ok	ok	424.8580	57.254	0.067221	18.76	64.732	10.377	117838518.297446	12	424.9981	7.09919e-05	2.92216e-04
2024/03/10	17:49:36	ok	ok	424.8360	57.253	0.067221	18.82	64.620	10.394	122061260.040252	12	424.9930	7.06420e-05	2.85485e-04
2024/03/10	17:54:36	ok	ok	424.8320	57.244	0.067221	18.83	64.602	10.400	113058802.148461	12	424.9944	7.00023e-05	2.90872e-04
2024/03/10	17:59:36	ok	ok	424.8040	57.243	0.067221	18.82	64.570	10.385	115463614.019878	12	424.9562	7.10764e-05	2.92171e-04
2024/03/10	18:04:36	--	ok	424.7840	57.236	0.067221	18.87	64.547	10.418	119657988.500384	12	424.9208	7.25215e-05	3.00702e-04
2024/03/10	18:04:42	ok	ok	425.0540	57.298	0.067233	18.91	64.506	10.436	118341371.587734	12	425.2478	7.05603e-05	2.15252e-04
2024/03/10	18:09:42	ok	ok	424.9780	57.286	0.067233	18.86	64.556	10.409	117593871.741030	12	425.1014	7.33334e-05	3.04253e-04
2024/03/10	18:14:42	ok	ok	424.9640	57.276	0.067233	18.86	64.524	10.404	118636449.098367	12	425.1003	7.14145e-05	2.87408e-04
2024/03/10	18:19:42	ok	ok	424.9320	57.272	0.067233	18.84	64.533	10.398	116417447.215120	12	425.0591	7.18455e-05	2.89303e-04
2024/03/10	18:24:42	ok	ok	424.9080	57.273	0.067233	18.84	64.594	10.407	115213501.594904	12	425.0532	7.01648e-05	2.89841e-04
2024/03/10	18:29:42	ok	ok	424.8760	57.266	0.067233	18.83	64.584	10.397	113582394.803187	12	425.0249	7.07881e-05	2.91574e-04
2024/03/10	18:34:42	ok	ok	424.8520	57.256	0.067233	18.79	64.585	10.372	115292509.362936	12	424.9939	7.09416e-05	2.87174e-04
2024/03/10	18:39:42	ok	ok	424.8160	57.246	0.067233	18.75	64.598	10.347	115301046.564832	12	424.9555	7.11968e-05	2.85325e-04
2024/03/10	18:44:42	--	ok	424.7680	57.233	0.067233	18.62	64.791	10.300	117908485.780762	12	424.9040	7.14435e-05	2.83489e-04
2024/03/10	18:44:48	ok	ok	425.0200	57.292	0.067245	18.63	64.773	10.307	124736911.606436	11	425.1987	7.03176e-05	2.10513e-04
2024/03/10	18:49:48	ok	ok	424.9480	57.279	0.067245	18.55	64.831	10.263	115867936.057553	12	425.1176	7.08188e-05	2.06990e-04
2024/03/10	18:54:48	ok	ok	424.9340	57.281	0.067245	18.58	64.726	10.264	120978358.989756	12	425.0677	7.19122e-05	2.73778e-04
2024/03/10	18:59:48	ok	ok	424.9140	57.270	0.067245	18.60	64.567	10.256	118429105.478593	12	425.0741	7.24658e-05	2.04952e-04
2024/03/10	19:04:48	ok	ok	424.8940	57.271	0.067245	18.63	64.581	10.276	117616039.866021	12	425.0124	7.26109e-05	2.81753e-04
2024/03/10	19:09:48	ok	ok	424.8780	57.265	0.067245	18.66	64.576	10.292	118368338.722633	12	425.0139	7.12864e-05	2.87152e-04
2024/03/10	19:14:48	ok	ok	424.8560	57.255	0.067245	18.62	64.570	10.265	121784542.673026	12	424.9975	7.11566e-05	2.88412e-04
2024/03/10	19:19:48	ok	ok	424.8420	57.255	0.067245	18.65	64.553	10.280	118624120.081462	12	424.9885	7.06302e-05	2.95953e-04
2024/03/10	19:24:48	ok	ok	424.8080	57.247	0.067245	18.63	64.540	10.270	114952561.833353	12	424.9515	7.08983e-05	2.98454e-04
2024/03/10	19:29:48	ok	ok	424.8060	57.245	0.067245	18.66	64.524	10.284	113947568.409596	12	424.9195	7.31203e-05	3.17405e-04
2024/03/10	19:34:48	--	ok	424.7720	57.238	0.067245	18.62	64.498	10.254	117910200.161484	12	424.9138	7.13904e-05	2.72611e-04
2024/03/10	19:34:55	ok	ok	425.0340	57.290	0.067257	18.62	64.538	10.260	113670154.797519	11	425.1693	7.21099e-05	2.26183e-04
2024/03/10	19:39:54	ok	ok	425.0220	57.287	0.067257	18.66	64.512	10.282	115670439.271199	12	425.1372	6.91814e-05	2.81153e-04
2024/03/10	19:44:54	ok	ok	424.9980	57.283	0.067257	18.63	64.530	10.268	117611957.311899	12	425.0982	7.07059e-05	2.93539e-04
2024/03/10	19:49:54	ok	ok	424.9580	57.276	0.067257	18.60	64.547	10.253	113341618.641130	12	425.1227	6.87329e-05	1.89756e-04
2024/03/10	19:54:54	ok	ok	424.9060	57.266	0.067257	18.52	64.634	10.214	113512568.070515	12	425.0641	6.98304e-05	2.01529e-04
2024/03/10	19:59:54	ok	ok	424.8740	57.258	0.067257	18.46	64.717	10.193	118003664.190847	11	425.0347	7.04433e-05	2.08337e-04
2024/03/10	20:04:54	ok	ok	424.8480	57.254	0.067257	18.45	64.681	10.179	114088256.755996	12	424.9121	7.44648e-05	3.02434e-04
2024/03/10	20:09:54	ok	ok	424.8540	57.257	0.067257	18.52	64.543	10.199	109183369.487490	12	424.9646	7.04154e-05	2.77654e-04
2024/03/10	20:14:54	ok	ok	424.8440	57.251	0.067257	18.55	64.547	10.218	112813448.564119	12	424.9407	7.20319e-05	2.91377e-04
2024/03/10	20:19:54	ok	ok	424.8240	57.249	0.067257	18.53	64.465	10.197	109851440.563910	12	424.9478	7.07721e-05	2.99597e-04
2024/03/10	20:24:54	ok	ok	424.8220	57.240	0.067257	18.53	64.474	10.198	107865949.347708	12	424.9366	6.97718e-05	2.82402e-04
2024/03/10	20:29:54	ok	ok	424.8020	57.235	0.067257	18.56	64.419	10.205	108491657.684023	12	424.9585	6.92183e-05	2.07765e-04
2024/03/10	20:34:54	--	ok	424.7860	57.231	0.067257	18.59	64.503	10.236	115389941.740264	12	424.9077	6.96855e-05	2.81288e-04
2024/03/10	20:35:00	ok	ok	425.0320	57.295	0.067267	18.60	64.425	10.234	122027700.590313	11	425.1732	7.18978e-05	2.38758e-04
2024/03/10	20:40:00	ok	ok	424.9800	57.283	0.067267	18.58	64.421	10.215	118640097.912503	11	425.1341	7.01600e-05	2.04194e-04
2024/03/10	20:45:00	ok	ok	424.9440	57.275	0.067267	18.55	64.466	10.205	119025732.368386	12	425.1034	6.98411e-05	2.17340e-04
2024/03/10	20:50:00	ok	ok	424.9380	57.270	0.067267	18.56	64.489	10.217	118391327.464599	12	425.0905	7.00014e-05	2.11831e-04
2024/03/10	20:55:00	ok	ok	424.9040	57.265	0.067267	18.56	64.457	10.211	122168967.948280	11	425.0656	7.01948e-05	2.28152e-04
2024/03/10	21:00:00	ok	ok	424.8680	57.255	0.067267	18.46	64.625	10.178	121683140.328947	12	425.0206	6.99203e-05	2.11154e-04
2024/03/10	21:05:00	ok	ok	424.8260	57.245	0.067267	18.39	64.643	10.140	117218387.282694	11	424.9806	7.00516e-05	2.06336e-04
2024/03/10	21:10:00	ok	ok	424.8100	57.243	0.067267	18.36	64.659	10.124	113972413.602275	12	424.9045	7.16250e-05	2.99031e-04
2024/03/10	21:15:00	ok	ok	424.8100	57.245	0.067267	18.42	64.547	10.140	116751637.037365	11	424.9101	7.11815e-05	3.15315e-04
2024/03/10	21:20:00	--	ok	424.7840	57.236	0.067267	18.45	64.511	10.152	118082173.947986	11	424.9007	7.13696e-05	3.07990e-04
2024/03/10	21:20:06	ok	ok	425.0280	57.296	0.067279	18.43	64.479	10.139	118747743.680120	11	425.1774	7.14950e-05	2.04456e-04
2024/03/10	21:25:06	ok	ok	424.9860	57.284	0.067279	18.48	64.443	10.159	112164891.368796	12	425.1300	7.01000e-05	2.22630e-04
2024/03/10	21:30:06	ok	ok	424.9800	57.288	0.067279	18.48	64.443	10.159	114599912.433910	12	425.1076	6.90048e-05	2.92612e-04
2024/03/10	21:35:06	ok	ok	424.9380	57.272	0.067279	18.42	64.488	10.131	113971918.234746	12	425.0421	7.13726e-05	3.05822e-04
2024/03/10	21:40:06	ok	ok	424.9300	57.273	0.067279	18.45	64.471	10.146	116770639.751997	12	425.0774	7.01305e-05	2.10585e-04
2024/03/10	21:45:06	ok	ok	424.9060	57.267	0.067279	18.45	64.492	10.149	116084124.903665	11	425.0301	7.01622e-05	3.18358e-04
2024/03/10	21:50:06	ok	ok	424.8780	57.260	0.067279	18.40	64.485	10.123	119745787.946560	11	424.9872	7.13690e-05	3.10693e-04
2024/03/10	21:55:06	ok	ok	424.8700	57.262	0.067279	18.45	64.480	10.148	115246246.575601	11	424.9724	7.12813e-05	3.06417e-04
2024/03/10	22:00:06	ok	ok	424.8340	57.247	0.067279	18.35	64.617	10.110	113776957.549540	11	424.9545	6.96289e-05	3.02268e-04
2024/03/10	22:05:06	--	ok	424.7860	57.237	0.067279	18.29	64.718	10.092	113309232.198266	11	424.9411	7.05489e-05	2.38709e-04
2024/03/10	22:05:12	ok	ok	424.9860	57.291	0.06729	18.31	64.671	10.093	114554359.511999	11	425.1819	7.05348e-05	2.25934e-04
2024/03/10	22:10:12	ok	ok	424.9220	57.284	0.06729	18.24	64.730	10.060	107036386.618731	11	425.1025	7.06946e-05	2.09376e-04
2024/03/10	22:15:12	ok	ok	424.9120	57.280	0.06729	18.25	64.552	10.041	109378469.605620	12	425.0832	6.88802e-05	2.90424e-04
2024/03/10	22:20:12	ok	ok	424.9000	57.280	0.06729	18.28	64.465	10.045	104896102.292628	12	425.1182	6.74542e-05	2.22948e-04
2024/03/10	22:25:12	ok	ok	424.9020	57.281	0.06729	18.31	64.498	10.066	106665650.250720	11	425.0991	6.95105e-05	2.25678e-04
2024/03/10	22:30:12	ok	ok	424.8880	57.275	0.06729	18.35	64.456	10.085	110487834.710968	12	425.1031	6.79310e-05	2.21856e-04
2024/03/10	22:35:12	ok	ok	424.8800	57.269	0.06729	18.33	64.485	10.081	108375192.262230	11	425.0224	7.07944e-05	2.83626e-04
2024/03/10	22:40:12	ok	ok	424.8620	57.270	0.06729	18.36	64.425	10.088	108160618.241608	11	425.0186	6.99748e-05	3.07929e-04
2024/03/10	22:45:12	ok	ok	424.8460	57.266	0.06729	18.35	64.416	10.078	107667870.729066	12	425.0560	6.79770e-05	2.29675e-04
2024/03/10	22:50:12	ok	ok	424.8420	57.261	0.06729	18.36	64.387	10.082	110084344.736460	11	424.9980	6.97734e-05	3.02603e-04
2024/03/10	22:55:12	ok	ok	424.8160	57.258	0.06729	18.35	64.375	10.072	111290563.812044	11	424.9695	7.10938e-05	2.99980e-04
2024/03/10	23:00:12	ok	ok	424.8020	57.252	0.06729	18.35	64.384	10.073	108613826.676135	12	425.0190	6.77574e-05	2.18781e-04
2024/03/10	23:05:12	--	ok	424.7660	57.244	0.06729	18.29	64.567	10.068	106653579.454221	12	424.8842	7.32277e-05	3.11670e-04
2024/03/10	23:05:18	ok	ok	425.0520	57.301	0.067302	18.29	64.538	10.064	115215646.999380	11	425.1744	7.36332e-05	4.18991e-04
2024/03/10	23:10:18	ok	ok	424.9920	57.292	0.067302	18.22	64.535	10.021	116428528.696614	11	425.1645	7.14202e-05	3.37692e-04
2024/03/10	23:15:18	ok	ok	424.9660	57.290	0.067302	18.18	64.599	10.005	113729705.459223	11	425.0808	7.08010e-05	2.97952e-04
2024/03/10	23:20:18	ok	ok	424.9540	57.287	0.067302	18.21	64.465	10.002	109870462.918597	11	425.0490	7.80333e-05	3.90734e-04
2024/03/10	23:25:18	ok	ok	424.9500	57.287	0.067302	18.28	64.443	10.041	111602228.578893	12	425.0737	7.06019e-05	2.76799e-04
2024/03/10	23:30:18	ok	ok	424.9300	57.285	0.067302	18.28	64.443	10.041	108343029.267342	12	425.0517	7.15514e-05	2.71970e-04
2024/03/10	23:35:18	ok	ok	424.9320	57.280	0.067302	18.31	64.428	10.055	114509084.443931	12	425.0841	7.08345e-05	3.88562e-04
2024/03/10	23:40:18	ok	ok	424.9260	57.278	0.067302	18.33	64.361	10.062	109857870.929165	12	425.0032	7.57618e-05	3.93474e-04
2024/03/10	23:45:18	ok	ok	424.9060	57.270	0.067302	18.31	64.428	10.055	109981524.845185	12	425.0823	6.83879e-05	2.10895e-04
2024/03/10	23:50:18	ok	ok	424.8980	57.273	0.067302	18.31	64.419	10.053	111365141.909973	12	424.9948	7.24329e-05	2.98214e-04
2024/03/10	23:55:18	ok	ok	424.8820	57.267	0.067302	18.31	64.419	10.053	105778064.961996	12	424.9983	7.00623e-05	2.89469e-04
2024/03/11	00:00:18	ok	ok	424.8600	57.257	0.067302	18.32	64.370	10.054	109211723.503462	12	425.0154	7.02012e-05	2.16039e-04
2024/03/11	00:05:18	ok	ok	424.8480	57.258	0.067302	18.33	64.373	10.064	108517906.591193	11	424.9991	7.00840e-05	2.18136e-04
2024/03/11	00:10:18	ok	ok	424.8220	57.252	0.067302	18.26	64.474	10.036	107457717.827678	12	424.9541	7.16199e-05	2.16080e-04
2024/03/11	00:15:18	--	ok	424.7720	57.240	0.067302	18.19	64.631	10.020	107824426.602679	12	424.9196	7.16013e-05	3.93527e-04
2024/03/11	00:15:25	ok	ok	424.9780	57.295	0.067313	18.18	64.611	10.007	110016242.487923	12	425.1580	7.26822e-05	3.93382e-04
2024/03/11	00:20:24	ok	ok	424.9440	57.288	0.067313	18.14	64.604	9.982	107530320.664040	12	425.1596	6.99890e-05	4.19643e-04
2024/03/11	00:25:24	ok	ok	424.9160	57.286	0.067313	18.12	64.520	9.960	102341986.219292	11	425.0748	7.05407e-05	2.98545e-04
2024/03/11	00:30:24	ok	ok	424.9220	57.291	0.067313	18.19	64.462	9.993	106113620.643723	12	425.1076	7.03480e-05	3.84505e-04
2024/03/11	00:35:24	ok	ok	424.9100	57.286	0.067313	18.21	64.421	9.995	106829946.516234	11	425.0578	7.15688e-05	3.08066e-04
2024/03/11	00:40:24	ok	ok	424.8940	57.277	0.067313	18.19	64.379	9.981	104787622.289914	12	425.0329	7.30049e-05	3.07581e-04
2024/03/11	00:45:24	ok	ok	424.8980	57.280	0.067313	18.24	64.469	10.020	109738445.508447	12	424.9933	7.67444e-05	3.52985e-04
2024/03/11	00:50:24	ok	ok	424.8700	57.274	0.067313	18.24	64.366	10.004	106486738.169852	11	425.0294	7.06130e-05	2.86547e-04
2024/03/11	00:55:24	ok	ok	424.8640	57.271	0.067313	18.24	64.407	10.010	109001381.975437	12	424.9807	7.46181e-05	2.95191e-04
2024/03/11	01:00:24	ok	ok	424.8560	57.275	0.067313	18.24	64.387	10.007	106114595.153437	12	425.0268	6.89203e-05	3.18116e-04
2024/03/11	01:05:24	ok	ok	424.8380	57.267	0.067313	18.22	64.405	10.000	105751760.663616	13	425.0844	6.83136e-05	3.00102e-04
2024/03/11	01:10:24	ok	ok	424.8180	57.262	0.067313	18.22	64.414	10.002	105886024.435872	12	424.9575	7.21159e-05	2.84894e-04
2024/03/11	01:15:24	ok	ok	424.8060	57.262	0.067313	18.22	64.375	9.996	111446226.344077	12	424.9786	7.21117e-05	3.75861e-04
2024/03/11	01:20:24	--	ok	424.7720	57.254	0.067313	18.16	64.497	9.981	107284896.029555	11	424.9706	7.22175e-05	3.29892e-04
2024/03/11	01:20:31	ok	ok	425.0520	57.306	0.067325	18.16	64.475	9.978	118022967.326923	10	425.2139	7.08837e-05	4.38803e-04
2024/03/11	01:25:30	ok	ok	424.9900	57.295	0.067325	18.07	64.643	9.946	116691650.860591	10	425.1435	6.80885e-05	2.89284e-04
2024/03/11	01:30:30	ok	ok	424.9600	57.292	0.067325	18.05	64.620	9.934	113152634.384804	11	425.1034	7.04180e-05	3.08000e-04
2024/03/11	01:35:30	ok	ok	424.9600	57.291	0.067325	18.08	64.443	9.923	116875268.361537	12	425.1050	7.17774e-05	3.78561e-04
2024/03/11	01:40:30	ok	ok	424.9500	57.289	0.067325	18.09	64.414	9.928	112996922.058966	11	425.1350	7.20208e-05	3.28227e-04
2024/03/11	01:45:30	ok	ok	424.9660	57.292	0.067325	18.16	64.375	9.962	115114253.552407	11	425.0957	7.07620e-05	3.04432e-04
2024/03/11	01:50:30	ok	ok	424.9540	57.287	0.067325	18.16	64.387	9.964	110671245.117423	12	425.0667	7.12040e-05	2.77234e-04
2024/03/11	01:55:30	ok	ok	424.9400	57.283	0.067325	18.21	64.393	9.991	111838923.704656	11	425.0854	7.12526e-05	2.10340e-04
2024/03/11	02:00:30	ok	ok	424.9280	57.285	0.067325	18.16	64.387	9.964	114002407.572279	14	425.0722	7.15757e-05	4.07715e-04
2024/03/11	02:05:30	ok	ok	424.9120	57.274	0.067325	18.16	64.387	9.964	112726718.865996	12	425.0329	7.26578e-05	4.01146e-04
2024/03/11	02:10:30	ok	ok	424.9080	57.279	0.067325	18.19	64.360	9.977	113592417.635012	12	425.0222	7.15871e-05	2.93301e-04
2024/03/11	02:15:30	ok	ok	424.8980	57.274	0.067325	18.19	64.341	9.975	110988765.029771	12	425.0416	7.18820e-05	2.06362e-04
2024/03/11	02:20:30	ok	ok	424.8840	57.269	0.067325	18.18	64.398	9.974	115760966.789425	12	425.0844	6.99861e-05	3.29089e-04
2024/03/11	02:25:30	ok	ok	424.8780	57.266	0.067325	18.19	64.360	9.977	112309636.486132	11	425.0508	7.17614e-05	3.36591e-04
2024/03/11	02:30:30	ok	ok	424.8300	57.261	0.067325	18.11	64.549	9.956	113569561.462545	12	424.9249	7.34085e-05	2.87226e-04
2024/03/11	02:35:30	ok	ok	424.8060	57.257	0.067325	18.07	64.543	9.930	111466004.892392	12	424.8940	8.03664e-05	4.06845e-04
2024/03/11	02:40:30	--	ok	424.7900	57.249	0.067325	18.05	64.520	9.919	110465860.376664	11	424.9394	7.09984e-05	2.27885e-04
2024/03/11	02:40:37	ok	ok	425.0460	57.306	0.067336	18.09	64.538	9.947	107900313.509349	12	425.2425	7.07433e-05	3.45385e-04
2024/03/11	02:45:36	ok	ok	425.0180	57.299	0.067336	18.14	64.382	9.948	109460507.620250	12	425.1613	7.12550e-05	4.22753e-04
2024/03/11	02:50:36	ok	ok	425.0020	57.298	0.067336	18.14	64.382	9.948	113325040.933199	12	425.1039	7.45061e-05	3.83983e-04
2024/03/11	02:55:36	ok	ok	425.0020	57.299	0.067336	18.18	64.369	9.969	110702056.769571	11	425.1083	7.16562e-05	2.89416e-04
2024/03/11	03:00:36	ok	ok	424.9940	57.291	0.067336	18.18	64.327	9.963	107654454.316485	12	425.1161	7.17944e-05	3.84754e-04
2024/03/11	03:05:36	ok	ok	424.9840	57.288	0.067336	18.19	64.360	9.977	106758915.416737	12	425.1233	7.05993e-05	3.70261e-04
2024/03/11	03:10:36	ok	ok	424.9700	57.286	0.067336	18.19	64.341	9.975	106134981.901066	12	425.0622	7.22918e-05	2.90452e-04
2024/03/11	03:15:36	ok	ok	424.9420	57.283	0.067336	18.19	64.370	9.979	106974154.884370	12	425.0469	7.17906e-05	2.85494e-04
2024/03/11	03:20:36	ok	ok	424.9460	57.281	0.067336	18.21	64.311	9.978	108468277.159588	11	425.0478	7.12633e-05	2.87167e-04
2024/03/11	03:25:36	ok	ok	424.9400	57.279	0.067336	18.24	64.315	9.996	107043382.835590	14	425.0695	7.20061e-05	3.84548e-04
2024/03/11	03:30:36	ok	ok	424.9320	57.282	0.067336	18.24	64.315	9.996	108255813.071105	12	425.0601	7.00546e-05	2.89991e-04
2024/03/11	03:35:36	ok	ok	424.8880	57.267	0.067336	18.14	64.492	9.965	105429849.423377	13	425.0917	6.82244e-05	3.07930e-04
2024/03/11	03:40:36	ok	ok	424.8540	57.263	0.067336	18.08	64.524	9.935	102658003.044821	13	425.0301	6.90968e-05	3.82075e-04
2024/03/11	03:45:36	ok	ok	424.8300	57.257	0.067336	18.05	64.540	9.922	104949159.292540	12	424.9218	7.20691e-05	2.98844e-04
2024/03/11	03:50:36	--	ok	424.7880	57.255	0.067336	18.00	64.561	9.892	103776704.941023	12	424.9166	7.18255e-05	4.02812e-04
2024/03/11	03:50:43	ok	ok	425.0220	57.303	0.067347	17.98	64.588	9.887	116452892.589154	10	425.1924	6.83365e-05	1.87693e-04
2024/03/11	03:55:42	ok	ok	425.0160	57.304	0.067347	18.07	64.410	9.910	109944567.454892	12	425.1373	7.08949e-05	2.88138e-04
2024/03/11	04:00:42	ok	ok	425.0040	57.298	0.067347	18.11	64.378	9.930	114262283.577894	11	425.1520	7.08921e-05	4.03839e-04
2024/03/11	04:05:42	ok	ok	425.0120	57.299	0.067347	18.14	64.382	9.948	106660599.778826	11	425.1306	6.95928e-05	2.76389e-04
2024/03/11	04:10:42	ok	ok	425.0000	57.298	0.067347	18.11	64.407	9.934	107453893.258361	11	425.1041	7.13094e-05	2.88466e-04
2024/03/11	04:15:42	ok	ok	424.9940	57.297	0.067347	18.14	64.341	9.942	106823163.482790	12	425.0955	7.34306e-05	3.76954e-04
2024/03/11	04:20:42	ok	ok	424.9780	57.293	0.067347	18.16	64.274	9.947	107897101.041950	12	425.1159	7.17249e-05	3.95428e-04
2024/03/11	04:25:42	ok	ok	424.9700	57.290	0.067347	18.19	64.288	9.966	106952182.105506	12	425.1056	7.09748e-05	3.75955e-04
2024/03/11	04:30:42	ok	ok	424.9820	57.287	0.067347	18.21	64.263	9.970	102668017.664591	12	425.1025	7.19025e-05	3.80995e-04
2024/03/11	04:35:42	ok	ok	424.9580	57.281	0.067347	18.18	64.327	9.963	107008342.386756	12	425.0863	7.15451e-05	3.90499e-04
2024/03/11	04:40:42	ok	ok	424.9440	57.282	0.067347	18.19	64.309	9.970	103180395.389696	12	425.0723	7.21530e-05	3.94715e-04
2024/03/11	04:45:42	ok	ok	424.9360	57.277	0.067347	18.19	64.350	9.976	104242594.044398	13	425.0955	7.12748e-05	3.74590e-04
2024/03/11	04:50:42	ok	ok	424.9120	57.273	0.067347	18.15	64.424	9.962	107583667.885777	12	425.0079	7.50044e-05	3.90140e-04
2024/03/11	04:55:42	ok	ok	424.8820	57.266	0.067347	18.09	64.494	9.940	104127375.521836	14	425.0040	7.25941e-05	3.94284e-04
2024/03/11	05:00:42	ok	ok	424.8580	57.265	0.067347	18.05	64.508	9.917	103789283.305460	11	424.9521	7.42134e-05	4.45852e-04
2024/03/11	05:05:42	ok	ok	424.8440	57.259	0.067347	18.07	64.471	9.919	103506816.281980	11	424.9992	7.19857e-05	3.38487e-04
2024/03/11	05:10:42	ok	ok	424.8520	57.261	0.067347	18.11	64.306	9.919	102787055.696666	11	424.9392	7.46465e-05	3.93372e-04
2024/03/11	05:15:42	ok	ok	424.8540	57.262	0.067347	18.18	64.306	9.960	105459734.908076	12	424.9691	7.58253e-05	3.61012e-04
2024/03/11	05:20:42	ok	ok	424.8300	57.254	0.067347	18.14	64.361	9.945	103785273.237638	12	424.9670	7.18040e-05	3.90166e-04
2024/03/11	05:25:42	ok	ok	424.8300	57.254	0.067347	18.15	64.323	9.947	100570670.508824	12	424.9582	7.16549e-05	3.90375e-04
2024/03/11	05:30:42	ok	ok	424.8220	57.248	0.067347	18.18	64.337	9.964	99962136.837361	13	425.0189	6.90116e-05	3.11015e-04
2024/03/11	05:35:42	ok	ok	424.8040	57.245	0.067347	18.18	64.327	9.963	104988669.866023	12	424.9523	7.06770e-05	1.76491e-04
2024/03/11	05:40:42	--	ok	424.7940	57.247	0.067347	18.16	64.315	9.953	102152047.861378	11	424.9545	7.25784e-05	3.26208e-04
2024/03/11	05:40:49	ok	ok	424.9760	57.300	0.067357	18.19	64.350	9.976	111855167.157817	12	425.2100	6.96363e-05	3.29147e-04
2024/03/11	05:45:48	ok	ok	424.9440	57.289	0.067357	18.16	64.366	9.961	110517614.676768	12	425.1057	7.05690e-05	2.81417e-04
2024/03/11	05:50:48	ok	ok	424.9120	57.286	0.067357	18.15	64.343	9.950	107892157.317463	11	425.0828	7.20664e-05	4.00768e-04
2024/03/11	05:55:48	ok	ok	424.9120	57.283	0.067357	18.16	64.315	9.953	112420887.960912	11	425.0862	7.13607e-05	4.06993e-04
2024/03/11	06:00:48	ok	ok	424.8760	57.276	0.067357	18.08	64.483	9.929	109817766.296911	11	425.0325	7.27880e-05	4.11797e-04
2024/03/11	06:05:48	ok	ok	424.8480	57.268	0.067357	18.02	64.544	9.905	107323952.134188	11	425.0157	7.23608e-05	4.07957e-04
2024/03/11	06:10:48	ok	ok	424.8180	57.263	0.067357	17.97	64.657	9.889	110069296.655674	12	425.0520	6.92769e-05	3.33488e-04
2024/03/11	06:15:48	ok	ok	425.0240	57.310	0.067357	18.70	63.146	10.089	114723175.484831	12	425.2426	6.97076e-05	3.25383e-04
2024/03/11	06:20:48	ok	ok	425.1760	57.342	0.067357	19.15	62.850	10.313	117900235.702218	12	425.3499	7.02857e-05	1.72778e-04
2024/03/11	06:25:48	--	ok	425.2520	57.350	0.067357	19.43	62.741	10.461	121422473.597060	12	425.4081	6.96787e-05	2.87254e-04
2024/03/11	06:25:55	ok	ok	425.0420	57.301	0.067345	19.43	62.771	10.466	109307529.547650	12	425.1559	7.23320e-05	2.95925e-04
2024/03/11	06:30:54	ok	ok	425.0840	57.305	0.067345	19.65	62.805	10.610	112962134.693488	12	425.1968	7.16664e-05	2.92498e-04
2024/03/11	06:35:54	ok	ok	425.1440	57.309	0.067345	19.79	62.795	10.697	119498731.072897	12	425.2443	7.08181e-05	2.61934e-04
2024/03/11	06:40:54	ok	ok	425.1820	57.317	0.067345	19.93	62.736	10.776	122597908.548481	12	425.2885	7.19527e-05	2.86709e-04
2024/03/11	06:45:54	--	ok	425.2140	57.325	0.067345	20.02	62.809	10.844	123604027.885866	12	425.3251	6.93005e-05	2.85308e-04
2024/03/11	06:46:01	ok	ok	424.9980	57.274	0.067334	20.04	62.791	10.850	114862650.432785	12	425.0832	7.32726e-05	2.92859e-04
2024/03/11	06:51:00	ok	ok	425.0140	57.279	0.067334	20.16	62.791	10.931	125257742.624790	12	425.0988	7.23325e-05	2.82585e-04
2024/03/11	06:56:00	ok	ok	425.0500	57.280	0.067334	20.29	62.850	11.022	130713356.102815	12	425.1574	7.10766e-05	2.95620e-04
2024/03/11	07:01:00	ok	ok	425.0880	57.289	0.067334	20.35	62.841	11.056	128210872.810164	12	425.2097	6.91596e-05	2.78481e-04
2024/03/11	07:06:00	ok	ok	425.0660	57.286	0.067334	20.32	63.142	11.092	129810767.370820	12	425.1802	6.94327e-05	2.72320e-04
2024/03/11	07:11:00	ok	ok	425.0260	57.280	0.067334	20.28	63.285	11.090	126373387.069863	11	425.1369	7.01667e-05	2.96115e-04
2024/03/11	07:16:00	ok	ok	425.0460	57.286	0.067334	20.32	63.313	11.122	129654781.053641	12	425.1466	6.95685e-05	2.81661e-04
2024/03/11	07:21:00	ok	ok	425.0680	57.291	0.067334	20.47	63.139	11.192	133854985.224809	11	425.1874	6.88343e-05	2.85040e-04
2024/03/11	07:26:00	ok	ok	425.0960	57.290	0.067334	20.54	63.142	11.238	134359184.915304	12	425.2114	6.96809e-05	2.89557e-04
2024/03/11	07:31:00	ok	ok	425.0640	57.284	0.067334	20.62	63.146	11.288	133160977.077670	11	425.1820	6.90268e-05	2.79793e-04
2024/03/11	07:36:00	ok	ok	425.0960	57.295	0.067334	20.69	63.188	11.341	136609399.370403	11	425.2046	6.96149e-05	2.87804e-04
2024/03/11	07:41:00	ok	ok	425.1180	57.296	0.067334	20.79	63.146	11.399	138299884.106367	11	425.2215	6.97764e-05	2.81275e-04
2024/03/11	07:46:00	ok	ok	425.1000	57.289	0.067334	20.79	63.297	11.426	136656425.330846	11	425.1943	6.94727e-05	2.74508e-04
2024/03/11	07:51:00	ok	ok	425.0940	57.298	0.067334	20.87	63.294	11.482	136334155.517176	11	425.1991	6.87322e-05	2.76667e-04
2024/03/11	07:56:00	ok	ok	425.0900	57.296	0.067334	20.87	63.275	11.479	136984598.320969	11	425.2020	6.84263e-05	2.80541e-04
2024/03/11	08:01:00	ok	ok	425.0880	57.292	0.067334	20.89	63.326	11.497	137291694.847543	11	425.1958	6.86914e-05	2.85894e-04
2024/03/11	08:06:00	ok	ok	425.0740	57.281	0.067334	20.93	63.459	11.550	139347332.982903	11	425.1820	6.84528e-05	2.85323e-04
2024/03/11	08:11:00	ok	ok	425.0520	57.276	0.067334	20.93	63.487	11.555	137647066.921761	11	425.1645	6.85578e-05	3.02166e-04
2024/03/11	08:16:00	ok	ok	425.0440	57.274	0.067334	20.96	63.514	11.580	141711692.135676	11	425.1689	6.81690e-05	2.93690e-04
2024/03/11	08:21:00	ok	ok	425.0040	57.273	0.067334	20.91	63.729	11.590	133067439.591146	12	425.1486	6.70314e-05	2.78628e-04
2024/03/11	08:26:00	ok	ok	424.9600	57.260	0.067334	20.83	63.867	11.557	140323708.838703	11	425.0702	6.91407e-05	2.89720e-04
2024/03/11	08:31:00	ok	ok	424.9500	57.254	0.067334	20.87	63.774	11.569	139235884.869911	11	425.0760	6.85614e-05	2.96123e-04
2024/03/11	08:36:00	ok	ok	424.9800	57.267	0.067334	20.98	63.622	11.617	135944742.810789	11	425.1057	6.78528e-05	2.76739e-04
2024/03/11	08:41:00	ok	ok	424.9680	57.261	0.067334	21.06	63.624	11.666	136635311.790966	11	425.0801	6.84328e-05	2.83686e-04
2024/03/11	08:46:00	ok	ok	424.9440	57.246	0.067334	21.07	63.659	11.682	140042139.864470	11	425.0567	6.84991e-05	2.89358e-04
2024/03/11	08:51:00	ok	ok	424.9580	57.263	0.067334	21.13	63.700	11.729	141577674.260833	11	425.0637	6.85093e-05	3.02091e-04
2024/03/11	08:56:00	ok	ok	424.9520	57.257	0.067334	21.16	63.684	11.746	139259243.532676	11	425.0789	6.76824e-05	2.83410e-04
2024/03/11	09:01:00	ok	ok	424.9360	57.251	0.067334	21.17	63.789	11.775	138578190.201914	11	425.0332	7.00035e-05	2.78982e-04
2024/03/11	09:06:00	ok	ok	424.9240	57.250	0.067334	21.21	63.737	11.794	140532475.895781	11	425.0341	6.86588e-05	2.82691e-04
2024/03/11	09:11:00	ok	ok	424.9040	57.246	0.067334	21.24	63.742	11.815	140164245.652844	11	425.0131	6.84912e-05	2.93533e-04
2024/03/11	09:16:00	ok	ok	424.8980	57.245	0.067334	21.27	63.775	11.840	143818470.010074	11	425.0098	6.86753e-05	2.90561e-04
2024/03/11	09:21:00	ok	ok	424.8800	57.244	0.067334	21.30	63.783	11.861	140544304.170879	12	425.0151	6.74690e-05	2.88787e-04
2024/03/11	09:26:00	ok	ok	424.8580	57.230	0.067334	21.30	63.801	11.865	142081865.538044	12	424.9983	6.65103e-05	3.04199e-04
2024/03/11	09:31:00	ok	ok	424.8340	57.223	0.067334	21.30	63.833	11.870	144415012.353220	11	424.9381	6.86557e-05	2.90450e-04
2024/03/11	09:36:00	ok	ok	424.8420	57.226	0.067334	21.34	63.861	11.905	148198618.179375	11	424.9487	6.95936e-05	3.11209e-04
2024/03/11	09:41:00	ok	ok	424.8220	57.219	0.067334	21.36	63.894	11.920	142979517.141258	12	424.9551	6.66061e-05	2.76959e-04
2024/03/11	09:46:00	ok	ok	424.8100	57.222	0.067334	21.37	63.938	11.938	145067704.339533	13	424.9123	6.89713e-05	3.01182e-04
2024/03/11	09:51:00	--	ok	424.7840	57.217	0.067334	21.38	63.931	11.946	145070331.173660	11	424.8748	6.94251e-05	2.84673e-04
2024/03/11	09:51:06	ok	ok	425.0360	57.275	0.067344	21.42	63.908	11.971	152663878.915318	11	425.1440	6.97463e-05	3.02715e-04
2024/03/11	09:56:06	ok	ok	424.9660	57.261	0.067344	21.40	63.925	11.956	143842086.111435	11	425.0890	6.76738e-05	2.97492e-04
2024/03/11	10:01:06	ok	ok	424.9420	57.252	0.067344	21.41	63.944	11.969	143783523.508125	12	425.0775	6.75837e-05	2.91113e-04
2024/03/11	10:06:06	ok	ok	424.9160	57.252	0.067344	21.44	63.972	11.994	143679399.231198	12	425.0675	6.59683e-05	2.97617e-04
2024/03/11	10:11:06	ok	ok	424.9100	57.250	0.067344	21.45	64.013	12.011	144477667.399691	11	425.0229	6.79200e-05	2.94260e-04
2024/03/11	10:16:06	ok	ok	424.9060	57.253	0.067344	21.48	63.999	12.027	148183435.829370	11	424.9979	6.92622e-05	2.89492e-04
2024/03/11	10:21:06	ok	ok	424.8400	57.225	0.067344	21.38	64.164	11.989	139142109.607358	11	424.9592	6.78621e-05	2.90106e-04
2024/03/11	10:26:06	--	ok	424.7980	57.222	0.067344	21.31	64.315	11.969	135216236.175111	11	424.9039	6.83020e-05	2.91160e-04
2024/03/11	10:26:12	ok	ok	424.9920	57.272	0.067355	21.31	64.283	11.963	139998859.741996	12	425.1433	6.76016e-05	2.93749e-04
2024/03/11	10:31:12	ok	ok	424.9700	57.274	0.067355	21.36	64.118	11.962	135030882.503024	11	425.1008	6.76889e-05	2.94922e-04
2024/03/11	10:36:12	ok	ok	424.9640	57.270	0.067355	21.45	64.057	12.019	137615580.683086	11	425.0782	6.85557e-05	2.91171e-04
2024/03/11	10:41:12	ok	ok	424.9560	57.266	0.067355	21.47	64.109	12.038	139553178.177921	11	425.0708	6.92421e-05	2.95153e-04
2024/03/11	10:46:12	ok	ok	424.9500	57.262	0.067355	21.50	64.105	12.058	140110058.488333	12	425.0878	6.81540e-05	3.09513e-04
2024/03/11	10:51:12	ok	ok	424.9340	57.256	0.067355	21.51	64.057	12.058	139278425.486367	12	425.0659	6.74612e-05	2.98023e-04
2024/03/11	10:56:12	ok	ok	424.9300	57.255	0.067355	21.58	64.062	12.110	139064198.284430	11	425.0314	6.88269e-05	2.90150e-04
2024/03/11	11:01:12	ok	ok	424.9000	57.244	0.067355	21.60	64.114	12.131	139872133.466124	11	425.0277	6.79793e-05	2.97739e-04
2024/03/11	11:06:12	ok	ok	424.9000	57.250	0.067355	21.57	64.140	12.113	139836034.607937	11	425.0022	6.88144e-05	3.06393e-04
2024/03/11	11:11:12	ok	ok	424.8580	57.235	0.067355	21.61	64.128	12.143	140429405.296848	11	424.9700	6.83116e-05	2.89414e-04
2024/03/11	11:16:12	ok	ok	424.8500	57.239	0.067355	21.62	64.201	12.166	137285146.805695	11	424.9716	6.70526e-05	2.92590e-04
2024/03/11	11:21:12	ok	ok	424.8360	57.236	0.067355	21.67	64.190	12.194	138712373.921222	13	424.9334	6.82502e-05	2.86316e-04
2024/03/11	11:26:12	ok	ok	424.8200	57.228	0.067355	21.65	64.187	12.184	136632487.840151	12	424.9493	6.67514e-05	2.93491e-04
2024/03/11	11:31:12	--	ok	424.7900	57.217	0.067355	21.70	64.173	12.211	138642654.593377	12	424.9374	6.66136e-05	2.83564e-04
2024/03/11	11:31:19	ok	ok	425.0120	57.276	0.067366	21.70	64.204	12.217	152565084.730902	11	425.1344	6.91433e-05	2.93462e-04
2024/03/11	11:36:18	ok	ok	424.9780	57.266	0.067366	21.71	64.167	12.220	146429345.541725	12	425.1330	6.66998e-05	3.00749e-04
2024/03/11	11:41:18	ok	ok	424.9440	57.260	0.067366	21.71	64.155	12.217	145136460.628339	12	425.0956	6.76510e-05	2.96654e-04
2024/03/11	11:46:18	ok	ok	424.9280	57.255	0.067366	21.75	64.154	12.247	148353144.163959	12	425.0972	6.69624e-05	2.93009e-04
2024/03/11	11:51:18	ok	ok	424.9260	57.253	0.067366	21.80	64.201	12.286	147764592.141405	12	425.0714	6.65264e-05	2.90586e-04
2024/03/11	11:56:18	ok	ok	424.8940	57.248	0.067366	21.75	64.205	12.257	145611009.446786	11	425.0283	6.82018e-05	3.04910e-04
2024/03/11	12:01:18	ok	ok	424.8900	57.246	0.067366	21.85	64.181	12.322	145214399.655061	13	425.0247	6.74889e-05	2.72547e-04
2024/03/11	12:06:18	ok	ok	424.8720	57.241	0.067366	21.84	64.242	12.325	140847978.038318	12	425.0237	6.58805e-05	2.90171e-04
2024/03/11	12:11:18	ok	ok	424.8620	57.232	0.067366	21.84	64.291	12.334	142811396.199479	12	425.0043	6.61236e-05	2.91351e-04
2024/03/11	12:16:18	ok	ok	424.8400	57.231	0.067366	21.84	64.302	12.336	137041182.293952	13	424.9326	6.79737e-05	2.88538e-04
2024/03/11	12:21:18	ok	ok	424.8120	57.217	0.067366	21.84	64.323	12.340	138491618.188451	12	424.9486	6.64188e-05	2.81793e-04
2024/03/11	12:26:18	--	ok	424.7760	57.213	0.067366	21.84	64.314	12.338	136075628.302279	13	424.8732	6.84810e-05	2.84504e-04
2024/03/11	12:26:25	ok	ok	425.0160	57.269	0.067378	21.80	64.375	12.320	138979111.171609	12	425.1089	6.80441e-05	2.82172e-04
2024/03/11	12:31:24	ok	ok	424.9980	57.265	0.067378	21.89	64.251	12.366	137425588.837286	13	425.0911	6.91277e-05	3.09810e-04
2024/03/11	12:36:24	ok	ok	424.9840	57.261	0.067378	21.88	64.329	12.370	129213221.678565	12	425.1085	6.67298e-05	2.82126e-04
2024/03/11	12:41:24	ok	ok	424.9560	57.256	0.067378	21.88	64.361	12.376	127839137.730633	12	425.0759	6.71103e-05	3.06793e-04
2024/03/11	12:46:24	ok	ok	424.9120	57.244	0.067378	21.88	64.414	12.386	128018903.446691	12	425.0289	6.74544e-05	2.87715e-04
2024/03/11	12:51:24	ok	ok	424.8880	57.239	0.067378	21.91	64.369	12.398	127981980.519185	12	425.0232	6.65891e-05	2.83479e-04
2024/03/11	12:56:24	ok	ok	424.8840	57.239	0.067378	21.94	64.393	12.424	129846771.039831	12	425.0151	6.73492e-05	2.94465e-04
2024/03/11	13:01:24	ok	ok	424.8520	57.227	0.067378	21.92	64.286	12.392	124963766.656571	11	424.9586	6.83574e-05	2.82494e-04
2024/03/11	13:06:24	ok	ok	424.8460	57.225	0.067378	21.94	64.414	12.428	122780153.713422	12	424.9731	6.68949e-05	2.74412e-04
2024/03/11	13:11:24	ok	ok	424.8320	57.227	0.067378	21.99	64.352	12.456	125437085.945514	13	424.9304	6.83238e-05	2.85599e-04
2024/03/11	13:16:24	--	ok	424.7980	57.219	0.067378	21.99	64.352	12.456	126858370.598303	12	424.9416	6.61410e-05	2.96048e-04
2024/03/11	13:16:31	ok	ok	425.0140	57.273	0.067388	22.02	64.297	12.465	154158800.761592	13	425.1824	6.62346e-05	2.77345e-04
2024/03/11	13:21:30	ok	ok	424.9440	57.257	0.067388	21.98	64.350	12.444	150842290.532476	12	425.0960	6.69278e-05	2.99042e-04
2024/03/11	13:26:30	ok	ok	424.9020	57.259	0.067388	21.98	64.410	12.456	148857523.325825	11	425.0350	6.72249e-05	2.97193e-04
2024/03/11	13:31:30	ok	ok	424.8900	57.252	0.067388	21.99	64.414	12.468	156540086.272682	12	425.0246	6.81644e-05	2.75780e-04
2024/03/11	13:36:30	ok	ok	424.8620	57.241	0.067388	22.01	64.323	12.460	145713801.431942	13	425.0314	6.54113e-05	2.76955e-04
2024/03/11	13:41:30	ok	ok	424.8340	57.233	0.067388	22.04	64.320	12.481	147956071.511333	11	424.9731	6.77757e-05	2.84853e-04
2024/03/11	13:46:30	--	ok	424.6000	57.176	0.067388	21.28	65.820	12.229	148381705.425975	12	424.7588	6.63631e-05	2.87178e-04
2024/03/11	13:46:37	ok	ok	425.0380	57.287	0.06741	21.33	65.817	12.258	146369473.430816	11	425.1524	7.04787e-05	3.10529e-04
2024/03/11	13:51:36	ok	ok	424.8280	57.240	0.06741	20.93	66.146	12.039	123333632.277015	11	424.9664	6.55757e-05	2.83651e-04
2024/03/11	13:56:36	--	ok	424.7140	57.219	0.06741	20.74	66.163	11.914	142360663.014076	12	424.8886	6.65420e-05	2.86040e-04
2024/03/11	13:56:43	ok	ok	425.0100	57.291	0.067425	20.73	66.191	11.909	147861917.007082	12	425.1510	7.02047e-05	2.99851e-04
2024/03/11	14:01:42	ok	ok	424.8940	57.269	0.067425	20.52	66.259	11.775	140000556.082940	11	425.0233	6.99405e-05	3.12036e-04
2024/03/11	14:06:42	ok	ok	424.8240	57.254	0.067425	20.39	66.255	11.686	138545354.680925	12	425.0090	6.68978e-05	2.78143e-04
2024/03/11	14:11:42	--	ok	424.7480	57.243	0.067425	20.31	66.188	11.618	134719842.578434	11	424.9059	6.82080e-05	2.85253e-04
2024/03/11	14:11:48	ok	ok	425.0800	57.315	0.067438	20.31	66.206	11.621	131871386.543551	12	425.1920	6.92893e-05	2.80729e-04
2024/03/11	14:16:48	ok	ok	424.9820	57.291	0.067438	20.21	66.172	11.549	132255584.515415	11	425.0768	6.92622e-05	2.98369e-04
2024/03/11	14:21:48	ok	ok	424.9200	57.278	0.067438	20.09	66.172	11.471	129189579.241053	12	425.0104	7.00801e-05	2.88079e-04
2024/03/11	14:26:48	ok	ok	424.8720	57.265	0.067438	20.02	66.160	11.423	126983749.176187	12	424.9789	6.86524e-05	2.76156e-04
2024/03/11	14:31:48	ok	ok	424.8200	57.249	0.067438	19.92	66.145	11.353	126625094.188887	12	424.9001	7.16236e-05	2.90985e-04
2024/03/11	14:36:48	--	ok	424.7720	57.239	0.067438	19.86	66.126	11.312	123890337.277858	12	424.8761	6.92579e-05	2.81631e-04
2024/03/11	14:36:54	ok	ok	425.0040	57.305	0.067449	19.89	66.101	11.326	139474015.295756	12	425.1295	7.15064e-05	3.16396e-04
2024/03/11	14:41:54	ok	ok	424.9120	57.288	0.067449	19.81	66.105	11.272	130535058.274162	12	425.0434	7.11050e-05	3.04212e-04
2024/03/11	14:46:54	ok	ok	424.8760	57.279	0.067449	19.78	66.030	11.240	132705403.253887	12	425.0223	6.99240e-05	2.80590e-04
2024/03/11	14:51:54	ok	ok	424.8140	57.266	0.067449	19.69	66.040	11.185	131801094.651329	12	424.9448	7.07195e-05	2.91314e-04
2024/03/11	14:56:54	--	ok	424.7600	57.249	0.067449	19.55	66.168	11.114	132572861.935931	11	424.9185	6.91348e-05	3.07359e-04
2024/03/11	14:57:01	ok	ok	425.0320	57.312	0.067462	19.60	66.123	11.135	129020105.330385	11	425.1776	7.01834e-05	3.18849e-04
2024/03/11	15:02:00	ok	ok	424.9440	57.298	0.067462	19.48	66.136	11.064	124015781.411098	11	425.0902	6.96204e-05	2.85922e-04
2024/03/11	15:07:00	ok	ok	424.9200	57.291	0.067462	19.45	66.040	11.028	124699119.722883	11	425.0725	6.93951e-05	2.95332e-04
2024/03/11	15:12:00	ok	ok	424.8940	57.287	0.067462	19.47	65.879	11.012	124489826.780683	11	425.0578	6.88336e-05	3.07848e-04
2024/03/11	15:17:00	ok	ok	424.8680	57.280	0.067462	19.44	65.884	10.994	121020811.740503	11	425.0296	6.88513e-05	3.01969e-04
2024/03/11	15:22:00	ok	ok	424.8580	57.278	0.067462	19.43	65.872	10.983	120122387.619726	11	425.0109	6.90200e-05	3.03047e-04
2024/03/11	15:27:00	ok	ok	424.8200	57.263	0.067462	19.40	65.838	10.959	120847864.750707	11	424.9721	6.92698e-05	3.04341e-04
2024/03/11	15:32:00	--	ok	424.7800	57.263	0.067462	19.35	65.769	10.920	122536291.730575	11	424.9378	6.92707e-05	2.88007e-04
2024/03/11	15:32:07	ok	ok	425.0300	57.312	0.067474	19.38	65.783	10.941	126735664.932833	12	425.2471	6.61038e-05	1.99781e-04
2024/03/11	15:37:06	ok	ok	424.9880	57.305	0.067474	19.34	65.748	10.908	127263986.639058	12	425.1453	6.85296e-05	3.01079e-04
2024/03/11	15:42:06	ok	ok	424.9580	57.297	0.067474	19.33	65.715	10.894	128134141.301812	11	425.1105	6.95032e-05	3.43827e-04
2024/03/11	15:47:06	ok	ok	424.9260	57.291	0.067474	19.25	65.724	10.847	130778920.730555	11	425.0782	6.90610e-05	3.01767e-04
2024/03/11	15:52:06	ok	ok	424.9060	57.289	0.067474	19.25	65.693	10.842	128232537.538556	12	425.1059	6.74094e-05	1.99837e-04
2024/03/11	15:57:06	ok	ok	424.8820	57.282	0.067474	19.20	65.652	10.800	126776984.098625	11	425.0361	6.87017e-05	2.96544e-04
2024/03/11	16:02:06	ok	ok	424.8480	57.276	0.067474	19.18	65.660	10.792	126808163.350714	11	424.9966	6.90088e-05	3.14825e-04
2024/03/11	16:07:06	ok	ok	424.8220	57.277	0.067474	19.14	65.624	10.760	131422302.276932	12	424.9914	6.76114e-05	2.89590e-04
2024/03/11	16:12:06	ok	ok	424.8120	57.263	0.067474	19.09	65.624	10.724	125779589.454865	12	424.9968	6.63432e-05	3.01632e-04
2024/03/11	16:17:06	--	ok	424.7820	57.262	0.067474	19.13	65.551	10.739	122675834.917371	12	424.9430	6.78951e-05	3.02518e-04
2024/03/11	16:17:12	ok	ok	425.0760	57.316	0.067485	19.14	65.554	10.748	121005150.217701	12	425.2601	6.69083e-05	2.79060e-04
2024/03/11	16:22:12	ok	ok	424.9820	57.296	0.067485	18.96	65.715	10.658	124430585.615201	12	425.1400	6.95566e-05	2.59946e-04
2024/03/11	16:27:12	ok	ok	424.9460	57.290	0.067485	18.89	65.765	10.623	123317976.353533	12	425.1183	6.87449e-05	2.78821e-04
2024/03/11	16:32:12	ok	ok	424.9140	57.282	0.067485	18.86	65.748	10.602	120270919.445560	12	425.0582	6.83310e-05	2.17103e-04
2024/03/11	16:37:12	ok	ok	424.8780	57.274	0.067485	18.79	65.730	10.555	120970799.181936	11	425.0267	6.90380e-05	2.09856e-04
2024/03/11	16:42:12	ok	ok	424.8760	57.272	0.067485	18.80	65.570	10.538	121549911.079164	11	425.0261	6.91751e-05	2.18319e-04
2024/03/11	16:47:12	ok	ok	424.8560	57.271	0.067485	18.79	65.476	10.515	117081972.299427	11	425.0028	6.90375e-05	2.09135e-04
2024/03/11	16:52:12	ok	ok	424.8540	57.270	0.067485	18.76	65.531	10.505	119134838.493765	11	425.0002	6.90813e-05	2.09924e-04
2024/03/11	16:57:12	ok	ok	424.8400	57.265	0.067485	18.78	65.454	10.503	119771318.245911	11	424.9862	6.87499e-05	2.14955e-04
2024/03/11	17:02:12	ok	ok	424.8220	57.258	0.067485	18.78	65.463	10.504	120087358.773517	12	424.9495	7.03016e-05	2.14697e-04
2024/03/11	17:07:12	--	ok	424.7960	57.254	0.067485	18.75	65.469	10.487	116205523.035473	11	424.9520	6.85019e-05	2.22242e-04
2024/03/11	17:07:19	ok	ok	425.0060	57.305	0.067496	18.73	65.496	10.483	119357215.561292	12	425.1852	6.85954e-05	3.07656e-04
2024/03/11	17:12:18	ok	ok	424.9820	57.299	0.067496	18.76	65.330	10.473	114457144.937873	12	425.1627	6.75481e-05	2.76925e-04
2024/03/11	17:17:18	ok	ok	424.9520	57.286	0.067496	18.70	65.350	10.441	112226517.241754	12	425.1402	6.77967e-05	2.98254e-04
2024/03/11	17:22:18	ok	ok	424.9520	57.283	0.067496	18.70	65.359	10.443	108923225.367134	11	425.1167	6.97772e-05	2.90929e-04
2024/03/11	17:27:18	ok	ok	424.9220	57.285	0.067496	18.69	65.277	10.422	110505843.563109	13	425.1428	6.58335e-05	2.80339e-04
2024/03/11	17:32:18	ok	ok	424.9140	57.279	0.067496	18.65	65.303	10.399	106889255.632297	11	425.0675	7.06687e-05	2.74798e-04
2024/03/11	17:37:18	ok	ok	424.8560	57.268	0.067496	18.56	65.428	10.365	107980583.427858	13	425.0691	6.70503e-05	2.88252e-04
2024/03/11	17:42:18	ok	ok	424.8240	57.261	0.067496	18.48	65.527	10.330	104815623.300314	11	424.9783	7.03929e-05	2.99222e-04
2024/03/11	17:47:18	--	ok	424.7760	57.251	0.067496	18.39	65.542	10.280	104615729.703670	13	425.0071	6.52353e-05	2.96879e-04
2024/03/11	17:47:25	ok	ok	425.0160	57.302	0.067507	18.40	65.556	10.291	122343967.504585	12	425.2003	6.84649e-05	2.99212e-04
2024/03/11	17:52:24	ok	ok	424.9800	57.298	0.067507	18.31	65.570	10.233	120869020.264857	13	425.1982	6.67635e-05	3.06110e-04
2024/03/11	17:57:24	ok	ok	424.9820	57.297	0.067507	18.39	65.400	10.258	121720790.171784	13	425.2006	6.63756e-05	2.93115e-04
2024/03/11	18:02:24	ok	ok	424.9580	57.295	0.067507	18.40	65.293	10.250	120954833.871335	12	425.1441	6.84408e-05	2.91476e-04
2024/03/11	18:07:24	ok	ok	424.9580	57.295	0.067507	18.36	65.257	10.218	117980084.031524	12	425.1457	6.73732e-05	3.03645e-04
2024/03/11	18:12:24	ok	ok	424.9580	57.294	0.067507	18.42	65.234	10.248	114578205.908320	12	425.1443	6.74444e-05	2.99408e-04
2024/03/11	18:17:24	ok	ok	424.9340	57.286	0.067507	18.40	65.202	10.235	114665894.210422	13	425.1393	6.71684e-05	2.95789e-04
2024/03/11	18:22:24	ok	ok	424.9200	57.281	0.067507	18.37	65.248	10.225	111439174.234559	12	425.1079	6.75290e-05	2.85158e-04
2024/03/11	18:27:24	ok	ok	424.9140	57.283	0.067507	18.36	65.206	10.210	109755585.969702	12	425.0976	6.72287e-05	2.94726e-04
2024/03/11	18:32:24	ok	ok	424.8980	57.274	0.067507	18.35	65.203	10.202	108349745.665099	12	425.0787	6.76385e-05	2.89242e-04
2024/03/11	18:37:24	ok	ok	424.8760	57.271	0.067507	18.31	65.197	10.175	110005593.907767	13	425.0908	6.64227e-05	2.99895e-04
2024/03/11	18:42:24	ok	ok	424.8700	57.270	0.067507	18.35	65.162	10.195	105052846.090941	13	425.0666	6.70544e-05	2.94765e-04
2024/03/11	18:47:24	ok	ok	424.8300	57.262	0.067507	18.28	65.284	10.172	108722110.930760	12	425.0170	6.74916e-05	3.06975e-04
2024/03/11	18:52:24	--	ok	424.7940	57.254	0.067507	18.12	65.336	10.086	107616524.214723	12	424.9844	6.79624e-05	2.85617e-04
2024/03/11	18:52:31	ok	ok	425.0260	57.306	0.067518	18.19	65.330	10.128	118333274.713605	11	425.1931	6.84214e-05	3.22816e-04
2024/03/11	18:57:30	ok	ok	424.9700	57.297	0.067518	18.11	65.325	10.076	116046582.252719	12	425.1482	6.79013e-05	2.99994e-04
2024/03/11	19:02:30	ok	ok	424.9420	57.295	0.067518	18.11	65.245	10.064	113769465.474785	13	425.1381	6.68393e-05	3.01551e-04
2024/03/11	19:07:30	ok	ok	424.9600	57.293	0.067518	18.18	65.115	10.085	113609524.375388	12	425.1385	6.87111e-05	2.90858e-04
2024/03/11	19:12:30	ok	ok	424.9520	57.292	0.067518	18.18	65.025	10.071	111688049.445153	12	425.1279	6.79989e-05	2.78106e-04
2024/03/11	19:17:30	ok	ok	424.9480	57.293	0.067518	18.18	65.055	10.076	110300823.844853	13	425.1455	6.75502e-05	2.87045e-04
2024/03/11	19:22:30	ok	ok	424.9420	57.286	0.067518	18.19	65.066	10.087	113440766.942194	13	425.1468	6.67990e-05	3.03894e-04
2024/03/11	19:27:30	ok	ok	424.9360	57.285	0.067518	18.18	65.055	10.076	106750853.911283	13	425.1324	6.68317e-05	3.04198e-04
2024/03/11	19:32:30	ok	ok	424.9160	57.280	0.067518	18.19	64.987	10.075	105569119.565345	13	425.1300	6.64573e-05	3.06006e-04
2024/03/11	19:37:30	ok	ok	424.9220	57.283	0.067518	18.21	64.997	10.084	109165671.838567	12	425.0905	6.87363e-05	2.91150e-04
2024/03/11	19:42:30	ok	ok	424.9080	57.278	0.067518	18.16	65.032	10.064	104123390.931840	12	425.0772	6.80443e-05	3.03207e-04
2024/03/11	19:47:30	ok	ok	424.8800	57.272	0.067518	18.14	65.066	10.054	106993601.013479	13	425.0825	6.71323e-05	3.10564e-04
2024/03/11	19:52:30	ok	ok	424.8500	57.264	0.067518	18.09	65.121	10.037	104140896.863702	12	425.0343	6.77091e-05	2.92142e-04
2024/03/11	19:57:30	ok	ok	424.8060	57.254	0.067518	18.02	65.139	9.996	105338876.322651	12	425.0016	6.70348e-05	3.09459e-04
2024/03/11	20:02:30	--	ok	424.7940	57.253	0.067518	17.98	65.133	9.970	103161984.349694	13	424.9981	6.69788e-05	2.94120e-04
2024/03/11	20:02:37	ok	ok	425.0400	57.308	0.067528	18.00	65.115	9.977	119559455.594904	12	425.2326	6.79740e-05	3.11642e-04
2024/03/11	20:07:36	ok	ok	424.9580	57.294	0.067528	17.94	65.197	9.956	117294203.598621	12	425.1537	6.74671e-05	3.02749e-04
2024/03/11	20:12:36	ok	ok	424.9660	57.303	0.067528	18.01	65.006	9.968	116435673.833999	12	425.1671	6.74334e-05	3.00057e-04
2024/03/11	20:17:36	--	ok	425.2180	57.350	0.067528	18.78	63.540	10.196	118240597.828969	12	425.4054	6.75805e-05	3.06305e-04
2024/03/11	20:17:43	ok	ok	424.9860	57.295	0.067517	18.78	63.500	10.189	115386534.857697	12	425.1750	6.83703e-05	2.84018e-04
2024/03/11	20:22:42	ok	ok	425.0920	57.324	0.067517	19.09	63.449	10.369	105192649.477520	11	425.2691	6.94357e-05	2.81706e-04
2024/03/11	20:27:42	ok	ok	425.1640	57.331	0.067517	19.31	63.473	10.512	109529993.174946	12	425.3429	6.74532e-05	2.72245e-04
2024/03/11	20:32:42	--	ok	425.2380	57.343	0.067517	19.57	63.258	10.635	124053457.327483	12	425.3941	6.64647e-05	2.11728e-04
2024/03/11	20:32:49	ok	ok	424.9960	57.288	0.067505	19.57	63.258	10.635	114267266.881944	12	425.1449	6.73901e-05	2.98964e-04
2024/03/11	20:37:48	ok	ok	425.0600	57.294	0.067505	19.71	63.270	10.724	109618029.877204	11	425.2155	6.83600e-05	3.42153e-04
2024/03/11	20:42:48	ok	ok	425.1040	57.307	0.067505	19.84	63.290	10.808	111930472.508574	11	425.2402	6.82134e-05	2.99139e-04
2024/03/11	20:47:48	ok	ok	425.1380	57.309	0.067505	19.96	63.331	10.897	116892188.476405	11	425.2595	6.90729e-05	2.86468e-04
2024/03/11	20:52:48	ok	ok	425.1820	57.315	0.067505	20.08	63.276	10.961	122115099.892209	11	425.3076	6.82474e-05	2.95891e-04
2024/03/11	20:57:48	ok	ok	425.1720	57.317	0.067505	20.08	63.490	10.998	124989790.801643	11	425.2868	6.91969e-05	3.32563e-04
2024/03/11	21:02:48	ok	ok	425.1540	57.316	0.067505	20.04	63.624	10.994	124914686.529540	11	425.2823	6.86737e-05	3.34263e-04
2024/03/11	21:07:48	ok	ok	425.1800	57.316	0.067505	20.05	63.709	11.017	123887064.908575	11	425.2941	6.84312e-05	3.07766e-04
2024/03/11	21:12:48	ok	ok	425.1640	57.311	0.067505	20.11	63.647	11.044	122545237.761525	11	425.2931	6.81464e-05	3.09296e-04
2024/03/11	21:17:48	--	ok	425.2240	57.324	0.067505	20.31	63.455	11.138	125608455.466677	11	425.3475	6.85973e-05	3.02033e-04
2024/03/11	21:17:54	ok	ok	424.9680	57.266	0.067493	20.29	63.441	11.126	120902425.101093	11	425.0961	6.92856e-05	3.20829e-04
2024/03/11	21:22:54	ok	ok	425.0180	57.285	0.067493	20.37	63.476	11.187	113250661.494272	11	425.1516	6.83382e-05	2.98096e-04
2024/03/11	21:27:54	ok	ok	425.0640	57.281	0.067493	20.44	63.449	11.228	122915949.384695	11	425.1879	6.69022e-05	3.02124e-04
2024/03/11	21:32:54	ok	ok	425.0780	57.287	0.067493	20.54	63.508	11.303	121877573.212014	11	425.1843	6.86735e-05	3.02060e-04
2024/03/11	21:37:54	ok	ok	425.0860	57.287	0.067493	20.59	63.496	11.331	123156421.382308	11	425.1888	6.78162e-05	3.07374e-04
2024/03/11	21:42:54	ok	ok	425.0820	57.287	0.067493	20.62	63.592	11.367	128937665.962691	11	425.1958	6.84653e-05	3.05804e-04
2024/03/11	21:47:54	ok	ok	425.0880	57.297	0.067493	20.63	63.606	11.379	133349126.621393	11	425.1899	6.83630e-05	3.09989e-04
2024/03/11	21:52:54	ok	ok	425.1240	57.295	0.067493	20.69	63.606	11.416	127543594.473504	11	425.2134	6.83887e-05	3.00596e-04
2024/03/11	21:57:54	ok	ok	425.0920	57.287	0.067493	20.72	63.664	11.446	126843059.520473	11	425.1932	6.81499e-05	3.01937e-04
2024/03/11	22:02:54	ok	ok	425.0520	57.276	0.067493	20.62	63.908	11.424	125714874.057724	11	425.1594	6.81545e-05	3.14466e-04
2024/03/11	22:07:54	ok	ok	425.0460	57.276	0.067493	20.58	64.053	11.421	124391703.241273	11	425.1405	6.81848e-05	3.06542e-04
2024/03/11	22:12:54	ok	ok	424.9860	57.261	0.067493	20.53	64.086	11.397	126060812.401748	11	425.0825	6.88654e-05	3.12247e-04
2024/03/11	22:17:54	ok	ok	425.0120	57.271	0.067493	20.58	63.899	11.394	123629338.160424	11	425.1220	6.87959e-05	2.97578e-04
2024/03/11	22:22:54	ok	ok	425.0060	57.270	0.067493	20.70	63.865	11.473	128383064.807872	11	425.1153	6.80336e-05	3.09971e-04
2024/03/11	22:27:54	ok	ok	425.0160	57.270	0.067493	20.72	63.856	11.480	124583303.492399	11	425.1301	6.78588e-05	3.03452e-04
2024/03/11	22:32:54	ok	ok	425.0520	57.278	0.067493	20.80	63.883	11.543	129227077.384029	11	425.1556	6.81122e-05	3.03798e-04
2024/03/11	22:37:54	ok	ok	425.0420	57.272	0.067493	20.86	63.801	11.565	125122591.240400	11	425.1584	6.73909e-05	3.07895e-04
2024/03/11	22:42:54	ok	ok	425.0540	57.280	0.067493	20.90	63.911	11.614	133115606.177607	12	425.1921	6.62303e-05	3.18466e-04
2024/03/11	22:47:54	ok	ok	425.0420	57.281	0.067493	20.89	63.899	11.601	125788419.015365	11	425.1241	6.88196e-05	3.14872e-04
2024/03/11	22:52:54	ok	ok	425.0140	57.266	0.067493	20.90	63.943	11.620	127713049.411846	11	425.1319	6.71498e-05	2.91159e-04
2024/03/11	22:57:54	ok	ok	425.0020	57.266	0.067493	20.91	63.944	11.629	126260591.378050	12	425.1488	6.59777e-05	2.89840e-04
2024/03/11	23:02:54	ok	ok	425.0040	57.267	0.067493	20.93	64.030	11.654	129371948.061513	12	425.1446	6.62465e-05	3.03020e-04
2024/03/11	23:07:54	ok	ok	424.9540	57.260	0.067493	20.83	64.254	11.628	125401359.417000	11	425.0530	6.72476e-05	3.12499e-04
2024/03/11	23:12:54	ok	ok	424.9180	57.251	0.067493	20.74	64.309	11.580	124957231.244239	11	425.0118	6.83486e-05	3.06387e-04
2024/03/11	23:17:54	ok	ok	424.9000	57.248	0.067493	20.74	64.382	11.593	124659089.884875	11	425.0113	6.82676e-05	3.04291e-04
2024/03/11	23:22:54	ok	ok	424.9340	57.251	0.067493	20.86	64.128	11.624	122782673.788062	12	425.0694	6.63168e-05	2.99634e-04
2024/03/11	23:27:54	ok	ok	424.9220	57.251	0.067493	20.87	64.099	11.628	124243202.757415	11	425.0340	6.76368e-05	2.99266e-04
2024/03/11	23:32:54	ok	ok	424.9280	57.251	0.067493	20.94	64.053	11.667	123755642.086532	11	425.0340	6.76372e-05	2.99266e-04
2024/03/11	23:37:54	ok	ok	424.9160	57.251	0.067493	20.98	64.059	11.697	126745615.546160	11	425.0112	6.80407e-05	3.14281e-04
2024/03/11	23:42:54	ok	ok	424.9140	57.244	0.067493	21.00	64.053	11.707	127043608.021802	13	425.0327	7.00092e-05	4.05774e-04
2024/03/11	23:47:54	ok	ok	424.9320	57.248	0.067493	21.03	64.137	11.740	124466380.922755	14	425.0700	6.58243e-05	2.98944e-04
2024/03/11	23:52:54	ok	ok	424.8980	57.241	0.067493	21.03	64.128	11.739	124740318.804874	12	425.0363	6.81344e-05	3.97458e-04
2024/03/11	23:57:54	ok	ok	424.8960	57.249	0.067493	21.06	64.135	11.760	127468683.325892	11	424.9871	6.84033e-05	3.08367e-04
2024/03/12	00:02:54	ok	ok	424.8880	57.235	0.067493	21.03	64.228	11.757	127241460.988324	13	425.0197	6.91520e-05	4.15739e-04
2024/03/12	00:07:54	ok	ok	424.8300	57.226	0.067493	20.91	64.515	11.733	122286363.226351	12	424.9717	6.79255e-05	3.96247e-04
2024/03/12	00:12:54	--	ok	424.7660	57.212	0.067493	20.82	64.526	11.668	123768762.894716	11	424.8749	6.78020e-05	3.07478e-04
2024/03/12	00:13:01	ok	ok	424.9980	57.274	0.067505	20.84	64.533	11.687	139645914.381626	12	425.1968	6.49970e-05	3.08577e-04
2024/03/12	00:18:00	ok	ok	424.9440	57.266	0.067505	20.82	64.556	11.673	130846779.059435	11	425.0881	6.70156e-05	3.01239e-04
2024/03/12	00:23:00	ok	ok	424.9360	57.267	0.067505	20.89	64.407	11.693	132113079.932805	11	425.0796	6.73110e-05	3.07960e-04
2024/03/12	00:28:00	ok	ok	424.9460	57.266	0.067505	20.91	64.291	11.692	131208907.782883	11	425.0967	6.73318e-05	3.01897e-04
2024/03/12	00:33:00	ok	ok	424.9400	57.264	0.067505	20.96	64.309	11.724	132332288.380171	11	425.0945	6.74720e-05	3.01466e-04
2024/03/12	00:38:00	ok	ok	424.9200	57.262	0.067505	20.98	64.305	11.742	131878127.470122	11	425.0758	6.69410e-05	3.01171e-04
2024/03/12	00:43:00	ok	ok	424.9080	57.257	0.067505	20.98	64.305	11.742	130680490.357334	11	425.0735	6.67117e-05	3.16036e-04
2024/03/12	00:48:00	ok	ok	424.8960	57.257	0.067505	20.96	64.360	11.734	131971721.826459	12	425.0754	6.53622e-05	2.99640e-04
2024/03/12	00:53:00	ok	ok	424.8880	57.252	0.067505	20.98	64.375	11.755	134073764.342950	12	425.0715	6.60667e-05	2.97840e-04
2024/03/12	00:58:00	ok	ok	424.8820	57.250	0.067505	21.03	64.414	11.791	132999504.283998	12	425.0756	6.69130e-05	3.85873e-04
2024/03/12	01:03:00	ok	ok	424.8380	57.244	0.067505	20.94	64.469	11.743	133611837.477111	12	425.0160	6.64833e-05	3.08013e-04
2024/03/12	01:08:00	--	ok	424.7920	57.236	0.067505	20.82	64.691	11.697	134283559.489298	11	424.9369	6.78008e-05	3.00636e-04
2024/03/12	01:08:07	ok	ok	425.0960	57.283	0.067516	20.89	64.640	11.736	138242915.804364	11	425.2143	6.69295e-05	3.13350e-04
2024/03/12	01:13:06	ok	ok	424.9860	57.276	0.067516	20.76	64.648	11.652	132791703.066096	12	425.1327	6.60373e-05	3.09172e-04
2024/03/12	01:18:06	ok	ok	424.9420	57.266	0.067516	20.70	64.709	11.625	131345968.120563	11	425.0441	6.80897e-05	3.06656e-04
2024/03/12	01:23:06	ok	ok	424.9620	57.266	0.067516	20.82	64.443	11.653	127592880.062255	11	425.0747	6.77269e-05	3.09258e-04
2024/03/12	01:28:06	ok	ok	424.9760	57.271	0.067516	20.89	64.398	11.692	126006164.215715	11	425.0839	6.74158e-05	3.13184e-04
2024/03/12	01:33:06	ok	ok	424.9620	57.258	0.067516	20.93	64.425	11.726	129447450.576887	13	425.0946	6.90597e-05	3.88778e-04
2024/03/12	01:38:06	ok	ok	424.9500	57.264	0.067516	20.90	64.442	11.710	123913941.511608	11	425.0570	6.74773e-05	3.15909e-04
2024/03/12	01:43:06	ok	ok	424.9380	57.257	0.067516	20.94	64.419	11.734	126974937.309969	11	425.0409	6.82762e-05	3.06547e-04
2024/03/12	01:48:06	ok	ok	424.9500	57.263	0.067516	20.96	64.370	11.736	124001565.805024	13	425.0707	6.82061e-05	3.94157e-04
2024/03/12	01:53:06	ok	ok	424.9220	57.255	0.067516	20.94	64.448	11.739	122520373.426402	13	425.0310	6.80422e-05	3.16826e-04
2024/03/12	01:58:06	ok	ok	424.9080	57.258	0.067516	20.97	64.465	11.762	121224652.330027	12	425.0072	6.79854e-05	3.01953e-04
2024/03/12	02:03:06	ok	ok	424.8280	57.238	0.067516	20.80	64.698	11.690	118982617.628186	11	424.9311	6.85021e-05	3.11352e-04
2024/03/12	02:08:06	ok	ok	424.8200	57.231	0.067516	20.74	64.695	11.649	121609784.444162	11	424.9286	6.77053e-05	3.07421e-04
2024/03/12	02:13:06	--	ok	424.7780	57.225	0.067516	20.70	64.800	11.641	118339471.097975	13	424.9025	6.84482e-05	3.82457e-04
2024/03/12	02:13:13	ok	ok	424.9860	57.273	0.067527	20.69	64.799	11.630	132664908.132898	11	425.1279	6.75158e-05	3.05444e-04
2024/03/12	02:18:12	ok	ok	424.9440	57.273	0.067527	20.63	64.735	11.581	133420333.619326	11	425.0951	6.70732e-05	2.91051e-04
2024/03/12	02:23:12	ok	ok	424.9460	57.271	0.067527	20.74	64.562	11.625	130912897.983389	11	425.0991	6.67041e-05	2.89762e-04
2024/03/12	02:28:12	ok	ok	424.9600	57.271	0.067527	20.82	64.485	11.660	132123327.239459	11	425.1077	6.70196e-05	2.91034e-04
2024/03/12	02:33:12	ok	ok	424.9440	57.273	0.067527	20.84	64.448	11.672	129170430.026664	11	425.0865	6.73674e-05	2.98246e-04
2024/03/12	02:38:12	ok	ok	424.9760	57.274	0.067527	20.91	64.483	11.727	131226156.872764	11	425.1308	6.59424e-05	3.11276e-04
2024/03/12	02:43:12	ok	ok	424.9700	57.274	0.067527	20.90	64.471	11.716	136214319.784685	11	425.0997	6.73773e-05	2.98927e-04
2024/03/12	02:48:12	ok	ok	424.9260	57.270	0.067527	20.89	64.437	11.699	133969146.172019	11	425.0667	6.68828e-05	3.02528e-04
2024/03/12	02:53:12	ok	ok	424.9300	57.261	0.067527	20.93	64.437	11.728	133935126.576007	11	425.0982	6.58248e-05	2.97242e-04
2024/03/12	02:58:12	ok	ok	424.9220	57.259	0.067527	20.94	64.460	11.741	128641873.020056	11	425.0577	6.68910e-05	2.90017e-04
2024/03/12	03:03:12	ok	ok	424.8480	57.242	0.067527	20.84	64.652	11.709	130282094.762020	11	424.9960	6.74821e-05	3.06792e-04
2024/03/12	03:08:12	ok	ok	424.8240	57.232	0.067527	20.76	64.771	11.674	132969400.083613	12	425.0027	6.55807e-05	2.96687e-04
2024/03/12	03:13:12	--	ok	424.7880	57.227	0.067527	20.69	64.846	11.639	130979764.121716	11	424.9295	6.70428e-05	2.99091e-04
2024/03/12	03:13:19	ok	ok	425.0520	57.288	0.067539	20.67	64.814	11.624	129101476.316387	11	425.1919	6.73618e-05	2.94160e-04
2024/03/12	03:18:18	ok	ok	425.0240	57.290	0.067539	20.77	64.579	11.648	130743389.853451	11	425.1696	6.66668e-05	2.89826e-04
2024/03/12	03:23:18	ok	ok	425.0200	57.284	0.067539	20.84	64.501	11.681	129543870.792706	11	425.1667	6.66132e-05	2.90266e-04
2024/03/12	03:28:18	ok	ok	425.0280	57.286	0.067539	20.87	64.466	11.695	128044182.106367	11	425.1640	6.66535e-05	2.78295e-04
2024/03/12	03:33:18	ok	ok	425.0000	57.283	0.067539	20.86	64.515	11.695	129339655.293155	11	425.1450	6.62514e-05	2.87556e-04
2024/03/12	03:38:18	ok	ok	425.0020	57.282	0.067539	20.93	64.497	11.739	128348023.119320	11	425.1440	6.60782e-05	3.05806e-04
2024/03/12	03:43:18	ok	ok	424.9820	57.270	0.067539	20.91	64.483	11.727	131737792.477935	11	425.1327	6.61739e-05	3.12160e-04
2024/03/12	03:48:18	ok	ok	424.9900	57.274	0.067539	20.94	64.480	11.745	131823650.622152	11	425.1332	6.66096e-05	2.96935e-04
2024/03/12	03:53:18	ok	ok	425.0000	57.274	0.067539	20.98	64.448	11.768	132524718.346110	11	425.1434	6.65753e-05	3.00553e-04
2024/03/12	03:58:18	ok	ok	424.9160	57.250	0.067539	20.82	64.709	11.701	132697670.960281	11	425.0656	6.71066e-05	2.86425e-04
2024/03/12	04:03:18	ok	ok	424.8760	57.248	0.067539	20.76	64.749	11.670	128351386.520376	11	425.0043	6.75664e-05	3.01996e-04
2024/03/12	04:08:18	ok	ok	424.8220	57.230	0.067539	20.69	64.837	11.637	125958021.447930	11	424.9637	6.66548e-05	2.95398e-04
2024/03/12	04:13:18	ok	ok	424.8260	57.233	0.067539	20.67	64.804	11.622	131449867.873118	12	425.0088	6.52467e-05	2.95691e-04
2024/03/12	04:18:18	ok	ok	424.8300	57.241	0.067539	20.74	64.604	11.633	130827907.761558	11	424.9657	6.72356e-05	2.93859e-04
2024/03/12	04:23:18	ok	ok	424.8560	57.245	0.067539	20.82	64.517	11.666	132020524.808869	11	424.9928	6.67155e-05	2.99210e-04
2024/03/12	04:28:18	ok	ok	424.8380	57.239	0.067539	20.89	64.479	11.706	127696941.096725	12	425.0144	6.58245e-05	2.93561e-04
2024/03/12	04:33:18	ok	ok	424.8260	57.235	0.067539	20.89	64.549	11.719	128484015.324930	11	424.9725	6.71657e-05	2.90292e-04
2024/03/12	04:38:18	ok	ok	424.8360	57.238	0.067539	20.93	64.549	11.748	130381435.293415	11	424.9657	6.72327e-05	2.93859e-04
2024/03/12	04:43:18	ok	ok	424.8160	57.230	0.067539	20.91	64.515	11.733	132963416.446428	11	424.9711	6.65421e-05	2.90048e-04
2024/03/12	04:48:18	ok	ok	424.8220	57.229	0.067539	20.93	64.488	11.737	132111565.440141	12	425.0121	6.49299e-05	3.04188e-04
2024/03/12	04:53:18	--	ok	424.7600	57.214	0.067539	20.87	64.608	11.721	131744367.980467	12	424.9430	6.61354e-05	2.98849e-04
2024/03/12	04:53:24	ok	ok	425.0640	57.286	0.067551	20.89	64.620	11.732	126361037.550480	11	425.2206	6.62892e-05	2.93236e-04
2024/03/12	04:58:24	ok	ok	424.9720	57.271	0.067551	20.74	64.837	11.675	126531698.689793	11	425.1012	6.72810e-05	2.98259e-04
2024/03/12	05:03:24	ok	ok	424.9480	57.264	0.067551	20.73	64.805	11.660	124214156.478461	11	425.0937	6.66748e-05	3.03818e-04
2024/03/12	05:08:24	ok	ok	424.9000	57.258	0.067551	20.69	64.858	11.641	126541929.618765	12	425.0874	6.48235e-05	2.86088e-04
2024/03/12	05:13:24	ok	ok	424.9360	57.264	0.067551	20.76	64.617	11.646	127400109.018730	11	425.1033	6.57498e-05	2.96513e-04
2024/03/12	05:18:24	ok	ok	424.9040	57.259	0.067551	20.79	64.581	11.658	128431725.063796	11	425.0516	6.62080e-05	3.05286e-04
2024/03/12	05:23:24	ok	ok	424.8960	57.254	0.067551	20.79	64.469	11.638	126987961.368332	12	425.0763	6.52802e-05	3.04294e-04
2024/03/12	05:28:24	ok	ok	424.9180	57.254	0.067551	20.84	64.533	11.687	125385082.935450	11	425.0678	6.61086e-05	3.07602e-04
2024/03/12	05:33:24	ok	ok	424.8860	57.247	0.067551	20.84	64.543	11.689	126471309.109334	11	425.0299	6.67772e-05	3.05022e-04
2024/03/12	05:38:24	ok	ok	424.8820	57.248	0.067551	20.84	64.581	11.696	126486019.947493	11	425.0322	6.66352e-05	3.06214e-04
2024/03/12	05:43:24	ok	ok	424.8520	57.245	0.067551	20.82	64.608	11.683	125067001.250210	11	424.9994	6.71611e-05	3.06712e-04
2024/03/12	05:48:24	ok	ok	424.8060	57.231	0.067551	20.70	64.822	11.645	124157702.406284	11	424.9482	6.68559e-05	2.99863e-04
2024/03/12	05:53:24	--	ok	424.7520	57.218	0.067551	20.60	64.892	11.591	126848760.702641	11	424.8947	6.70593e-05	2.98140e-04
2024/03/12	05:53:31	ok	ok	425.0920	57.286	0.067564	20.62	64.915	11.604	136668100.390524	11	425.2036	6.71537e-05	2.89587e-04
2024/03/12	05:58:30	ok	ok	425.0000	57.271	0.067564	20.56	64.895	11.561	134680975.371572	11	425.1324	6.59372e-05	2.97382e-04
2024/03/12	06:03:30	ok	ok	425.0000	57.271	0.067564	20.56	64.845	11.552	133783699.535958	11	425.1225	6.62687e-05	3.07224e-04
2024/03/12	06:08:30	ok	ok	424.9980	57.271	0.067564	20.62	64.712	11.568	134945889.496448	11	425.1122	6.62898e-05	3.03695e-04
2024/03/12	06:13:30	ok	ok	424.9660	57.264	0.067564	20.60	64.627	11.543	136064905.854752	11	425.0958	6.69000e-05	2.97269e-04
2024/03/12	06:18:30	ok	ok	424.9560	57.264	0.067564	20.63	64.717	11.577	135592857.391900	11	425.0724	6.64141e-05	3.04915e-04
2024/03/12	06:23:30	ok	ok	424.9680	57.267	0.067564	20.66	64.617	11.580	132336487.824238	11	425.0866	6.64072e-05	3.09382e-04
2024/03/12	06:28:30	ok	ok	424.9760	57.259	0.067564	20.70	64.617	11.608	132587277.180694	11	425.0972	6.63515e-05	3.05522e-04
2024/03/12	06:33:30	ok	ok	424.9760	57.260	0.067564	20.73	64.552	11.615	134982258.570397	11	425.0929	6.67310e-05	3.05083e-04
2024/03/12	06:38:30	ok	ok	424.9620	57.258	0.067564	20.72	64.567	11.608	128709015.169832	11	425.0986	6.53367e-05	3.03589e-04
2024/03/12	06:43:30	ok	ok	424.9340	57.257	0.067564	20.66	64.700	11.594	131551372.835583	11	425.0473	6.61124e-05	3.02655e-04
2024/03/12	06:48:30	ok	ok	424.8780	57.238	0.067564	20.58	64.868	11.567	133650604.522777	13	425.0472	6.40534e-05	2.99054e-04
2024/03/12	06:53:30	ok	ok	424.8360	57.226	0.067564	20.50	64.895	11.523	132185224.269928	11	424.9470	6.66990e-05	3.03165e-04
2024/03/12	06:58:30	--	ok	424.7920	57.220	0.067564	20.43	64.819	11.461	129517820.044772	11	424.9047	6.68341e-05	3.07606e-04
2024/03/12	06:58:37	ok	ok	425.0260	57.271	0.067575	20.46	64.906	11.496	133790197.844110	11	425.1626	6.61690e-05	3.08692e-04
2024/03/12	07:03:36	ok	ok	425.0360	57.281	0.067575	20.60	64.617	11.542	140950631.387835	11	425.1595	6.66982e-05	3.03253e-04
2024/03/12	07:08:36	ok	ok	425.0560	57.283	0.067575	20.64	64.585	11.563	137250168.364912	11	425.1784	6.61991e-05	3.09043e-04
2024/03/12	07:13:36	ok	ok	425.0260	57.276	0.067575	20.62	64.662	11.559	136069549.375928	11	425.1532	6.59950e-05	3.00332e-04
2024/03/12	07:18:36	ok	ok	425.0020	57.268	0.067575	20.60	64.627	11.543	135487096.213670	11	425.1354	6.56566e-05	3.14532e-04
2024/03/12	07:23:36	ok	ok	425.0000	57.268	0.067575	20.66	64.588	11.574	136711491.556898	11	425.1177	6.66832e-05	3.07236e-04
2024/03/12	07:28:36	ok	ok	425.0120	57.272	0.067575	20.64	64.616	11.568	137488391.466732	11	425.1329	6.59352e-05	3.15603e-04
2024/03/12	07:33:36	ok	ok	425.0060	57.266	0.067575	20.67	64.593	11.584	134979858.047594	11	425.1444	6.56882e-05	3.07081e-04
2024/03/12	07:38:36	ok	ok	424.9800	57.266	0.067575	20.69	64.604	11.595	134742782.969264	11	425.0953	6.61236e-05	3.04612e-04
2024/03/12	07:43:36	ok	ok	424.9920	57.267	0.067575	20.73	64.540	11.612	133972815.822761	11	425.0989	6.63697e-05	2.93591e-04
2024/03/12	07:48:36	ok	ok	424.9820	57.263	0.067575	20.73	64.590	11.621	134487238.804371	11	425.0976	6.65576e-05	3.01252e-04
2024/03/12	07:53:36	ok	ok	424.9780	57.271	0.067575	20.74	64.585	11.630	136014971.985073	11	425.0915	6.62526e-05	3.08859e-04
2024/03/12	07:58:36	ok	ok	424.9620	57.256	0.067575	20.72	64.588	11.612	133885995.973757	11	425.0884	6.62828e-05	3.02092e-04
2024/03/12	08:03:36	ok	ok	424.9520	57.255	0.067575	20.77	64.599	11.652	135062346.599222	11	425.0548	6.64897e-05	3.09704e-04
2024/03/12	08:08:36	ok	ok	424.9280	57.252	0.067575	20.76	64.588	11.641	135518888.860005	11	425.0406	6.62887e-05	3.01656e-04
2024/03/12	08:13:36	ok	ok	424.9300	57.249	0.067575	20.79	64.581	11.658	135048625.502000	12	425.0686	6.48414e-05	3.12183e-04
2024/03/12	08:18:36	ok	ok	424.9020	57.240	0.067575	20.69	64.799	11.630	135000583.271010	11	425.0246	6.63965e-05	3.04681e-04
2024/03/12	08:23:36	ok	ok	424.8700	57.237	0.067575	20.66	64.842	11.620	135405165.879260	11	424.9844	6.68627e-05	2.94486e-04
2024/03/12	08:28:36	ok	ok	424.8440	57.234	0.067575	20.62	64.877	11.597	135702367.030554	12	425.0038	6.43078e-05	3.22217e-04
2024/03/12	08:33:36	ok	ok	424.8640	57.233	0.067575	20.74	64.695	11.649	134079658.317592	11	424.9816	6.66876e-05	3.03695e-04
2024/03/12	08:38:36	ok	ok	424.8560	57.236	0.067575	20.77	64.611	11.654	131072919.374911	12	425.0080	6.45038e-05	3.04268e-04
2024/03/12	08:43:36	ok	ok	424.8300	57.228	0.067575	20.77	64.599	11.652	131990981.447344	13	424.9578	6.79283e-05	3.84648e-04
2024/03/12	08:48:36	ok	ok	424.8460	57.226	0.067575	20.84	64.593	11.698	133587354.412838	13	424.9846	6.77797e-05	3.96336e-04
2024/03/12	08:53:36	ok	ok	424.8560	57.228	0.067575	20.86	64.544	11.700	136315015.819209	12	425.0105	6.48183e-05	3.08394e-04
2024/03/12	08:58:36	ok	ok	424.8440	57.227	0.067575	20.86	64.607	11.711	135391194.703938	12	425.0120	6.61513e-05	3.91404e-04
2024/03/12	09:03:36	ok	ok	424.8420	57.227	0.067575	20.91	64.607	11.750	136839530.987789	13	424.9717	6.78137e-05	3.96740e-04
2024/03/12	09:08:36	ok	ok	424.8380	57.227	0.067575	20.91	64.627	11.753	141658648.623064	11	424.9544	6.67452e-05	3.03765e-04
2024/03/12	09:13:36	ok	ok	424.8320	57.222	0.067575	20.94	64.561	11.759	138506524.920631	13	424.9639	6.78911e-05	3.93105e-04
2024/03/12	09:18:36	ok	ok	424.8220	57.222	0.067575	20.96	64.604	11.778	136474294.865085	13	424.9457	6.77542e-05	3.96836e-04
2024/03/12	09:23:36	ok	ok	424.8080	57.217	0.067575	20.96	64.533	11.765	130328984.008804	13	424.9355	6.73648e-05	3.80135e-04
2024/03/12	09:28:36	ok	ok	424.8100	57.217	0.067575	21.01	64.575	11.811	137417651.265019	12	424.9522	6.67885e-05	3.77839e-04
2024/03/12	09:33:36	ok	ok	424.8040	57.213	0.067575	21.00	64.611	11.809	136946321.665400	13	424.9308	6.78972e-05	3.79714e-04
2024/03/12	09:38:36	ok	ok	424.8100	57.218	0.067575	21.07	64.485	11.833	137481502.470261	13	424.9454	6.77461e-05	4.06262e-04
2024/03/12	09:43:36	ok	ok	424.8040	57.215	0.067575	21.09	64.558	11.858	142739187.934731	12	424.9540	6.62485e-05	3.94138e-04
2024/03/12	09:48:36	ok	ok	424.8020	57.212	0.067575	21.11	64.584	11.883	137350003.783827	12	424.9634	6.61295e-05	3.81622e-04
2024/03/12	09:53:36	ok	ok	424.8060	57.217	0.067575	21.13	64.585	11.892	137577573.548267	13	424.9291	6.74443e-05	3.83817e-04
2024/03/12	09:58:36	--	ok	424.7760	57.208	0.067575	21.11	64.634	11.892	139618471.608495	12	424.9342	6.64864e-05	3.82145e-04
2024/03/12	09:58:43	ok	ok	425.0600	57.278	0.067587	21.14	64.608	11.905	140854198.076742	12	425.2107	6.47144e-05	3.06434e-04
2024/03/12	10:03:42	ok	ok	425.0020	57.267	0.067587	21.17	64.543	11.914	142612413.611229	12	425.1545	6.60302e-05	3.88514e-04
2024/03/12	10:08:42	ok	ok	424.9580	57.252	0.067587	21.09	64.762	11.895	142723813.626950	13	425.0937	6.76894e-05	3.97858e-04
2024/03/12	10:13:42	ok	ok	424.9140	57.246	0.067587	20.97	64.892	11.840	142571093.759701	13	425.0378	6.74664e-05	3.91434e-04
2024/03/12	10:18:42	ok	ok	424.9000	57.240	0.067587	20.96	64.778	11.810	142612589.958723	12	425.0657	6.59766e-05	3.97715e-04
2024/03/12	10:23:42	ok	ok	424.9280	57.247	0.067587	21.07	64.689	11.871	138257291.965287	12	425.0775	6.65333e-05	3.87843e-04
2024/03/12	10:28:42	ok	ok	424.9080	57.245	0.067587	21.11	64.645	11.894	142390540.027083	13	425.0325	6.79033e-05	4.06656e-04
2024/03/12	10:33:42	ok	ok	424.9300	57.247	0.067587	21.18	64.585	11.931	141563092.394365	12	425.0804	6.64745e-05	3.84496e-04
2024/03/12	10:38:42	ok	ok	424.9040	57.239	0.067587	21.21	64.501	11.936	145690318.205093	12	425.0691	6.61031e-05	3.98217e-04
2024/03/12	10:43:42	ok	ok	424.9000	57.238	0.067587	21.18	64.607	11.935	142207907.977318	12	425.0645	6.60435e-05	3.91410e-04
2024/03/12	10:48:42	ok	ok	424.8940	57.239	0.067587	21.26	64.599	11.983	146984878.092802	12	425.0580	6.58883e-05	4.01391e-04
2024/03/12	10:53:42	ok	ok	424.9060	57.240	0.067587	21.26	64.662	11.995	146850857.259328	12	425.0605	6.66377e-05	4.03592e-04
2024/03/12	10:58:42	ok	ok	424.8860	57.236	0.067587	21.27	64.675	12.007	147590594.642825	12	425.0323	6.64179e-05	3.94471e-04
2024/03/12	11:03:42	ok	ok	424.8820	57.234	0.067587	21.27	64.634	11.999	144830779.060739	12	425.0273	6.67365e-05	3.84439e-04
2024/03/12	11:08:42	ok	ok	424.8880	57.242	0.067587	21.33	64.613	12.034	143725281.496320	12	425.0455	6.60406e-05	3.86720e-04
2024/03/12	11:13:42	ok	ok	424.8620	57.234	0.067587	21.30	64.630	12.019	146353375.290466	12	425.0156	6.65231e-05	4.05678e-04
2024/03/12	11:18:42	ok	ok	424.8660	57.227	0.067587	21.31	64.681	12.038	144070318.578716	12	425.0156	6.63971e-05	3.91359e-04
2024/03/12	11:23:42	ok	ok	424.8300	57.220	0.067587	21.31	64.671	12.036	145796137.359467	13	424.9565	6.77815e-05	3.82559e-04
2024/03/12	11:28:42	ok	ok	424.8480	57.223	0.067587	21.34	64.616	12.046	145173174.004163	13	425.0162	6.54545e-05	3.91884e-04
2024/03/12	11:33:42	ok	ok	424.8500	57.225	0.067587	21.40	64.659	12.093	144992175.896552	12	425.0095	6.56200e-05	4.01082e-04
2024/03/12	11:38:42	ok	ok	424.8100	57.210	0.067587	21.38	64.636	12.077	147000366.182413	13	424.9681	6.57531e-05	3.85616e-04
2024/03/12	11:43:42	ok	ok	424.8220	57.212	0.067587	21.40	64.689	12.099	146439409.439636	13	424.9852	6.54256e-05	3.87647e-04
2024/03/12	11:48:42	--	ok	424.7940	57.215	0.067587	21.41	64.640	12.099	146880049.486295	12	424.9405	6.67940e-05	4.05351e-04
2024/03/12	11:48:49	ok	ok	425.0280	57.264	0.067598	21.48	64.643	12.148	136009145.822513	12	425.2182	6.62314e-05	3.96853e-04
2024/03/12	11:53:48	ok	ok	424.9740	57.263	0.067598	21.44	64.636	12.119	141920188.982873	12	425.1570	6.65577e-05	4.13517e-04
2024/03/12	11:58:48	ok	ok	424.9780	57.263	0.067598	21.50	64.553	12.142	139640115.333107	12	425.1659	6.61100e-05	3.84735e-04
2024/03/12	12:03:48	ok	ok	424.9500	57.259	0.067598	21.47	64.672	12.144	139663765.677682	13	425.1357	6.58316e-05	3.68625e-04
2024/03/12	12:08:48	ok	ok	424.9560	57.259	0.067598	21.54	64.622	12.185	141142702.599241	13	425.0991	6.82800e-05	4.01244e-04
2024/03/12	12:13:48	ok	ok	424.9580	57.259	0.067598	21.54	64.695	12.199	139924913.607363	12	425.1360	6.59394e-05	3.92528e-04
2024/03/12	12:18:48	ok	ok	424.9320	57.250	0.067598	21.55	64.616	12.194	139428834.124746	13	425.0713	6.84240e-05	3.91908e-04
2024/03/12	12:23:48	ok	ok	424.9200	57.248	0.067598	21.57	64.671	12.213	141248093.176704	12	425.0920	6.48118e-05	3.06978e-04
2024/03/12	12:28:48	ok	ok	424.9100	57.244	0.067598	21.61	64.659	12.243	139419839.032463	12	425.0869	6.66452e-05	3.88833e-04
2024/03/12	12:33:48	ok	ok	424.9140	57.245	0.067598	21.62	64.721	12.264	141826548.251061	12	425.0813	6.48662e-05	3.01807e-04
2024/03/12	12:38:48	ok	ok	424.8860	57.242	0.067598	21.64	64.694	12.271	141578115.875459	12	425.0720	6.41563e-05	3.07297e-04
2024/03/12	12:43:48	ok	ok	424.8960	57.244	0.067598	21.65	64.616	12.265	143372555.895479	12	425.0287	6.62947e-05	2.88727e-04
2024/03/12	12:48:48	ok	ok	424.8920	57.240	0.067598	21.71	64.666	12.315	140282186.639135	12	425.0937	6.52127e-05	3.97277e-04
2024/03/12	12:53:48	ok	ok	424.8960	57.241	0.067598	21.77	64.645	12.350	144163915.786718	12	425.0344	6.63601e-05	3.03044e-04
2024/03/12	12:58:48	ok	ok	424.8780	57.242	0.067598	21.75	64.643	12.341	141090069.325599	13	425.0715	6.53790e-05	3.78208e-04
2024/03/12	13:03:48	ok	ok	424.8920	57.246	0.067598	21.78	64.691	12.369	141333508.050682	12	425.0314	6.61838e-05	2.93046e-04
2024/03/12	13:08:48	ok	ok	424.8740	57.238	0.067598	21.82	64.565	12.375	141635845.687710	12	425.0401	6.50102e-05	3.05373e-04
2024/03/12	13:13:48	ok	ok	424.8640	57.231	0.067598	21.84	64.630	12.399	140584629.502836	13	425.0443	6.54183e-05	3.71110e-04
2024/03/12	13:18:48	ok	ok	424.8420	57.224	0.067598	21.84	64.691	12.411	141625267.877819	13	425.0096	6.47996e-05	2.94852e-04
2024/03/12	13:23:48	ok	ok	424.8700	57.234	0.067598	21.95	64.640	12.481	139329498.368173	13	425.0047	6.77141e-05	3.85454e-04
2024/03/12	13:28:48	ok	ok	424.8600	57.233	0.067598	21.96	64.654	12.494	151204821.849828	12	425.0237	6.50577e-05	3.09488e-04
2024/03/12	13:33:48	ok	ok	424.8600	57.226	0.067598	22.01	64.590	12.512	143194669.356053	13	425.0553	6.58352e-05	3.78810e-04
2024/03/12	13:38:48	ok	ok	424.8660	57.234	0.067598	22.04	64.556	12.527	141800835.052361	13	425.0362	6.64231e-05	3.58649e-04
2024/03/12	13:43:48	--	ok	424.7940	57.212	0.067598	21.85	65.093	12.497	142318712.475005	12	424.9576	6.48025e-05	2.98991e-04
2024/03/12	13:43:54	ok	ok	425.0540	57.270	0.067609	21.88	65.075	12.513	133159070.582785	13	425.2185	6.56384e-05	3.01929e-04
2024/03/12	13:48:54	--	ok	424.7640	57.208	0.067609	21.21	66.233	12.256	137234753.092523	12	424.9384	6.63394e-05	3.85995e-04
2024/03/12	13:49:01	ok	ok	425.0700	57.270	0.067622	21.24	66.232	12.277	146621530.514979	12	425.2209	6.41052e-05	3.25942e-04
2024/03/12	13:54:00	ok	ok	424.9140	57.237	0.067622	20.90	66.397	12.066	147892101.884847	12	425.0639	6.58384e-05	4.00961e-04
2024/03/12	13:59:00	ok	ok	424.8240	57.226	0.067622	20.73	66.453	11.957	145319656.125820	12	424.9818	6.57663e-05	4.08523e-04
2024/03/12	14:04:00	--	ok	424.7520	57.210	0.067622	20.60	66.481	11.875	144183328.155665	11	424.8510	6.67095e-05	3.09368e-04
2024/03/12	14:04:06	ok	ok	425.0120	57.278	0.067635	20.59	66.488	11.865	135587975.317607	11	425.1384	6.64290e-05	3.06717e-04
2024/03/12	14:09:06	ok	ok	424.9340	57.261	0.067635	20.44	66.461	11.761	139445981.287356	13	425.1082	6.30172e-05	3.19749e-04
2024/03/12	14:14:06	ok	ok	424.8660	57.242	0.067635	20.33	66.447	11.682	136751726.225375	13	425.0168	6.40931e-05	3.01472e-04
2024/03/12	14:19:06	ok	ok	424.8360	57.233	0.067635	20.26	66.426	11.631	138050000.232338	11	424.9422	6.66541e-05	3.18594e-04
2024/03/12	14:24:06	--	ok	424.7800	57.225	0.067635	20.22	66.439	11.604	136228771.593286	11	424.8885	6.71075e-05	3.14062e-04
2024/03/12	14:24:12	ok	ok	425.0060	57.289	0.067646	20.23	66.421	11.610	126283182.859535	12	425.1952	6.41711e-05	3.19870e-04
2024/03/12	14:29:12	ok	ok	424.9440	57.275	0.067646	20.16	66.387	11.557	131522812.638625	12	425.0708	6.70775e-05	3.15659e-04
2024/03/12	14:34:12	ok	ok	424.9160	57.266	0.067646	20.11	66.329	11.509	132311760.014658	11	425.0650	6.57220e-05	3.27273e-04
2024/03/12	14:39:12	ok	ok	424.8700	57.260	0.067646	20.08	66.323	11.489	131582710.817090	11	425.0149	6.57222e-05	3.21277e-04
2024/03/12	14:44:12	ok	ok	424.8460	57.250	0.067646	20.02	66.284	11.444	129904670.837702	11	424.9843	6.55919e-05	3.08514e-04
2024/03/12	14:49:12	ok	ok	424.8100	57.245	0.067646	20.01	66.191	11.419	130804596.744579	12	424.9538	6.63227e-05	2.98926e-04
2024/03/12	14:54:12	--	ok	424.7880	57.237	0.067646	20.01	66.178	11.417	135268050.249224	12	424.9207	6.75330e-05	3.07872e-04
2024/03/12	14:54:19	ok	ok	425.0440	57.299	0.067658	20.01	66.149	11.412	120937946.517086	11	425.1579	6.76674e-05	3.25801e-04
2024/03/12	14:59:18	ok	ok	424.9720	57.282	0.067658	19.92	66.177	11.358	128200503.162172	12	425.1195	6.63099e-05	3.14964e-04
2024/03/12	15:04:18	ok	ok	424.9520	57.276	0.067658	19.95	66.149	11.371	127371200.723564	12	425.0819	6.73458e-05	3.11138e-04
2024/03/12	15:09:18	ok	ok	424.9320	57.277	0.067658	19.93	66.078	11.350	129262344.138615	12	425.0726	6.68215e-05	3.16969e-04
2024/03/12	15:14:18	ok	ok	424.8920	57.268	0.067658	19.86	66.146	11.316	127117220.993655	12	425.0338	6.64475e-05	3.06105e-04
2024/03/12	15:19:18	ok	ok	424.8560	57.256	0.067658	19.85	66.154	11.306	127110597.051642	12	425.0097	6.62869e-05	3.17180e-04
2024/03/12	15:24:18	ok	ok	424.8520	57.260	0.067658	19.82	66.036	11.269	124775984.251390	12	424.9926	6.63740e-05	3.16281e-04
2024/03/12	15:29:18	ok	ok	424.8380	57.255	0.067658	19.79	66.064	11.254	127927000.433158	12	424.9826	6.63765e-05	3.14661e-04
2024/03/12	15:34:18	ok	ok	424.8300	57.244	0.067658	19.82	65.977	11.259	126107521.855142	11	424.9721	6.64529e-05	3.37108e-04
2024/03/12	15:39:18	ok	ok	424.8280	57.247	0.067658	19.85	65.949	11.272	122378173.001954	12	424.9657	6.67689e-05	3.14449e-04
2024/03/12	15:44:18	--	ok	424.7920	57.238	0.067658	19.84	65.948	11.262	122851836.954908	12	424.9352	6.67155e-05	3.07682e-04
2024/03/12	15:44:24	ok	ok	425.0260	57.296	0.067669	19.82	65.936	11.252	117047706.400584	11	425.1900	6.63684e-05	2.29994e-04
2024/03/12	15:49:24	ok	ok	424.9800	57.287	0.067669	19.81	65.904	11.237	118544003.332262	12	425.1309	6.62215e-05	3.21233e-04
2024/03/12	15:54:24	ok	ok	424.9780	57.287	0.067669	19.84	65.879	11.251	123678215.995986	12	425.1073	6.77731e-05	3.23063e-04
2024/03/12	15:59:24	ok	ok	424.9720	57.276	0.067669	19.81	65.904	11.237	122207076.592989	12	425.1104	6.67352e-05	3.26545e-04
2024/03/12	16:04:24	ok	ok	424.9620	57.284	0.067669	19.85	65.849	11.254	123549799.331485	12	425.1083	6.68353e-05	3.15846e-04
2024/03/12	16:09:24	ok	ok	424.9500	57.275	0.067669	19.85	65.820	11.249	120519773.212179	12	425.0991	6.62787e-05	3.31951e-04
2024/03/12	16:14:24	ok	ok	424.9420	57.277	0.067669	19.85	65.820	11.249	121678381.558599	12	425.0816	6.68727e-05	3.24905e-04
2024/03/12	16:19:24	ok	ok	424.9380	57.276	0.067669	19.89	65.785	11.271	122810944.186760	12	425.0825	6.69875e-05	3.19384e-04
2024/03/12	16:24:24	ok	ok	424.9320	57.271	0.067669	19.89	65.756	11.267	123051459.256496	12	425.0827	6.62391e-05	3.22066e-04
2024/03/12	16:29:24	ok	ok	424.9180	57.270	0.067669	19.88	65.762	11.259	120993444.660010	12	425.0627	6.65382e-05	3.13027e-04
2024/03/12	16:34:24	ok	ok	424.9080	57.269	0.067669	19.84	65.675	11.216	121281443.817775	12	425.0558	6.65607e-05	3.22167e-04
2024/03/12	16:39:24	ok	ok	424.9140	57.268	0.067669	19.91	65.666	11.262	119083717.107169	11	425.0672	6.55809e-05	3.28213e-04
2024/03/12	16:44:24	ok	ok	424.8900	57.269	0.067669	19.86	65.650	11.231	123029506.232999	12	425.0388	6.70264e-05	3.11469e-04
2024/03/12	16:49:24	ok	ok	424.8880	57.256	0.067669	19.86	65.679	11.236	120287495.116977	12	425.0335	6.66204e-05	3.24853e-04
2024/03/12	16:54:24	ok	ok	424.8760	57.259	0.067669	19.88	65.724	11.252	117643547.513907	12	425.0194	6.65672e-05	3.27104e-04
2024/03/12	16:59:24	ok	ok	424.8560	57.256	0.067669	19.88	65.682	11.245	123913481.945367	12	424.9996	6.66803e-05	3.12363e-04
2024/03/12	17:04:24	ok	ok	424.8580	57.259	0.067669	19.91	65.666	11.262	121857326.958417	12	424.9910	6.71025e-05	3.17921e-04
2024/03/12	17:09:24	ok	ok	424.8360	57.250	0.067669	19.91	65.574	11.246	123233126.947471	12	424.9869	6.66499e-05	3.19558e-04
2024/03/12	17:14:24	ok	ok	424.8320	57.251	0.067669	19.92	65.660	11.269	115711594.741464	12	424.9684	6.71131e-05	3.13884e-04
2024/03/12	17:19:24	ok	ok	424.8180	57.246	0.067669	19.92	65.647	11.267	121449307.994826	12	424.9758	6.60863e-05	3.08061e-04
2024/03/12	17:24:24	ok	ok	424.8160	57.248	0.067669	19.92	65.606	11.260	118401214.097776	12	424.9589	6.69783e-05	2.99689e-04
2024/03/12	17:29:24	ok	ok	424.8060	57.244	0.067669	19.93	65.620	11.271	118230128.375423	12	424.9645	6.64074e-05	3.09253e-04
2024/03/12	17:34:24	ok	ok	424.8120	57.246	0.067669	19.95	65.560	11.270	116779853.528153	12	424.9491	6.69741e-05	3.11971e-04
2024/03/12	17:39:24	ok	ok	424.8080	57.241	0.067669	19.96	65.492	11.269	116955688.044961	12	424.9536	6.66025e-05	3.16203e-04
2024/03/12	17:44:24	--	ok	424.7920	57.241	0.067669	19.98	65.586	11.296	118738974.746244	11	424.9398	6.62154e-05	3.20418e-04
2024/03/12	17:44:31	ok	ok	425.0160	57.290	0.06768	19.96	65.533	11.276	117743836.463803	11	425.1279	6.81795e-05	3.23214e-04
2024/03/12	17:49:30	ok	ok	425.0060	57.287	0.06768	19.95	65.560	11.270	121497900.913229	12	425.1432	6.63454e-05	3.16023e-04
2024/03/12	17:54:30	ok	ok	425.0020	57.288	0.06768	19.98	65.454	11.273	120096911.646636	12	425.1361	6.65271e-05	3.14545e-04
2024/03/12	17:59:30	ok	ok	424.9860	57.283	0.06768	19.98	65.486	11.278	121434948.602280	12	425.1277	6.67091e-05	3.10954e-04
2024/03/12	18:04:30	ok	ok	424.9680	57.282	0.06768	19.98	65.403	11.264	118429300.657618	12	425.1168	6.56651e-05	3.21916e-04
2024/03/12	18:09:30	ok	ok	424.9460	57.275	0.06768	19.91	65.483	11.230	119861297.295125	12	425.0858	6.63267e-05	3.18993e-04
2024/03/12	18:14:30	ok	ok	424.9340	57.268	0.06768	19.86	65.559	11.215	119245086.668050	11	425.0391	6.74915e-05	3.13496e-04
2024/03/12	18:19:30	ok	ok	424.9340	57.271	0.06768	19.89	65.380	11.202	119697892.912366	12	425.0746	6.60226e-05	3.14817e-04
2024/03/12	18:24:30	ok	ok	424.9240	57.269	0.06768	19.91	65.350	11.207	120833609.616353	12	425.0662	6.67017e-05	3.13481e-04
2024/03/12	18:29:30	ok	ok	424.9260	57.272	0.06768	19.96	65.359	11.246	116829206.269356	11	425.0248	6.78507e-05	3.11111e-04
2024/03/12	18:34:30	ok	ok	424.9120	57.267	0.06768	19.98	65.322	11.250	119461624.326809	12	425.0586	6.64921e-05	3.16515e-04
2024/03/12	18:39:30	ok	ok	424.9120	57.268	0.06768	19.98	65.322	11.250	119679746.403618	12	425.0377	6.74026e-05	3.07004e-04
2024/03/12	18:44:30	ok	ok	424.9100	57.261	0.06768	19.98	65.281	11.243	119574482.361541	12	425.0529	6.61510e-05	3.12097e-04
2024/03/12	18:49:30	ok	ok	424.8960	57.261	0.06768	20.04	65.240	11.273	122800193.646254	12	425.0529	6.60293e-05	3.23560e-04
2024/03/12	18:54:30	ok	ok	424.8960	57.261	0.06768	20.01	65.216	11.251	118945818.897191	12	425.0315	6.66884e-05	3.17953e-04
2024/03/12	18:59:30	ok	ok	424.8920	57.263	0.06768	20.01	65.266	11.260	119325899.409766	11	424.9921	6.81313e-05	3.20381e-04
2024/03/12	19:04:30	ok	ok	424.8900	57.259	0.06768	20.04	65.167	11.260	120435109.329828	12	425.0249	6.66921e-05	3.06336e-04
2024/03/12	19:09:30	ok	ok	424.8780	57.258	0.06768	20.04	65.188	11.264	120421020.811924	12	425.0195	6.63785e-05	3.07083e-04
2024/03/12	19:14:30	ok	ok	424.8840	57.256	0.06768	20.05	65.180	11.271	122097200.305001	14	425.0695	6.47975e-05	3.07480e-04
2024/03/12	19:19:30	ok	ok	424.8700	57.252	0.06768	20.04	65.161	11.259	121593572.546760	12	425.0066	6.64042e-05	3.03301e-04
2024/03/12	19:24:30	ok	ok	424.8600	57.252	0.06768	20.08	65.156	11.286	121798536.285306	12	424.9922	6.67947e-05	3.09641e-04
2024/03/12	19:29:30	ok	ok	424.8480	57.246	0.06768	20.04	65.139	11.255	119928638.298682	12	424.9973	6.61237e-05	3.06601e-04
2024/03/12	19:34:30	ok	ok	424.8420	57.249	0.06768	20.05	65.202	11.275	120694757.694916	12	424.9884	6.59674e-05	3.13218e-04
2024/03/12	19:39:30	ok	ok	424.8180	57.247	0.06768	20.02	65.197	11.257	121210179.075600	12	424.9621	6.68716e-05	3.09815e-04
2024/03/12	19:44:30	ok	ok	424.8240	57.247	0.06768	20.05	65.161	11.268	119990899.505374	12	424.9653	6.63604e-05	3.07346e-04
2024/03/12	19:49:30	ok	ok	424.8060	57.241	0.06768	20.02	65.185	11.255	123054382.343611	11	424.9335	6.69457e-05	3.23379e-04
2024/03/12	19:54:30	--	ok	424.7980	57.241	0.06768	20.04	65.179	11.262	120493360.164421	12	424.9411	6.57597e-05	3.08762e-04
2024/03/12	19:54:37	ok	ok	425.0220	57.293	0.06769	20.07	65.183	11.282	119125840.319853	11	425.1459	6.78094e-05	3.20835e-04
2024/03/12	19:59:36	ok	ok	425.0060	57.287	0.06769	20.05	65.170	11.269	120248013.274163	12	425.1342	6.67094e-05	3.14515e-04
2024/03/12	20:04:36	ok	ok	424.9960	57.281	0.06769	20.02	65.158	11.250	118300833.521698	12	425.1314	6.61386e-05	3.04984e-04
2024/03/12	20:09:36	ok	ok	424.9880	57.283	0.06769	20.02	65.158	11.250	122526982.253815	12	425.1299	6.60137e-05	3.09403e-04
2024/03/12	20:14:36	ok	ok	424.9520	57.272	0.06769	19.98	65.270	11.241	121353890.075434	13	425.1321	6.44268e-05	3.12927e-04
2024/03/12	20:19:36	ok	ok	424.9380	57.269	0.06769	19.92	65.335	11.214	122473919.749408	12	425.0633	6.63439e-05	3.15485e-04
2024/03/12	20:24:36	ok	ok	424.9180	57.263	0.06769	19.91	65.371	11.211	124492819.162448	12	425.0545	6.69533e-05	3.22095e-04
2024/03/12	20:29:36	ok	ok	424.9320	57.271	0.06769	19.96	65.176	11.214	118972966.586896	12	425.0584	6.65179e-05	3.20465e-04
2024/03/12	20:34:36	ok	ok	424.9260	57.270	0.06769	19.99	65.133	11.226	121958929.723236	12	425.0630	6.66052e-05	3.05708e-04
2024/03/12	20:39:36	ok	ok	424.9240	57.267	0.06769	20.02	65.147	11.248	121634518.192638	12	425.0690	6.59701e-05	3.03298e-04
2024/03/12	20:44:36	ok	ok	424.9100	57.263	0.06769	19.98	65.130	11.217	122807882.279839	12	425.0460	6.64912e-05	3.07641e-04
2024/03/12	20:49:36	ok	ok	424.8940	57.260	0.06769	20.04	65.116	11.251	123158086.120316	12	425.0247	6.64574e-05	3.09910e-04
2024/03/12	20:54:36	ok	ok	424.8980	57.259	0.06769	20.02	65.115	11.242	123252333.956791	12	425.0274	6.74998e-05	3.10462e-04
2024/03/12	20:59:36	ok	ok	424.8900	57.260	0.06769	20.02	65.093	11.239	122300544.652372	12	425.0214	6.67933e-05	3.11667e-04
2024/03/12	21:04:36	ok	ok	424.8880	57.258	0.06769	20.07	65.121	11.272	121470495.561788	12	425.0118	6.72158e-05	3.06083e-04
2024/03/12	21:09:36	ok	ok	424.8680	57.254	0.06769	20.04	65.087	11.246	122210845.345211	12	425.0230	6.62159e-05	3.18565e-04
2024/03/12	21:14:36	ok	ok	424.8700	57.258	0.06769	20.08	65.075	11.272	121655344.476932	12	425.0067	6.63361e-05	3.05012e-04
2024/03/12	21:19:36	ok	ok	424.8620	57.254	0.06769	20.08	65.032	11.265	122335780.931711	12	425.0192	6.60690e-05	3.17472e-04
2024/03/12	21:24:36	ok	ok	424.8500	57.250	0.06769	20.07	65.092	11.267	121191604.437556	12	424.9987	6.64592e-05	3.04987e-04
2024/03/12	21:29:36	ok	ok	424.8600	57.255	0.06769	20.09	65.066	11.280	120899408.449981	11	425.0025	6.64029e-05	3.14750e-04
2024/03/12	21:34:36	ok	ok	424.8480	57.249	0.06769	20.07	65.074	11.263	119780430.857434	11	424.9824	6.64256e-05	3.15517e-04
2024/03/12	21:39:36	ok	ok	424.8340	57.247	0.06769	20.08	65.055	11.269	120813609.375792	11	424.9755	6.57912e-05	3.30803e-04
2024/03/12	21:44:36	ok	ok	424.8300	57.245	0.06769	20.09	65.034	11.274	124711871.620923	11	424.9744	6.62007e-05	3.21473e-04
2024/03/12	21:49:36	ok	ok	424.8100	57.245	0.06769	20.09	65.097	11.285	122104153.954106	12	425.0023	6.41811e-05	3.19767e-04
2024/03/12	21:54:36	ok	ok	424.8060	57.241	0.06769	20.09	65.084	11.283	123125128.977556	11	424.9541	6.60892e-05	3.23816e-04
2024/03/12	21:59:36	ok	ok	424.8060	57.240	0.06769	20.11	65.080	11.293	120854443.339396	13	424.9930	6.38552e-05	3.10037e-04
2024/03/12	22:04:36	--	ok	424.7920	57.239	0.06769	20.09	65.097	11.285	123106742.628055	11	424.9366	6.64090e-05	3.19588e-04
2024/03/12	22:04:42	ok	ok	425.0400	57.293	0.067701	20.12	65.029	11.293	116990549.887412	12	425.1082	6.93712e-05	3.12264e-04
2024/03/12	22:09:42	ok	ok	425.0120	57.283	0.067701	20.11	65.028	11.284	127590861.115465	11	425.0980	6.80621e-05	3.08451e-04
2024/03/12	22:14:42	ok	ok	425.0040	57.281	0.067701	20.11	65.069	11.291	127320746.931870	12	425.1287	6.65594e-05	3.08379e-04
2024/03/12	22:19:42	ok	ok	425.0060	57.285	0.067701	20.12	65.092	11.304	126048707.809145	12	425.1261	6.62917e-05	3.14361e-04
2024/03/12	22:24:42	ok	ok	424.9920	57.283	0.067701	20.09	65.084	11.283	126814794.950688	11	425.1141	6.63477e-05	3.30771e-04
2024/03/12	22:29:42	ok	ok	424.9700	57.278	0.067701	20.11	65.089	11.294	124219049.547238	12	425.0883	6.68656e-05	2.98761e-04
2024/03/12	22:34:42	ok	ok	424.9720	57.274	0.067701	20.13	65.074	11.309	126018820.601213	12	425.0786	6.76776e-05	3.12222e-04
2024/03/12	22:39:42	ok	ok	424.9620	57.272	0.067701	20.12	65.051	11.296	123071613.509247	12	425.0932	6.61167e-05	3.07142e-04
2024/03/12	22:44:42	ok	ok	424.9220	57.265	0.067701	20.01	65.248	11.257	124724077.790849	12	425.0569	6.59754e-05	3.04806e-04
2024/03/12	22:49:42	ok	ok	424.8860	57.262	0.067701	19.99	65.272	11.250	127379237.800319	12	424.9709	6.87514e-05	3.11388e-04
2024/03/12	22:54:42	ok	ok	424.8960	57.259	0.067701	19.98	65.161	11.222	127217312.823988	12	425.0202	6.64299e-05	3.10454e-04
2024/03/12	22:59:42	ok	ok	424.8900	57.269	0.067701	20.07	65.061	11.261	127002596.053969	11	424.9741	6.88259e-05	3.10007e-04
2024/03/12	23:04:42	ok	ok	424.8980	57.261	0.067701	20.07	65.083	11.265	126009308.232030	12	425.0110	6.72298e-05	3.11092e-04
2024/03/12	23:09:42	ok	ok	424.8860	57.263	0.067701	20.08	65.084	11.274	124693491.222643	11	424.9790	6.78185e-05	3.04915e-04
2024/03/12	23:14:42	ok	ok	424.8960	57.265	0.067701	20.07	65.042	11.258	123217485.801116	10	424.9865	6.73888e-05	3.17460e-04
2024/03/12	23:19:42	ok	ok	424.8840	57.259	0.067701	20.09	65.057	11.278	128239826.639809	12	425.0259	6.56526e-05	3.06340e-04
2024/03/12	23:24:42	ok	ok	424.8860	57.257	0.067701	20.11	65.060	11.289	125375269.255771	11	425.0193	6.57976e-05	3.16952e-04
2024/03/12	23:29:42	ok	ok	424.8640	57.254	0.067701	20.09	65.057	11.278	128373535.583916	12	424.9884	6.68163e-05	3.02739e-04
2024/03/12	23:34:42	ok	ok	424.8560	57.247	0.067701	20.09	65.057	11.278	128152523.949579	11	424.9982	6.57552e-05	3.31732e-04
2024/03/12	23:39:42	ok	ok	424.8500	57.251	0.067701	20.09	65.075	11.281	125049979.978561	10	424.9333	6.82753e-05	3.24345e-04
2024/03/12	23:44:42	ok	ok	424.8380	57.240	0.067701	20.08	65.093	11.276	123225804.992638	11	424.9701	6.59833e-05	3.24798e-04
2024/03/12	23:49:42	ok	ok	424.8260	57.247	0.067701	20.09	65.075	11.281	126236955.087743	10	424.9229	6.78126e-05	3.28699e-04
2024/03/12	23:54:42	ok	ok	424.8260	57.245	0.067701	20.08	65.043	11.267	125201118.343365	12	424.8960	6.89805e-05	3.10247e-04
2024/03/12	23:59:42	ok	ok	424.8040	57.242	0.067701	20.08	65.103	11.277	125688812.650184	11	424.8827	6.88546e-05	3.03657e-04
2024/03/13	00:04:42	--	ok	424.7960	57.237	0.067701	20.08	65.093	11.276	124937789.529415	11	424.9261	6.63433e-05	3.29191e-04
2024/03/13	00:04:49	ok	ok	425.0400	57.292	0.067712	20.11	65.069	11.291	110800689.253567	12	425.1177	6.88217e-05	2.96559e-04
2024/03/13	00:09:48	ok	ok	425.0100	57.283	0.067712	20.11	65.119	11.299	109335749.239182	12	425.1067	6.75422e-05	3.16626e-04
2024/03/13	00:14:48	ok	ok	424.9880	57.279	0.067712	20.08	65.103	11.277	111934129.250973	12	425.0386	6.98198e-05	2.89776e-04
2024/03/13	00:19:48	ok	ok	424.9840	57.280	0.067712	20.08	65.103	11.277	112931758.970566	12	425.0980	6.69658e-05	3.05340e-04
2024/03/13	00:24:48	ok	ok	424.9760	57.274	0.067712	20.08	65.075	11.272	112207176.220411	12	425.0518	6.80751e-05	2.95087e-04
2024/03/13	00:29:48	ok	ok	424.9620	57.268	0.067712	20.08	65.093	11.276	111928742.698599	12	425.0720	6.68312e-05	3.05725e-04
2024/03/13	00:34:48	ok	ok	424.9420	57.272	0.067712	20.08	65.093	11.276	114363240.585550	11	425.0740	6.62842e-05	3.42455e-04
2024/03/13	00:39:48	ok	ok	424.9100	57.263	0.067712	19.96	65.208	11.220	113157732.656553	12	425.0090	6.79064e-05	2.97833e-04
2024/03/13	00:44:48	ok	ok	424.8820	57.253	0.067712	19.93	65.327	11.221	111984371.594347	12	425.0069	6.60035e-05	3.16017e-04
2024/03/13	00:49:48	ok	ok	424.8620	57.257	0.067712	19.91	65.231	11.187	109586193.934463	12	424.9833	6.66381e-05	3.05044e-04
2024/03/13	00:54:48	ok	ok	424.8660	57.259	0.067712	19.95	65.135	11.197	112029362.267194	11	424.9622	6.78820e-05	3.08066e-04
2024/03/13	00:59:48	ok	ok	424.8620	57.260	0.067712	19.98	65.107	11.213	112014132.856603	12	424.9322	6.86685e-05	2.92120e-04
2024/03/13	01:04:48	ok	ok	424.8540	57.254	0.067712	19.96	65.148	11.210	110295913.471935	11	424.9382	6.81564e-05	3.14183e-04
2024/03/13	01:09:48	ok	ok	424.8480	57.246	0.067712	19.99	65.101	11.221	109147351.122729	12	424.9273	6.82286e-05	2.93571e-04
2024/03/13	01:14:48	ok	ok	424.8400	57.248	0.067712	19.98	65.069	11.206	109401757.009222	12	424.9181	6.86223e-05	2.94867e-04
2024/03/13	01:19:48	ok	ok	424.8320	57.249	0.067712	20.01	65.165	11.242	108272949.763760	12	424.9580	6.62789e-05	3.07846e-04
2024/03/13	01:24:48	ok	ok	424.8340	57.246	0.067712	20.02	65.126	11.244	109927375.281809	12	424.9569	6.64086e-05	3.08820e-04
2024/03/13	01:29:48	ok	ok	424.8200	57.248	0.067712	19.99	65.089	11.219	109202247.800691	12	424.8939	6.83394e-05	2.87162e-04
2024/03/13	01:34:48	ok	ok	424.8040	57.238	0.067712	19.96	65.148	11.210	108327291.812870	12	424.8897	6.76460e-05	2.96562e-04
2024/03/13	01:39:48	ok	ok	424.8060	57.239	0.067712	19.98	65.087	11.210	111298636.795352	11	424.9079	6.69121e-05	3.04688e-04
2024/03/13	01:44:48	--	ok	424.7860	57.236	0.067712	19.99	65.089	11.219	112582423.549285	12	424.9133	6.59529e-05	3.07481e-04
2024/03/13	01:44:55	ok	ok	425.0340	57.288	0.067723	19.99	65.080	11.217	112012381.391064	12	425.1161	6.81846e-05	3.13124e-04
2024/03/13	01:49:54	ok	ok	424.9940	57.284	0.067723	19.98	65.087	11.210	114292355.386218	12	425.0929	6.71338e-05	3.07210e-04
2024/03/13	01:54:54	ok	ok	424.9980	57.281	0.067723	19.98	65.069	11.206	117915937.470130	12	425.1053	6.71153e-05	3.06758e-04
2024/03/13	01:59:54	ok	ok	424.9820	57.281	0.067723	19.98	65.098	11.211	116119430.392986	12	425.0876	6.68848e-05	2.96304e-04
2024/03/13	02:04:54	ok	ok	424.9820	57.277	0.067723	19.98	65.151	11.221	114279919.608959	12	425.0770	6.71317e-05	3.12379e-04
2024/03/13	02:09:54	ok	ok	424.9760	57.275	0.067723	20.01	65.112	11.233	115171125.286027	12	425.0222	6.93485e-05	3.17743e-04
2024/03/13	02:14:54	ok	ok	424.9640	57.277	0.067723	19.98	65.130	11.217	115871133.825510	12	425.0391	6.77153e-05	3.06946e-04
2024/03/13	02:19:54	ok	ok	424.9480	57.274	0.067723	19.98	65.107	11.213	116525311.786783	12	425.0112	6.84613e-05	3.18594e-04
2024/03/13	02:24:54	ok	ok	424.9460	57.271	0.067723	19.98	65.060	11.205	115125634.509270	12	425.0342	6.77329e-05	2.93514e-04
2024/03/13	02:29:54	ok	ok	424.9300	57.266	0.067723	19.96	65.106	11.202	113824132.845282	12	425.0052	6.82140e-05	2.96098e-04
2024/03/13	02:34:54	ok	ok	424.9260	57.267	0.067723	19.98	65.098	11.211	112963700.547837	12	424.9957	6.78990e-05	2.97114e-04
2024/03/13	02:39:54	ok	ok	424.9140	57.265	0.067723	19.96	65.138	11.208	113545836.298013	12	424.9787	6.81545e-05	2.93138e-04
2024/03/13	02:44:54	ok	ok	424.9080	57.262	0.067723	19.93	65.144	11.190	114382656.276042	12	425.0127	6.70653e-05	3.10331e-04
2024/03/13	02:49:54	ok	ok	424.8900	57.258	0.067723	19.98	65.130	11.217	116410463.658624	12	424.9550	6.84498e-05	2.98821e-04
2024/03/13	02:54:54	ok	ok	424.8600	57.252	0.067723	19.88	65.266	11.174	114410951.017351	12	424.9127	6.90814e-05	3.00154e-04
2024/03/13	02:59:54	ok	ok	424.8500	57.248	0.067723	19.84	65.290	11.150	114226284.542154	12	424.9014	6.91565e-05	3.03527e-04
2024/03/13	03:04:54	ok	ok	424.8540	57.253	0.067723	19.89	65.156	11.164	113942562.629478	12	424.9151	6.83114e-05	3.04648e-04
2024/03/13	03:09:54	ok	ok	424.8460	57.247	0.067723	19.91	65.119	11.168	114280174.278385	12	424.9049	6.88843e-05	3.01766e-04
2024/03/13	03:14:54	ok	ok	424.8400	57.249	0.067723	19.92	65.142	11.181	113551715.668121	12	424.8751	6.93222e-05	3.02605e-04
2024/03/13	03:19:54	ok	ok	424.8500	57.249	0.067723	19.95	65.093	11.190	114948968.555892	12	424.9050	6.87213e-05	3.07814e-04
2024/03/13	03:24:54	ok	ok	424.8380	57.247	0.067723	19.98	65.087	11.210	112748898.810819	12	424.9045	6.84234e-05	3.00504e-04
2024/03/13	03:29:54	ok	ok	424.8440	57.243	0.067723	19.98	65.098	11.211	115326757.701447	12	424.8964	6.90527e-05	2.94834e-04
2024/03/13	03:34:54	ok	ok	424.8240	57.242	0.067723	19.98	65.069	11.206	115935192.063093	12	424.9251	6.71448e-05	3.08271e-04
2024/03/13	03:39:54	ok	ok	424.8340	57.244	0.067723	19.98	65.098	11.211	115727619.269908	11	424.9279	6.73470e-05	3.03716e-04
2024/03/13	03:44:54	ok	ok	424.8180	57.238	0.067723	20.01	65.124	11.235	115075341.218850	12	424.9267	6.80094e-05	3.21291e-04
2024/03/13	03:49:54	ok	ok	424.8080	57.237	0.067723	19.99	65.142	11.228	115335031.566904	12	424.8792	6.87405e-05	2.90571e-04
2024/03/13	03:54:54	ok	ok	424.8020	57.240	0.067723	19.96	65.138	11.208	116615724.884321	11	424.8643	6.85426e-05	3.03911e-04
2024/03/13	03:59:54	--	ok	424.7960	57.231	0.067723	19.96	65.078	11.198	114416049.691189	12	424.8413	6.88485e-05	2.95094e-04
2024/03/13	04:00:01	ok	ok	424.9900	57.285	0.067734	20.01	65.103	11.232	114307657.088941	12	425.0842	6.88430e-05	3.01768e-04
2024/03/13	04:05:00	ok	ok	424.9660	57.272	0.067734	19.99	65.133	11.226	123092099.219480	12	425.0535	6.77605e-05	2.98618e-04
2024/03/13	04:10:00	ok	ok	424.9560	57.276	0.067734	20.01	65.083	11.228	126355111.503101	12	425.0383	6.80801e-05	3.03746e-04
2024/03/13	04:15:00	ok	ok	424.9620	57.276	0.067734	20.02	65.023	11.227	125638739.603347	12	425.0546	6.79777e-05	2.96691e-04
2024/03/13	04:20:00	ok	ok	424.9620	57.274	0.067734	20.02	65.084	11.237	126107339.035340	12	425.0415	6.85884e-05	3.00636e-04
2024/03/13	04:25:00	ok	ok	424.9360	57.266	0.067734	20.02	65.075	11.236	124206780.876314	12	425.0394	6.70994e-05	3.06153e-04
2024/03/13	04:30:00	ok	ok	424.9380	57.267	0.067734	20.02	65.055	11.232	126647070.118891	12	425.0049	6.87460e-05	2.93200e-04
2024/03/13	04:35:00	ok	ok	424.9280	57.274	0.067734	20.02	65.093	11.239	127261169.286674	12	424.9884	6.97621e-05	2.95782e-04
2024/03/13	04:40:00	ok	ok	424.8800	57.259	0.067734	19.89	65.257	11.181	125627352.541755	12	424.9825	6.78744e-05	3.02048e-04
2024/03/13	04:45:00	ok	ok	424.8460	57.253	0.067734	19.84	65.280	11.148	123147491.577362	12	424.9343	6.82076e-05	2.94022e-04
2024/03/13	04:50:00	ok	ok	424.8600	57.255	0.067734	19.88	65.144	11.153	123209933.756880	12	424.9284	6.91589e-05	3.03753e-04
2024/03/13	04:55:00	ok	ok	424.8540	57.250	0.067734	19.91	65.078	11.161	124261324.259984	12	424.9241	6.90519e-05	2.89638e-04
2024/03/13	05:00:00	ok	ok	424.8620	57.255	0.067734	19.95	65.103	11.191	126394817.364035	12	424.9618	6.77498e-05	3.03470e-04
2024/03/13	05:05:00	ok	ok	424.8580	57.252	0.067734	19.93	65.112	11.184	123595622.572765	12	424.9556	6.77710e-05	2.81337e-04
2024/03/13	05:10:00	ok	ok	424.8460	57.245	0.067734	19.95	65.103	11.191	123032814.481207	12	424.9304	6.81485e-05	2.90145e-04
2024/03/13	05:15:00	ok	ok	424.8280	57.250	0.067734	19.92	65.098	11.173	126966070.162644	12	424.9511	6.67805e-05	2.96666e-04
2024/03/13	05:20:00	ok	ok	424.8240	57.249	0.067734	19.91	65.107	11.166	123832139.332642	12	424.9048	6.77557e-05	2.96981e-04
2024/03/13	05:25:00	ok	ok	424.8340	57.248	0.067734	19.96	65.037	11.190	124904791.830306	12	424.9150	6.88202e-05	2.91888e-04
2024/03/13	05:30:00	ok	ok	424.8060	57.236	0.067734	19.96	65.057	11.194	126687417.605638	12	424.9017	6.76636e-05	2.88867e-04
2024/03/13	05:35:00	ok	ok	424.8060	57.236	0.067734	19.93	65.124	11.186	125027066.533483	12	424.9079	6.73919e-05	2.93953e-04
2024/03/13	05:40:00	ok	ok	424.8040	57.237	0.067734	19.96	65.037	11.190	125606140.866804	11	424.8774	6.91803e-05	3.19845e-04
2024/03/13	05:45:00	--	ok	424.7980	57.240	0.067734	19.95	65.074	11.186	123777026.046802	12	424.8685	6.84538e-05	2.90256e-04
2024/03/13	05:45:07	ok	ok	425.0560	57.296	0.067744	20.01	65.011	11.216	105954691.977210	12	425.1442	6.89401e-05	2.93791e-04
2024/03/13	05:50:06	ok	ok	425.0080	57.284	0.067744	19.96	65.057	11.194	112615914.103574	12	425.0658	6.90182e-05	2.91765e-04
2024/03/13	05:55:06	ok	ok	424.9960	57.282	0.067744	19.95	65.093	11.190	113839451.915812	12	425.0749	6.85397e-05	3.07378e-04
2024/03/13	06:00:06	ok	ok	424.9860	57.281	0.067744	19.95	65.103	11.191	111974464.884456	12	425.0494	6.82533e-05	2.92553e-04
2024/03/13	06:05:06	ok	ok	424.9580	57.271	0.067744	19.93	65.133	11.188	111970373.434623	12	425.0292	6.91872e-05	3.09004e-04
2024/03/13	06:10:06	ok	ok	424.9440	57.264	0.067744	19.91	65.107	11.166	113405957.863570	12	425.0425	6.73524e-05	2.91583e-04
2024/03/13	06:15:06	ok	ok	424.9200	57.260	0.067744	19.82	65.277	11.139	112385118.978022	12	424.9750	6.90841e-05	2.83826e-04
2024/03/13	06:20:06	ok	ok	424.8860	57.260	0.067744	19.75	65.286	11.094	112440032.777998	12	424.9433	6.94510e-05	3.03676e-04
2024/03/13	06:25:06	ok	ok	424.8760	57.253	0.067744	19.79	65.170	11.102	112954377.477484	11	424.9358	7.00186e-05	3.02146e-04
2024/03/13	06:30:06	ok	ok	424.8940	57.258	0.067744	19.85	65.087	11.124	109544885.163475	12	424.9511	6.89803e-05	2.92503e-04
2024/03/13	06:35:06	ok	ok	424.8800	57.259	0.067744	19.85	65.158	11.136	114377041.890945	12	424.9060	7.03762e-05	3.14520e-04
2024/03/13	06:40:06	ok	ok	424.8560	57.248	0.067744	19.79	65.089	11.088	111746607.977971	12	424.9256	6.99298e-05	2.85291e-04
2024/03/13	06:45:06	ok	ok	424.8500	57.252	0.067744	19.82	65.083	11.106	111319444.725842	12	424.9133	6.96844e-05	2.87100e-04
2024/03/13	06:50:06	ok	ok	424.8520	57.254	0.067744	19.84	65.037	11.107	110768872.373537	12	424.9494	6.81859e-05	3.10085e-04
2024/03/13	06:55:06	ok	ok	424.8480	57.252	0.067744	19.84	65.075	11.113	112842615.184818	12	424.9589	6.70476e-05	2.89623e-04
2024/03/13	07:00:06	ok	ok	424.8420	57.246	0.067744	19.85	65.066	11.121	113178100.199250	12	424.9166	6.89834e-05	2.91853e-04
2024/03/13	07:05:06	ok	ok	424.8400	57.240	0.067744	19.85	65.057	11.119	109438036.721220	12	424.9462	6.72670e-05	2.98105e-04
2024/03/13	07:10:06	ok	ok	424.8360	57.242	0.067744	19.86	65.020	11.123	111253177.356629	12	424.9174	6.78796e-05	3.03602e-04
2024/03/13	07:15:06	ok	ok	424.8280	57.239	0.067744	19.81	65.092	11.099	110330965.763487	12	424.9116	6.79986e-05	2.97943e-04
2024/03/13	07:20:06	ok	ok	424.8100	57.237	0.067744	19.84	65.084	11.115	108211104.839782	12	424.8654	6.89316e-05	2.94883e-04
2024/03/13	07:25:06	ok	ok	424.8120	57.238	0.067744	19.82	65.055	11.101	112074664.070676	12	424.8975	6.83631e-05	2.95282e-04
2024/03/13	07:30:06	--	ok	424.7960	57.235	0.067744	19.85	65.057	11.119	108829113.259400	12	424.8848	6.76949e-05	2.96989e-04
2024/03/13	07:30:13	ok	ok	425.0300	57.290	0.067755	19.86	65.080	11.133	105542450.206356	12	425.1051	6.91168e-05	3.19770e-04
2024/03/13	07:35:12	ok	ok	424.9860	57.276	0.067755	19.85	65.048	11.117	108200205.634302	12	425.0876	6.71173e-05	3.06939e-04
2024/03/13	07:40:12	ok	ok	424.9920	57.277	0.067755	19.85	65.006	11.110	109171229.758702	12	425.0885	6.77064e-05	3.03024e-04
2024/03/13	07:45:12	ok	ok	424.9680	57.276	0.067755	19.85	65.028	11.114	109880551.933589	12	425.0725	6.74686e-05	3.03480e-04
2024/03/13	07:50:12	ok	ok	424.9680	57.274	0.067755	19.88	65.052	11.137	110159469.992539	12	425.0677	6.77253e-05	3.04323e-04
2024/03/13	07:55:12	ok	ok	424.9740	57.272	0.067755	19.89	64.974	11.133	108820038.545105	12	425.0648	6.78599e-05	3.05010e-04
2024/03/13	08:00:12	ok	ok	424.9540	57.273	0.067755	19.89	65.055	11.147	107931106.737435	12	425.0324	6.86425e-05	2.98435e-04
2024/03/13	08:05:12	ok	ok	424.9580	57.270	0.067755	19.91	64.987	11.145	106175939.284311	12	425.0503	6.80391e-05	3.08964e-04
2024/03/13	08:10:12	ok	ok	424.9520	57.271	0.067755	19.93	64.950	11.156	109960164.307315	12	425.0578	6.71549e-05	3.05415e-04
2024/03/13	08:15:12	ok	ok	424.9440	57.267	0.067755	19.91	64.987	11.145	110152476.099162	12	425.0432	6.75549e-05	2.98075e-04
2024/03/13	08:20:12	ok	ok	424.9440	57.268	0.067755	19.95	64.942	11.164	109382630.227811	12	425.0354	6.82416e-05	2.97012e-04
2024/03/13	08:25:12	ok	ok	424.9380	57.268	0.067755	19.93	64.941	11.155	110841947.008569	11	425.0259	6.77128e-05	3.18326e-04
2024/03/13	08:30:12	ok	ok	424.9320	57.268	0.067755	19.96	64.987	11.182	110986324.157501	12	425.0325	6.75576e-05	2.99959e-04
2024/03/13	08:35:12	ok	ok	424.9440	57.266	0.067755	19.95	65.002	11.174	110597405.657246	12	425.0434	6.75172e-05	3.12039e-04
2024/03/13	08:40:12	ok	ok	424.9200	57.257	0.067755	19.95	64.964	11.167	110021025.028805	12	424.9788	6.95321e-05	3.08950e-04
2024/03/13	08:45:12	ok	ok	424.9440	57.265	0.067755	19.99	65.010	11.205	109109694.447391	12	425.0160	6.86963e-05	2.92343e-04
2024/03/13	08:50:12	ok	ok	424.9220	57.260	0.067755	19.98	64.987	11.192	109269194.580698	12	425.0253	6.72603e-05	3.12509e-04
2024/03/13	08:55:12	ok	ok	424.9200	57.255	0.067755	19.99	64.979	11.200	109474438.858657	12	425.0097	6.82198e-05	2.93276e-04
2024/03/13	09:00:12	ok	ok	424.9180	57.258	0.067755	20.01	64.952	11.205	106992409.367804	12	425.0189	6.72434e-05	3.08599e-04
2024/03/13	09:05:12	ok	ok	424.9100	57.258	0.067755	20.04	64.895	11.213	108530472.074031	12	425.0230	6.68326e-05	2.89909e-04
2024/03/13	09:10:12	ok	ok	424.9080	57.256	0.067755	20.08	64.932	11.248	111814747.108267	12	425.0198	6.73226e-05	2.79635e-04
2024/03/13	09:15:12	ok	ok	424.9300	57.259	0.067755	20.09	64.874	11.246	108328417.074291	12	425.0093	6.80161e-05	3.03262e-04
2024/03/13	09:20:12	ok	ok	424.9280	57.260	0.067755	20.08	64.952	11.251	109920186.966467	12	425.0271	6.70671e-05	2.95181e-04
2024/03/13	09:25:12	ok	ok	424.9040	57.252	0.067755	20.11	64.915	11.264	110928036.639201	12	425.0011	6.72997e-05	2.95358e-04
2024/03/13	09:30:12	ok	ok	424.9180	57.256	0.067755	20.13	64.901	11.279	108915536.876172	12	425.0021	6.78191e-05	2.84958e-04
2024/03/13	09:35:12	ok	ok	424.9060	57.253	0.067755	20.16	64.895	11.298	112882749.625811	12	425.0140	6.71768e-05	3.01149e-04
2024/03/13	09:40:12	ok	ok	424.9140	57.258	0.067755	20.18	64.918	11.310	110185513.269036	11	424.9935	6.79551e-05	3.09258e-04
2024/03/13	09:45:12	ok	ok	424.9100	57.253	0.067755	20.16	64.933	11.304	113146150.879484	12	424.9949	6.73689e-05	3.00822e-04
2024/03/13	09:50:12	ok	ok	424.9260	57.256	0.067755	20.21	64.892	11.325	111849169.452325	12	424.9888	6.85096e-05	2.83422e-04
2024/03/13	09:55:12	ok	ok	424.9240	57.257	0.067755	20.25	64.909	11.355	112003275.359849	12	424.9886	6.78314e-05	2.95167e-04
2024/03/13	10:00:12	ok	ok	424.9060	57.255	0.067755	20.25	64.846	11.344	112084586.741640	11	424.9998	6.71240e-05	3.19615e-04
2024/03/13	10:05:12	ok	ok	424.9040	57.248	0.067755	20.23	64.965	11.356	109731828.313336	13	425.0367	6.49634e-05	3.05145e-04
2024/03/13	10:10:12	ok	ok	424.9060	57.253	0.067755	20.26	64.910	11.366	111928207.780606	11	424.9779	6.80811e-05	3.12368e-04
2024/03/13	10:15:12	ok	ok	424.9060	57.252	0.067755	20.28	64.913	11.375	112134342.233152	12	424.9755	6.73220e-05	3.04167e-04
2024/03/13	10:20:12	ok	ok	424.8920	57.251	0.067755	20.31	64.936	11.398	111174773.271951	11	424.9736	6.77437e-05	3.22018e-04
2024/03/13	10:25:12	ok	ok	424.9000	57.252	0.067755	20.31	64.918	11.395	111374338.975361	12	424.9854	6.67353e-05	2.97132e-04
2024/03/13	10:30:12	ok	ok	424.8980	57.250	0.067755	20.35	64.904	11.419	111934392.517802	13	425.0353	6.49510e-05	3.08272e-04
2024/03/13	10:35:12	ok	ok	424.9160	57.251	0.067755	20.39	64.872	11.442	110926367.775063	12	425.0074	6.65790e-05	3.04854e-04
2024/03/13	10:40:12	ok	ok	424.9220	57.258	0.067755	20.43	64.881	11.472	112701131.733170	11	424.9926	6.76813e-05	3.13930e-04
2024/03/13	10:45:12	ok	ok	424.9140	57.247	0.067755	20.44	64.883	11.482	111386215.239708	12	424.9921	6.70787e-05	2.96872e-04
2024/03/13	10:50:12	ok	ok	424.9200	57.254	0.067755	20.47	64.858	11.497	111396540.703485	12	425.0070	6.68287e-05	2.94951e-04
2024/03/13	10:55:12	ok	ok	424.9160	57.254	0.067755	20.52	64.897	11.532	109573638.006210	13	425.0489	6.46423e-05	2.99840e-04
2024/03/13	11:00:12	ok	ok	424.9260	57.254	0.067755	20.56	64.865	11.555	111174014.136035	11	425.0017	6.72420e-05	3.00165e-04
2024/03/13	11:05:12	ok	ok	424.9060	57.258	0.067755	20.52	64.918	11.536	112657964.553705	11	424.9934	6.66981e-05	3.03764e-04
2024/03/13	11:10:12	ok	ok	424.9320	57.254	0.067755	20.60	64.810	11.576	111389132.894100	12	425.0269	6.65856e-05	2.94783e-04
2024/03/13	11:15:12	ok	ok	424.9380	57.258	0.067755	20.62	64.865	11.595	111411828.206282	11	425.0091	6.72909e-05	3.01022e-04
2024/03/13	11:20:12	ok	ok	424.9320	57.256	0.067755	20.64	64.923	11.623	113561532.956810	11	425.0158	6.72463e-05	3.03843e-04
2024/03/13	11:25:12	ok	ok	424.9300	57.253	0.067755	20.66	64.874	11.625	113749395.625998	11	425.0070	6.72833e-05	2.92436e-04
2024/03/13	11:30:12	ok	ok	424.9360	57.253	0.067755	20.72	64.845	11.658	111451951.255479	12	425.0697	6.51086e-05	3.00323e-04
2024/03/13	11:35:12	ok	ok	424.9260	57.256	0.067755	20.73	64.897	11.677	113906701.880139	11	424.9947	6.81376e-05	2.95161e-04
2024/03/13	11:40:12	ok	ok	424.9340	57.259	0.067755	20.73	64.927	11.682	113260393.841882	11	425.0228	6.70994e-05	3.12392e-04
2024/03/13	11:45:12	ok	ok	424.9340	57.255	0.067755	20.76	64.860	11.690	117466690.725516	15	425.0374	6.60933e-05	2.91976e-04
2024/03/13	11:50:12	ok	ok	424.9220	57.254	0.067755	20.77	64.945	11.714	111109967.206248	11	424.9954	6.76348e-05	2.93964e-04
2024/03/13	11:55:12	ok	ok	424.9260	57.253	0.067755	20.86	64.923	11.769	113044856.180514	11	425.0307	6.62809e-05	3.07696e-04
2024/03/13	12:00:12	ok	ok	424.9280	57.252	0.067755	20.84	64.938	11.760	113188193.007661	11	425.0020	6.73601e-05	3.09357e-04
2024/03/13	12:05:12	ok	ok	424.9300	57.254	0.067755	20.86	64.901	11.765	114841693.955090	11	425.0214	6.65818e-05	3.01146e-04
2024/03/13	12:10:12	ok	ok	424.9240	57.253	0.067755	20.89	65.019	11.804	111789954.369901	14	425.0350	6.68148e-05	3.55346e-04
2024/03/13	12:15:12	ok	ok	424.9340	57.254	0.067755	20.91	64.942	11.811	114299264.577166	13	425.0746	6.41258e-05	3.04025e-04
2024/03/13	12:20:12	ok	ok	424.9340	57.257	0.067755	20.96	64.891	11.830	113341413.433569	14	425.0913	6.45261e-05	3.61071e-04
2024/03/13	12:25:12	ok	ok	424.9460	57.259	0.067755	21.00	64.868	11.856	114418323.053195	13	425.0796	6.56255e-05	3.67471e-04
2024/03/13	12:30:12	ok	ok	424.9420	57.253	0.067755	21.01	64.891	11.869	108127772.516403	14	425.0410	6.65516e-05	3.46934e-04
2024/03/13	12:35:12	ok	ok	424.9500	57.263	0.067755	21.06	64.918	11.903	117177021.587493	12	425.0681	6.66564e-05	3.91831e-04
2024/03/13	12:40:12	ok	ok	424.9640	57.260	0.067755	21.14	64.865	11.953	113660912.674770	13	425.0904	6.41553e-05	2.88287e-04
2024/03/13	12:45:12	ok	ok	424.9560	57.263	0.067755	21.14	64.945	11.968	115078438.746466	15	425.0741	6.64787e-05	3.60237e-04
2024/03/13	12:50:12	ok	ok	424.9540	57.260	0.067755	21.17	64.910	11.982	113550870.089300	14	425.0639	6.73145e-05	3.62420e-04
2024/03/13	12:55:12	ok	ok	424.9540	57.263	0.067755	21.20	64.956	12.010	114833306.066618	14	425.0603	6.72114e-05	3.75680e-04
2024/03/13	13:00:12	ok	ok	424.9540	57.262	0.067755	21.23	64.923	12.023	113069652.257498	14	425.0649	6.67911e-05	3.60559e-04
2024/03/13	13:05:12	ok	ok	424.9760	57.262	0.067755	21.27	64.909	12.050	115710964.798819	14	425.0697	6.56771e-05	2.81000e-04
2024/03/13	13:10:12	ok	ok	424.9600	57.255	0.067755	21.28	64.932	12.064	114783928.354627	14	425.0561	6.74718e-05	3.62085e-04
2024/03/13	13:15:12	ok	ok	424.9580	57.263	0.067755	21.30	64.965	12.081	115709537.285251	14	425.0693	6.69701e-05	3.50080e-04
2024/03/13	13:20:12	ok	ok	424.9600	57.262	0.067755	21.34	64.973	12.112	116479108.749703	15	425.0716	6.58993e-05	3.42396e-04
2024/03/13	13:25:12	ok	ok	424.9600	57.261	0.067755	21.37	64.977	12.132	115491678.530816	15	425.0750	6.59391e-05	3.36481e-04
2024/03/13	13:30:12	ok	ok	424.9700	57.259	0.067755	21.40	64.996	12.156	117366969.855108	15	425.0753	6.62017e-05	3.45289e-04
2024/03/13	13:35:12	ok	ok	424.9580	57.259	0.067755	21.44	64.993	12.185	118647478.712137	15	425.0676	6.61774e-05	3.51800e-04
2024/03/13	13:40:12	ok	ok	424.9600	57.261	0.067755	21.50	64.933	12.214	115362300.924325	15	425.0681	6.59191e-05	3.44787e-04
2024/03/13	13:45:12	ok	ok	424.9600	57.257	0.067755	21.52	64.979	12.241	115522251.665827	14	425.0670	6.66603e-05	3.45392e-04
2024/03/13	13:50:12	ok	ok	424.9640	57.259	0.067755	21.52	64.968	12.239	117073439.925290	15	425.0558	6.68709e-05	3.27908e-04
2024/03/13	13:55:12	ok	ok	424.9540	57.265	0.067755	21.57	64.996	12.275	116027905.757543	15	425.0689	6.61192e-05	3.37435e-04
2024/03/13	14:00:12	ok	ok	424.9780	57.268	0.067755	21.62	64.977	12.313	114301996.684835	15	425.0930	6.54725e-05	3.54847e-04
2024/03/13	14:05:12	ok	ok	424.9540	57.256	0.067755	21.61	64.996	12.307	115787592.958924	15	425.0692	6.57705e-05	3.44703e-04
2024/03/13	14:10:12	ok	ok	424.9480	57.254	0.067755	21.62	65.078	12.332	113452937.695304	14	425.0615	6.56054e-05	3.53799e-04
2024/03/13	14:15:12	ok	ok	424.9520	57.257	0.067755	21.65	65.043	12.346	115105300.723786	15	425.0575	6.57768e-05	3.53621e-04
2024/03/13	14:20:12	ok	ok	424.9400	57.255	0.067755	21.67	65.107	12.368	117168289.072331	15	425.0513	6.60409e-05	3.45626e-04
2024/03/13	14:25:12	ok	ok	424.9320	57.251	0.067755	21.68	65.060	12.369	118251712.568712	15	425.0498	6.56104e-05	3.56443e-04
2024/03/13	14:30:12	ok	ok	424.9440	57.257	0.067755	21.71	65.097	12.396	115919244.499493	13	425.0459	6.60685e-05	3.72914e-04
2024/03/13	14:35:12	ok	ok	424.9320	57.247	0.067755	21.70	65.176	12.402	115223146.269700	14	425.0382	6.60436e-05	3.67232e-04
2024/03/13	14:40:12	ok	ok	424.9200	57.247	0.067755	21.71	65.158	12.408	114755948.939627	15	425.0209	6.60425e-05	3.47769e-04
2024/03/13	14:45:12	ok	ok	424.9320	57.250	0.067755	21.80	65.124	12.463	117762917.582328	15	425.0416	6.54878e-05	3.57184e-04
2024/03/13	14:50:12	ok	ok	424.9280	57.247	0.067755	21.80	65.142	12.466	117309456.906168	15	425.0134	6.60883e-05	3.35248e-04
2024/03/13	14:55:12	ok	ok	424.9160	57.254	0.067755	21.81	65.084	12.465	115625816.943371	15	425.0186	6.57456e-05	3.61212e-04
2024/03/13	15:00:12	ok	ok	424.9000	57.247	0.067755	21.81	65.135	12.475	115029372.561836	13	425.0016	6.57677e-05	3.58197e-04
2024/03/13	15:05:12	ok	ok	424.8880	57.243	0.067755	21.82	65.170	12.491	118447673.996218	13	424.9998	6.55344e-05	3.59451e-04
2024/03/13	15:10:12	ok	ok	424.8780	57.240	0.067755	21.80	65.162	12.470	115834262.926932	15	424.9740	6.63922e-05	3.63287e-04
2024/03/13	15:15:12	ok	ok	424.8740	57.237	0.067755	21.85	65.185	12.515	118642392.021123	15	424.9919	6.56149e-05	3.69331e-04
2024/03/13	15:20:12	ok	ok	424.8620	57.234	0.067755	21.84	65.203	12.509	118752100.697364	13	424.9633	6.59193e-05	3.85551e-04
2024/03/13	15:25:12	ok	ok	424.8460	57.231	0.067755	21.82	65.240	12.504	114211549.130781	13	424.9431	6.59312e-05	3.63754e-04
2024/03/13	15:30:12	ok	ok	424.8460	57.230	0.067755	21.87	65.229	12.533	117696992.135105	15	424.9441	6.58216e-05	3.51827e-04
2024/03/13	15:35:12	ok	ok	424.8340	57.226	0.067755	21.85	65.226	12.523	116548298.581487	15	424.9373	6.59351e-05	3.56423e-04
2024/03/13	15:40:12	ok	ok	424.8260	57.227	0.067755	21.88	65.240	12.545	116694247.697036	15	424.9204	6.61570e-05	3.48732e-04
2024/03/13	15:45:12	ok	ok	424.8120	57.222	0.067755	21.87	65.267	12.541	115460708.429643	15	424.8976	6.61661e-05	3.62569e-04
2024/03/13	15:50:12	--	ok	424.7880	57.216	0.067755	21.87	65.267	12.541	119366674.956836	15	424.8853	6.63992e-05	3.41120e-04
2024/03/13	15:50:18	ok	ok	425.0380	57.280	0.067766	21.85	65.257	12.529	124200621.169188	14	425.1635	6.41600e-05	2.90058e-04
2024/03/13	15:55:18	ok	ok	424.9960	57.271	0.067766	21.92	65.199	12.568	133540083.004019	14	425.1597	6.40062e-05	3.76770e-04
2024/03/13	16:00:18	ok	ok	424.9860	57.261	0.067766	21.88	65.272	12.551	134417306.117424	15	425.0913	6.65263e-05	3.56897e-04
2024/03/13	16:05:18	ok	ok	424.9780	57.264	0.067766	21.91	65.318	12.581	133452962.631362	14	425.0715	6.62956e-05	3.59825e-04
2024/03/13	16:10:18	ok	ok	424.9620	57.260	0.067766	21.89	65.295	12.567	131296619.396752	13	425.0706	6.59833e-05	3.69657e-04
2024/03/13	16:15:18	ok	ok	424.9480	57.261	0.067766	21.92	65.321	12.591	134082227.013597	15	425.0643	6.57917e-05	3.52000e-04
2024/03/13	16:20:18	ok	ok	424.9380	57.258	0.067766	21.91	65.277	12.573	138264543.885401	15	425.0417	6.58679e-05	3.46444e-04
2024/03/13	16:25:18	ok	ok	424.9180	57.254	0.067766	21.94	65.222	12.584	137262531.318601	15	425.0358	6.58736e-05	3.41963e-04
2024/03/13	16:30:18	ok	ok	424.9020	57.248	0.067766	21.91	65.309	12.579	132117261.336448	14	425.0016	6.64379e-05	3.40392e-04
2024/03/13	16:35:18	ok	ok	424.9180	57.249	0.067766	21.96	65.289	12.616	137542791.156035	14	425.0083	6.67301e-05	3.51618e-04
2024/03/13	16:40:18	ok	ok	424.8880	57.247	0.067766	21.95	65.377	12.624	134639959.245731	15	424.9895	6.63223e-05	3.17442e-04
2024/03/13	16:45:18	ok	ok	424.8840	57.237	0.067766	21.96	65.298	12.618	132835689.493262	15	424.9949	6.54555e-05	3.58135e-04
2024/03/13	16:50:18	ok	ok	424.8620	57.240	0.067766	21.95	65.345	12.617	136679272.594308	12	424.9336	6.68369e-05	2.92880e-04
2024/03/13	16:55:18	ok	ok	424.8660	57.239	0.067766	21.95	65.357	12.620	137636566.494776	12	424.9445	6.66381e-05	2.98134e-04
2024/03/13	17:00:18	ok	ok	424.8380	57.234	0.067766	21.92	65.391	12.605	135190699.712184	13	424.9416	6.62799e-05	2.92954e-04
2024/03/13	17:05:18	ok	ok	424.8180	57.231	0.067766	21.92	65.362	12.599	134723558.641222	14	424.9119	6.64213e-05	3.47363e-04
2024/03/13	17:10:18	ok	ok	424.8080	57.224	0.067766	21.94	65.426	12.623	136024977.178091	15	424.9208	6.58681e-05	3.52359e-04
2024/03/13	17:15:18	--	ok	424.7840	57.216	0.067766	21.91	65.377	12.593	136718821.040923	15	424.8825	6.68042e-05	3.12595e-04
2024/03/13	17:15:24	ok	ok	425.0300	57.281	0.067777	21.94	65.426	12.623	125995192.663471	15	425.1324	6.56430e-05	3.10165e-04
2024/03/13	17:20:24	ok	ok	424.9820	57.264	0.067777	21.89	65.399	12.587	136750349.022158	15	425.0723	6.56432e-05	2.81290e-04
2024/03/13	17:25:24	ok	ok	424.9820	57.265	0.067777	21.92	65.371	12.601	135952334.239189	15	425.0720	6.57297e-05	2.92024e-04
2024/03/13	17:30:24	ok	ok	424.9740	57.263	0.067777	21.94	65.354	12.609	134795632.094479	15	425.0753	6.59121e-05	3.14414e-04
2024/03/13	17:35:24	ok	ok	424.9480	57.257	0.067777	21.92	65.353	12.598	135490144.709819	15	425.0442	6.65368e-05	3.23310e-04
2024/03/13	17:40:24	ok	ok	424.9400	57.255	0.067777	21.92	65.321	12.591	136003628.739245	12	425.0248	6.59911e-05	2.77824e-04
2024/03/13	17:45:24	ok	ok	424.9300	57.255	0.067777	21.94	65.335	12.606	136420079.627164	15	425.0398	6.53481e-05	3.46336e-04
2024/03/13	17:50:24	ok	ok	424.9000	57.244	0.067777	21.91	65.409	12.599	132568232.937919	12	424.9651	6.63208e-05	3.04916e-04
2024/03/13	17:55:24	ok	ok	424.8880	57.241	0.067777	21.88	65.444	12.584	135529913.663081	15	425.0032	6.57725e-05	3.48783e-04
2024/03/13	18:00:24	ok	ok	424.8520	57.237	0.067777	21.87	65.454	12.576	106826998.361814	15	424.9530	6.51047e-05	2.95865e-04
2024/03/13	18:05:24	ok	ok	424.8540	57.237	0.067777	21.89	65.467	12.600	135982592.247674	15	424.9574	6.63161e-05	3.36560e-04
2024/03/13	18:10:24	ok	ok	424.8440	57.231	0.067777	21.87	65.371	12.560	135345508.724602	13	424.9375	6.61274e-05	3.46346e-04
2024/03/13	18:15:24	ok	ok	424.8220	57.226	0.067777	21.85	65.460	12.568	134106807.917831	13	424.9259	6.64163e-05	3.54047e-04
2024/03/13	18:20:24	ok	ok	424.8060	57.223	0.067777	21.84	65.458	12.558	133192475.035511	15	424.9003	6.67127e-05	3.41929e-04
2024/03/13	18:25:24	--	ok	424.7820	57.216	0.067777	21.82	65.444	12.544	138880302.674949	13	424.8872	6.63844e-05	3.46519e-04
2024/03/13	18:25:31	ok	ok	425.0520	57.286	0.067789	21.87	65.441	12.574	119382813.695906	15	425.1762	6.63587e-05	3.54888e-04
2024/03/13	18:30:30	ok	ok	424.9800	57.265	0.067789	21.77	65.454	12.505	127907943.482147	13	425.1042	6.54263e-05	3.46455e-04
2024/03/13	18:35:30	ok	ok	424.9640	57.259	0.067789	21.78	65.487	12.521	126724564.520800	13	425.0769	6.56796e-05	3.60374e-04
2024/03/13	18:40:30	ok	ok	424.9440	57.257	0.067789	21.77	65.505	12.515	125288007.607686	13	425.0674	6.56235e-05	3.50854e-04
2024/03/13	18:45:30	ok	ok	424.9100	57.254	0.067789	21.72	65.486	12.480	125843617.863341	14	425.0702	6.42047e-05	3.44656e-04
2024/03/13	18:50:30	ok	ok	424.8960	57.246	0.067789	21.70	65.533	12.470	125645974.803559	15	425.0038	6.61421e-05	3.32438e-04
2024/03/13	18:55:30	ok	ok	424.8740	57.240	0.067789	21.67	65.537	12.450	123685680.735411	12	425.0064	6.52415e-05	3.66329e-04
2024/03/13	19:00:30	ok	ok	424.8500	57.234	0.067789	21.64	65.554	12.434	126763394.134643	15	424.9525	6.53310e-05	2.85195e-04
2024/03/13	19:05:30	ok	ok	424.8420	57.233	0.067789	21.61	65.556	12.413	124541514.291209	15	424.9581	6.60771e-05	3.42910e-04
2024/03/13	19:10:30	ok	ok	424.8060	57.223	0.067789	21.60	65.615	12.415	126055775.196832	12	424.8892	6.59598e-05	2.97576e-04
2024/03/13	19:15:30	--	ok	424.7880	57.220	0.067789	21.55	65.597	12.379	124862820.549216	13	424.8994	6.49781e-05	2.86710e-04
2024/03/13	19:15:37	ok	ok	425.0120	57.278	0.0678	21.61	65.568	12.415	117286163.899056	12	425.0571	6.85234e-05	2.92542e-04
2024/03/13	19:20:36	ok	ok	424.9680	57.264	0.0678	21.55	65.577	12.375	116591437.806932	13	425.0848	6.47263e-05	2.95401e-04
2024/03/13	19:25:36	ok	ok	424.9460	57.258	0.0678	21.54	65.646	12.378	117999313.533917	14	425.0865	6.47503e-05	3.00746e-04
2024/03/13	19:30:36	ok	ok	424.9300	57.255	0.0678	21.54	65.563	12.363	116066983.559967	12	425.0319	6.57488e-05	2.93496e-04
2024/03/13	19:35:36	ok	ok	424.9220	57.251	0.0678	21.50	65.515	12.323	119044807.585656	12	425.0100	6.67663e-05	2.97497e-04
2024/03/13	19:40:36	ok	ok	424.9140	57.246	0.0678	21.51	65.537	12.337	116731930.074017	13	425.0493	6.34418e-05	3.01106e-04
2024/03/13	19:45:36	ok	ok	424.8940	57.246	0.0678	21.48	65.542	12.317	118033523.522552	13	424.9931	6.63010e-05	3.02823e-04
2024/03/13	19:50:36	ok	ok	424.8380	57.237	0.0678	21.41	65.692	12.296	118638642.608970	13	424.9359	6.63906e-05	3.06026e-04
2024/03/13	19:55:36	ok	ok	424.8020	57.223	0.0678	21.31	65.765	12.239	119322308.166798	12	424.9314	6.46936e-05	3.13999e-04
2024/03/13	20:00:36	--	ok	424.7760	57.222	0.0678	21.30	65.670	12.212	116950769.908473	12	424.8836	6.58908e-05	2.89506e-04
2024/03/13	20:00:42	ok	ok	424.9820	57.270	0.067812	21.31	65.650	12.218	116137139.653047	10	425.0686	6.82777e-05	3.06247e-04
2024/03/13	20:05:42	ok	ok	424.9880	57.267	0.067812	21.30	65.588	12.197	117682129.488854	15	425.0947	6.60304e-05	3.00368e-04
2024/03/13	20:10:42	ok	ok	424.9740	57.264	0.067812	21.31	65.602	12.209	117933077.572914	13	425.1130	6.38584e-05	3.13379e-04
2024/03/13	20:15:42	ok	ok	424.9480	57.262	0.067812	21.28	65.595	12.187	119489927.548332	12	425.0800	6.44151e-05	3.14395e-04
2024/03/13	20:20:42	ok	ok	424.9260	57.257	0.067812	21.28	65.646	12.196	118513649.962983	12	425.0634	6.43772e-05	3.20469e-04
2024/03/13	20:25:42	ok	ok	424.9200	57.252	0.067812	21.23	65.614	12.151	116985554.777254	11	425.0162	6.59781e-05	3.11653e-04
2024/03/13	20:30:42	ok	ok	424.9020	57.243	0.067812	21.21	65.623	12.143	118227441.632046	11	425.0118	6.55262e-05	3.26280e-04
2024/03/13	20:35:42	ok	ok	424.8680	57.242	0.067812	21.18	65.647	12.127	117232525.743234	12	425.0022	6.42698e-05	3.03458e-04
2024/03/13	20:40:42	ok	ok	424.8700	57.241	0.067812	21.20	65.650	12.139	118297767.242797	12	425.0017	6.47920e-05	3.05929e-04
2024/03/13	20:45:42	ok	ok	424.8380	57.231	0.067812	21.13	65.615	12.082	118052438.410042	13	424.9770	6.42859e-05	3.08042e-04
2024/03/13	20:50:42	ok	ok	424.8280	57.229	0.067812	21.13	65.574	12.074	119333277.376693	12	424.9474	6.51076e-05	3.05239e-04
2024/03/13	20:55:42	ok	ok	424.8100	57.218	0.067812	21.16	65.600	12.099	119667976.559910	12	424.9362	6.46302e-05	3.14077e-04
2024/03/13	21:00:42	--	ok	424.7720	57.215	0.067812	21.10	65.560	12.053	117544112.496438	11	424.8773	6.65896e-05	3.13724e-04
2024/03/13	21:00:49	ok	ok	425.0200	57.277	0.067824	21.11	65.592	12.068	113019457.972122	12	425.1537	6.57180e-05	3.26862e-04
2024/03/13	21:05:48	ok	ok	424.9960	57.269	0.067824	21.09	65.629	12.054	118495602.873193	13	425.1313	6.40295e-05	3.17315e-04
2024/03/13	21:10:48	ok	ok	424.9700	57.267	0.067824	21.04	65.559	12.010	116315413.197968	14	425.1141	6.38301e-05	2.94920e-04
2024/03/13	21:15:48	ok	ok	424.9660	57.264	0.067824	21.04	65.609	12.019	116288263.225148	11	425.0488	6.66780e-05	3.23029e-04
2024/03/13	21:20:48	ok	ok	424.9360	57.251	0.067824	21.00	65.550	11.980	116439312.326144	13	425.0457	6.56192e-05	3.14085e-04
2024/03/13	21:25:48	ok	ok	424.9000	57.245	0.067824	20.94	65.682	11.964	113331097.248780	11	424.9837	6.66203e-05	3.26252e-04
2024/03/13	21:30:48	ok	ok	424.8600	57.240	0.067824	20.84	65.765	11.910	113632064.933715	13	424.9595	6.60505e-05	3.16178e-04
2024/03/13	21:35:48	ok	ok	424.8260	57.228	0.067824	20.80	65.776	11.884	115638371.766350	12	424.9230	6.61503e-05	3.04260e-04
2024/03/13	21:40:48	ok	ok	424.8360	57.230	0.067824	20.86	65.624	11.896	117062287.658707	11	424.9262	6.65913e-05	3.23472e-04
2024/03/13	21:45:48	ok	ok	424.8240	57.230	0.067824	20.84	65.611	11.882	115552223.056274	11	424.9051	6.67387e-05	3.08907e-04
2024/03/13	21:50:48	ok	ok	424.8120	57.231	0.067824	20.83	65.579	11.867	119370646.838436	13	424.9106	6.63977e-05	3.04146e-04
2024/03/13	21:55:48	ok	ok	424.8040	57.228	0.067824	20.86	65.501	11.873	117695593.968609	13	424.8997	6.60344e-05	3.13566e-04
2024/03/13	22:00:48	--	ok	424.7820	57.221	0.067824	20.82	65.524	11.848	115643894.680852	11	424.8701	6.64260e-05	3.09111e-04
2024/03/13	22:00:55	ok	ok	425.0080	57.276	0.067835	20.84	65.550	11.871	108845671.011982	11	425.0395	7.04182e-05	3.07113e-04
2024/03/13	22:05:54	ok	ok	424.9820	57.265	0.067835	20.83	65.527	11.858	115445214.669480	11	425.0664	6.67725e-05	2.93966e-04
2024/03/13	22:10:54	ok	ok	424.9680	57.263	0.067835	20.80	65.501	11.835	115698188.540789	10	425.0135	6.87855e-05	3.11192e-04
2024/03/13	22:15:54	ok	ok	424.9600	57.263	0.067835	20.80	65.522	11.839	116408545.384863	12	425.0573	6.55505e-05	3.03406e-04
2024/03/13	22:20:54	ok	ok	424.9440	57.253	0.067835	20.80	65.531	11.840	116131825.522036	11	425.0273	6.68679e-05	3.09612e-04
2024/03/13	22:25:54	ok	ok	424.9260	57.248	0.067835	20.77	65.496	11.814	114495151.422405	11	425.0133	6.62611e-05	3.19624e-04
2024/03/13	22:30:54	ok	ok	424.9020	57.245	0.067835	20.72	65.527	11.781	114349554.987569	11	424.9880	6.64719e-05	3.16015e-04
2024/03/13	22:35:54	ok	ok	424.8980	57.243	0.067835	20.72	65.536	11.782	117829559.472707	13	425.0407	6.39199e-05	3.02023e-04
2024/03/13	22:40:54	ok	ok	424.8700	57.237	0.067835	20.67	65.527	11.752	115194084.131353	12	425.0068	6.41131e-05	3.02040e-04
2024/03/13	22:45:54	ok	ok	424.8560	57.237	0.067835	20.69	65.551	11.765	115896961.526917	11	424.9552	6.60176e-05	3.16595e-04
2024/03/13	22:50:54	ok	ok	424.8300	57.229	0.067835	20.67	65.496	11.746	117171344.561794	14	424.9379	6.58735e-05	3.02603e-04
2024/03/13	22:55:54	ok	ok	424.8220	57.226	0.067835	20.64	65.519	11.730	116130706.028009	14	424.9248	6.56503e-05	2.99269e-04
2024/03/13	23:00:54	--	ok	424.7900	57.217	0.067835	20.58	65.600	11.697	114673573.024442	12	424.8946	6.55487e-05	3.01908e-04
2024/03/13	23:01:00	ok	ok	424.9920	57.276	0.067846	20.56	65.628	11.691	109947423.933346	11	425.0592	6.91562e-05	3.02266e-04
2024/03/13	23:06:00	ok	ok	424.9420	57.260	0.067846	20.50	65.728	11.671	115858751.000745	11	425.0134	6.82433e-05	2.95822e-04
2024/03/13	23:11:00	ok	ok	424.9180	57.257	0.067846	20.44	65.675	11.622	117755053.268056	12	424.9902	6.73121e-05	2.91592e-04
2024/03/13	23:16:00	ok	ok	424.9240	57.253	0.067846	20.50	65.565	11.642	117676007.121129	11	425.0216	6.62227e-05	3.10160e-04
2024/03/13	23:21:00	ok	ok	424.9120	57.255	0.067846	20.52	65.496	11.639	116392798.533856	11	425.0193	6.63684e-05	3.08859e-04
2024/03/13	23:26:00	ok	ok	424.9080	57.252	0.067846	20.49	65.469	11.614	116987282.436328	11	425.0191	6.60249e-05	3.09377e-04
2024/03/13	23:31:00	ok	ok	424.8960	57.248	0.067846	20.53	65.490	11.647	118984420.144094	11	425.0116	6.61229e-05	3.06964e-04
2024/03/13	23:36:00	ok	ok	424.8940	57.249	0.067846	20.50	65.473	11.626	117738629.672047	11	424.9985	6.61708e-05	3.11319e-04
2024/03/13	23:41:00	ok	ok	424.8800	57.246	0.067846	20.50	65.423	11.617	118613723.495693	11	424.9843	6.66260e-05	3.05970e-04
2024/03/13	23:46:00	ok	ok	424.8720	57.240	0.067846	20.52	65.408	11.623	118905428.128626	11	424.9663	6.72397e-05	3.16366e-04
2024/03/13	23:51:00	ok	ok	424.8600	57.239	0.067846	20.49	65.451	11.611	117518178.307975	11	424.9625	6.66549e-05	3.22166e-04
2024/03/13	23:56:00	ok	ok	424.8360	57.238	0.067846	20.46	65.464	11.595	114531535.961355	11	424.9405	6.68520e-05	3.09176e-04
2024/03/14	00:01:00	ok	ok	424.8180	57.231	0.067846	20.47	65.399	11.593	116898821.740032	11	424.9301	6.62925e-05	3.08377e-04
2024/03/14	00:06:00	ok	ok	424.8120	57.230	0.067846	20.46	65.385	11.581	118768077.349920	11	424.9281	6.66439e-05	3.11862e-04
2024/03/14	00:11:00	ok	ok	424.8020	57.227	0.067846	20.44	65.391	11.572	117096524.229126	11	424.9091	6.70397e-05	2.97525e-04
2024/03/14	00:16:00	--	ok	424.7840	57.223	0.067846	20.42	65.386	11.553	119285777.144781	13	424.9375	6.48363e-05	3.02630e-04
2024/03/14	00:16:06	ok	ok	425.0200	57.281	0.067857	20.47	65.399	11.593	113792627.952623	11	425.1305	6.80834e-05	3.06840e-04
2024/03/14	00:21:06	ok	ok	424.9800	57.269	0.067857	20.44	65.371	11.568	116971319.563833	12	425.0822	6.77582e-05	2.94098e-04
2024/03/14	00:26:06	ok	ok	424.9560	57.264	0.067857	20.40	65.373	11.541	118739566.122947	11	425.0818	6.64461e-05	3.19570e-04
2024/03/14	00:31:06	ok	ok	424.9260	57.256	0.067857	20.31	65.537	11.504	116874251.714112	11	425.0350	6.67258e-05	3.18541e-04
2024/03/14	00:36:06	ok	ok	424.8740	57.245	0.067857	20.22	65.605	11.458	117520064.554466	12	424.9418	6.95305e-05	2.98190e-04
2024/03/14	00:41:06	ok	ok	424.8640	57.247	0.067857	20.19	65.579	11.434	118552488.802539	12	424.9863	6.69721e-05	2.98971e-04
2024/03/14	00:46:06	ok	ok	424.8580	57.250	0.067857	20.19	65.499	11.420	116939068.035859	11	424.9792	6.71796e-05	3.07686e-04
2024/03/14	00:51:06	ok	ok	424.8620	57.249	0.067857	20.23	65.414	11.434	116257323.364083	11	424.9638	6.77091e-05	3.20537e-04
2024/03/14	00:56:06	ok	ok	424.8480	57.244	0.067857	20.21	65.409	11.415	119585507.966292	11	424.9709	6.67451e-05	3.17152e-04
2024/03/14	01:01:06	ok	ok	424.8260	57.233	0.067857	20.21	65.409	11.415	118305854.236539	11	424.9500	6.70032e-05	3.19651e-04
2024/03/14	01:06:06	ok	ok	424.8200	57.237	0.067857	20.19	65.417	11.406	117434321.246162	11	424.9345	6.73079e-05	3.15717e-04
2024/03/14	01:11:06	ok	ok	424.8020	57.235	0.067857	20.19	65.408	11.405	119932263.880704	12	424.9273	6.68336e-05	3.03230e-04
2024/03/14	01:16:06	--	ok	424.7860	57.228	0.067857	20.15	65.460	11.385	116772504.248867	11	424.9129	6.68209e-05	3.10095e-04
2024/03/14	01:16:12	ok	ok	425.0100	57.281	0.067869	20.15	65.409	11.376	113931028.579018	12	425.1392	6.72408e-05	3.05653e-04
2024/03/14	01:21:12	ok	ok	425.0120	57.278	0.067869	20.15	65.431	11.380	116499708.806499	12	425.1180	6.61017e-05	3.00920e-04
2024/03/14	01:26:12	ok	ok	424.9920	57.275	0.067869	20.12	65.417	11.360	118600019.479087	12	425.0879	6.72556e-05	3.02298e-04
2024/03/14	01:31:12	ok	ok	424.9680	57.266	0.067869	20.09	65.422	11.341	118251943.258026	12	425.0886	6.67240e-05	3.08668e-04
2024/03/14	01:36:12	ok	ok	424.9500	57.268	0.067869	20.08	65.440	11.336	119770741.313323	12	425.0834	6.57594e-05	3.10150e-04
2024/03/14	01:41:12	ok	ok	424.9640	57.265	0.067869	20.08	65.357	11.321	119060583.214009	12	425.0510	6.80056e-05	2.93465e-04
2024/03/14	01:46:12	ok	ok	424.9480	57.260	0.067869	20.07	65.396	11.319	116931939.197167	12	425.0479	6.69026e-05	2.94994e-04
2024/03/14	01:51:12	ok	ok	424.8940	57.255	0.067869	19.96	65.533	11.276	116314532.507586	12	425.0018	6.65263e-05	3.12137e-04
2024/03/14	01:56:12	ok	ok	424.8540	57.244	0.067869	19.88	65.600	11.231	119685108.194505	12	424.9691	6.72282e-05	3.02833e-04
2024/03/14	02:01:12	ok	ok	424.8320	57.236	0.067869	19.85	65.577	11.208	118882805.896540	12	424.9600	6.61876e-05	3.20120e-04
2024/03/14	02:06:12	ok	ok	424.8480	57.239	0.067869	19.86	65.435	11.194	116030804.501655	12	424.9571	6.69354e-05	3.02557e-04
2024/03/14	02:11:12	ok	ok	424.8420	57.246	0.067869	19.91	65.371	11.211	115998618.318695	12	424.9577	6.69305e-05	3.09606e-04
2024/03/14	02:16:12	ok	ok	424.8340	57.235	0.067869	19.89	65.380	11.202	119703958.319156	12	424.9303	6.70734e-05	3.14426e-04
2024/03/14	02:21:12	ok	ok	424.8240	57.234	0.067869	19.92	65.344	11.215	118504609.927688	12	424.9309	6.70546e-05	2.99147e-04
2024/03/14	02:26:12	ok	ok	424.8360	57.235	0.067869	19.89	65.359	11.199	117637532.699786	12	424.9461	6.70728e-05	2.99440e-04
2024/03/14	02:31:12	ok	ok	424.8140	57.230	0.067869	19.91	65.341	11.206	118228066.859925	12	424.9131	6.81649e-05	3.01093e-04
2024/03/14	02:36:12	ok	ok	424.8060	57.227	0.067869	19.88	65.345	11.187	116402442.338928	12	424.9256	6.69927e-05	3.13167e-04
2024/03/14	02:41:12	--	ok	424.7980	57.234	0.067869	19.91	65.322	11.203	114255063.358157	12	424.9091	6.71154e-05	2.96251e-04
2024/03/14	02:41:18	ok	ok	425.0300	57.277	0.067879	19.91	65.303	11.199	111127178.638794	12	425.1247	6.82041e-05	3.04165e-04
2024/03/14	02:46:18	ok	ok	424.9920	57.273	0.067879	19.86	65.304	11.172	119931278.644692	12	425.0947	6.70035e-05	2.96656e-04
2024/03/14	02:51:18	ok	ok	424.9920	57.268	0.067879	19.85	65.303	11.161	118574308.225805	12	425.0633	6.79782e-05	2.86660e-04
2024/03/14	02:56:18	ok	ok	424.9640	57.266	0.067879	19.84	65.312	11.154	118218881.227298	12	425.0572	6.75855e-05	2.97544e-04
2024/03/14	03:01:18	ok	ok	424.9580	57.261	0.067879	19.84	65.312	11.154	120842134.842756	12	425.0521	6.77086e-05	2.97731e-04
2024/03/14	03:06:18	ok	ok	424.9260	57.253	0.067879	19.75	65.417	11.116	118097718.819851	12	425.0208	6.70874e-05	2.90908e-04
2024/03/14	03:11:18	ok	ok	424.8880	57.247	0.067879	19.68	65.537	11.091	117035663.537948	12	424.9855	6.74712e-05	2.84472e-04
2024/03/14	03:16:18	ok	ok	424.8780	57.250	0.067879	19.65	65.513	11.068	118429774.046909	12	424.9602	6.75505e-05	2.90503e-04
2024/03/14	03:21:18	ok	ok	424.8660	57.243	0.067879	19.64	65.481	11.054	120853550.489898	12	424.9658	6.75551e-05	3.11870e-04
2024/03/14	03:26:18	ok	ok	424.8780	57.244	0.067879	19.69	65.327	11.064	117101613.057607	12	424.9575	6.77395e-05	2.86765e-04
2024/03/14	03:31:18	ok	ok	424.8620	57.242	0.067879	19.69	65.267	11.054	117873612.914603	12	424.9580	6.74174e-05	3.04397e-04
2024/03/14	03:36:18	ok	ok	424.8680	57.243	0.067879	19.71	65.280	11.065	118932462.278632	12	424.9554	6.71030e-05	3.01596e-04
2024/03/14	03:41:18	ok	ok	424.8680	57.239	0.067879	19.74	65.212	11.073	113039109.475945	12	424.9633	6.67996e-05	3.03277e-04
2024/03/14	03:46:18	ok	ok	424.8580	57.236	0.067879	19.69	65.197	11.042	114605405.367634	12	424.9479	6.81600e-05	3.02910e-04
2024/03/14	03:51:18	ok	ok	424.8480	57.233	0.067879	19.71	65.258	11.061	117262799.492675	12	424.9515	6.69787e-05	2.91863e-04
2024/03/14	03:56:18	ok	ok	424.8560	57.239	0.067879	19.72	65.202	11.062	116097903.442539	12	424.9589	6.64616e-05	3.03153e-04
2024/03/14	04:01:18	ok	ok	424.8360	57.228	0.067879	19.71	65.208	11.053	114297173.019714	12	424.9250	6.73921e-05	2.93102e-04
2024/03/14	04:06:18	ok	ok	424.8360	57.232	0.067879	19.71	65.208	11.053	121320974.486332	12	424.9276	6.71646e-05	3.03880e-04
2024/03/14	04:11:18	ok	ok	424.8200	57.231	0.067879	19.68	65.194	11.033	115770849.035927	12	424.9330	6.59767e-05	3.08250e-04
2024/03/14	04:16:18	ok	ok	424.8240	57.227	0.067879	19.69	65.153	11.035	119168403.586086	12	424.9191	6.69772e-05	3.07875e-04
2024/03/14	04:21:18	ok	ok	424.8260	57.226	0.067879	19.71	65.147	11.042	118417152.651559	12	424.9264	6.63755e-05	3.08597e-04
2024/03/14	04:26:18	--	ok	424.7780	57.212	0.067879	19.57	65.359	10.989	118004800.011217	12	424.8716	6.70148e-05	3.21287e-04
2024/03/14	04:26:25	ok	ok	425.0300	57.278	0.067891	19.61	65.335	11.010	107413993.745566	12	425.0786	6.94747e-05	3.11454e-04
2024/03/14	04:31:24	ok	ok	424.9820	57.262	0.067891	19.54	65.382	10.973	110972334.825791	12	425.0693	6.71578e-05	3.18265e-04
2024/03/14	04:36:24	ok	ok	424.9500	57.254	0.067891	19.50	65.396	10.948	110188991.811705	12	425.0267	6.74527e-05	3.03864e-04
2024/03/14	04:41:24	ok	ok	424.9220	57.252	0.067891	19.44	65.339	10.903	114582246.591298	12	425.0084	6.68615e-05	2.98257e-04
2024/03/14	04:46:24	ok	ok	424.9540	57.256	0.067891	19.51	65.238	10.931	114591490.115893	12	425.0389	6.68774e-05	3.16876e-04
2024/03/14	04:51:24	ok	ok	424.9640	57.256	0.067891	19.55	65.183	10.949	113404868.150228	12	425.0383	6.69092e-05	3.15157e-04
2024/03/14	04:56:24	ok	ok	424.9380	57.250	0.067891	19.53	65.179	10.931	110541305.410884	12	425.0276	6.66094e-05	3.03867e-04
2024/03/14	05:01:24	ok	ok	424.9360	57.251	0.067891	19.55	65.153	10.944	111934904.722734	12	425.0046	6.74548e-05	3.02762e-04
2024/03/14	05:06:24	ok	ok	424.9320	57.251	0.067891	19.53	65.199	10.934	108738425.832999	12	424.9785	6.79159e-05	3.03215e-04
2024/03/14	05:11:24	ok	ok	424.9140	57.250	0.067891	19.51	65.206	10.925	112042365.520504	12	425.0039	6.69315e-05	3.01675e-04
2024/03/14	05:16:24	ok	ok	424.9080	57.241	0.067891	19.51	65.147	10.915	112540664.107705	12	424.9664	6.80465e-05	2.99745e-04
2024/03/14	05:21:24	ok	ok	424.9080	57.245	0.067891	19.51	65.226	10.928	110874296.771168	12	424.9630	6.79688e-05	3.07132e-04
2024/03/14	05:26:24	ok	ok	424.9080	57.239	0.067891	19.53	65.138	10.924	111008640.268351	12	424.9759	6.70056e-05	3.04393e-04
2024/03/14	05:31:24	ok	ok	424.8800	57.239	0.067891	19.50	65.133	10.904	113344131.220238	12	424.9417	6.78221e-05	2.97075e-04
2024/03/14	05:36:24	ok	ok	424.8800	57.235	0.067891	19.48	65.183	10.904	111065698.988296	12	424.9634	6.67113e-05	2.91624e-04
2024/03/14	05:41:24	ok	ok	424.8340	57.226	0.067891	19.40	65.280	10.866	111813758.733571	12	424.9152	6.71734e-05	3.12466e-04
2024/03/14	05:46:24	ok	ok	424.8120	57.221	0.067891	19.33	65.368	10.836	111986022.696676	12	424.8939	6.70870e-05	3.04028e-04
2024/03/14	05:51:24	--	ok	424.7800	57.210	0.067891	19.25	65.440	10.800	111482304.178164	12	424.8598	6.71087e-05	3.06680e-04
2024/03/14	05:51:31	ok	ok	424.9920	57.262	0.067902	19.25	65.418	10.797	101525500.989705	12	425.0522	6.94721e-05	3.28550e-04
2024/03/14	05:56:30	ok	ok	424.9960	57.266	0.067902	19.25	65.327	10.782	106388495.773880	12	425.0859	6.70571e-05	3.39495e-04
2024/03/14	06:01:30	ok	ok	425.0040	57.264	0.067902	19.31	65.226	10.802	107973594.064251	12	425.0885	6.71849e-05	3.33882e-04
2024/03/14	06:06:30	ok	ok	424.9860	57.258	0.067902	19.29	65.180	10.778	107642934.084174	12	425.0682	6.72276e-05	3.13323e-04
2024/03/14	06:11:30	ok	ok	424.9960	57.263	0.067902	19.31	65.174	10.794	106077746.299347	12	425.0792	6.66180e-05	3.07025e-04
2024/03/14	06:16:30	ok	ok	424.9860	57.266	0.067902	19.30	65.101	10.773	106913209.535842	12	425.0669	6.71141e-05	2.98761e-04
2024/03/14	06:21:30	ok	ok	424.9700	57.259	0.067902	19.33	65.158	10.801	105527005.912572	12	425.0105	6.89643e-05	3.12678e-04
2024/03/14	06:26:30	ok	ok	424.9720	57.258	0.067902	19.33	65.138	10.798	102526915.597829	12	425.0170	6.81872e-05	2.99120e-04
2024/03/14	06:31:30	ok	ok	424.9660	57.259	0.067902	19.31	65.144	10.789	103785093.021428	12	425.0533	6.64350e-05	3.03403e-04
2024/03/14	06:36:30	ok	ok	424.9560	57.256	0.067902	19.30	65.183	10.787	103596111.633817	12	425.0467	6.67693e-05	3.03814e-04
2024/03/14	06:41:30	ok	ok	424.9420	57.255	0.067902	19.29	65.139	10.771	105259381.839607	12	425.0158	6.72358e-05	2.99465e-04
2024/03/14	06:46:30	ok	ok	424.9400	57.250	0.067902	19.29	65.101	10.765	104754661.098100	12	425.0220	6.73763e-05	3.07526e-04
2024/03/14	06:51:30	ok	ok	424.9180	57.246	0.067902	19.25	65.156	10.754	102553956.185362	12	425.0052	6.70318e-05	3.05877e-04
2024/03/14	06:56:30	ok	ok	424.9220	57.248	0.067902	19.24	65.124	10.740	101094934.833863	12	425.0175	6.64459e-05	3.12528e-04
2024/03/14	07:01:30	ok	ok	424.9180	57.247	0.067902	19.25	65.126	10.749	103516173.123592	12	425.0110	6.65918e-05	3.12352e-04
2024/03/14	07:06:30	ok	ok	424.8820	57.231	0.067902	19.17	65.304	10.726	102484144.149147	12	424.9654	6.71857e-05	3.18877e-04
2024/03/14	07:11:30	ok	ok	424.8500	57.231	0.067902	19.14	65.249	10.698	101965029.468846	12	424.9436	6.66157e-05	3.10899e-04
2024/03/14	07:16:30	ok	ok	424.8500	57.233	0.067902	19.14	65.179	10.687	100676813.955129	12	424.9361	6.70626e-05	3.10645e-04
2024/03/14	07:21:30	ok	ok	424.8520	57.233	0.067902	19.17	65.133	10.698	98234793.091498	12	424.9510	6.64147e-05	3.02732e-04
2024/03/14	07:26:30	ok	ok	424.8460	57.228	0.067902	19.17	65.101	10.692	98967021.591766	12	424.9388	6.67601e-05	3.01231e-04
2024/03/14	07:31:30	ok	ok	424.8420	57.229	0.067902	19.17	65.133	10.698	91033903.563860	12	424.9367	6.54176e-05	3.12916e-04
2024/03/14	07:36:30	ok	ok	424.8340	57.226	0.067902	19.17	65.083	10.689	99424647.391819	12	424.9335	6.64340e-05	3.05986e-04
2024/03/14	07:41:30	ok	ok	424.8460	57.223	0.067902	19.20	65.034	10.698	101313471.399838	12	424.9366	6.69523e-05	2.91791e-04
2024/03/14	07:46:30	ok	ok	424.8380	57.227	0.067902	19.18	65.074	10.696	100829905.156635	12	424.9373	6.61850e-05	3.10931e-04
2024/03/14	07:51:30	ok	ok	424.8220	57.224	0.067902	19.20	65.106	10.710	100493954.809078	12	424.9138	6.70173e-05	3.09047e-04
2024/03/14	07:56:30	ok	ok	424.8280	57.223	0.067902	19.18	65.103	10.701	99385699.411795	12	424.9247	6.61350e-05	3.01597e-04
2024/03/14	08:01:30	ok	ok	424.8300	57.225	0.067902	19.23	65.000	10.711	100069871.811925	12	424.9188	6.65209e-05	3.07703e-04
2024/03/14	08:06:30	ok	ok	424.8220	57.226	0.067902	19.21	65.037	10.707	102208166.918507	12	424.9237	6.62721e-05	3.10388e-04
2024/03/14	08:11:30	ok	ok	424.8300	57.222	0.067902	19.25	65.034	10.733	99197304.613760	12	424.9176	6.69781e-05	3.13650e-04
2024/03/14	08:16:30	ok	ok	424.8380	57.217	0.067902	19.24	64.982	10.716	98830323.083050	12	424.9250	6.68524e-05	3.15651e-04
2024/03/14	08:21:30	ok	ok	424.8240	57.224	0.067902	19.25	65.014	10.730	102009553.454177	12	424.9040	6.71020e-05	3.68485e-04
2024/03/14	08:26:30	ok	ok	424.8360	57.225	0.067902	19.29	64.988	10.746	97217082.303123	12	424.9268	6.66232e-05	3.20284e-04
2024/03/14	08:31:30	ok	ok	424.8480	57.223	0.067902	19.30	64.959	10.750	99927250.724556	12	424.9333	6.67072e-05	3.14579e-04
2024/03/14	08:36:30	ok	ok	424.8400	57.226	0.067902	19.31	64.952	10.757	99092510.097715	12	424.9600	6.65135e-05	2.08566e-04
2024/03/14	08:41:30	ok	ok	424.8320	57.223	0.067902	19.30	64.929	10.745	99503208.157607	12	424.9593	6.60554e-05	2.18518e-04
2024/03/14	08:46:30	ok	ok	424.8300	57.223	0.067902	19.31	64.932	10.754	101414611.555574	12	424.9133	6.73646e-05	3.13842e-04
2024/03/14	08:51:30	ok	ok	424.8240	57.222	0.067902	19.33	64.913	10.761	102464962.409994	12	424.9105	6.73435e-05	3.18906e-04
2024/03/14	08:56:30	ok	ok	424.8420	57.221	0.067902	19.38	64.942	10.801	101298647.375962	12	424.9342	6.67426e-05	3.15607e-04
2024/03/14	09:01:30	ok	ok	424.8340	57.220	0.067902	19.40	64.895	10.802	101403142.749312	12	424.9281	6.66451e-05	3.11598e-04
2024/03/14	09:06:30	ok	ok	424.8500	57.229	0.067902	19.40	64.915	10.805	102502049.778991	12	424.9337	6.68610e-05	3.03241e-04
2024/03/14	09:11:30	ok	ok	424.8620	57.224	0.067902	19.45	64.842	10.828	99684380.133364	12	424.9323	6.74033e-05	3.15821e-04
2024/03/14	09:16:30	ok	ok	424.8500	57.226	0.067902	19.47	64.804	10.832	102878734.100072	12	424.9386	6.69639e-05	3.14979e-04
2024/03/14	09:21:30	ok	ok	424.8580	57.225	0.067902	19.53	64.874	10.880	100741098.046587	12	424.9513	6.61811e-05	3.09151e-04
2024/03/14	09:26:30	ok	ok	424.8580	57.224	0.067902	19.53	64.865	10.878	102826396.919270	12	424.9433	6.79830e-05	3.06302e-04
2024/03/14	09:31:30	ok	ok	424.8800	57.231	0.067902	19.55	64.808	10.886	104361204.116647	12	424.9608	6.79651e-05	3.08587e-04
2024/03/14	09:36:30	ok	ok	424.8740	57.228	0.067902	19.58	64.791	10.902	102437830.258778	12	424.9691	6.73813e-05	2.95441e-04
2024/03/14	09:41:30	ok	ok	424.8680	57.224	0.067902	19.57	64.831	10.900	103788528.991542	12	424.9716	6.66260e-05	3.21909e-04
2024/03/14	09:46:30	ok	ok	424.8780	57.229	0.067902	19.62	64.799	10.930	103574234.455749	12	424.9702	6.67537e-05	3.11167e-04
2024/03/14	09:51:30	ok	ok	424.8860	57.233	0.067902	19.65	64.794	10.947	103354476.749999	12	424.9770	6.72266e-05	2.81207e-04
2024/03/14	09:56:30	ok	ok	424.9020	57.233	0.067902	19.68	64.828	10.971	102616236.278500	12	424.9675	6.83098e-05	2.91128e-04
2024/03/14	10:01:30	ok	ok	424.9000	57.234	0.067902	19.71	64.791	10.982	105507106.598011	12	424.9743	6.90799e-05	3.05223e-04
2024/03/14	10:06:30	ok	ok	424.8980	57.233	0.067902	19.72	64.814	10.996	103817167.426077	12	424.9744	6.85353e-05	3.07948e-04
2024/03/14	10:11:30	ok	ok	424.9000	57.238	0.067902	19.77	64.804	11.022	105310768.705210	12	425.0050	6.63314e-05	3.03089e-04
2024/03/14	10:16:30	ok	ok	424.9160	57.238	0.067902	19.78	64.813	11.032	103995111.474034	12	425.0048	6.74109e-05	2.98420e-04
2024/03/14	10:21:30	ok	ok	424.9200	57.234	0.067902	19.79	64.826	11.043	103184206.788487	12	424.9953	6.72642e-05	2.97574e-04
2024/03/14	10:26:30	ok	ok	424.9240	57.241	0.067902	19.81	64.787	11.047	104304718.252088	12	425.0131	6.73131e-05	2.95287e-04
2024/03/14	10:31:30	ok	ok	424.9360	57.238	0.067902	19.84	64.791	11.065	104745032.986597	12	425.0112	6.84285e-05	2.95261e-04
2024/03/14	10:36:30	ok	ok	424.9260	57.239	0.067902	19.89	64.810	11.104	107517570.951028	12	425.0060	6.78415e-05	2.94511e-04
2024/03/14	10:41:30	ok	ok	424.9160	57.240	0.067902	19.91	64.886	11.128	104595894.022305	12	425.0060	6.73513e-05	2.99259e-04
2024/03/14	10:46:30	ok	ok	424.9360	57.240	0.067902	19.92	64.836	11.128	104458975.400728	12	425.0204	6.68853e-05	2.94270e-04
2024/03/14	10:51:30	ok	ok	424.9400	57.240	0.067902	19.93	64.869	11.142	104218393.383508	12	425.0252	6.69533e-05	2.87849e-04
2024/03/14	10:56:30	ok	ok	424.9440	57.243	0.067902	19.96	64.854	11.159	104556297.671794	12	425.0383	6.74156e-05	2.76547e-04
2024/03/14	11:01:30	ok	ok	424.9500	57.244	0.067902	20.02	64.842	11.195	106085117.465074	12	425.0491	6.68435e-05	2.91468e-04
2024/03/14	11:06:30	ok	ok	424.9620	57.252	0.067902	20.07	64.787	11.214	108547502.825050	12	425.0609	6.69308e-05	2.97800e-04
2024/03/14	11:11:30	ok	ok	424.9740	57.253	0.067902	20.09	64.804	11.234	106021504.512909	12	425.0460	6.81784e-05	3.07475e-04
2024/03/14	11:16:30	ok	ok	424.9700	57.247	0.067902	20.15	64.727	11.258	107680892.304622	12	425.0615	6.73055e-05	2.92087e-04
2024/03/14	11:21:30	ok	ok	424.9940	57.253	0.067902	20.21	64.790	11.307	104170307.678808	12	425.0863	6.73439e-05	2.87286e-04
2024/03/14	11:26:30	ok	ok	425.0020	57.259	0.067902	20.25	64.808	11.337	106585101.443727	12	425.0795	6.70943e-05	2.98929e-04
2024/03/14	11:31:30	ok	ok	425.0060	57.257	0.067902	20.28	64.759	11.348	107832914.755340	12	425.1010	6.66532e-05	2.97112e-04
2024/03/14	11:36:30	ok	ok	425.0140	57.262	0.067902	20.31	64.785	11.372	103364238.830641	12	425.1154	6.68690e-05	2.90683e-04
2024/03/14	11:41:30	ok	ok	425.0220	57.265	0.067902	20.35	64.762	11.394	109331271.847441	12	425.1273	6.62738e-05	2.83104e-04
2024/03/14	11:46:30	ok	ok	425.0260	57.262	0.067902	20.37	64.778	11.417	106687612.752735	11	425.1285	6.61922e-05	3.05780e-04
2024/03/14	11:51:30	ok	ok	425.0340	57.265	0.067902	20.42	64.805	11.450	105192652.825749	12	425.1120	6.79474e-05	2.90439e-04
2024/03/14	11:56:30	ok	ok	425.0420	57.267	0.067902	20.47	64.817	11.490	108773976.324900	11	425.1334	6.63613e-05	3.00124e-04
2024/03/14	12:01:30	ok	ok	425.0620	57.269	0.067902	20.52	64.746	11.506	109467383.363625	11	425.1404	6.69803e-05	3.01737e-04
2024/03/14	12:06:30	ok	ok	425.0600	57.267	0.067902	20.54	64.759	11.526	108055228.583180	11	425.1578	6.64862e-05	3.17759e-04
2024/03/14	12:11:30	ok	ok	425.0740	57.270	0.067902	20.60	64.810	11.576	107700195.061639	12	425.1639	6.68433e-05	2.93542e-04
2024/03/14	12:16:30	ok	ok	425.0680	57.268	0.067902	20.60	64.822	11.578	108861719.624366	11	425.1662	6.63373e-05	3.14720e-04
2024/03/14	12:21:30	ok	ok	425.0960	57.275	0.067902	20.67	64.755	11.613	108599121.195998	11	425.1737	6.67068e-05	3.20379e-04
2024/03/14	12:26:30	ok	ok	425.0880	57.275	0.067902	20.69	64.826	11.635	108877215.016959	11	425.1781	6.63202e-05	3.11034e-04
2024/03/14	12:31:30	ok	ok	425.1040	57.283	0.067902	20.73	64.805	11.660	109358293.820341	11	425.1983	6.59654e-05	2.98996e-04
2024/03/14	12:36:30	ok	ok	425.1060	57.274	0.067902	20.76	64.831	11.685	110789072.491027	11	425.1852	6.64960e-05	3.14385e-04
2024/03/14	12:41:30	ok	ok	425.1100	57.279	0.067902	20.79	64.817	11.700	111058665.454528	11	425.2105	6.59722e-05	3.02903e-04
2024/03/14	12:46:30	ok	ok	425.1340	57.283	0.067902	20.86	64.840	11.754	112088860.912568	11	425.2122	6.63454e-05	3.05655e-04
2024/03/14	12:51:30	ok	ok	425.1320	57.282	0.067902	20.90	64.858	11.786	110808429.317944	11	425.2094	6.70873e-05	3.13081e-04
2024/03/14	12:56:30	ok	ok	425.1260	57.283	0.067902	20.93	64.865	11.806	111707750.238838	11	425.2114	6.67362e-05	3.10100e-04
2024/03/14	13:01:30	ok	ok	425.1360	57.287	0.067902	20.97	64.851	11.832	109992309.166184	12	425.2226	6.62066e-05	2.85202e-04
2024/03/14	13:06:30	ok	ok	425.1500	57.289	0.067902	20.98	64.904	11.851	108862486.098702	12	425.2514	6.66508e-05	3.69291e-04
2024/03/14	13:11:30	ok	ok	425.1560	57.288	0.067902	21.04	64.895	11.888	113512801.345705	12	425.2970	6.58151e-05	3.93643e-04
2024/03/14	13:16:30	ok	ok	425.1620	57.292	0.067902	21.10	64.837	11.920	110630670.304093	12	425.2472	6.64098e-05	2.90152e-04
2024/03/14	13:21:30	ok	ok	425.1720	57.290	0.067902	21.11	64.860	11.933	111184252.431867	11	425.2544	6.58686e-05	3.17534e-04
2024/03/14	13:26:30	ok	ok	425.1640	57.290	0.067902	21.14	64.913	11.962	111713791.357921	12	425.2967	6.54947e-05	4.03438e-04
2024/03/14	13:31:30	ok	ok	425.1840	57.294	0.067902	21.20	64.897	11.999	109140022.370904	11	425.2638	6.65992e-05	3.17047e-04
2024/03/14	13:36:30	ok	ok	425.1880	57.293	0.067902	21.28	64.881	12.054	111451361.990885	12	425.2609	6.63466e-05	2.93978e-04
2024/03/14	13:41:30	--	ok	425.2160	57.303	0.067902	21.31	64.886	12.076	111826414.286506	11	425.3130	6.72646e-05	3.90999e-04
2024/03/14	13:41:37	ok	ok	425.0380	57.261	0.067891	21.33	64.858	12.080	120026983.339229	11	425.1275	6.66005e-05	3.11880e-04
2024/03/14	13:46:36	ok	ok	425.0280	57.256	0.067891	21.34	64.913	12.101	115725792.779125	13	425.1373	6.69384e-05	3.99049e-04
2024/03/14	13:51:36	ok	ok	425.0520	57.260	0.067891	21.41	64.823	12.133	116082334.703605	13	425.1936	6.50226e-05	3.96682e-04
2024/03/14	13:56:36	ok	ok	425.0520	57.265	0.067891	21.47	64.906	12.188	116732231.931605	12	425.1763	6.60139e-05	3.97859e-04
2024/03/14	14:01:36	ok	ok	425.0680	57.270	0.067891	21.54	64.849	12.228	115097581.796903	14	425.1743	6.68828e-05	3.90344e-04
2024/03/14	14:06:36	ok	ok	425.0760	57.272	0.067891	21.58	64.826	12.254	117779027.688821	12	425.1909	6.67738e-05	4.15215e-04
2024/03/14	14:11:36	ok	ok	425.0960	57.271	0.067891	21.64	64.817	12.294	119590794.155560	13	425.2208	6.56369e-05	3.78335e-04
2024/03/14	14:16:36	ok	ok	425.1180	57.279	0.067891	21.72	64.822	12.354	114589922.966435	13	425.2376	6.56941e-05	3.93528e-04
2024/03/14	14:21:36	ok	ok	425.1120	57.278	0.067891	21.80	64.836	12.408	118913752.878991	13	425.2267	6.64521e-05	3.67928e-04
2024/03/14	14:26:36	ok	ok	425.1360	57.283	0.067891	21.85	64.817	12.444	116762515.888590	12	425.2552	6.61658e-05	3.82842e-04
2024/03/14	14:31:36	ok	ok	425.1420	57.284	0.067891	21.92	64.810	12.493	112443658.617392	14	425.2532	6.54236e-05	3.66910e-04
2024/03/14	14:36:36	ok	ok	425.1800	57.289	0.067891	22.01	64.877	12.567	118375257.258189	12	425.2870	6.59994e-05	3.91843e-04
2024/03/14	14:41:36	ok	ok	425.1820	57.289	0.067891	22.08	64.901	12.624	116572300.745086	13	425.2907	6.55166e-05	3.81886e-04
2024/03/14	14:46:36	--	ok	424.7700	57.198	0.067891	21.00	67.222	12.286	112779038.876852	13	424.9040	6.58500e-05	3.91693e-04
2024/03/14	14:46:43	ok	ok	424.9940	57.253	0.067903	20.98	67.271	12.283	116975982.314931	14	425.1083	6.76156e-05	3.94208e-04
2024/03/14	14:51:42	--	ok	424.7200	57.200	0.067903	20.25	68.101	11.913	114882583.515753	11	424.7949	6.82970e-05	3.77658e-04
2024/03/14	14:51:49	ok	ok	424.9940	57.267	0.067917	20.23	68.042	11.893	120573117.401062	12	425.0757	6.84187e-05	3.10745e-04
2024/03/14	14:56:48	--	ok	424.7740	57.232	0.067917	19.75	68.357	11.616	121537625.652603	12	424.8626	6.72630e-05	2.87875e-04
2024/03/14	14:56:55	ok	ok	424.9960	57.286	0.067929	19.75	68.357	11.616	119485089.438926	12	425.1472	6.79769e-05	2.12219e-04
2024/03/14	15:01:54	ok	ok	424.8400	57.259	0.067929	19.43	68.504	11.422	123785675.272336	12	424.9581	6.78922e-05	1.86646e-04
2024/03/14	15:06:54	--	ok	424.7140	57.237	0.067929	19.14	68.603	11.248	120783724.848711	12	424.8295	6.80075e-05	2.04078e-04
2024/03/14	15:07:01	ok	ok	425.0180	57.306	0.067944	19.10	68.614	11.221	121336719.925965	12	425.1639	6.72320e-05	2.93024e-04
2024/03/14	15:12:00	ok	ok	424.9040	57.282	0.067944	18.87	68.692	11.087	118552235.784947	12	425.0397	6.65170e-05	2.90723e-04
2024/03/14	15:17:00	ok	ok	424.8020	57.262	0.067944	18.65	68.710	10.942	117948434.464529	12	424.9254	6.71630e-05	2.80498e-04
2024/03/14	15:22:00	--	ok	424.7080	57.246	0.067944	18.49	68.731	10.844	114622896.539987	12	424.8366	6.73102e-05	2.82901e-04
2024/03/14	15:22:07	ok	ok	424.9940	57.314	0.067959	18.50	68.714	10.850	110078319.165740	11	425.1251	6.80285e-05	3.24626e-04
2024/03/14	15:27:06	ok	ok	424.8920	57.293	0.067959	18.32	68.809	10.747	117810890.221821	12	425.0548	6.67202e-05	2.88117e-04
2024/03/14	15:32:06	ok	ok	424.8100	57.274	0.067959	18.19	68.824	10.670	119298749.433816	13	424.9424	6.83669e-05	2.77567e-04
2024/03/14	15:37:06	--	ok	424.7480	57.264	0.067959	18.07	68.879	10.597	116921860.836665	13	424.9371	6.53293e-05	3.06608e-04
2024/03/14	15:37:13	ok	ok	425.0020	57.318	0.067972	18.05	68.838	10.583	111310960.336491	13	425.1515	6.79167e-05	2.94719e-04
2024/03/14	15:42:12	ok	ok	424.9500	57.304	0.067972	17.97	68.806	10.524	113195574.464636	15	425.0167	6.93623e-05	3.39702e-04
2024/03/14	15:47:12	--	ok	425.3500	57.396	0.067972	19.20	66.300	10.906	119383093.346084	14	425.4321	6.85731e-05	2.73588e-04
2024/03/14	15:47:19	ok	ok	424.9700	57.302	0.067955	19.18	66.218	10.884	113169868.302033	12	425.1284	6.72931e-05	2.11658e-04
2024/03/14	15:52:18	--	ok	425.2380	57.354	0.067955	19.86	65.638	11.229	113980567.168358	12	425.3657	6.62271e-05	2.05652e-04
2024/03/14	15:52:25	ok	ok	424.9480	57.288	0.067942	19.85	65.628	11.216	114019366.868106	12	425.0661	6.80815e-05	3.17348e-04
2024/03/14	15:57:24	ok	ok	425.1440	57.317	0.067942	20.32	65.396	11.488	114307890.730708	12	425.2227	6.81596e-05	3.01495e-04
2024/03/14	16:02:24	--	ok	425.2620	57.331	0.067942	20.66	65.312	11.704	116030122.753142	12	425.3405	6.75000e-05	2.94735e-04
2024/03/14	16:02:31	ok	ok	424.9880	57.277	0.067928	20.67	65.272	11.706	119800969.451866	11	425.1207	6.77724e-05	3.86823e-04
2024/03/14	16:07:30	ok	ok	425.1040	57.290	0.067928	20.90	65.257	11.859	115868415.084967	11	425.1932	6.68596e-05	3.05722e-04
2024/03/14	16:12:30	ok	ok	425.1660	57.297	0.067928	21.11	65.176	11.992	119918054.018425	13	425.2700	6.76143e-05	3.70683e-04
2024/03/14	16:17:30	--	ok	425.2320	57.308	0.067928	21.28	65.188	12.111	122297951.361106	11	425.3117	6.66289e-05	3.21777e-04
2024/03/14	16:17:37	ok	ok	425.0200	57.262	0.067916	21.31	65.142	12.123	122727628.413326	12	425.1462	6.71046e-05	4.11485e-04
2024/03/14	16:22:36	ok	ok	425.0740	57.270	0.067916	21.42	65.144	12.202	123288865.497582	13	425.1686	6.58790e-05	3.15172e-04
2024/03/14	16:27:36	ok	ok	425.1240	57.278	0.067916	21.57	65.193	12.312	129332804.234835	12	425.2530	6.65223e-05	4.19831e-04
2024/03/14	16:32:36	ok	ok	425.1360	57.283	0.067916	21.64	65.185	12.364	125040630.703850	12	425.2140	6.69612e-05	2.98439e-04
2024/03/14	16:37:36	ok	ok	425.1680	57.292	0.067916	21.77	65.249	12.466	125952089.727018	13	425.2926	6.64222e-05	3.68400e-04
2024/03/14	16:42:36	ok	ok	425.1900	57.298	0.067916	21.82	65.229	12.502	126118445.608278	13	425.3217	6.53263e-05	3.89923e-04
2024/03/14	16:47:36	--	ok	425.2360	57.296	0.067916	21.91	65.266	12.571	130414319.282800	14	425.3175	6.65706e-05	3.62079e-04
2024/03/14	16:47:43	ok	ok	424.9940	57.253	0.067903	21.91	65.277	12.573	132856617.496653	13	425.1377	6.70859e-05	3.82517e-04
2024/03/14	16:52:42	ok	ok	425.0560	57.256	0.067903	21.95	65.295	12.608	124194696.880375	13	425.1581	6.57054e-05	3.60950e-04
2024/03/14	16:57:42	ok	ok	425.0580	57.263	0.067903	22.02	65.350	12.669	124950254.424853	15	425.1776	6.58845e-05	3.75467e-04
2024/03/14	17:02:42	ok	ok	425.0800	57.264	0.067903	22.05	65.376	12.695	125635198.529690	12	425.1761	6.66049e-05	3.75016e-04
2024/03/14	17:07:42	ok	ok	425.1020	57.271	0.067903	22.15	65.376	12.770	119083442.317784	15	425.1977	6.48947e-05	3.31108e-04
2024/03/14	17:12:42	ok	ok	425.1060	57.271	0.067903	22.16	65.357	12.776	124737509.459910	13	425.2078	6.55844e-05	3.55996e-04
2024/03/14	17:17:42	--	ok	424.6260	57.165	0.067903	20.83	67.967	12.299	115647611.220953	13	424.7037	6.77911e-05	3.71188e-04
2024/03/14	17:17:49	ok	ok	424.9640	57.252	0.067922	20.83	67.996	12.305	121278889.399115	11	425.0527	6.84731e-05	3.68130e-04
2024/03/14	17:22:48	--	ok	424.6900	57.194	0.067922	20.13	68.598	11.922	121402888.292149	14	424.7763	6.56420e-05	3.04552e-04
2024/03/14	17:22:55	ok	ok	424.9860	57.268	0.067938	20.15	68.618	11.935	123202365.787202	12	425.1232	6.68120e-05	1.88212e-04
2024/03/14	17:27:54	--	ok	424.7680	57.235	0.067938	19.65	68.884	11.638	124524137.868851	12	424.8552	6.79678e-05	3.01587e-04
2024/03/14	17:28:00	ok	ok	425.0260	57.289	0.06795	19.65	68.873	11.636	115789150.428546	12	425.1485	6.75502e-05	1.99121e-04
2024/03/14	17:33:00	ok	ok	424.8580	57.262	0.06795	19.29	69.003	11.410	117388664.515380	12	424.9632	6.68841e-05	1.84548e-04
2024/03/14	17:38:00	--	ok	424.7240	57.240	0.06795	18.96	69.084	11.205	119323649.233324	12	424.8323	6.68348e-05	1.94257e-04
2024/03/14	17:38:07	ok	ok	424.9920	57.303	0.067964	18.97	69.104	11.218	115514527.377841	12	425.1467	6.70761e-05	2.96274e-04
2024/03/14	17:43:06	ok	ok	424.8680	57.280	0.067964	18.70	69.145	11.048	118535879.049559	12	424.9901	6.77011e-05	2.75753e-04
2024/03/14	17:48:06	--	ok	424.7600	57.256	0.067964	18.46	69.191	10.897	117092496.918969	12	424.8825	6.76649e-05	2.65036e-04
2024/03/14	17:48:13	ok	ok	424.9740	57.313	0.067976	18.46	69.191	10.897	113863141.698821	12	425.1364	6.77927e-05	3.05183e-04
2024/03/14	17:53:12	ok	ok	424.8680	57.292	0.067976	18.26	69.241	10.779	121200630.153876	13	424.9974	6.81333e-05	2.75818e-04
2024/03/14	17:58:12	--	ok	424.7720	57.274	0.067976	18.08	69.239	10.661	118490238.705339	12	424.9286	6.77539e-05	2.91284e-04
2024/03/14	17:58:19	ok	ok	424.9940	57.326	0.067988	18.09	69.232	10.670	110424631.548649	13	425.1573	6.89781e-05	3.16152e-04
2024/03/14	18:03:18	ok	ok	424.9180	57.307	0.067988	17.94	69.244	10.574	114402339.639642	13	425.0632	6.85983e-05	2.85395e-04
2024/03/14	18:08:18	ok	ok	424.8380	57.291	0.067988	17.81	69.287	10.499	111419678.833441	13	424.9961	6.82047e-05	2.89637e-04
2024/03/14	18:13:18	--	ok	424.7960	57.284	0.067988	17.68	69.227	10.410	116795863.886802	14	424.9004	6.95894e-05	3.61541e-04
2024/03/14	18:13:25	ok	ok	425.0360	57.333	0.067999	17.75	69.191	10.449	111452280.987217	13	425.1916	6.83556e-05	3.05762e-04
2024/03/14	18:18:24	--	ok	425.4320	57.429	0.067999	19.03	66.526	10.836	120434203.252052	13	425.5840	6.71339e-05	2.87413e-04
2024/03/14	18:18:31	ok	ok	425.0140	57.324	0.067977	19.06	66.531	10.854	111242109.968645	12	425.1814	6.70879e-05	2.80666e-04
2024/03/14	18:23:30	--	ok	425.2240	57.356	0.067977	19.60	66.082	11.128	114586405.962239	12	425.3794	6.61415e-05	2.62453e-04
2024/03/14	18:23:37	ok	ok	424.9840	57.304	0.067966	19.58	66.049	11.113	113738842.530776	12	425.1558	6.61153e-05	2.08389e-04
2024/03/14	18:28:36	ok	ok	425.1460	57.313	0.067966	19.99	65.872	11.354	111424483.584027	12	425.2346	6.74043e-05	2.99898e-04
2024/03/14	18:33:36	--	ok	425.2320	57.328	0.067966	20.28	65.705	11.514	115587033.131614	12	425.3076	6.83109e-05	3.14893e-04
2024/03/14	18:33:43	ok	ok	425.0180	57.282	0.067954	20.29	65.687	11.519	116528750.058301	12	425.1041	6.84309e-05	2.92043e-04
2024/03/14	18:38:42	ok	ok	425.0960	57.290	0.067954	20.50	65.687	11.664	119830179.534214	11	425.1812	6.69778e-05	2.99087e-04
2024/03/14	18:43:42	ok	ok	425.1560	57.300	0.067954	20.67	65.618	11.768	124280298.942473	12	425.2343	6.78929e-05	3.00641e-04
2024/03/14	18:48:42	--	ok	425.2020	57.306	0.067954	20.83	65.660	11.882	123702362.080693	13	425.2945	6.64826e-05	3.06600e-04
2024/03/14	18:48:48	ok	ok	425.0380	57.276	0.067943	20.84	65.623	11.884	128551225.300992	11	425.1573	6.69865e-05	3.10271e-04
2024/03/14	18:53:48	ok	ok	425.0940	57.281	0.067943	20.96	65.652	11.969	125280847.782467	12	425.2043	6.66608e-05	3.79154e-04
2024/03/14	18:58:48	ok	ok	425.1340	57.288	0.067943	21.00	65.652	11.999	126389828.018596	12	425.2379	6.69866e-05	4.02735e-04
2024/03/14	19:03:48	ok	ok	425.1720	57.289	0.067943	21.11	65.623	12.074	129084105.872359	11	425.2391	6.71003e-05	3.16578e-04
2024/03/14	19:08:48	ok	ok	425.2000	57.301	0.067943	21.20	65.650	12.139	129490011.795553	11	425.2649	6.71235e-05	3.06513e-04
2024/03/14	19:13:48	--	ok	425.2320	57.303	0.067943	21.26	65.611	12.171	125669555.824499	13	425.2996	6.65800e-05	3.02395e-04
2024/03/14	19:13:55	ok	ok	424.9720	57.253	0.06793	21.27	65.634	12.185	126979741.157651	11	425.0406	6.79277e-05	2.97965e-04
2024/03/14	19:18:54	ok	ok	424.9780	57.247	0.06793	21.34	65.577	12.225	126802598.317584	11	425.0511	6.78006e-05	3.10153e-04
2024/03/14	19:23:54	ok	ok	424.9760	57.249	0.06793	21.37	65.602	12.248	123911419.398931	14	425.0656	6.71787e-05	3.81686e-04
2024/03/14	19:28:54	ok	ok	425.0240	57.256	0.06793	21.47	65.591	12.317	131475499.040198	12	425.0719	6.71360e-05	3.03847e-04
2024/03/14	19:33:54	ok	ok	425.0260	57.256	0.06793	21.50	65.597	12.339	129012883.404517	13	425.1059	6.75676e-05	3.71460e-04
2024/03/14	19:38:54	ok	ok	425.0460	57.259	0.06793	21.55	65.647	12.388	131419433.988376	12	425.1475	6.68952e-05	4.04709e-04
2024/03/14	19:43:54	ok	ok	425.0600	57.263	0.06793	21.61	65.618	12.425	131646751.963384	14	425.1519	6.66053e-05	3.85943e-04
2024/03/14	19:48:54	ok	ok	425.0760	57.269	0.06793	21.65	65.595	12.451	129527470.878762	11	425.1241	6.67976e-05	3.10329e-04
2024/03/14	19:53:54	ok	ok	425.0920	57.266	0.06793	21.67	65.629	12.467	134632349.745950	12	425.1815	6.69794e-05	3.84984e-04
2024/03/14	19:58:54	ok	ok	425.1120	57.271	0.06793	21.74	65.582	12.510	133305073.776301	14	425.1787	6.60809e-05	3.00115e-04
2024/03/14	20:03:54	ok	ok	425.1000	57.269	0.06793	21.77	65.650	12.542	130717334.132128	12	425.2001	6.62270e-05	4.07683e-04
2024/03/14	20:08:54	ok	ok	425.0940	57.270	0.06793	21.75	65.707	12.544	131990452.131810	14	425.1911	6.62815e-05	3.84113e-04
2024/03/14	20:13:54	ok	ok	425.0860	57.265	0.06793	21.77	65.650	12.542	136609872.493196	13	425.1636	6.76463e-05	3.83859e-04
2024/03/14	20:18:54	ok	ok	425.1120	57.273	0.06793	21.81	65.748	12.592	133362882.396967	13	425.1828	6.68446e-05	3.78277e-04
2024/03/14	20:23:54	ok	ok	425.0820	57.268	0.06793	21.78	65.742	12.570	132592759.121509	14	425.1646	6.63084e-05	3.76291e-04
2024/03/14	20:28:54	ok	ok	425.0860	57.267	0.06793	21.77	65.792	12.570	128149929.608417	13	425.1768	6.61363e-05	3.83363e-04
2024/03/14	20:33:54	ok	ok	425.0680	57.265	0.06793	21.75	65.808	12.563	130580808.069067	13	425.1562	6.61328e-05	3.75216e-04
2024/03/14	20:38:54	ok	ok	425.0600	57.265	0.06793	21.78	65.774	12.576	126629339.119692	12	425.1528	6.62317e-05	3.87496e-04
2024/03/14	20:43:54	ok	ok	425.0720	57.262	0.06793	21.78	65.834	12.587	127723240.839052	12	425.1485	6.66155e-05	3.93678e-04
2024/03/14	20:48:54	ok	ok	425.0440	57.261	0.06793	21.81	65.830	12.608	130204634.837992	13	425.1520	6.60253e-05	3.81333e-04
2024/03/14	20:53:54	ok	ok	425.0540	57.263	0.06793	21.82	65.834	12.618	127174077.206134	13	425.1505	6.55288e-05	3.93024e-04
2024/03/14	20:58:54	ok	ok	425.0540	57.262	0.06793	21.84	65.835	12.630	127653494.967214	14	425.1326	6.61753e-05	3.71966e-04
2024/03/14	21:03:54	ok	ok	425.0400	57.260	0.06793	21.85	65.808	12.635	128953668.605934	14	425.1190	6.68448e-05	3.66240e-04
2024/03/14	21:08:54	ok	ok	425.0280	57.257	0.06793	21.81	65.820	12.606	127594187.034561	13	425.1250	6.53942e-05	3.81201e-04
2024/03/14	21:13:54	ok	ok	425.0020	57.255	0.06793	21.82	65.866	12.624	127195632.524277	12	425.0994	6.64526e-05	4.02095e-04
2024/03/14	21:18:54	ok	ok	425.0040	57.254	0.06793	21.85	65.899	12.652	125310602.595361	14	425.0734	6.68006e-05	3.63724e-04
2024/03/14	21:23:54	ok	ok	424.9960	57.249	0.06793	21.85	65.890	12.650	125554891.884579	12	425.0836	6.67808e-05	3.94104e-04
2024/03/14	21:28:54	ok	ok	424.9780	57.246	0.06793	21.84	65.898	12.642	129958778.281603	11	425.0175	6.75360e-05	3.18477e-04
2024/03/14	21:33:54	ok	ok	424.9640	57.242	0.06793	21.82	65.895	12.630	132632548.370279	14	425.0430	6.71378e-05	3.68703e-04
2024/03/14	21:38:54	ok	ok	424.9640	57.242	0.06793	21.84	65.867	12.636	122865465.467873	12	425.0551	6.59432e-05	3.80541e-04
2024/03/14	21:43:54	ok	ok	424.9580	57.241	0.06793	21.84	65.908	12.644	127740533.166344	13	425.0218	6.63711e-05	3.23504e-04
2024/03/14	21:48:54	ok	ok	424.9480	57.245	0.06793	21.87	65.881	12.658	129661685.339163	11	425.0065	6.63211e-05	3.18256e-04
2024/03/14	21:53:54	ok	ok	424.9420	57.240	0.06793	21.87	65.893	12.661	130026924.458609	14	425.0317	6.63124e-05	3.68888e-04
2024/03/14	21:58:54	ok	ok	424.9340	57.240	0.06793	21.87	65.893	12.661	128062559.782615	13	425.0248	6.60469e-05	3.66788e-04
2024/03/14	22:03:54	ok	ok	424.9060	57.233	0.06793	21.85	65.870	12.647	133485884.268007	14	424.9869	6.67445e-05	3.74024e-04
2024/03/14	22:08:54	ok	ok	424.9060	57.231	0.06793	21.85	65.899	12.652	130108997.245678	14	424.9931	6.65215e-05	3.69189e-04
2024/03/14	22:13:54	ok	ok	424.9020	57.230	0.06793	21.82	65.957	12.642	127123584.046058	13	425.0051	6.59702e-05	3.73175e-04
2024/03/14	22:18:54	ok	ok	424.8660	57.225	0.06793	21.81	65.922	12.625	129128619.015003	14	424.9521	6.68578e-05	3.70274e-04
2024/03/14	22:23:54	ok	ok	424.8680	57.222	0.06793	21.82	65.913	12.633	134241536.249845	12	424.9699	6.66163e-05	3.91631e-04
2024/03/14	22:28:54	ok	ok	424.8420	57.212	0.06793	21.80	66.012	12.633	131150755.955599	14	424.9250	6.73799e-05	3.60362e-04
2024/03/14	22:33:54	ok	ok	424.8300	57.215	0.06793	21.80	65.971	12.625	131581440.452174	14	424.9104	6.62986e-05	3.08565e-04
2024/03/14	22:38:54	ok	ok	424.8180	57.210	0.06793	21.81	65.943	12.630	129830325.839172	13	424.9302	6.55978e-05	3.74095e-04
2024/03/14	22:43:54	ok	ok	424.8280	57.212	0.06793	21.82	65.904	12.632	132607830.283965	13	424.9041	6.73098e-05	3.71851e-04
2024/03/14	22:48:54	ok	ok	424.8100	57.211	0.06793	21.82	65.934	12.637	129518301.241800	13	424.9200	6.58037e-05	3.80794e-04
2024/03/14	22:53:54	ok	ok	424.8020	57.205	0.06793	21.81	65.954	12.632	129868103.927779	14	424.8968	6.66914e-05	3.62293e-04
2024/03/14	22:58:54	--	ok	424.7980	57.207	0.06793	21.81	65.931	12.627	131184584.397324	14	424.8803	6.74100e-05	3.60546e-04
2024/03/14	22:59:01	ok	ok	424.9860	57.248	0.06794	21.81	65.931	12.627	134037621.642926	12	425.0809	6.63445e-05	2.94615e-04
2024/03/14	23:04:00	ok	ok	424.9700	57.245	0.06794	21.80	65.930	12.617	140818817.801681	12	425.0658	6.52518e-05	3.08961e-04
2024/03/14	23:09:00	ok	ok	424.9500	57.247	0.06794	21.80	65.930	12.617	140987692.465063	12	425.0593	6.62506e-05	3.86113e-04
2024/03/14	23:14:00	ok	ok	424.9440	57.240	0.06794	21.78	65.927	12.605	143223566.936008	14	425.0480	6.72966e-05	3.80228e-04
2024/03/14	23:19:00	ok	ok	424.9260	57.240	0.06794	21.78	65.957	12.611	140483550.417354	14	425.0100	6.71721e-05	3.55302e-04
2024/03/14	23:24:00	ok	ok	424.9240	57.239	0.06794	21.80	65.930	12.617	142273385.123665	13	425.0175	6.69136e-05	3.83964e-04
2024/03/14	23:29:00	ok	ok	424.9140	57.239	0.06794	21.81	65.994	12.639	142416547.723310	14	424.9887	6.65259e-05	2.86491e-04
2024/03/14	23:34:00	ok	ok	424.8940	57.228	0.06794	21.75	65.972	12.594	144359647.987559	12	425.0052	6.61091e-05	3.93473e-04
2024/03/14	23:39:00	ok	ok	424.8680	57.227	0.06794	21.78	65.936	12.607	138858794.343265	14	424.9621	6.74006e-05	3.55390e-04
2024/03/14	23:44:00	ok	ok	424.8440	57.216	0.06794	21.74	66.032	12.596	142487217.526581	13	424.9284	6.78122e-05	3.68859e-04
2024/03/14	23:49:00	ok	ok	424.8020	57.206	0.06794	21.60	66.177	12.521	138006144.218415	12	424.9200	6.63257e-05	3.83151e-04
2024/03/14	23:54:00	--	ok	424.7700	57.204	0.06794	21.55	66.200	12.492	138984652.554768	12	424.8676	6.54604e-05	3.09780e-04
2024/03/14	23:54:07	ok	ok	425.0720	57.273	0.067953	21.61	66.140	12.524	131436096.803498	12	425.1544	6.63890e-05	3.04453e-04
2024/03/14	23:59:06	ok	ok	425.0320	57.258	0.067953	21.62	65.977	12.502	128597031.694251	13	425.0992	6.60074e-05	3.06246e-04
2024/03/15	00:04:06	ok	ok	425.0260	57.253	0.067953	21.62	66.050	12.516	131990871.178554	14	425.1179	6.44897e-05	3.21904e-04
2024/03/15	00:09:06	ok	ok	425.0120	57.255	0.067953	21.62	65.998	12.506	131060774.749134	13	425.1075	6.62682e-05	3.99070e-04
2024/03/15	00:14:06	ok	ok	424.9900	57.248	0.067953	21.65	65.963	12.521	130475270.293715	12	425.0702	6.73378e-05	3.91693e-04
2024/03/15	00:19:06	ok	ok	424.9840	57.247	0.067953	21.61	65.954	12.488	133166875.813666	12	425.0324	6.64745e-05	3.02551e-04
2024/03/15	00:24:06	ok	ok	424.9780	57.243	0.067953	21.62	65.986	12.504	133865604.984939	11	425.0203	6.66656e-05	3.10896e-04
2024/03/15	00:29:06	ok	ok	424.9520	57.239	0.067953	21.60	65.994	12.486	130304033.549823	12	425.0023	6.66278e-05	3.03450e-04
2024/03/15	00:34:06	ok	ok	424.9320	57.237	0.067953	21.60	65.953	12.478	131547266.906575	13	425.0096	6.56579e-05	3.04703e-04
2024/03/15	00:39:06	ok	ok	424.9280	57.235	0.067953	21.60	65.982	12.484	135946789.401436	12	424.9987	6.55467e-05	3.05918e-04
2024/03/15	00:44:06	ok	ok	424.9160	57.235	0.067953	21.57	65.968	12.458	131629093.287969	14	424.9955	6.65032e-05	3.58629e-04
2024/03/15	00:49:06	ok	ok	424.9060	57.222	0.067953	21.55	65.972	12.450	129836149.824671	14	424.9801	6.66729e-05	3.68822e-04
2024/03/15	00:54:06	ok	ok	424.8860	57.224	0.067953	21.54	65.982	12.442	132536185.474693	12	424.9345	6.68732e-05	3.02494e-04
2024/03/15	00:59:06	ok	ok	424.8680	57.223	0.067953	21.54	66.003	12.446	129913916.169120	14	424.9477	6.62787e-05	3.72126e-04
2024/03/15	01:04:06	ok	ok	424.8500	57.216	0.067953	21.54	66.003	12.446	128474256.501116	12	424.8927	6.68728e-05	3.09135e-04
2024/03/15	01:09:06	ok	ok	424.8420	57.212	0.067953	21.52	65.980	12.430	133512816.584753	13	424.9099	6.63641e-05	2.98619e-04
2024/03/15	01:14:06	ok	ok	424.8280	57.207	0.067953	21.54	65.971	12.440	132703177.258127	11	424.8876	6.65567e-05	3.18228e-04
2024/03/15	01:19:06	ok	ok	424.8360	57.211	0.067953	21.54	65.971	12.440	131404691.194596	12	424.9178	6.70475e-05	3.85464e-04
2024/03/15	01:24:06	ok	ok	424.8420	57.211	0.067953	21.54	65.962	12.438	129942186.261050	14	424.9050	6.54000e-05	2.93399e-04
2024/03/15	01:29:06	--	ok	424.7940	57.200	0.067953	21.48	65.991	12.401	128831974.127237	13	424.8685	6.78122e-05	3.84038e-04
2024/03/15	01:29:12	ok	ok	424.9840	57.255	0.067963	21.48	66.003	12.404	129744134.659014	12	425.1347	6.66162e-05	4.15300e-04
2024/03/15	01:34:12	ok	ok	424.9600	57.247	0.067963	21.51	66.017	12.427	141021031.423892	12	425.0798	6.71995e-05	4.02741e-04
2024/03/15	01:39:12	ok	ok	424.9320	57.242	0.067963	21.47	65.948	12.384	142370079.640703	13	425.0227	6.58996e-05	3.23361e-04
2024/03/15	01:44:12	ok	ok	424.9240	57.238	0.067963	21.50	65.943	12.404	141891689.228235	14	425.0383	6.63080e-05	3.74332e-04
2024/03/15	01:49:12	ok	ok	424.9160	57.234	0.067963	21.47	65.980	12.390	141506172.205972	14	425.0248	6.67224e-05	3.81788e-04
2024/03/15	01:54:12	ok	ok	424.9220	57.236	0.067963	21.45	65.966	12.378	142906382.093183	11	424.9838	6.74961e-05	3.09468e-04
2024/03/15	01:59:12	ok	ok	424.8940	57.233	0.067963	21.47	65.907	12.376	135018443.950507	13	425.0212	6.52146e-05	3.59851e-04
2024/03/15	02:04:12	ok	ok	424.8900	57.231	0.067963	21.45	65.934	12.372	141280744.608934	12	424.9614	6.72722e-05	2.97818e-04
2024/03/15	02:09:12	ok	ok	424.8640	57.223	0.067963	21.44	65.922	12.360	140079913.208975	12	424.9940	6.64186e-05	3.93752e-04
2024/03/15	02:14:12	ok	ok	424.8660	57.224	0.067963	21.44	65.890	12.354	141595522.065087	12	424.9533	6.70037e-05	3.05723e-04
2024/03/15	02:19:12	ok	ok	424.8100	57.210	0.067963	21.37	66.081	12.338	140602379.383300	11	424.8863	6.74529e-05	3.15830e-04
2024/03/15	02:24:12	--	ok	424.7920	57.206	0.067963	21.31	66.154	12.312	138610966.865597	13	424.8904	6.77398e-05	3.78226e-04
2024/03/15	02:24:18	ok	ok	425.0320	57.263	0.067974	21.31	66.090	12.300	135530336.891876	11	425.1209	6.69822e-05	3.13304e-04
2024/03/15	02:29:18	ok	ok	424.9800	57.249	0.067974	21.31	66.040	12.290	145403337.808781	11	425.0720	6.70397e-05	3.19444e-04
2024/03/15	02:34:18	ok	ok	424.9800	57.252	0.067974	21.36	65.957	12.305	143550522.877731	11	425.0532	6.77909e-05	3.13675e-04
2024/03/15	02:39:18	ok	ok	424.9780	57.252	0.067974	21.37	65.959	12.315	139923003.792331	11	425.0651	6.67396e-05	3.16053e-04
2024/03/15	02:44:18	ok	ok	424.9640	57.249	0.067974	21.37	65.948	12.313	139379764.989090	12	425.0895	6.69927e-05	3.78639e-04
2024/03/15	02:49:18	ok	ok	424.9480	57.241	0.067974	21.37	65.917	12.307	141846219.703572	12	425.0616	6.56338e-05	3.17523e-04
2024/03/15	02:54:18	ok	ok	424.9560	57.243	0.067974	21.34	65.922	12.289	144019061.737804	13	425.0503	6.70050e-05	3.13286e-04
2024/03/15	02:59:18	ok	ok	424.9420	57.242	0.067974	21.38	65.849	12.304	143749945.443389	12	425.0646	6.49782e-05	3.24308e-04
2024/03/15	03:04:18	ok	ok	424.9400	57.240	0.067974	21.36	65.907	12.296	141085785.700452	12	425.0555	6.71716e-05	4.08341e-04
2024/03/15	03:09:18	ok	ok	424.9340	57.235	0.067974	21.37	65.898	12.304	146934269.150163	12	425.0504	6.69183e-05	4.06025e-04
2024/03/15	03:14:18	ok	ok	424.9140	57.234	0.067974	21.36	65.885	12.292	140940530.796204	11	424.9887	6.73356e-05	3.08420e-04
2024/03/15	03:19:18	ok	ok	424.9020	57.230	0.067974	21.36	65.907	12.296	140858792.896255	13	424.9834	6.69468e-05	3.11375e-04
2024/03/15	03:24:18	ok	ok	424.8960	57.230	0.067974	21.37	65.797	12.285	142006699.548359	12	425.0006	6.57763e-05	3.14035e-04
2024/03/15	03:29:18	ok	ok	424.8860	57.225	0.067974	21.34	65.872	12.280	142697785.190129	12	425.0017	6.53529e-05	3.16478e-04
2024/03/15	03:34:18	ok	ok	424.8680	57.226	0.067974	21.33	65.921	12.278	141279638.058900	13	425.0011	6.55203e-05	3.82355e-04
2024/03/15	03:39:18	ok	ok	424.8480	57.222	0.067974	21.30	65.916	12.258	142754795.318140	12	424.9664	6.70663e-05	3.96078e-04
2024/03/15	03:44:18	ok	ok	424.8380	57.221	0.067974	21.28	65.931	12.249	140504832.529131	13	424.9349	6.81968e-05	3.82385e-04
2024/03/15	03:49:18	ok	ok	424.8240	57.213	0.067974	21.26	65.957	12.235	141474819.112427	11	424.8905	6.74325e-05	2.98220e-04
2024/03/15	03:54:18	--	ok	424.7980	57.210	0.067974	21.24	65.904	12.216	140739580.115901	13	424.8943	6.79841e-05	3.77490e-04
2024/03/15	03:54:24	ok	ok	425.0340	57.268	0.067985	21.27	65.898	12.234	132432247.356930	11	425.1211	6.79096e-05	3.15241e-04
2024/03/15	03:59:24	ok	ok	424.9920	57.260	0.067985	21.23	65.953	12.214	137912525.427165	11	425.0743	6.71397e-05	3.09786e-04
2024/03/15	04:04:24	ok	ok	424.9740	57.260	0.067985	21.21	65.939	12.202	141334135.868686	13	425.0744	6.80154e-05	3.93488e-04
2024/03/15	04:09:24	ok	ok	424.9660	57.249	0.067985	21.21	65.949	12.204	146749038.033185	11	425.0615	6.67204e-05	3.16185e-04
2024/03/15	04:14:24	ok	ok	424.9480	57.245	0.067985	21.20	65.927	12.190	139285214.706284	12	425.0644	6.54575e-05	3.10131e-04
2024/03/15	04:19:24	ok	ok	424.9280	57.237	0.067985	21.18	65.881	12.170	139411637.243589	12	425.0638	6.73584e-05	3.89642e-04
2024/03/15	04:24:24	ok	ok	424.9000	57.235	0.067985	21.09	66.117	12.144	141081346.829258	11	424.9818	6.70230e-05	3.00774e-04
2024/03/15	04:29:24	ok	ok	424.8620	57.220	0.067985	21.01	66.104	12.091	138717345.230156	13	424.9713	6.78781e-05	3.83918e-04
2024/03/15	04:34:24	ok	ok	424.8580	57.222	0.067985	21.04	65.966	12.084	139117007.888386	12	424.9826	6.69743e-05	3.94873e-04
2024/03/15	04:39:24	ok	ok	424.8480	57.224	0.067985	21.06	65.917	12.087	138690854.082560	13	424.9487	6.86749e-05	3.83710e-04
2024/03/15	04:44:24	ok	ok	424.8460	57.222	0.067985	21.07	65.940	12.100	140578435.887673	13	424.9428	6.83520e-05	4.01275e-04
2024/03/15	04:49:24	ok	ok	424.8420	57.217	0.067985	21.07	65.858	12.085	138699918.606367	12	424.9770	6.62834e-05	4.00356e-04
2024/03/15	04:54:24	ok	ok	424.8260	57.212	0.067985	21.07	65.858	12.085	121895414.313394	13	424.9388	6.63964e-05	3.51349e-04
2024/03/15	04:59:24	ok	ok	424.8280	57.221	0.067985	21.09	65.913	12.106	138941949.791347	13	424.9412	6.78247e-05	4.01283e-04
2024/03/15	05:04:24	ok	ok	424.8300	57.217	0.067985	21.09	65.881	12.101	137824050.177422	13	424.9276	6.79379e-05	3.88138e-04
2024/03/15	05:09:24	--	ok	424.7920	57.209	0.067985	21.04	65.904	12.073	139458394.047794	11	424.8812	6.69310e-05	3.10603e-04
2024/03/15	05:09:31	ok	ok	425.0480	57.267	0.067996	21.07	65.858	12.085	135458807.996741	11	425.1278	6.76192e-05	2.97358e-04
2024/03/15	05:14:30	ok	ok	425.0020	57.260	0.067996	21.06	65.785	12.062	142102216.352581	11	425.0944	6.68678e-05	2.93848e-04
2024/03/15	05:19:30	ok	ok	424.9920	57.255	0.067996	21.06	65.847	12.074	138096890.059715	12	425.1195	6.70655e-05	3.99734e-04
2024/03/15	05:24:30	ok	ok	424.9880	57.249	0.067996	21.04	65.853	12.064	141005889.966681	12	425.1150	6.66373e-05	4.14927e-04
2024/03/15	05:29:30	ok	ok	424.9760	57.248	0.067996	21.03	65.843	12.052	138096371.232313	13	425.0849	6.74824e-05	3.93190e-04
2024/03/15	05:34:30	ok	ok	424.9560	57.248	0.067996	21.00	65.927	12.049	141374360.133729	11	425.0363	6.75822e-05	3.03230e-04
2024/03/15	05:39:30	ok	ok	424.9560	57.251	0.067996	21.01	65.820	12.039	141858428.007236	12	425.0987	6.64354e-05	4.09316e-04
2024/03/15	05:44:30	ok	ok	424.9360	57.246	0.067996	21.01	65.829	12.041	139837852.470564	11	425.0143	6.75988e-05	3.16050e-04
2024/03/15	05:49:30	ok	ok	424.9300	57.237	0.067996	21.01	65.867	12.048	142523152.712074	13	425.0318	6.86973e-05	3.88402e-04
2024/03/15	05:54:30	ok	ok	424.9060	57.232	0.067996	20.98	65.834	12.021	138848315.083195	12	425.0455	6.68256e-05	3.91443e-04
2024/03/15	05:59:30	ok	ok	424.8980	57.233	0.067996	20.96	65.847	12.005	140958624.018921	11	424.9754	6.77392e-05	3.01919e-04
2024/03/15	06:04:30	ok	ok	424.8460	57.218	0.067996	20.86	65.982	11.961	134224236.974557	12	424.9786	6.69885e-05	3.85081e-04
2024/03/15	06:09:30	ok	ok	424.8200	57.213	0.067996	20.80	66.009	11.927	135000109.309205	12	424.9717	6.59122e-05	3.98890e-04
2024/03/15	06:14:30	ok	ok	424.8200	57.213	0.067996	20.82	65.931	11.922	141176474.421037	11	424.9214	6.66954e-05	3.10435e-04
2024/03/15	06:19:30	ok	ok	424.8140	57.212	0.067996	20.87	65.863	11.948	140139328.217552	13	424.9076	6.84501e-05	3.80029e-04
2024/03/15	06:24:30	ok	ok	424.8200	57.213	0.067996	20.86	65.817	11.931	140896342.251484	13	424.9362	6.74390e-05	3.93478e-04
2024/03/15	06:29:30	--	ok	424.7860	57.205	0.067996	20.82	65.881	11.913	142226399.216650	13	424.8898	6.89214e-05	3.93966e-04
2024/03/15	06:29:37	ok	ok	425.0160	57.262	0.068007	20.84	65.826	11.921	129029268.934107	14	425.1578	6.65123e-05	3.93203e-04
2024/03/15	06:34:36	ok	ok	424.9980	57.255	0.068007	20.80	65.858	11.899	139465923.132424	12	425.1014	6.66413e-05	2.92660e-04
2024/03/15	06:39:36	ok	ok	424.9880	57.255	0.068007	20.83	65.803	11.908	138673637.706260	11	425.0888	6.69799e-05	3.11781e-04
2024/03/15	06:44:36	ok	ok	424.9860	57.253	0.068007	20.82	65.798	11.898	137245465.242551	11	425.0788	6.71016e-05	3.17955e-04
2024/03/15	06:49:36	ok	ok	424.9780	57.251	0.068007	20.82	65.820	11.902	137343815.688333	12	425.1215	6.65944e-05	3.91365e-04
2024/03/15	06:54:36	ok	ok	424.9620	57.244	0.068007	20.82	65.789	11.896	137327288.295041	11	425.0409	6.79976e-05	3.03885e-04
2024/03/15	06:59:36	ok	ok	424.9520	57.241	0.068007	20.82	65.820	11.902	135557808.026591	11	425.0462	6.72283e-05	2.92041e-04
2024/03/15	07:04:36	ok	ok	424.9320	57.240	0.068007	20.82	65.760	11.891	136012489.800259	13	425.0391	6.66945e-05	3.09958e-04
2024/03/15	07:09:36	ok	ok	424.9320	57.235	0.068007	20.77	65.792	11.867	135625612.786554	13	425.0383	6.86194e-05	3.78534e-04
2024/03/15	07:14:36	ok	ok	424.9180	57.237	0.068007	20.82	65.716	11.883	140774120.582366	13	425.0388	6.85377e-05	3.94986e-04
2024/03/15	07:19:36	ok	ok	424.9080	57.230	0.068007	20.77	65.780	11.865	136307078.636815	13	425.0243	6.84084e-05	4.04901e-04
2024/03/15	07:24:36	ok	ok	424.9100	57.234	0.068007	20.77	65.771	11.863	137069773.141186	12	425.0545	6.67677e-05	4.10594e-04
2024/03/15	07:29:36	ok	ok	424.8860	57.231	0.068007	20.79	65.724	11.864	136053003.286803	12	425.0483	6.59512e-05	3.92433e-04
2024/03/15	07:34:36	ok	ok	424.8800	57.226	0.068007	20.77	65.739	11.858	136280153.221358	12	425.0270	6.65505e-05	4.14160e-04
2024/03/15	07:39:36	ok	ok	424.8780	57.226	0.068007	20.79	65.724	11.864	136900364.617187	11	424.9795	6.69247e-05	3.10685e-04
2024/03/15	07:44:36	ok	ok	424.8620	57.226	0.068007	20.76	65.748	11.850	136024381.076475	13	424.9789	6.82921e-05	3.98027e-04
2024/03/15	07:49:36	ok	ok	424.8640	57.224	0.068007	20.80	65.715	11.873	137889846.968560	13	424.9811	6.81592e-05	3.81925e-04
2024/03/15	07:54:36	ok	ok	424.8580	57.229	0.068007	20.79	65.682	11.857	135895248.984186	12	425.0094	6.64138e-05	3.89028e-04
2024/03/15	07:59:36	ok	ok	424.8620	57.225	0.068007	20.80	65.715	11.873	135667264.702364	13	424.9808	6.78403e-05	3.86004e-04
2024/03/15	08:04:36	ok	ok	424.8520	57.222	0.068007	20.80	65.715	11.873	137442580.230490	11	424.9441	6.76950e-05	3.03084e-04
2024/03/15	08:09:36	ok	ok	424.8360	57.219	0.068007	20.79	65.711	11.862	140554317.738098	12	424.9814	6.73917e-05	4.10199e-04
2024/03/15	08:14:36	ok	ok	424.8240	57.213	0.068007	20.77	65.669	11.845	138029122.219417	13	424.9493	6.78447e-05	4.13585e-04
2024/03/15	08:19:36	ok	ok	424.8520	57.221	0.068007	20.82	65.637	11.869	135761730.595710	11	424.9505	6.73251e-05	3.07594e-04
2024/03/15	08:24:36	ok	ok	424.8360	57.218	0.068007	20.86	65.646	11.900	137601941.446713	13	424.9531	6.85680e-05	3.86197e-04
2024/03/15	08:29:36	ok	ok	424.8380	57.212	0.068007	20.84	65.611	11.882	141142049.185296	13	424.9552	6.83102e-05	3.85994e-04
2024/03/15	08:34:36	ok	ok	424.8380	57.214	0.068007	20.86	65.592	11.890	138727082.777174	13	424.9545	6.81377e-05	3.89806e-04
2024/03/15	08:39:36	ok	ok	424.8360	57.217	0.068007	20.90	65.551	11.912	137946737.598871	13	424.9546	6.84629e-05	3.86906e-04
2024/03/15	08:44:36	ok	ok	424.8420	57.216	0.068007	20.93	65.536	11.928	137055042.909486	11	424.9435	6.74757e-05	3.02240e-04
2024/03/15	08:49:36	ok	ok	424.8480	57.214	0.068007	20.96	65.560	11.953	141266181.781542	12	425.0001	6.67029e-05	3.91833e-04
2024/03/15	08:54:36	ok	ok	424.8380	57.212	0.068007	20.97	65.524	11.955	136747262.170855	13	424.9558	6.81565e-05	3.97135e-04
2024/03/15	08:59:36	ok	ok	424.8560	57.223	0.068007	21.01	65.542	11.988	136404068.518114	13	424.9765	6.74831e-05	3.76869e-04
2024/03/15	09:04:36	ok	ok	424.8540	57.218	0.068007	21.07	65.472	12.014	138695713.670230	13	424.9731	6.81797e-05	3.85988e-04
2024/03/15	09:09:36	ok	ok	424.8520	57.218	0.068007	21.07	65.483	12.016	141508026.840803	13	424.9666	6.85681e-05	3.89071e-04
2024/03/15	09:14:36	ok	ok	424.8560	57.215	0.068007	21.04	65.426	11.986	141861434.867654	13	424.9702	6.87005e-05	3.78549e-04
2024/03/15	09:19:36	ok	ok	424.8620	57.221	0.068007	21.11	65.481	12.048	137000388.271926	12	425.0144	6.64441e-05	4.00578e-04
2024/03/15	09:24:36	ok	ok	424.8620	57.214	0.068007	21.14	65.486	12.067	119474865.864944	13	424.9847	6.57386e-05	3.56479e-04
2024/03/15	09:29:36	ok	ok	424.8740	57.220	0.068007	21.18	65.444	12.089	134810843.848867	13	424.9792	6.67582e-05	3.07172e-04
2024/03/15	09:39:42	ok	ok	425.0300	57.260	0.068007	21.47	61.138	11.481	129186474.393401	13	425.1558	6.67950e-05	3.56315e-04
2024/03/15	09:44:39	ok	ok	424.9920	57.246	0.068007	21.36	62.895	11.734	131721381.135967	11	425.0921	6.74527e-05	2.94275e-04
2024/03/15	09:49:39	ok	ok	425.0180	57.251	0.068007	21.41	63.517	11.889	134338452.071255	11	425.1192	6.68003e-05	2.95803e-04
2024/03/15	09:54:39	ok	ok	425.0080	57.248	0.068007	21.42	63.888	11.967	138258571.424668	12	425.1444	6.52675e-05	3.01663e-04
2024/03/15	09:59:39	ok	ok	425.0220	57.255	0.068007	21.47	64.121	12.041	133838282.745152	12	425.1828	6.55763e-05	4.06698e-04
2024/03/15	10:04:39	ok	ok	425.0200	57.252	0.068007	21.51	64.260	12.097	138372103.733432	11	425.1308	6.67355e-05	2.95853e-04
2024/03/15	10:09:39	ok	ok	425.0160	57.249	0.068007	21.52	64.387	12.130	136812002.279520	11	425.1280	6.68919e-05	3.10976e-04
2024/03/15	10:14:39	ok	ok	425.0360	57.256	0.068007	21.57	64.475	12.176	137039131.692778	12	425.1445	6.58971e-05	2.91142e-04
2024/03/15	10:19:39	ok	ok	425.0240	57.252	0.068007	21.58	64.622	12.215	141312999.868551	13	425.1528	6.74105e-05	3.84931e-04
2024/03/15	10:24:39	ok	ok	425.0460	57.260	0.068007	21.64	64.652	12.263	139162249.174883	13	425.2064	6.61695e-05	3.82452e-04
2024/03/15	10:29:39	ok	ok	425.0320	57.253	0.068007	21.64	64.704	12.273	141102054.343638	14	425.1707	6.68145e-05	3.87018e-04
2024/03/15	10:34:39	ok	ok	425.0340	57.254	0.068007	21.68	64.741	12.308	141419980.282211	12	425.1839	6.60891e-05	3.94746e-04
2024/03/15	10:39:39	ok	ok	425.0400	57.264	0.068007	21.71	64.831	12.346	140344048.915211	13	425.1566	6.79098e-05	3.98057e-04
2024/03/15	10:44:39	ok	ok	425.0380	57.260	0.068007	21.77	64.790	12.378	119181737.727188	13	425.1960	6.35314e-05	3.35803e-04
2024/03/15	10:49:39	ok	ok	425.0520	57.258	0.068007	21.77	64.851	12.390	122079139.193497	13	425.2071	6.35361e-05	3.30397e-04
2024/03/15	10:54:39	ok	ok	425.0600	57.264	0.068007	21.84	64.855	12.442	122380775.968431	15	425.1768	6.53769e-05	3.23148e-04
2024/03/15	10:59:39	ok	ok	425.0740	57.263	0.068007	21.89	64.886	12.488	141665655.544154	13	425.2116	6.66157e-05	3.60992e-04
2024/03/15	11:04:39	ok	ok	425.0720	57.269	0.068007	21.89	64.918	12.495	142567081.486075	13	425.1838	6.80479e-05	3.77946e-04
2024/03/15	11:09:39	ok	ok	425.0680	57.260	0.068007	21.94	64.974	12.536	143299790.201734	13	425.1833	6.76055e-05	3.64783e-04
2024/03/15	11:14:39	ok	ok	425.0940	57.271	0.068007	21.99	64.956	12.573	147617557.244653	12	425.2260	6.64546e-05	3.61627e-04
2024/03/15	11:19:39	ok	ok	425.0860	57.265	0.068007	22.01	64.979	12.587	145788431.090491	13	425.1904	6.76399e-05	3.56057e-04
2024/03/15	11:24:39	ok	ok	425.1020	57.273	0.068007	22.09	64.996	12.655	120201936.661998	13	425.2480	6.38814e-05	3.31117e-04
2024/03/15	11:29:39	ok	ok	425.1000	57.266	0.068007	22.12	65.000	12.675	147924090.663450	13	425.2339	6.64723e-05	3.50710e-04
2024/03/15	11:34:39	ok	ok	425.1200	57.273	0.068007	22.18	65.000	12.716	146994177.315609	13	425.2610	6.57595e-05	3.58955e-04
2024/03/15	11:39:39	ok	ok	425.1260	57.274	0.068007	22.21	65.006	12.738	148204096.362149	12	425.2656	6.60875e-05	3.80014e-04
2024/03/15	11:44:39	ok	ok	424.9180	57.231	0.068007	21.68	66.174	12.580	142214578.718073	13	425.0286	6.75346e-05	3.59297e-04
2024/03/15	11:49:39	ok	ok	424.8160	57.207	0.068007	21.42	66.481	12.453	143363916.245455	13	424.9294	6.78819e-05	3.61240e-04
2024/03/15	11:54:39	--	ok	424.7480	57.193	0.068007	21.30	66.586	12.382	140790455.737316	12	424.8868	6.66220e-05	3.63341e-04
2024/03/15	11:54:45	ok	ok	425.0340	57.257	0.06802	21.30	66.567	12.379	130751081.086197	13	425.1496	6.85761e-05	4.04398e-04
2024/03/15	11:59:45	ok	ok	424.9460	57.245	0.06802	21.17	66.635	12.300	134926598.781738	13	425.0538	6.81315e-05	4.05775e-04
2024/03/15	12:04:45	ok	ok	424.8980	57.240	0.06802	21.11	66.662	12.265	135271647.456170	12	425.0185	6.72453e-05	4.01707e-04
2024/03/15	12:09:45	ok	ok	424.8580	57.232	0.06802	21.01	66.714	12.203	130782909.109773	12	424.9823	6.71159e-05	3.95563e-04
2024/03/15	12:14:45	ok	ok	424.8240	57.222	0.06802	20.94	66.712	12.151	128054685.556487	13	424.9213	6.85251e-05	3.69425e-04
2024/03/15	12:19:45	--	ok	424.7980	57.218	0.06802	20.94	66.731	12.155	130204616.166631	13	424.9059	6.74646e-05	3.88152e-04
2024/03/15	12:19:51	ok	ok	425.0220	57.276	0.06803	20.98	66.680	12.176	126263558.866033	13	425.1416	6.83823e-05	3.95921e-04
2024/03/15	12:24:51	ok	ok	424.9660	57.263	0.06803	20.91	66.735	12.137	124041079.251518	13	425.0788	6.82275e-05	4.06492e-04
2024/03/15	12:29:51	ok	ok	424.9400	57.252	0.06803	20.89	66.740	12.117	124025258.687496	12	425.0693	6.72950e-05	4.10627e-04
2024/03/15	12:34:51	ok	ok	424.9220	57.246	0.06803	20.90	66.744	12.129	121803053.267714	13	425.0236	6.87079e-05	3.83257e-04
2024/03/15	12:39:51	ok	ok	424.9000	57.247	0.06803	20.90	66.712	12.123	125739472.326666	12	425.0442	6.71481e-05	4.11615e-04
2024/03/15	12:44:51	ok	ok	424.8960	57.244	0.06803	20.89	66.740	12.117	121244793.010779	12	425.0223	6.75169e-05	3.79662e-04
2024/03/15	12:49:51	ok	ok	424.8780	57.240	0.06803	20.87	66.828	12.123	123848640.014103	13	425.0182	6.61794e-05	3.63501e-04
2024/03/15	12:54:51	ok	ok	424.8680	57.239	0.06803	20.89	66.801	12.128	123048565.265152	12	424.9998	6.69873e-05	4.05031e-04
2024/03/15	12:59:51	ok	ok	424.8520	57.239	0.06803	20.91	66.777	12.144	122789020.239379	13	424.9592	6.83750e-05	3.78182e-04
2024/03/15	13:04:51	ok	ok	424.8500	57.232	0.06803	20.94	66.712	12.151	123599327.321107	12	424.9844	6.70978e-05	3.86341e-04
2024/03/15	13:09:51	ok	ok	424.8340	57.234	0.06803	20.93	66.781	12.154	121776262.426087	14	424.9389	6.80072e-05	3.76868e-04
2024/03/15	13:14:51	ok	ok	424.8380	57.235	0.06803	20.96	66.865	12.190	123275798.859535	12	424.9767	6.66680e-05	3.91920e-04
2024/03/15	13:19:51	ok	ok	424.8320	57.225	0.06803	20.96	66.827	12.183	126076036.416081	13	424.9298	6.86127e-05	3.97683e-04
2024/03/15	13:24:51	ok	ok	424.8080	57.225	0.06803	20.96	66.815	12.181	128698431.956361	13	424.9115	6.88576e-05	3.88404e-04
2024/03/15	13:29:51	ok	ok	424.8040	57.225	0.06803	20.96	66.865	12.190	125988857.762595	13	424.9026	6.90948e-05	3.90617e-04
2024/03/15	13:34:51	--	ok	424.7860	57.216	0.06803	20.97	66.879	12.202	124815624.574430	13	424.8981	6.87573e-05	3.87901e-04
2024/03/15	13:34:58	ok	ok	425.0100	57.282	0.068041	20.97	66.818	12.191	129143126.734037	13	425.1549	6.88107e-05	4.25518e-04
2024/03/15	13:39:57	ok	ok	424.9760	57.268	0.068041	20.96	66.865	12.190	126067199.056422	11	425.0929	6.68577e-05	2.99591e-04
2024/03/15	13:44:57	ok	ok	424.9580	57.267	0.068041	20.94	66.854	12.177	126592844.694058	13	425.0857	6.78703e-05	3.93498e-04
2024/03/15	13:49:57	ok	ok	424.9440	57.262	0.068041	20.98	66.819	12.201	127885447.623560	12	425.0993	6.71267e-05	3.99533e-04
2024/03/15	13:54:57	ok	ok	424.9500	57.264	0.068041	20.97	66.870	12.201	128397592.864111	12	425.1040	6.67160e-05	3.89001e-04
2024/03/15	13:59:57	ok	ok	424.9360	57.258	0.068041	20.98	66.851	12.207	128817924.371451	13	425.0468	6.93822e-05	3.91148e-04
2024/03/15	14:04:57	ok	ok	424.9200	57.251	0.068041	20.98	66.873	12.211	126264763.405996	14	425.0576	6.67551e-05	3.84056e-04
2024/03/15	14:09:57	ok	ok	424.9160	57.255	0.068041	21.01	66.827	12.223	126887424.725894	13	425.0437	6.84948e-05	3.85758e-04
2024/03/15	14:14:57	ok	ok	424.9080	57.249	0.068041	21.00	66.854	12.219	126547800.533748	12	425.0499	6.74933e-05	3.97492e-04
2024/03/15	14:19:57	ok	ok	424.9060	57.253	0.068041	21.03	66.882	12.243	129039718.732640	13	425.0668	6.65190e-05	3.76733e-04
2024/03/15	14:24:57	ok	ok	424.8960	57.248	0.068041	21.03	66.891	12.244	128341442.928924	13	425.0137	6.84706e-05	3.92213e-04
2024/03/15	14:29:57	ok	ok	424.8900	57.249	0.068041	21.04	66.883	12.252	127123357.164778	13	425.0119	6.80119e-05	3.84197e-04
2024/03/15	14:34:57	ok	ok	424.8780	57.254	0.068041	21.04	66.864	12.249	128557842.046247	13	425.0417	6.59081e-05	3.71323e-04
2024/03/15	14:39:57	ok	ok	424.8820	57.245	0.068041	21.09	66.882	12.284	123363994.082531	13	424.9999	6.79735e-05	3.64668e-04
2024/03/15	14:44:57	ok	ok	424.8720	57.243	0.068041	21.10	66.896	12.298	128721877.624075	12	425.0154	6.71366e-05	3.99816e-04
2024/03/15	14:49:57	ok	ok	424.8500	57.241	0.068041	21.07	66.929	12.282	127482873.727792	12	424.9970	6.75107e-05	3.83136e-04
2024/03/15	14:54:57	ok	ok	424.8520	57.241	0.068041	21.09	66.932	12.294	131300885.176511	12	424.9987	6.72966e-05	3.88504e-04
2024/03/15	14:59:57	ok	ok	424.8320	57.232	0.068041	21.06	66.969	12.280	131785802.191903	12	424.9832	6.70618e-05	3.91631e-04
2024/03/15	15:04:57	ok	ok	424.8340	57.233	0.068041	21.06	66.998	12.285	128619111.512327	13	424.9538	6.81061e-05	3.80745e-04
2024/03/15	15:09:57	ok	ok	424.8180	57.232	0.068041	21.09	66.952	12.297	128802844.615547	12	424.9798	6.68275e-05	3.98217e-04
2024/03/15	15:14:57	--	ok	424.7980	57.231	0.068041	21.07	67.001	12.295	127643733.938029	13	424.9566	6.59802e-05	3.71424e-04
2024/03/15	15:15:04	ok	ok	425.0220	57.282	0.068052	21.09	66.993	12.305	127509675.002575	13	425.1461	6.92566e-05	4.20844e-04
2024/03/15	15:20:03	ok	ok	424.9960	57.273	0.068052	21.07	67.042	12.302	128563238.026667	13	425.1087	6.84618e-05	3.95664e-04
2024/03/15	15:25:03	ok	ok	424.9680	57.272	0.068052	21.06	67.051	12.295	124670624.664630	13	425.0891	6.87355e-05	3.91865e-04
2024/03/15	15:30:03	ok	ok	424.9540	57.269	0.068052	21.06	67.070	12.298	125285339.795118	12	425.1118	6.64066e-05	3.85771e-04
2024/03/15	15:35:03	ok	ok	424.9420	57.265	0.068052	21.04	67.098	12.292	125883503.330534	13	425.0547	6.86726e-05	3.83402e-04
2024/03/15	15:40:03	ok	ok	424.9320	57.264	0.068052	21.01	67.121	12.277	125219878.799034	13	425.0478	6.83978e-05	3.86900e-04
2024/03/15	15:45:03	ok	ok	424.9140	57.255	0.068052	21.01	67.092	12.272	124524405.511899	13	425.0725	6.56511e-05	3.69312e-04
2024/03/15	15:50:03	ok	ok	424.9040	57.257	0.068052	21.00	67.131	12.269	125844680.720116	12	425.0525	6.67685e-05	4.00641e-04
2024/03/15	15:55:03	ok	ok	424.8880	57.247	0.068052	20.97	67.103	12.243	124461369.587904	13	425.0087	6.86467e-05	4.01252e-04
2024/03/15	16:00:03	ok	ok	424.8600	57.246	0.068052	20.96	67.163	12.245	126121630.596191	13	424.9805	6.86813e-05	3.97794e-04
2024/03/15	16:05:03	ok	ok	424.8620	57.247	0.068052	20.97	67.092	12.241	123650627.847462	13	425.0050	6.67392e-05	3.76031e-04
2024/03/15	16:10:03	ok	ok	424.8360	57.240	0.068052	20.91	67.102	12.203	123212279.397853	12	424.9911	6.63718e-05	4.01117e-04
2024/03/15	16:15:03	ok	ok	424.8200	57.235	0.068052	20.90	67.152	12.203	125067382.392544	13	424.9428	6.83038e-05	3.93317e-04
2024/03/15	16:20:03	ok	ok	424.8100	57.232	0.068052	20.91	67.175	12.217	123368101.184765	12	424.9597	6.65063e-05	3.80981e-04
2024/03/15	16:25:03	--	ok	424.7960	57.232	0.068052	20.91	67.144	12.211	121818656.606035	13	424.9131	6.83212e-05	3.87835e-04
2024/03/15	16:25:10	ok	ok	425.0220	57.280	0.068063	20.94	67.179	12.236	126008621.761201	14	425.2112	6.50894e-05	3.74512e-04
2024/03/15	16:30:09	ok	ok	424.9880	57.271	0.068063	20.93	67.198	12.230	121529487.945158	11	425.0878	6.71748e-05	3.15776e-04
2024/03/15	16:35:09	ok	ok	424.9620	57.271	0.068063	20.89	67.167	12.194	121042828.980638	12	425.1246	6.59555e-05	4.08614e-04
2024/03/15	16:40:09	ok	ok	424.9460	57.266	0.068063	20.87	67.185	12.188	122223448.892823	13	425.0697	6.79121e-05	4.01815e-04
2024/03/15	16:45:09	ok	ok	424.9240	57.262	0.068063	20.86	67.253	12.191	125057900.796644	13	425.0453	6.85395e-05	3.88076e-04
2024/03/15	16:50:09	ok	ok	424.9040	57.259	0.068063	20.83	67.286	12.176	122898820.610342	12	425.0594	6.61153e-05	3.96528e-04
2024/03/15	16:55:09	ok	ok	424.8880	57.253	0.068063	20.79	67.230	12.136	119411269.368989	13	425.0143	6.77284e-05	3.91033e-04
2024/03/15	17:00:09	ok	ok	424.8660	57.249	0.068063	20.79	67.230	12.136	124769287.737762	14	425.0032	6.66433e-05	3.80956e-04
2024/03/15	17:05:09	ok	ok	424.8600	57.246	0.068063	20.77	67.304	12.140	122719918.777169	13	424.9847	6.82958e-05	3.91911e-04
2024/03/15	17:10:09	ok	ok	424.8460	57.243	0.068063	20.76	67.300	12.130	118417043.217951	13	424.9695	6.78175e-05	3.86110e-04
2024/03/15	17:15:09	ok	ok	424.8200	57.240	0.068063	20.73	67.295	12.108	119803145.830475	13	424.9869	6.58636e-05	3.75641e-04
2024/03/15	17:20:09	ok	ok	424.8100	57.235	0.068063	20.70	67.289	12.088	120959647.468779	12	424.9748	6.64535e-05	3.90546e-04
2024/03/15	17:25:09	--	ok	424.7940	57.230	0.068063	20.69	67.326	12.084	118686761.205178	12	424.9536	6.62588e-05	3.75850e-04
2024/03/15	17:25:16	ok	ok	424.9880	57.279	0.068073	20.69	67.298	12.079	126992679.685539	13	425.1359	6.80062e-05	4.15802e-04
2024/03/15	17:30:15	ok	ok	424.9720	57.274	0.068073	20.70	67.309	12.092	118969006.153813	11	425.0840	6.67073e-05	3.16115e-04
2024/03/15	17:35:15	ok	ok	424.9560	57.273	0.068073	20.64	67.289	12.047	123963577.827295	11	425.0497	6.75241e-05	3.15884e-04
2024/03/15	17:40:15	ok	ok	424.9320	57.267	0.068073	20.63	67.304	12.040	125104561.199866	12	425.0751	6.55040e-05	3.01621e-04
2024/03/15	17:45:15	ok	ok	424.9260	57.264	0.068073	20.62	67.303	12.031	121492879.628297	12	425.0701	6.52272e-05	3.02794e-04
2024/03/15	17:50:15	ok	ok	424.8940	57.256	0.068073	20.54	67.422	12.000	120434022.483532	11	425.0087	6.65052e-05	2.98081e-04
2024/03/15	17:55:15	ok	ok	424.8680	57.252	0.068073	20.50	67.405	11.969	122573983.400351	11	424.9954	6.63708e-05	3.09944e-04
2024/03/15	18:00:15	ok	ok	424.8520	57.251	0.068073	20.52	67.340	11.967	123572442.152638	12	425.0130	6.70220e-05	4.05877e-04
2024/03/15	18:05:15	ok	ok	424.8260	57.247	0.068073	20.49	67.373	11.952	126528966.313673	12	424.9822	6.72688e-05	4.26605e-04
2024/03/15	18:10:15	--	ok	424.7940	57.237	0.068073	20.42	67.446	11.917	119471579.172592	13	424.9210	6.79145e-05	3.86573e-04
2024/03/15	18:10:22	ok	ok	425.0040	57.288	0.068084	20.43	67.449	11.927	127159232.851328	11	425.1502	6.69375e-05	3.21297e-04
2024/03/15	18:15:21	ok	ok	424.9900	57.281	0.068084	20.42	67.427	11.913	122054199.790012	11	425.1189	6.63933e-05	3.06081e-04
2024/03/15	18:20:21	ok	ok	424.9600	57.274	0.068084	20.37	67.410	11.881	122830521.811433	11	425.0920	6.62322e-05	3.20779e-04
2024/03/15	18:25:21	ok	ok	424.9400	57.270	0.068084	20.35	67.362	11.852	123735881.762739	11	425.0738	6.67294e-05	3.12429e-04
2024/03/15	18:30:21	ok	ok	424.9240	57.266	0.068084	20.32	67.387	11.838	120555740.205826	11	425.0403	6.69003e-05	3.08293e-04
2024/03/15	18:35:21	ok	ok	424.9080	57.264	0.068084	20.31	67.373	11.826	121567603.179432	12	425.0666	6.54531e-05	3.16493e-04
2024/03/15	18:40:21	ok	ok	424.8740	57.259	0.068084	20.26	67.417	11.804	120601720.448482	11	424.9911	6.73283e-05	3.06450e-04
2024/03/15	18:45:21	ok	ok	424.8520	57.256	0.068084	20.22	67.390	11.770	122113042.987744	11	424.9811	6.69845e-05	3.11491e-04
2024/03/15	18:50:21	ok	ok	424.8520	57.253	0.068084	20.21	67.417	11.766	118947710.934004	12	425.0023	6.52373e-05	3.11509e-04
2024/03/15	18:55:21	ok	ok	424.8280	57.246	0.068084	20.21	67.456	11.773	121768878.424430	12	424.9631	6.68023e-05	3.00752e-04
2024/03/15	19:00:21	ok	ok	424.8060	57.244	0.068084	20.15	67.427	11.727	117849997.142933	11	424.9355	6.63545e-05	3.09241e-04
2024/03/15	19:05:21	--	ok	424.7840	57.239	0.068084	20.15	67.427	11.727	120041700.719403	12	424.9188	6.67132e-05	2.96663e-04
2024/03/15	19:05:28	ok	ok	425.0040	57.288	0.068095	20.16	67.399	11.733	119922652.448982	12	425.1275	6.79449e-05	3.02841e-04
2024/03/15	19:10:27	ok	ok	424.9880	57.279	0.068095	20.11	67.446	11.703	116425224.472055	12	425.1120	6.65065e-05	2.98715e-04
2024/03/15	19:15:27	ok	ok	424.9580	57.283	0.068095	20.08	67.405	11.676	114975979.804489	12	425.0988	6.60070e-05	2.99917e-04
2024/03/15	19:20:27	ok	ok	424.9360	57.272	0.068095	20.04	67.477	11.659	114830618.187329	12	425.0660	6.71388e-05	3.15724e-04
2024/03/15	19:25:27	ok	ok	424.9100	57.265	0.068095	20.02	67.445	11.645	116071825.240102	12	425.0466	6.63842e-05	3.00995e-04
2024/03/15	19:30:27	ok	ok	424.8920	57.264	0.068095	19.98	67.474	11.621	117013052.677940	12	425.0324	6.68272e-05	3.05380e-04
2024/03/15	19:35:27	ok	ok	424.8960	57.264	0.068095	19.99	67.449	11.626	114155105.612797	12	425.0217	6.66008e-05	3.07360e-04
2024/03/15	19:40:27	ok	ok	424.8640	57.253	0.068095	19.93	67.468	11.589	113870114.295221	12	424.9869	6.71292e-05	3.06613e-04
2024/03/15	19:45:27	ok	ok	424.8460	57.255	0.068095	19.91	67.445	11.567	116732890.820813	12	424.9676	6.73216e-05	3.17556e-04
2024/03/15	19:50:27	ok	ok	424.8240	57.246	0.068095	19.88	67.431	11.545	116617063.763877	12	424.9510	6.72773e-05	3.00945e-04
2024/03/15	19:55:27	ok	ok	424.8220	57.247	0.068095	19.88	67.419	11.542	113506192.355991	12	424.9379	6.82760e-05	2.96311e-04
2024/03/15	20:00:27	--	ok	424.7980	57.242	0.068095	19.82	67.468	11.513	112993892.346321	12	424.9249	6.70605e-05	3.12118e-04
2024/03/15	20:00:34	ok	ok	424.9860	57.290	0.068106	19.82	67.460	11.512	124726258.198020	12	425.1421	6.77745e-05	3.18317e-04
2024/03/15	20:05:33	ok	ok	424.9780	57.282	0.068106	19.81	67.486	11.507	120257647.743783	12	425.0928	6.74585e-05	3.07711e-04
2024/03/15	20:10:33	ok	ok	424.9460	57.276	0.068106	19.79	67.514	11.501	118603927.606924	12	425.0894	6.67947e-05	3.12003e-04
2024/03/15	20:15:33	ok	ok	424.9460	57.274	0.068106	19.77	67.459	11.474	119923014.231512	12	425.0858	6.66485e-05	3.19589e-04
2024/03/15	20:20:33	ok	ok	424.9120	57.270	0.068106	19.71	67.518	11.444	117918045.815301	12	425.0371	6.78481e-05	3.01616e-04
2024/03/15	20:25:33	ok	ok	424.9040	57.267	0.068106	19.71	67.527	11.446	114591511.914156	14	425.0753	6.49193e-05	3.20214e-04
2024/03/15	20:30:33	ok	ok	424.8660	57.260	0.068106	19.67	67.491	11.413	117985149.404315	12	425.0192	6.65648e-05	3.11409e-04
2024/03/15	20:35:33	ok	ok	424.8540	57.261	0.068106	19.62	67.495	11.385	119071563.812433	12	424.9811	6.73977e-05	3.04369e-04
2024/03/15	20:40:33	ok	ok	424.8360	57.253	0.068106	19.61	67.472	11.371	116789650.932850	12	424.9736	6.70342e-05	3.16005e-04
2024/03/15	20:45:33	ok	ok	424.8080	57.247	0.068106	19.57	67.543	11.356	113295880.758938	12	424.9509	6.63979e-05	3.06607e-04
2024/03/15	20:50:33	--	ok	424.7920	57.248	0.068106	19.53	67.524	11.324	116016558.641304	12	424.9302	6.70410e-05	3.13257e-04
2024/03/15	20:50:40	ok	ok	425.0080	57.297	0.068117	19.54	67.518	11.332	122414546.700109	12	425.1645	6.68243e-05	3.17013e-04
2024/03/15	20:55:39	ok	ok	424.9840	57.288	0.068117	19.51	67.495	11.309	119288199.051476	12	425.1278	6.70084e-05	3.14843e-04
2024/03/15	21:00:39	ok	ok	424.9620	57.283	0.068117	19.48	67.500	11.292	122751388.444203	12	425.1012	6.75043e-05	3.15594e-04
2024/03/15	21:05:39	ok	ok	424.9480	57.284	0.068117	19.48	67.538	11.298	117047129.443433	12	425.0837	6.78301e-05	3.07876e-04
2024/03/15	21:10:39	ok	ok	424.9280	57.278	0.068117	19.40	67.582	11.249	118910708.993557	12	425.0587	6.70622e-05	3.05203e-04
2024/03/15	21:15:39	ok	ok	424.8880	57.266	0.068117	19.34	67.642	11.222	119186400.887821	12	425.0153	6.79856e-05	3.07811e-04
2024/03/15	21:20:39	ok	ok	424.8620	57.262	0.068117	19.31	67.547	11.187	119746565.608098	12	425.0158	6.65679e-05	3.12847e-04
2024/03/15	21:25:39	ok	ok	424.8540	57.263	0.068117	19.33	67.532	11.195	118409607.105989	12	424.9930	6.80751e-05	3.18403e-04
2024/03/15	21:30:39	ok	ok	424.8400	57.258	0.068117	19.31	67.500	11.179	120024503.305844	12	424.9795	6.73028e-05	3.21925e-04
2024/03/15	21:35:39	ok	ok	424.8300	57.256	0.068117	19.27	67.532	11.156	114987758.750821	12	424.9747	6.67252e-05	3.11310e-04
2024/03/15	21:40:39	ok	ok	424.8180	57.253	0.068117	19.25	67.491	11.139	118425452.593054	12	424.9724	6.67585e-05	3.08775e-04
2024/03/15	21:45:39	ok	ok	424.8040	57.249	0.068117	19.24	67.488	11.130	116539967.641690	12	424.9441	6.71848e-05	3.02042e-04
2024/03/15	21:50:39	--	ok	424.7680	57.238	0.068117	19.18	67.518	11.098	117051257.381757	12	424.9226	6.71720e-05	3.10866e-04
2024/03/15	21:50:46	ok	ok	425.0240	57.299	0.068129	19.21	67.523	11.116	122935033.128260	12	425.1772	6.75579e-05	3.27272e-04
2024/03/15	21:55:45	ok	ok	424.9820	57.295	0.068129	19.14	67.538	11.073	117967224.571465	12	425.1264	6.74945e-05	3.31264e-04
2024/03/15	22:00:45	ok	ok	424.9720	57.285	0.068129	19.13	67.500	11.058	116054673.723572	12	425.0964	6.83291e-05	3.31873e-04
2024/03/15	22:05:45	ok	ok	424.9540	57.284	0.068129	19.09	67.529	11.035	117813035.163295	12	425.0979	6.75002e-05	3.27414e-04
2024/03/15	22:10:45	ok	ok	424.9280	57.278	0.068129	19.06	67.524	11.016	116244695.225781	12	425.0738	6.69897e-05	3.11172e-04
2024/03/15	22:15:45	ok	ok	424.9100	57.271	0.068129	19.01	67.518	10.987	117368938.263806	12	425.0536	6.71413e-05	3.14683e-04
2024/03/15	22:20:45	ok	ok	424.8820	57.263	0.068129	18.97	67.550	10.966	118824859.176257	12	425.0189	6.75495e-05	3.05063e-04
2024/03/15	22:25:45	ok	ok	424.8600	57.263	0.068129	18.93	67.533	10.936	113662987.198698	12	425.0059	6.73946e-05	3.26996e-04
2024/03/15	22:30:45	ok	ok	424.8300	57.257	0.068129	18.83	67.575	10.879	114356962.303187	13	424.9527	6.81164e-05	3.10202e-04
2024/03/15	22:35:45	--	ok	424.7980	57.247	0.068129	18.76	67.601	10.837	114268994.831881	12	424.9285	6.72800e-05	3.08562e-04
2024/03/15	22:35:52	ok	ok	425.0360	57.296	0.068139	18.79	67.643	10.863	118602292.466205	12	425.2237	6.63787e-05	2.86218e-04
2024/03/15	22:40:51	ok	ok	424.9760	57.288	0.068139	18.70	67.660	10.811	114477992.035898	12	425.1363	6.71365e-05	3.60280e-04
2024/03/15	22:45:51	ok	ok	424.9620	57.284	0.068139	18.69	67.532	10.782	116364356.503712	13	425.0781	6.91177e-05	3.55250e-04
2024/03/15	22:50:51	ok	ok	424.9540	57.285	0.068139	18.68	67.500	10.768	113376436.104270	14	425.0538	6.94135e-05	3.50262e-04
2024/03/15	22:55:51	ok	ok	424.9420	57.280	0.068139	18.65	67.532	10.754	111275849.422490	13	425.0789	6.75235e-05	3.45546e-04
2024/03/15	23:00:51	ok	ok	424.9180	57.282	0.068139	18.63	67.529	10.745	111446362.898530	14	425.0258	6.92103e-05	3.46986e-04
2024/03/15	23:05:51	ok	ok	424.8960	57.273	0.068139	18.59	67.515	10.714	114746458.850498	13	425.0206	6.84251e-05	3.59791e-04
2024/03/15	23:10:51	ok	ok	424.8800	57.264	0.068139	18.53	67.504	10.677	114015387.450870	14	424.9870	6.91465e-05	3.37781e-04
2024/03/15	23:15:51	ok	ok	424.8500	57.262	0.068139	18.52	67.529	10.671	111786467.000073	13	424.9699	6.89446e-05	3.56817e-04
2024/03/15	23:20:51	ok	ok	424.8380	57.252	0.068139	18.46	67.510	10.633	114122341.185262	13	424.9678	6.85280e-05	3.53306e-04
2024/03/15	23:25:51	ok	ok	424.8160	57.253	0.068139	18.45	67.481	10.620	115496994.538835	14	424.9159	6.98676e-05	3.33780e-04
2024/03/15	23:30:51	ok	ok	424.8000	57.247	0.068139	18.40	67.541	10.602	113367131.516031	14	424.9097	6.97236e-05	3.57046e-04
2024/03/15	23:35:51	--	ok	424.7620	57.241	0.068139	18.32	67.527	10.547	114536853.450797	12	424.9236	6.70330e-05	3.72598e-04
2024/03/15	23:35:58	ok	ok	424.9920	57.296	0.068152	18.32	67.556	10.551	117352340.523831	13	425.1505	6.92531e-05	3.91780e-04
2024/03/15	23:40:57	ok	ok	424.9460	57.286	0.068152	18.25	67.639	10.521	116426612.475690	13	425.0887	6.91143e-05	3.62715e-04
2024/03/15	23:45:57	ok	ok	424.9020	57.281	0.068152	18.18	67.646	10.477	115902194.399446	14	425.0248	6.95431e-05	3.52205e-04
2024/03/15	23:50:57	ok	ok	424.8820	57.270	0.068152	18.12	67.684	10.448	113376586.744800	13	425.0268	6.85104e-05	3.58288e-04
2024/03/15	23:55:57	ok	ok	424.8680	57.267	0.068152	18.09	67.575	10.415	113849622.626162	14	424.9856	6.97589e-05	3.62886e-04
2024/03/16	00:00:57	ok	ok	424.8620	57.270	0.068152	18.09	67.500	10.403	115341165.245737	13	425.0157	6.79155e-05	3.53876e-04
2024/03/16	00:05:57	ok	ok	424.8360	57.261	0.068152	18.07	67.541	10.391	116018026.710674	13	424.9807	6.89930e-05	3.51808e-04
2024/03/16	00:10:57	ok	ok	424.8180	57.255	0.068152	18.02	67.506	10.360	111525643.583269	13	424.9555	6.91300e-05	3.63237e-04
2024/03/16	00:15:57	ok	ok	424.8040	57.253	0.068152	17.98	67.518	10.335	114213356.921072	14	424.9236	7.00345e-05	3.58191e-04
2024/03/16	00:20:57	ok	ok	424.8020	57.248	0.068152	17.98	67.506	10.333	118375877.147208	14	424.9136	7.01002e-05	3.71652e-04
2024/03/16	00:25:57	--	ok	424.7900	57.252	0.068152	17.94	67.492	10.307	112500763.191239	13	424.9376	6.87062e-05	3.65615e-04
2024/03/16	00:26:04	ok	ok	425.0080	57.297	0.068162	17.98	67.431	10.322	114325758.140459	12	425.1453	7.10441e-05	4.24338e-04
2024/03/16	00:31:03	ok	ok	424.9660	57.287	0.068162	17.94	67.472	10.304	114732530.733266	14	425.1023	6.91296e-05	3.77002e-04
2024/03/16	00:36:03	ok	ok	424.9540	57.287	0.068162	17.89	67.486	10.278	114952957.934367	13	425.1193	6.85018e-05	3.66076e-04
2024/03/16	00:41:03	ok	ok	424.9420	57.287	0.068162	17.86	67.488	10.260	115768627.021574	13	425.0782	6.93411e-05	3.72598e-04
2024/03/16	00:46:03	ok	ok	425.1260	57.326	0.068162	18.45	66.351	10.442	118482889.617750	13	425.2784	6.82885e-05	3.76598e-04
2024/03/16	00:51:03	--	ok	425.2180	57.337	0.068162	18.70	66.169	10.572	120071036.225672	13	425.3793	6.82924e-05	3.53526e-04
2024/03/16	00:51:10	ok	ok	425.0820	57.302	0.068152	18.73	66.113	10.582	119578537.910936	12	425.2741	6.70519e-05	2.74968e-04
2024/03/16	00:56:09	ok	ok	425.0980	57.305	0.068152	18.86	66.114	10.661	119311233.989506	12	425.2938	6.71817e-05	2.72596e-04
2024/03/16	01:01:09	ok	ok	425.1320	57.308	0.068152	18.94	66.168	10.723	118254347.905833	12	425.3333	6.67716e-05	2.61357e-04
2024/03/16	01:06:09	ok	ok	425.1600	57.312	0.068152	19.01	66.191	10.771	115645276.699021	12	425.3394	6.67092e-05	2.53008e-04
2024/03/16	01:11:09	ok	ok	425.1960	57.320	0.068152	19.14	66.040	10.828	119606202.001119	12	425.3830	6.66734e-05	2.64691e-04
2024/03/16	01:16:09	--	ok	425.2280	57.323	0.068152	19.24	65.994	10.883	120706288.214121	12	425.4119	6.75368e-05	2.51175e-04
2024/03/16	01:16:16	ok	ok	425.0000	57.275	0.06814	19.24	65.934	10.873	128881397.058769	12	425.1843	6.74933e-05	1.85869e-04
2024/03/16	01:21:15	ok	ok	425.0640	57.284	0.06814	19.31	65.895	10.913	121584699.342214	12	425.2187	6.71390e-05	1.77519e-04
2024/03/16	01:26:15	ok	ok	425.0940	57.284	0.06814	19.43	65.925	10.992	124738221.601664	12	425.2550	6.72876e-05	1.88393e-04
2024/03/16	01:31:15	ok	ok	425.1140	57.291	0.06814	19.44	65.936	11.002	125707653.669491	12	425.2665	6.74236e-05	1.87125e-04
2024/03/16	01:36:15	ok	ok	425.1260	57.290	0.06814	19.48	65.913	11.026	121923720.041374	14	425.2019	6.85774e-05	2.86925e-04
2024/03/16	01:41:15	ok	ok	425.1380	57.294	0.06814	19.55	65.972	11.081	121602767.002275	12	425.2991	6.64929e-05	1.81500e-04
2024/03/16	01:46:15	ok	ok	425.1580	57.298	0.06814	19.58	65.917	11.091	118239389.814019	13	425.2686	6.75886e-05	3.04855e-04
2024/03/16	01:51:15	ok	ok	425.1560	57.294	0.06814	19.61	65.872	11.101	124904829.499189	14	425.2453	6.89890e-05	2.83021e-04
2024/03/16	01:56:15	ok	ok	425.1680	57.298	0.06814	19.65	65.888	11.131	122592820.163065	13	425.2584	6.85368e-05	3.09399e-04
2024/03/16	02:01:15	ok	ok	425.1540	57.297	0.06814	19.67	65.921	11.147	125687817.027879	12	425.2810	6.74409e-05	3.08467e-04
2024/03/16	02:06:15	ok	ok	425.1680	57.295	0.06814	19.68	65.913	11.155	129652232.998453	14	425.2482	6.90126e-05	2.93128e-04
2024/03/16	02:11:15	ok	ok	425.1700	57.298	0.06814	19.68	65.875	11.148	127066127.055576	13	425.2645	6.83755e-05	2.94999e-04
2024/03/16	02:16:15	ok	ok	425.1380	57.293	0.06814	19.64	66.040	11.148	128201667.798197	12	425.2430	6.91508e-05	3.02570e-04
2024/03/16	02:21:15	ok	ok	425.1340	57.291	0.06814	19.58	66.090	11.120	124948448.284504	14	425.2040	6.94721e-05	2.84854e-04
2024/03/16	02:26:15	ok	ok	425.1260	57.291	0.06814	19.58	65.989	11.103	124514229.342551	14	425.2008	6.93774e-05	2.97301e-04
2024/03/16	02:31:15	ok	ok	425.1440	57.294	0.06814	19.64	66.018	11.145	129117185.648082	12	425.3015	6.69559e-05	1.87546e-04
2024/03/16	02:36:15	ok	ok	425.1540	57.297	0.06814	19.67	65.972	11.156	126774254.021628	13	425.2588	6.81668e-05	3.08761e-04
2024/03/16	02:41:15	ok	ok	425.1540	57.297	0.06814	19.69	65.948	11.169	127388096.548417	12	425.2805	6.68172e-05	3.09605e-04
2024/03/16	02:46:15	ok	ok	425.1620	57.296	0.06814	19.69	65.925	11.166	128589500.931047	13	425.2636	6.84211e-05	2.94774e-04
2024/03/16	02:51:15	ok	ok	425.1620	57.298	0.06814	19.71	65.917	11.173	130101843.826913	13	425.2681	6.78584e-05	2.93939e-04
2024/03/16	02:56:15	ok	ok	425.1360	57.291	0.06814	19.65	66.009	11.152	128730361.289140	12	425.2553	6.78693e-05	2.96809e-04
2024/03/16	03:01:15	ok	ok	425.1420	57.292	0.06814	19.67	66.023	11.165	128166119.985783	14	425.2264	6.87978e-05	2.86673e-04
2024/03/16	03:06:15	ok	ok	425.1320	57.289	0.06814	19.67	66.003	11.161	126063192.887870	14	425.2117	6.93349e-05	2.98214e-04
2024/03/16	03:11:15	ok	ok	425.1340	57.288	0.06814	19.67	65.991	11.159	127479503.015932	14	425.2319	6.84572e-05	3.00049e-04
2024/03/16	03:16:15	ok	ok	425.1380	57.293	0.06814	19.67	65.991	11.159	127281554.832476	12	425.2467	6.76042e-05	2.87890e-04
2024/03/16	03:21:15	ok	ok	425.1040	57.287	0.06814	19.64	66.007	11.143	129550714.892921	14	425.1790	6.94230e-05	2.88542e-04
2024/03/16	03:26:15	ok	ok	425.0820	57.282	0.06814	19.58	66.122	11.126	129569733.581937	12	425.2125	6.73010e-05	2.91311e-04
2024/03/16	03:31:15	ok	ok	425.0580	57.280	0.06814	19.53	66.213	11.104	126350827.708445	14	425.1331	6.92723e-05	2.89191e-04
2024/03/16	03:36:15	ok	ok	425.0280	57.270	0.06814	19.43	66.247	11.046	124539836.341342	13	425.1328	6.80399e-05	2.94684e-04
2024/03/16	03:41:15	ok	ok	425.0360	57.268	0.06814	19.47	66.133	11.054	127549775.368032	14	425.1172	6.96724e-05	2.97463e-04
2024/03/16	03:46:15	ok	ok	425.0460	57.271	0.06814	19.48	66.023	11.045	124622451.369896	14	425.1293	6.91017e-05	2.87216e-04
2024/03/16	03:51:15	ok	ok	425.0500	57.270	0.06814	19.53	66.040	11.075	124596269.125752	14	425.1315	6.90895e-05	2.92919e-04
2024/03/16	03:56:15	ok	ok	425.0480	57.273	0.06814	19.53	66.000	11.069	123859513.527368	14	425.1288	6.88132e-05	2.89333e-04
2024/03/16	04:01:15	ok	ok	425.0300	57.268	0.06814	19.50	66.017	11.052	125641898.601201	13	425.1527	6.76119e-05	2.99217e-04
2024/03/16	04:06:15	ok	ok	425.0400	57.270	0.06814	19.53	65.949	11.060	127890984.646805	14	425.1202	6.96823e-05	2.87494e-04
2024/03/16	04:11:15	ok	ok	425.0360	57.274	0.06814	19.53	66.012	11.071	127756960.226971	13	425.1306	6.90203e-05	2.92625e-04
2024/03/16	04:16:15	ok	ok	425.0160	57.267	0.06814	19.48	66.023	11.045	124852202.039492	12	425.1308	6.83282e-05	2.96668e-04
2024/03/16	04:21:15	ok	ok	425.0240	57.266	0.06814	19.51	65.977	11.054	125184477.875260	14	425.1081	6.85400e-05	2.86117e-04
2024/03/16	04:26:15	ok	ok	425.0060	57.265	0.06814	19.48	66.044	11.048	124985017.375296	12	425.1246	6.78040e-05	3.00871e-04
2024/03/16	04:31:15	ok	ok	425.0040	57.261	0.06814	19.48	66.004	11.042	125110167.550611	14	425.0810	6.97638e-05	2.81945e-04
2024/03/16	04:36:15	ok	ok	424.9880	57.260	0.06814	19.50	65.995	11.049	125252211.317579	12	425.1189	6.72681e-05	3.05772e-04
2024/03/16	04:41:15	ok	ok	424.9640	57.249	0.06814	19.37	66.209	11.003	124251545.756366	13	425.0641	6.85401e-05	2.81043e-04
2024/03/16	04:46:15	ok	ok	424.9320	57.247	0.06814	19.31	66.209	10.965	124349624.743311	12	425.0604	6.67737e-05	2.97169e-04
2024/03/16	04:51:15	ok	ok	424.9160	57.242	0.06814	19.25	66.178	10.922	122049338.153972	14	424.9990	6.83793e-05	2.87046e-04
2024/03/16	04:56:15	ok	ok	424.9280	57.247	0.06814	19.31	66.117	10.950	123498803.721128	13	425.0152	6.89031e-05	2.84722e-04
2024/03/16	05:01:15	ok	ok	424.9320	57.250	0.06814	19.37	66.046	10.976	123278710.772918	12	425.0532	6.74725e-05	2.90900e-04
2024/03/16	05:06:15	ok	ok	424.9260	57.247	0.06814	19.34	66.030	10.954	124707412.324173	12	425.0399	6.81625e-05	2.96175e-04
2024/03/16	05:11:15	ok	ok	424.9180	57.242	0.06814	19.37	66.014	10.971	124623633.383758	12	425.0435	6.73128e-05	2.88659e-04
2024/03/16	05:16:15	ok	ok	424.9220	57.244	0.06814	19.38	65.977	10.973	123983545.944107	14	424.9998	6.98202e-05	2.85839e-04
2024/03/16	05:21:15	ok	ok	424.9140	57.240	0.06814	19.35	65.985	10.955	122501595.106365	12	425.0405	6.73854e-05	2.93210e-04
2024/03/16	05:26:15	ok	ok	424.9160	57.240	0.06814	19.34	65.949	10.941	123322895.087742	14	424.9934	6.96609e-05	2.81703e-04
2024/03/16	05:31:15	ok	ok	424.8840	57.235	0.06814	19.35	65.940	10.948	127965612.989744	14	424.9722	6.98851e-05	2.90752e-04
2024/03/16	05:36:15	ok	ok	424.9100	57.237	0.06814	19.35	65.921	10.945	122773399.366375	12	425.0296	6.76149e-05	2.94233e-04
2024/03/16	05:41:15	ok	ok	424.8800	57.236	0.06814	19.33	65.998	10.941	121867009.149751	14	424.9778	6.87441e-05	2.80383e-04
2024/03/16	05:46:15	ok	ok	424.8880	57.236	0.06814	19.33	65.980	10.938	122604114.583124	13	425.0095	6.82897e-05	3.31297e-04
2024/03/16	05:51:15	ok	ok	424.8500	57.224	0.06814	19.23	66.082	10.889	121797362.694264	14	424.9330	6.90655e-05	2.83959e-04
2024/03/16	05:56:15	ok	ok	424.8220	57.218	0.06814	19.17	66.165	10.867	120491100.225960	12	424.9546	6.74297e-05	2.97688e-04
2024/03/16	06:01:15	ok	ok	424.8080	57.219	0.06814	19.13	66.149	10.837	119660397.023203	12	424.9353	6.75150e-05	2.89041e-04
2024/03/16	06:06:15	--	ok	424.7980	57.213	0.06814	19.11	66.044	10.810	119202303.750725	12	424.9182	6.77629e-05	2.94310e-04
2024/03/16	06:06:22	ok	ok	425.0740	57.279	0.06815	19.20	66.018	10.860	125060253.314364	12	425.2741	6.73213e-05	2.75570e-04
2024/03/16	06:11:21	ok	ok	424.9980	57.268	0.06815	19.11	66.004	10.803	123919888.411832	12	425.1794	6.70769e-05	2.34426e-04
2024/03/16	06:16:21	ok	ok	424.9880	57.263	0.06815	19.15	65.971	10.825	123178414.601314	12	425.1791	6.70072e-05	2.51096e-04
2024/03/16	06:21:21	ok	ok	424.9760	57.255	0.06815	19.13	65.948	10.804	125792600.227397	14	425.0727	7.02728e-05	3.44466e-04
2024/03/16	06:26:21	ok	ok	424.9800	57.258	0.06815	19.13	65.995	10.812	125951450.168378	12	425.1580	6.66990e-05	1.85059e-04
2024/03/16	06:31:21	ok	ok	424.9600	57.254	0.06815	19.14	65.989	10.819	125909484.270867	12	425.1556	6.73445e-05	2.55687e-04
2024/03/16	06:36:21	ok	ok	424.9540	57.253	0.06815	19.10	65.971	10.789	123145523.771414	12	425.1152	6.76851e-05	1.78395e-04
2024/03/16	06:41:21	ok	ok	424.9500	57.252	0.06815	19.11	65.913	10.788	121790892.927374	12	425.1117	6.76139e-05	1.80180e-04
2024/03/16	06:46:21	ok	ok	424.9420	57.252	0.06815	19.11	65.972	10.798	126169718.220271	14	425.0484	6.97103e-05	3.41576e-04
2024/03/16	06:51:21	ok	ok	424.9380	57.247	0.06815	19.11	65.922	10.790	121439496.328762	12	425.1355	6.70403e-05	2.54926e-04
2024/03/16	06:56:21	ok	ok	424.9300	57.252	0.06815	19.11	65.934	10.792	121768121.539356	12	425.1011	6.69834e-05	1.93813e-04
2024/03/16	07:01:21	ok	ok	424.8940	57.241	0.06815	19.01	66.081	10.753	123764963.494742	12	425.0244	6.96789e-05	3.46023e-04
2024/03/16	07:06:21	ok	ok	424.8660	57.229	0.06815	18.91	66.072	10.689	118070737.348159	12	425.0209	6.76677e-05	3.42662e-04
2024/03/16	07:11:21	ok	ok	424.8760	57.233	0.06815	18.91	66.114	10.696	121738594.224053	12	425.0723	6.68628e-05	2.63028e-04
2024/03/16	07:16:21	ok	ok	424.8740	57.237	0.06815	18.96	65.927	10.692	120466076.460319	12	425.0706	6.70382e-05	2.43720e-04
2024/03/16	07:21:21	ok	ok	424.8520	57.229	0.06815	18.94	65.986	10.694	123149975.317721	12	425.0363	6.72524e-05	1.71456e-04
2024/03/16	07:26:21	ok	ok	424.8420	57.228	0.06815	18.90	65.930	10.658	121226639.678526	12	425.0410	6.70171e-05	2.46693e-04
2024/03/16	07:31:21	ok	ok	424.8500	57.227	0.06815	18.93	65.943	10.678	119553755.589154	12	425.0432	6.72314e-05	2.45012e-04
2024/03/16	07:36:21	ok	ok	424.8440	57.226	0.06815	18.94	65.885	10.677	119636224.779095	12	425.0386	6.78954e-05	2.38970e-04
2024/03/16	07:41:21	ok	ok	424.8560	57.231	0.06815	18.93	65.852	10.664	119651583.577279	12	425.0241	6.71204e-05	1.85357e-04
2024/03/16	07:46:21	ok	ok	424.8440	57.226	0.06815	18.97	65.858	10.691	121715169.718987	13	424.9511	7.00987e-05	3.51091e-04
2024/03/16	07:51:21	ok	ok	424.8400	57.225	0.06815	18.96	65.847	10.680	120794162.658735	12	425.0322	6.72835e-05	2.62200e-04
2024/03/16	07:56:21	ok	ok	424.8340	57.223	0.06815	18.96	65.817	10.675	121937821.180446	12	425.0276	6.75181e-05	2.59749e-04
2024/03/16	08:01:21	ok	ok	424.8460	57.226	0.06815	18.94	65.844	10.671	118942175.738282	13	424.9861	6.82213e-05	3.40209e-04
2024/03/16	08:06:21	ok	ok	424.8400	57.221	0.06815	18.93	65.812	10.657	121545799.079524	12	424.9709	6.83559e-05	2.93616e-04
2024/03/16	08:11:21	ok	ok	424.8480	57.226	0.06815	18.97	65.808	10.683	120615210.626508	12	425.0377	6.66839e-05	2.52507e-04
2024/03/16	08:16:21	ok	ok	424.8340	57.225	0.06815	19.00	65.743	10.690	120985488.747756	12	425.0284	6.69105e-05	2.44948e-04
2024/03/16	08:21:21	ok	ok	424.8220	57.216	0.06815	18.97	65.830	10.687	119153750.230790	12	425.0091	6.81934e-05	2.36851e-04
2024/03/16	08:26:21	ok	ok	424.8280	57.220	0.06815	18.99	65.780	10.687	118643673.943671	14	424.9425	6.89454e-05	3.44066e-04
2024/03/16	08:31:21	ok	ok	424.8340	57.222	0.06815	19.01	65.734	10.697	121074722.945509	12	425.0283	6.71565e-05	2.53495e-04
2024/03/16	08:36:21	ok	ok	424.8420	57.218	0.06815	19.06	65.650	10.710	117870193.829546	12	425.0298	6.73229e-05	2.34024e-04
2024/03/16	08:41:21	ok	ok	424.8400	57.230	0.06815	19.04	65.637	10.699	119072750.105911	12	425.0085	6.73053e-05	1.83438e-04
2024/03/16	08:46:21	ok	ok	424.8420	57.215	0.06815	19.07	65.715	10.730	120680671.765737	13	424.9603	6.91090e-05	3.53165e-04
2024/03/16	08:51:21	ok	ok	424.8700	57.226	0.06815	19.13	65.643	10.754	123645075.434017	12	425.0672	6.65323e-05	2.31954e-04
2024/03/16	08:56:21	ok	ok	424.8720	57.229	0.06815	19.15	65.595	10.763	121647877.036450	12	425.0747	6.66475e-05	2.58893e-04
2024/03/16	09:01:21	ok	ok	424.8760	57.230	0.06815	19.21	65.574	10.795	118681912.888311	14	424.9747	6.89073e-05	2.94483e-04
2024/03/16	09:06:21	ok	ok	424.8960	57.230	0.06815	19.20	65.531	10.780	125736550.286158	14	424.9761	7.07372e-05	2.91762e-04
2024/03/16	09:11:21	ok	ok	424.8980	57.228	0.06815	19.23	65.527	10.798	122374556.305468	12	425.0382	6.70722e-05	2.98544e-04
2024/03/16	09:16:21	ok	ok	424.8900	57.231	0.06815	19.27	65.542	10.827	121103950.214490	12	425.0136	6.82006e-05	2.87127e-04
2024/03/16	09:21:21	ok	ok	424.9160	57.239	0.06815	19.31	65.560	10.858	127129076.751948	12	425.0500	6.80211e-05	3.04362e-04
2024/03/16	09:26:21	ok	ok	424.9320	57.236	0.06815	19.35	65.464	10.869	125520943.757177	12	425.0766	6.72137e-05	2.92863e-04
2024/03/16	09:31:21	ok	ok	424.9340	57.236	0.06815	19.37	65.519	10.888	122297353.815789	12	425.1324	6.63619e-05	2.15137e-04
2024/03/16	09:36:21	ok	ok	424.9420	57.241	0.06815	19.40	65.542	10.909	124695566.581235	14	425.0400	6.90607e-05	2.91620e-04
2024/03/16	09:41:21	ok	ok	424.9540	57.245	0.06815	19.43	65.455	10.914	124280127.411698	12	425.0592	6.83680e-05	2.94635e-04
2024/03/16	09:46:21	ok	ok	424.9600	57.242	0.06815	19.48	65.476	10.953	124308692.525488	13	425.0687	6.86212e-05	2.91573e-04
2024/03/16	09:51:21	ok	ok	424.9760	57.248	0.06815	19.48	65.486	10.955	122437766.867794	12	425.0998	6.75000e-05	2.95005e-04
2024/03/16	09:56:21	ok	ok	424.9720	57.242	0.06815	19.51	65.460	10.968	126834182.747520	12	425.1080	6.72900e-05	2.90715e-04
2024/03/16	10:01:21	ok	ok	424.9700	57.248	0.06815	19.57	65.440	11.002	125292752.515717	12	425.0876	6.74962e-05	2.86054e-04
2024/03/16	10:06:21	ok	ok	424.9980	57.254	0.06815	19.60	65.454	11.022	123827249.830731	12	425.1228	6.69831e-05	2.93691e-04
2024/03/16	10:11:21	ok	ok	425.0060	57.259	0.06815	19.61	65.464	11.032	127461473.169651	12	425.1149	6.81514e-05	2.93110e-04
2024/03/16	10:16:21	ok	ok	425.0100	57.251	0.06815	19.64	65.463	11.051	126192286.563545	12	425.1341	6.75825e-05	2.88833e-04
2024/03/16	10:21:21	ok	ok	425.0120	57.253	0.06815	19.65	65.472	11.061	127248893.391399	12	425.1358	6.74900e-05	2.96958e-04
2024/03/16	10:26:21	ok	ok	425.0200	57.263	0.06815	19.68	65.476	11.081	125326169.621460	12	425.1464	6.69232e-05	2.92161e-04
2024/03/16	10:31:21	ok	ok	425.0540	57.265	0.06815	19.71	65.492	11.101	127845044.900392	12	425.1750	6.69437e-05	2.93730e-04
2024/03/16	10:36:21	ok	ok	425.0580	57.265	0.06815	19.78	65.432	11.138	124094960.008936	12	425.1727	6.73860e-05	2.83739e-04
2024/03/16	10:41:21	ok	ok	425.0560	57.264	0.06815	19.79	65.455	11.150	127707059.052372	12	425.1686	6.80002e-05	2.88110e-04
2024/03/16	10:46:21	ok	ok	425.0660	57.266	0.06815	19.82	65.428	11.165	126604184.963303	12	425.1870	6.76842e-05	3.02127e-04
2024/03/16	10:51:21	ok	ok	425.0780	57.268	0.06815	19.88	65.449	11.205	128129047.010218	12	425.1905	6.70106e-05	2.86637e-04
2024/03/16	10:56:21	ok	ok	425.0740	57.267	0.06815	19.88	65.519	11.217	127944228.583411	14	425.1483	6.87543e-05	2.87864e-04
2024/03/16	11:01:21	ok	ok	425.0820	57.268	0.06815	19.92	65.455	11.234	129816771.465562	12	425.2039	6.72061e-05	3.01116e-04
2024/03/16	11:06:21	ok	ok	425.1060	57.273	0.06815	19.96	65.422	11.257	129707378.226669	12	425.2289	6.72299e-05	2.88853e-04
2024/03/16	11:11:21	ok	ok	425.1160	57.280	0.06815	20.04	65.412	11.303	128035784.497480	12	425.2407	6.69905e-05	2.92593e-04
2024/03/16	11:16:21	ok	ok	425.1200	57.281	0.06815	20.05	65.426	11.314	129668248.244799	12	425.2278	6.82999e-05	2.96727e-04
2024/03/16	11:21:21	ok	ok	425.1380	57.284	0.06815	20.11	65.394	11.347	132194625.421950	12	425.2528	6.75044e-05	2.96964e-04
2024/03/16	11:26:21	ok	ok	425.1640	57.287	0.06815	20.21	65.359	11.407	131135459.885988	12	425.2824	6.66411e-05	3.04925e-04
2024/03/16	11:31:21	ok	ok	425.1820	57.292	0.06815	20.29	65.353	11.461	131873212.442735	12	425.2938	6.73889e-05	2.88916e-04
2024/03/16	11:36:21	--	ok	425.2040	57.297	0.06815	20.32	65.368	11.483	132330828.660798	12	425.3220	6.71230e-05	2.93540e-04
2024/03/16	11:36:28	ok	ok	425.0440	57.263	0.068139	20.35	65.322	11.493	125359845.863455	12	425.1602	6.78463e-05	2.97058e-04
2024/03/16	11:41:27	ok	ok	425.0360	57.256	0.068139	20.37	65.336	11.515	124313640.741625	11	425.1498	6.71320e-05	3.14305e-04
2024/03/16	11:46:27	ok	ok	425.0500	57.261	0.068139	20.46	65.353	11.576	124067294.069809	12	425.1644	6.68728e-05	3.04373e-04
2024/03/16	11:51:27	ok	ok	425.0700	57.265	0.068139	20.50	65.373	11.608	124147236.517337	12	425.1634	6.76687e-05	3.07175e-04
2024/03/16	11:56:27	ok	ok	425.0780	57.265	0.068139	20.56	65.373	11.646	127311730.462827	11	425.1806	6.66287e-05	3.10436e-04
2024/03/16	12:01:27	ok	ok	425.0980	57.271	0.068139	20.62	65.344	11.681	129508844.656174	11	425.2063	6.64076e-05	3.09258e-04
2024/03/16	12:06:27	ok	ok	425.1160	57.276	0.068139	20.67	65.367	11.723	133713473.826426	11	425.2153	6.73015e-05	3.20829e-04
2024/03/16	12:11:27	ok	ok	425.1280	57.280	0.068139	20.72	65.382	11.755	131188082.762267	11	425.2332	6.68428e-05	3.16446e-04
2024/03/16	12:16:27	ok	ok	425.1460	57.277	0.068139	20.76	65.463	11.799	132462052.023178	11	425.2519	6.65723e-05	3.12942e-04
2024/03/16	12:21:27	ok	ok	425.1660	57.282	0.068139	20.87	65.385	11.862	136185456.954040	11	425.2760	6.63301e-05	3.16246e-04
2024/03/16	12:26:27	ok	ok	425.1880	57.287	0.068139	20.90	65.357	11.877	132513791.136625	11	425.2867	6.65190e-05	3.22535e-04
2024/03/16	12:31:27	ok	ok	425.1940	57.289	0.068139	20.91	65.400	11.894	133449082.688004	11	425.2935	6.70415e-05	3.14455e-04
2024/03/16	12:36:27	ok	ok	425.1980	57.291	0.068139	21.00	65.316	11.938	135781999.626517	11	425.3005	6.66740e-05	3.18372e-04
2024/03/16	12:41:27	--	ok	425.2260	57.298	0.068139	21.06	65.377	11.988	134229916.324163	11	425.3248	6.69981e-05	3.08121e-04
2024/03/16	12:41:34	ok	ok	425.0320	57.253	0.068127	21.06	65.418	11.995	128777673.270672	11	425.1404	6.65651e-05	3.19133e-04
2024/03/16	12:46:33	ok	ok	425.0340	57.256	0.068127	21.14	65.344	12.041	125614142.333547	11	425.1337	6.71645e-05	3.07249e-04
2024/03/16	12:51:33	ok	ok	425.0440	57.256	0.068127	21.20	65.354	12.084	125413411.057191	11	425.1479	6.70266e-05	3.08588e-04
2024/03/16	12:56:33	ok	ok	425.0840	57.261	0.068127	21.27	65.307	12.124	137967885.166947	11	425.1955	6.66164e-05	3.27654e-04
2024/03/16	13:01:33	ok	ok	425.1000	57.273	0.068127	21.36	65.344	12.191	132317468.786510	11	425.1951	6.67282e-05	3.16642e-04
2024/03/16	13:06:33	ok	ok	425.1220	57.274	0.068127	21.41	65.335	12.229	136567273.162280	11	425.2116	6.70648e-05	3.10002e-04
2024/03/16	13:11:33	ok	ok	425.1320	57.273	0.068127	21.47	65.325	12.267	137078106.590000	13	425.2414	6.82258e-05	3.93527e-04
2024/03/16	13:16:33	ok	ok	425.1600	57.288	0.068127	21.54	65.359	12.324	137137293.414156	11	425.2523	6.69410e-05	3.38418e-04
2024/03/16	13:21:33	ok	ok	425.1800	57.285	0.068127	21.60	65.409	12.376	137880705.004760	13	425.2883	6.76506e-05	4.01198e-04
2024/03/16	13:26:33	ok	ok	425.1920	57.284	0.068127	21.65	65.412	12.416	132218902.068336	13	425.3005	6.73655e-05	3.83236e-04
2024/03/16	13:31:33	--	ok	425.2080	57.289	0.068127	21.71	65.403	12.455	137285993.354024	13	425.3035	6.82471e-05	3.84693e-04
2024/03/16	13:31:40	ok	ok	425.0220	57.242	0.068117	21.72	65.405	12.465	134389932.909405	13	425.1316	6.84605e-05	3.80062e-04
2024/03/16	13:36:39	ok	ok	425.0300	57.247	0.068117	21.72	65.426	12.469	125877965.399051	12	425.1543	6.70555e-05	3.73382e-04
2024/03/16	13:41:39	ok	ok	425.0400	57.251	0.068117	21.81	65.409	12.527	124671305.611666	13	425.1652	6.60737e-05	3.56454e-04
2024/03/16	13:46:39	ok	ok	425.0360	57.251	0.068117	21.85	65.472	12.570	128269532.732258	12	425.1569	6.66645e-05	3.74138e-04
2024/03/16	13:51:39	ok	ok	425.0460	57.250	0.068117	21.87	65.486	12.582	137174942.644481	12	425.1717	6.69063e-05	3.69157e-04
2024/03/16	13:56:39	ok	ok	425.0600	57.252	0.068117	21.92	65.486	12.623	135911300.738507	14	425.1693	6.66863e-05	3.63128e-04
2024/03/16	14:01:39	ok	ok	425.0720	57.254	0.068117	21.95	65.458	12.639	135371549.187418	13	425.1696	6.74098e-05	3.74317e-04
2024/03/16	14:06:39	ok	ok	425.0820	57.254	0.068117	21.99	65.537	12.686	136332719.180518	12	425.2079	6.59463e-05	3.83751e-04
2024/03/16	14:11:39	ok	ok	425.0680	57.256	0.068117	21.99	65.528	12.684	138567828.913874	13	425.1749	6.75706e-05	3.66079e-04
2024/03/16	14:16:39	ok	ok	424.8780	57.211	0.068117	21.47	66.590	12.504	137428313.272796	13	424.9791	6.78797e-05	3.69147e-04
2024/03/16	14:21:39	--	ok	424.7720	57.197	0.068117	21.20	66.896	12.369	131010250.988858	13	424.9042	6.63542e-05	3.65394e-04
2024/03/16	14:21:46	ok	ok	425.0140	57.249	0.068128	21.21	66.947	12.388	138254217.210093	13	425.1192	6.82129e-05	3.86331e-04
2024/03/16	14:26:45	ok	ok	424.9160	57.231	0.068128	21.03	67.033	12.270	133081325.263007	12	425.0447	6.67089e-05	3.96019e-04
2024/03/16	14:31:45	ok	ok	424.8360	57.219	0.068128	20.90	67.120	12.197	130921047.361543	12	424.9811	6.65320e-05	3.83053e-04
2024/03/16	14:36:45	ok	ok	424.8020	57.210	0.068128	20.82	67.134	12.139	128154386.515423	12	424.9326	6.64981e-05	3.90012e-04
2024/03/16	14:41:45	--	ok	424.7400	57.203	0.068128	20.70	67.143	12.062	130081498.551265	13	424.8463	6.85964e-05	3.83231e-04
2024/03/16	14:41:52	ok	ok	425.0220	57.272	0.068141	20.76	67.153	12.103	134698937.384927	12	425.1702	6.66387e-05	3.87510e-04
2024/03/16	14:46:51	ok	ok	424.9480	57.260	0.068141	20.63	67.179	12.018	131058825.130335	11	425.0628	6.61852e-05	3.17450e-04
2024/03/16	14:51:51	ok	ok	424.8980	57.248	0.068141	20.56	67.204	11.972	129607274.807960	12	425.0597	6.61231e-05	3.95228e-04
2024/03/16	14:56:51	ok	ok	424.8700	57.236	0.068141	20.52	67.175	11.937	130577680.024072	12	425.0347	6.58982e-05	3.87271e-04
2024/03/16	15:01:51	ok	ok	424.8280	57.230	0.068141	20.43	67.176	11.878	126985395.616850	12	424.9860	6.62284e-05	3.85456e-04
2024/03/16	15:06:51	--	ok	424.7960	57.220	0.068141	20.42	67.195	11.872	127331014.999346	11	424.9156	6.84690e-05	4.00244e-04
2024/03/16	15:06:58	ok	ok	425.0000	57.276	0.068152	20.40	67.190	11.862	129947463.254336	11	425.1245	6.71566e-05	3.20382e-04
2024/03/16	15:11:57	ok	ok	424.9620	57.268	0.068152	20.36	67.184	11.832	132766598.003989	11	425.0867	6.64214e-05	3.07777e-04
2024/03/16	15:16:57	ok	ok	424.9260	57.265	0.068152	20.33	67.207	11.815	128756981.604203	11	425.0520	6.64881e-05	3.22020e-04
2024/03/16	15:21:57	ok	ok	424.9040	57.261	0.068152	20.31	67.202	11.796	130914843.200967	11	425.0390	6.62729e-05	3.01026e-04
2024/03/16	15:26:57	ok	ok	424.8820	57.250	0.068152	20.28	67.175	11.771	131377027.683208	11	425.0073	6.68571e-05	3.14303e-04
2024/03/16	15:31:57	ok	ok	424.8640	57.243	0.068152	20.25	67.181	11.752	130105700.135183	11	424.9723	6.72571e-05	3.14241e-04
2024/03/16	15:36:57	ok	ok	424.8560	57.243	0.068152	20.25	67.211	11.757	129958218.678712	11	424.9950	6.59251e-05	3.18700e-04
2024/03/16	15:41:57	ok	ok	424.8060	57.234	0.068152	20.21	67.213	11.730	121197782.666829	11	424.9317	6.68055e-05	3.07839e-04
2024/03/16	15:46:57	ok	ok	424.8160	57.234	0.068152	20.21	67.156	11.720	127026402.674051	11	424.9360	6.69097e-05	3.12924e-04
2024/03/16	15:51:57	--	ok	424.7880	57.231	0.068152	20.16	67.198	11.698	128662240.099679	11	424.9193	6.65122e-05	3.22865e-04
2024/03/16	15:52:04	ok	ok	425.0340	57.290	0.068163	20.19	67.172	11.712	125826373.038235	11	425.1598	6.75641e-05	3.20369e-04
2024/03/16	15:57:03	ok	ok	424.9700	57.271	0.068163	20.13	67.193	11.678	127929591.741113	11	425.1274	6.56844e-05	3.10786e-04
2024/03/16	16:02:03	ok	ok	424.9560	57.269	0.068163	20.11	67.245	11.668	126760827.754691	11	425.0936	6.62420e-05	3.08064e-04
2024/03/16	16:07:03	ok	ok	424.9240	57.263	0.068163	20.07	67.257	11.641	129842357.200536	11	425.0581	6.70231e-05	3.00787e-04
2024/03/16	16:12:03	ok	ok	424.9040	57.261	0.068163	20.04	67.222	11.615	128092696.330654	11	425.0587	6.56333e-05	3.18571e-04
2024/03/16	16:17:03	ok	ok	424.8940	57.255	0.068163	20.01	67.248	11.602	121574509.641087	12	425.0652	6.47180e-05	3.15606e-04
2024/03/16	16:22:03	ok	ok	424.8720	57.248	0.068163	19.98	67.262	11.584	127628838.327614	12	425.0002	6.76683e-05	3.08844e-04
2024/03/16	16:27:03	ok	ok	424.8440	57.243	0.068163	19.95	67.189	11.550	127017639.399029	11	424.9828	6.72039e-05	3.07983e-04
2024/03/16	16:32:03	ok	ok	424.8300	57.240	0.068163	19.91	67.250	11.533	126140735.787291	12	424.9601	6.70267e-05	3.07418e-04
2024/03/16	16:37:03	ok	ok	424.8060	57.237	0.068163	19.89	67.248	11.522	120360696.914902	12	424.9445	6.62869e-05	3.00955e-04
2024/03/16	16:42:03	--	ok	424.7860	57.233	0.068163	19.82	67.254	11.477	122676622.505756	11	424.9342	6.61920e-05	3.03146e-04
2024/03/16	16:42:09	ok	ok	425.0260	57.283	0.068175	19.88	67.236	11.511	130791253.184095	12	425.1797	6.66942e-05	3.05711e-04
2024/03/16	16:47:09	ok	ok	424.9740	57.280	0.068175	19.79	67.280	11.461	132046793.581788	12	425.1037	6.77055e-05	2.92952e-04
2024/03/16	16:52:09	ok	ok	424.9480	57.279	0.068175	19.79	67.240	11.454	126976993.525664	12	425.0916	6.69420e-05	2.98202e-04
2024/03/16	16:57:09	ok	ok	424.9360	57.268	0.068175	19.78	67.211	11.441	130655976.992387	12	425.0795	6.68808e-05	2.99705e-04
2024/03/16	17:02:09	ok	ok	424.9000	57.270	0.068175	19.72	67.268	11.413	130399916.870580	12	425.0549	6.64316e-05	3.03305e-04
2024/03/16	17:07:09	ok	ok	424.8940	57.262	0.068175	19.69	67.263	11.392	129096814.405089	12	425.0307	6.74129e-05	2.96013e-04
2024/03/16	17:12:09	ok	ok	424.8600	57.254	0.068175	19.62	67.330	11.357	124256281.497638	12	425.0198	6.59622e-05	3.01547e-04
2024/03/16	17:17:09	ok	ok	424.8400	57.248	0.068175	19.60	67.286	11.330	128390306.146610	11	424.9793	6.73180e-05	3.02848e-04
2024/03/16	17:22:09	ok	ok	424.8240	57.244	0.068175	19.55	67.277	11.300	129330173.593683	11	424.9740	6.68194e-05	3.06968e-04
2024/03/16	17:27:09	ok	ok	424.8120	57.239	0.068175	19.55	67.289	11.302	125307690.571562	12	424.9609	6.68254e-05	3.06610e-04
2024/03/16	17:32:09	--	ok	424.7720	57.236	0.068175	19.51	67.282	11.273	126578261.538729	12	424.9235	6.64845e-05	2.95916e-04
2024/03/16	17:32:16	ok	ok	425.0600	57.295	0.068187	19.50	67.239	11.257	120468121.780762	12	425.1997	6.77999e-05	3.51628e-04
2024/03/16	17:37:15	ok	ok	425.0120	57.286	0.068187	19.44	67.298	11.230	130415449.407586	12	425.1342	6.79059e-05	3.27305e-04
2024/03/16	17:42:15	ok	ok	424.9860	57.273	0.068187	19.40	67.309	11.203	129187756.747420	12	425.0876	6.77892e-05	2.84284e-04
2024/03/16	17:47:15	ok	ok	424.9660	57.272	0.068187	19.38	67.250	11.185	130135057.679360	12	425.0807	6.69913e-05	3.04483e-04
2024/03/16	17:52:15	ok	ok	424.9460	57.273	0.068187	19.33	67.298	11.156	129653483.195394	12	425.0477	6.73087e-05	2.95649e-04
2024/03/16	17:57:15	ok	ok	424.9080	57.262	0.068187	19.29	67.332	11.134	127264095.440130	12	425.0208	6.72180e-05	2.94904e-04
2024/03/16	18:02:15	ok	ok	424.8880	57.256	0.068187	19.23	67.300	11.090	129195153.800814	13	425.0637	6.56375e-05	3.37744e-04
2024/03/16	18:07:15	ok	ok	424.8560	57.251	0.068187	19.18	67.314	11.064	126100150.733817	12	424.9909	6.73627e-05	3.36352e-04
2024/03/16	18:12:15	ok	ok	424.8420	57.246	0.068187	19.11	67.330	11.020	129111492.191313	12	424.9826	6.71148e-05	3.32775e-04
2024/03/16	18:17:15	ok	ok	424.8180	57.248	0.068187	19.09	67.308	10.999	129601277.138676	12	424.9506	6.73825e-05	3.37945e-04
2024/03/16	18:22:15	ok	ok	424.8020	57.236	0.068187	19.06	67.359	10.989	128402528.959027	12	424.9374	6.75475e-05	3.38720e-04
2024/03/16	18:27:15	--	ok	424.7580	57.231	0.068187	19.00	67.381	10.956	128115809.697987	12	424.8950	6.79409e-05	3.38504e-04
2024/03/16	18:27:22	ok	ok	425.0220	57.290	0.068199	18.97	67.326	10.930	121859188.573618	12	425.1928	6.83274e-05	2.51823e-04
2024/03/16	18:32:21	ok	ok	424.9940	57.286	0.068199	18.96	67.344	10.922	131017019.323522	12	425.1662	6.71571e-05	2.31513e-04
2024/03/16	18:37:21	ok	ok	424.9500	57.268	0.068199	18.83	67.419	10.854	129306865.710840	12	425.1207	6.76167e-05	2.64782e-04
2024/03/16	18:42:21	ok	ok	424.9100	57.263	0.068199	18.76	67.427	10.809	127294244.066889	12	425.0947	6.65236e-05	2.53297e-04
2024/03/16	18:47:21	ok	ok	424.8920	57.263	0.068199	18.73	67.460	10.797	128418414.867996	12	425.0513	6.73241e-05	2.50894e-04
2024/03/16	18:52:21	ok	ok	424.8760	57.253	0.068199	18.69	67.358	10.754	128056952.629993	12	425.0335	6.81607e-05	2.58949e-04
2024/03/16	18:57:21	ok	ok	424.8480	57.252	0.068199	18.63	67.327	10.713	127001653.467545	12	425.0355	6.67484e-05	2.69342e-04
2024/03/16	19:02:21	ok	ok	424.8300	57.249	0.068199	18.62	67.353	10.707	129341563.679971	12	425.0198	6.67825e-05	2.52950e-04
2024/03/16	19:07:21	ok	ok	424.8080	57.244	0.068199	18.60	67.381	10.703	127978732.816270	12	424.9879	6.68934e-05	2.57193e-04
2024/03/16	19:12:21	--	ok	424.7960	57.239	0.068199	18.55	67.332	10.658	126286657.570460	12	424.9659	6.67270e-05	2.59134e-04
2024/03/16	19:12:27	ok	ok	425.0020	57.290	0.068209	18.56	67.298	10.662	120793542.233344	12	425.1964	6.77256e-05	2.66916e-04
2024/03/16	19:17:27	ok	ok	424.9560	57.283	0.068209	18.50	67.346	10.634	128230184.497257	12	425.1514	6.68011e-05	2.50925e-04
2024/03/16	19:22:27	ok	ok	424.9280	57.274	0.068209	18.48	67.285	10.607	130181449.518496	12	425.1144	6.77433e-05	2.66451e-04
2024/03/16	19:27:27	ok	ok	424.9180	57.268	0.068209	18.43	67.285	10.581	127360536.509492	13	425.0475	6.87680e-05	3.48986e-04
2024/03/16	19:32:27	ok	ok	424.8940	57.265	0.068209	18.40	67.300	10.565	127541582.800211	14	424.9954	6.95166e-05	3.42200e-04
2024/03/16	19:37:27	ok	ok	424.8780	57.259	0.068209	18.36	67.291	10.536	126126079.879191	12	425.0578	6.73417e-05	2.60216e-04
2024/03/16	19:42:27	ok	ok	424.8680	57.260	0.068209	18.35	67.300	10.530	127958173.141491	14	424.9724	6.96104e-05	3.34940e-04
2024/03/16	19:47:27	ok	ok	424.8560	57.256	0.068209	18.33	67.268	10.516	125086511.311409	12	425.0573	6.66472e-05	2.55959e-04
2024/03/16	19:52:27	ok	ok	424.8340	57.251	0.068209	18.31	67.303	10.503	127754341.756899	14	424.9334	6.93147e-05	3.42889e-04
2024/03/16	19:57:27	ok	ok	424.8120	57.247	0.068209	18.29	67.272	10.490	127026339.698170	12	425.0013	6.74670e-05	2.62297e-04
2024/03/16	20:02:27	ok	ok	424.8180	57.245	0.068209	18.28	67.259	10.480	106791497.905985	14	424.9104	6.74263e-05	3.23150e-04
2024/03/16	20:07:27	--	ok	424.7800	57.240	0.068209	18.21	67.239	10.432	126059241.213703	12	424.9162	6.88847e-05	3.56932e-04
2024/03/16	20:07:34	ok	ok	425.0440	57.298	0.06822	18.26	67.227	10.465	119660739.839084	15	425.1519	7.03267e-05	3.28004e-04
2024/03/16	20:12:33	ok	ok	424.9880	57.286	0.06822	18.18	67.222	10.411	129004933.105341	13	425.1258	6.86683e-05	3.40610e-04
2024/03/16	20:17:33	ok	ok	424.9780	57.286	0.06822	18.18	67.234	10.413	131097339.724413	14	425.1020	6.91795e-05	3.56105e-04
2024/03/16	20:22:33	ok	ok	424.9580	57.279	0.06822	18.12	67.231	10.378	127736502.066326	13	425.0894	6.89190e-05	3.48332e-04
2024/03/16	20:27:33	ok	ok	424.9300	57.272	0.06822	18.05	67.300	10.346	129704419.345826	14	425.0302	7.01319e-05	3.39948e-04
2024/03/16	20:32:33	ok	ok	424.9060	57.264	0.06822	18.04	67.298	10.338	125947850.383991	14	425.0051	7.02767e-05	3.43672e-04
2024/03/16	20:37:33	ok	ok	424.8800	57.265	0.06822	18.00	67.298	10.311	128383584.494818	14	424.9924	7.00507e-05	3.56053e-04
2024/03/16	20:42:33	ok	ok	424.9280	57.274	0.06822	18.12	67.010	10.344	130662630.076588	14	425.0387	7.00862e-05	3.28763e-04
[truncated: 774 more rows]
