# Supplementary material for: Plastic Creep Constraint in Nylon Instrument Strings
Source: Materials (Basel). 2025 Jan 7;18(2):223. doi: 10.3390/ma18020223 (PMC11766866; doi:10.3390/ma18020223)
Supplement: Supplementary file 1 [file materials-18-00223-s001.zip › data_files/string_N28_nylon/string_test_data_N28_step_16.csv]

Date	Time	+-	f0	Frequency	Tension	LengthAdj	Temp	Rel.Hm	Abs.Hm	Pk.Magnitude	Harmonics	Fitted.f0	Bend.Stiff	Fit.Error
2024/03/19	10:40:00	--	ok	425.0540	57.233	0.068349	20.67	65.130	11.680	127614042.081135	11	425.1461	6.66346e-05	2.90954e-04
2024/03/19	10:40:09	--	ok	454.4380	64.624	0.069787	20.70	65.106	11.696	74284123.702311	12	454.4927	6.86395e-05	2.54888e-04
2024/03/19	10:40:16	--	ok	452.4380	64.241	0.069714	20.67	65.048	11.666	77145361.902950	14	452.4506	6.91065e-05	2.52781e-04
2024/03/19	10:40:23	--	ok	452.7060	64.363	0.069742	20.67	65.006	11.658	64073828.714035	13	452.7457	6.89767e-05	2.57733e-04
2024/03/19	10:40:31	ok	ok	452.8180	64.397	0.069756	20.64	65.002	11.638	81754882.302148	12	452.8697	6.76495e-05	2.78595e-04
2024/03/19	10:45:30	--	ok	451.5720	64.102	0.069756	20.69	65.074	11.679	67934962.456206	14	451.5960	6.80521e-05	2.50899e-04
2024/03/19	10:45:37	ok	ok	453.0040	64.539	0.06983	20.72	65.057	11.696	72747377.967633	12	453.0326	6.84280e-05	2.78566e-04
2024/03/19	10:50:37	--	ok	452.4300	64.387	0.06983	20.74	65.092	11.721	61496790.536000	14	452.4948	6.74602e-05	2.64979e-04
2024/03/19	10:50:43	ok	ok	453.0300	64.558	0.069859	20.76	65.087	11.731	74484569.205388	13	453.0588	6.84182e-05	2.57662e-04
2024/03/19	10:55:43	--	ok	452.6260	64.451	0.069859	20.76	65.126	11.738	65536585.424384	14	452.6474	6.90716e-05	3.00738e-04
2024/03/19	10:55:50	ok	ok	453.0320	64.553	0.069878	20.73	65.142	11.721	74114155.465227	13	453.0657	6.71825e-05	2.70214e-04
2024/03/19	11:00:49	--	ok	452.7120	64.482	0.069878	20.79	65.101	11.752	65818236.936255	14	452.7402	6.86073e-05	3.20437e-04
2024/03/19	11:00:56	ok	ok	453.0240	64.558	0.069892	20.82	65.098	11.771	80355115.304644	13	453.0603	6.78278e-05	2.61367e-04
2024/03/19	11:05:55	--	ok	452.7660	64.493	0.069892	20.84	65.071	11.784	68850577.431119	14	452.7704	6.89122e-05	3.15410e-04
2024/03/19	11:06:02	ok	ok	453.0420	64.568	0.069904	20.91	65.025	11.826	77946324.531257	12	453.1033	6.68073e-05	2.75372e-04
2024/03/19	11:11:01	--	ok	452.7860	64.503	0.069904	20.89	65.089	11.817	65969513.038267	14	452.8082	6.82319e-05	3.12258e-04
2024/03/19	11:11:08	ok	ok	453.0260	64.571	0.069915	20.91	65.075	11.835	80210314.638850	13	453.0636	6.75701e-05	2.61635e-04
2024/03/19	11:16:07	--	ok	452.7960	64.521	0.069915	20.94	65.071	11.852	70281782.251140	14	452.8162	6.86966e-05	3.16319e-04
2024/03/19	11:16:13	ok	ok	453.0140	64.578	0.069926	20.94	65.060	11.850	74615132.993905	13	453.0689	6.77378e-05	2.78036e-04
2024/03/19	11:21:13	ok	ok	452.8220	64.531	0.069926	20.96	65.052	11.860	63889686.258072	14	452.8246	6.89900e-05	3.09625e-04
2024/03/19	11:26:13	--	ok	452.6660	64.483	0.069926	21.00	65.112	11.900	65731728.737500	14	452.7174	6.75451e-05	2.66809e-04
2024/03/19	11:26:20	ok	ok	453.0140	64.586	0.069943	21.00	65.121	11.902	75941817.532225	13	453.0684	6.70770e-05	2.73327e-04
2024/03/19	11:31:19	ok	ok	452.8120	64.543	0.069943	21.04	65.151	11.935	60837528.475195	14	452.8729	6.80574e-05	2.64998e-04
2024/03/19	11:36:19	--	ok	452.6740	64.507	0.069943	21.07	65.135	11.952	58264448.866966	14	452.7395	6.72605e-05	2.68152e-04
2024/03/19	11:36:26	ok	ok	453.0300	64.607	0.06996	21.10	65.142	11.976	70563752.486117	11	452.9302	7.28342e-05	3.22073e-04
2024/03/19	11:41:25	ok	ok	452.8320	64.567	0.06996	21.13	65.135	11.993	64093415.259127	14	452.9074	6.74729e-05	2.68418e-04
2024/03/19	11:46:25	--	ok	452.6960	64.526	0.06996	21.17	65.115	12.019	64011794.371133	14	452.7579	6.79956e-05	2.58541e-04
2024/03/19	11:46:31	ok	ok	453.0440	64.624	0.069975	21.16	65.101	12.007	79117387.001765	11	452.9428	7.27143e-05	3.13437e-04
2024/03/19	11:51:31	ok	ok	452.8660	64.588	0.069975	21.17	65.135	12.023	67463149.462515	14	452.9273	6.69346e-05	2.73073e-04
2024/03/19	11:56:31	--	ok	452.7460	64.554	0.069975	21.23	65.106	12.057	67675657.279086	14	452.8018	6.72611e-05	2.71364e-04
2024/03/19	11:56:37	ok	ok	453.0180	64.630	0.069988	21.21	65.061	12.039	75938754.641525	13	453.0568	6.83456e-05	2.68948e-04
2024/03/19	12:01:37	ok	ok	452.8500	64.589	0.069988	21.28	65.106	12.096	60175087.528166	14	452.9114	6.74850e-05	2.75724e-04
2024/03/19	12:06:37	--	ok	452.7200	64.558	0.069988	21.30	65.107	12.107	61310060.588398	14	452.7869	6.72850e-05	2.73314e-04
2024/03/19	12:06:43	ok	ok	453.0260	64.642	0.070002	21.31	65.071	12.110	79419680.791167	13	453.0568	6.85266e-05	2.69815e-04
2024/03/19	12:11:43	ok	ok	452.8660	64.604	0.070002	21.31	65.130	12.121	63716998.981018	14	452.9371	6.69855e-05	2.66040e-04
2024/03/19	12:16:43	--	ok	452.7480	64.575	0.070002	21.38	65.103	12.165	64862450.557964	14	452.8190	6.74036e-05	2.78139e-04
2024/03/19	12:16:50	ok	ok	453.0520	64.646	0.070015	21.40	65.119	12.179	82621796.579671	12	453.0845	6.78291e-05	2.84303e-04
2024/03/19	12:21:49	ok	ok	452.8880	64.613	0.070015	21.40	65.119	12.179	70230814.691946	14	452.9415	6.70530e-05	2.60980e-04
2024/03/19	12:26:49	--	ok	452.7860	64.587	0.070015	21.45	65.148	12.224	70891782.744662	14	452.8372	6.71695e-05	2.62800e-04
2024/03/19	12:26:56	ok	ok	452.9860	64.640	0.070026	21.45	65.129	12.220	80951682.997036	14	453.0541	6.68786e-05	2.78827e-04
2024/03/19	12:31:55	ok	ok	452.8760	64.616	0.070026	21.50	65.126	12.250	67938185.590567	14	452.9418	6.66986e-05	2.70421e-04
2024/03/19	12:36:55	--	ok	452.7720	64.590	0.070026	21.54	65.135	12.282	67958583.397403	14	452.8210	6.72453e-05	2.69830e-04
2024/03/19	12:37:02	ok	ok	452.9900	64.648	0.070038	21.54	65.135	12.282	81313079.148870	14	453.0543	6.71033e-05	2.66250e-04
2024/03/19	12:42:01	ok	ok	452.8620	64.624	0.070038	21.57	65.193	12.312	70613067.316461	14	452.9255	6.69632e-05	2.84217e-04
2024/03/19	12:47:01	--	ok	452.7480	64.593	0.070038	21.62	65.162	12.348	71103642.498164	14	452.8270	6.66391e-05	2.73274e-04
2024/03/19	12:47:07	ok	ok	453.0120	64.668	0.070051	21.62	65.089	12.334	82030405.688795	14	452.9943	7.07724e-05	3.46025e-04
2024/03/19	12:52:07	ok	ok	452.8760	64.631	0.070051	21.62	65.171	12.350	71192057.581919	14	452.9441	6.71148e-05	2.73235e-04
2024/03/19	12:57:07	--	ok	452.7740	64.610	0.070051	21.70	65.156	12.398	72100652.569896	14	452.8356	6.73493e-05	2.70135e-04
2024/03/19	12:57:13	ok	ok	453.0120	64.672	0.070062	21.70	65.124	12.392	83811927.706317	14	453.0794	6.72026e-05	2.78670e-04
2024/03/19	13:02:13	ok	ok	452.9000	64.642	0.070062	21.74	65.162	12.430	70146188.978991	14	452.9534	6.68090e-05	2.64645e-04
2024/03/19	13:07:13	--	ok	452.7900	64.615	0.070062	21.77	65.116	12.440	71160607.573252	14	452.8392	6.73474e-05	2.72317e-04
2024/03/19	13:07:19	ok	ok	453.0220	64.676	0.070073	21.78	65.139	12.454	81607166.881398	14	453.0098	6.97562e-05	3.10657e-04
2024/03/19	13:12:19	ok	ok	452.8760	64.643	0.070073	21.82	65.158	12.489	71217236.009344	14	452.9402	6.72459e-05	2.73473e-04
2024/03/19	13:17:19	--	ok	452.7920	64.622	0.070073	21.85	65.153	12.509	67860872.746178	14	452.8453	6.69387e-05	2.68569e-04
2024/03/19	13:17:26	ok	ok	452.9820	64.674	0.070084	21.87	65.188	12.525	83312524.469103	14	453.0508	6.73110e-05	2.72175e-04
2024/03/19	13:22:25	ok	ok	452.8760	64.646	0.070084	21.91	65.185	12.556	71160174.020873	14	452.9393	6.70424e-05	2.77777e-04
2024/03/19	13:27:25	--	ok	452.7800	64.620	0.070084	21.94	65.180	12.576	70732212.207555	14	452.8248	6.73901e-05	2.80200e-04
2024/03/19	13:27:32	ok	ok	453.0180	64.685	0.070095	21.96	65.165	12.592	86466830.329289	14	452.9918	7.04436e-05	3.45270e-04
2024/03/19	13:32:31	ok	ok	452.8800	64.652	0.070095	21.98	65.229	12.614	70885475.153134	14	452.9463	6.66170e-05	2.89034e-04
2024/03/19	13:37:31	--	ok	452.7720	64.621	0.070095	22.01	65.257	12.641	73361767.225002	14	452.8262	6.72850e-05	2.74264e-04
2024/03/19	13:37:38	ok	ok	453.0220	64.690	0.070107	22.01	65.225	12.635	79669314.426456	13	453.0643	6.77560e-05	2.85840e-04
2024/03/19	13:42:37	ok	ok	452.8760	64.656	0.070107	22.04	65.270	12.665	72894971.393902	14	452.9312	6.68942e-05	2.79370e-04
2024/03/19	13:47:37	--	ok	452.7700	64.630	0.070107	22.06	65.286	12.688	72756013.120979	14	452.8262	6.67798e-05	2.73379e-04
2024/03/19	13:47:44	ok	ok	452.9820	64.684	0.070119	22.06	65.226	12.676	84922703.910887	14	452.9689	6.99566e-05	3.16108e-04
2024/03/19	13:52:43	ok	ok	452.8660	64.658	0.070119	22.06	65.295	12.689	73593447.531442	14	452.8990	6.77964e-05	2.75023e-04
2024/03/19	13:57:43	--	ok	452.7540	64.628	0.070119	22.11	65.263	12.716	74060886.033420	14	452.8127	6.65382e-05	2.72308e-04
2024/03/19	13:57:50	ok	ok	453.0320	64.702	0.070131	22.15	65.263	12.748	85427605.294084	14	453.0251	6.95705e-05	3.03670e-04
2024/03/19	14:02:49	ok	ok	452.8860	64.667	0.070131	22.15	65.252	12.745	72727965.558380	14	452.9377	6.69293e-05	2.73337e-04
2024/03/19	14:07:49	--	ok	452.7760	64.632	0.070131	22.16	65.286	12.762	72603591.836870	14	452.8251	6.70373e-05	2.73455e-04
2024/03/19	14:07:56	ok	ok	453.0060	64.699	0.070142	22.18	65.277	12.770	81294906.957653	13	453.0452	6.79954e-05	2.83462e-04
2024/03/19	14:12:55	--	ok	452.7640	64.637	0.070142	21.80	66.104	12.650	70341136.190076	14	452.8035	6.72015e-05	2.74094e-04
2024/03/19	14:13:02	ok	ok	452.9980	64.703	0.070155	21.77	66.140	12.636	85777499.732101	14	452.9534	7.06384e-05	3.51480e-04
2024/03/19	14:18:01	--	ok	452.7620	64.646	0.070155	21.45	66.589	12.494	72856859.859833	14	452.8165	6.72022e-05	2.78269e-04
2024/03/19	14:18:07	ok	ok	453.0000	64.713	0.070167	21.47	66.561	12.499	78626451.553080	14	452.9839	7.09161e-05	3.71861e-04
2024/03/19	14:23:07	ok	ok	452.8120	64.669	0.070167	21.26	66.741	12.381	70160036.036973	14	452.8733	6.73255e-05	2.77253e-04
2024/03/19	14:28:07	--	ok	452.6680	64.639	0.070167	21.11	66.865	12.302	68460491.135193	13	452.7107	6.77772e-05	2.75599e-04
2024/03/19	14:28:13	ok	ok	452.9920	64.725	0.070183	21.13	66.879	12.314	81622910.633825	12	452.9558	7.22205e-05	3.01601e-04
2024/03/19	14:33:13	ok	ok	452.8440	64.688	0.070183	21.00	66.928	12.232	67804759.966674	14	452.9081	6.75293e-05	2.73777e-04
2024/03/19	14:38:13	--	ok	452.7240	64.655	0.070183	20.90	66.915	12.160	67590795.725595	14	452.7884	6.75704e-05	2.71906e-04
2024/03/19	14:38:19	ok	ok	453.0020	64.733	0.070198	20.90	66.896	12.156	87403608.770668	11	452.8872	7.48779e-05	4.04069e-04
2024/03/19	14:43:19	ok	ok	452.8420	64.700	0.070198	20.82	66.929	12.102	69148540.068343	14	452.8736	6.85623e-05	3.17609e-04
2024/03/19	14:48:19	--	ok	452.7340	64.671	0.070198	20.73	66.943	12.045	71329841.985894	14	452.8110	6.76428e-05	2.68598e-04
2024/03/19	14:48:26	ok	ok	453.0180	64.747	0.070211	20.77	66.952	12.076	90512728.862971	12	453.0594	6.93538e-05	2.66223e-04
2024/03/19	14:53:25	ok	ok	452.8960	64.716	0.070211	20.70	66.928	12.023	73370230.570080	13	452.9625	6.73341e-05	2.71077e-04
2024/03/19	14:58:25	--	ok	452.7940	64.686	0.070211	20.64	66.998	11.995	72641895.507589	14	452.8229	6.90345e-05	3.10800e-04
2024/03/19	14:58:32	ok	ok	453.0120	64.748	0.070221	20.66	67.042	12.014	80856051.916608	11	452.9733	7.25453e-05	2.72851e-04
2024/03/19	15:03:31	ok	ok	452.8980	64.719	0.070221	20.62	66.920	11.962	72594707.664386	13	452.9507	6.83894e-05	2.66345e-04
2024/03/19	15:08:31	ok	ok	452.8220	64.693	0.070221	20.62	66.920	11.962	71363806.631911	14	452.8369	6.87592e-05	3.24045e-04
2024/03/19	15:13:31	--	ok	452.7380	64.672	0.070221	20.59	66.946	11.947	70961788.189489	14	452.7578	6.92987e-05	3.26502e-04
2024/03/19	15:13:38	ok	ok	452.9960	64.746	0.070235	20.59	66.937	11.945	86407806.620850	12	453.0430	6.90832e-05	2.71501e-04
2024/03/19	15:18:37	ok	ok	452.9060	64.724	0.070235	20.60	66.906	11.951	69914752.357271	13	452.9837	6.78030e-05	2.72646e-04
2024/03/19	15:23:37	ok	ok	452.8340	64.705	0.070235	20.63	66.860	11.961	69120899.616838	14	452.8526	6.93167e-05	3.13619e-04
2024/03/19	15:28:37	--	ok	452.7480	64.684	0.070235	20.66	66.879	11.985	69499957.879473	13	452.8217	6.85225e-05	2.71973e-04
2024/03/19	15:28:44	ok	ok	453.0120	64.754	0.070248	20.64	66.836	11.966	87892019.224078	11	453.0802	6.86329e-05	2.68249e-04
2024/03/19	15:33:43	ok	ok	452.9160	64.734	0.070248	20.63	66.905	11.969	76646079.441939	13	452.9797	6.78056e-05	2.66656e-04
2024/03/19	15:38:43	ok	ok	452.8400	64.709	0.070248	20.64	66.928	11.982	75747912.884478	14	452.8687	6.88829e-05	3.20918e-04
2024/03/19	15:43:43	--	ok	452.7700	64.687	0.070248	20.63	66.905	11.969	76291978.366862	14	452.7933	6.89960e-05	3.10022e-04
2024/03/19	15:43:50	ok	ok	452.9980	64.753	0.070259	20.63	66.883	11.965	86716239.361007	12	452.8627	7.59915e-05	3.77704e-04
2024/03/19	15:48:49	ok	ok	452.9060	64.724	0.070259	20.64	66.915	11.980	76879903.426231	14	452.9214	6.91595e-05	3.19982e-04
2024/03/19	15:53:49	ok	ok	452.8300	64.706	0.070259	20.62	66.911	11.961	76149920.785932	13	452.8955	6.79304e-05	2.60344e-04
2024/03/19	15:58:49	--	ok	452.7700	64.688	0.070259	20.66	66.918	11.992	75632652.599489	13	452.8301	6.74003e-05	2.71623e-04
2024/03/19	15:58:56	ok	ok	452.9960	64.757	0.070271	20.66	66.859	11.981	89203524.214200	12	453.0465	6.89080e-05	2.63791e-04
2024/03/19	16:03:55	ok	ok	452.8980	64.731	0.070271	20.64	66.947	11.986	78622566.483022	13	452.9505	6.81593e-05	2.61373e-04
2024/03/19	16:08:55	ok	ok	452.8300	64.709	0.070271	20.63	66.973	11.981	77935447.727560	14	452.8496	6.87664e-05	3.16575e-04
2024/03/19	16:13:55	--	ok	452.7560	64.693	0.070271	20.63	66.964	11.980	75708231.538085	14	452.7730	6.93036e-05	3.04733e-04
2024/03/19	16:14:02	ok	ok	453.0020	64.760	0.070284	20.63	66.943	11.976	88185772.342639	12	453.0465	6.91919e-05	2.69825e-04
2024/03/19	16:19:01	ok	ok	452.9220	64.738	0.070284	20.63	66.860	11.961	76840986.026213	13	452.9800	6.79935e-05	2.61333e-04
2024/03/19	16:24:01	ok	ok	452.8540	64.710	0.070284	20.60	66.960	11.960	73262141.390973	14	452.8577	6.95195e-05	3.14332e-04
2024/03/19	16:29:01	--	ok	452.7780	64.695	0.070284	20.63	66.905	11.969	73923009.649693	14	452.7894	6.93309e-05	3.22727e-04
2024/03/19	16:29:08	ok	ok	452.9900	64.758	0.070295	20.63	66.883	11.965	83773652.716073	12	453.0418	6.95001e-05	2.66221e-04
2024/03/19	16:34:07	ok	ok	452.8920	64.732	0.070295	20.63	66.973	11.981	70717500.309954	13	452.9487	6.86835e-05	2.59389e-04
2024/03/19	16:39:07	ok	ok	452.8060	64.713	0.070295	20.62	67.012	11.979	71196291.249538	13	452.8810	6.82165e-05	2.67809e-04
2024/03/19	16:44:07	--	ok	452.7340	64.691	0.070295	20.59	66.996	11.956	71585985.603525	13	452.8048	6.82207e-05	2.75089e-04
2024/03/19	16:44:14	ok	ok	453.0140	64.765	0.070308	20.63	66.934	11.974	89986393.799508	13	453.0922	6.79211e-05	2.68147e-04
2024/03/19	16:49:13	ok	ok	452.9260	64.744	0.070308	20.59	67.007	11.957	76658212.325962	13	452.9957	6.76470e-05	2.70146e-04
2024/03/19	16:54:13	ok	ok	452.8440	64.724	0.070308	20.58	67.005	11.948	75493640.748666	13	452.9151	6.80451e-05	2.69261e-04
2024/03/19	16:59:13	--	ok	452.7760	64.704	0.070308	20.56	67.030	11.941	73048457.221920	13	452.8481	6.79399e-05	2.66061e-04
2024/03/19	16:59:20	ok	ok	453.0040	64.764	0.07032	20.58	66.993	11.946	84816953.435563	14	453.0226	7.00734e-05	3.64186e-04
2024/03/19	17:04:19	ok	ok	452.9060	64.735	0.07032	20.56	66.983	11.933	73458012.315200	13	452.9835	6.77846e-05	2.70521e-04
2024/03/19	17:09:19	ok	ok	452.8320	64.718	0.07032	20.56	67.051	11.945	75410816.448627	14	452.8648	6.92672e-05	3.31430e-04
2024/03/19	17:14:19	--	ok	452.7700	64.702	0.07032	20.56	67.010	11.938	74775549.223534	14	452.7950	6.93373e-05	3.13793e-04
2024/03/19	17:14:26	ok	ok	453.0120	64.762	0.070332	20.56	66.992	11.934	91176589.508653	13	453.0853	6.82550e-05	2.86920e-04
2024/03/19	17:19:25	ok	ok	452.9160	64.743	0.070332	20.54	67.007	11.926	75663853.857884	14	452.9485	6.96529e-05	3.31350e-04
2024/03/19	17:24:25	ok	ok	452.8500	64.721	0.070332	20.53	66.996	11.915	75469744.204846	14	452.8776	6.90127e-05	3.53528e-04
2024/03/19	17:29:25	--	ok	452.7820	64.707	0.070332	20.52	67.065	11.918	77875581.552616	14	452.8110	6.90751e-05	3.49917e-04
2024/03/19	17:29:31	ok	ok	453.0120	64.773	0.070343	20.54	67.048	11.933	89705023.794326	13	453.0053	7.11783e-05	3.55430e-04
2024/03/19	17:34:31	ok	ok	452.9180	64.743	0.070343	20.49	67.057	11.896	75521113.063883	13	452.9829	6.85142e-05	2.65345e-04
2024/03/19	17:39:31	ok	ok	452.8540	64.722	0.070343	20.49	67.066	11.898	74041088.312795	14	452.8803	6.89529e-05	3.32689e-04
2024/03/19	17:44:31	--	ok	452.7860	64.702	0.070343	20.46	67.083	11.882	74134000.036912	14	452.7934	6.97326e-05	3.12231e-04
2024/03/19	17:44:38	ok	ok	452.9980	64.770	0.070354	20.47	67.076	11.890	84351690.872731	12	453.0504	6.97820e-05	2.62601e-04
2024/03/19	17:49:37	ok	ok	452.8760	64.736	0.070354	20.44	67.079	11.870	68008010.813299	13	452.9547	6.86580e-05	2.50845e-04
2024/03/19	17:54:37	ok	ok	452.8020	64.727	0.070354	20.40	67.083	11.843	70422469.360134	13	452.8884	6.83626e-05	2.59856e-04
2024/03/19	17:59:37	--	ok	452.7300	64.703	0.070354	20.37	67.126	11.831	69663711.618708	13	452.8222	6.82911e-05	2.68487e-04
2024/03/19	17:59:44	ok	ok	453.0040	64.778	0.070367	20.39	67.120	11.839	82371660.328017	13	453.1381	6.68385e-05	2.64249e-04
2024/03/19	18:04:43	ok	ok	452.9060	64.749	0.070367	20.39	67.120	11.839	68608288.206692	13	452.9973	6.85685e-05	2.60771e-04
2024/03/19	18:09:43	ok	ok	452.8500	64.734	0.070367	20.36	67.094	11.816	69303149.680408	13	452.9395	6.84628e-05	2.59135e-04
2024/03/19	18:14:43	--	ok	452.7680	64.713	0.070367	20.31	67.152	11.787	69969403.727488	13	452.8656	6.79150e-05	2.65285e-04
2024/03/19	18:14:50	ok	ok	453.0180	64.776	0.070379	20.33	67.120	11.800	91409624.429491	13	453.0961	6.86621e-05	2.67397e-04
2024/03/19	18:19:49	ok	ok	452.9440	64.753	0.070379	20.32	67.106	11.788	75016367.672429	14	453.0295	6.73630e-05	2.63368e-04
2024/03/19	18:24:49	ok	ok	452.8700	64.735	0.070379	20.25	67.161	11.749	73529201.445244	14	452.9673	6.68616e-05	2.69644e-04
2024/03/19	18:29:49	ok	ok	452.8120	64.716	0.070379	20.25	67.170	11.750	76230234.995538	14	452.8198	6.97257e-05	3.67885e-04
2024/03/19	18:34:49	--	ok	452.7400	64.700	0.070379	20.23	67.140	11.736	78351899.283291	11	452.6628	7.41990e-05	3.21716e-04
2024/03/19	18:34:56	ok	ok	453.0220	64.773	0.070392	20.23	67.149	11.737	92893414.122420	13	453.1010	6.82268e-05	2.61685e-04
2024/03/19	18:39:55	ok	ok	452.9020	64.749	0.070392	20.21	67.144	11.718	76499460.163760	13	453.0346	6.60831e-05	2.67152e-04
2024/03/19	18:44:55	ok	ok	452.8300	64.731	0.070392	20.18	67.208	11.709	76506508.275307	13	452.9553	6.64669e-05	2.65517e-04
2024/03/19	18:49:55	--	ok	452.7560	64.709	0.070392	20.12	67.248	11.678	75058861.692181	13	452.9032	6.59545e-05	2.68785e-04
2024/03/19	18:50:02	ok	ok	453.0040	64.779	0.070405	20.12	67.208	11.671	81673567.443544	13	453.1345	6.70123e-05	2.51876e-04
2024/03/19	18:55:01	ok	ok	452.9200	64.759	0.070405	20.12	67.190	11.668	69020414.159119	14	453.0187	6.80045e-05	2.65507e-04
2024/03/19	19:00:01	ok	ok	452.8460	64.740	0.070405	20.09	67.193	11.648	69316800.211375	13	452.9802	6.69016e-05	2.60964e-04
2024/03/19	19:05:01	--	ok	452.7780	64.715	0.070405	20.04	67.240	11.618	69196061.090352	13	452.9146	6.66334e-05	2.74503e-04
2024/03/19	19:05:08	ok	ok	452.9900	64.777	0.070416	20.02	67.211	11.604	85282225.788938	13	453.1273	6.73197e-05	2.56662e-04
2024/03/19	19:10:07	ok	ok	452.9080	64.750	0.070416	19.98	67.254	11.583	67885772.913026	13	453.0374	6.66156e-05	2.64079e-04
2024/03/19	19:15:07	ok	ok	452.8560	64.741	0.070416	19.99	67.245	11.590	67553979.810393	13	452.9836	6.64534e-05	2.59213e-04
2024/03/19	19:20:07	--	ok	452.7680	64.716	0.070416	19.92	67.234	11.540	70309099.372449	13	452.9085	6.69129e-05	2.61921e-04
2024/03/19	19:20:14	ok	ok	453.0260	64.787	0.070427	19.93	67.198	11.542	84301131.925598	13	452.6397	8.76098e-05	1.61595e-03
2024/03/19	19:25:13	ok	ok	452.9340	64.758	0.070427	19.89	67.259	11.524	69285004.454893	13	453.0629	6.65074e-05	2.52492e-04
2024/03/19	19:30:13	ok	ok	452.8740	64.743	0.070427	19.91	67.271	11.537	69302000.054758	13	452.9960	6.69114e-05	2.54019e-04
2024/03/19	19:35:13	--	ok	452.7980	64.731	0.070427	19.84	67.221	11.480	69682613.477062	14	452.8927	6.86353e-05	2.56724e-04
2024/03/19	19:35:19	ok	ok	453.0260	64.791	0.070437	19.89	67.208	11.515	88791628.170592	12	453.1010	6.94189e-05	2.75744e-04
2024/03/19	19:40:19	ok	ok	452.9360	64.768	0.070437	19.79	67.262	11.458	74417541.843686	14	453.0296	6.73642e-05	2.54746e-04
2024/03/19	19:45:19	ok	ok	452.8740	64.741	0.070437	19.75	67.254	11.428	72864632.720371	14	452.9602	6.81410e-05	2.48058e-04
2024/03/19	19:50:19	ok	ok	452.8060	64.723	0.070437	19.72	67.277	11.414	73769000.918244	14	452.8994	6.79585e-05	2.51288e-04
2024/03/19	19:55:19	--	ok	452.7400	64.711	0.070437	19.69	67.282	11.395	75128169.843292	13	452.8636	6.66193e-05	2.58456e-04
2024/03/19	19:55:26	ok	ok	453.0120	64.782	0.07045	19.69	67.272	11.394	90390620.620707	12	453.0812	6.94777e-05	2.65391e-04
2024/03/19	20:00:25	ok	ok	452.9200	64.760	0.07045	19.62	67.330	11.357	74623887.635992	12	452.9889	6.91967e-05	2.71829e-04
2024/03/19	20:05:25	ok	ok	452.8600	64.741	0.07045	19.61	67.268	11.336	72974240.855995	13	452.9486	6.86793e-05	2.74503e-04
2024/03/19	20:10:25	ok	ok	452.8020	64.726	0.07045	19.60	67.257	11.325	75820810.008147	13	452.8926	6.82566e-05	2.61867e-04
2024/03/19	20:15:25	--	ok	452.7380	64.712	0.07045	19.55	67.259	11.297	75414173.011781	13	452.8319	6.89049e-05	2.68833e-04
2024/03/19	20:15:32	ok	ok	452.9980	64.786	0.070464	19.58	67.276	11.320	80387788.403799	12	453.0818	7.05001e-05	2.56798e-04
2024/03/19	20:20:31	ok	ok	452.9100	64.765	0.070464	19.53	67.266	11.281	68615316.550207	12	453.0354	6.79563e-05	2.60859e-04
2024/03/19	20:25:31	ok	ok	452.8460	64.745	0.070464	19.50	67.268	11.262	71741252.842330	12	452.9789	6.78780e-05	2.72565e-04
2024/03/19	20:30:31	--	ok	452.7840	64.726	0.070464	19.47	67.314	11.252	69108471.911687	12	452.9204	6.80923e-05	2.67609e-04
2024/03/19	20:30:37	ok	ok	453.0260	64.788	0.070474	19.44	67.280	11.227	84970913.553376	13	452.9835	7.56278e-05	4.14981e-04
2024/03/19	20:35:37	ok	ok	452.9360	64.763	0.070474	19.41	67.372	11.223	68985290.416392	12	453.0598	6.78693e-05	2.63901e-04
2024/03/19	20:40:37	ok	ok	452.8700	64.754	0.070474	19.38	67.289	11.191	70296522.756542	13	452.9609	6.96198e-05	2.64647e-04
2024/03/19	20:45:37	ok	ok	452.8100	64.734	0.070474	19.29	67.419	11.148	70557915.545351	13	452.9002	6.92462e-05	2.58483e-04
2024/03/19	20:50:37	--	ok	452.7320	64.712	0.070474	19.20	67.433	11.093	69001005.946440	13	452.8271	6.94619e-05	2.65253e-04
2024/03/19	20:50:44	ok	ok	453.0260	64.791	0.070488	19.23	67.446	11.114	90300305.843276	13	453.1215	6.91760e-05	2.63729e-04
2024/03/19	20:55:43	ok	ok	452.9400	64.772	0.070488	19.17	67.428	11.074	74820435.552861	13	453.0288	6.91567e-05	2.69786e-04
2024/03/19	21:00:43	ok	ok	452.8920	64.753	0.070488	19.18	67.362	11.072	75202162.917645	13	452.9869	6.89512e-05	2.69220e-04
2024/03/19	21:05:43	ok	ok	452.8400	64.739	0.070488	19.17	67.350	11.062	74236820.434722	12	452.9672	6.68849e-05	2.68121e-04
2024/03/19	21:10:43	--	ok	452.7880	64.727	0.070488	19.13	67.332	11.031	73710440.306744	13	452.8837	6.88417e-05	2.70617e-04
2024/03/19	21:10:50	ok	ok	453.0120	64.789	0.070499	19.11	67.350	11.024	89038324.125422	13	453.1122	6.91262e-05	2.76341e-04
2024/03/19	21:15:49	ok	ok	452.9420	64.768	0.070499	19.11	67.321	11.019	74875121.916054	13	453.0178	6.98788e-05	2.71513e-04
2024/03/19	21:20:49	ok	ok	452.8800	64.756	0.070499	19.07	67.317	10.992	74752868.725277	13	452.9624	6.99117e-05	2.59920e-04
2024/03/19	21:25:49	ok	ok	452.8400	64.740	0.070499	19.09	67.364	11.008	72319768.399995	13	452.9269	6.88240e-05	2.67137e-04
2024/03/19	21:30:49	--	ok	452.7800	64.726	0.070499	19.03	67.317	10.964	72299977.859221	13	452.8751	6.89885e-05	2.59920e-04
2024/03/19	21:30:56	ok	ok	453.0320	64.792	0.07051	19.06	67.303	10.979	90477393.213730	13	453.1104	6.99886e-05	2.58342e-04
2024/03/19	21:35:55	ok	ok	452.9460	64.766	0.07051	19.00	67.312	10.945	74251174.057879	13	453.0344	6.94966e-05	2.61131e-04
2024/03/19	21:40:55	ok	ok	452.9120	64.764	0.07051	19.00	67.285	10.940	74789018.104302	13	453.0077	6.91166e-05	2.63826e-04
2024/03/19	21:45:55	ok	ok	452.8540	64.747	0.07051	18.97	67.308	10.927	74905008.124932	13	452.9484	6.94134e-05	2.64314e-04
2024/03/19	21:50:55	--	ok	452.7960	64.729	0.07051	18.94	67.314	10.909	73829739.663042	13	452.8944	6.88777e-05	2.70652e-04
2024/03/19	21:51:01	ok	ok	453.0180	64.794	0.07052	18.93	67.330	10.903	80049662.844341	13	453.1139	6.98133e-05	2.80257e-04
2024/03/19	21:56:01	ok	ok	452.9620	64.771	0.07052	18.94	67.294	10.906	67103412.670384	13	453.0621	6.91060e-05	2.69025e-04
2024/03/19	22:01:01	ok	ok	452.9280	64.764	0.07052	18.96	67.257	10.908	67020428.296225	13	453.0174	6.92351e-05	2.60174e-04
2024/03/19	22:06:01	ok	ok	452.8780	64.751	0.07052	18.91	67.277	10.884	67935803.587854	13	452.9585	6.95490e-05	2.68568e-04
2024/03/19	22:11:01	ok	ok	452.8340	64.739	0.07052	18.87	67.253	10.854	67288816.145331	13	452.9228	6.92035e-05	2.65791e-04
2024/03/19	22:16:01	--	ok	452.7900	64.726	0.07052	18.89	67.207	10.856	64440171.761422	13	452.8700	6.96260e-05	2.59744e-04
2024/03/19	22:16:08	ok	ok	453.0080	64.784	0.070531	18.87	67.195	10.845	88922770.656883	12	453.0721	7.04311e-05	2.66990e-04
2024/03/19	22:21:07	ok	ok	452.9400	64.772	0.070531	18.83	67.245	10.826	74911516.406084	13	453.0327	6.92326e-05	2.63342e-04
2024/03/19	22:26:07	ok	ok	452.9020	64.757	0.070531	18.84	67.208	10.829	74597772.064760	13	452.9818	6.92959e-05	2.65160e-04
2024/03/19	22:31:07	ok	ok	452.8380	64.745	0.070531	18.80	67.250	10.808	75124303.804450	13	452.9279	6.96303e-05	2.63185e-04
2024/03/19	22:36:07	ok	ok	452.8220	64.732	0.070531	18.83	67.216	10.821	73515211.936566	13	452.9039	6.91702e-05	2.63779e-04
2024/03/19	22:41:07	--	ok	452.7760	64.720	0.070531	18.80	67.202	10.800	72975591.582149	13	452.8648	6.89420e-05	2.67105e-04
2024/03/19	22:41:13	ok	ok	453.0140	64.786	0.070542	18.80	67.202	10.800	86568376.443709	12	453.0853	7.04371e-05	2.66271e-04
2024/03/19	22:46:13	ok	ok	452.9400	64.768	0.070542	18.78	67.254	10.792	69951958.693433	13	453.0263	6.96448e-05	2.65947e-04
2024/03/19	22:51:13	ok	ok	452.8960	64.756	0.070542	18.78	67.179	10.780	70181098.096985	13	452.9905	6.95751e-05	2.70615e-04
2024/03/19	22:56:13	ok	ok	452.8560	64.744	0.070542	18.76	67.147	10.764	69542740.423618	13	452.9481	6.94524e-05	2.68275e-04
2024/03/19	23:01:13	ok	ok	452.8000	64.732	0.070542	18.73	67.190	10.754	69963458.764491	13	452.8972	6.96762e-05	2.68862e-04
2024/03/19	23:06:13	--	ok	452.7720	64.720	0.070542	18.72	67.207	10.747	69910676.281765	13	452.8693	6.90382e-05	2.88512e-04
2024/03/19	23:06:19	ok	ok	453.0460	64.793	0.070554	18.79	67.221	10.795	86372684.696057	12	453.1148	6.99358e-05	2.84816e-04
2024/03/19	23:11:19	ok	ok	452.9440	64.770	0.070554	18.72	67.176	10.742	71575100.611806	13	453.0320	7.00349e-05	2.66745e-04
2024/03/19	23:16:19	ok	ok	452.8960	64.761	0.070554	18.75	67.144	10.755	71594218.404574	13	452.9943	6.93589e-05	2.75514e-04
2024/03/19	23:21:19	ok	ok	452.8460	64.743	0.070554	18.69	67.211	10.730	69963144.266855	12	452.9753	6.80550e-05	2.65147e-04
2024/03/19	23:26:19	ok	ok	452.8240	64.735	0.070554	18.69	67.193	10.728	71849933.515457	13	452.9021	6.95376e-05	2.62801e-04
2024/03/19	23:31:19	--	ok	452.7720	64.725	0.070554	18.65	67.204	10.702	70621242.354411	13	452.8619	6.95018e-05	2.72976e-04
2024/03/19	23:31:26	ok	ok	453.0100	64.783	0.070565	18.66	67.198	10.710	84867369.045770	11	453.1064	6.95894e-05	2.77627e-04
2024/03/19	23:36:25	ok	ok	452.9480	64.768	0.070565	18.65	67.216	10.704	71295388.400866	13	453.0375	6.99190e-05	2.62547e-04
2024/03/19	23:41:25	ok	ok	452.9100	64.761	0.070565	18.62	67.230	10.688	73852539.183971	13	453.0073	6.91419e-05	2.73683e-04
2024/03/19	23:46:25	ok	ok	452.8660	64.751	0.070565	18.62	67.230	10.688	72151433.023155	13	452.9505	6.96788e-05	2.63265e-04
2024/03/19	23:51:25	ok	ok	452.8220	64.740	0.070565	18.60	67.198	10.674	72064792.860610	13	452.9158	6.96559e-05	2.79369e-04
2024/03/19	23:56:25	--	ok	452.7820	64.722	0.070565	18.56	67.230	10.651	70344165.193683	13	452.8799	6.90716e-05	2.71900e-04
2024/03/19	23:56:32	ok	ok	453.0080	64.783	0.070576	18.58	67.222	10.660	87144795.680103	12	453.0835	7.02939e-05	2.73517e-04
2024/03/20	00:01:31	ok	ok	452.9440	64.768	0.070576	18.58	67.175	10.652	71703137.734634	12	453.0603	6.85805e-05	2.68011e-04
2024/03/20	00:06:31	ok	ok	452.9160	64.759	0.070576	18.56	67.170	10.641	74066452.652344	13	453.0116	6.89716e-05	2.71486e-04
2024/03/20	00:11:31	ok	ok	452.8700	64.744	0.070576	18.55	67.218	10.640	72063987.869465	13	452.9546	6.97616e-05	2.72748e-04
2024/03/20	00:16:31	ok	ok	452.8400	64.739	0.070576	18.52	67.175	10.615	70282398.709227	13	452.9298	6.91310e-05	2.73184e-04
2024/03/20	00:21:31	ok	ok	452.8120	64.730	0.070576	18.55	67.167	10.632	71825392.382973	13	452.9008	6.92209e-05	2.71699e-04
2024/03/20	00:26:31	--	ok	452.7760	64.720	0.070576	18.55	67.179	10.634	71597039.685958	13	452.8668	6.94069e-05	2.66680e-04
2024/03/20	00:26:38	ok	ok	453.0180	64.786	0.070587	18.55	67.179	10.634	86517633.994945	13	453.1045	6.96092e-05	2.67802e-04
2024/03/20	00:31:37	ok	ok	452.9400	64.768	0.070587	18.52	67.175	10.615	74498962.222260	13	453.0322	6.97641e-05	2.65943e-04
2024/03/20	00:36:37	ok	ok	452.9100	64.764	0.070587	18.52	67.184	10.617	74036077.112738	13	453.0093	6.91117e-05	2.74521e-04
2024/03/20	00:41:37	ok	ok	452.8620	64.745	0.070587	18.49	67.140	10.593	75309767.887182	13	452.9522	6.97788e-05	2.62657e-04
2024/03/20	00:46:37	ok	ok	452.8300	64.741	0.070587	18.49	67.218	10.605	74976971.314831	13	452.9276	6.96182e-05	2.73912e-04
2024/03/20	00:51:37	ok	ok	452.8000	64.730	0.070587	18.49	67.140	10.593	73913707.652643	13	452.8957	6.91571e-05	2.66851e-04
2024/03/20	00:56:37	--	ok	452.7480	64.717	0.070587	18.50	67.115	10.597	74215394.458988	12	452.8749	6.83383e-05	2.65929e-04
2024/03/20	00:56:43	ok	ok	453.0380	64.786	0.0706	18.49	67.131	10.591	86457207.333604	13	453.1254	6.95918e-05	2.78244e-04
2024/03/20	01:01:43	ok	ok	452.9780	64.769	0.0706	18.49	67.158	10.596	70630170.825694	13	453.0596	6.95705e-05	2.70032e-04
2024/03/20	01:06:43	ok	ok	452.9340	64.764	0.0706	18.46	67.144	10.575	71915523.787392	13	453.0156	6.94940e-05	2.68002e-04
2024/03/20	01:11:43	ok	ok	452.9020	64.757	0.0706	18.48	67.129	10.583	71021702.012526	13	452.9939	6.90364e-05	2.76416e-04
2024/03/20	01:16:43	ok	ok	452.8480	64.747	0.0706	18.43	67.190	10.566	69608435.575661	13	452.9422	6.93390e-05	2.76734e-04
2024/03/20	01:21:43	ok	ok	452.8180	64.737	0.0706	18.39	67.134	10.530	69595168.508537	13	452.9053	6.97821e-05	2.64923e-04
2024/03/20	01:26:43	--	ok	452.7760	64.721	0.0706	18.42	67.166	10.552	69156706.631734	13	452.8725	6.91877e-05	2.78603e-04
2024/03/20	01:26:50	ok	ok	453.0200	64.789	0.070611	18.43	67.170	10.563	83379651.751804	12	453.1229	6.88164e-05	2.69751e-04
2024/03/20	01:31:49	ok	ok	452.9200	64.767	0.070611	18.33	67.298	10.521	70594382.835276	13	453.0211	6.99828e-05	2.72977e-04
2024/03/20	01:36:49	ok	ok	452.8820	64.758	0.070611	18.32	67.304	10.512	68848006.252865	12	453.0207	6.75614e-05	2.73342e-04
2024/03/20	01:41:49	ok	ok	452.8560	64.745	0.070611	18.35	67.184	10.511	67014561.559252	13	452.9514	6.95735e-05	2.75984e-04
2024/03/20	01:46:49	ok	ok	452.8220	64.737	0.070611	18.36	67.198	10.522	69868935.337603	12	452.9628	6.75278e-05	2.81881e-04
2024/03/20	01:51:49	ok	ok	452.8000	64.728	0.070611	18.33	67.172	10.501	70445388.315672	13	452.8882	7.04123e-05	2.69713e-04
2024/03/20	01:56:49	--	ok	452.7620	64.721	0.070611	18.35	67.147	10.506	68846490.566932	13	452.8629	6.96410e-05	2.76514e-04
2024/03/20	01:56:56	ok	ok	453.0220	64.784	0.070623	18.35	67.126	10.502	82384664.741832	12	453.1268	6.86645e-05	2.68507e-04
2024/03/20	02:01:55	ok	ok	452.9560	64.774	0.070623	18.36	67.138	10.513	68170710.494532	13	453.0565	6.98446e-05	2.84607e-04
2024/03/20	02:06:55	ok	ok	452.9140	64.765	0.070623	18.33	67.152	10.498	69191535.752378	12	453.0480	6.82876e-05	2.71652e-04
2024/03/20	02:11:55	ok	ok	452.8840	64.755	0.070623	18.33	67.152	10.498	67214825.165861	12	453.0206	6.79242e-05	2.81817e-04
2024/03/20	02:16:55	ok	ok	452.8300	64.744	0.070623	18.31	67.147	10.479	66170253.203059	12	452.9648	6.88885e-05	2.74444e-04
2024/03/20	02:21:55	ok	ok	452.8120	64.734	0.070623	18.29	67.166	10.474	67960738.539101	12	452.9510	6.80363e-05	2.79273e-04
2024/03/20	02:26:55	--	ok	452.7820	64.731	0.070623	18.31	67.176	10.484	67065825.275839	12	452.9128	6.77330e-05	2.77745e-04
2024/03/20	02:27:01	ok	ok	453.0060	64.786	0.070634	18.32	67.149	10.488	80068801.308890	13	453.0942	7.02882e-05	2.72042e-04
2024/03/20	02:32:01	ok	ok	452.9440	64.774	0.070634	18.31	67.147	10.479	63792077.654402	12	453.0828	6.78208e-05	2.80543e-04
2024/03/20	02:37:01	ok	ok	452.9000	64.761	0.070634	18.31	67.158	10.481	65175562.981621	12	453.0346	6.78185e-05	2.83122e-04
2024/03/20	02:42:01	ok	ok	452.8600	64.748	0.070634	18.28	67.190	10.469	66306108.023545	12	452.9904	6.83111e-05	2.74144e-04
2024/03/20	02:47:01	ok	ok	452.8300	64.746	0.070634	18.29	67.156	10.472	66141837.661105	12	452.9674	6.77329e-05	2.76940e-04
2024/03/20	02:52:01	--	ok	452.7940	64.736	0.070634	18.29	67.156	10.472	68516323.234231	12	452.9241	6.87068e-05	2.69515e-04
2024/03/20	02:52:08	ok	ok	453.0440	64.796	0.070643	18.31	67.102	10.472	86559934.026616	11	453.1486	6.86629e-05	2.90740e-04
2024/03/20	02:57:07	ok	ok	452.9580	64.775	0.070643	18.26	67.152	10.453	70776638.153560	13	453.0585	6.92233e-05	2.71136e-04
2024/03/20	03:02:07	ok	ok	452.9360	64.772	0.070643	18.28	67.202	10.471	70680400.984660	13	453.0299	6.91709e-05	2.65870e-04
2024/03/20	03:07:07	ok	ok	452.8980	64.758	0.070643	18.25	67.179	10.449	71600706.434171	12	453.0029	6.85295e-05	2.71596e-04
2024/03/20	03:12:07	ok	ok	452.8660	64.747	0.070643	18.24	67.184	10.442	72139357.034743	13	452.9499	6.97180e-05	2.77236e-04
2024/03/20	03:17:07	ok	ok	452.8320	64.740	0.070643	18.24	67.126	10.433	71237277.345573	13	452.9179	6.95421e-05	2.68782e-04
2024/03/20	03:22:07	--	ok	452.7940	64.735	0.070643	18.24	67.176	10.441	72912479.174183	13	452.8899	6.95430e-05	2.67560e-04
2024/03/20	03:22:13	ok	ok	453.0240	64.791	0.070654	18.25	67.120	10.440	80844738.748868	13	453.1271	6.91859e-05	2.77159e-04
2024/03/20	03:27:13	ok	ok	452.9400	64.775	0.070654	18.25	67.158	10.446	64419159.539721	12	453.0765	6.79954e-05	2.83096e-04
2024/03/20	03:32:13	ok	ok	452.8940	64.763	0.070654	18.21	67.170	10.421	66721054.173868	13	452.9955	7.01182e-05	2.74208e-04
2024/03/20	03:37:13	ok	ok	452.8600	64.752	0.070654	18.18	67.175	10.404	63879272.282321	13	452.9585	7.02297e-05	2.72767e-04
2024/03/20	03:42:13	ok	ok	452.8160	64.745	0.070654	18.16	67.221	10.403	64619508.043657	12	452.9603	6.81976e-05	2.79891e-04
2024/03/20	03:47:13	--	ok	452.7860	64.735	0.070654	18.16	67.153	10.393	63794834.308317	12	452.9172	6.87848e-05	2.72753e-04
2024/03/20	03:47:20	ok	ok	453.0380	64.796	0.070664	18.16	67.153	10.393	83652919.141979	12	453.1654	6.81072e-05	2.90288e-04
2024/03/20	03:52:19	ok	ok	452.9640	64.787	0.070664	18.14	67.207	10.384	70405108.664533	13	453.0632	6.95415e-05	2.77147e-04
2024/03/20	03:57:19	ok	ok	452.9140	64.771	0.070664	18.09	67.286	10.370	70867030.164098	12	453.0459	6.79450e-05	2.78193e-04
2024/03/20	04:02:19	ok	ok	452.8580	64.758	0.070664	18.07	67.330	10.359	68654738.252071	13	452.9549	7.02336e-05	2.77793e-04
2024/03/20	04:07:19	ok	ok	452.8240	64.747	0.070664	18.07	67.262	10.348	71093134.991932	12	452.9675	6.75846e-05	2.74715e-04
2024/03/20	04:12:19	ok	ok	452.8060	64.743	0.070664	18.07	67.195	10.338	70839652.591938	13	452.9002	7.03509e-05	2.66864e-04
2024/03/20	04:17:19	--	ok	452.7900	64.740	0.070664	18.07	67.204	10.339	71042859.565486	13	452.8779	7.05645e-05	2.68434e-04
2024/03/20	04:17:25	ok	ok	453.0240	64.790	0.070674	18.08	67.176	10.343	86986013.410618	13	453.0968	7.05342e-05	2.75204e-04
2024/03/20	04:22:25	ok	ok	452.9500	64.778	0.070674	18.09	67.152	10.350	70052473.380309	12	453.0796	6.85341e-05	2.74398e-04
2024/03/20	04:27:25	ok	ok	452.9280	64.774	0.070674	18.08	67.218	10.350	69552661.106097	13	453.0221	6.98278e-05	2.79823e-04
2024/03/20	04:32:25	ok	ok	452.8860	64.763	0.070674	18.05	67.259	10.340	68962144.580521	12	453.0188	6.80529e-05	2.76741e-04
2024/03/20	04:37:25	ok	ok	452.8600	64.749	0.070674	18.08	67.195	10.346	70014517.171980	13	452.9493	7.03505e-05	2.70257e-04
2024/03/20	04:42:25	ok	ok	452.8220	64.741	0.070674	18.05	67.240	10.337	69967314.400448	13	452.9232	6.96816e-05	2.79272e-04
2024/03/20	04:47:25	--	ok	452.7920	64.734	0.070674	18.05	67.213	10.333	69712494.466103	13	452.8899	6.96569e-05	2.73449e-04
2024/03/20	04:47:31	ok	ok	453.0480	64.799	0.070685	18.04	67.181	10.320	86720261.600014	12	453.1181	7.08331e-05	2.85438e-04
2024/03/20	04:52:31	ok	ok	452.9700	64.786	0.070685	18.01	67.213	10.307	71976247.297790	13	453.0655	6.94060e-05	2.74613e-04
2024/03/20	04:57:31	ok	ok	452.9320	64.768	0.070685	18.04	67.199	10.322	71931021.994359	13	453.0149	7.06367e-05	2.73080e-04
2024/03/20	05:02:31	ok	ok	452.8880	64.761	0.070685	18.00	67.204	10.297	72025516.716300	13	452.9923	7.04449e-05	2.80022e-04
2024/03/20	05:07:31	ok	ok	452.8560	64.750	0.070685	18.00	67.231	10.301	70358436.957014	13	452.9487	7.02571e-05	2.69203e-04
2024/03/20	05:12:31	ok	ok	452.9520	64.772	0.070685	18.39	66.433	10.420	72028510.294879	12	453.0837	6.76348e-05	2.80631e-04
2024/03/20	05:17:31	ok	ok	453.0400	64.795	0.070685	18.73	65.931	10.553	73942607.146097	13	453.1356	6.96513e-05	2.74769e-04
2024/03/20	05:22:31	ok	ok	453.0780	64.802	0.070685	19.00	65.824	10.703	74908338.062515	13	453.1630	7.02254e-05	2.60873e-04
2024/03/20	05:27:31	ok	ok	453.0900	64.798	0.070685	19.15	65.829	10.802	73916566.772997	13	453.1922	6.92521e-05	2.79079e-04
2024/03/20	05:32:31	ok	ok	453.1140	64.800	0.070685	19.31	65.771	10.893	75869779.247151	13	453.2104	7.01846e-05	2.64244e-04
2024/03/20	05:37:31	ok	ok	453.1160	64.801	0.070685	19.40	65.808	10.954	75612104.434744	13	453.2076	6.99047e-05	2.69073e-04
2024/03/20	05:42:31	ok	ok	453.1220	64.795	0.070685	19.51	65.734	11.014	73909230.157748	13	453.2094	6.95415e-05	2.76090e-04
2024/03/20	05:47:31	ok	ok	453.1100	64.800	0.070685	19.57	65.803	11.063	75322001.548715	13	453.2030	6.93377e-05	2.75976e-04
2024/03/20	05:52:31	ok	ok	453.1040	64.790	0.070685	19.65	65.757	11.109	74349914.170921	13	453.1946	6.95090e-05	2.68286e-04
2024/03/20	05:57:31	ok	ok	453.0680	64.782	0.070685	19.64	65.824	11.112	74776582.134056	13	453.1484	6.94745e-05	2.71172e-04
2024/03/20	06:02:31	ok	ok	453.0260	64.773	0.070685	19.65	65.930	11.138	74349338.294522	13	453.1179	6.92866e-05	2.71898e-04
2024/03/20	06:07:31	ok	ok	453.0220	64.765	0.070685	19.72	65.881	11.177	76397838.477745	13	453.1070	6.90856e-05	2.62667e-04
2024/03/20	06:12:31	ok	ok	453.0000	64.768	0.070685	19.81	65.812	11.222	75119611.348270	13	453.0818	6.92430e-05	2.68280e-04
2024/03/20	06:17:31	ok	ok	452.9880	64.760	0.070685	19.85	65.766	11.240	71944348.455573	13	453.0736	6.94996e-05	2.64623e-04
2024/03/20	06:22:31	ok	ok	452.9540	64.747	0.070685	19.91	65.798	11.284	75409869.473278	13	453.0502	6.86891e-05	2.61001e-04
2024/03/20	06:27:31	ok	ok	452.9280	64.743	0.070685	19.93	65.834	11.308	74854077.053588	13	453.0201	6.86666e-05	2.71333e-04
2024/03/20	06:32:31	ok	ok	452.9120	64.733	0.070685	19.96	65.838	11.328	73754722.004325	13	453.0014	6.82875e-05	2.74560e-04
2024/03/20	06:37:31	ok	ok	452.8860	64.733	0.070685	20.07	65.783	11.386	72717434.750578	13	452.9723	6.93526e-05	2.63284e-04
2024/03/20	06:42:31	ok	ok	452.8560	64.718	0.070685	20.05	65.821	11.382	73822629.837227	13	452.9392	6.90153e-05	2.74400e-04
2024/03/20	06:47:31	ok	ok	452.8220	64.708	0.070685	20.08	65.785	11.395	74960310.038151	13	452.9420	6.68418e-05	2.54980e-04
2024/03/20	06:52:31	--	ok	452.7820	64.703	0.070685	20.13	65.835	11.442	72280620.317772	12	452.8639	6.87183e-05	2.74353e-04
2024/03/20	06:52:38	ok	ok	453.0120	64.759	0.070696	20.11	65.830	11.423	87396906.323964	13	453.1015	6.83226e-05	2.68966e-04
2024/03/20	06:57:37	ok	ok	452.9560	64.751	0.070696	20.16	65.840	11.462	71418209.597123	13	453.0548	6.86422e-05	2.77959e-04
2024/03/20	07:02:37	ok	ok	452.9100	64.736	0.070696	20.18	65.780	11.461	70094666.289298	12	452.9934	6.84583e-05	2.69837e-04
2024/03/20	07:07:37	ok	ok	452.8800	64.730	0.070696	20.21	65.817	11.487	70146309.736746	13	453.0109	6.69839e-05	2.67147e-04
2024/03/20	07:12:37	ok	ok	452.8380	64.716	0.070696	20.23	65.840	11.508	72106158.633994	12	452.9201	6.93697e-05	2.73314e-04
2024/03/20	07:17:37	ok	ok	452.8060	64.710	0.070696	20.23	65.902	11.519	70924105.353740	13	452.8742	6.88940e-05	2.48074e-04
2024/03/20	07:22:37	--	ok	452.7740	64.705	0.070696	20.26	65.856	11.531	69365866.899727	13	452.8610	6.79473e-05	2.65082e-04
2024/03/20	07:22:44	ok	ok	453.0060	64.753	0.070708	20.26	65.826	11.526	88733899.309323	13	453.0802	6.77793e-05	2.47019e-04
2024/03/20	07:27:43	ok	ok	452.9500	64.747	0.070708	20.28	65.847	11.539	74581968.871198	13	453.0280	6.85139e-05	2.57157e-04
2024/03/20	07:32:43	ok	ok	452.9020	64.736	0.070708	20.28	65.858	11.540	72871378.287485	12	452.9918	6.85427e-05	2.70993e-04
2024/03/20	07:37:43	ok	ok	452.8680	64.724	0.070708	20.33	65.847	11.576	74501494.431529	13	452.9477	6.87521e-05	2.59093e-04
2024/03/20	07:42:43	ok	ok	452.8240	64.713	0.070708	20.35	65.911	11.597	73069933.704272	13	452.9053	6.82619e-05	2.56540e-04
2024/03/20	07:47:43	--	ok	452.7760	64.706	0.070708	20.39	65.899	11.623	71621892.806641	13	452.8599	6.85433e-05	2.58311e-04
2024/03/20	07:47:49	ok	ok	453.0700	64.778	0.070719	20.40	65.830	11.622	87410672.297740	13	453.1342	6.83230e-05	2.61094e-04
2024/03/20	07:52:49	ok	ok	452.9580	64.755	0.070719	20.40	65.911	11.636	70764532.542054	13	453.0384	6.82797e-05	2.55626e-04
2024/03/20	07:57:49	ok	ok	452.9260	64.740	0.070719	20.43	65.844	11.643	72627367.187834	13	453.0070	6.81880e-05	2.61483e-04
2024/03/20	08:02:49	ok	ok	452.8840	64.732	0.070719	20.46	65.893	11.671	70576765.464798	13	452.9606	6.82821e-05	2.59057e-04
2024/03/20	08:07:49	ok	ok	452.8360	64.723	0.070719	20.47	65.824	11.668	71803550.627974	13	452.9169	6.86336e-05	2.59781e-04
2024/03/20	08:12:49	ok	ok	452.8000	64.712	0.070719	20.49	65.899	11.691	71699065.110317	13	452.8733	6.85769e-05	2.66815e-04
2024/03/20	08:17:49	--	ok	452.7520	64.695	0.070719	20.52	65.843	11.700	72262134.107211	13	452.8217	6.84809e-05	2.59403e-04
2024/03/20	08:17:56	ok	ok	453.0340	64.769	0.070732	20.50	65.872	11.697	80943347.962939	13	453.1066	6.85019e-05	2.70093e-04
2024/03/20	08:22:55	ok	ok	452.9360	64.751	0.070732	20.53	65.898	11.719	67885815.676713	13	453.0178	6.86077e-05	2.59012e-04
2024/03/20	08:27:55	ok	ok	452.8780	64.737	0.070732	20.54	65.911	11.731	71014724.971152	11	452.9731	6.84486e-05	2.70863e-04
2024/03/20	08:32:55	ok	ok	452.8340	64.723	0.070732	20.58	65.904	11.751	67144014.207205	13	452.9231	6.87503e-05	2.62402e-04
2024/03/20	08:37:55	--	ok	452.7980	64.713	0.070732	20.62	65.925	11.785	72450747.203512	13	452.8903	6.80564e-05	2.66240e-04
2024/03/20	08:38:02	ok	ok	453.0140	64.769	0.070742	20.60	65.922	11.775	79677886.123287	13	453.0969	6.82034e-05	2.68682e-04
2024/03/20	08:43:01	ok	ok	452.9180	64.757	0.070742	20.60	65.899	11.771	65255934.204349	12	453.0426	6.75159e-05	2.54146e-04
2024/03/20	08:48:01	ok	ok	452.8860	64.739	0.070742	20.60	65.899	11.771	63641861.972494	11	452.9706	6.85824e-05	2.65643e-04
2024/03/20	08:53:01	ok	ok	452.8360	64.727	0.070742	20.63	65.856	11.781	64298328.754002	13	452.9243	6.87797e-05	2.62965e-04
2024/03/20	08:58:01	--	ok	452.7820	64.714	0.070742	20.66	65.922	11.813	66856423.048139	13	452.8694	6.90223e-05	2.51514e-04
2024/03/20	08:58:08	ok	ok	453.0200	64.775	0.070753	20.67	65.904	11.819	80754600.475852	13	453.1145	6.83872e-05	2.75610e-04
2024/03/20	09:03:07	ok	ok	452.9560	64.754	0.070753	20.73	65.875	11.853	64119313.706425	12	453.0798	6.68617e-05	2.66096e-04
2024/03/20	09:08:07	ok	ok	452.8900	64.744	0.070753	20.73	65.916	11.860	64414210.789079	13	452.9815	6.89195e-05	2.66553e-04
2024/03/20	09:13:07	ok	ok	452.8400	64.726	0.070753	20.73	65.875	11.853	65281207.149639	13	452.9356	6.86084e-05	2.62433e-04
2024/03/20	09:18:07	ok	ok	452.8000	64.714	0.070753	20.76	65.890	11.876	67870775.311789	13	452.8926	6.88133e-05	2.67986e-04
2024/03/20	09:23:07	--	ok	452.7660	64.705	0.070753	20.80	65.930	11.912	65145002.756836	13	452.8590	6.87494e-05	2.57670e-04
2024/03/20	09:23:14	ok	ok	453.0600	64.778	0.070764	20.83	65.895	11.924	86022077.083373	13	453.1230	6.81925e-05	2.68848e-04
2024/03/20	09:28:13	ok	ok	452.9380	64.751	0.070764	20.82	65.829	11.903	73029676.425863	13	453.0216	6.84824e-05	2.53164e-04
2024/03/20	09:33:13	ok	ok	452.9020	64.740	0.070764	20.84	65.885	11.932	70889926.173967	13	452.9680	6.85589e-05	2.61350e-04
2024/03/20	09:38:13	ok	ok	452.8480	64.731	0.070764	20.87	65.902	11.955	71921943.386565	13	452.9278	6.85251e-05	2.61862e-04
2024/03/20	09:43:13	ok	ok	452.8040	64.719	0.070764	20.87	65.820	11.940	69524831.562933	14	452.8788	6.85880e-05	2.57791e-04
2024/03/20	09:48:13	--	ok	452.7500	64.702	0.070764	20.90	65.888	11.973	71826557.327331	14	452.8359	6.84275e-05	2.58396e-04
2024/03/20	09:48:20	ok	ok	453.0200	64.769	0.070777	20.94	65.866	11.997	86286946.777813	13	453.0897	6.83489e-05	2.67558e-04
2024/03/20	09:53:19	ok	ok	452.9160	64.741	0.070777	20.94	65.876	11.999	71317152.406588	13	453.0078	6.84020e-05	2.63420e-04
2024/03/20	09:58:19	ok	ok	452.8660	64.731	0.070777	20.98	65.875	12.028	71228361.484055	13	452.9442	6.85253e-05	2.60587e-04
2024/03/20	10:03:19	ok	ok	452.8260	64.722	0.070777	20.98	65.913	12.035	68066603.342711	14	452.9040	6.82832e-05	2.59179e-04
2024/03/20	10:08:19	--	ok	452.7860	64.711	0.070777	21.03	65.913	12.065	71131548.124597	14	452.8730	6.84104e-05	2.50698e-04
2024/03/20	10:08:26	ok	ok	453.0500	64.776	0.070788	21.04	65.875	12.068	85833009.570023	13	453.1107	6.81391e-05	2.78376e-04
2024/03/20	10:13:25	ok	ok	452.9280	64.743	0.070788	21.03	65.852	12.054	72060772.528316	14	453.0155	6.79516e-05	2.52119e-04
2024/03/20	10:18:25	ok	ok	452.8700	64.732	0.070788	21.07	65.940	12.100	73779038.681117	14	452.9542	6.82653e-05	2.58659e-04
2024/03/20	10:23:25	ok	ok	452.8280	64.717	0.070788	21.11	65.879	12.121	72432196.926582	14	452.9053	6.82113e-05	2.49950e-04
2024/03/20	10:28:25	--	ok	452.7860	64.708	0.070788	21.17	65.899	12.164	74516636.669719	14	452.8678	6.86166e-05	2.58352e-04
2024/03/20	10:28:32	ok	ok	453.0320	64.773	0.070799	21.16	65.876	12.150	82675537.450055	14	453.1071	6.81439e-05	2.49472e-04
2024/03/20	10:33:31	ok	ok	452.9220	64.750	0.070799	21.16	65.895	12.154	70067086.368928	14	453.0163	6.79771e-05	2.54904e-04
2024/03/20	10:38:31	ok	ok	452.8700	64.731	0.070799	21.18	65.893	12.172	71358868.248563	14	452.9488	6.89263e-05	2.54539e-04
2024/03/20	10:43:31	ok	ok	452.8240	64.718	0.070799	21.24	65.893	12.214	70599510.412533	14	452.9106	6.77251e-05	2.46683e-04
2024/03/20	10:48:31	--	ok	452.7800	64.706	0.070799	21.26	65.866	12.218	70078441.570571	14	452.8637	6.77892e-05	2.69306e-04
2024/03/20	10:48:38	ok	ok	453.0460	64.769	0.070811	21.31	65.835	12.252	84540213.132600	13	453.0915	6.92538e-05	2.72323e-04
2024/03/20	10:53:37	ok	ok	452.9200	64.750	0.070811	21.28	65.852	12.235	71838482.166074	14	453.0143	6.78283e-05	2.59329e-04
2024/03/20	10:58:37	ok	ok	452.8640	64.731	0.070811	21.33	65.849	12.264	71935921.710312	14	452.9538	6.81018e-05	2.54699e-04
2024/03/20	11:03:37	--	ok	452.7980	64.716	0.070811	21.33	65.829	12.261	71946408.804699	14	452.8837	6.84531e-05	2.60679e-04
2024/03/20	11:03:44	ok	ok	453.0340	64.773	0.070821	21.36	65.834	12.282	78508841.939256	14	453.1150	6.81062e-05	2.73476e-04
2024/03/20	11:08:43	ok	ok	452.9500	64.753	0.070821	21.38	65.879	12.310	68245529.124186	13	453.0805	6.68636e-05	2.59401e-04
2024/03/20	11:13:43	ok	ok	452.8800	64.737	0.070821	21.40	65.913	12.327	64659069.552248	12	452.9779	6.82580e-05	2.60384e-04
2024/03/20	11:18:43	ok	ok	452.8240	64.722	0.070821	21.44	65.911	12.358	66657190.759103	14	452.9205	6.82701e-05	2.64865e-04
2024/03/20	11:23:43	--	ok	452.7780	64.710	0.070821	21.47	65.876	12.370	66775496.655598	13	452.8603	6.96236e-05	2.74296e-04
2024/03/20	11:23:50	ok	ok	453.0440	64.774	0.070832	21.52	65.888	12.413	80391156.552021	14	453.1278	6.76909e-05	2.67468e-04
2024/03/20	11:28:49	ok	ok	452.9360	64.754	0.070832	21.52	65.907	12.416	66025561.026119	14	453.0223	6.84496e-05	2.50245e-04
2024/03/20	11:33:49	ok	ok	452.8620	64.730	0.070832	21.54	65.858	12.418	64058781.059920	14	452.9586	6.87125e-05	2.69352e-04
2024/03/20	11:38:49	ok	ok	452.8320	64.725	0.070832	21.58	65.939	12.464	65504454.904715	14	452.9319	6.77581e-05	2.70906e-04
2024/03/20	11:43:49	--	ok	452.7640	64.705	0.070832	21.61	65.834	12.466	68638511.227719	14	452.8632	6.81090e-05	2.72015e-04
2024/03/20	11:43:55	ok	ok	453.0600	64.778	0.070844	21.65	65.801	12.490	82623665.546834	14	453.1304	6.79188e-05	2.67271e-04
2024/03/20	11:48:55	ok	ok	452.9440	64.753	0.070844	21.67	65.875	12.514	73923133.426485	14	453.0249	6.81379e-05	2.56509e-04
2024/03/20	11:53:55	ok	ok	452.8940	64.733	0.070844	21.71	65.884	12.546	72793166.769612	14	452.9701	6.81178e-05	2.65022e-04
2024/03/20	11:58:55	ok	ok	452.8300	64.720	0.070844	21.75	65.840	12.569	67168221.789905	14	452.9118	6.74049e-05	2.62623e-04
2024/03/20	12:03:55	--	ok	452.7760	64.704	0.070844	21.78	65.885	12.597	73325252.970362	14	452.8588	6.77452e-05	2.68927e-04
2024/03/20	12:04:02	ok	ok	453.0380	64.773	0.070856	21.81	65.820	12.606	82937271.208704	14	453.1129	6.78938e-05	2.67038e-04
2024/03/20	12:09:01	ok	ok	452.9440	64.754	0.070856	21.85	65.870	12.647	70675660.817065	14	453.0224	6.73240e-05	2.60526e-04
2024/03/20	12:14:01	ok	ok	452.8860	64.738	0.070856	21.89	65.867	12.677	71820332.029076	14	452.9682	6.73597e-05	2.55222e-04
2024/03/20	12:19:01	ok	ok	452.8180	64.717	0.070856	21.95	65.838	12.713	70999131.374718	14	452.8938	6.83116e-05	2.66568e-04
2024/03/20	12:24:01	--	ok	452.7580	64.696	0.070856	21.96	65.849	12.724	70234857.874457	13	452.8360	6.87938e-05	2.62561e-04
2024/03/20	12:24:08	ok	ok	453.0080	64.757	0.070868	21.96	65.893	12.733	79863475.909885	14	453.0794	6.77536e-05	2.79071e-04
2024/03/20	12:29:07	ok	ok	452.9220	64.744	0.070868	22.06	65.840	12.795	69218889.580336	14	453.0125	6.77529e-05	2.67844e-04
2024/03/20	12:34:07	ok	ok	452.8640	64.731	0.070868	22.11	65.867	12.834	68715034.582517	13	452.9344	6.91306e-05	2.69151e-04
2024/03/20	12:39:07	--	ok	452.7900	64.710	0.070868	22.16	65.867	12.875	70156640.085202	13	452.8753	6.90154e-05	2.68309e-04
2024/03/20	12:39:14	ok	ok	453.0400	64.767	0.070879	22.19	65.875	12.899	83238658.421516	14	453.1099	6.77050e-05	2.65231e-04
2024/03/20	12:44:13	--	ok	452.7880	64.704	0.070879	21.74	66.870	12.756	69478128.417264	14	452.8705	6.72310e-05	2.63136e-04
2024/03/20	12:44:20	ok	ok	453.0360	64.766	0.07089	21.72	66.847	12.740	84801642.399316	14	453.1038	6.76268e-05	2.66913e-04
2024/03/20	12:49:19	ok	ok	452.8240	64.721	0.07089	21.51	67.161	12.643	70870243.989026	14	452.9122	6.79689e-05	2.55209e-04
2024/03/20	12:54:19	--	ok	452.7140	64.700	0.07089	21.38	67.308	12.577	70618140.535531	14	452.8000	6.80593e-05	2.63327e-04
2024/03/20	12:54:26	ok	ok	453.0420	64.781	0.070904	21.40	67.250	12.577	85297725.226255	14	453.1005	6.85463e-05	2.67025e-04
2024/03/20	12:59:25	ok	ok	452.8660	64.748	0.070904	21.26	67.332	12.490	73205654.026639	14	452.9564	6.85152e-05	2.59950e-04
2024/03/20	13:04:25	--	ok	452.7780	64.729	0.070904	21.21	67.344	12.462	69245884.152556	14	452.8630	6.82781e-05	2.57776e-04
2024/03/20	13:04:32	ok	ok	453.0260	64.794	0.070916	21.23	67.308	12.464	83294217.665642	14	453.1021	6.86817e-05	2.59377e-04
2024/03/20	13:09:31	ok	ok	452.9100	64.759	0.070916	21.18	67.349	12.441	69673823.030001	14	452.9920	6.84737e-05	2.62317e-04
2024/03/20	13:14:31	ok	ok	452.8160	64.736	0.070916	21.13	67.355	12.402	69604897.517062	14	452.9030	6.84069e-05	2.54902e-04
2024/03/20	13:19:31	--	ok	452.7460	64.721	0.070916	21.14	67.369	12.414	68461230.091884	14	452.8216	6.91986e-05	2.47601e-04
2024/03/20	13:19:38	ok	ok	453.0440	64.789	0.070929	21.16	67.410	12.433	75029226.667817	14	453.1183	6.80633e-05	2.66198e-04
2024/03/20	13:24:37	ok	ok	452.9000	64.764	0.070929	21.11	67.364	12.394	65397919.626228	13	453.0246	6.72656e-05	2.63028e-04
2024/03/20	13:29:37	ok	ok	452.8320	64.745	0.070929	21.14	67.396	12.419	63060654.065831	13	452.9527	6.69889e-05	2.61666e-04
2024/03/20	13:34:37	--	ok	452.7620	64.729	0.070929	21.16	67.391	12.430	67483993.333548	13	452.8972	6.73246e-05	2.62695e-04
2024/03/20	13:34:44	ok	ok	453.0460	64.793	0.070941	21.17	67.385	12.438	85754538.323956	14	453.1255	6.82876e-05	2.61600e-04
2024/03/20	13:39:43	ok	ok	452.9460	64.775	0.070941	21.18	67.387	12.448	71384347.320541	14	453.0343	6.78464e-05	2.60319e-04
2024/03/20	13:44:43	ok	ok	452.8880	64.752	0.070941	21.20	67.381	12.459	67697266.011383	14	452.9716	6.78951e-05	2.57067e-04
2024/03/20	13:49:43	ok	ok	452.8220	64.734	0.070941	21.20	67.359	12.455	68988660.737286	14	452.9040	6.84386e-05	2.61406e-04
2024/03/20	13:54:43	--	ok	452.7640	64.726	0.070941	21.26	67.362	12.496	70033949.921148	14	452.8462	6.81038e-05	2.57062e-04
2024/03/20	13:54:49	ok	ok	453.0160	64.796	0.070953	21.26	67.332	12.490	78201019.895857	14	453.0961	6.85803e-05	2.63360e-04
2024/03/20	13:59:49	ok	ok	452.9100	64.766	0.070953	21.27	67.346	12.502	63923866.762330	13	453.0010	6.92400e-05	2.73852e-04
2024/03/20	14:04:49	ok	ok	452.8580	64.747	0.070953	21.31	67.373	12.538	64489588.392613	14	452.9493	6.87119e-05	2.55485e-04
2024/03/20	14:09:49	--	ok	452.7960	64.737	0.070953	21.34	67.359	12.557	62729219.449678	14	452.8868	6.85173e-05	2.71843e-04
2024/03/20	14:09:56	ok	ok	453.0360	64.794	0.070963	21.34	67.369	12.559	83578216.731263	14	453.1008	6.87883e-05	2.56441e-04
2024/03/20	14:14:55	ok	ok	452.9520	64.775	0.070963	21.41	67.337	12.603	72695845.110413	13	453.0130	6.96501e-05	2.60987e-04
2024/03/20	14:19:55	ok	ok	452.8840	64.758	0.070963	21.42	67.378	12.621	69984539.928315	14	452.9638	6.81302e-05	2.60903e-04
2024/03/20	14:24:55	ok	ok	452.8180	64.738	0.070963	21.42	67.387	12.623	72220961.714421	14	452.9030	6.82601e-05	2.58014e-04
2024/03/20	14:29:55	--	ok	452.7660	64.724	0.070963	21.50	67.382	12.674	71906449.459837	14	452.8451	6.83602e-05	2.58441e-04
2024/03/20	14:30:02	ok	ok	453.0120	64.789	0.070975	21.50	67.330	12.665	79446512.087737	14	453.0897	6.87519e-05	2.63535e-04
2024/03/20	14:35:01	ok	ok	452.9300	64.769	0.070975	21.52	67.349	12.688	64745850.022296	14	453.0087	6.85232e-05	2.55528e-04
2024/03/20	14:40:01	ok	ok	452.8780	64.750	0.070975	21.57	67.396	12.728	66089703.817315	14	452.9511	6.83150e-05	2.53534e-04
2024/03/20	14:45:01	ok	ok	452.8180	64.735	0.070975	21.61	67.353	12.753	65557496.242831	14	452.8885	6.79827e-05	2.55335e-04
2024/03/20	14:50:01	--	ok	452.7580	64.718	0.070975	21.65	67.362	12.787	67005149.393943	14	452.8316	6.82243e-05	2.51239e-04
2024/03/20	14:50:08	ok	ok	453.0180	64.785	0.070988	21.64	67.318	12.768	80634555.294863	14	453.0840	6.82711e-05	2.66704e-04
2024/03/20	14:55:07	ok	ok	452.9180	64.762	0.070988	21.70	67.382	12.822	66726994.091762	14	452.9983	6.76855e-05	2.63915e-04
2024/03/20	15:00:07	ok	ok	452.8560	64.745	0.070988	21.72	67.367	12.839	68182125.965325	14	452.9393	6.71476e-05	2.52632e-04
2024/03/20	15:05:07	--	ok	452.7840	64.727	0.070988	21.77	67.385	12.874	66796581.819754	14	452.8696	6.76518e-05	2.65424e-04
2024/03/20	15:05:14	ok	ok	453.0120	64.789	0.070999	21.81	67.353	12.900	78795609.467906	14	453.0865	6.78534e-05	2.67579e-04
2024/03/20	15:10:13	ok	ok	452.9120	64.764	0.070999	21.78	67.410	12.889	68567981.880236	14	453.0008	6.78630e-05	2.68159e-04
2024/03/20	15:15:13	ok	ok	452.8420	64.739	0.070999	21.82	67.446	12.927	67997988.178740	14	452.9232	6.80292e-05	2.65260e-04
2024/03/20	15:20:13	--	ok	452.7760	64.725	0.070999	21.88	67.497	12.979	67217248.809460	14	452.8543	6.77787e-05	2.67864e-04
2024/03/20	15:20:20	ok	ok	453.0080	64.787	0.07101	21.87	67.427	12.955	83916738.812637	14	453.0786	6.83308e-05	2.64012e-04
2024/03/20	15:25:19	ok	ok	452.8960	64.757	0.07101	21.88	67.459	12.972	68987387.836629	14	452.9753	6.77839e-05	2.49062e-04
2024/03/20	15:30:19	ok	ok	452.8260	64.739	0.07101	21.92	67.468	13.005	71202980.201038	13	452.8999	6.87382e-05	2.62919e-04
2024/03/20	15:35:19	--	ok	452.7460	64.714	0.07101	21.89	67.510	12.993	69883445.504420	14	452.8238	6.82863e-05	2.52456e-04
2024/03/20	15:35:25	ok	ok	453.0460	64.792	0.071022	21.92	67.506	13.013	88735406.736060	14	453.1029	6.77877e-05	2.72770e-04
2024/03/20	15:40:25	ok	ok	452.9100	64.761	0.071022	21.92	67.555	13.022	72363438.168791	14	452.9975	6.72219e-05	2.56280e-04
2024/03/20	15:45:25	ok	ok	452.8400	64.738	0.071022	21.95	67.483	13.030	70982449.151670	14	452.9169	6.77071e-05	2.58996e-04
2024/03/20	15:50:25	--	ok	452.7620	64.717	0.071022	21.94	67.538	13.031	73242087.389022	14	452.8285	6.84598e-05	2.55048e-04
2024/03/20	15:50:31	ok	ok	453.0120	64.790	0.071035	21.95	67.523	13.038	81685074.467735	14	453.0770	6.84421e-05	2.62031e-04
2024/03/20	15:55:31	ok	ok	452.9060	64.756	0.071035	21.96	67.593	13.061	74593667.268266	14	453.0004	6.70079e-05	2.60955e-04
2024/03/20	16:00:31	ok	ok	452.8260	64.740	0.071035	21.98	67.596	13.072	75436921.085046	13	452.9008	6.87905e-05	2.55228e-04
2024/03/20	16:05:31	--	ok	452.7500	64.716	0.071035	22.01	67.602	13.095	73772246.800936	13	452.8173	6.93013e-05	2.70622e-04
2024/03/20	16:05:37	ok	ok	453.0080	64.784	0.071048	22.02	67.575	13.100	87239426.895955	13	453.0720	6.85946e-05	2.63106e-04
2024/03/20	16:10:37	ok	ok	452.8440	64.744	0.071048	21.89	67.756	13.041	72995541.644227	13	452.9234	6.86463e-05	2.71045e-04
2024/03/20	16:15:37	--	ok	452.5120	64.660	0.071048	21.11	69.253	12.742	73093651.539825	14	452.5998	6.80510e-05	2.61239e-04
2024/03/20	16:15:44	ok	ok	453.0200	64.797	0.071073	21.14	69.239	12.759	87140533.477208	14	453.1032	6.79665e-05	2.61394e-04
2024/03/20	16:20:43	--	ok	452.7760	64.741	0.071073	20.74	69.516	12.517	71496690.911330	14	452.8618	6.79357e-05	2.49468e-04
2024/03/20	16:20:49	ok	ok	453.0160	64.805	0.071084	20.74	69.525	12.519	89670748.932804	13	453.0802	6.83281e-05	2.60929e-04
2024/03/20	16:25:49	ok	ok	452.8160	64.759	0.071084	20.43	69.593	12.306	73179392.635607	13	452.8926	6.84624e-05	2.58413e-04
2024/03/20	16:30:49	--	ok	452.6820	64.726	0.071084	20.22	69.660	12.167	71514005.471284	13	452.7548	6.81575e-05	2.47673e-04
2024/03/20	16:30:56	ok	ok	452.9940	64.815	0.0711	20.22	69.670	12.168	83034163.767130	13	453.0979	6.86894e-05	2.81873e-04
2024/03/20	16:35:55	ok	ok	452.8480	64.778	0.0711	20.07	69.761	12.075	72004984.475999	14	452.9443	6.77465e-05	2.59339e-04
2024/03/20	16:40:55	--	ok	452.7240	64.750	0.0711	19.88	69.775	11.946	73783030.376373	13	452.8456	6.70725e-05	2.57494e-04
2024/03/20	16:41:02	ok	ok	453.0060	64.827	0.071114	19.86	69.784	11.938	81334147.160076	13	453.0890	6.88457e-05	2.66593e-04
2024/03/20	16:46:01	ok	ok	452.8660	64.792	0.071114	19.72	69.798	11.842	73453253.348340	13	452.9571	6.92759e-05	2.60454e-04
2024/03/20	16:51:01	--	ok	452.7640	64.765	0.071114	19.61	69.795	11.762	72175739.113499	13	452.8462	6.95224e-05	2.52879e-04
2024/03/20	16:51:08	ok	ok	453.0040	64.829	0.071126	19.62	69.857	11.784	86605052.270872	13	453.0884	6.92524e-05	2.65327e-04
2024/03/20	16:56:07	ok	ok	452.8920	64.799	0.071126	19.50	69.863	11.696	69646795.415046	14	452.9792	6.84800e-05	2.47078e-04
2024/03/20	17:01:07	--	ok	452.7940	64.771	0.071126	19.38	69.891	11.624	71017590.203159	14	452.8806	6.91847e-05	2.38479e-04
2024/03/20	17:01:14	ok	ok	452.9960	64.828	0.071137	19.41	69.895	11.643	81713970.049971	13	453.0745	7.05059e-05	2.60220e-04
2024/03/20	17:06:13	ok	ok	452.9000	64.804	0.071137	19.33	69.912	11.589	68875544.449202	13	452.9729	7.04123e-05	2.56316e-04
2024/03/20	17:11:13	ok	ok	452.8060	64.775	0.071137	19.21	69.900	11.508	69962332.496005	13	452.8944	7.00689e-05	2.60554e-04
2024/03/20	17:16:13	--	ok	452.7300	64.755	0.071137	19.13	69.944	11.459	68502724.844642	13	452.8171	6.96618e-05	2.58511e-04
2024/03/20	17:16:19	ok	ok	453.0000	64.828	0.07115	19.13	69.935	11.457	85976033.734880	13	453.0671	7.07386e-05	2.54442e-04
2024/03/20	17:21:19	ok	ok	452.9060	64.801	0.07115	19.04	69.918	11.397	68765297.611942	13	453.0315	6.69715e-05	2.50858e-04
2024/03/20	17:26:19	ok	ok	452.8320	64.778	0.07115	18.96	69.935	11.343	67203758.757138	13	452.9045	7.01913e-05	2.50572e-04
2024/03/20	17:31:19	--	ok	452.7520	64.760	0.07115	18.87	69.976	11.294	68215802.433266	13	452.8343	6.96904e-05	2.59377e-04
2024/03/20	17:31:26	ok	ok	453.0120	64.832	0.071163	18.84	69.972	11.274	86318903.319494	11	453.0917	6.99656e-05	2.74822e-04
2024/03/20	17:36:25	ok	ok	452.9200	64.804	0.071163	18.82	69.973	11.254	68863848.955111	13	453.0037	6.94538e-05	2.61577e-04
2024/03/20	17:41:25	ok	ok	452.8440	64.786	0.071163	18.70	70.014	11.187	68838934.785526	13	452.9424	6.92448e-05	2.79403e-04
2024/03/20	17:46:25	--	ok	452.7880	64.766	0.071163	18.66	70.005	11.157	69869840.075624	13	452.8691	6.94807e-05	2.59471e-04
2024/03/20	17:46:32	ok	ok	452.9980	64.829	0.071174	18.63	70.010	11.140	76369023.507988	13	453.0706	7.04753e-05	2.61755e-04
2024/03/20	17:51:31	ok	ok	452.9180	64.803	0.071174	18.59	70.051	11.117	63414416.052472	13	453.0054	6.95711e-05	2.63615e-04
2024/03/20	17:56:31	ok	ok	452.8460	64.781	0.071174	18.52	70.059	11.071	64753921.612847	13	452.9353	6.97046e-05	2.61395e-04
2024/03/20	18:01:31	--	ok	452.7840	64.761	0.071174	18.46	70.040	11.031	64219519.535614	13	452.8702	6.97464e-05	2.65229e-04
2024/03/20	18:01:37	ok	ok	453.0140	64.825	0.071185	18.46	70.047	11.032	82785760.090481	11	453.0814	6.99672e-05	2.77829e-04
2024/03/20	18:06:37	ok	ok	452.9240	64.805	0.071185	18.40	70.037	10.994	67407497.184317	13	453.0065	6.92635e-05	2.65869e-04
2024/03/20	18:11:37	ok	ok	452.8560	64.784	0.071185	18.33	70.083	10.956	69173157.081481	12	452.9285	7.05745e-05	2.70590e-04
2024/03/20	18:16:37	--	ok	452.7960	64.767	0.071185	18.28	70.083	10.920	67935359.159923	13	452.8804	6.96158e-05	2.68011e-04
2024/03/20	18:16:44	ok	ok	452.9980	64.828	0.071195	18.29	70.097	10.931	84110571.294762	13	453.0704	7.11554e-05	2.68367e-04
2024/03/20	18:21:43	ok	ok	452.9420	64.807	0.071195	18.22	70.072	10.880	68718360.819803	13	453.0229	6.92418e-05	2.77723e-04
2024/03/20	18:26:43	ok	ok	452.8760	64.790	0.071195	18.16	70.132	10.853	68473240.499501	13	452.9585	6.97359e-05	2.72278e-04
2024/03/20	18:31:43	ok	ok	452.8140	64.773	0.071195	18.11	70.120	10.816	68066621.867794	13	452.8941	6.99677e-05	2.69175e-04
2024/03/20	18:36:43	--	ok	452.7600	64.756	0.071195	18.07	70.114	10.787	68601253.007975	13	452.8345	7.01926e-05	2.68498e-04
2024/03/20	18:36:49	ok	ok	453.0100	64.826	0.071207	18.07	70.132	10.790	84909552.472661	10	453.0222	7.29715e-05	2.81528e-04
2024/03/20	18:41:49	ok	ok	452.9380	64.806	0.071207	18.00	70.101	10.741	65576761.664004	12	453.0251	6.86525e-05	2.75726e-04
2024/03/20	18:46:49	ok	ok	452.8700	64.790	0.071207	17.97	70.134	10.727	66279941.219582	12	452.9644	6.94621e-05	2.77704e-04
2024/03/20	18:51:49	ok	ok	452.8160	64.771	0.071207	17.89	70.132	10.681	67090835.568603	13	452.8923	7.07422e-05	2.71299e-04
2024/03/20	18:56:49	--	ok	452.7760	64.759	0.071207	17.85	70.124	10.653	67150714.494452	12	452.8697	6.85599e-05	2.85392e-04
2024/03/20	18:56:55	ok	ok	452.9940	64.825	0.071218	17.86	70.146	10.664	83611117.114396	13	453.0998	6.84358e-05	2.71112e-04
2024/03/20	19:01:55	ok	ok	452.9260	64.804	0.071218	17.80	70.161	10.623	72618092.328312	13	452.9956	7.11377e-05	2.68413e-04
2024/03/20	19:06:55	ok	ok	452.8820	64.787	0.071218	17.75	70.134	10.592	68648855.176728	13	452.9609	6.95800e-05	2.74452e-04
2024/03/20	19:11:55	ok	ok	452.9660	64.814	0.071218	18.12	69.294	10.697	69498872.647626	13	453.0392	7.00240e-05	2.66211e-04
2024/03/20	19:16:55	ok	ok	453.1160	64.850	0.071218	18.68	68.406	10.913	71807105.578205	13	453.1981	6.90965e-05	2.67067e-04
2024/03/20	19:21:55	ok	ok	453.1720	64.856	0.071218	19.01	68.214	11.100	71135493.688794	14	453.2657	6.92810e-05	2.52584e-04
2024/03/20	19:26:55	--	ok	453.2160	64.862	0.071218	19.24	68.147	11.238	72151445.631283	13	453.2964	6.93632e-05	2.60823e-04
2024/03/20	19:27:02	ok	ok	452.9940	64.800	0.071208	19.24	68.124	11.235	75152077.852220	12	453.1089	6.87165e-05	2.52188e-04
2024/03/20	19:32:01	ok	ok	453.0220	64.800	0.071208	19.43	68.110	11.356	65614865.756516	13	453.1052	6.99781e-05	2.53142e-04
2024/03/20	19:37:01	ok	ok	453.0400	64.793	0.071208	19.55	68.090	11.437	69832814.686415	13	453.1064	7.01962e-05	2.41900e-04
2024/03/20	19:42:01	ok	ok	453.0320	64.795	0.071208	19.67	68.110	11.518	70591637.566736	12	453.1304	6.85843e-05	2.51286e-04
2024/03/20	19:47:01	ok	ok	453.0200	64.791	0.071208	19.74	68.074	11.558	72102096.536589	12	453.1427	6.74360e-05	2.60829e-04
2024/03/20	19:52:01	ok	ok	453.0060	64.784	0.071208	19.81	68.040	11.602	71695295.836295	13	453.0959	6.85660e-05	2.59876e-04
2024/03/20	19:57:01	ok	ok	452.9900	64.780	0.071208	19.85	68.133	11.645	73176216.018614	13	453.0762	6.84948e-05	2.59364e-04
2024/03/20	20:02:01	ok	ok	452.9680	64.771	0.071208	19.91	68.191	11.695	73123907.896080	14	453.0511	6.79155e-05	2.54541e-04
2024/03/20	20:07:01	ok	ok	452.9440	64.761	0.071208	19.95	68.150	11.715	76447665.209278	13	453.0374	6.79652e-05	2.68428e-04
2024/03/20	20:12:01	ok	ok	452.9200	64.760	0.071208	19.99	68.177	11.751	72717029.766699	14	453.0150	6.73599e-05	2.53303e-04
2024/03/20	20:17:01	ok	ok	452.8860	64.748	0.071208	20.04	68.145	11.775	75648744.650891	14	452.9775	6.73589e-05	2.56158e-04
2024/03/20	20:22:01	ok	ok	452.8500	64.738	0.071208	20.05	68.174	11.789	76175482.245833	13	452.9249	6.80568e-05	2.50022e-04
2024/03/20	20:27:01	ok	ok	452.8240	64.727	0.071208	20.09	68.173	11.818	75195210.234100	14	452.9090	6.79064e-05	2.60495e-04
2024/03/20	20:32:01	--	ok	452.7760	64.719	0.071208	20.09	68.241	11.830	75062268.758632	13	452.8444	6.80725e-05	2.50344e-04
2024/03/20	20:32:08	ok	ok	453.0060	64.782	0.071218	20.09	68.202	11.823	88490898.516584	13	453.1083	6.71810e-05	2.55027e-04
2024/03/20	20:37:07	ok	ok	452.9580	64.766	0.071218	20.12	68.209	11.845	74650856.831618	14	453.0452	6.75471e-05	2.63254e-04
2024/03/20	20:42:07	ok	ok	452.9280	64.762	0.071218	20.13	68.211	11.854	76482742.316425	14	453.0162	6.70595e-05	2.64114e-04
2024/03/20	20:47:07	ok	ok	452.8720	64.742	0.071218	20.12	68.215	11.846	74079979.059652	14	452.9611	6.73403e-05	2.89893e-04
2024/03/20	20:52:07	ok	ok	452.8200	64.728	0.071218	20.13	68.248	11.861	75271888.910041	13	452.8865	6.81331e-05	2.50488e-04
2024/03/20	20:57:07	--	ok	452.7800	64.722	0.071218	20.16	68.243	11.880	75936333.997181	13	452.8394	6.82765e-05	2.45141e-04
2024/03/20	20:57:14	ok	ok	453.0000	64.782	0.07123	20.18	68.206	11.883	85764920.169001	13	453.0712	6.87371e-05	2.63037e-04
2024/03/20	21:02:13	ok	ok	452.9400	64.768	0.07123	20.15	68.260	11.872	77816130.111340	14	453.0330	6.71667e-05	2.70827e-04
2024/03/20	21:07:13	ok	ok	452.8960	64.753	0.07123	20.15	68.241	11.869	75941275.830296	14	452.9793	6.75532e-05	2.70196e-04
2024/03/20	21:12:13	ok	ok	452.8440	64.735	0.07123	20.16	68.243	11.880	75509395.823156	13	452.9052	6.79958e-05	2.50202e-04
2024/03/20	21:17:13	ok	ok	452.8060	64.720	0.07123	20.18	68.344	11.907	76503448.034709	13	452.8666	6.75570e-05	2.51586e-04
2024/03/20	21:22:13	--	ok	452.7380	64.707	0.07123	20.13	68.287	11.868	76628621.010852	13	452.8021	6.85712e-05	2.59309e-04
2024/03/20	21:22:20	ok	ok	453.0060	64.785	0.071243	20.16	68.283	11.887	90985604.268156	14	453.0958	6.81188e-05	2.64682e-04
2024/03/20	21:27:19	ok	ok	452.9280	64.768	0.071243	20.13	68.278	11.866	75961437.557247	14	453.0222	6.73299e-05	2.64690e-04
2024/03/20	21:32:19	ok	ok	452.8860	64.753	0.071243	20.12	68.324	11.865	74464941.641773	14	452.9776	6.76232e-05	2.71442e-04
2024/03/20	21:37:19	ok	ok	452.8280	64.736	0.071243	20.11	68.333	11.857	76069169.784349	13	452.8959	6.82888e-05	2.47589e-04
2024/03/20	21:42:19	--	ok	452.7760	64.724	0.071243	20.12	68.353	11.870	77828071.824564	13	452.8413	6.84281e-05	2.45159e-04
2024/03/20	21:42:25	ok	ok	453.0040	64.793	0.071255	20.12	68.324	11.865	86737154.289192	14	453.0943	6.80739e-05	2.70240e-04
2024/03/20	21:47:25	ok	ok	452.9340	64.770	0.071255	20.09	68.357	11.850	76968329.346147	14	453.0240	6.71486e-05	2.76096e-04
2024/03/20	21:52:25	ok	ok	452.8800	64.749	0.071255	20.09	68.348	11.849	74232888.241840	14	452.9766	6.74129e-05	2.67243e-04
2024/03/20	21:57:25	ok	ok	452.8260	64.734	0.071255	20.09	68.319	11.844	76313775.371775	13	452.8932	6.87818e-05	2.48483e-04
2024/03/20	22:02:25	--	ok	452.7700	64.724	0.071255	20.05	68.371	11.823	77671765.169914	14	452.8651	6.73024e-05	2.76967e-04
2024/03/20	22:02:32	ok	ok	453.0300	64.793	0.071267	20.07	68.392	11.838	94226037.392572	13	453.0829	6.91431e-05	2.61477e-04
2024/03/20	22:07:31	ok	ok	452.9320	64.766	0.071267	20.01	68.383	11.798	77599691.286840	14	453.0165	6.72225e-05	2.50200e-04
2024/03/20	22:12:31	ok	ok	452.8720	64.749	0.071267	20.01	68.402	11.801	79559701.249291	14	452.9558	6.76753e-05	2.59300e-04
2024/03/20	22:17:31	ok	ok	452.8280	64.736	0.071267	19.98	68.397	11.780	79641512.630665	14	452.9164	6.73328e-05	2.68537e-04
2024/03/20	22:22:31	--	ok	452.7620	64.721	0.071267	19.95	68.431	11.763	77870671.056148	14	452.8602	6.75536e-05	2.70687e-04
2024/03/20	22:22:38	ok	ok	453.0060	64.791	0.071278	20.01	68.411	11.802	88758538.136240	12	453.0620	7.02252e-05	2.58675e-04
2024/03/20	22:27:37	ok	ok	452.9200	64.769	0.071278	19.92	68.426	11.744	74571898.774152	14	453.0146	6.71289e-05	2.56222e-04
2024/03/20	22:32:37	ok	ok	452.8740	64.748	0.071278	19.92	68.457	11.749	74173981.710848	13	452.9565	6.83224e-05	2.68801e-04
2024/03/20	22:37:37	ok	ok	452.8180	64.734	0.071278	19.88	68.449	11.719	77173500.888067	14	452.9085	6.73088e-05	2.63409e-04
2024/03/20	22:42:37	--	ok	452.7540	64.725	0.071278	19.85	68.443	11.698	75269044.028109	14	452.8490	6.75086e-05	2.71489e-04
2024/03/20	22:42:44	ok	ok	453.0020	64.790	0.071291	19.88	68.429	11.715	87954034.633468	13	453.0801	6.92952e-05	2.63059e-04
2024/03/20	22:47:43	ok	ok	452.9460	64.771	0.071291	19.85	68.452	11.699	75561757.986543	14	453.0312	6.73336e-05	2.60044e-04
2024/03/20	22:52:43	ok	ok	452.8880	64.754	0.071291	19.82	68.438	11.679	75407533.376558	13	452.9651	6.86322e-05	2.58369e-04
2024/03/20	22:57:43	ok	ok	452.8220	64.739	0.071291	19.79	68.472	11.664	73601198.970749	14	452.9011	6.80970e-05	2.59097e-04
2024/03/20	23:02:43	--	ok	452.7780	64.724	0.071291	19.75	68.453	11.632	74719859.049123	14	452.8593	6.76266e-05	2.53817e-04
2024/03/20	23:02:50	ok	ok	453.0000	64.792	0.071302	19.78	68.421	11.647	91265223.330887	14	453.0854	6.82366e-05	2.46529e-04
2024/03/20	23:07:49	ok	ok	452.9260	64.767	0.071302	19.74	68.434	11.620	73807859.494700	13	453.0058	6.84279e-05	2.62080e-04
2024/03/20	23:12:49	ok	ok	452.8680	64.751	0.071302	19.69	68.406	11.586	75232926.865414	13	452.9579	6.83353e-05	2.66022e-04
2024/03/20	23:17:49	ok	ok	452.8120	64.735	0.071302	19.69	68.475	11.597	74860843.857531	13	452.8963	6.82984e-05	2.65631e-04
2024/03/20	23:22:49	--	ok	452.7480	64.718	0.071302	19.62	68.550	11.563	75389054.202438	14	452.8419	6.78461e-05	2.53145e-04
2024/03/20	23:22:56	ok	ok	453.0220	64.798	0.071315	19.64	68.504	11.564	88131459.042447	13	453.1037	6.94685e-05	2.57680e-04
2024/03/20	23:27:55	ok	ok	452.9200	64.768	0.071315	19.55	68.614	11.525	70843574.592231	13	453.0033	6.85739e-05	2.51097e-04
2024/03/20	23:32:55	ok	ok	452.8600	64.756	0.071315	19.50	68.623	11.489	71599509.405500	13	452.9481	6.88558e-05	2.64920e-04
2024/03/20	23:37:55	ok	ok	452.8220	64.743	0.071315	19.48	68.486	11.457	71314873.533481	13	452.8999	6.88225e-05	2.51941e-04
2024/03/20	23:42:55	--	ok	452.7580	64.728	0.071315	19.47	68.522	11.454	70995320.386275	14	452.8429	6.78959e-05	2.48227e-04
2024/03/20	23:43:02	ok	ok	452.9840	64.795	0.071327	19.47	68.493	11.449	84148841.446001	13	453.0755	7.00451e-05	2.57703e-04
2024/03/20	23:48:01	ok	ok	452.9060	64.772	0.071327	19.45	68.502	11.440	72012241.269953	13	452.9990	6.89642e-05	2.53721e-04
2024/03/20	23:53:01	ok	ok	452.8660	64.766	0.071327	19.45	68.521	11.443	73172370.913701	13	452.9538	6.92278e-05	2.53491e-04
2024/03/20	23:58:01	--	ok	452.7940	64.745	0.071327	19.37	68.495	11.383	72407885.087976	13	452.8897	6.95772e-05	2.59610e-04
2024/03/20	23:58:08	ok	ok	453.0160	64.803	0.071337	19.37	68.507	11.385	88167047.672512	13	453.0937	6.97778e-05	2.48517e-04
2024/03/21	00:03:07	ok	ok	452.9560	64.778	0.071337	19.33	68.530	11.360	72572993.695666	13	453.0367	6.92932e-05	2.59158e-04
2024/03/21	00:08:07	ok	ok	452.9020	64.762	0.071337	19.31	68.466	11.339	74897918.352150	13	452.9726	6.96796e-05	2.53931e-04
2024/03/21	00:13:07	ok	ok	452.8700	64.756	0.071337	19.29	68.511	11.329	74588666.170233	13	452.9504	6.88558e-05	2.59305e-04
2024/03/21	00:18:07	ok	ok	452.8120	64.744	0.071337	19.29	68.443	11.317	73529285.212919	13	452.8879	6.92631e-05	2.60531e-04
2024/03/21	00:23:07	--	ok	452.7700	64.727	0.071337	19.23	68.463	11.282	75428597.908006	13	452.8433	6.92152e-05	2.51801e-04
2024/03/21	00:23:14	ok	ok	452.9860	64.791	0.071348	19.29	68.461	11.320	87821065.192991	13	453.0758	6.96604e-05	2.64573e-04
2024/03/21	00:28:13	ok	ok	452.9240	64.773	0.071348	19.23	68.463	11.282	75834559.425191	13	453.0047	6.92476e-05	2.58000e-04
2024/03/21	00:33:13	ok	ok	452.8880	64.764	0.071348	19.21	68.461	11.271	73749372.789203	13	452.9563	6.92405e-05	2.43846e-04
2024/03/21	00:38:13	ok	ok	452.8440	64.748	0.071348	19.18	68.444	11.250	74356928.991347	13	452.9242	6.89554e-05	2.63184e-04
2024/03/21	00:43:13	--	ok	452.7980	64.734	0.071348	19.14	68.486	11.229	76926893.781757	13	452.8705	6.94941e-05	2.58741e-04
2024/03/21	00:43:19	ok	ok	453.0120	64.795	0.071359	19.17	68.434	11.240	88016076.344531	12	453.1246	6.82676e-05	2.64357e-04
2024/03/21	00:48:19	ok	ok	452.9520	64.778	0.071359	19.14	68.457	11.224	73954718.558909	13	453.0271	6.94494e-05	2.61937e-04
2024/03/21	00:53:19	ok	ok	452.9000	64.763	0.071359	19.10	68.449	11.195	72867701.168227	13	452.9643	6.97174e-05	2.49635e-04
2024/03/21	00:58:19	ok	ok	452.8600	64.749	0.071359	19.07	68.522	11.189	74227869.281258	13	452.9223	6.97071e-05	2.54347e-04
2024/03/21	01:03:19	ok	ok	452.8140	64.731	0.071359	19.06	68.443	11.165	73100092.372696	13	452.8720	6.94226e-05	2.44415e-04
2024/03/21	01:08:19	--	ok	452.7800	64.729	0.071359	19.04	68.479	11.163	73256790.541052	13	452.8403	6.97001e-05	2.39322e-04
2024/03/21	01:08:25	ok	ok	452.9920	64.789	0.07137	19.06	68.434	11.164	87292717.791703	12	453.0617	7.06902e-05	2.59459e-04
2024/03/21	01:13:25	ok	ok	452.9320	64.770	0.07137	19.03	68.417	11.144	74985191.292773	12	453.0233	6.87767e-05	2.62062e-04
2024/03/21	01:18:25	ok	ok	452.8840	64.754	0.07137	19.01	68.415	11.133	74923979.938086	13	452.9509	7.00843e-05	2.49811e-04
2024/03/21	01:23:25	ok	ok	452.8520	64.745	0.07137	18.99	68.392	11.112	76908035.488586	13	452.9333	6.89587e-05	2.58543e-04
2024/03/21	01:28:25	--	ok	452.7800	64.726	0.07137	18.89	68.499	11.064	73619199.059407	13	452.8549	6.96336e-05	2.55185e-04
2024/03/21	01:28:32	ok	ok	453.0160	64.793	0.071381	18.93	68.470	11.088	90960819.763757	11	453.0927	7.02211e-05	2.68262e-04
2024/03/21	01:33:31	ok	ok	452.9380	64.772	0.071381	18.82	68.498	11.017	74310084.903735	12	453.0217	6.94723e-05	2.64032e-04
2024/03/21	01:38:31	ok	ok	452.8840	64.760	0.071381	18.80	68.476	11.005	75484031.326076	13	452.9625	6.98978e-05	2.55808e-04
2024/03/21	01:43:31	ok	ok	452.8640	64.750	0.071381	18.80	68.458	11.002	75452537.213871	13	452.9483	6.94673e-05	2.58489e-04
2024/03/21	01:48:31	ok	ok	452.8080	64.734	0.071381	18.76	68.383	10.962	74404008.006900	13	452.8891	6.93794e-05	2.54581e-04
2024/03/21	01:53:31	--	ok	452.7740	64.730	0.071381	18.76	68.421	10.969	76067351.012485	13	452.8575	6.95489e-05	2.57194e-04
2024/03/21	01:53:37	ok	ok	453.0240	64.796	0.071393	18.78	68.412	10.977	88276360.465125	12	453.0776	7.09914e-05	2.55993e-04
2024/03/21	01:58:37	ok	ok	452.9700	64.778	0.071393	18.75	68.399	10.956	75736900.006987	13	453.0352	7.00435e-05	2.62416e-04
2024/03/21	02:03:37	ok	ok	452.9180	64.764	0.071393	18.72	68.376	10.934	76415799.688120	13	452.9964	6.91667e-05	2.62325e-04
2024/03/21	02:08:37	ok	ok	452.8860	64.755	0.071393	18.70	68.353	10.921	76104534.868187	13	452.9523	6.93842e-05	2.58852e-04
2024/03/21	02:13:37	ok	ok	452.8400	64.744	0.071393	18.68	68.397	10.911	73806478.862206	13	452.9025	6.98160e-05	2.57289e-04
2024/03/21	02:18:37	ok	ok	452.8000	64.733	0.071393	18.66	68.385	10.899	74040500.587610	13	452.8697	6.96598e-05	2.51132e-04
2024/03/21	02:23:37	--	ok	452.7700	64.722	0.071393	18.66	68.394	10.900	74466977.134430	13	452.8351	6.96426e-05	2.51884e-04
2024/03/21	02:23:43	ok	ok	452.9940	64.788	0.071404	18.65	68.362	10.887	86881953.832914	13	453.0772	6.98103e-05	2.67450e-04
2024/03/21	02:28:43	ok	ok	452.9160	64.769	0.071404	18.62	68.339	10.864	70638931.063614	13	452.9977	7.02967e-05	2.65612e-04
2024/03/21	02:33:43	ok	ok	452.8760	64.755	0.071404	18.59	68.374	10.851	68950844.196148	13	452.9678	6.99001e-05	2.60852e-04
2024/03/21	02:38:43	ok	ok	452.8280	64.742	0.071404	18.53	68.371	10.814	69743635.651541	13	452.9202	6.97377e-05	2.58407e-04
2024/03/21	02:43:43	ok	ok	452.8040	64.736	0.071404	18.56	68.357	10.829	69179599.332894	13	452.8845	6.98034e-05	2.57770e-04
2024/03/21	02:48:43	--	ok	452.7560	64.723	0.071404	18.53	68.325	10.807	69319569.171550	13	452.8389	7.01902e-05	2.50097e-04
2024/03/21	02:48:50	ok	ok	453.0320	64.799	0.071416	18.55	68.334	10.817	84503573.787143	13	453.1171	6.95033e-05	2.68276e-04
2024/03/21	02:53:49	ok	ok	452.9680	64.779	0.071416	18.52	68.312	10.795	76844777.797139	13	453.0414	6.93549e-05	2.56863e-04
2024/03/21	02:58:49	ok	ok	452.9420	64.763	0.071416	18.49	68.319	10.779	73106671.297185	13	453.0050	6.96085e-05	2.62322e-04
2024/03/21	03:03:49	ok	ok	452.8920	64.756	0.071416	18.46	68.339	10.763	74915117.409097	13	452.9548	7.03175e-05	2.55901e-04
2024/03/21	03:08:49	ok	ok	452.8340	64.741	0.071416	18.39	68.406	10.730	73132675.068846	13	452.9074	6.94485e-05	2.65574e-04
2024/03/21	03:13:49	--	ok	452.7920	64.730	0.071416	18.36	68.402	10.710	74455767.545698	13	452.8725	6.92376e-05	2.74129e-04
2024/03/21	03:13:56	ok	ok	452.9980	64.789	0.071427	18.33	68.388	10.691	85759451.908664	12	453.0560	7.10757e-05	2.63275e-04
2024/03/21	03:18:55	ok	ok	452.9480	64.780	0.071427	18.33	68.379	10.690	68756777.363356	13	453.0267	6.94539e-05	2.62092e-04
2024/03/21	03:23:55	ok	ok	452.9120	64.773	0.071427	18.33	68.338	10.683	72050324.154353	13	452.9949	6.96277e-05	2.60377e-04
2024/03/21	03:28:55	ok	ok	452.8680	64.756	0.071427	18.32	68.334	10.673	69862597.532948	13	452.9526	6.99088e-05	2.51833e-04
2024/03/21	03:33:55	ok	ok	452.8420	64.743	0.071427	18.32	68.325	10.671	70539494.801431	13	452.9276	6.91903e-05	2.65587e-04
2024/03/21	03:38:55	--	ok	452.7980	64.735	0.071427	18.31	68.287	10.657	70077372.226589	13	452.8697	7.05235e-05	2.62569e-04
2024/03/21	03:39:01	ok	ok	453.0020	64.792	0.071437	18.31	68.287	10.657	80555518.633939	12	453.0720	7.12932e-05	2.73299e-04
2024/03/21	03:44:01	ok	ok	452.9700	64.778	0.071437	18.28	68.319	10.645	71619236.057795	13	453.0609	6.93479e-05	2.61409e-04
2024/03/21	03:49:01	ok	ok	452.9260	64.770	0.071437	18.26	68.260	10.626	72531196.114278	13	453.0068	7.01885e-05	2.67941e-04
2024/03/21	03:54:01	ok	ok	452.8820	64.760	0.071437	18.22	68.292	10.604	70337993.366167	13	452.9576	7.02361e-05	2.57493e-04
2024/03/21	03:59:01	ok	ok	452.8360	64.744	0.071437	18.24	68.225	10.604	71415517.216007	12	452.9645	6.81533e-05	2.67052e-04
2024/03/21	04:04:01	ok	ok	452.8120	64.738	0.071437	18.22	68.252	10.598	70900535.100219	13	452.9020	6.97535e-05	2.61355e-04
2024/03/21	04:09:01	--	ok	452.7740	64.733	0.071437	18.21	68.251	10.589	70991450.032522	13	452.8610	6.99434e-05	2.64808e-04
2024/03/21	04:09:08	ok	ok	453.0520	64.804	0.071448	18.22	68.234	10.595	83058447.995888	14	453.1365	6.98718e-05	2.59368e-04
2024/03/21	04:14:07	ok	ok	452.9680	64.776	0.071448	18.19	68.257	10.582	71391230.656531	13	453.0482	6.99547e-05	2.75313e-04
2024/03/21	04:19:07	ok	ok	452.9380	64.772	0.071448	18.16	68.232	10.559	68172780.358394	13	453.0165	6.97050e-05	2.59132e-04
2024/03/21	04:24:07	ok	ok	452.9140	64.761	0.071448	18.15	68.287	10.560	69265934.443136	13	452.9948	6.90242e-05	2.68964e-04
2024/03/21	04:29:07	ok	ok	452.8560	64.755	0.071448	18.12	68.237	10.533	69737401.481150	13	452.9377	7.00403e-05	2.71413e-04
2024/03/21	04:34:07	ok	ok	452.8260	64.743	0.071448	18.09	68.269	10.522	68812696.856006	13	452.8985	7.02958e-05	2.64614e-04
2024/03/21	04:39:07	--	ok	452.7820	64.732	0.071448	18.02	68.315	10.484	69037943.178301	13	452.8625	6.96134e-05	2.66644e-04
2024/03/21	04:39:14	ok	ok	453.0000	64.790	0.071459	18.04	68.278	10.488	86580745.048271	13	453.0666	7.09067e-05	2.67287e-04
2024/03/21	04:44:13	ok	ok	452.9360	64.774	0.071459	17.97	68.334	10.452	72688831.396880	13	453.0150	7.00733e-05	2.75598e-04
2024/03/21	04:49:13	ok	ok	452.9120	64.765	0.071459	17.97	68.284	10.444	72869594.884360	14	452.9884	6.95123e-05	2.62691e-04
2024/03/21	04:54:13	ok	ok	452.8860	64.757	0.071459	17.97	68.228	10.436	73413931.670452	13	452.9759	6.94360e-05	2.68309e-04
2024/03/21	04:59:13	ok	ok	452.8580	64.746	0.071459	17.97	68.219	10.434	74146881.508719	14	452.9294	7.02846e-05	2.53564e-04
2024/03/21	05:04:13	ok	ok	452.8300	64.739	0.071459	17.97	68.191	10.430	74093721.240368	13	452.9016	6.96017e-05	2.57084e-04
2024/03/21	05:09:13	--	ok	452.7960	64.728	0.071459	17.95	68.177	10.420	72856346.589422	13	452.8684	6.97971e-05	2.73834e-04
2024/03/21	05:09:19	ok	ok	453.0140	64.798	0.071469	17.98	68.133	10.429	83513619.874653	10	453.0333	7.37523e-05	2.83919e-04
2024/03/21	05:14:19	ok	ok	453.1340	64.820	0.071469	18.43	67.112	10.553	75528304.635762	13	453.2059	6.99348e-05	2.63695e-04
2024/03/21	05:19:19	ok	ok	453.1920	64.834	0.071469	18.75	66.874	10.712	74754690.237465	13	453.2623	6.93514e-05	2.67425e-04
2024/03/21	05:24:19	--	ok	453.2460	64.843	0.071469	18.97	66.781	10.841	76582585.540742	13	453.3210	6.94242e-05	2.62535e-04
2024/03/21	05:24:26	ok	ok	453.0260	64.784	0.071458	19.01	66.758	10.863	84735923.267852	13	453.1196	6.99078e-05	2.59998e-04
2024/03/21	05:29:25	ok	ok	453.0260	64.779	0.071458	19.14	66.740	10.943	77189756.111126	13	453.1239	7.00031e-05	2.65187e-04
2024/03/21	05:34:25	ok	ok	453.0520	64.777	0.071458	19.29	66.709	11.031	77880382.820405	13	453.1773	6.73318e-05	2.53463e-04
2024/03/21	05:39:25	ok	ok	453.0440	64.775	0.071458	19.35	66.751	11.083	78405530.832735	12	453.1694	6.77310e-05	2.54394e-04
2024/03/21	05:44:25	ok	ok	453.0260	64.770	0.071458	19.43	66.723	11.125	80538926.184533	13	453.1157	7.01766e-05	2.60268e-04
2024/03/21	05:49:25	ok	ok	453.0400	64.766	0.071458	19.53	66.699	11.186	80308938.877390	13	453.1246	7.02105e-05	2.60474e-04
2024/03/21	05:54:25	ok	ok	453.0260	64.768	0.071458	19.57	66.717	11.217	77433302.673458	12	453.1526	6.77076e-05	2.63111e-04
2024/03/21	05:59:25	ok	ok	453.0000	64.757	0.071458	19.60	66.751	11.240	76742617.741528	13	453.0838	6.98273e-05	2.52909e-04
2024/03/21	06:04:25	ok	ok	452.9480	64.747	0.071458	19.57	66.909	11.249	77989746.782746	13	453.0357	6.95395e-05	2.51505e-04
2024/03/21	06:09:25	ok	ok	452.9080	64.734	0.071458	19.54	66.955	11.238	79398636.142340	13	453.0341	6.71199e-05	2.50583e-04
2024/03/21	06:14:25	ok	ok	452.8780	64.726	0.071458	19.53	66.934	11.225	74307564.322494	13	452.9618	6.96521e-05	2.51885e-04
2024/03/21	06:19:25	ok	ok	452.8600	64.714	0.071458	19.60	66.833	11.254	74868326.619330	12	452.9776	6.81316e-05	2.50407e-04
2024/03/21	06:24:25	ok	ok	452.8620	64.720	0.071458	19.65	66.722	11.272	75822512.641872	13	452.9498	6.94444e-05	2.46470e-04
2024/03/21	06:29:25	ok	ok	452.8440	64.714	0.071458	19.72	66.754	11.325	76092255.733516	12	452.9640	6.80072e-05	2.54002e-04
2024/03/21	06:34:25	ok	ok	452.8240	64.710	0.071458	19.75	66.737	11.340	75176351.249928	13	452.8987	6.97456e-05	2.57059e-04
2024/03/21	06:39:25	ok	ok	452.8000	64.699	0.071458	19.77	66.778	11.358	73364921.381536	13	452.8890	6.90925e-05	2.58220e-04
2024/03/21	06:44:25	--	ok	452.7680	64.691	0.071458	19.78	66.813	11.373	76552317.944515	13	452.8539	6.90747e-05	2.59983e-04
2024/03/21	06:44:31	ok	ok	453.0040	64.749	0.071469	19.77	66.790	11.360	90004371.769785	13	453.0886	6.92800e-05	2.61161e-04
2024/03/21	06:49:31	ok	ok	452.9680	64.742	0.071469	19.77	66.819	11.365	76697629.548872	13	453.0335	6.90069e-05	2.55809e-04
2024/03/21	06:54:31	ok	ok	452.9400	64.735	0.071469	19.78	66.792	11.369	77103116.099551	13	453.0082	6.91223e-05	2.56005e-04
2024/03/21	06:59:31	ok	ok	452.9200	64.722	0.071469	19.79	66.773	11.375	74273581.177146	13	452.9744	6.90284e-05	2.40342e-04
2024/03/21	07:04:31	ok	ok	452.8800	64.719	0.071469	19.81	66.786	11.388	76308875.279863	13	452.9542	6.85826e-05	2.52729e-04
2024/03/21	07:09:31	ok	ok	452.8300	64.702	0.071469	19.78	66.864	11.381	77934593.958855	13	452.9060	6.90086e-05	2.58523e-04
2024/03/21	07:14:31	ok	ok	452.8260	64.706	0.071469	19.88	66.778	11.433	76603704.681791	14	452.9033	6.79363e-05	2.41708e-04
2024/03/21	07:19:31	--	ok	452.7780	64.688	0.071469	19.85	66.783	11.414	76279970.146373	14	452.8565	6.78329e-05	2.44627e-04
2024/03/21	07:19:38	ok	ok	453.0180	64.751	0.07148	19.85	66.764	11.411	90827715.557684	13	453.0906	6.91894e-05	2.54478e-04
2024/03/21	07:24:37	ok	ok	452.9740	64.745	0.07148	19.88	66.758	11.429	76627983.627439	13	453.0583	6.81409e-05	2.60462e-04
2024/03/21	07:29:37	ok	ok	452.9240	64.726	0.07148	19.89	66.751	11.437	76082133.183340	13	453.0075	6.83764e-05	2.54170e-04
2024/03/21	07:34:37	ok	ok	452.9120	64.723	0.07148	19.91	66.722	11.443	75417076.015687	13	452.9680	6.90720e-05	2.50104e-04
2024/03/21	07:39:37	ok	ok	452.8760	64.713	0.07148	19.92	66.732	11.454	78226772.761240	13	452.9452	6.87505e-05	2.54476e-04
2024/03/21	07:44:37	ok	ok	452.8400	64.700	0.07148	19.89	66.740	11.435	76086708.406760	14	452.9201	6.75516e-05	2.49228e-04
2024/03/21	07:49:37	ok	ok	452.8040	64.696	0.07148	19.93	66.746	11.465	75586768.262865	14	452.8899	6.77516e-05	2.47116e-04
2024/03/21	07:54:37	--	ok	452.7500	64.681	0.07148	19.93	66.758	11.467	78977738.371446	14	452.8481	6.79001e-05	2.72746e-04
2024/03/21	07:54:44	ok	ok	453.0100	64.742	0.071493	19.93	66.726	11.461	90413493.149423	13	453.0845	6.94396e-05	2.58242e-04
2024/03/21	07:59:43	ok	ok	452.9820	64.739	0.071493	19.96	66.741	11.484	77685627.826895	13	453.0589	6.83528e-05	2.55438e-04
2024/03/21	08:04:43	ok	ok	452.9560	64.730	0.071493	19.99	66.705	11.497	77136255.628845	14	453.0315	6.80376e-05	2.44092e-04
2024/03/21	08:09:43	ok	ok	452.9300	64.725	0.071493	19.99	66.755	11.506	76472240.111452	13	452.9978	6.84136e-05	2.58842e-04
2024/03/21	08:14:43	ok	ok	452.8660	64.709	0.071493	19.96	66.763	11.487	77671149.757131	13	452.9493	6.82407e-05	2.67632e-04
2024/03/21	08:19:43	ok	ok	452.8480	64.705	0.071493	20.01	66.740	11.514	75919013.221724	14	452.9217	6.73122e-05	2.45778e-04
2024/03/21	08:24:43	ok	ok	452.8080	64.690	0.071493	20.01	66.699	11.507	78133347.315416	14	452.8920	6.76334e-05	2.46788e-04
2024/03/21	08:29:43	--	ok	452.7880	64.683	0.071493	20.08	66.627	11.541	79432006.791899	14	452.8622	6.76197e-05	2.57692e-04
2024/03/21	08:29:49	ok	ok	453.0040	64.740	0.071504	20.08	66.668	11.548	89349951.693195	14	453.0850	6.81227e-05	2.41049e-04
2024/03/21	08:34:49	ok	ok	452.9400	64.729	0.071504	20.09	66.671	11.558	74095254.721696	13	453.0172	6.88672e-05	2.51650e-04
2024/03/21	08:39:49	ok	ok	452.9140	64.723	0.071504	20.13	66.658	11.584	70526884.478591	13	453.0305	6.66179e-05	2.49174e-04
2024/03/21	08:44:49	ok	ok	452.8820	64.708	0.071504	20.15	66.589	11.582	73384409.811972	13	452.9632	6.88182e-05	2.58772e-04
2024/03/21	08:49:49	ok	ok	452.8220	64.700	0.071504	20.13	66.677	11.588	74013313.305048	14	452.9213	6.75297e-05	2.62233e-04
2024/03/21	08:54:49	--	ok	452.7860	64.690	0.071504	20.12	66.726	11.587	73512282.245859	13	452.8717	6.76167e-05	2.47728e-04
2024/03/21	08:54:55	ok	ok	453.0320	64.752	0.071515	20.16	66.723	11.616	87592842.676215	13	453.1190	6.84879e-05	2.56797e-04
2024/03/21	08:59:55	ok	ok	452.9760	64.732	0.071515	20.19	66.645	11.620	73340371.598369	13	453.0626	6.83320e-05	2.50885e-04
2024/03/21	09:04:55	ok	ok	452.9460	64.726	0.071515	20.21	66.589	11.621	73271561.826056	13	453.0606	6.65621e-05	2.48230e-04
2024/03/21	09:09:55	ok	ok	452.9060	64.712	0.071515	20.23	66.581	11.638	73595959.362531	13	453.0277	6.63918e-05	2.56857e-04
2024/03/21	09:14:55	ok	ok	452.8880	64.709	0.071515	20.29	66.590	11.678	72950775.397368	13	452.9554	6.83596e-05	2.40529e-04
2024/03/21	09:19:55	ok	ok	452.8560	64.702	0.071515	20.31	66.584	11.688	74002102.461301	13	452.9252	6.81922e-05	2.42137e-04
2024/03/21	09:24:55	ok	ok	452.8280	64.692	0.071515	20.36	66.554	11.721	73937465.561874	13	452.8967	6.86368e-05	2.34811e-04
2024/03/21	09:29:55	--	ok	452.7840	64.689	0.071515	20.40	66.522	11.744	73000002.087133	13	452.8584	6.84656e-05	2.50493e-04
2024/03/21	09:30:02	ok	ok	453.0100	64.748	0.071525	20.39	66.470	11.724	84503420.013957	13	453.1404	6.68184e-05	2.70939e-04
2024/03/21	09:35:01	ok	ok	452.9540	64.726	0.071525	20.40	66.522	11.744	74380065.909715	13	453.0264	6.78463e-05	2.54529e-04
2024/03/21	09:40:01	ok	ok	452.9140	64.715	0.071525	20.46	66.513	11.781	75562816.788834	13	452.9961	6.75680e-05	2.54307e-04
2024/03/21	09:45:01	ok	ok	452.8880	64.716	0.071525	20.50	66.502	11.808	72251647.912934	13	452.9537	6.88101e-05	2.41580e-04
2024/03/21	09:50:01	ok	ok	452.8720	64.703	0.071525	20.56	66.439	11.836	71792127.119860	13	452.9482	6.80152e-05	2.44225e-04
2024/03/21	09:55:01	ok	ok	452.8280	64.693	0.071525	20.60	66.470	11.873	75017686.589225	13	452.9009	6.85945e-05	2.51708e-04
2024/03/21	10:00:01	ok	ok	452.8040	64.688	0.071525	20.63	66.415	11.881	75529982.856616	13	452.8724	6.82682e-05	2.46838e-04
2024/03/21	10:05:01	--	ok	452.7860	64.680	0.071525	20.72	66.421	11.942	72827874.487153	13	452.8362	6.87007e-05	2.46338e-04
2024/03/21	10:05:08	ok	ok	453.0080	64.736	0.071535	20.70	66.378	11.925	90068973.936031	13	453.0688	6.86547e-05	2.49224e-04
2024/03/21	10:10:07	ok	ok	452.9420	64.719	0.071535	20.73	66.403	11.948	77206652.162099	13	453.0141	6.80891e-05	2.52235e-04
2024/03/21	10:15:07	ok	ok	452.9140	64.715	0.071535	20.76	66.419	11.971	77277400.634284	13	452.9916	6.78290e-05	2.60141e-04
2024/03/21	10:20:07	ok	ok	452.8840	64.702	0.071535	20.82	66.430	12.012	75816566.715406	13	452.9501	6.82018e-05	2.46674e-04
2024/03/21	10:25:07	ok	ok	452.8400	64.693	0.071535	20.87	66.371	12.040	76013018.301481	13	452.8996	6.88774e-05	2.44974e-04
2024/03/21	10:30:07	ok	ok	452.8240	64.679	0.071535	20.93	66.351	12.076	78066619.500087	14	452.8864	6.82600e-05	2.38994e-04
2024/03/21	10:35:07	--	ok	452.7880	64.680	0.071535	20.97	66.329	12.102	76981518.004712	14	452.8538	6.81615e-05	2.44234e-04
2024/03/21	10:35:14	ok	ok	453.0040	64.733	0.071546	20.97	66.371	12.110	88096844.222668	14	453.0195	7.01141e-05	3.20307e-04
2024/03/21	10:40:13	ok	ok	452.9680	64.722	0.071546	21.01	66.366	12.139	76271652.543764	14	452.9940	6.87129e-05	2.92877e-04
2024/03/21	10:45:13	ok	ok	452.9160	64.712	0.071546	21.07	66.378	12.181	76357527.628478	12	452.9678	6.86087e-05	2.38759e-04
2024/03/21	10:50:13	ok	ok	452.9000	64.705	0.071546	21.14	66.371	12.230	75709354.301259	14	452.9489	6.79309e-05	2.48765e-04
2024/03/21	10:55:13	ok	ok	452.8600	64.692	0.071546	21.17	66.337	12.245	74758599.116272	14	452.9276	6.75826e-05	2.42111e-04
2024/03/21	11:00:13	ok	ok	452.8260	64.681	0.071546	21.21	66.346	12.277	74805069.435294	14	452.8776	6.81232e-05	2.38318e-04
2024/03/21	11:05:13	--	ok	452.7840	64.671	0.071546	21.30	66.311	12.331	77064856.463192	14	452.8587	6.73273e-05	2.54746e-04
2024/03/21	11:05:19	ok	ok	453.0040	64.732	0.071558	21.30	66.261	12.322	87915116.687692	14	453.0712	6.78368e-05	2.52913e-04
2024/03/21	11:10:19	ok	ok	452.9580	64.717	0.071558	21.36	66.302	12.370	76506913.836714	14	453.0206	6.74402e-05	2.40930e-04
2024/03/21	11:15:19	ok	ok	452.9160	64.712	0.071558	21.42	66.316	12.422	75770664.533408	14	452.9908	6.78123e-05	2.56627e-04
2024/03/21	11:20:19	ok	ok	452.8720	64.698	0.071558	21.47	66.275	12.445	75827955.681093	14	452.9461	6.73840e-05	2.49674e-04
2024/03/21	11:25:19	ok	ok	452.8200	64.681	0.071558	21.47	66.346	12.458	76933830.915920	14	452.8824	6.76484e-05	2.45034e-04
2024/03/21	11:30:19	ok	ok	452.8040	64.674	0.071558	21.57	66.365	12.533	75454709.744266	14	452.8702	6.71867e-05	2.46215e-04
2024/03/21	11:35:19	--	ok	452.7440	64.663	0.071558	21.61	66.384	12.570	72643743.819245	14	452.8099	6.73471e-05	2.51514e-04
2024/03/21	11:35:25	ok	ok	453.0160	64.730	0.071571	21.60	66.329	12.550	90297165.977432	14	453.0868	6.77085e-05	2.50462e-04
2024/03/21	11:40:25	ok	ok	452.9620	64.715	0.071571	21.65	66.311	12.587	73609203.114652	14	453.0237	6.73461e-05	2.45163e-04
2024/03/21	11:45:25	ok	ok	452.9200	64.706	0.071571	21.72	66.346	12.644	72319272.044965	14	452.9774	6.79312e-05	2.38110e-04
2024/03/21	11:50:25	ok	ok	452.8800	64.692	0.071571	21.78	66.357	12.687	72916254.458370	14	452.9482	6.72890e-05	2.52160e-04
2024/03/21	11:55:25	ok	ok	452.8320	64.679	0.071571	21.85	66.392	12.747	75232167.853418	14	452.8837	6.74237e-05	2.40219e-04
2024/03/21	12:00:25	--	ok	452.7840	64.667	0.071571	21.91	66.300	12.770	70423089.583623	14	452.8327	6.75575e-05	2.40881e-04
2024/03/21	12:00:31	ok	ok	452.9960	64.722	0.071582	21.89	66.316	12.764	87112061.873050	13	453.0642	6.70326e-05	2.66589e-04
2024/03/21	12:05:31	ok	ok	452.9420	64.713	0.071582	21.98	66.343	12.830	70624863.827469	14	453.0085	6.75329e-05	2.41276e-04
2024/03/21	12:10:31	ok	ok	452.8900	64.692	0.071582	22.04	66.337	12.872	71001173.217879	14	452.9527	6.78321e-05	2.40766e-04
2024/03/21	12:15:31	--	ok	452.6340	64.634	0.071582	21.48	67.497	12.684	69602914.786760	14	452.7042	6.77900e-05	2.53894e-04
2024/03/21	12:15:38	ok	ok	453.0580	64.741	0.071601	21.48	67.446	12.675	85466859.135207	13	453.1155	6.71340e-05	2.64845e-04
2024/03/21	12:20:37	ok	ok	452.8460	64.696	0.071601	21.26	67.784	12.574	70548510.082965	14	452.9191	6.81236e-05	2.53438e-04
2024/03/21	12:25:37	--	ok	452.7220	64.671	0.071601	21.09	67.825	12.458	71643252.431798	14	452.7933	6.80857e-05	2.65956e-04
2024/03/21	12:25:43	ok	ok	453.0500	64.751	0.071615	21.10	67.797	12.464	84159592.056755	13	453.1160	6.78709e-05	2.77045e-04
2024/03/21	12:30:43	ok	ok	452.8800	64.716	0.071615	20.97	67.909	12.390	70228493.994892	14	452.9682	6.79673e-05	2.59588e-04
2024/03/21	12:35:43	--	ok	452.7900	64.694	0.071615	20.87	67.927	12.323	66392662.900689	14	452.8656	6.84731e-05	2.46600e-04
2024/03/21	12:35:50	ok	ok	453.0340	64.752	0.071626	20.89	67.930	12.333	88354151.014058	13	453.1037	6.78189e-05	2.58770e-04
2024/03/21	12:40:49	ok	ok	452.9120	64.730	0.071626	20.80	67.971	12.281	72696495.921437	13	452.9855	6.82742e-05	2.65707e-04
2024/03/21	12:45:49	ok	ok	452.8320	64.714	0.071626	20.76	67.964	12.249	70195488.096421	14	452.9070	6.86423e-05	2.41243e-04
2024/03/21	12:50:49	--	ok	452.7560	64.686	0.071626	20.69	67.927	12.192	71423263.505853	14	452.8206	6.87289e-05	2.37989e-04
2024/03/21	12:50:56	ok	ok	453.0380	64.762	0.071638	20.72	67.895	12.207	87962540.829018	13	453.0950	6.90657e-05	2.43909e-04
2024/03/21	12:55:55	ok	ok	452.9100	64.729	0.071638	20.67	67.955	12.187	71056828.800045	13	452.9901	6.86296e-05	2.49554e-04
2024/03/21	13:00:55	ok	ok	452.8480	64.717	0.071638	20.62	67.913	12.140	72309634.208180	13	452.9315	6.85380e-05	2.58290e-04
2024/03/21	13:05:55	--	ok	452.7760	64.699	0.071638	20.59	67.994	12.134	70805032.769147	13	452.8544	6.82391e-05	2.56925e-04
2024/03/21	13:06:01	ok	ok	453.0480	64.765	0.07165	20.64	67.959	12.167	85563190.905747	13	453.1215	6.83267e-05	2.54716e-04
2024/03/21	13:11:01	ok	ok	452.9500	64.743	0.07165	20.59	67.948	12.125	71055271.140073	13	453.0165	6.84443e-05	2.50553e-04
2024/03/21	13:16:01	ok	ok	452.8840	64.727	0.07165	20.59	67.918	12.120	69097177.016616	13	452.9547	6.81340e-05	2.56981e-04
2024/03/21	13:21:01	ok	ok	452.8220	64.711	0.07165	20.58	67.913	12.110	68704419.614444	13	452.9034	6.78398e-05	2.55446e-04
2024/03/21	13:26:01	--	ok	452.7640	64.695	0.07165	20.56	67.950	12.105	67658554.456900	13	452.8526	6.81273e-05	2.68159e-04
2024/03/21	13:26:08	ok	ok	453.0240	64.758	0.071662	20.54	67.918	12.088	77548528.064438	13	453.0952	6.83939e-05	2.47596e-04
2024/03/21	13:31:07	ok	ok	452.9280	64.739	0.071662	20.56	67.893	12.095	65577565.329644	13	453.0129	6.83158e-05	2.46381e-04
2024/03/21	13:36:07	ok	ok	452.8580	64.724	0.071662	20.52	67.893	12.065	64804928.329386	13	452.9474	6.85644e-05	2.58727e-04
2024/03/21	13:41:07	ok	ok	452.8120	64.710	0.071662	20.53	67.907	12.077	63961597.298873	13	452.8996	6.87234e-05	2.55477e-04
2024/03/21	13:46:07	--	ok	452.7600	64.698	0.071662	20.58	67.913	12.110	66398882.327475	13	452.8530	6.87894e-05	2.74842e-04
2024/03/21	13:46:13	ok	ok	453.0620	64.772	0.071674	20.56	67.872	12.091	85199707.655662	14	453.0761	6.96614e-05	3.37255e-04
2024/03/21	13:51:13	ok	ok	452.9600	64.745	0.071674	20.56	67.893	12.095	71850668.211373	13	453.0266	6.86574e-05	2.57849e-04
2024/03/21	13:56:13	ok	ok	452.9120	64.733	0.071674	20.59	67.927	12.122	71446861.453361	13	452.9910	6.81330e-05	2.57952e-04
2024/03/21	14:01:13	ok	ok	452.8560	64.714	0.071674	20.58	67.926	12.112	70953899.707752	13	452.9302	6.83239e-05	2.71287e-04
2024/03/21	14:06:13	ok	ok	452.8160	64.703	0.071674	20.58	67.857	12.100	67706679.420945	13	452.8911	6.79654e-05	2.55478e-04
2024/03/21	14:11:13	--	ok	452.7580	64.689	0.071674	20.58	67.895	12.107	69776899.969536	14	452.7890	6.97940e-05	2.92733e-04
2024/03/21	14:11:20	ok	ok	453.0340	64.759	0.071686	20.59	67.858	12.109	86119383.708342	13	453.0951	6.86102e-05	2.51536e-04
2024/03/21	14:16:19	ok	ok	452.9420	64.740	0.071686	20.59	67.840	12.106	69052558.940267	13	453.0147	6.84274e-05	2.60658e-04
2024/03/21	14:21:19	ok	ok	452.8940	64.732	0.071686	20.60	67.872	12.123	69185946.707908	13	452.9603	6.86782e-05	2.50189e-04
2024/03/21	14:26:19	ok	ok	452.8360	64.717	0.071686	20.58	67.904	12.108	69669465.426000	13	452.9164	6.83883e-05	2.62101e-04
2024/03/21	14:31:19	--	ok	452.7900	64.699	0.071686	20.58	67.895	12.107	68762238.286168	13	452.8715	6.82856e-05	2.58569e-04
2024/03/21	14:31:26	ok	ok	453.0320	64.757	0.071697	20.62	67.913	12.140	79774950.219599	13	453.0955	6.86620e-05	2.52790e-04
2024/03/21	14:36:25	ok	ok	452.9240	64.734	0.071697	20.60	67.903	12.129	68778541.440099	12	453.0431	6.81424e-05	2.56701e-04
2024/03/21	14:41:25	ok	ok	452.8720	64.731	0.071697	20.60	67.921	12.132	67007693.849892	13	452.9623	6.89704e-05	2.52773e-04
2024/03/21	14:46:25	ok	ok	452.8420	64.719	0.071697	20.60	67.872	12.123	65597818.872104	13	452.9299	6.86575e-05	2.60214e-04
2024/03/21	14:51:25	--	ok	452.7780	64.702	0.071697	20.63	67.877	12.143	65574625.150884	13	452.8679	6.88169e-05	2.56329e-04
2024/03/21	14:51:31	ok	ok	453.0440	64.763	0.071709	20.64	67.890	12.155	78090387.158376	13	453.1267	6.82573e-05	2.63282e-04
2024/03/21	14:56:31	ok	ok	452.9480	64.742	0.071709	20.63	67.898	12.147	65180633.841160	12	453.0791	6.68865e-05	2.62041e-04
2024/03/21	15:01:31	ok	ok	452.9100	64.732	0.071709	20.64	67.880	12.153	64839086.778426	13	452.9966	6.84264e-05	2.65695e-04
2024/03/21	15:06:31	ok	ok	452.8620	64.721	0.071709	20.62	67.886	12.135	63663509.747472	13	452.9437	6.84429e-05	2.56116e-04
2024/03/21	15:11:31	ok	ok	452.8100	64.707	0.071709	20.63	67.868	12.141	65796045.898756	13	452.8885	6.90598e-05	2.60736e-04
2024/03/21	15:16:31	--	ok	452.7500	64.691	0.071709	20.64	67.852	12.148	64847351.965394	14	452.8412	6.85514e-05	2.57646e-04
2024/03/21	15:16:37	ok	ok	453.0400	64.761	0.071721	20.66	67.903	12.168	75623015.107932	13	453.1072	6.83402e-05	2.69716e-04
2024/03/21	15:21:37	ok	ok	452.9440	64.741	0.071721	20.67	67.904	12.178	64448224.499347	13	453.0251	6.83441e-05	2.65665e-04
2024/03/21	15:26:37	ok	ok	452.8900	64.727	0.071721	20.69	67.948	12.195	66391373.253652	12	453.0137	6.75825e-05	2.60916e-04
2024/03/21	15:31:37	ok	ok	452.8380	64.716	0.071721	20.67	67.926	12.182	66387924.279571	12	452.9626	6.72076e-05	2.67513e-04
2024/03/21	15:36:37	--	ok	452.7820	64.701	0.071721	20.72	67.926	12.212	66151328.120000	13	452.8801	6.84879e-05	2.71360e-04
2024/03/21	15:36:43	ok	ok	453.0280	64.755	0.071732	20.69	67.939	12.194	77660711.899774	13	453.1051	6.87583e-05	2.63696e-04
2024/03/21	15:41:43	ok	ok	452.9420	64.741	0.071732	20.67	67.916	12.180	65907443.985315	13	453.0346	6.87029e-05	2.60756e-04
2024/03/21	15:46:43	ok	ok	452.9000	64.729	0.071732	20.69	67.927	12.192	64792964.756445	13	452.9876	6.86496e-05	2.69649e-04
2024/03/21	15:51:43	ok	ok	452.8540	64.715	0.071732	20.70	67.971	12.211	63680515.742898	13	452.9409	6.84832e-05	2.62552e-04
2024/03/21	15:56:43	--	ok	452.7960	64.700	0.071732	20.72	67.964	12.219	65613999.548740	14	452.8907	6.86885e-05	2.61015e-04
2024/03/21	15:56:50	ok	ok	453.0320	64.759	0.071742	20.74	67.921	12.230	77943452.425324	13	453.1108	6.84392e-05	2.71393e-04
2024/03/21	16:01:49	ok	ok	452.9280	64.740	0.071742	20.72	67.926	12.212	65860539.200260	13	453.0246	6.83321e-05	2.63954e-04
2024/03/21	16:06:49	ok	ok	452.8700	64.723	0.071742	20.69	67.996	12.204	66733873.124827	13	452.9586	6.87939e-05	2.61430e-04
2024/03/21	16:11:49	ok	ok	452.8320	64.710	0.071742	20.73	68.035	12.241	65228592.352606	14	452.9265	6.79752e-05	2.58207e-04
2024/03/21	16:16:49	--	ok	452.7680	64.696	0.071742	20.73	67.985	12.232	65940507.542149	13	452.8701	6.85413e-05	2.75075e-04
2024/03/21	16:16:56	ok	ok	453.0220	64.760	0.071754	20.73	67.967	12.229	77667741.833229	11	453.0924	6.91311e-05	2.73531e-04
2024/03/21	16:21:55	ok	ok	452.9400	64.741	0.071754	20.72	67.973	12.221	68062436.473720	12	453.0426	6.78246e-05	2.63727e-04
2024/03/21	16:26:55	ok	ok	452.8820	64.724	0.071754	20.73	67.996	12.234	66005375.220387	12	452.9749	6.84960e-05	2.61248e-04
2024/03/21	16:31:55	ok	ok	452.8100	64.713	0.071754	20.72	67.994	12.224	68308527.539011	13	452.9539	6.73651e-05	2.59536e-04
2024/03/21	16:36:55	--	ok	452.7660	64.700	0.071754	20.70	68.019	12.219	67094147.706444	13	452.8826	6.82863e-05	2.54757e-04
2024/03/21	16:37:02	ok	ok	453.0200	64.753	0.071766	20.69	68.026	12.209	84162078.410591	13	453.0911	6.85226e-05	2.66905e-04
2024/03/21	16:42:01	ok	ok	452.9340	64.732	0.071766	20.69	67.987	12.202	69045303.638589	13	453.0176	6.82914e-05	2.69222e-04
2024/03/21	16:47:01	ok	ok	452.8820	64.717	0.071766	20.67	68.042	12.203	66336954.938526	14	452.9258	6.91922e-05	2.98842e-04
2024/03/21	16:52:01	ok	ok	452.8280	64.711	0.071766	20.67	68.054	12.205	68092480.638883	13	452.9217	6.82964e-05	2.72072e-04
2024/03/21	16:57:01	--	ok	452.7680	64.692	0.071766	20.66	68.078	12.200	66754731.168546	14	452.8597	6.77117e-05	2.60389e-04
2024/03/21	16:57:08	ok	ok	453.0280	64.751	0.071778	20.67	68.042	12.203	83690314.742327	13	453.0985	6.78264e-05	2.70412e-04
2024/03/21	17:02:07	ok	ok	452.9220	64.736	0.071778	20.69	68.005	12.206	71151389.297587	14	452.9676	6.92075e-05	3.00431e-04
2024/03/21	17:07:07	ok	ok	452.8700	64.716	0.071778	20.64	68.095	12.191	70249979.423545	14	452.9115	6.94260e-05	3.01666e-04
2024/03/21	17:12:07	ok	ok	452.8220	64.708	0.071778	20.63	68.083	12.180	68609937.652352	13	452.8750	6.88857e-05	3.02268e-04
2024/03/21	17:17:07	--	ok	452.7540	64.692	0.071778	20.62	68.128	12.178	70335946.960356	14	452.8386	6.83614e-05	2.51373e-04
2024/03/21	17:17:14	ok	ok	453.0320	64.761	0.07179	20.64	68.074	12.188	75729332.999523	13	453.0988	6.89373e-05	2.59608e-04
2024/03/21	17:22:13	ok	ok	452.9360	64.742	0.07179	20.64	68.074	12.188	65507257.222644	14	452.9877	6.91764e-05	3.11774e-04
2024/03/21	17:27:13	ok	ok	452.8700	64.723	0.07179	20.62	68.078	12.169	64479377.519476	14	452.9239	6.95308e-05	3.05392e-04
2024/03/21	17:32:13	ok	ok	452.8180	64.713	0.07179	20.62	68.118	12.176	64438685.513073	14	452.8833	6.92798e-05	2.94040e-04
2024/03/21	17:37:13	--	ok	452.7700	64.698	0.07179	20.63	68.119	12.186	65630794.050456	14	452.8634	6.88076e-05	2.55672e-04
2024/03/21	17:37:20	ok	ok	453.0300	64.758	0.071802	20.66	68.096	12.203	77682436.662309	11	453.0932	6.90892e-05	2.58447e-04
2024/03/21	17:42:19	ok	ok	452.9180	64.743	0.071802	20.60	68.096	12.163	66210464.456921	13	453.0104	6.87068e-05	2.52623e-04
2024/03/21	17:47:19	ok	ok	452.8680	64.724	0.071802	20.60	68.127	12.169	65766005.009413	14	452.9140	6.98880e-05	2.91510e-04
2024/03/21	17:52:19	ok	ok	452.8080	64.711	0.071802	20.58	68.119	12.147	64794660.968302	13	452.8928	6.90820e-05	2.55007e-04
2024/03/21	17:57:19	--	ok	452.7620	64.692	0.071802	20.58	68.168	12.155	66286673.291882	14	452.8282	6.93470e-05	2.96471e-04
2024/03/21	17:57:26	ok	ok	453.0160	64.752	0.071814	20.56	68.127	12.137	76177932.664521	13	453.0927	6.90337e-05	2.61463e-04
2024/03/21	18:02:25	ok	ok	452.9220	64.735	0.071814	20.53	68.179	12.125	65478419.786168	12	453.0448	6.79609e-05	2.56823e-04
2024/03/21	18:07:25	ok	ok	452.8620	64.723	0.071814	20.53	68.150	12.120	65139563.524438	14	452.9213	6.93793e-05	3.03947e-04
2024/03/21	18:12:25	ok	ok	452.8080	64.707	0.071814	20.49	68.170	12.093	64745193.200753	13	452.8943	6.90143e-05	2.58858e-04
2024/03/21	18:17:25	--	ok	452.7660	64.695	0.071814	20.47	68.177	12.085	65190303.222374	14	452.8163	6.99541e-05	3.12609e-04
2024/03/21	18:17:32	ok	ok	453.0220	64.756	0.071825	20.50	68.151	12.101	84247536.216668	12	453.1120	6.81384e-05	2.59590e-04
2024/03/21	18:22:31	ok	ok	452.9460	64.737	0.071825	20.47	68.168	12.084	65575017.052270	13	453.0180	6.82523e-05	2.50110e-04
2024/03/21	18:27:31	ok	ok	452.8720	64.722	0.071825	20.43	68.186	12.057	65640990.651754	13	452.9525	6.83994e-05	2.52574e-04
2024/03/21	18:32:31	ok	ok	452.8260	64.711	0.071825	20.43	68.215	12.062	66144978.980083	13	452.9120	6.83365e-05	2.63476e-04
2024/03/21	18:37:31	--	ok	452.7720	64.697	0.071825	20.37	68.196	12.019	66313943.492516	13	452.8609	6.78461e-05	2.61348e-04
2024/03/21	18:37:38	ok	ok	453.0320	64.756	0.071837	20.40	68.251	12.049	81210257.496781	11	453.0804	6.95052e-05	2.61182e-04
2024/03/21	18:42:37	ok	ok	452.9260	64.735	0.071837	20.36	68.183	12.008	71952835.127161	13	453.0109	6.88657e-05	2.52767e-04
2024/03/21	18:47:37	ok	ok	452.8660	64.720	0.071837	20.36	68.251	12.019	72868786.762110	13	452.9498	6.84556e-05	2.50426e-04
2024/03/21	18:52:37	ok	ok	452.8260	64.707	0.071837	20.32	68.270	11.993	69785202.497618	11	452.9090	6.85461e-05	2.49425e-04
2024/03/21	18:57:37	--	ok	452.7660	64.700	0.071837	20.32	68.211	11.983	68909522.712564	13	452.8552	6.83427e-05	2.55570e-04
2024/03/21	18:57:44	ok	ok	453.0260	64.760	0.071849	20.35	68.219	12.003	81347612.088093	11	453.0990	6.89642e-05	2.59046e-04
2024/03/21	19:02:43	ok	ok	452.9380	64.742	0.071849	20.32	68.211	11.983	71166156.189092	13	453.0189	6.88858e-05	2.48417e-04
2024/03/21	19:07:43	ok	ok	452.8940	64.726	0.071849	20.31	68.209	11.973	70012425.882285	13	452.9866	6.81585e-05	2.62514e-04
2024/03/21	19:12:43	ok	ok	452.8320	64.712	0.071849	20.25	68.248	11.939	66797287.183928	11	452.9105	6.89962e-05	2.49195e-04
2024/03/21	19:17:43	--	ok	452.7920	64.701	0.071849	20.25	68.182	11.927	69212641.684072	13	452.8757	6.88199e-05	2.60371e-04
2024/03/21	19:17:50	ok	ok	453.0300	64.757	0.07186	20.23	68.215	11.924	74617380.689878	11	453.0888	6.85850e-05	2.60744e-04
2024/03/21	19:22:49	ok	ok	452.9260	64.734	0.07186	20.25	68.229	11.935	66113351.014535	14	452.9800	6.93814e-05	3.42399e-04
2024/03/21	19:27:49	ok	ok	452.8740	64.723	0.07186	20.23	68.215	11.924	63802946.634116	12	453.0145	6.66550e-05	2.62535e-04
2024/03/21	19:32:49	ok	ok	452.8220	64.711	0.07186	20.19	68.200	11.891	66466314.041925	12	452.9477	6.71669e-05	2.64904e-04
2024/03/21	19:37:49	--	ok	452.7760	64.696	0.07186	20.16	68.234	11.879	65025623.265355	12	452.9024	6.70064e-05	2.57304e-04
2024/03/21	19:37:56	ok	ok	453.0380	64.758	0.071871	20.18	68.197	11.882	75268224.189864	13	453.1668	6.64885e-05	2.71341e-04
2024/03/21	19:42:55	ok	ok	452.9260	64.733	0.071871	20.18	68.228	11.887	65214528.727570	13	453.0845	6.64398e-05	2.76553e-04
2024/03/21	19:47:55	ok	ok	452.8900	64.721	0.071871	20.16	68.255	11.882	65889880.419524	12	452.9830	6.93517e-05	2.65121e-04
2024/03/21	19:52:55	ok	ok	452.8300	64.710	0.071871	20.12	68.237	11.850	64206051.878602	11	452.9649	6.73537e-05	2.63078e-04
2024/03/21	19:57:55	--	ok	452.7900	64.698	0.071871	20.11	68.234	11.840	65420383.079023	12	452.9138	6.71300e-05	2.53726e-04
2024/03/21	19:58:02	ok	ok	453.0240	64.754	0.071881	20.13	68.229	11.858	76363712.050342	13	453.1357	6.70171e-05	2.54221e-04
2024/03/21	20:03:01	ok	ok	452.9200	64.728	0.071881	20.08	68.260	11.824	66230433.477259	13	453.0519	6.68866e-05	2.48368e-04
2024/03/21	20:08:01	ok	ok	452.8680	64.717	0.071881	20.04	68.270	11.796	67185326.447564	13	452.9549	6.86921e-05	2.46660e-04
2024/03/21	20:13:01	ok	ok	452.8200	64.704	0.071881	20.04	68.214	11.787	67062999.311205	12	452.9481	6.71382e-05	2.59786e-04
2024/03/21	20:18:01	--	ok	452.7660	64.692	0.071881	20.01	68.246	11.774	66582234.837000	13	452.8628	6.84244e-05	2.59100e-04
2024/03/21	20:18:08	ok	ok	453.0340	64.751	0.071893	20.04	68.232	11.790	73218135.353082	13	453.1361	6.78385e-05	2.81992e-04
2024/03/21	20:23:07	ok	ok	452.9500	64.741	0.071893	19.98	68.241	11.753	66549665.781907	12	453.0846	6.66830e-05	2.64387e-04
2024/03/21	20:28:07	ok	ok	452.8880	64.726	0.071893	19.93	68.255	11.724	67055530.611582	13	453.0303	6.67268e-05	2.53447e-04
2024/03/21	20:33:07	ok	ok	452.8400	64.711	0.071893	19.95	68.266	11.735	64222630.806357	13	452.9827	6.63332e-05	2.59152e-04
2024/03/21	20:38:07	ok	ok	452.8040	64.701	0.071893	19.93	68.283	11.729	65329837.374493	13	452.9536	6.67971e-05	2.60235e-04
2024/03/21	20:43:07	--	ok	452.7460	64.688	0.071893	19.92	68.280	11.719	68243357.002379	13	452.9002	6.64364e-05	2.62737e-04
2024/03/21	20:43:14	ok	ok	453.0360	64.751	0.071905	19.92	68.241	11.713	81160192.094036	13	453.1300	6.87123e-05	2.64976e-04
2024/03/21	20:48:13	ok	ok	452.9440	64.733	0.071905	19.86	68.280	11.681	67480780.108483	13	453.0689	6.71168e-05	2.53793e-04
2024/03/21	20:53:13	ok	ok	452.8880	64.726	0.071905	19.86	68.252	11.676	67596919.571912	12	453.0249	6.71502e-05	2.69194e-04
2024/03/21	20:58:13	ok	ok	452.8400	64.715	0.071905	19.84	68.237	11.653	68645459.643437	12	452.9771	6.71824e-05	2.70165e-04
2024/03/21	21:03:13	ok	ok	452.8100	64.699	0.071905	19.85	68.251	11.665	67691399.132173	12	452.9301	6.79150e-05	2.55745e-04
2024/03/21	21:08:13	--	ok	452.7500	64.686	0.071905	19.81	68.261	11.639	67605777.432870	13	452.8432	6.91235e-05	2.57174e-04
2024/03/21	21:08:19	ok	ok	453.0520	64.757	0.071918	19.82	68.283	11.652	76016365.297991	13	453.1370	6.84461e-05	2.61588e-04
2024/03/21	21:13:19	ok	ok	452.9520	64.735	0.071918	19.79	68.298	11.635	67193602.459666	12	453.0768	6.75574e-05	2.65581e-04
2024/03/21	21:18:19	ok	ok	452.8900	64.726	0.071918	19.79	68.269	11.630	67398674.710066	12	453.0258	6.74536e-05	2.66325e-04
2024/03/21	21:23:19	ok	ok	452.8420	64.706	0.071918	19.78	68.266	11.620	65224629.886556	12	452.9773	6.76544e-05	2.62882e-04
2024/03/21	21:28:19	ok	ok	452.8040	64.701	0.071918	19.75	68.241	11.596	67649552.906614	12	452.9477	6.69646e-05	2.70909e-04
2024/03/21	21:33:19	--	ok	452.7500	64.687	0.071918	19.72	68.275	11.584	69602726.752992	13	452.9039	6.65482e-05	2.64588e-04
2024/03/21	21:33:26	ok	ok	453.0440	64.754	0.071931	19.71	68.302	11.577	75013206.564791	13	453.1343	6.89773e-05	2.63517e-04
2024/03/21	21:38:25	ok	ok	452.9580	64.746	0.071931	19.71	68.273	11.572	62707525.897713	13	453.0997	6.67916e-05	2.60795e-04
2024/03/21	21:43:25	ok	ok	452.8980	64.725	0.071931	19.67	68.275	11.546	63184922.365402	12	453.0414	6.75513e-05	2.59033e-04
2024/03/21	21:48:25	ok	ok	452.8520	64.713	0.071931	19.68	68.248	11.550	63361241.078995	12	452.9807	6.81891e-05	2.62758e-04
2024/03/21	21:53:25	ok	ok	452.8060	64.703	0.071931	19.65	68.283	11.536	63577743.983728	11	452.9108	6.92278e-05	2.65996e-04
2024/03/21	21:58:25	--	ok	452.7600	64.695	0.071931	19.65	68.283	11.536	63366879.528713	13	452.9193	6.67372e-05	2.57476e-04
2024/03/21	21:58:32	ok	ok	453.0620	64.759	0.071942	19.65	68.302	11.539	81960025.075637	13	453.1484	6.89349e-05	2.68892e-04
2024/03/21	22:03:31	ok	ok	452.9660	64.743	0.071942	19.62	68.278	11.517	67598336.684065	12	453.0886	6.69241e-05	2.62032e-04
2024/03/21	22:08:31	ok	ok	452.9140	64.722	0.071942	19.61	68.237	11.499	67694756.110010	13	453.0069	6.91328e-05	2.67737e-04
2024/03/21	22:13:31	ok	ok	452.8700	64.718	0.071942	19.61	68.275	11.506	68139932.572348	13	452.9538	6.96841e-05	2.64955e-04
2024/03/21	22:18:31	ok	ok	452.8160	64.708	0.071942	19.55	68.257	11.465	67499376.551721	12	452.9464	6.72962e-05	2.62135e-04
2024/03/21	22:23:31	--	ok	452.7880	64.690	0.071942	19.55	68.287	11.470	67694545.966777	13	452.8748	6.96188e-05	2.58365e-04
2024/03/21	22:23:38	ok	ok	453.0220	64.747	0.071953	19.55	68.257	11.465	82522448.949074	13	453.0978	6.94560e-05	2.61480e-04
2024/03/21	22:28:37	ok	ok	452.9500	64.739	0.071953	19.51	68.269	11.438	69490605.633440	13	453.0334	6.97069e-05	2.60469e-04
2024/03/21	22:33:37	ok	ok	452.9080	64.727	0.071953	19.48	68.252	11.418	68914253.745999	12	453.0347	6.79642e-05	2.57916e-04
2024/03/21	22:38:37	ok	ok	452.8680	64.713	0.071953	19.51	68.287	11.441	69583098.076710	13	452.9590	6.98107e-05	2.54318e-04
2024/03/21	22:43:37	ok	ok	452.8340	64.706	0.071953	19.50	68.278	11.431	69312228.658145	13	452.9225	6.92065e-05	2.66633e-04
2024/03/21	22:48:37	--	ok	452.7960	64.696	0.071953	19.45	68.248	11.397	67769965.350056	13	452.8772	6.95954e-05	2.48564e-04
2024/03/21	22:48:44	ok	ok	453.0340	64.749	0.071964	19.50	68.168	11.412	82082787.184320	13	453.1213	6.92965e-05	2.63105e-04
2024/03/21	22:53:43	ok	ok	452.9520	64.732	0.071964	19.45	68.220	11.393	65580267.636150	13	453.0246	6.95131e-05	2.47773e-04
2024/03/21	22:58:43	ok	ok	452.9180	64.721	0.071964	19.44	68.287	11.395	65398556.857563	13	453.0003	6.87387e-05	2.60368e-04
2024/03/21	23:03:43	ok	ok	452.8660	64.707	0.071964	19.41	68.214	11.363	64854776.763394	13	452.9492	6.93631e-05	2.60705e-04
2024/03/21	23:08:43	ok	ok	452.8220	64.691	0.071964	19.40	68.229	11.357	64687841.732844	13	452.9079	6.90882e-05	2.54146e-04
2024/03/21	23:13:43	--	ok	452.7900	64.684	0.071964	19.35	68.232	11.329	63881729.826767	13	452.8758	6.91891e-05	2.52239e-04
2024/03/21	23:13:50	ok	ok	453.0200	64.743	0.071975	19.40	68.191	11.350	81247063.249315	13	453.1020	6.91542e-05	2.55380e-04
2024/03/21	23:18:49	ok	ok	452.9300	64.732	0.071975	19.35	68.205	11.324	68744629.557416	12	453.0543	6.78471e-05	2.55106e-04
2024/03/21	23:23:49	ok	ok	452.8920	64.711	0.071975	19.34	68.269	11.326	68876059.798235	13	452.9919	6.87430e-05	2.68785e-04
2024/03/21	23:28:49	ok	ok	452.8600	64.703	0.071975	19.34	68.260	11.324	68488484.925121	13	452.9392	6.95048e-05	2.60653e-04
2024/03/21	23:33:49	ok	ok	452.8120	64.700	0.071975	19.30	68.223	11.290	67393167.753740	13	452.9032	6.91547e-05	2.53908e-04
2024/03/21	23:38:49	--	ok	452.7720	64.684	0.071975	19.29	68.241	11.284	69728456.255005	12	452.8948	6.80909e-05	2.57274e-04
2024/03/21	23:38:56	ok	ok	453.0220	64.750	0.071986	19.31	68.205	11.296	77984684.317409	13	453.1163	6.97435e-05	2.60452e-04
2024/03/21	23:43:55	ok	ok	452.9480	64.732	0.071986	19.27	68.219	11.270	64633184.176750	13	453.0489	6.95394e-05	2.71201e-04
2024/03/21	23:48:55	ok	ok	452.9060	64.721	0.071986	19.27	68.238	11.273	63831661.412294	12	453.0353	6.83160e-05	2.53146e-04
2024/03/21	23:53:55	ok	ok	452.8580	64.710	0.071986	19.24	68.223	11.251	64394675.799929	12	452.9771	6.91489e-05	2.49526e-04
2024/03/21	23:58:55	ok	ok	452.8320	64.705	0.071986	19.23	68.202	11.239	66021324.389557	12	452.9693	6.79464e-05	2.65688e-04
2024/03/22	00:03:55	--	ok	452.7940	64.694	0.071986	19.24	68.252	11.256	64562785.967838	13	452.8839	7.01545e-05	2.56007e-04
2024/03/22	00:04:02	ok	ok	453.0580	64.756	0.071997	19.23	68.232	11.244	83950461.317013	13	453.1317	6.96824e-05	2.57852e-04
2024/03/22	00:09:01	ok	ok	452.9700	64.737	0.071997	19.21	68.188	11.226	69291464.541863	13	453.0587	6.92134e-05	2.64624e-04
2024/03/22	00:14:01	ok	ok	452.9320	64.723	0.071997	19.21	68.219	11.231	71136230.919069	13	453.0142	6.96830e-05	2.57323e-04
2024/03/22	00:19:01	ok	ok	452.8800	64.715	0.071997	19.17	68.211	11.203	71458399.462947	13	452.9683	6.97148e-05	2.58440e-04
2024/03/22	00:24:01	ok	ok	452.8460	64.708	0.071997	19.15	68.197	11.190	71287501.870391	12	452.9721	6.78834e-05	2.64916e-04
2024/03/22	00:29:01	ok	ok	452.8040	64.694	0.071997	19.13	68.193	11.172	71232287.725653	12	452.9251	6.84866e-05	2.54126e-04
2024/03/22	00:34:01	--	ok	452.7700	64.683	0.071997	19.11	68.191	11.161	69619104.017822	13	452.8637	6.98428e-05	2.68990e-04
2024/03/22	00:34:08	ok	ok	453.0280	64.747	0.072008	19.14	68.225	11.186	82670108.961068	13	453.1125	7.00015e-05	2.66620e-04
2024/03/22	00:39:07	ok	ok	452.9520	64.730	0.072008	19.10	68.228	11.158	68066440.029273	12	453.0821	6.78446e-05	2.67916e-04
2024/03/22	00:44:07	ok	ok	452.9120	64.717	0.072008	19.09	68.206	11.146	69114230.458976	13	453.0087	7.01235e-05	2.60884e-04
2024/03/22	00:49:07	ok	ok	452.8680	64.707	0.072008	19.06	68.202	11.126	70545788.331307	13	452.9583	7.02541e-05	2.61701e-04
2024/03/22	00:54:07	ok	ok	452.8300	64.697	0.072008	19.03	68.215	11.111	70224602.213829	12	452.9641	6.77767e-05	2.56707e-04
2024/03/22	00:59:07	ok	ok	452.8000	64.690	0.072008	18.99	68.228	11.085	68897575.902732	13	452.8845	7.02282e-05	2.53931e-04
2024/03/22	01:04:07	--	ok	452.7660	64.684	0.072008	19.00	68.251	11.097	70128142.501711	12	452.8919	6.82795e-05	2.65941e-04
2024/03/22	01:04:14	ok	ok	453.0160	64.738	0.07202	19.01	68.223	11.102	82244869.486007	13	453.1028	6.98029e-05	2.61653e-04
2024/03/22	01:09:13	ok	ok	452.9420	64.729	0.07202	19.00	68.211	11.091	68986991.278597	13	453.0349	7.00497e-05	2.60279e-04
2024/03/22	01:14:13	ok	ok	452.8980	64.717	0.07202	18.97	68.197	11.071	69053871.320199	13	452.9902	6.99854e-05	2.63024e-04
2024/03/22	01:19:13	ok	ok	452.8740	64.708	0.07202	18.91	68.243	11.040	69236708.562204	13	452.9505	7.02816e-05	2.54459e-04
2024/03/22	01:24:13	ok	ok	452.8320	64.698	0.07202	18.94	68.241	11.059	70294826.390718	13	452.9279	7.01926e-05	2.63237e-04
2024/03/22	01:29:13	ok	ok	452.8020	64.689	0.07202	18.90	68.174	11.021	70617566.946978	13	452.8883	6.98917e-05	2.54274e-04
2024/03/22	01:34:13	--	ok	452.7620	64.682	0.07202	18.90	68.205	11.025	71895565.370698	12	452.8856	6.84510e-05	2.67699e-04
2024/03/22	01:34:20	ok	ok	453.0200	64.742	0.072032	18.91	68.168	11.028	82019129.164197	13	453.1068	7.02518e-05	2.71947e-04
2024/03/22	01:39:19	ok	ok	452.9520	64.732	0.072032	18.89	68.164	11.010	71285991.889929	12	453.0796	6.82483e-05	2.70968e-04
2024/03/22	01:44:19	ok	ok	452.9220	64.718	0.072032	18.87	68.209	11.009	70168447.043173	13	453.0202	6.98876e-05	2.68459e-04
2024/03/22	01:49:19	ok	ok	452.8880	64.708	0.072032	18.84	68.165	10.983	70944025.713646	13	452.9863	6.97283e-05	2.77042e-04
2024/03/22	01:54:19	ok	ok	452.8620	64.703	0.072032	18.84	68.214	10.991	68964904.376624	14	452.9581	6.82384e-05	2.56910e-04
2024/03/22	01:59:19	ok	ok	452.8160	64.696	0.072032	18.82	68.161	10.963	70872695.409815	11	452.9054	7.02904e-05	2.61281e-04
2024/03/22	02:04:19	--	ok	452.7920	64.681	0.072032	18.82	68.188	10.967	68938433.624533	13	452.8691	7.04979e-05	2.58196e-04
2024/03/22	02:04:25	ok	ok	453.0180	64.737	0.072042	18.80	68.177	10.957	86749144.598245	13	453.0983	6.97570e-05	2.60029e-04
2024/03/22	02:09:25	ok	ok	452.9380	64.718	0.072042	18.75	68.246	10.932	70496069.915607	13	453.0259	6.95314e-05	2.56919e-04
2024/03/22	02:14:25	ok	ok	452.8920	64.707	0.072042	18.69	68.302	10.905	71740815.582476	13	452.9829	6.93021e-05	2.62249e-04
2024/03/22	02:19:25	ok	ok	452.8580	64.701	0.072042	18.65	68.305	10.878	69573555.603076	13	452.9486	6.91210e-05	2.61818e-04
2024/03/22	02:24:25	ok	ok	452.8240	64.695	0.072042	18.65	68.238	10.867	70370919.839516	13	452.9172	6.92753e-05	2.60016e-04
2024/03/22	02:29:25	ok	ok	452.8100	64.691	0.072042	18.68	68.174	10.876	70550312.654141	13	452.8953	6.97979e-05	2.57681e-04
2024/03/22	02:34:25	--	ok	452.7680	64.679	0.072042	18.66	68.220	10.873	70632840.321216	12	452.8963	6.76042e-05	2.62202e-04
2024/03/22	02:34:31	ok	ok	453.0320	64.740	0.072054	18.66	68.173	10.865	85039754.427309	13	453.1155	6.99159e-05	2.67031e-04
2024/03/22	02:39:31	ok	ok	452.9580	64.725	0.072054	18.63	68.177	10.849	73589438.152159	12	453.0904	6.78866e-05	2.61085e-04
2024/03/22	02:44:31	ok	ok	452.9280	64.717	0.072054	18.65	68.197	10.860	74570335.105755	13	453.0132	6.98499e-05	2.60869e-04
2024/03/22	02:49:31	ok	ok	452.8960	64.710	0.072054	18.62	68.193	10.841	71966155.090582	12	453.0214	6.80743e-05	2.64588e-04
2024/03/22	02:54:31	ok	ok	452.8840	64.701	0.072054	18.63	68.159	10.846	71609751.373330	13	452.9759	6.94695e-05	2.62028e-04
2024/03/22	02:59:31	ok	ok	452.8540	64.698	0.072054	18.62	68.147	10.834	70604546.293819	13	452.9419	6.90739e-05	2.60056e-04
2024/03/22	03:04:31	ok	ok	452.8120	64.687	0.072054	18.62	68.147	10.834	72865323.005229	13	452.8943	6.98651e-05	2.64716e-04
2024/03/22	03:09:31	--	ok	452.7880	64.678	0.072054	18.59	68.142	10.814	73255690.962016	13	452.8703	7.01540e-05	2.56580e-04
2024/03/22	03:09:37	ok	ok	453.0120	64.732	0.072064	18.63	68.090	10.835	85389405.904452	13	453.0913	7.04430e-05	2.63637e-04
2024/03/22	03:14:37	ok	ok	452.9520	64.723	0.072064	18.60	68.133	10.823	71173668.147228	13	453.0489	6.97941e-05	2.66204e-04
2024/03/22	03:19:37	ok	ok	452.9280	64.725	0.072064	18.58	68.159	10.808	70820039.551172	13	453.0149	6.98610e-05	2.58354e-04
2024/03/22	03:24:37	ok	ok	452.9000	64.711	0.072064	18.55	68.173	10.792	70078854.849222	13	452.9970	6.90064e-05	2.64914e-04
2024/03/22	03:29:37	ok	ok	452.8440	64.697	0.072064	18.50	68.196	10.768	70174756.296388	13	452.9360	6.98922e-05	2.67177e-04
2024/03/22	03:34:37	ok	ok	452.8220	64.688	0.072064	18.49	68.151	10.752	69285102.813095	13	452.9129	6.96796e-05	2.69270e-04
2024/03/22	03:39:37	--	ok	452.7840	64.685	0.072064	18.48	68.142	10.743	68405522.225416	13	452.8703	6.97798e-05	2.59157e-04
2024/03/22	03:39:44	ok	ok	453.0300	64.741	0.072075	18.48	68.132	10.741	87226091.142565	13	453.1148	6.92338e-05	2.71117e-04
2024/03/22	03:44:43	ok	ok	452.9720	64.728	0.072075	18.48	68.132	10.741	73460812.096599	13	453.0593	6.97818e-05	2.68042e-04
2024/03/22	03:49:43	ok	ok	452.9340	64.715	0.072075	18.46	68.168	10.736	71805963.519174	13	453.0242	6.95177e-05	2.66128e-04
2024/03/22	03:54:43	ok	ok	452.9100	64.707	0.072075	18.42	68.122	10.702	71486711.079184	13	452.9969	6.92826e-05	2.65287e-04
2024/03/22	03:59:43	ok	ok	452.8700	64.698	0.072075	18.43	68.142	10.715	71868105.629559	13	452.9521	7.02536e-05	2.64571e-04
2024/03/22	04:04:43	ok	ok	452.8380	64.689	0.072075	18.40	68.150	10.698	72480624.813836	13	452.9267	6.97580e-05	2.65840e-04
2024/03/22	04:09:43	ok	ok	452.8300	64.691	0.072075	18.42	68.141	10.705	71750912.506640	13	452.9028	6.97009e-05	2.65429e-04
2024/03/22	04:14:43	--	ok	452.7900	64.678	0.072075	18.40	68.119	10.693	72212847.343496	13	452.8737	6.97855e-05	2.54464e-04
2024/03/22	04:14:50	ok	ok	453.0260	64.737	0.072086	18.42	68.141	10.705	86479735.485058	12	453.1016	7.01702e-05	2.71654e-04
2024/03/22	04:19:49	ok	ok	452.9860	64.722	0.072086	18.40	68.128	10.695	71936300.072255	13	453.0636	6.95107e-05	2.57949e-04
2024/03/22	04:24:49	ok	ok	452.9580	64.721	0.072086	18.37	68.095	10.671	70691104.682722	13	453.0345	6.97444e-05	2.58156e-04
2024/03/22	04:29:49	ok	ok	452.8940	64.702	0.072086	18.32	68.211	10.654	69334707.179349	13	452.9697	6.97822e-05	2.62010e-04
2024/03/22	04:34:49	ok	ok	452.8580	64.696	0.072086	18.25	68.228	10.612	71603745.557650	13	452.9310	6.94516e-05	2.71320e-04
2024/03/22	04:39:49	ok	ok	452.8380	64.689	0.072086	18.29	68.092	10.618	70070051.876750	13	452.9181	6.93738e-05	2.58589e-04
2024/03/22	04:44:49	ok	ok	452.8180	64.688	0.072086	18.32	68.124	10.640	70931338.326451	13	452.8937	6.96732e-05	2.61681e-04
2024/03/22	04:49:49	--	ok	452.7940	64.677	0.072086	18.29	68.138	10.625	72620589.388281	13	452.8763	6.95441e-05	2.70086e-04
2024/03/22	04:49:56	ok	ok	453.0220	64.731	0.072096	18.33	68.127	10.651	85577797.023622	13	453.0942	6.97840e-05	2.62719e-04
2024/03/22	04:54:55	ok	ok	452.9520	64.718	0.072096	18.29	68.119	10.622	72769617.200895	14	453.0357	6.84109e-05	2.54223e-04
2024/03/22	04:59:55	ok	ok	452.9260	64.712	0.072096	18.28	68.096	10.610	71275636.222282	13	453.0040	6.94672e-05	2.62295e-04
2024/03/22	05:04:55	ok	ok	452.9000	64.705	0.072096	18.26	68.077	10.597	72806132.103941	13	452.9831	7.01676e-05	2.66172e-04
2024/03/22	05:09:55	ok	ok	452.8720	64.698	0.072096	18.28	68.090	10.609	73330129.790810	13	452.9485	6.97714e-05	2.64209e-04
2024/03/22	05:14:55	ok	ok	452.8540	64.690	0.072096	18.25	68.083	10.590	72086304.847678	13	452.9218	6.97625e-05	2.59915e-04
2024/03/22	05:19:55	ok	ok	452.8280	64.682	0.072096	18.26	68.077	10.597	71033912.368321	13	452.9019	6.95124e-05	2.62859e-04
2024/03/22	05:24:55	ok	ok	452.8020	64.680	0.072096	18.25	68.113	10.595	72620099.858079	13	452.8826	6.95046e-05	2.59867e-04
2024/03/22	05:29:55	--	ok	452.7620	64.670	0.072096	18.25	68.055	10.586	73379195.419954	13	452.8375	7.01321e-05	2.56360e-04
2024/03/22	05:30:02	ok	ok	453.0060	64.730	0.072108	18.25	68.035	10.582	77233269.820043	13	453.0974	7.00252e-05	2.68911e-04
2024/03/22	05:35:01	ok	ok	452.9640	64.720	0.072108	18.22	68.019	10.561	70694389.527093	13	453.0345	6.96402e-05	2.64324e-04
2024/03/22	05:40:01	ok	ok	452.9320	64.712	0.072108	18.21	68.096	10.565	70963379.846358	14	453.0087	6.87136e-05	2.65525e-04
2024/03/22	05:45:01	ok	ok	452.9160	64.710	0.072108	18.21	68.086	10.564	69251064.975429	14	452.9947	6.91921e-05	2.53331e-04
2024/03/22	05:50:01	ok	ok	452.8680	64.694	0.072108	18.16	68.069	10.534	69523285.185625	13	452.9455	7.00911e-05	2.62923e-04
2024/03/22	05:55:01	ok	ok	452.8460	64.689	0.072108	18.21	68.067	10.561	70797739.723622	13	452.9301	6.94735e-05	2.64527e-04
2024/03/22	06:00:01	ok	ok	452.8180	64.684	0.072108	18.18	68.072	10.543	70605530.927996	13	452.8998	6.97506e-05	2.65599e-04
2024/03/22	06:05:01	--	ok	452.7840	64.676	0.072108	18.16	68.069	10.534	70884820.892124	13	452.8707	6.98641e-05	2.64374e-04
2024/03/22	06:05:07	ok	ok	453.0180	64.728	0.072118	18.16	68.078	10.536	86115652.271280	13	453.0928	7.00138e-05	2.51210e-04
2024/03/22	06:10:07	ok	ok	452.9720	64.717	0.072118	18.16	68.109	10.540	71100577.537418	14	453.0472	6.96711e-05	2.60027e-04
2024/03/22	06:15:07	ok	ok	452.9360	64.707	0.072118	18.11	68.106	10.505	71673103.107128	14	453.0076	7.00562e-05	2.53352e-04
2024/03/22	06:20:07	ok	ok	452.9020	64.704	0.072118	18.09	68.133	10.501	70313082.831782	14	452.9806	6.99957e-05	2.53406e-04
2024/03/22	06:25:07	ok	ok	452.8820	64.697	0.072118	18.09	68.104	10.496	69385790.308624	13	452.9541	6.97896e-05	2.60037e-04
2024/03/22	06:30:07	ok	ok	452.8600	64.692	0.072118	18.09	68.095	10.495	72248029.154613	13	452.9399	6.93277e-05	2.66225e-04
2024/03/22	06:35:07	ok	ok	452.8280	64.680	0.072118	18.09	68.095	10.495	70872951.725126	14	452.9026	6.97630e-05	2.56378e-04
2024/03/22	06:40:07	ok	ok	452.8120	64.681	0.072118	18.09	68.058	10.489	72039534.844426	13	452.9019	6.95111e-05	2.57015e-04
2024/03/22	06:45:07	--	ok	452.7780	64.671	0.072118	18.07	68.054	10.470	72121141.176117	14	452.8542	7.00981e-05	2.61282e-04
2024/03/22	06:45:14	ok	ok	453.0100	64.728	0.07213	18.08	68.092	10.484	84885521.541070	11	453.0752	7.08700e-05	2.72990e-04
2024/03/22	06:50:13	ok	ok	452.9700	64.717	0.07213	18.07	68.072	10.473	71461948.921439	14	453.0484	6.95863e-05	2.55548e-04
2024/03/22	06:55:13	ok	ok	452.9560	64.711	0.07213	18.05	68.031	10.458	70312708.614341	14	453.0264	6.93109e-05	2.54908e-04
2024/03/22	07:00:13	ok	ok	452.9200	64.705	0.07213	18.07	68.072	10.473	70872356.896155	14	452.9995	6.94106e-05	2.59727e-04
2024/03/22	07:05:13	ok	ok	452.8860	64.705	0.07213	18.05	68.078	10.466	70771429.223828	14	452.9580	7.01108e-05	2.54363e-04
2024/03/22	07:10:13	ok	ok	452.8760	64.698	0.07213	18.07	68.032	10.467	71470439.549250	13	452.9478	6.99610e-05	2.62255e-04
2024/03/22	07:15:13	ok	ok	452.8420	64.686	0.07213	18.04	68.049	10.453	71302318.727175	14	452.9143	6.98879e-05	2.57965e-04
2024/03/22	07:20:13	ok	ok	452.8100	64.684	0.07213	18.02	68.035	10.441	70462108.509299	13	452.8949	6.96959e-05	2.67495e-04
2024/03/22	07:25:13	--	ok	452.7980	64.676	0.07213	18.01	68.042	10.434	70699341.866194	14	452.8784	6.86900e-05	2.60997e-04
2024/03/22	07:25:20	ok	ok	453.0240	64.728	0.07214	18.04	67.999	10.445	85480918.134204	13	453.0946	7.04989e-05	2.57893e-04
2024/03/22	07:30:19	ok	ok	452.9640	64.719	0.07214	18.01	68.042	10.434	71386940.863332	13	453.0429	6.98880e-05	2.68359e-04
2024/03/22	07:35:19	ok	ok	452.9700	64.711	0.07214	18.04	67.990	10.444	68888513.550415	14	453.0364	6.95978e-05	2.55498e-04
2024/03/22	07:40:19	ok	ok	452.9200	64.703	0.07214	18.01	68.051	10.435	68633307.251266	13	453.0018	6.97153e-05	2.69321e-04
2024/03/22	07:45:19	ok	ok	452.8920	64.698	0.07214	18.02	68.045	10.442	69494990.386769	12	452.9874	6.89889e-05	2.66703e-04
2024/03/22	07:50:19	ok	ok	452.8740	64.692	0.07214	18.05	67.991	10.452	68208377.573325	13	452.9464	7.01638e-05	2.63978e-04
2024/03/22	07:55:19	ok	ok	452.8560	64.687	0.07214	18.04	67.980	10.442	71587487.471364	13	452.9369	6.92783e-05	2.68446e-04
2024/03/22	08:00:19	ok	ok	452.8340	64.693	0.07214	18.04	67.971	10.441	68787963.552740	13	452.9177	6.92643e-05	2.66510e-04
2024/03/22	08:05:19	ok	ok	452.8300	64.678	0.07214	18.07	67.994	10.461	68921912.916093	13	452.8989	6.96007e-05	2.60994e-04
2024/03/22	08:10:19	ok	ok	452.8020	64.676	0.07214	18.02	67.996	10.435	69133635.096025	14	452.8754	6.97837e-05	2.57778e-04
2024/03/22	08:15:19	--	ok	452.7780	64.668	0.07214	18.08	67.968	10.465	68791208.206299	14	452.8580	6.98865e-05	2.59280e-04
2024/03/22	08:15:26	ok	ok	453.0080	64.726	0.072151	18.08	67.948	10.462	88101139.647594	14	453.0850	7.00787e-05	2.56364e-04
2024/03/22	08:20:25	ok	ok	452.9840	64.716	0.072151	18.07	67.994	10.461	71271165.048551	13	453.0509	6.91483e-05	2.71037e-04
2024/03/22	08:25:25	ok	ok	452.9460	64.708	0.072151	18.11	67.926	10.477	69393304.689251	14	453.0169	6.97369e-05	2.60106e-04
2024/03/22	08:30:25	ok	ok	452.9300	64.703	0.072151	18.08	67.939	10.461	72268450.112280	13	453.0006	6.98342e-05	2.65401e-04
2024/03/22	08:35:25	ok	ok	452.8980	64.700	0.072151	18.12	67.964	10.491	70674922.343338	14	452.9843	6.93721e-05	2.63914e-04
2024/03/22	08:40:25	ok	ok	452.9020	64.696	0.072151	18.12	67.976	10.493	70362206.608368	14	452.9771	6.97135e-05	2.59568e-04
2024/03/22	08:45:25	ok	ok	452.8780	64.689	0.072151	18.08	67.977	10.467	69521671.964258	13	452.9468	6.94185e-05	2.68099e-04
2024/03/22	08:50:25	ok	ok	452.8580	64.690	0.072151	18.11	67.955	10.482	71322780.518159	13	452.9418	6.93470e-05	2.70958e-04
2024/03/22	08:55:25	ok	ok	452.8460	64.683	0.072151	18.15	67.932	10.505	70523507.759781	13	452.9311	6.92805e-05	2.67557e-04
2024/03/22	09:00:25	ok	ok	452.8360	64.680	0.072151	18.15	67.950	10.507	71900949.426882	13	452.9205	6.88872e-05	2.74267e-04
2024/03/22	09:05:25	ok	ok	452.8120	64.672	0.072151	18.19	67.939	10.532	71755541.936542	14	452.8771	6.98783e-05	2.60704e-04
2024/03/22	09:10:25	--	ok	452.7920	64.671	0.072151	18.19	67.890	10.525	70600787.030092	13	452.8717	6.98454e-05	2.68622e-04
2024/03/22	09:10:32	ok	ok	453.0120	64.720	0.072161	18.22	67.895	10.542	85989616.650130	12	453.0589	7.14765e-05	2.74057e-04
2024/03/22	09:15:31	ok	ok	452.9660	64.719	0.072161	18.21	67.893	10.534	70913278.139245	13	453.0490	6.94699e-05	2.70773e-04
2024/03/22	09:20:31	ok	ok	452.9600	64.710	0.072161	18.22	67.895	10.542	70383327.887732	12	453.0346	6.93070e-05	2.77579e-04
2024/03/22	09:25:31	ok	ok	452.9400	64.702	0.072161	18.24	67.916	10.556	68678394.388139	14	453.0167	6.88751e-05	2.52952e-04
2024/03/22	09:30:31	ok	ok	452.9260	64.707	0.072161	18.28	67.866	10.575	70818158.366487	13	452.9949	6.96107e-05	2.67642e-04
2024/03/22	09:35:31	ok	ok	452.8980	64.695	0.072161	18.25	67.912	10.563	69581875.474551	14	452.9791	6.95338e-05	2.61965e-04
2024/03/22	09:40:31	ok	ok	452.8880	64.688	0.072161	18.26	67.863	10.564	68574326.722116	14	452.9549	7.03604e-05	2.43235e-04
2024/03/22	09:45:31	ok	ok	452.8860	64.689	0.072161	18.29	67.898	10.588	70409708.001062	13	452.9493	6.93886e-05	2.58605e-04
2024/03/22	09:50:31	ok	ok	452.8540	64.686	0.072161	18.29	67.918	10.591	68773945.018910	13	452.9269	6.95592e-05	2.65988e-04
2024/03/22	09:55:31	ok	ok	452.8380	64.681	0.072161	18.31	67.900	10.597	67822147.901765	13	452.9156	6.94166e-05	2.62080e-04
2024/03/22	10:00:31	ok	ok	452.8300	64.678	0.072161	18.35	67.880	10.620	70135444.292645	13	452.8979	6.96617e-05	2.65002e-04
2024/03/22	10:05:31	ok	ok	452.8060	64.672	0.072161	18.36	67.900	10.632	68471887.246031	13	452.8738	6.99487e-05	2.62971e-04
2024/03/22	10:10:31	--	ok	452.7980	64.673	0.072161	18.39	67.857	10.644	69543142.711446	13	452.8722	6.95513e-05	2.59582e-04
2024/03/22	10:10:38	ok	ok	453.0220	64.720	0.072171	18.45	67.826	10.674	88128735.264216	13	453.1106	6.95227e-05	2.86696e-04
2024/03/22	10:15:37	ok	ok	452.9740	64.714	0.072171	18.43	67.893	10.676	74572121.853315	13	453.0482	6.96684e-05	2.68598e-04
2024/03/22	10:20:37	ok	ok	452.9560	64.705	0.072171	18.42	67.880	10.664	74502287.729642	14	453.0409	6.81221e-05	2.53654e-04
2024/03/22	10:25:37	ok	ok	452.9320	64.700	0.072171	18.45	67.848	10.678	74977424.391490	13	453.0061	6.97006e-05	2.63683e-04
2024/03/22	10:30:37	ok	ok	452.9260	64.699	0.072171	18.49	67.863	10.707	77462115.499346	13	453.0012	6.91694e-05	2.67147e-04
2024/03/22	10:35:37	ok	ok	452.9020	64.694	0.072171	18.49	67.932	10.718	73570206.985756	13	452.9691	6.95970e-05	2.59142e-04
2024/03/22	10:40:37	ok	ok	452.8760	64.687	0.072171	18.48	67.921	10.708	75310362.160455	13	452.9494	6.91059e-05	2.57514e-04
2024/03/22	10:45:37	ok	ok	452.8680	64.686	0.072171	18.50	67.895	10.720	75852991.288144	13	452.9469	6.91344e-05	2.67052e-04
2024/03/22	10:50:37	ok	ok	452.8440	64.682	0.072171	18.50	67.895	10.720	76264482.565722	13	452.9199	6.97657e-05	2.68394e-04
2024/03/22	10:55:37	ok	ok	452.8260	64.675	0.072171	18.56	67.935	10.762	75351618.407525	13	452.9006	6.95865e-05	2.67092e-04
2024/03/22	11:00:37	ok	ok	452.8140	64.671	0.072171	18.58	67.880	10.764	74360823.261436	13	452.8847	6.97655e-05	2.71069e-04
2024/03/22	11:05:37	--	ok	452.7880	64.667	0.072171	18.56	67.913	10.759	75028880.388589	12	452.8972	6.80586e-05	2.70535e-04
2024/03/22	11:05:44	ok	ok	453.0060	64.721	0.072182	18.59	67.871	10.771	89495448.817436	13	453.0828	6.98908e-05	2.70284e-04
2024/03/22	11:10:43	ok	ok	452.9740	64.709	0.072182	18.55	67.903	10.749	74875560.928872	13	453.0516	6.94207e-05	2.64483e-04
2024/03/22	11:15:43	ok	ok	452.9560	64.706	0.072182	18.60	67.912	10.788	75137601.846358	13	453.0307	6.95015e-05	2.72849e-04
2024/03/22	11:20:43	ok	ok	452.9440	64.700	0.072182	18.62	67.904	10.795	72768485.965333	14	452.9789	7.12557e-05	2.65858e-04
2024/03/22	11:25:43	ok	ok	452.9240	64.697	0.072182	18.66	67.875	10.818	74330032.656588	13	452.9976	6.95122e-05	2.65668e-04
2024/03/22	11:30:43	ok	ok	452.9000	64.697	0.072182	18.66	67.881	10.819	75206366.114306	13	452.9705	6.96703e-05	2.63277e-04
2024/03/22	11:35:43	ok	ok	452.8900	64.684	0.072182	18.66	67.921	10.825	74367021.075981	13	452.9541	6.97971e-05	2.53731e-04
2024/03/22	11:40:43	ok	ok	452.8760	64.684	0.072182	18.69	67.889	10.839	73635904.326426	13	452.9484	6.90520e-05	2.66092e-04
2024/03/22	11:45:43	ok	ok	452.8400	64.677	0.072182	18.69	67.858	10.834	73333302.862921	14	452.9275	6.82963e-05	2.56098e-04
2024/03/22	11:50:43	ok	ok	452.8280	64.676	0.072182	18.73	67.904	10.868	71839471.748115	13	452.9016	6.91628e-05	2.60209e-04
2024/03/22	11:55:43	ok	ok	452.8000	64.669	0.072182	18.75	67.927	10.881	74497429.202902	13	452.8789	6.92710e-05	2.61853e-04
2024/03/22	12:00:43	--	ok	452.7880	64.667	0.072182	18.78	67.932	10.900	75081800.339677	13	452.8745	6.87978e-05	2.70395e-04
2024/03/22	12:00:49	ok	ok	453.0180	64.721	0.072193	18.78	67.912	10.897	88435417.204366	14	453.1075	6.84960e-05	2.70158e-04
2024/03/22	12:05:49	ok	ok	452.9760	64.712	0.072193	18.76	67.948	10.893	76054120.451643	14	453.0589	6.86094e-05	2.53843e-04
2024/03/22	12:10:49	ok	ok	452.9580	64.706	0.072193	18.78	67.921	10.899	77026798.739692	13	453.0246	6.94350e-05	2.69060e-04
2024/03/22	12:15:49	ok	ok	452.9440	64.700	0.072193	18.79	67.944	10.911	77104617.229514	13	453.0098	6.97179e-05	2.61060e-04
2024/03/22	12:20:49	ok	ok	452.8940	64.692	0.072193	18.78	67.971	10.907	75819919.792217	13	452.9593	7.00822e-05	2.52311e-04
2024/03/22	12:25:49	ok	ok	452.8860	64.690	0.072193	18.82	67.948	10.929	76648624.103209	12	452.9675	6.90286e-05	2.63649e-04
2024/03/22	12:30:49	ok	ok	452.8640	64.679	0.072193	18.80	67.973	10.924	76648592.735311	13	452.9318	6.92784e-05	2.65529e-04
2024/03/22	12:35:49	ok	ok	452.8360	64.676	0.072193	18.84	67.971	10.951	76904967.105452	13	452.9025	6.96629e-05	2.70404e-04
2024/03/22	12:40:49	ok	ok	452.8160	64.674	0.072193	18.82	67.967	10.932	73633548.617922	13	452.8882	6.92863e-05	2.56975e-04
2024/03/22	12:45:49	ok	ok	452.8020	64.666	0.072193	18.83	68.028	10.952	75657702.534773	12	452.8821	6.81667e-05	2.60280e-04
2024/03/22	12:50:49	--	ok	452.7780	64.659	0.072193	18.83	68.009	10.949	75743408.222329	13	452.8327	6.97659e-05	2.66290e-04
2024/03/22	12:50:56	ok	ok	453.0040	64.717	0.072204	18.83	67.990	10.946	84564174.753681	13	453.0747	7.01854e-05	2.70398e-04
2024/03/22	12:55:55	ok	ok	452.9800	64.708	0.072204	18.84	67.962	10.950	75221553.545562	13	453.0408	6.91234e-05	2.58024e-04
2024/03/22	13:00:55	ok	ok	452.9460	64.705	0.072204	18.84	67.991	10.955	74618328.682650	13	453.0101	6.94728e-05	2.54024e-04
2024/03/22	13:05:55	ok	ok	452.9220	64.694	0.072204	18.86	67.985	10.962	75770394.284814	13	452.9944	6.83996e-05	2.70310e-04
2024/03/22	13:10:55	ok	ok	452.8900	64.687	0.072204	18.89	67.990	10.982	75176715.195017	13	452.9528	6.96548e-05	2.57219e-04
2024/03/22	13:15:55	ok	ok	452.8640	64.677	0.072204	18.86	67.994	10.964	76456483.973316	13	452.9251	6.96869e-05	2.55720e-04
2024/03/22	13:20:55	ok	ok	452.8520	64.676	0.072204	18.86	67.985	10.962	75481766.462000	13	452.9212	6.89502e-05	2.61743e-04
2024/03/22	13:25:55	ok	ok	452.8260	64.674	0.072204	18.90	68.022	10.996	76440167.843404	13	452.8925	6.91344e-05	2.52356e-04
2024/03/22	13:30:55	--	ok	452.7980	64.666	0.072204	18.89	68.019	10.987	73979743.987406	13	452.8633	6.91924e-05	2.65704e-04
2024/03/22	13:31:01	ok	ok	453.0060	64.721	0.072214	18.90	68.031	10.997	89794667.913570	13	453.0795	6.97472e-05	2.71207e-04
2024/03/22	13:36:01	ok	ok	452.9620	64.709	0.072214	18.87	68.026	10.979	78722773.510617	13	453.0185	7.00656e-05	2.51977e-04
2024/03/22	13:41:01	ok	ok	452.9380	64.701	0.072214	18.91	67.994	11.000	78556169.416665	13	453.0067	6.96822e-05	2.59686e-04
2024/03/22	13:46:01	ok	ok	452.9200	64.697	0.072214	18.91	68.042	11.008	76011811.515099	13	452.9873	6.88334e-05	2.61404e-04
2024/03/22	13:51:01	ok	ok	452.8840	64.694	0.072214	18.90	68.058	11.002	78544739.492857	13	452.9702	6.82518e-05	2.54455e-04
2024/03/22	13:56:01	ok	ok	452.8520	64.679	0.072214	18.93	68.054	11.020	78237206.106548	13	452.9321	6.87248e-05	2.71449e-04
2024/03/22	14:01:01	ok	ok	452.8400	64.676	0.072214	18.93	68.064	11.022	76934329.294597	13	452.9130	6.91174e-05	2.63315e-04
2024/03/22	14:06:01	ok	ok	452.8140	64.670	0.072214	18.91	68.069	11.012	76766021.821546	13	452.8840	6.94426e-05	2.42640e-04
2024/03/22	14:11:01	--	ok	452.7980	64.662	0.072214	18.96	68.040	11.035	77285541.800900	13	452.8654	6.91652e-05	2.55400e-04
2024/03/22	14:11:08	ok	ok	452.9980	64.710	0.072225	18.94	68.037	11.026	87081850.056183	13	453.0759	6.95890e-05	2.64154e-04
2024/03/22	14:16:07	ok	ok	452.9660	64.702	0.072225	18.91	68.051	11.009	76860265.693304	13	453.0292	6.91355e-05	2.51425e-04
2024/03/22	14:21:07	ok	ok	452.9560	64.704	0.072225	18.97	68.090	11.054	75970357.146973	13	453.0207	6.89141e-05	2.47015e-04
2024/03/22	14:26:07	ok	ok	452.9140	64.693	0.072225	18.90	68.087	11.006	77969264.080559	13	452.9921	6.90236e-05	2.60985e-04
2024/03/22	14:31:07	ok	ok	452.8780	64.688	0.072225	18.91	68.060	11.011	77781086.352693	13	452.9534	6.88410e-05	2.56450e-04
2024/03/22	14:36:07	ok	ok	452.8500	64.680	0.072225	18.91	68.128	11.022	77502455.441549	14	452.9289	6.82525e-05	2.40749e-04
2024/03/22	14:41:07	ok	ok	452.8360	64.671	0.072225	18.96	68.099	11.045	78006269.815379	13	452.8901	6.97046e-05	2.49389e-04
2024/03/22	14:46:07	ok	ok	452.8060	64.663	0.072225	18.94	68.086	11.034	79092676.540782	13	452.8740	6.90849e-05	2.39716e-04
2024/03/22	14:51:07	--	ok	452.7880	64.660	0.072225	18.96	68.106	11.046	78831254.069714	13	452.8585	6.89676e-05	2.49291e-04
2024/03/22	14:51:14	ok	ok	452.9860	64.715	0.072236	18.94	68.086	11.034	84193410.037711	13	453.0648	6.95547e-05	2.64846e-04
2024/03/22	14:56:13	ok	ok	452.9400	64.702	0.072236	18.93	68.151	11.036	74241388.810747	13	453.0178	6.94234e-05	2.45017e-04
2024/03/22	15:01:13	ok	ok	452.9140	64.694	0.072236	18.93	68.122	11.031	74292987.427763	13	453.0003	6.89453e-05	2.63141e-04
2024/03/22	15:06:13	ok	ok	452.8800	64.684	0.072236	18.91	68.069	11.012	74216379.814290	13	452.9516	6.99378e-05	2.51572e-04
2024/03/22	15:11:13	ok	ok	452.8560	64.679	0.072236	18.91	68.119	11.020	73872021.319469	14	452.9429	6.85449e-05	2.43641e-04
2024/03/22	15:16:13	ok	ok	452.8340	64.677	0.072236	18.93	68.132	11.033	73455222.061813	13	452.9158	6.87879e-05	2.55505e-04
2024/03/22	15:21:13	ok	ok	452.8140	64.667	0.072236	18.96	68.106	11.046	74911062.432473	13	452.8895	6.95438e-05	2.45744e-04
2024/03/22	15:26:13	--	ok	452.7800	64.659	0.072236	18.93	68.113	11.030	73880007.860696	13	452.8536	6.91599e-05	2.47734e-04
2024/03/22	15:26:20	ok	ok	453.0220	64.719	0.072246	18.96	68.099	11.045	85171499.299826	12	453.0698	7.05366e-05	2.58817e-04
2024/03/22	15:31:19	ok	ok	452.9660	64.703	0.072246	18.93	68.101	11.028	77247436.339618	13	453.0513	6.86821e-05	2.71322e-04
2024/03/22	15:36:19	ok	ok	452.9320	64.701	0.072246	18.93	68.159	11.037	76682876.698229	13	453.0081	6.89571e-05	2.51789e-04
2024/03/22	15:41:19	ok	ok	452.9100	64.698	0.072246	18.96	68.069	11.040	76081133.811671	13	452.9924	6.88490e-05	2.59347e-04
2024/03/22	15:46:19	ok	ok	452.8760	64.691	0.072246	18.93	68.064	11.022	78242337.271604	13	452.9519	6.94287e-05	2.53402e-04
2024/03/22	15:51:19	ok	ok	452.8520	64.682	0.072246	18.94	68.133	11.042	75038528.915790	13	452.9341	6.90857e-05	2.56110e-04
2024/03/22	15:56:19	ok	ok	452.8260	64.676	0.072246	18.94	68.086	11.034	76371208.405042	13	452.8978	6.92873e-05	2.48839e-04
2024/03/22	16:01:19	ok	ok	452.8100	64.671	0.072246	18.99	68.083	11.061	76600624.113638	13	452.8858	6.94405e-05	2.53610e-04
2024/03/22	16:06:19	--	ok	452.7760	64.663	0.072246	18.99	68.150	11.072	74549122.199930	13	452.8633	6.92361e-05	2.57090e-04
2024/03/22	16:06:26	ok	ok	453.0220	64.716	0.072257	18.97	68.119	11.059	92918655.189792	13	453.0789	6.98297e-05	2.68689e-04
2024/03/22	16:11:25	ok	ok	452.9740	64.711	0.072257	18.97	68.119	11.059	80314905.191906	13	453.0461	6.85788e-05	2.69542e-04
2024/03/22	16:16:25	ok	ok	452.9440	64.703	0.072257	18.99	68.141	11.071	80760507.724997	13	453.0036	6.95402e-05	2.55927e-04
2024/03/22	16:21:25	ok	ok	452.9320	64.690	0.072257	19.00	68.106	11.074	81227050.907649	13	453.0039	6.86267e-05	2.58351e-04
2024/03/22	16:26:25	ok	ok	452.8840	64.687	0.072257	18.99	68.132	11.069	80225961.257189	13	452.9530	6.92489e-05	2.47493e-04
2024/03/22	16:31:25	ok	ok	452.8760	64.685	0.072257	19.01	68.118	11.084	80891471.315903	13	452.9343	6.93999e-05	2.58801e-04
2024/03/22	16:36:25	ok	ok	452.8260	64.674	0.072257	18.99	68.170	11.075	80877591.346889	13	452.8953	6.93449e-05	2.56326e-04
2024/03/22	16:41:25	ok	ok	452.8080	64.665	0.072257	18.99	68.150	11.072	80056071.876884	13	452.8753	6.90003e-05	2.53847e-04
2024/03/22	16:46:25	--	ok	452.7840	64.662	0.072257	18.97	68.159	11.065	79055735.415844	13	452.8531	6.88479e-05	2.64895e-04
2024/03/22	16:46:32	ok	ok	453.0200	64.722	0.072268	19.03	68.119	11.095	88839673.720339	13	453.0835	7.00180e-05	2.73665e-04
2024/03/22	16:51:31	ok	ok	452.9680	64.708	0.072268	19.00	68.182	11.086	78110566.249090	13	453.0447	6.91400e-05	2.69299e-04
2024/03/22	16:56:31	ok	ok	452.9480	64.703	0.072268	19.00	68.173	11.085	77458646.891258	13	453.0081	6.94732e-05	2.55200e-04
2024/03/22	17:01:31	ok	ok	452.9080	64.691	0.072268	19.00	68.173	11.085	77368826.534733	13	452.9634	6.96459e-05	2.63366e-04
2024/03/22	17:06:31	ok	ok	452.8800	64.686	0.072268	18.99	68.179	11.077	77725093.181832	13	452.9474	6.96192e-05	2.54815e-04
2024/03/22	17:11:31	ok	ok	452.8480	64.672	0.072268	18.94	68.161	11.046	77663803.936011	14	452.9171	6.86465e-05	2.55964e-04
2024/03/22	17:16:31	ok	ok	452.8180	64.666	0.072268	18.93	68.200	11.044	78203111.000570	13	452.8873	6.93546e-05	2.52634e-04
2024/03/22	17:21:31	--	ok	452.7900	64.662	0.072268	18.94	68.260	11.062	77554832.565571	13	452.8635	6.90227e-05	2.65953e-04
2024/03/22	17:21:38	ok	ok	453.0120	64.719	0.072279	18.96	68.243	11.068	91812210.795966	13	453.0787	7.00652e-05	2.72625e-04
2024/03/22	17:26:37	ok	ok	452.9580	64.700	0.072279	18.91	68.197	11.033	78146012.169373	13	453.0238	6.93063e-05	2.60886e-04
2024/03/22	17:31:37	ok	ok	452.9200	64.694	0.072279	18.87	68.200	11.007	77518258.390723	13	452.9876	6.91008e-05	2.69660e-04
2024/03/22	17:36:37	ok	ok	452.8820	64.685	0.072279	18.89	68.238	11.022	76668186.463769	14	452.9523	6.85227e-05	2.56420e-04
2024/03/22	17:41:37	ok	ok	452.8480	64.675	0.072279	18.83	68.289	10.994	76955800.352964	13	452.9236	6.93030e-05	2.72334e-04
2024/03/22	17:46:37	ok	ok	452.8220	64.676	0.072279	18.86	68.283	11.010	76177260.979084	13	452.8865	6.96779e-05	2.67223e-04
2024/03/22	17:51:37	--	ok	452.7840	64.661	0.072279	18.76	68.296	10.948	77749961.041728	13	452.8562	6.90025e-05	2.71385e-04
2024/03/22	17:51:44	ok	ok	453.0240	64.724	0.072289	18.83	68.270	10.991	86963752.842457	14	453.0997	6.87227e-05	2.70139e-04
2024/03/22	17:56:43	ok	ok	452.9580	64.703	0.072289	18.79	68.348	10.976	78509415.760877	13	453.0248	6.90286e-05	2.66482e-04
2024/03/22	18:01:43	ok	ok	452.9160	64.687	0.072289	18.70	68.287	10.911	77854539.121480	13	452.9834	6.89481e-05	2.68308e-04
2024/03/22	18:06:43	ok	ok	452.8900	64.684	0.072289	18.72	68.325	10.926	80646785.231537	13	452.9542	6.91817e-05	2.65715e-04
2024/03/22	18:11:43	ok	ok	452.8380	64.674	0.072289	18.66	68.356	10.894	78208932.173222	13	452.9078	6.89756e-05	2.80184e-04
2024/03/22	18:16:43	ok	ok	452.8000	64.665	0.072289	18.63	68.351	10.876	77262144.147545	14	452.8756	6.85718e-05	2.59366e-04
2024/03/22	18:21:43	--	ok	452.7660	64.658	0.072289	18.56	68.348	10.828	76713631.407647	13	452.8424	6.91472e-05	2.75737e-04
2024/03/22	18:21:50	ok	ok	453.0400	64.726	0.072301	18.62	68.348	10.866	88542982.400866	11	453.0995	7.03968e-05	2.71903e-04
2024/03/22	18:26:49	ok	ok	452.9460	64.704	0.072301	18.53	68.383	10.816	76209966.257076	14	453.0134	6.85559e-05	2.57145e-04
2024/03/22	18:31:49	ok	ok	452.9180	64.699	0.072301	18.50	68.367	10.795	76481647.657825	14	453.0042	6.77119e-05	2.73481e-04
2024/03/22	18:36:49	ok	ok	452.8600	64.681	0.072301	18.46	68.507	10.790	77993884.461462	13	452.9236	7.00310e-05	2.71718e-04
2024/03/22	18:41:49	ok	ok	452.8040	64.668	0.072301	18.33	68.502	10.709	77829372.996456	14	452.8774	6.86622e-05	2.57720e-04
2024/03/22	18:46:49	--	ok	452.7700	64.668	0.072301	18.32	68.470	10.694	77023110.001455	13	452.8460	6.91609e-05	2.76934e-04
2024/03/22	18:46:56	ok	ok	453.0300	64.731	0.072313	18.36	68.470	10.721	89291971.356470	12	453.0850	7.05299e-05	2.90343e-04
2024/03/22	18:51:55	ok	ok	452.9580	64.709	0.072313	18.29	68.458	10.675	76908786.899007	13	453.0378	6.92221e-05	2.85674e-04
2024/03/22	18:56:55	ok	ok	452.9280	64.701	0.072313	18.29	68.360	10.660	75049644.898872	13	453.0022	6.95782e-05	2.72710e-04
2024/03/22	19:01:55	ok	ok	452.8980	64.694	0.072313	18.25	68.383	10.637	77035402.693729	14	452.9667	6.99712e-05	2.65443e-04
2024/03/22	19:06:55	ok	ok	452.8560	64.688	0.072313	18.24	68.380	10.628	74675858.218564	13	452.9321	6.93617e-05	2.76973e-04
2024/03/22	19:11:55	ok	ok	452.8380	64.678	0.072313	18.18	68.420	10.597	75967770.159622	13	452.9166	6.93408e-05	2.71011e-04
2024/03/22	19:16:55	--	ok	452.7880	64.667	0.072313	18.16	68.388	10.584	75476073.765883	14	452.8686	6.88578e-05	2.67654e-04
2024/03/22	19:17:02	ok	ok	453.0320	64.725	0.072324	18.16	68.367	10.580	84869465.892848	13	453.1113	6.98174e-05	2.71607e-04
2024/03/22	19:22:01	ok	ok	452.9800	64.712	0.072324	18.15	68.415	10.579	74425074.122713	14	453.0439	6.93651e-05	2.65873e-04
2024/03/22	19:27:01	ok	ok	452.9460	64.703	0.072324	18.11	68.426	10.554	75556839.824804	13	453.0033	7.01716e-05	2.70361e-04
2024/03/22	19:32:01	ok	ok	452.9020	64.696	0.072324	18.07	68.420	10.527	74457356.584073	13	452.9799	6.90446e-05	2.70077e-04
2024/03/22	19:37:01	ok	ok	452.8660	64.685	0.072324	18.02	68.380	10.494	74900352.571020	13	452.9433	6.96259e-05	2.78111e-04
2024/03/22	19:42:01	ok	ok	452.8500	64.676	0.072324	18.01	68.399	10.488	75944578.700025	13	452.9169	6.95992e-05	2.71996e-04
2024/03/22	19:47:01	ok	ok	452.9900	64.712	0.072324	18.52	67.405	10.652	77429748.411338	14	453.0524	6.90906e-05	2.63906e-04
2024/03/22	19:52:01	ok	ok	453.0260	64.716	0.072324	18.66	67.294	10.725	79111322.078635	13	453.0894	6.99937e-05	2.77168e-04
2024/03/22	19:57:01	ok	ok	453.0520	64.720	0.072324	18.82	67.243	10.815	79927530.797411	13	453.1182	6.92717e-05	2.62189e-04
2024/03/22	20:02:01	ok	ok	453.0560	64.712	0.072324	18.89	67.207	10.856	79308664.898737	13	453.1209	6.97206e-05	2.68175e-04
2024/03/22	20:07:01	ok	ok	453.0540	64.714	0.072324	18.99	67.234	10.923	79291642.025768	14	453.1299	6.87107e-05	2.62637e-04
2024/03/22	20:12:01	ok	ok	453.0880	64.721	0.072324	19.11	67.030	10.971	79888267.837770	13	453.1475	6.93954e-05	2.69521e-04
2024/03/22	20:17:01	ok	ok	453.1060	64.721	0.072324	19.23	67.002	11.041	78708470.950098	13	453.1591	7.01127e-05	2.49836e-04
2024/03/22	20:22:01	ok	ok	453.0900	64.719	0.072324	19.29	67.012	11.081	79208366.618384	13	453.1482	7.01088e-05	2.63991e-04
2024/03/22	20:27:01	ok	ok	453.1060	64.715	0.072324	19.37	66.987	11.132	78797411.023664	13	453.1719	6.92031e-05	2.72950e-04
2024/03/22	20:32:01	ok	ok	453.0960	64.712	0.072324	19.38	67.007	11.144	80483274.251624	13	453.1497	6.95090e-05	2.52760e-04
2024/03/22	20:37:01	ok	ok	453.0920	64.709	0.072324	19.44	66.970	11.175	79171766.974402	13	453.1459	6.98839e-05	2.61843e-04
2024/03/22	20:42:01	ok	ok	453.0900	64.707	0.072324	19.47	66.952	11.191	80547043.821663	13	453.1483	6.90916e-05	2.64855e-04
2024/03/22	20:47:01	ok	ok	453.0600	64.697	0.072324	19.45	66.992	11.187	78853893.657885	14	453.1258	6.79941e-05	2.52703e-04
2024/03/22	20:52:01	ok	ok	453.0360	64.691	0.072324	19.50	66.979	11.213	79733684.688587	14	453.0921	6.87968e-05	2.49033e-04
2024/03/22	20:57:01	ok	ok	452.9860	64.682	0.072324	19.38	67.106	11.161	80044163.779883	13	453.0519	6.89126e-05	2.74465e-04
2024/03/22	21:02:01	ok	ok	452.9480	64.674	0.072324	19.35	67.170	11.152	77274136.332902	14	453.0147	6.81026e-05	2.46150e-04
2024/03/22	21:07:01	ok	ok	452.9080	64.664	0.072324	19.30	67.189	11.119	79591544.462714	13	452.9815	6.85726e-05	2.64754e-04
2024/03/22	21:12:01	ok	ok	452.8840	64.653	0.072324	19.27	67.231	11.107	78550536.089334	13	452.9528	6.89889e-05	2.56323e-04
2024/03/22	21:17:01	ok	ok	452.8580	64.648	0.072324	19.27	67.184	11.099	78199297.418498	13	452.9194	6.89314e-05	2.57486e-04
2024/03/22	21:22:01	ok	ok	452.8240	64.643	0.072324	19.27	67.144	11.092	79152058.565647	13	452.8949	6.93326e-05	2.56560e-04
2024/03/22	21:27:01	ok	ok	452.8300	64.644	0.072324	19.35	67.044	11.131	77312087.534473	13	452.8850	6.98752e-05	2.55994e-04
2024/03/22	21:32:01	ok	ok	452.8220	64.642	0.072324	19.38	67.007	11.144	78011830.777249	13	452.8882	6.87857e-05	2.53306e-04
2024/03/22	21:37:01	ok	ok	452.8020	64.634	0.072324	19.38	67.007	11.144	78478666.832710	13	452.8707	6.90171e-05	2.59535e-04
2024/03/22	21:42:01	--	ok	452.7760	64.628	0.072324	19.41	66.955	11.153	76034800.906547	14	452.8551	6.80810e-05	2.61564e-04
2024/03/22	21:42:08	ok	ok	452.9740	64.676	0.072335	19.40	66.983	11.149	86580311.090888	12	453.0384	7.03226e-05	2.68501e-04
2024/03/22	21:47:07	ok	ok	452.9500	64.675	0.072335	19.37	67.005	11.135	74397713.689629	13	453.0210	6.90889e-05	2.60411e-04
2024/03/22	21:52:07	ok	ok	452.9180	64.665	0.072335	19.38	66.918	11.130	73584772.859593	13	452.9989	6.90200e-05	2.65713e-04
2024/03/22	21:57:07	ok	ok	452.8940	64.661	0.072335	19.38	67.007	11.144	73263067.541226	13	452.9704	6.97297e-05	2.65310e-04
2024/03/22	22:02:07	ok	ok	452.8760	64.653	0.072335	19.38	67.001	11.143	74921379.620764	13	452.9548	6.93243e-05	2.57685e-04
2024/03/22	22:07:07	ok	ok	452.8040	64.640	0.072335	19.27	67.184	11.099	75154236.008717	13	452.8867	6.95643e-05	2.55621e-04
2024/03/22	22:12:07	--	ok	452.7660	64.630	0.072335	19.23	67.216	11.076	76248897.370513	13	452.8517	6.93517e-05	2.61355e-04
2024/03/22	22:12:14	ok	ok	453.0180	64.695	0.072347	19.24	67.158	11.075	84561818.777692	13	453.0893	6.94355e-05	2.84156e-04
2024/03/22	22:17:13	ok	ok	452.9560	64.677	0.072347	19.17	67.176	11.033	72895314.082632	14	453.0367	6.85689e-05	2.52110e-04
2024/03/22	22:22:13	ok	ok	452.9200	64.673	0.072347	19.14	67.153	11.010	73836395.954377	13	452.9936	6.92738e-05	2.61830e-04
2024/03/22	22:27:13	ok	ok	452.8780	64.658	0.072347	19.09	67.193	10.981	74047094.122815	13	452.9476	6.98079e-05	2.51072e-04
2024/03/22	22:32:13	ok	ok	452.8520	64.654	0.072347	19.09	67.085	10.963	70991716.624226	13	452.9216	6.95110e-05	2.55488e-04
2024/03/22	22:37:13	ok	ok	452.8420	64.649	0.072347	19.13	67.005	10.977	74351071.845462	13	452.9141	6.97428e-05	2.65969e-04
2024/03/22	22:42:13	ok	ok	452.8160	64.640	0.072347	19.15	66.979	10.990	73950440.793340	13	452.9139	6.88041e-05	2.70190e-04
2024/03/22	22:47:13	ok	ok	452.8060	64.634	0.072347	19.14	66.960	10.979	71883245.192166	14	452.8822	6.86063e-05	2.50420e-04
2024/03/22	22:52:13	--	ok	452.7800	64.630	0.072347	19.15	66.961	10.987	72558788.992125	13	452.8624	6.92834e-05	2.64585e-04
2024/03/22	22:52:19	ok	ok	453.0340	64.691	0.072358	19.21	66.882	11.011	84082899.707745	10	453.0413	7.28989e-05	2.79965e-04
2024/03/22	22:57:19	ok	ok	452.9620	64.676	0.072358	19.14	66.969	10.980	72617660.889136	13	453.0424	6.96186e-05	2.71093e-04
2024/03/22	23:02:19	ok	ok	452.9380	64.665	0.072358	19.15	66.882	10.974	71880914.821930	13	453.0136	6.95575e-05	2.59712e-04
2024/03/22	23:07:19	ok	ok	452.9080	64.658	0.072358	19.11	66.983	10.963	71876355.440022	13	452.9924	6.85765e-05	2.69679e-04
2024/03/22	23:12:19	ok	ok	452.8540	64.650	0.072358	19.03	67.066	10.924	73217855.889809	13	452.9280	7.00548e-05	2.62690e-04
2024/03/22	23:17:19	--	ok	452.7980	64.629	0.072358	18.96	67.092	10.882	72829571.745685	13	452.8765	6.96231e-05	2.72252e-04
2024/03/22	23:17:26	ok	ok	453.0480	64.694	0.072368	19.00	67.098	10.910	86706200.777850	14	453.1314	6.82650e-05	2.67880e-04
2024/03/22	23:22:25	ok	ok	452.9500	64.669	0.072368	18.87	67.098	10.830	75350284.250158	13	453.0402	6.89939e-05	2.85401e-04
2024/03/22	23:27:25	ok	ok	452.9140	64.663	0.072368	18.83	67.042	10.793	74774570.595585	14	453.0033	6.85658e-05	2.61162e-04
2024/03/22	23:32:25	ok	ok	452.8820	64.656	0.072368	18.78	67.044	10.758	73539282.375298	13	452.9539	6.98809e-05	2.61773e-04
2024/03/22	23:37:25	ok	ok	452.8680	64.657	0.072368	18.82	66.896	10.759	73526539.208742	13	452.9407	7.05032e-05	2.70809e-04
2024/03/22	23:42:25	ok	ok	452.8560	64.650	0.072368	18.86	66.813	10.773	73110053.070783	13	452.9403	6.93978e-05	2.73715e-04
2024/03/22	23:47:25	ok	ok	452.8440	64.644	0.072368	18.89	66.787	10.788	74423168.932826	14	452.9310	6.84447e-05	2.69018e-04
2024/03/22	23:52:25	ok	ok	452.8180	64.638	0.072368	18.87	66.773	10.777	75505146.490764	13	452.9053	6.92827e-05	2.78734e-04
2024/03/22	23:57:25	--	ok	452.7920	64.636	0.072368	18.87	66.773	10.777	75781678.795182	13	452.8747	6.95059e-05	2.79873e-04
2024/03/22	23:57:32	ok	ok	453.0220	64.686	0.072378	18.89	66.764	10.784	83634588.348012	13	453.0992	6.97347e-05	2.78722e-04
2024/03/23	00:02:31	ok	ok	452.9820	64.679	0.072378	18.87	66.786	10.779	77235861.643765	13	453.0562	6.94820e-05	2.71310e-04
2024/03/23	00:07:31	ok	ok	452.9440	64.667	0.072378	18.83	66.799	10.754	74454658.171179	13	453.0097	6.99542e-05	2.64122e-04
2024/03/23	00:12:31	ok	ok	452.8940	64.648	0.072378	18.75	66.932	10.721	75593178.281990	14	452.9722	6.84843e-05	2.65517e-04
2024/03/23	00:17:31	ok	ok	452.8460	64.643	0.072378	18.63	66.932	10.651	73683818.224953	14	452.9334	6.86623e-05	2.77637e-04
2024/03/23	00:22:31	ok	ok	452.8060	64.633	0.072378	18.60	66.966	10.637	74254239.122048	13	452.8720	7.00367e-05	2.64789e-04
2024/03/23	00:27:31	--	ok	452.7700	64.625	0.072378	18.53	66.984	10.595	74047760.987294	14	452.8525	6.83702e-05	2.69112e-04
2024/03/23	00:27:37	ok	ok	453.0220	64.695	0.07239	18.53	66.993	10.596	81398797.380212	14	453.1063	6.92336e-05	2.70510e-04
2024/03/23	00:32:37	ok	ok	452.9440	64.674	0.07239	18.49	67.007	10.572	74143250.158872	14	453.0369	6.83450e-05	2.79648e-04
2024/03/23	00:37:37	ok	ok	452.9100	64.662	0.07239	18.42	67.033	10.531	73323115.383246	13	452.9903	6.93246e-05	2.64442e-04
2024/03/23	00:42:37	ok	ok	452.8920	64.666	0.07239	18.45	66.845	10.520	73098361.993682	13	452.9788	6.91943e-05	2.79504e-04
2024/03/23	00:47:37	ok	ok	452.8820	64.659	0.07239	18.45	66.854	10.521	73461385.790869	12	452.9668	6.89731e-05	2.63117e-04
2024/03/23	00:52:37	ok	ok	452.8660	64.656	0.07239	18.46	66.796	10.520	73663636.413350	13	452.9464	6.94763e-05	2.68407e-04
2024/03/23	00:57:37	ok	ok	452.8540	64.646	0.07239	18.50	66.773	10.543	72794779.732953	13	452.9260	6.92349e-05	2.75638e-04
2024/03/23	01:02:37	ok	ok	452.8300	64.642	0.07239	18.48	66.740	10.521	76273448.478390	14	452.9125	6.86523e-05	2.67867e-04
2024/03/23	01:07:37	ok	ok	452.8040	64.631	0.07239	18.46	66.758	10.514	73521136.299805	14	452.8754	6.94087e-05	2.60673e-04
2024/03/23	01:12:37	--	ok	452.7780	64.622	0.07239	18.45	66.735	10.502	72855196.437124	13	452.8522	7.01921e-05	2.68451e-04
2024/03/23	01:12:44	ok	ok	453.0260	64.690	0.072401	18.46	66.696	10.505	78749523.121593	11	453.0995	7.03577e-05	2.71903e-04
2024/03/23	01:17:43	ok	ok	452.9500	64.669	0.072401	18.40	66.809	10.487	72573734.053822	11	453.0207	7.02628e-05	2.67948e-04
2024/03/23	01:22:43	ok	ok	452.9060	64.659	0.072401	18.31	66.879	10.437	73107282.474446	14	452.9951	6.83707e-05	2.65754e-04
2024/03/23	01:27:43	ok	ok	452.8680	64.649	0.072401	18.25	66.870	10.401	72998145.089824	13	452.9424	6.98889e-05	2.77290e-04
2024/03/23	01:32:43	ok	ok	452.8320	64.644	0.072401	18.21	66.882	10.377	73361426.612065	13	452.9126	6.96840e-05	2.74894e-04
2024/03/23	01:37:43	ok	ok	452.8060	64.636	0.072401	18.21	66.882	10.377	72621472.625585	11	452.8758	7.04592e-05	2.80322e-04
2024/03/23	01:42:43	--	ok	452.7760	64.628	0.072401	18.15	66.845	10.337	73816340.506899	13	452.8456	7.01411e-05	2.74009e-04
2024/03/23	01:42:50	ok	ok	453.0180	64.693	0.072412	18.14	66.860	10.331	83779988.784041	11	453.0872	7.10188e-05	2.77622e-04
2024/03/23	01:47:49	ok	ok	452.9640	64.681	0.072412	18.09	66.813	10.297	73747265.042877	14	453.0546	6.83405e-05	2.64577e-04
2024/03/23	01:52:49	ok	ok	452.9240	64.669	0.072412	18.07	66.772	10.273	71258220.739786	15	453.0121	6.90882e-05	2.51723e-04
2024/03/23	01:57:49	ok	ok	452.9200	64.669	0.072412	18.12	66.662	10.290	73441379.662333	14	453.0053	6.97395e-05	2.56529e-04
2024/03/23	02:02:49	ok	ok	452.9280	64.670	0.072412	18.18	66.639	10.321	72518492.779522	15	453.0071	6.88985e-05	2.55840e-04
2024/03/23	02:07:49	ok	ok	452.9020	64.664	0.072412	18.15	66.616	10.301	71644643.788108	13	452.9943	6.92765e-05	2.71547e-04
2024/03/23	02:12:49	ok	ok	452.8900	64.650	0.072412	18.16	66.636	10.312	71897779.330853	13	452.9735	6.91729e-05	2.79628e-04
2024/03/23	02:17:49	ok	ok	452.8700	64.650	0.072412	18.14	66.581	10.288	72762761.570194	13	452.9386	7.02790e-05	2.67152e-04
2024/03/23	02:22:49	ok	ok	452.8460	64.645	0.072412	18.11	66.616	10.275	73582893.135331	14	452.9213	7.01064e-05	2.54173e-04
2024/03/23	02:27:49	ok	ok	452.8240	64.635	0.072412	18.12	66.548	10.273	72818982.243001	13	452.9070	6.95384e-05	2.74718e-04
2024/03/23	02:32:49	--	ok	452.7740	64.626	0.072412	18.01	66.741	10.234	71413884.868341	15	452.8718	6.87467e-05	2.60549e-04
2024/03/23	02:32:55	ok	ok	453.0300	64.692	0.072424	18.04	66.676	10.242	83334380.188891	12	453.1402	6.88148e-05	2.90922e-04
2024/03/23	02:37:55	ok	ok	452.9640	64.675	0.072424	17.94	66.749	10.193	71873329.238390	15	453.0431	6.93102e-05	2.57443e-04
2024/03/23	02:42:55	ok	ok	452.9340	64.666	0.072424	17.89	66.735	10.164	72401876.181416	14	453.0043	7.00562e-05	2.55081e-04
2024/03/23	02:47:55	ok	ok	452.9800	64.682	0.072424	18.14	66.146	10.220	73104801.698784	13	453.0542	7.00934e-05	2.65305e-04
2024/03/23	02:52:55	ok	ok	453.0000	64.675	0.072424	18.19	66.108	10.249	70093855.853206	13	453.0877	6.82803e-05	2.76103e-04
2024/03/23	02:57:55	ok	ok	453.0100	64.681	0.072424	18.29	66.053	10.300	71687454.670267	13	453.0766	6.97488e-05	2.52146e-04
2024/03/23	03:02:55	ok	ok	453.0460	64.689	0.072424	18.43	65.895	10.362	72309131.546830	15	453.1242	6.91355e-05	2.47238e-04
2024/03/23	03:07:55	ok	ok	453.0680	64.690	0.072424	18.50	65.853	10.398	72093798.744158	13	453.1386	6.95321e-05	2.60701e-04
2024/03/23	03:12:55	ok	ok	453.0640	64.687	0.072424	18.59	65.808	10.444	71266258.868227	13	453.1226	6.98412e-05	2.64411e-04
2024/03/23	03:17:55	ok	ok	453.0620	64.689	0.072424	18.60	65.811	10.454	70586790.244418	15	453.1602	6.77822e-05	2.64963e-04
2024/03/23	03:22:55	ok	ok	453.0520	64.683	0.072424	18.66	65.798	10.487	71403060.140571	13	453.1219	6.96070e-05	2.60374e-04
2024/03/23	03:27:55	ok	ok	453.0680	64.681	0.072424	18.70	65.756	10.506	72789059.144909	14	453.1621	6.85897e-05	2.69442e-04
2024/03/23	03:32:55	ok	ok	453.0380	64.678	0.072424	18.63	65.945	10.493	71605958.570786	13	453.1084	6.92576e-05	2.70618e-04
2024/03/23	03:37:55	ok	ok	452.9940	64.665	0.072424	18.59	65.971	10.469	72067030.874583	13	453.0613	6.97494e-05	2.64902e-04
2024/03/23	03:42:55	ok	ok	452.9680	64.660	0.072424	18.55	65.931	10.437	71973083.904965	13	453.0465	6.89634e-05	2.62291e-04
2024/03/23	03:47:55	ok	ok	452.9460	64.656	0.072424	18.55	66.012	10.450	72775877.413314	15	453.0234	6.89654e-05	2.39309e-04
2024/03/23	03:52:55	ok	ok	452.9280	64.654	0.072424	18.52	66.007	10.431	71752962.247026	14	453.0132	6.81166e-05	2.50977e-04
2024/03/23	03:57:55	ok	ok	452.9180	64.646	0.072424	18.50	65.985	10.419	70045297.083102	12	453.0131	6.85749e-05	2.72974e-04
2024/03/23	04:02:55	ok	ok	452.8980	64.639	0.072424	18.49	66.046	10.420	71236742.980280	14	452.9698	6.89489e-05	2.66360e-04
2024/03/23	04:07:55	ok	ok	452.8620	64.644	0.072424	18.48	66.000	10.405	71133993.437282	14	452.9412	6.88383e-05	2.47136e-04
2024/03/23	04:12:55	ok	ok	452.8540	64.628	0.072424	18.48	66.044	10.412	70499965.168365	14	452.9303	6.90655e-05	2.51606e-04
2024/03/23	04:17:55	ok	ok	452.8240	64.627	0.072424	18.46	66.018	10.398	68707697.200159	13	452.9092	6.93938e-05	2.72809e-04
2024/03/23	04:22:55	ok	ok	452.8440	64.626	0.072424	18.53	65.788	10.406	71755193.808459	13	452.9130	6.95597e-05	2.67627e-04
2024/03/23	04:27:55	ok	ok	452.8360	64.627	0.072424	18.59	65.737	10.432	72989594.667868	13	452.9022	6.96364e-05	2.70079e-04
2024/03/23	04:32:55	ok	ok	452.8500	64.626	0.072424	18.63	65.765	10.465	69870413.728368	14	452.9231	6.91060e-05	2.53101e-04
2024/03/23	04:37:55	ok	ok	452.8500	64.621	0.072424	18.66	65.666	10.466	71204257.970483	13	452.9173	6.93873e-05	2.64448e-04
2024/03/23	04:42:55	ok	ok	452.8220	64.616	0.072424	18.66	65.728	10.475	71968185.462555	11	452.8779	7.03077e-05	2.70721e-04
2024/03/23	04:47:55	ok	ok	452.8260	64.613	0.072424	18.69	65.753	10.498	72738189.163947	13	452.8867	7.01848e-05	2.61914e-04
2024/03/23	04:52:55	--	ok	452.7860	64.606	0.072424	18.68	65.730	10.486	71424832.463609	13	452.8604	6.93934e-05	2.59480e-04
2024/03/23	04:53:02	ok	ok	453.0220	64.669	0.072435	18.69	65.742	10.496	78569680.762034	10	453.0508	7.24528e-05	2.82541e-04
2024/03/23	04:58:01	ok	ok	452.9320	64.647	0.072435	18.58	65.927	10.454	72312519.637798	13	453.0094	7.00508e-05	2.67461e-04
2024/03/23	05:03:01	ok	ok	452.8960	64.641	0.072435	18.50	65.945	10.413	71633204.417794	13	452.9879	6.93072e-05	2.64836e-04
2024/03/23	05:08:01	ok	ok	452.8640	64.632	0.072435	18.49	65.963	10.407	71587792.367254	13	452.9490	7.01375e-05	2.58692e-04
2024/03/23	05:13:01	ok	ok	452.8280	64.622	0.072435	18.42	66.003	10.369	70228053.568355	13	452.9137	6.95678e-05	2.70544e-04
2024/03/23	05:18:01	ok	ok	452.8120	64.623	0.072435	18.42	66.012	10.371	71864477.951087	13	452.8907	7.01749e-05	2.69635e-04
2024/03/23	05:23:01	--	ok	452.7820	64.613	0.072435	18.40	65.968	10.355	71686142.299617	13	452.8614	6.99426e-05	2.63987e-04
2024/03/23	05:23:08	ok	ok	453.0140	64.672	0.072446	18.40	65.980	10.357	77950358.558048	11	453.0806	7.06660e-05	2.81882e-04
2024/03/23	05:28:07	ok	ok	452.9740	64.657	0.072446	18.37	65.975	10.339	68964425.370034	13	453.0496	6.96495e-05	2.73445e-04
2024/03/23	05:33:07	ok	ok	452.9520	64.658	0.072446	18.35	66.000	10.326	68247131.219018	11	453.0013	7.07292e-05	2.76715e-04
2024/03/23	05:38:07	ok	ok	452.9120	64.647	0.072446	18.33	65.917	10.305	70159619.066872	14	452.9845	6.99929e-05	2.64441e-04
2024/03/23	05:43:07	ok	ok	452.9180	64.644	0.072446	18.33	65.968	10.313	68208578.578976	14	452.9871	6.93533e-05	2.54244e-04
2024/03/23	05:48:07	ok	ok	452.8840	64.635	0.072446	18.31	65.943	10.291	69203470.368164	14	452.9525	6.91225e-05	2.61707e-04
2024/03/23	05:53:07	ok	ok	452.8760	64.633	0.072446	18.29	66.003	10.292	68379225.917753	13	452.9449	6.98422e-05	2.67981e-04
2024/03/23	05:58:07	ok	ok	452.8440	64.627	0.072446	18.28	65.930	10.273	67574277.304281	13	452.9160	6.97084e-05	2.60829e-04
2024/03/23	06:03:07	ok	ok	452.8420	64.625	0.072446	18.35	65.769	10.290	67597933.079467	13	452.9144	6.98109e-05	2.70865e-04
2024/03/23	06:08:07	ok	ok	452.8400	64.623	0.072446	18.36	65.739	10.293	68818950.848851	11	452.9028	7.06074e-05	2.65387e-04
2024/03/23	06:13:07	ok	ok	452.8360	64.618	0.072446	18.42	65.760	10.331	69313272.516867	14	452.9206	6.85246e-05	2.60928e-04
2024/03/23	06:18:07	ok	ok	452.8460	64.621	0.072446	18.43	65.711	10.333	69832305.274742	13	452.9135	6.97640e-05	2.73848e-04
2024/03/23	06:23:07	ok	ok	452.8240	64.612	0.072446	18.43	65.692	10.330	69018862.776618	13	452.9099	6.93095e-05	2.66215e-04
2024/03/23	06:28:07	ok	ok	452.8060	64.606	0.072446	18.42	65.710	10.323	68994080.121649	13	452.8720	7.03671e-05	2.57532e-04
2024/03/23	06:33:07	ok	ok	452.8000	64.606	0.072446	18.45	65.673	10.335	69232212.568728	14	452.8737	6.88821e-05	2.50428e-04
2024/03/23	06:38:07	--	ok	452.7600	64.590	0.072446	18.39	65.835	10.326	70984427.144590	11	452.8136	7.07710e-05	2.66364e-04
2024/03/23	06:38:14	ok	ok	453.0220	64.663	0.072457	18.39	65.797	10.320	75707919.085748	11	453.0779	7.07876e-05	2.60945e-04
2024/03/23	06:43:13	ok	ok	452.9620	64.647	0.072457	18.29	65.922	10.280	67917652.689096	12	453.0059	7.02985e-05	2.59183e-04
2024/03/23	06:48:13	ok	ok	452.9220	64.639	0.072457	18.25	65.943	10.257	67786837.530911	16	453.0032	6.87029e-05	2.46746e-04
2024/03/23	06:53:13	ok	ok	452.8840	64.629	0.072457	18.21	65.898	10.224	67266478.549739	14	452.9544	6.89712e-05	2.54310e-04
2024/03/23	06:58:13	ok	ok	452.8780	64.628	0.072457	18.21	65.898	10.224	66742313.932026	14	452.9465	6.94174e-05	2.42527e-04
2024/03/23	07:03:13	ok	ok	452.8720	64.624	0.072457	18.26	65.705	10.228	68414882.869100	14	452.9433	6.95033e-05	2.51203e-04
2024/03/23	07:08:13	ok	ok	452.8720	64.619	0.072457	18.31	65.632	10.243	67767682.786101	13	452.9266	7.00457e-05	2.66420e-04
2024/03/23	07:13:13	ok	ok	452.8780	64.627	0.072457	18.37	65.632	10.285	66919038.250068	13	452.9479	6.84857e-05	2.63512e-04
2024/03/23	07:18:13	ok	ok	452.8420	64.618	0.072457	18.33	65.655	10.264	68549282.852735	13	452.9068	6.99646e-05	2.75315e-04
2024/03/23	07:23:13	ok	ok	452.8240	64.609	0.072457	18.32	65.673	10.257	67385733.953355	13	452.9077	6.91066e-05	2.68249e-04
2024/03/23	07:28:13	ok	ok	452.8140	64.599	0.072457	18.32	65.661	10.255	68484481.828042	13	452.8718	7.01560e-05	2.60006e-04
2024/03/23	07:33:13	ok	ok	452.8040	64.602	0.072457	18.35	65.628	10.268	69049227.496786	14	452.8757	6.87727e-05	2.41825e-04
2024/03/23	07:38:13	--	ok	452.7920	64.600	0.072457	18.33	65.624	10.259	68825369.658906	13	452.8611	6.95950e-05	2.63644e-04
2024/03/23	07:38:20	ok	ok	453.0380	64.668	0.072468	18.37	65.620	10.283	77318629.808684	11	453.1042	7.02936e-05	2.63965e-04
2024/03/23	07:43:19	ok	ok	452.9900	64.655	0.072468	18.35	65.595	10.263	66895302.152616	13	453.0579	6.93538e-05	2.55243e-04
2024/03/23	07:48:19	ok	ok	452.9780	64.651	0.072468	18.39	65.563	10.284	69120975.035763	13	453.0466	6.94638e-05	2.69919e-04
2024/03/23	07:53:19	ok	ok	452.9260	64.638	0.072468	18.28	65.737	10.243	68427125.685786	14	452.9914	6.97469e-05	2.51065e-04
2024/03/23	07:58:19	ok	ok	452.9080	64.628	0.072468	18.22	65.748	10.209	68590004.599957	14	452.9793	6.87980e-05	2.51089e-04
2024/03/23	08:03:19	ok	ok	452.9220	64.633	0.072468	18.31	65.579	10.234	68510014.468936	13	452.9914	6.91298e-05	2.70184e-04
2024/03/23	08:08:19	ok	ok	452.8960	64.630	0.072468	18.33	65.554	10.248	68234799.192982	13	452.9541	7.02537e-05	2.52531e-04
2024/03/23	08:13:19	ok	ok	452.8940	64.627	0.072468	18.37	65.501	10.264	67531415.141892	11	452.9477	7.06816e-05	2.63389e-04
2024/03/23	08:18:19	ok	ok	452.8760	64.623	0.072468	18.37	65.469	10.259	69039964.489223	14	452.9559	6.87673e-05	2.57160e-04
2024/03/23	08:23:19	ok	ok	452.8900	64.627	0.072468	18.45	65.451	10.300	69253523.198521	12	452.9560	6.90000e-05	2.68489e-04
2024/03/23	08:28:19	ok	ok	452.9020	64.623	0.072468	18.49	65.377	10.315	67343971.907215	12	452.9591	6.90128e-05	2.53871e-04
2024/03/23	08:33:19	ok	ok	452.9060	64.625	0.072468	18.56	65.348	10.353	67530697.517887	13	452.9720	6.96161e-05	2.60290e-04
2024/03/23	08:38:19	ok	ok	452.9060	64.624	0.072468	18.59	65.322	10.367	69408846.980979	14	452.9850	6.84788e-05	2.51192e-04
2024/03/23	08:43:19	ok	ok	452.8920	64.617	0.072468	18.63	65.309	10.392	69588145.804084	13	452.9468	6.97439e-05	2.61051e-04
2024/03/23	08:48:19	ok	ok	452.9240	64.624	0.072468	18.73	65.194	10.435	69659321.286858	14	452.9864	6.88737e-05	2.59266e-04
2024/03/23	08:53:19	ok	ok	452.9000	64.623	0.072468	18.73	65.174	10.432	70911451.255249	13	452.9758	7.00870e-05	2.63306e-04
2024/03/23	08:58:19	ok	ok	452.9120	64.625	0.072468	18.83	65.179	10.493	69678297.528356	13	452.9974	6.93053e-05	2.71000e-04
2024/03/23	09:03:19	ok	ok	452.9180	64.628	0.072468	18.91	65.121	10.535	69496886.232789	13	452.9901	6.94533e-05	2.64048e-04
2024/03/23	09:08:19	ok	ok	452.9080	64.623	0.072468	18.94	65.138	10.556	72167122.162129	13	452.9813	6.94860e-05	2.67450e-04
2024/03/23	09:13:19	ok	ok	452.8980	64.619	0.072468	18.93	65.135	10.547	69788268.031977	13	452.9755	6.94952e-05	2.73230e-04
2024/03/23	09:18:19	ok	ok	452.9220	64.619	0.072468	19.01	65.138	10.600	70710511.045930	13	452.9840	7.00773e-05	2.62794e-04
2024/03/23	09:23:19	ok	ok	452.9000	64.616	0.072468	19.04	65.193	10.627	71440012.581731	13	452.9701	6.94838e-05	2.65921e-04
2024/03/23	09:28:19	ok	ok	452.9060	64.617	0.072468	19.07	65.167	10.641	71813215.068999	13	452.9774	6.91439e-05	2.67770e-04
2024/03/23	09:33:19	ok	ok	452.8980	64.618	0.072468	19.10	65.151	10.655	70589874.245886	13	452.9732	6.93997e-05	2.66024e-04
2024/03/23	09:38:19	ok	ok	452.8820	64.613	0.072468	19.14	65.129	10.678	71478235.029014	13	452.9585	6.96364e-05	2.54252e-04
2024/03/23	09:43:19	ok	ok	452.8840	64.610	0.072468	19.17	65.142	10.699	71024265.361833	13	452.9495	6.95299e-05	2.65182e-04
2024/03/23	09:48:19	ok	ok	452.8820	64.612	0.072468	19.21	65.190	10.732	70752139.149448	13	452.9470	6.89659e-05	2.63948e-04
2024/03/23	09:53:19	ok	ok	452.8640	64.611	0.072468	19.21	65.240	10.740	71709552.259202	13	452.9207	6.97993e-05	2.60861e-04
2024/03/23	09:58:19	ok	ok	452.8440	64.600	0.072468	19.21	65.240	10.740	70075995.813861	13	452.9147	6.95341e-05	2.64207e-04
2024/03/23	10:03:19	ok	ok	452.8280	64.597	0.072468	19.24	65.225	10.756	72277818.718869	11	452.8907	7.00794e-05	2.60154e-04
2024/03/23	10:08:19	ok	ok	452.8380	64.596	0.072468	19.33	65.179	10.805	70624202.113950	13	452.9149	6.93731e-05	2.52145e-04
2024/03/23	10:13:19	ok	ok	452.8340	64.603	0.072468	19.33	65.167	10.803	72724858.394173	13	452.9130	6.88978e-05	2.72587e-04
2024/03/23	10:18:19	ok	ok	452.8260	64.599	0.072468	19.37	65.203	10.836	70458480.674494	13	452.8786	6.97193e-05	2.47801e-04
2024/03/23	10:23:19	ok	ok	452.8220	64.592	0.072468	19.37	65.216	10.838	71945436.766239	13	452.8760	6.95190e-05	2.44781e-04
2024/03/23	10:28:19	ok	ok	452.8180	64.589	0.072468	19.41	65.211	10.863	70622606.602180	13	452.8752	6.90664e-05	2.55560e-04
2024/03/23	10:33:19	--	ok	452.7900	64.585	0.072468	19.40	65.197	10.852	72999757.652428	13	452.8608	6.92364e-05	2.54198e-04
2024/03/23	10:33:26	ok	ok	453.0360	64.652	0.072479	19.44	65.194	10.879	78349563.583276	11	453.0814	7.10556e-05	2.57312e-04
2024/03/23	10:38:25	ok	ok	452.9920	64.642	0.072479	19.47	65.048	10.873	71558951.013875	13	453.0516	6.99757e-05	2.52939e-04
2024/03/23	10:43:25	ok	ok	452.9800	64.644	0.072479	19.53	65.158	10.927	70845193.271571	14	453.0491	6.92000e-05	2.61964e-04
2024/03/23	10:48:25	ok	ok	452.9780	64.638	0.072479	19.55	65.162	10.945	70865056.219167	14	453.0501	6.82190e-05	2.47327e-04
2024/03/23	10:53:25	ok	ok	452.9680	64.637	0.072479	19.60	65.161	10.972	72218951.236459	13	453.0440	6.89893e-05	2.63405e-04
2024/03/23	10:58:25	ok	ok	452.9600	64.633	0.072479	19.64	65.075	10.985	72508470.188503	12	453.0390	6.88375e-05	2.43118e-04
2024/03/23	11:03:25	ok	ok	452.9580	64.632	0.072479	19.68	65.092	11.016	72713553.885820	11	453.0166	7.01245e-05	2.61502e-04
2024/03/23	11:08:25	ok	ok	452.9360	64.624	0.072479	19.71	65.055	11.027	70867139.756596	13	453.0167	6.96580e-05	2.54818e-04
2024/03/23	11:13:25	ok	ok	452.9400	64.624	0.072479	19.74	65.151	11.062	75230284.287821	13	453.0090	6.91986e-05	2.53478e-04
2024/03/23	11:18:25	ok	ok	452.9360	64.628	0.072479	19.81	65.092	11.099	72889054.510044	14	453.0145	6.90943e-05	2.43641e-04
2024/03/23	11:23:25	ok	ok	452.9440	64.622	0.072479	19.89	65.046	11.145	73013896.594535	13	453.0171	6.90473e-05	2.58945e-04
2024/03/23	11:28:25	ok	ok	452.9140	64.617	0.072479	19.89	65.116	11.157	72922498.212443	14	452.9930	6.85661e-05	2.56201e-04
2024/03/23	11:33:25	ok	ok	452.8980	64.613	0.072479	19.92	65.071	11.168	72306710.210421	14	452.9866	6.84628e-05	2.65886e-04
2024/03/23	11:38:25	ok	ok	452.9020	64.616	0.072479	19.96	65.106	11.202	73793995.244434	14	452.9781	6.85785e-05	2.58775e-04
2024/03/23	11:43:25	ok	ok	452.8920	64.614	0.072479	20.01	65.124	11.235	73577597.679055	12	452.9670	6.83430e-05	2.62005e-04
2024/03/23	11:48:25	ok	ok	452.8580	64.603	0.072479	20.02	65.046	11.231	73424291.201291	14	452.9457	6.84723e-05	2.52867e-04
2024/03/23	11:53:25	ok	ok	452.8700	64.607	0.072479	20.08	65.093	11.276	72670635.981246	14	452.9612	6.79308e-05	2.55257e-04
2024/03/23	11:58:25	ok	ok	452.8460	64.602	0.072479	20.11	65.151	11.305	74453592.003100	14	452.9319	6.79915e-05	2.71304e-04
2024/03/23	12:03:25	ok	ok	452.8520	64.602	0.072479	20.15	65.084	11.320	74520913.366207	14	452.9345	6.79491e-05	2.52683e-04
2024/03/23	12:08:25	ok	ok	452.8240	64.592	0.072479	20.15	65.126	11.327	75073507.635923	13	452.9522	6.65068e-05	2.70675e-04
2024/03/23	12:13:25	ok	ok	452.8300	64.598	0.072479	20.23	65.089	11.377	75277050.473882	14	452.9301	6.75567e-05	2.71514e-04
2024/03/23	12:18:25	ok	ok	452.8200	64.585	0.072479	20.29	65.078	11.413	74470622.989446	14	452.9068	6.82305e-05	2.78376e-04
2024/03/23	12:23:25	ok	ok	452.8220	64.591	0.072479	20.37	65.061	11.467	74961934.267966	14	452.9161	6.77021e-05	2.70098e-04
2024/03/23	12:28:25	ok	ok	452.8040	64.586	0.072479	20.35	65.066	11.448	74684865.873637	14	452.8149	7.06625e-05	3.21305e-04
2024/03/23	12:33:25	--	ok	452.7920	64.592	0.072479	20.40	65.078	11.489	73386288.695868	14	452.8197	6.99586e-05	3.18083e-04
2024/03/23	12:33:32	ok	ok	453.0480	64.650	0.072489	20.46	65.039	11.520	83791689.579983	14	453.1318	6.83123e-05	2.84593e-04
2024/03/23	12:38:31	ok	ok	453.0060	64.643	0.072489	20.49	65.093	11.548	73799536.768955	14	453.0950	6.74348e-05	2.74948e-04
2024/03/23	12:43:31	ok	ok	452.9900	64.633	0.072489	20.49	65.156	11.559	71415300.608985	14	453.0734	6.74233e-05	2.72235e-04
2024/03/23	12:48:31	ok	ok	452.9440	64.625	0.072489	20.53	65.124	11.582	74467081.607303	14	453.0348	6.79083e-05	2.60383e-04
2024/03/23	12:53:31	ok	ok	452.9500	64.627	0.072489	20.58	65.101	11.608	72588081.262434	14	452.9531	7.02027e-05	3.25855e-04
2024/03/23	12:58:31	ok	ok	452.9420	64.620	0.072489	20.62	65.048	11.628	74632353.024356	14	452.9579	6.95596e-05	3.15177e-04
2024/03/23	13:03:31	ok	ok	452.9360	64.622	0.072489	20.69	65.083	11.681	72308495.186154	14	452.9398	6.96809e-05	3.27745e-04
2024/03/23	13:08:31	ok	ok	452.9180	64.616	0.072489	20.77	65.057	11.735	75408183.432813	14	452.9400	6.91465e-05	3.27450e-04
2024/03/23	13:13:31	ok	ok	452.9000	64.609	0.072489	20.76	65.064	11.727	74979535.581389	12	452.8856	7.06907e-05	2.99668e-04
2024/03/23	13:18:31	ok	ok	452.8700	64.603	0.072489	20.80	65.115	11.765	74549231.533638	14	452.8860	6.99529e-05	3.13823e-04
2024/03/23	13:23:31	ok	ok	452.8720	64.598	0.072489	20.86	65.106	11.802	73333027.032383	14	452.8926	6.94154e-05	3.09085e-04
2024/03/23	13:28:31	ok	ok	452.8620	64.596	0.072489	20.93	65.087	11.846	72263538.274456	14	452.8894	6.96462e-05	3.05400e-04
2024/03/23	13:33:31	ok	ok	452.8420	64.589	0.072489	20.98	65.078	11.883	75999067.934904	12	452.8460	7.05295e-05	2.91018e-04
2024/03/23	13:38:31	ok	ok	452.8360	64.591	0.072489	21.04	65.119	11.929	75155201.080418	14	452.8691	6.89729e-05	3.07298e-04
2024/03/23	13:43:31	ok	ok	452.8380	64.589	0.072489	21.11	65.112	11.980	73967352.370177	14	452.9026	6.76432e-05	2.65466e-04
2024/03/23	13:48:31	ok	ok	452.8200	64.580	0.072489	21.17	65.083	12.013	75233968.347933	14	452.8849	6.84403e-05	2.55525e-04
2024/03/23	13:53:31	ok	ok	452.8040	64.578	0.072489	21.21	65.162	12.058	74924834.391161	14	452.8580	6.83810e-05	2.63014e-04
2024/03/23	13:58:31	--	ok	452.7920	64.576	0.072489	21.27	65.174	12.099	76300627.736252	14	452.8607	6.73515e-05	2.53697e-04
2024/03/23	13:58:38	ok	ok	453.0220	64.636	0.0725	21.28	65.106	12.096	77634459.703986	12	453.0726	6.88364e-05	2.69758e-04
2024/03/23	14:03:37	ok	ok	452.9720	64.625	0.0725	21.30	65.170	12.119	72577763.194209	14	453.0439	6.78220e-05	2.60604e-04
2024/03/23	14:08:37	ok	ok	452.9460	64.616	0.0725	21.37	65.162	12.166	74231727.164434	14	453.0211	6.81128e-05	2.60013e-04
2024/03/23	14:13:37	ok	ok	452.9260	64.617	0.0725	21.41	65.180	12.200	73731670.326484	14	452.9996	6.83736e-05	2.59888e-04
2024/03/23	14:18:37	ok	ok	452.9040	64.605	0.0725	21.45	65.179	12.230	73084475.481546	14	452.9861	6.80337e-05	2.68099e-04
2024/03/23	14:23:37	ok	ok	452.8840	64.599	0.0725	21.51	65.252	12.283	73701021.784484	12	452.9420	6.82273e-05	2.69412e-04
2024/03/23	14:28:37	ok	ok	452.8660	64.592	0.0725	21.58	65.203	12.325	73977703.742525	14	452.9391	6.74207e-05	2.57161e-04
2024/03/23	14:33:37	ok	ok	452.8540	64.589	0.0725	21.61	65.261	12.357	73643718.221217	14	452.9208	6.75918e-05	2.64458e-04
2024/03/23	14:38:37	ok	ok	452.8320	64.586	0.0725	21.64	65.318	12.389	73184582.824945	14	452.8967	6.71911e-05	2.65047e-04
2024/03/23	14:43:37	--	ok	452.7800	64.572	0.0725	21.67	65.332	12.411	72511131.361751	14	452.8634	6.74970e-05	2.59413e-04
2024/03/23	14:43:44	ok	ok	453.0220	64.633	0.072511	21.68	65.304	12.415	85512045.153228	14	453.1073	6.73878e-05	2.73464e-04
2024/03/23	14:48:43	ok	ok	452.9780	64.623	0.072511	21.68	65.304	12.415	71643976.329698	14	453.0480	6.75847e-05	2.61706e-04
2024/03/23	14:53:43	ok	ok	452.9500	64.616	0.072511	21.71	65.290	12.433	72659528.917278	14	453.0101	6.75692e-05	2.60686e-04
2024/03/23	14:58:43	ok	ok	452.9320	64.606	0.072511	21.78	65.284	12.482	74560417.106984	14	452.9980	6.74012e-05	2.54599e-04
2024/03/23	15:03:43	ok	ok	452.8760	64.594	0.072511	21.77	65.290	12.474	76489315.928075	13	452.9499	6.77605e-05	2.57395e-04
2024/03/23	15:08:43	ok	ok	452.8420	64.591	0.072511	21.80	65.368	12.510	73033770.460997	14	452.9166	6.72789e-05	2.58242e-04
2024/03/23	15:13:43	ok	ok	452.8180	64.580	0.072511	21.80	65.377	12.511	73308995.905410	14	452.8809	6.73321e-05	2.51687e-04
2024/03/23	15:18:43	--	ok	452.7700	64.565	0.072511	21.77	65.403	12.495	71759750.267285	14	452.8457	6.67289e-05	2.59751e-04
2024/03/23	15:18:50	ok	ok	453.0180	64.633	0.072523	21.82	65.414	12.538	82587660.762966	12	453.0801	6.82676e-05	2.68980e-04
2024/03/23	15:23:49	ok	ok	452.9700	64.622	0.072523	21.84	65.417	12.550	74049275.395740	14	453.0381	6.72688e-05	2.62990e-04
2024/03/23	15:28:49	ok	ok	452.9140	64.611	0.072523	21.85	65.451	12.566	73958510.086837	14	452.9855	6.71933e-05	2.64544e-04
2024/03/23	15:33:49	ok	ok	452.8820	64.599	0.072523	21.87	65.486	12.582	72026768.658906	14	452.9410	6.75285e-05	2.57458e-04
2024/03/23	15:38:49	ok	ok	452.8360	64.588	0.072523	21.88	65.464	12.588	74064955.425990	13	452.9080	6.78512e-05	2.67115e-04
2024/03/23	15:43:49	--	ok	452.7980	64.579	0.072523	21.85	65.501	12.576	75110487.250917	13	452.8612	6.75792e-05	2.58825e-04
2024/03/23	15:43:56	ok	ok	453.0220	64.643	0.072534	21.88	65.518	12.598	79491032.718293	12	453.0863	6.80562e-05	2.70905e-04
2024/03/23	15:48:55	ok	ok	452.9560	64.610	0.072534	21.87	65.513	12.588	72590326.953484	13	453.0260	6.76682e-05	2.60980e-04
2024/03/23	15:53:55	ok	ok	452.8980	64.604	0.072534	21.89	65.499	12.606	72854575.452675	11	452.9531	6.78177e-05	2.55217e-04
2024/03/23	15:58:55	ok	ok	452.8540	64.596	0.072534	21.85	65.481	12.572	73901070.010673	13	452.9206	6.74865e-05	2.62296e-04
2024/03/23	16:03:55	ok	ok	452.8120	64.581	0.072534	21.84	65.573	12.580	72758721.521399	14	452.8690	6.76039e-05	2.48851e-04
2024/03/23	16:08:55	--	ok	452.7460	64.564	0.072534	21.82	65.547	12.563	70780065.109304	14	452.8153	6.77443e-05	2.46986e-04
2024/03/23	16:09:02	ok	ok	453.0140	64.635	0.072546	21.82	65.547	12.563	82628038.750496	12	453.0847	6.80424e-05	2.73476e-04
2024/03/23	16:14:01	ok	ok	452.9600	64.616	0.072546	21.82	65.505	12.555	69821486.685352	13	453.0372	6.68330e-05	2.71923e-04
2024/03/23	16:19:01	ok	ok	452.8840	64.601	0.072546	21.75	65.655	12.534	70147188.787679	13	452.9533	6.73898e-05	2.54362e-04
2024/03/23	16:24:01	ok	ok	452.8300	64.584	0.072546	21.70	65.657	12.494	68999221.643444	14	452.9113	6.71129e-05	2.59814e-04
2024/03/23	16:29:01	ok	ok	452.8020	64.575	0.072546	21.75	65.637	12.530	69756038.337141	14	452.8799	6.74204e-05	2.52495e-04
2024/03/23	16:34:01	--	ok	452.7720	64.567	0.072546	21.74	65.623	12.518	70338673.008181	14	452.8457	6.69909e-05	2.56215e-04
2024/03/23	16:34:08	ok	ok	452.9900	64.628	0.072558	21.75	65.583	12.520	74094901.482267	13	453.0612	6.78710e-05	2.56647e-04
2024/03/23	16:39:07	ok	ok	452.9200	64.609	0.072558	21.70	65.614	12.485	68699075.191645	14	452.9951	6.76326e-05	2.56109e-04
2024/03/23	16:44:07	ok	ok	452.8580	64.598	0.072558	21.64	65.624	12.447	69089685.147399	14	452.9410	6.68719e-05	2.56861e-04
2024/03/23	16:49:07	ok	ok	452.8220	64.587	0.072558	21.64	65.675	12.457	69607591.431691	14	452.8893	6.74530e-05	2.47497e-04
2024/03/23	16:54:07	--	ok	452.7740	64.569	0.072558	21.61	65.679	12.436	67432457.036391	14	452.8332	6.73370e-05	2.44570e-04
2024/03/23	16:54:14	ok	ok	453.0380	64.641	0.072569	21.65	65.657	12.463	81177000.192482	14	453.1063	6.73439e-05	2.68231e-04
2024/03/23	16:59:13	ok	ok	452.9240	64.615	0.072569	21.54	65.716	12.392	68668042.232339	14	452.9946	6.77546e-05	2.62945e-04
2024/03/23	17:04:13	ok	ok	452.8500	64.589	0.072569	21.48	65.808	12.367	71080376.626831	14	452.9179	6.75814e-05	2.53470e-04
2024/03/23	17:09:13	ok	ok	452.8200	64.583	0.072569	21.44	65.707	12.319	69211891.057523	14	452.8808	6.75094e-05	2.53547e-04
2024/03/23	17:14:13	--	ok	452.7760	64.574	0.072569	21.50	65.698	12.358	68991171.675377	14	452.8537	6.70739e-05	2.59947e-04
2024/03/23	17:14:20	ok	ok	453.0360	64.643	0.072581	21.51	65.721	12.371	80720342.908077	14	453.1145	6.75485e-05	2.72082e-04
2024/03/23	17:19:19	ok	ok	452.9640	64.621	0.072581	21.44	65.657	12.310	68283282.367078	14	453.0189	6.81493e-05	2.39802e-04
2024/03/23	17:24:19	ok	ok	452.9280	64.611	0.072581	21.44	65.647	12.308	66857051.018037	14	452.9931	6.76870e-05	2.59375e-04
2024/03/23	17:29:19	ok	ok	452.8800	64.600	0.072581	21.41	65.661	12.290	64679954.150768	14	452.9440	6.74586e-05	2.57637e-04
2024/03/23	17:34:19	ok	ok	452.8180	64.579	0.072581	21.38	65.664	12.270	69042977.468730	14	452.8724	6.82155e-05	2.52773e-04
2024/03/23	17:39:19	--	ok	452.7700	64.565	0.072581	21.36	65.702	12.258	66017541.780873	12	452.8210	6.79187e-05	2.53938e-04
2024/03/23	17:39:25	ok	ok	452.9880	64.625	0.072593	21.36	65.650	12.248	79620857.176595	14	453.0582	6.84996e-05	2.53037e-04
2024/03/23	17:44:25	ok	ok	452.9240	64.614	0.072593	21.31	65.682	12.224	64664736.483901	14	452.9991	6.79332e-05	2.44238e-04
2024/03/23	17:49:25	ok	ok	452.8840	64.603	0.072593	21.27	65.643	12.186	64830093.986475	14	452.9473	6.81341e-05	2.50106e-04
2024/03/23	17:54:25	ok	ok	452.8260	64.590	0.072593	21.26	65.733	12.194	66778009.919865	12	452.8914	6.81979e-05	2.50287e-04
2024/03/23	17:59:25	--	ok	452.7760	64.573	0.072593	21.20	65.701	12.148	67158790.462358	14	452.8594	6.77994e-05	2.50522e-04
2024/03/23	17:59:32	ok	ok	453.0200	64.639	0.072604	21.18	65.710	12.139	79109691.086854	11	452.9832	7.22399e-05	2.90681e-04
2024/03/23	18:04:31	ok	ok	452.9360	64.616	0.072604	21.20	65.660	12.140	65297199.742257	14	452.9703	6.91448e-05	2.89309e-04
2024/03/23	18:09:31	ok	ok	452.9040	64.603	0.072604	21.16	65.632	12.105	64420623.014474	14	452.9841	6.81356e-05	2.59810e-04
2024/03/23	18:14:31	ok	ok	452.8700	64.600	0.072604	21.11	65.664	12.081	63076080.099381	14	452.9429	6.77382e-05	2.52496e-04
2024/03/23	18:19:31	ok	ok	452.8240	64.589	0.072604	21.14	65.609	12.090	65257461.349039	12	452.9042	6.76388e-05	2.50965e-04
2024/03/23	18:24:31	--	ok	452.7780	64.575	0.072604	21.06	65.623	12.033	64327532.586755	14	452.8580	6.80607e-05	2.52247e-04
2024/03/23	18:24:37	ok	ok	453.0100	64.630	0.072615	21.13	65.615	12.082	77839314.238162	12	453.0166	7.08177e-05	2.95307e-04
2024/03/23	18:29:37	ok	ok	452.9080	64.604	0.072615	20.96	65.888	12.012	64536049.915635	14	452.9330	6.93741e-05	3.13817e-04
2024/03/23	18:34:37	ok	ok	452.8300	64.588	0.072615	20.86	65.849	11.936	65169271.483968	12	452.8266	7.08145e-05	3.04310e-04
2024/03/23	18:39:37	--	ok	452.7680	64.577	0.072615	20.79	65.853	11.887	64558590.803115	14	452.8113	6.94228e-05	3.06663e-04
2024/03/23	18:39:43	ok	ok	453.0200	64.641	0.072627	20.80	65.849	11.898	79875336.363391	14	453.0452	7.05796e-05	3.41324e-04
2024/03/23	18:44:43	ok	ok	452.9720	64.630	0.072627	20.80	65.725	11.875	65297709.274543	14	453.0004	6.97863e-05	3.18756e-04
2024/03/23	18:49:43	ok	ok	452.9440	64.625	0.072627	20.79	65.641	11.849	64952782.858655	14	452.9718	6.98009e-05	3.21180e-04
2024/03/23	18:54:43	ok	ok	452.9140	64.611	0.072627	20.80	65.602	11.853	63928076.223743	14	452.9494	6.90439e-05	3.11495e-04
2024/03/23	18:59:43	ok	ok	452.8600	64.599	0.072627	20.79	65.600	11.842	65435525.391955	14	452.8947	6.94555e-05	3.09380e-04
2024/03/23	19:04:43	ok	ok	452.8180	64.587	0.072627	20.76	65.606	11.824	64448593.708126	14	452.8500	6.96719e-05	3.06872e-04
2024/03/23	19:09:43	ok	ok	452.8040	64.579	0.072627	20.76	65.586	11.821	61336690.308948	14	452.8402	6.91399e-05	2.96296e-04
2024/03/23	19:14:43	--	ok	452.7700	64.572	0.072627	20.74	65.551	11.804	63803570.354432	14	452.8052	6.92331e-05	3.01360e-04
2024/03/23	19:14:50	ok	ok	453.0100	64.627	0.072639	20.77	65.556	11.825	74556640.796753	12	453.0029	7.13637e-05	3.45472e-04
2024/03/23	19:19:49	ok	ok	452.9400	64.617	0.072639	20.73	65.518	11.788	66239858.375085	14	452.9730	6.99451e-05	3.03277e-04
2024/03/23	19:24:49	ok	ok	452.9140	64.611	0.072639	20.74	65.519	11.798	64797792.418827	14	452.9461	6.98246e-05	3.25891e-04
2024/03/23	19:29:49	ok	ok	452.8660	64.596	0.072639	20.66	65.545	11.746	67248852.623000	14	452.9024	6.93732e-05	3.10516e-04
2024/03/23	19:34:49	ok	ok	452.8260	64.586	0.072639	20.64	65.563	11.738	67426848.223922	12	452.8287	7.10574e-05	3.14276e-04
2024/03/23	19:39:49	--	ok	452.7580	64.568	0.072639	20.56	65.730	11.710	66792826.325180	14	452.7957	6.95600e-05	3.19889e-04
2024/03/23	19:39:56	ok	ok	453.0260	64.636	0.072651	20.54	65.684	11.690	76073620.531934	13	453.1553	6.69664e-05	2.83838e-04
2024/03/23	19:44:55	ok	ok	452.9240	64.622	0.072651	20.44	65.748	11.635	62438891.340834	14	452.9534	6.98639e-05	3.36511e-04
2024/03/23	19:49:55	ok	ok	452.8760	64.605	0.072651	20.40	65.739	11.606	63640942.702029	13	453.0115	6.70122e-05	2.67416e-04
2024/03/23	19:54:55	ok	ok	452.8220	64.589	0.072651	20.37	65.632	11.567	61766650.836073	14	452.8580	7.00573e-05	3.34211e-04
2024/03/23	19:59:55	ok	ok	452.8140	64.587	0.072651	20.42	65.499	11.573	61532521.492814	14	452.8581	6.94941e-05	3.33539e-04
2024/03/23	20:04:55	--	ok	452.7800	64.579	0.072651	20.42	65.446	11.563	62518244.295173	14	452.8274	6.99865e-05	3.00691e-04
2024/03/23	20:05:02	ok	ok	453.0460	64.647	0.072662	20.44	65.441	11.580	75509191.730621	13	453.1532	6.79511e-05	2.61081e-04
2024/03/23	20:10:01	ok	ok	452.9580	64.625	0.072662	20.40	65.486	11.561	61920004.704721	13	453.0975	6.66773e-05	2.61736e-04
2024/03/23	20:15:01	ok	ok	452.9400	64.620	0.072662	20.40	65.444	11.554	63569544.152963	14	453.0387	6.83727e-05	2.62291e-04
2024/03/23	20:20:01	ok	ok	452.9160	64.610	0.072662	20.42	65.417	11.558	60763530.682808	13	453.0474	6.68272e-05	2.70451e-04
2024/03/23	20:25:01	ok	ok	452.8680	64.599	0.072662	20.39	65.400	11.535	64729280.580254	14	452.9267	6.95854e-05	3.43782e-04
2024/03/23	20:30:01	ok	ok	452.8540	64.594	0.072662	20.36	65.405	11.518	63875754.454487	14	452.8880	6.98429e-05	3.21682e-04
2024/03/23	20:35:01	ok	ok	452.8160	64.580	0.072662	20.36	65.405	11.518	62278712.051519	14	452.8623	6.95349e-05	3.36782e-04
2024/03/23	20:40:01	--	ok	452.7740	64.576	0.072662	20.35	65.373	11.502	63619789.342953	14	452.8142	7.03214e-05	3.26289e-04
2024/03/23	20:40:08	ok	ok	453.0460	64.643	0.072673	20.37	65.408	11.528	75640662.286346	13	453.1802	6.71313e-05	2.53604e-04
2024/03/23	20:45:07	ok	ok	452.9560	64.621	0.072673	20.32	65.417	11.492	58774580.779112	13	453.1071	6.65898e-05	2.51146e-04
2024/03/23	20:50:07	ok	ok	452.9180	64.612	0.072673	20.32	65.417	11.492	61759362.810796	13	453.0579	6.65291e-05	2.46475e-04
2024/03/23	20:55:07	ok	ok	452.8740	64.597	0.072673	20.19	65.537	11.427	60919376.818110	13	452.9915	6.72852e-05	2.51749e-04
2024/03/23	21:00:07	ok	ok	452.8120	64.582	0.072673	20.11	65.527	11.370	62773900.568925	13	452.9544	6.67328e-05	2.61558e-04
2024/03/23	21:05:07	--	ok	452.7880	64.576	0.072673	20.11	65.505	11.366	62654032.217192	13	452.9096	6.74679e-05	2.51639e-04
2024/03/23	21:05:13	ok	ok	453.0360	64.643	0.072684	20.12	65.496	11.374	76912863.259902	13	453.1526	6.71981e-05	2.43284e-04
2024/03/23	21:10:13	ok	ok	452.9960	64.625	0.072684	20.13	65.377	11.362	64399865.889512	13	453.0810	6.87383e-05	2.53879e-04
2024/03/23	21:15:13	ok	ok	452.9860	64.620	0.072684	20.19	65.275	11.381	60881767.739303	14	453.0751	6.78869e-05	2.43808e-04
2024/03/23	21:20:13	ok	ok	452.9700	64.616	0.072684	20.21	65.267	11.391	61303262.835979	14	453.0645	6.76919e-05	2.54504e-04
2024/03/23	21:25:13	ok	ok	452.9320	64.610	0.072684	20.19	65.234	11.374	59096200.915394	13	453.0529	6.71597e-05	2.53340e-04
2024/03/23	21:30:13	ok	ok	452.9020	64.600	0.072684	20.18	65.202	11.360	62329235.085442	13	453.0270	6.71911e-05	2.40989e-04
2024/03/23	21:35:13	ok	ok	452.8800	64.590	0.072684	20.15	65.238	11.347	62252178.033885	14	452.9688	6.80285e-05	2.42652e-04
2024/03/23	21:40:13	ok	ok	452.8460	64.583	0.072684	20.21	65.235	11.385	59820443.457666	14	452.9444	6.78986e-05	2.61908e-04
2024/03/23	21:45:13	ok	ok	452.8320	64.579	0.072684	20.15	65.258	11.350	60094131.543256	13	452.9526	6.71710e-05	2.52559e-04
2024/03/23	21:50:13	--	ok	452.7920	64.566	0.072684	20.13	65.225	11.335	62835254.092464	14	452.8854	6.80304e-05	2.50992e-04
2024/03/23	21:50:20	ok	ok	453.0480	64.636	0.072694	20.19	65.193	11.367	71236445.699424	13	453.1351	6.88242e-05	2.49049e-04
2024/03/23	21:55:19	ok	ok	452.9460	64.615	0.072694	20.12	65.222	11.326	58630600.005114	13	453.0894	6.67383e-05	2.43626e-04
2024/03/23	22:00:19	ok	ok	452.8800	64.596	0.072694	19.99	65.385	11.270	57113326.624219	12	452.9934	6.78419e-05	2.42970e-04
2024/03/23	22:05:19	ok	ok	452.8260	64.588	0.072694	19.92	65.464	11.236	57503608.351330	13	452.9649	6.72782e-05	2.43663e-04
2024/03/23	22:10:19	ok	ok	452.8020	64.575	0.072694	19.89	65.389	11.204	58652763.290390	13	452.9297	6.73646e-05	2.40609e-04
2024/03/23	22:15:19	--	ok	452.7920	64.575	0.072694	19.95	65.185	11.205	58194102.403891	13	452.9168	6.77513e-05	2.42534e-04
2024/03/23	22:15:26	ok	ok	453.0280	64.632	0.072705	19.96	65.229	11.224	70696653.935910	13	453.1513	6.75117e-05	2.47624e-04
2024/03/23	22:20:25	ok	ok	452.9800	64.626	0.072705	19.95	65.194	11.207	58905458.525962	13	453.0994	6.73553e-05	2.48802e-04
2024/03/23	22:25:25	ok	ok	452.9660	64.618	0.072705	20.02	65.093	11.239	59839592.111716	12	453.1014	6.74324e-05	2.57935e-04
2024/03/23	22:30:25	ok	ok	452.9320	64.604	0.072705	19.96	65.087	11.199	59395268.511412	12	453.0482	6.84347e-05	2.39801e-04
2024/03/23	22:35:25	ok	ok	452.9200	64.609	0.072705	20.01	65.103	11.232	60888536.895643	12	453.0438	6.82470e-05	2.51255e-04
2024/03/23	22:40:25	ok	ok	452.8880	64.596	0.072705	20.01	65.124	11.235	60033521.918208	13	453.0239	6.81265e-05	2.44912e-04
2024/03/23	22:45:25	ok	ok	452.8600	64.584	0.072705	19.98	65.139	11.219	57237277.271419	13	452.9958	6.74856e-05	2.49612e-04
2024/03/23	22:50:25	ok	ok	452.8660	64.589	0.072705	19.99	65.071	11.216	59501832.847053	13	452.9872	6.71725e-05	2.41933e-04
2024/03/23	22:55:25	ok	ok	452.8300	64.579	0.072705	19.98	65.087	11.210	60541354.259496	13	452.9786	6.68119e-05	2.46062e-04
2024/03/23	23:00:25	--	ok	452.7860	64.568	0.072705	19.96	65.078	11.198	59405236.358444	13	452.9147	6.77829e-05	2.40811e-04
2024/03/23	23:00:32	ok	ok	453.0500	64.630	0.072715	20.01	65.074	11.227	79488824.875889	12	453.1788	6.75849e-05	2.54327e-04
2024/03/23	23:05:31	ok	ok	452.9760	64.611	0.072715	19.92	65.190	11.189	61889163.500727	13	453.0897	6.73808e-05	2.41004e-04
2024/03/23	23:10:31	ok	ok	452.9280	64.596	0.072715	19.79	65.284	11.121	61045260.591767	13	453.0429	6.74644e-05	2.47139e-04
2024/03/23	23:15:31	ok	ok	452.8920	64.592	0.072715	19.78	65.290	11.114	61233135.596815	13	453.0110	6.76150e-05	2.58141e-04
2024/03/23	23:20:31	ok	ok	452.8840	64.590	0.072715	19.81	65.183	11.114	61542184.952276	11	452.9684	6.91113e-05	2.58510e-04
2024/03/23	23:25:31	ok	ok	452.8540	64.582	0.072715	19.82	65.074	11.104	62410027.164505	13	452.9456	6.91661e-05	2.56541e-04
2024/03/23	23:30:31	ok	ok	452.8660	64.579	0.072715	19.85	65.028	11.114	60993108.652386	14	452.9507	6.89793e-05	2.43685e-04
2024/03/23	23:35:31	ok	ok	452.8320	64.578	0.072715	19.86	65.089	11.135	62876586.257266	13	452.9222	6.87250e-05	2.58948e-04
2024/03/23	23:40:31	ok	ok	452.8120	64.568	0.072715	19.85	65.039	11.116	62122644.268953	14	452.8973	6.85990e-05	2.34361e-04
2024/03/23	23:45:31	--	ok	452.7940	64.562	0.072715	19.84	65.057	11.110	63304841.724161	14	452.8849	6.85657e-05	2.47314e-04
2024/03/23	23:45:38	ok	ok	453.0360	64.624	0.072726	19.88	65.043	11.136	74590836.354392	12	453.1242	6.89352e-05	2.44552e-04
2024/03/23	23:50:37	ok	ok	452.9760	64.608	0.072726	19.84	65.016	11.103	60796713.214729	13	453.1022	6.77784e-05	2.42872e-04
2024/03/23	23:55:37	ok	ok	452.9540	64.600	0.072726	19.86	64.959	11.113	61903238.486941	12	453.0457	6.85605e-05	2.46463e-04
2024/03/24	00:00:37	ok	ok	452.9600	64.604	0.072726	19.89	64.984	11.134	59985878.209702	11	453.0317	6.90349e-05	2.49122e-04
2024/03/24	00:05:37	ok	ok	452.9100	64.581	0.072726	19.82	64.982	11.089	60463764.381251	13	453.0011	6.90068e-05	2.50905e-04
2024/03/24	00:10:37	ok	ok	452.8660	64.580	0.072726	19.75	65.083	11.059	58948515.392521	12	452.9811	6.76363e-05	2.42005e-04
2024/03/24	00:15:37	ok	ok	452.8220	64.568	0.072726	19.69	65.197	11.042	59215695.833548	12	452.9247	6.76757e-05	2.47575e-04
2024/03/24	00:20:37	--	ok	452.7760	64.558	0.072726	19.64	65.235	11.013	60596918.025336	12	452.8998	6.71461e-05	2.57981e-04
2024/03/24	00:20:43	ok	ok	453.0060	64.618	0.072737	19.62	65.206	10.999	71108479.486231	12	453.1052	6.88784e-05	2.53571e-04
2024/03/24	00:25:43	ok	ok	452.9500	64.606	0.072737	19.58	65.167	10.965	62675158.244616	11	453.0282	7.02394e-05	2.55122e-04
2024/03/24	00:30:43	ok	ok	452.9380	64.598	0.072737	19.58	65.179	10.967	60931475.091731	13	453.0160	6.95739e-05	2.50233e-04
2024/03/24	00:35:43	ok	ok	452.8920	64.589	0.072737	19.53	65.148	10.926	60871689.991218	13	452.9833	6.94143e-05	2.58398e-04
2024/03/24	00:40:43	ok	ok	452.8900	64.588	0.072737	19.60	64.997	10.945	60883957.870991	12	453.0153	6.75910e-05	2.55804e-04
2024/03/24	00:45:43	ok	ok	452.8860	64.588	0.072737	19.64	64.964	10.967	61785833.820418	13	452.9657	6.91529e-05	2.49409e-04
2024/03/24	00:50:43	ok	ok	452.8640	64.583	0.072737	19.64	64.973	10.968	61829581.989351	13	452.9825	6.78437e-05	2.39050e-04
2024/03/24	00:55:43	ok	ok	452.8440	64.577	0.072737	19.62	65.002	10.965	59083522.024919	13	452.9577	6.75747e-05	2.47671e-04
2024/03/24	01:00:43	ok	ok	452.8300	64.572	0.072737	19.62	64.961	10.958	61035866.167826	11	452.9115	6.96166e-05	2.48487e-04
2024/03/24	01:05:43	ok	ok	452.8080	64.560	0.072737	19.64	64.913	10.958	61374548.650340	12	452.9014	6.88402e-05	2.43756e-04
2024/03/24	01:10:43	ok	ok	452.8000	64.557	0.072737	19.64	64.933	10.962	62011179.728649	14	452.8939	6.87792e-05	2.49757e-04
2024/03/24	01:15:43	--	ok	452.7900	64.554	0.072737	19.64	64.964	10.967	59990007.625828	14	452.8777	6.86916e-05	2.36987e-04
2024/03/24	01:15:49	ok	ok	453.0560	64.622	0.072748	19.68	64.900	10.983	75332773.921907	11	453.1103	6.97216e-05	2.62301e-04
2024/03/24	01:20:49	ok	ok	452.9600	64.600	0.072748	19.64	64.881	10.953	61087322.867527	13	453.0502	6.90073e-05	2.60657e-04
2024/03/24	01:25:49	ok	ok	452.8840	64.578	0.072748	19.48	65.142	10.897	60348490.460505	12	452.9864	6.86181e-05	2.45456e-04
2024/03/24	01:30:49	ok	ok	452.8580	64.572	0.072748	19.47	65.119	10.885	59614140.502529	13	452.9747	6.77345e-05	2.50108e-04
2024/03/24	01:35:49	ok	ok	452.8180	64.562	0.072748	19.41	65.089	10.842	60084551.724104	11	452.9078	6.96375e-05	2.53472e-04
2024/03/24	01:40:49	--	ok	452.7920	64.557	0.072748	19.37	65.042	10.809	59417563.599831	13	452.8792	6.95473e-05	2.52652e-04
2024/03/24	01:40:56	ok	ok	452.9940	64.609	0.072759	19.40	65.046	10.827	66528529.251620	11	453.1052	6.93301e-05	2.63778e-04
2024/03/24	01:45:55	ok	ok	452.9780	64.613	0.072759	19.45	64.924	10.842	57511280.411292	13	453.0686	6.96725e-05	2.57073e-04
2024/03/24	01:50:55	ok	ok	452.9380	64.603	0.072759	19.47	64.906	10.849	57681977.364574	11	453.0396	7.01471e-05	2.62215e-04
2024/03/24	01:55:55	ok	ok	452.9340	64.593	0.072759	19.50	64.932	10.871	58923137.366755	13	453.0461	6.82590e-05	2.44865e-04
2024/03/24	02:00:55	ok	ok	452.9160	64.591	0.072759	19.50	64.878	10.862	59573121.402813	13	453.0442	6.79164e-05	2.39858e-04
2024/03/24	02:05:55	ok	ok	452.8900	64.582	0.072759	19.47	64.868	10.843	59253454.158290	12	453.0130	6.84985e-05	2.54878e-04
2024/03/24	02:10:55	ok	ok	452.8860	64.581	0.072759	19.51	64.800	10.857	58149465.257676	12	453.0101	6.86632e-05	2.65886e-04
2024/03/24	02:15:55	ok	ok	452.8660	64.576	0.072759	19.50	64.828	10.853	59999256.427915	13	453.0127	6.70652e-05	2.54366e-04
2024/03/24	02:20:55	ok	ok	452.8260	64.566	0.072759	19.41	64.988	10.826	57688295.845745	13	452.9464	6.79079e-05	2.47941e-04
2024/03/24	02:25:55	--	ok	452.7760	64.552	0.072759	19.33	65.016	10.778	57813248.146356	13	452.8984	6.87395e-05	2.44756e-04
2024/03/24	02:26:02	ok	ok	453.0300	64.618	0.07277	19.35	64.979	10.789	68911885.852573	11	453.1029	7.03182e-05	2.58661e-04
2024/03/24	02:31:01	ok	ok	452.9280	64.592	0.07277	19.29	65.080	10.761	57351070.418173	11	453.0201	7.08488e-05	2.67003e-04
2024/03/24	02:36:01	ok	ok	452.9060	64.595	0.07277	19.24	65.112	10.738	58078992.815927	13	453.0432	6.78103e-05	2.51880e-04
2024/03/24	02:41:01	ok	ok	452.8920	64.587	0.07277	19.27	64.874	10.717	56415856.225167	12	453.0251	6.80916e-05	2.53111e-04
2024/03/24	02:46:01	ok	ok	452.8920	64.582	0.07277	19.30	64.887	10.738	59861647.966904	12	452.9775	7.06805e-05	2.67698e-04
2024/03/24	02:51:01	ok	ok	452.8760	64.582	0.07277	19.31	64.831	10.737	59389353.569568	12	452.9812	6.88864e-05	2.63363e-04
2024/03/24	02:56:01	ok	ok	452.8540	64.575	0.07277	19.31	64.819	10.735	60380153.105496	12	452.9753	6.87550e-05	2.50035e-04
2024/03/24	03:01:01	ok	ok	452.8260	64.565	0.07277	19.30	64.787	10.721	58361606.847338	13	452.9603	6.82100e-05	2.52106e-04
2024/03/24	03:06:01	ok	ok	452.8120	64.563	0.07277	19.31	64.771	10.727	58109229.490017	12	452.9406	6.88934e-05	2.72583e-04
2024/03/24	03:11:01	ok	ok	452.8120	64.561	0.07277	19.33	64.782	10.739	59625526.034909	12	452.9450	6.86144e-05	2.62084e-04
2024/03/24	03:16:01	--	ok	452.7980	64.556	0.07277	19.29	64.767	10.709	57337323.284594	11	452.9050	6.94499e-05	2.71350e-04
2024/03/24	03:16:08	ok	ok	453.0640	64.624	0.07278	19.33	64.762	10.736	74812807.534159	12	453.1264	7.11693e-05	2.67517e-04
2024/03/24	03:21:07	ok	ok	452.9600	64.596	0.07278	19.23	64.938	10.701	62843258.391610	13	453.0554	6.97727e-05	2.67180e-04
2024/03/24	03:26:07	ok	ok	452.9180	64.585	0.07278	19.14	64.974	10.653	60507662.077362	13	453.0096	6.95860e-05	2.73028e-04
2024/03/24	03:31:07	ok	ok	452.8920	64.576	0.07278	19.13	64.952	10.641	59024657.805489	13	452.9765	7.01112e-05	2.70526e-04
2024/03/24	03:36:07	ok	ok	452.8360	64.566	0.07278	19.04	65.020	10.599	59485405.006552	13	452.9309	6.97467e-05	2.63629e-04
2024/03/24	03:41:07	ok	ok	452.8340	64.565	0.07278	19.06	64.910	10.589	61724114.331514	13	452.9296	7.00746e-05	2.65397e-04
2024/03/24	03:46:07	ok	ok	452.8160	64.558	0.07278	19.07	64.895	10.597	58577256.805038	13	452.9062	6.97579e-05	2.76663e-04
2024/03/24	03:51:07	ok	ok	452.8300	64.563	0.07278	19.13	64.750	10.608	59961825.788282	13	452.9221	6.94558e-05	2.73911e-04
2024/03/24	03:56:07	ok	ok	452.8260	64.560	0.07278	19.15	64.755	10.625	60023830.046688	13	452.9137	6.95241e-05	2.66307e-04
2024/03/24	04:01:07	ok	ok	452.8020	64.548	0.07278	19.14	64.691	10.607	58132470.870011	14	452.8841	6.92243e-05	2.63516e-04
2024/03/24	04:06:07	--	ok	452.7900	64.551	0.07278	19.17	64.707	10.628	60410195.649415	14	452.8811	6.93338e-05	2.51052e-04
2024/03/24	04:06:14	ok	ok	453.0600	64.616	0.072791	19.20	64.712	10.645	67033663.075214	11	453.1382	7.02447e-05	2.76545e-04
2024/03/24	04:11:13	ok	ok	452.9680	64.605	0.072791	19.15	64.694	10.615	57733856.854178	13	453.1040	6.75218e-05	2.62998e-04
2024/03/24	04:16:13	ok	ok	452.9360	64.592	0.072791	19.14	64.712	10.610	56675829.513505	11	453.0412	7.01626e-05	2.57461e-04
2024/03/24	04:21:13	ok	ok	452.9260	64.595	0.072791	19.17	64.677	10.623	57177697.832572	11	453.0226	6.99681e-05	2.68553e-04
2024/03/24	04:26:13	ok	ok	452.8720	64.578	0.072791	19.06	64.860	10.581	56470230.586580	12	453.0140	6.78364e-05	2.71520e-04
2024/03/24	04:31:13	ok	ok	452.8180	64.565	0.072791	18.96	64.906	10.527	57359072.194345	12	452.9640	6.84025e-05	2.73008e-04
2024/03/24	04:36:13	--	ok	452.7960	64.554	0.072791	18.91	64.918	10.502	55744427.889840	13	452.9419	6.75267e-05	2.67902e-04
2024/03/24	04:36:19	ok	ok	453.0520	64.610	0.072801	18.93	64.913	10.512	67862668.829604	10	453.0970	7.21296e-05	2.77699e-04
2024/03/24	04:41:19	ok	ok	452.9840	64.606	0.072801	18.90	64.906	10.492	56595031.293380	13	453.0670	7.02746e-05	2.59994e-04
2024/03/24	04:46:19	ok	ok	452.9420	64.596	0.072801	18.82	64.883	10.436	57061782.194464	13	453.0441	6.99885e-05	2.77962e-04
2024/03/24	04:51:19	ok	ok	452.9160	64.595	0.072801	18.78	64.938	10.420	57947329.378355	12	453.0180	6.91091e-05	2.59322e-04
2024/03/24	04:56:19	ok	ok	452.8920	64.583	0.072801	18.78	64.897	10.413	55993385.799781	13	452.9847	7.02758e-05	2.62741e-04
2024/03/24	05:01:19	ok	ok	452.8520	64.578	0.072801	18.72	64.897	10.377	55708327.541482	11	452.9600	7.02355e-05	2.69115e-04
2024/03/24	05:06:19	ok	ok	452.8640	64.576	0.072801	18.82	64.680	10.403	55761689.254443	11	452.9723	7.00905e-05	2.65715e-04
2024/03/24	05:11:19	ok	ok	452.8680	64.577	0.072801	18.84	64.685	10.422	56397073.317067	12	453.0119	6.83377e-05	2.73473e-04
2024/03/24	05:16:19	ok	ok	452.8520	64.565	0.072801	18.84	64.613	10.410	55717034.160793	11	452.9509	7.02986e-05	2.71204e-04
2024/03/24	05:21:19	ok	ok	452.8500	64.571	0.072801	18.90	64.634	10.448	57596316.409165	11	452.9490	7.06778e-05	2.77228e-04
2024/03/24	05:26:19	ok	ok	452.8240	64.561	0.072801	18.91	64.565	10.445	55663781.272023	12	452.9590	6.88422e-05	2.73336e-04
2024/03/24	05:31:19	ok	ok	452.8260	64.562	0.072801	18.93	64.579	10.457	57506919.510973	12	452.9647	6.85999e-05	2.72183e-04
2024/03/24	05:36:19	ok	ok	452.8040	64.551	0.072801	18.89	64.631	10.440	57409360.297269	11	452.9069	7.01635e-05	2.65860e-04
2024/03/24	05:41:19	--	ok	452.7880	64.547	0.072801	18.79	64.778	10.402	57949111.588381	13	452.8757	7.04131e-05	2.59013e-04
2024/03/24	05:41:26	ok	ok	453.0580	64.608	0.072811	18.87	64.721	10.446	74380244.316598	13	453.1239	7.08980e-05	2.55299e-04
2024/03/24	05:46:25	ok	ok	452.9360	64.585	0.072811	18.69	64.782	10.343	60812684.536025	14	453.0290	6.90886e-05	2.52484e-04
2024/03/24	05:51:25	ok	ok	452.9000	64.577	0.072811	18.66	64.817	10.330	60766272.170511	13	452.9798	7.06228e-05	2.65743e-04
2024/03/24	05:56:25	ok	ok	452.8760	64.579	0.072811	18.63	64.845	10.318	60976807.851424	12	452.9748	6.93913e-05	2.62431e-04
2024/03/24	06:01:25	ok	ok	452.8580	64.565	0.072811	18.62	64.800	10.302	58831725.730215	13	452.9382	7.01475e-05	2.64817e-04
2024/03/24	06:06:25	ok	ok	452.8220	64.558	0.072811	18.53	64.837	10.255	60434142.729490	13	452.9147	6.97939e-05	2.69726e-04
2024/03/24	06:11:25	ok	ok	452.8220	64.561	0.072811	18.56	64.791	10.264	60241145.927255	13	452.9142	6.98357e-05	2.67685e-04
2024/03/24	06:16:25	ok	ok	452.8160	64.560	0.072811	18.60	64.617	10.264	61825240.609681	13	452.9113	7.01394e-05	2.69178e-04
2024/03/24	06:21:25	ok	ok	452.8240	64.558	0.072811	18.65	64.575	10.284	59876831.989546	13	452.9085	7.02413e-05	2.76598e-04
2024/03/24	06:26:25	ok	ok	452.8160	64.548	0.072811	18.66	64.556	10.289	59585300.379831	11	452.9065	7.05532e-05	2.61711e-04
2024/03/24	06:31:25	--	ok	452.7880	64.543	0.072811	18.66	64.585	10.293	61462451.595422	11	452.8803	7.04288e-05	2.67991e-04
2024/03/24	06:31:32	ok	ok	453.0320	64.610	0.072822	18.68	64.547	10.297	67713189.591230	12	453.1154	6.92652e-05	2.58385e-04
2024/03/24	06:36:31	ok	ok	452.9940	64.602	0.072822	18.68	64.538	10.296	56143722.629788	11	453.0914	7.00543e-05	2.77516e-04
2024/03/24	06:41:31	ok	ok	452.9580	64.593	0.072822	18.65	64.575	10.284	57470686.697470	13	453.0553	7.03683e-05	2.69676e-04
2024/03/24	06:46:31	ok	ok	452.9460	64.595	0.072822	18.66	64.576	10.292	56400469.714152	12	453.0790	6.88840e-05	2.74092e-04
2024/03/24	06:51:31	ok	ok	452.9480	64.590	0.072822	18.70	64.520	10.309	57371666.675570	13	453.0857	6.76865e-05	2.61297e-04
2024/03/24	06:56:31	ok	ok	452.9020	64.578	0.072822	18.58	64.672	10.255	55393901.444483	13	453.0331	6.81449e-05	2.54980e-04
2024/03/24	07:01:31	ok	ok	452.8580	64.564	0.072822	18.49	64.730	10.213	54609067.699241	12	452.9740	6.87988e-05	2.59425e-04
2024/03/24	07:06:31	ok	ok	452.8300	64.560	0.072822	18.48	64.736	10.206	56492191.745154	13	452.9606	6.82115e-05	2.58260e-04
2024/03/24	07:11:31	ok	ok	452.8000	64.557	0.072822	18.43	64.691	10.173	55257098.893392	12	452.9469	6.85066e-05	2.68721e-04
2024/03/24	07:16:31	ok	ok	452.8160	64.555	0.072822	18.52	64.512	10.194	56080349.989695	13	452.9606	6.82061e-05	2.58260e-04
2024/03/24	07:21:31	ok	ok	452.8280	64.552	0.072822	18.55	64.428	10.199	55570471.880951	13	452.9607	6.80272e-05	2.67638e-04
2024/03/24	07:26:31	ok	ok	452.8180	64.555	0.072822	18.58	64.451	10.220	55952199.495216	13	452.9496	6.81823e-05	2.71837e-04
2024/03/24	07:31:31	ok	ok	452.8140	64.556	0.072822	18.56	64.508	10.219	54485190.696878	12	452.9460	6.83288e-05	2.76156e-04
2024/03/24	07:36:31	ok	ok	452.8040	64.543	0.072822	18.62	64.396	10.237	57005339.242918	12	452.9408	6.80496e-05	2.84506e-04
2024/03/24	07:41:31	ok	ok	452.8040	64.554	0.072822	18.62	64.407	10.239	53997014.098129	11	452.8953	7.06409e-05	2.66346e-04
2024/03/24	07:46:31	--	ok	452.7900	64.540	0.072822	18.62	64.419	10.241	55813321.366158	13	452.9120	6.79126e-05	2.59589e-04
2024/03/24	07:46:37	ok	ok	453.0460	64.609	0.072832	18.65	64.411	10.258	67973565.281334	13	453.1289	6.98173e-05	2.70425e-04
2024/03/24	07:51:37	ok	ok	452.9860	64.593	0.072832	18.63	64.378	10.244	56357518.766329	12	453.0991	6.84690e-05	2.64957e-04
2024/03/24	07:56:37	ok	ok	452.9680	64.591	0.072832	18.65	64.360	10.249	55496475.517816	12	453.1018	6.85141e-05	2.59752e-04
2024/03/24	08:01:37	ok	ok	452.9500	64.586	0.072832	18.65	64.379	10.252	57093838.240947	12	453.0811	6.86086e-05	2.73063e-04
2024/03/24	08:06:37	ok	ok	452.9400	64.580	0.072832	18.68	64.314	10.260	57979266.770715	12	453.0778	6.88211e-05	2.78964e-04
2024/03/24	08:11:37	ok	ok	452.9380	64.591	0.072832	18.70	64.329	10.278	58076042.227545	11	453.0369	7.00790e-05	2.74773e-04
2024/03/24	08:16:37	ok	ok	452.9140	64.574	0.072832	18.69	64.338	10.272	56834563.083853	11	453.0302	6.98624e-05	2.72800e-04
2024/03/24	08:21:37	ok	ok	452.9360	64.580	0.072832	18.75	64.245	10.291	57878470.933345	12	453.0466	6.89455e-05	2.54070e-04
2024/03/24	08:26:37	ok	ok	452.9380	64.579	0.072832	18.80	64.204	10.318	56541405.078818	11	453.0305	6.97286e-05	2.70687e-04
2024/03/24	08:31:37	ok	ok	452.9420	64.572	0.072832	18.83	64.237	10.342	56827829.338268	12	453.0471	6.85704e-05	2.60606e-04
2024/03/24	08:36:37	ok	ok	452.9340	64.579	0.072832	18.89	64.187	10.368	58616370.237588	12	453.0449	6.90347e-05	2.66878e-04
2024/03/24	08:41:37	ok	ok	452.9400	64.578	0.072832	18.89	64.135	10.359	58177496.545909	12	453.0773	6.79945e-05	2.77983e-04
2024/03/24	08:46:37	ok	ok	452.9580	64.581	0.072832	18.97	64.118	10.409	58553346.288442	13	453.0620	6.95789e-05	2.82997e-04
2024/03/24	08:51:37	ok	ok	452.9500	64.579	0.072832	19.01	64.105	10.431	58677395.750406	13	453.0779	6.74832e-05	2.68768e-04
2024/03/24	08:56:37	ok	ok	452.9380	64.576	0.072832	19.03	64.118	10.444	59197051.637540	13	453.0367	6.98278e-05	2.80606e-04
2024/03/24	09:01:37	ok	ok	452.9360	64.578	0.072832	19.09	64.057	10.468	60039918.142735	13	453.0397	6.98869e-05	2.81997e-04
2024/03/24	09:06:37	ok	ok	452.9340	64.571	0.072832	19.07	64.054	10.459	59150400.792059	13	453.0322	6.96521e-05	2.87239e-04
2024/03/24	09:11:37	ok	ok	452.9480	64.573	0.072832	19.13	64.071	10.497	58118411.038622	13	453.0466	6.93157e-05	2.74737e-04
2024/03/24	09:16:37	ok	ok	452.9440	64.574	0.072832	19.17	64.068	10.523	57424154.622235	12	453.0827	6.78741e-05	2.70381e-04
2024/03/24	09:21:37	ok	ok	452.9340	64.570	0.072832	19.18	64.141	10.543	60076298.591752	11	453.0302	6.98578e-05	2.72800e-04
2024/03/24	09:26:37	ok	ok	452.9380	64.571	0.072832	19.23	64.039	10.553	58081378.926724	13	453.0398	6.96244e-05	2.82987e-04
2024/03/24	09:31:37	ok	ok	452.9300	64.574	0.072832	19.24	64.050	10.563	60260367.932480	11	453.0393	6.91675e-05	2.76050e-04
2024/03/24	09:36:37	ok	ok	452.9320	64.570	0.072832	19.29	64.117	10.602	60251318.569163	11	453.0261	6.97596e-05	2.69251e-04
2024/03/24	09:41:37	ok	ok	452.9120	64.565	0.072832	19.31	64.041	10.606	59419893.354521	11	453.0285	6.91126e-05	2.76506e-04
2024/03/24	09:46:37	ok	ok	452.9040	64.560	0.072832	19.34	64.105	10.635	60166314.388132	13	452.9985	6.99937e-05	2.68973e-04
2024/03/24	09:51:37	ok	ok	452.9220	64.565	0.072832	19.35	64.099	10.642	60514009.751458	12	453.0266	6.82046e-05	2.56922e-04
2024/03/24	09:56:37	ok	ok	452.9160	64.567	0.072832	19.40	64.063	10.663	59282440.369028	12	453.0462	6.79902e-05	2.56925e-04
2024/03/24	10:01:37	ok	ok	452.9080	64.570	0.072832	19.41	64.054	10.670	60706478.973777	12	453.0315	6.84011e-05	2.62617e-04
2024/03/24	10:06:37	ok	ok	452.8900	64.557	0.072832	19.47	64.025	10.702	60970229.080380	12	453.0280	6.82452e-05	2.59704e-04
2024/03/24	10:11:37	ok	ok	452.9060	64.559	0.072832	19.47	64.054	10.707	60195596.598567	12	453.0332	6.81362e-05	2.47102e-04
2024/03/24	10:16:37	ok	ok	452.9160	64.565	0.072832	19.54	64.063	10.752	61194431.807174	12	453.0472	6.77809e-05	2.69620e-04
2024/03/24	10:21:37	ok	ok	452.9020	64.570	0.072832	19.57	64.030	10.765	60267027.193222	12	453.0402	6.77098e-05	2.60519e-04
2024/03/24	10:26:37	ok	ok	452.8880	64.561	0.072832	19.58	64.044	10.776	62724798.252345	12	453.0246	6.78488e-05	2.65375e-04
2024/03/24	10:31:37	ok	ok	452.8900	64.554	0.072832	19.62	64.077	10.809	60676585.686919	13	453.0298	6.70007e-05	2.47271e-04
2024/03/24	10:36:37	ok	ok	452.8980	64.564	0.072832	19.65	64.053	10.821	62079681.977707	12	453.0228	6.78535e-05	2.59552e-04
2024/03/24	10:41:37	ok	ok	452.8700	64.552	0.072832	19.69	64.080	10.853	59941506.665805	12	453.0220	6.71545e-05	2.58873e-04
2024/03/24	10:46:37	ok	ok	452.8880	64.556	0.072832	19.72	64.063	10.869	61576823.057945	13	453.0308	6.73163e-05	2.47351e-04
2024/03/24	10:51:37	ok	ok	452.9000	64.557	0.072832	19.78	64.012	10.896	60952981.828176	13	453.0231	6.74738e-05	2.52764e-04
2024/03/24	10:56:37	ok	ok	452.8980	64.559	0.072832	19.82	63.977	10.917	59128132.525584	12	453.0263	6.73647e-05	2.54822e-04
2024/03/24	11:01:37	ok	ok	452.8800	64.557	0.072832	19.84	64.050	10.938	61670583.314644	12	453.0233	6.74532e-05	2.63084e-04
2024/03/24	11:06:37	ok	ok	452.8800	64.551	0.072832	19.91	63.970	10.971	60896487.377753	13	453.0270	6.74143e-05	2.49105e-04
2024/03/24	11:11:37	ok	ok	452.8860	64.559	0.072832	19.95	64.027	11.006	60767973.724041	13	453.0289	6.68945e-05	2.43149e-04
2024/03/24	11:16:37	ok	ok	452.8820	64.551	0.072832	19.96	63.958	11.005	63575686.764228	13	453.0271	6.65510e-05	2.54440e-04
2024/03/24	11:21:37	ok	ok	452.8780	64.556	0.072832	20.02	64.021	11.054	61298422.613281	13	453.0261	6.65277e-05	2.50353e-04
2024/03/24	11:26:37	ok	ok	452.8760	64.550	0.072832	20.07	64.077	11.091	61631832.307594	12	453.0273	6.64487e-05	2.67854e-04
2024/03/24	11:31:37	ok	ok	452.8780	64.549	0.072832	20.09	64.059	11.105	61905488.063839	13	453.0245	6.67954e-05	2.58634e-04
2024/03/24	11:36:37	ok	ok	452.8580	64.547	0.072832	20.11	64.041	11.112	60120420.246760	13	453.0134	6.63222e-05	2.60277e-04
2024/03/24	11:41:37	ok	ok	452.8720	64.554	0.072832	20.19	63.995	11.158	61040009.155466	13	453.0227	6.61587e-05	2.52436e-04
2024/03/24	11:46:37	ok	ok	452.8400	64.541	0.072832	20.18	64.114	11.170	63970447.110102	13	453.0085	6.58201e-05	2.68981e-04
2024/03/24	11:51:37	ok	ok	452.8520	64.546	0.072832	20.23	64.031	11.192	61412689.570270	13	453.0192	6.62787e-05	2.69084e-04
2024/03/24	11:56:37	ok	ok	452.8560	64.543	0.072832	20.26	64.036	11.212	62636635.218483	12	452.9770	6.75028e-05	2.60234e-04
2024/03/24	12:01:37	ok	ok	452.8500	64.540	0.072832	20.32	64.045	11.251	62695636.442643	13	452.9922	6.65855e-05	2.53788e-04
2024/03/24	12:06:37	ok	ok	452.8520	64.541	0.072832	20.39	64.039	11.295	62379271.992787	13	453.0095	6.63286e-05	2.66698e-04
2024/03/24	12:11:37	ok	ok	452.8460	64.546	0.072832	20.42	64.013	11.310	61982009.004754	13	453.0086	6.60412e-05	2.67988e-04
2024/03/24	12:16:37	ok	ok	452.8460	64.546	0.072832	20.47	64.044	11.353	61711049.917737	13	453.0106	6.58972e-05	2.64716e-04
2024/03/24	12:21:37	ok	ok	452.8360	64.539	0.072832	20.50	63.998	11.364	62882928.113318	13	452.9939	6.65088e-05	2.67442e-04
2024/03/24	12:26:37	ok	ok	452.8280	64.536	0.072832	20.56	63.999	11.401	62658872.733629	13	452.9728	6.65054e-05	2.68785e-04
2024/03/24	12:31:37	ok	ok	452.8200	64.530	0.072832	20.58	64.022	11.416	62573570.955855	14	452.8815	6.94896e-05	3.32921e-04
2024/03/24	12:36:37	ok	ok	452.8140	64.535	0.072832	20.62	64.091	11.457	62883003.278621	14	452.8731	6.94218e-05	3.43197e-04
2024/03/24	12:41:37	--	ok	452.7920	64.529	0.072832	20.66	63.989	11.467	62556367.398127	12	452.8280	7.09449e-05	3.27496e-04
2024/03/24	12:41:44	ok	ok	453.0420	64.585	0.072842	20.66	64.009	11.470	75264281.754280	11	452.9936	7.30483e-05	3.36935e-04
2024/03/24	12:46:43	ok	ok	452.9940	64.577	0.072842	20.70	64.057	11.508	65765218.847743	13	453.1431	6.64602e-05	2.81309e-04
2024/03/24	12:51:43	ok	ok	452.9720	64.578	0.072842	20.70	64.027	11.502	65542042.203011	14	453.0183	7.00364e-05	3.22981e-04
2024/03/24	12:56:43	ok	ok	452.9820	64.574	0.072842	20.74	64.076	11.538	65100599.291348	14	453.0221	6.97999e-05	3.44866e-04
2024/03/24	13:01:43	ok	ok	452.9740	64.573	0.072842	20.80	64.054	11.573	67753307.137140	14	453.0136	6.97993e-05	3.25478e-04
2024/03/24	13:06:43	ok	ok	452.9800	64.575	0.072842	20.82	64.109	11.592	65187169.708710	14	453.0123	6.94516e-05	3.40477e-04
2024/03/24	13:11:43	ok	ok	452.9620	64.566	0.072842	20.87	64.048	11.619	66081638.698590	14	453.0068	6.91871e-05	3.37214e-04
2024/03/24	13:16:43	ok	ok	452.9540	64.562	0.072842	20.93	63.986	11.646	64531860.690809	14	453.0073	6.92250e-05	3.30671e-04
2024/03/24	13:21:43	ok	ok	452.9640	64.569	0.072842	20.98	64.041	11.694	65759903.170945	14	452.9967	6.90656e-05	3.35853e-04
2024/03/24	13:26:43	ok	ok	452.9380	64.570	0.072842	21.00	64.044	11.705	68159055.672304	12	452.9753	6.97697e-05	3.04664e-04
2024/03/24	13:31:43	ok	ok	452.9300	64.553	0.072842	21.00	64.123	11.720	68468835.897104	12	452.9579	7.02422e-05	3.04694e-04
2024/03/24	13:36:43	ok	ok	452.9200	64.557	0.072842	21.07	64.085	11.760	67259502.734791	12	452.9500	7.03191e-05	3.12622e-04
2024/03/24	13:41:43	ok	ok	452.9020	64.554	0.072842	21.11	64.105	11.794	61877250.201305	14	452.9573	6.97268e-05	3.00719e-04
2024/03/24	13:46:43	ok	ok	452.8700	64.542	0.072842	21.14	64.077	11.808	61399404.354697	12	452.9772	6.82266e-05	2.57915e-04
2024/03/24	13:51:43	ok	ok	452.8760	64.546	0.072842	21.17	64.105	11.833	61873893.331289	11	452.9730	6.79697e-05	2.75610e-04
2024/03/24	13:56:43	ok	ok	452.8620	64.545	0.072842	21.18	64.108	11.843	63164911.490230	12	452.9689	6.78634e-05	2.63289e-04
2024/03/24	14:01:43	ok	ok	452.8440	64.534	0.072842	21.21	64.144	11.869	61966970.102107	13	452.9632	6.70264e-05	2.44936e-04
2024/03/24	14:06:43	ok	ok	452.8320	64.533	0.072842	21.26	64.112	11.893	61681031.453136	13	452.9611	6.66991e-05	2.61213e-04
2024/03/24	14:11:43	ok	ok	452.8100	64.527	0.072842	21.27	64.114	11.902	62071465.176372	13	452.9442	6.66417e-05	2.57625e-04
2024/03/24	14:16:43	ok	ok	452.8000	64.524	0.072842	21.28	64.158	11.920	62870272.170055	12	452.9074	6.77392e-05	2.44468e-04
2024/03/24	14:21:43	--	ok	452.7860	64.527	0.072842	21.37	64.082	11.965	64812098.268685	13	452.9082	6.72718e-05	2.59458e-04
2024/03/24	14:21:50	ok	ok	453.0620	64.589	0.072853	21.40	64.036	11.976	70783144.249928	12	453.1416	6.81327e-05	2.45434e-04
2024/03/24	14:26:49	ok	ok	452.9780	64.573	0.072853	21.40	64.108	11.990	63330976.938591	12	453.0903	6.77724e-05	2.64202e-04
2024/03/24	14:31:49	ok	ok	452.9560	64.574	0.072853	21.47	64.131	12.042	63072028.489765	13	453.0841	6.69005e-05	2.41468e-04
2024/03/24	14:36:49	ok	ok	452.9500	64.562	0.072853	21.45	64.086	12.025	62739070.443269	12	453.0486	6.74656e-05	2.61786e-04
2024/03/24	14:41:49	ok	ok	452.9320	64.564	0.072853	21.51	64.096	12.066	61182750.673875	12	453.0399	6.72960e-05	2.50765e-04
2024/03/24	14:46:49	ok	ok	452.9220	64.558	0.072853	21.57	64.099	12.105	60893099.643191	12	453.0156	6.81239e-05	2.60716e-04
2024/03/24	14:51:49	ok	ok	452.8820	64.547	0.072853	21.55	64.063	12.089	62631894.453973	13	453.0125	6.68057e-05	2.57374e-04
2024/03/24	14:56:49	ok	ok	452.8840	64.552	0.072853	21.64	64.121	12.162	62900546.118805	13	453.0165	6.61553e-05	2.50180e-04
2024/03/24	15:01:49	ok	ok	452.8500	64.544	0.072853	21.61	64.178	12.152	60339650.068288	12	452.9519	6.81746e-05	2.54526e-04
2024/03/24	15:06:49	ok	ok	452.8440	64.539	0.072853	21.62	64.222	12.170	60496748.501261	13	452.9685	6.63042e-05	2.55703e-04
2024/03/24	15:11:49	ok	ok	452.8120	64.529	0.072853	21.64	64.224	12.181	62932236.511882	12	452.9130	6.78783e-05	2.55350e-04
2024/03/24	15:16:49	ok	ok	452.8100	64.531	0.072853	21.71	64.205	12.227	59863678.708784	12	452.9154	6.74057e-05	2.60376e-04
2024/03/24	15:21:49	--	ok	452.7900	64.528	0.072853	21.72	64.250	12.245	63719860.461671	12	452.8936	6.72507e-05	2.63146e-04
2024/03/24	15:21:56	ok	ok	453.0340	64.582	0.072864	21.75	64.236	12.263	71477193.726218	13	453.1161	6.81764e-05	2.55359e-04
2024/03/24	15:26:55	ok	ok	452.9740	64.573	0.072864	21.80	64.263	12.298	62946287.746103	13	453.1006	6.66454e-05	2.52537e-04
2024/03/24	15:31:55	ok	ok	452.9520	64.567	0.072864	21.81	64.277	12.310	64516530.234115	13	453.0810	6.64426e-05	2.54633e-04
2024/03/24	15:36:55	ok	ok	452.9220	64.559	0.072864	21.84	64.273	12.330	63740122.449437	12	453.0299	6.73646e-05	2.73387e-04
2024/03/24	15:41:55	ok	ok	452.9080	64.556	0.072864	21.89	64.222	12.361	62261011.900440	13	453.0334	6.67360e-05	2.62074e-04
2024/03/24	15:46:55	ok	ok	452.8900	64.550	0.072864	21.92	64.237	12.383	63641674.973551	13	453.0169	6.66531e-05	2.53446e-04
2024/03/24	15:51:55	ok	ok	452.8800	64.547	0.072864	21.96	64.274	12.420	64537480.535372	13	453.0154	6.63868e-05	2.51169e-04
2024/03/24	15:56:55	ok	ok	452.8640	64.539	0.072864	21.98	64.277	12.430	64607742.323143	12	452.9651	6.69181e-05	2.58975e-04
2024/03/24	16:01:55	ok	ok	452.8300	64.528	0.072864	21.98	64.318	12.438	64391126.877924	13	452.9531	6.59744e-05	2.53979e-04
2024/03/24	16:06:55	ok	ok	452.8140	64.527	0.072864	22.05	64.291	12.485	65530036.645301	12	452.9074	6.74637e-05	2.63656e-04
2024/03/24	16:11:55	--	ok	452.7860	64.527	0.072864	22.09	64.300	12.519	65093060.469127	12	452.8957	6.71382e-05	2.56119e-04
2024/03/24	16:12:02	ok	ok	453.0400	64.583	0.072874	22.09	64.311	12.521	76635390.549570	14	453.1297	6.72173e-05	2.62708e-04
2024/03/24	16:17:01	ok	ok	452.8900	64.548	0.072874	21.89	64.741	12.460	66104743.823206	11	452.9787	6.72245e-05	2.58523e-04
2024/03/24	16:22:01	ok	ok	452.8040	64.524	0.072874	21.67	65.078	12.362	64445033.996209	14	452.8956	6.72843e-05	2.46165e-04
2024/03/24	16:27:01	--	ok	452.7300	64.502	0.072874	21.64	64.991	12.327	66936760.402829	14	452.8197	6.77480e-05	2.39941e-04
2024/03/24	16:27:08	ok	ok	453.0760	64.594	0.072888	21.64	65.000	12.329	75923308.365219	13	453.1365	6.82207e-05	2.47259e-04
2024/03/24	16:32:07	ok	ok	452.9660	64.569	0.072888	21.61	65.016	12.311	65568655.976748	12	453.0572	6.71838e-05	2.46279e-04
2024/03/24	16:37:07	ok	ok	452.9320	64.560	0.072888	21.60	64.932	12.285	68885365.715375	13	453.0159	6.75109e-05	2.46036e-04
2024/03/24	16:42:07	ok	ok	452.8700	64.553	0.072888	21.55	64.942	12.255	70324822.683199	12	452.9634	6.79318e-05	2.44040e-04
2024/03/24	16:47:07	ok	ok	452.8160	64.533	0.072888	21.47	65.069	12.219	68600443.202676	12	452.9126	6.79870e-05	2.43495e-04
2024/03/24	16:52:07	--	ok	452.7640	64.522	0.072888	21.41	65.110	12.187	67637238.740075	13	452.8832	6.63211e-05	2.54979e-04
2024/03/24	16:52:14	ok	ok	453.0160	64.586	0.0729	21.42	65.103	12.195	74411455.841040	12	453.1236	6.76629e-05	2.44897e-04
2024/03/24	16:57:13	ok	ok	452.9360	64.572	0.0729	21.38	65.084	12.161	66335348.367249	12	453.0429	6.76626e-05	2.43556e-04
2024/03/24	17:02:13	ok	ok	452.8920	64.561	0.0729	21.33	65.093	12.124	62960865.893469	13	453.0206	6.62880e-05	2.46230e-04
2024/03/24	17:07:13	ok	ok	452.8580	64.544	0.0729	21.31	65.092	12.114	61633346.124390	13	452.9688	6.67120e-05	2.39344e-04
2024/03/24	17:12:13	ok	ok	452.8100	64.532	0.0729	21.24	65.087	12.064	65609358.779968	12	452.9073	6.79190e-05	2.49362e-04
2024/03/24	17:17:13	--	ok	452.7640	64.524	0.0729	21.23	65.115	12.058	62640467.175847	13	452.8807	6.67879e-05	2.51159e-04
2024/03/24	17:17:20	ok	ok	453.0320	64.592	0.072912	21.27	65.074	12.081	70262058.186496	11	453.0284	7.14472e-05	3.18130e-04
2024/03/24	17:22:19	ok	ok	452.9300	64.568	0.072912	21.20	65.110	12.039	62622226.177184	12	453.0185	6.80338e-05	2.28008e-04
2024/03/24	17:27:19	ok	ok	452.8700	64.550	0.072912	21.13	65.106	11.988	61455899.046881	12	452.9751	6.79506e-05	2.33874e-04
2024/03/24	17:32:19	ok	ok	452.8360	64.542	0.072912	21.09	65.087	11.955	61952097.923886	14	452.8886	6.92112e-05	3.04954e-04
2024/03/24	17:37:19	--	ok	452.7960	64.530	0.072912	21.04	65.119	11.929	63053860.605980	13	452.9071	6.76425e-05	2.33691e-04
2024/03/24	17:37:26	ok	ok	453.0700	64.596	0.072922	21.10	65.089	11.966	73209458.356958	13	453.1181	6.91706e-05	3.15832e-04
2024/03/24	17:42:25	ok	ok	452.9540	64.572	0.072922	21.01	65.135	11.914	64254201.591488	14	453.0155	6.93039e-05	3.13155e-04
2024/03/24	17:47:25	ok	ok	452.9040	64.563	0.072922	21.00	65.083	11.895	66447720.039389	14	452.9603	6.93890e-05	2.92928e-04
2024/03/24	17:52:25	ok	ok	452.8660	64.549	0.072922	20.94	65.092	11.856	64032129.611780	14	452.9218	6.92561e-05	2.76499e-04
2024/03/24	17:57:25	ok	ok	452.8360	64.539	0.072922	20.91	65.116	11.842	64045657.205755	14	452.8942	6.90978e-05	3.18452e-04
2024/03/24	18:02:25	ok	ok	452.8000	64.530	0.072922	20.87	65.148	11.819	67006424.261261	14	452.8457	6.96006e-05	2.97113e-04
2024/03/24	18:07:25	--	ok	452.7400	64.517	0.072922	20.84	65.183	11.805	67813659.322670	12	452.7755	6.99218e-05	2.96895e-04
2024/03/24	18:07:32	ok	ok	453.0400	64.591	0.072935	20.83	65.139	11.788	75234830.146499	14	453.0632	7.04758e-05	3.28396e-04
2024/03/24	18:12:31	ok	ok	452.9440	64.571	0.072935	20.79	65.171	11.764	65871596.607077	14	452.9999	6.95179e-05	3.17784e-04
2024/03/24	18:17:31	ok	ok	452.9000	64.559	0.072935	20.70	65.167	11.707	64204260.112227	14	452.9441	7.00692e-05	3.05472e-04
2024/03/24	18:22:31	ok	ok	452.8560	64.544	0.072935	20.62	65.231	11.660	63876480.512308	14	452.8962	6.98513e-05	2.99155e-04
2024/03/24	18:27:31	ok	ok	452.8300	64.539	0.072935	20.64	65.176	11.669	65622482.060981	14	452.8741	6.95540e-05	3.03524e-04
2024/03/24	18:32:31	--	ok	452.7700	64.522	0.072935	20.56	65.148	11.606	64255970.459220	14	452.8187	6.97294e-05	3.17357e-04
2024/03/24	18:32:37	ok	ok	453.0460	64.586	0.072947	20.56	65.180	11.612	75638735.672082	13	453.1911	6.60757e-05	2.54143e-04
2024/03/24	18:37:37	ok	ok	452.9420	64.570	0.072947	20.39	65.350	11.527	63054907.872245	13	453.0794	6.66050e-05	2.61053e-04
2024/03/24	18:42:37	ok	ok	452.8720	64.554	0.072947	20.28	65.389	11.458	65946245.394838	13	453.0068	6.68428e-05	2.49398e-04
2024/03/24	18:47:37	ok	ok	452.8120	64.537	0.072947	20.22	65.362	11.416	66832475.517310	13	452.9568	6.66411e-05	2.43929e-04
2024/03/24	18:52:37	--	ok	452.7760	64.533	0.072947	20.22	65.261	11.399	64557926.739652	13	452.9150	6.65238e-05	2.50288e-04
2024/03/24	18:52:44	ok	ok	453.0680	64.600	0.072958	20.26	65.245	11.424	75199544.006745	13	453.1760	6.79761e-05	2.42777e-04
2024/03/24	18:57:43	ok	ok	453.0020	64.586	0.072958	20.21	65.185	11.376	64234169.658840	13	453.1243	6.68382e-05	2.35764e-04
2024/03/24	19:02:43	ok	ok	452.9640	64.574	0.072958	20.22	65.116	11.373	65301894.498778	13	453.1009	6.63650e-05	2.43968e-04
2024/03/24	19:07:43	ok	ok	452.9420	64.571	0.072958	20.19	65.174	11.364	62362435.000641	13	453.0594	6.70129e-05	2.33557e-04
2024/03/24	19:12:43	ok	ok	452.8920	64.560	0.072958	20.13	65.165	11.325	63637221.930810	13	453.0202	6.66408e-05	2.38003e-04
2024/03/24	19:17:43	ok	ok	452.8760	64.550	0.072958	20.11	65.089	11.294	64452766.085718	13	452.9969	6.66831e-05	2.34360e-04
2024/03/24	19:22:43	ok	ok	452.8300	64.538	0.072958	20.04	65.087	11.246	63510671.701763	13	452.9643	6.69227e-05	2.36860e-04
2024/03/24	19:27:43	--	ok	452.7980	64.530	0.072958	19.99	65.089	11.219	61625221.984838	13	452.9107	6.70082e-05	2.35217e-04
2024/03/24	19:27:50	ok	ok	453.0460	64.589	0.072969	20.08	65.084	11.274	71135371.501499	12	453.1673	6.73950e-05	2.47692e-04
2024/03/24	19:32:49	ok	ok	452.9340	64.567	0.072969	19.95	65.126	11.195	63270904.079960	12	453.0911	6.68415e-05	2.48109e-04
2024/03/24	19:37:49	ok	ok	452.8840	64.555	0.072969	19.92	65.080	11.170	61556309.620356	13	453.0354	6.68882e-05	2.39414e-04
2024/03/24	19:42:49	ok	ok	452.8660	64.551	0.072969	19.91	65.048	11.156	64951381.403332	11	452.9906	6.84287e-05	2.41245e-04
2024/03/24	19:47:49	ok	ok	452.8060	64.533	0.072969	19.77	65.208	11.091	62231653.416732	12	452.9544	6.69746e-05	2.49255e-04
2024/03/24	19:52:49	--	ok	452.7520	64.522	0.072969	19.68	65.266	11.045	62505659.733169	13	452.8980	6.68252e-05	2.49341e-04
2024/03/24	19:52:55	ok	ok	453.0240	64.585	0.072981	19.68	65.266	11.045	78147991.266159	11	453.1145	6.86816e-05	2.44793e-04
2024/03/24	19:57:55	ok	ok	452.9620	64.579	0.072981	19.61	65.243	10.995	66329602.633552	12	453.0947	6.74758e-05	2.53652e-04
2024/03/24	20:02:55	ok	ok	452.9360	64.568	0.072981	19.57	65.176	10.958	62404129.327794	13	453.0220	6.91303e-05	2.50518e-04
2024/03/24	20:07:55	ok	ok	452.9120	64.558	0.072981	19.58	65.046	10.945	64595258.143726	12	453.0413	6.75077e-05	2.44467e-04
2024/03/24	20:12:55	ok	ok	452.8840	64.550	0.072981	19.54	65.069	10.921	63607365.726357	13	453.0176	6.71216e-05	2.48035e-04
2024/03/24	20:17:55	ok	ok	452.8580	64.541	0.072981	19.51	65.075	10.903	62999042.746004	12	452.9760	6.80617e-05	2.46787e-04
2024/03/24	20:22:55	ok	ok	452.8200	64.537	0.072981	19.51	65.075	10.903	64247802.192101	12	452.9171	6.84711e-05	2.40715e-04
2024/03/24	20:27:55	ok	ok	452.8000	64.529	0.072981	19.45	65.034	10.860	64693620.358984	13	452.9172	6.77096e-05	2.40538e-04
2024/03/24	20:32:55	--	ok	452.7760	64.516	0.072981	19.41	64.997	10.827	63057652.371038	13	452.9018	6.71163e-05	2.43494e-04
2024/03/24	20:33:02	ok	ok	453.0600	64.593	0.072993	19.47	64.987	10.863	73448683.283672	11	453.1484	6.90958e-05	2.62166e-04
2024/03/24	20:38:01	ok	ok	452.9580	64.568	0.072993	19.38	64.984	10.808	66219606.390402	13	453.0918	6.71856e-05	2.45862e-04
2024/03/24	20:43:01	ok	ok	452.9300	64.561	0.072993	19.35	64.938	10.782	65682799.750339	13	453.0195	6.95221e-05	2.56591e-04
2024/03/24	20:48:01	ok	ok	452.8800	64.547	0.072993	19.27	65.046	10.746	63583059.993932	11	452.9700	6.94723e-05	2.67696e-04
2024/03/24	20:53:01	ok	ok	452.8280	64.533	0.072993	19.18	65.135	10.706	64743742.899806	12	452.9573	6.81547e-05	2.63081e-04
2024/03/24	20:58:01	--	ok	452.7740	64.521	0.072993	19.06	65.174	10.632	63535847.036141	12	452.8897	6.83783e-05	2.46471e-04
2024/03/24	20:58:08	ok	ok	453.0220	64.589	0.073004	19.06	65.144	10.627	75221472.594299	13	453.1118	6.92736e-05	2.68188e-04
2024/03/24	21:03:07	ok	ok	452.9660	64.574	0.073004	19.01	65.179	10.606	63982797.248655	12	453.0876	6.83013e-05	2.58342e-04
2024/03/24	21:08:07	ok	ok	452.9080	64.563	0.073004	18.94	65.138	10.556	64288299.700857	12	453.0417	6.89578e-05	2.61095e-04
2024/03/24	21:13:07	ok	ok	452.8780	64.552	0.073004	18.87	65.126	10.511	63889945.709695	11	452.9713	7.01314e-05	2.59670e-04
2024/03/24	21:18:07	ok	ok	452.8440	64.542	0.073004	18.79	65.112	10.456	63326979.198219	13	452.9656	6.86520e-05	2.53756e-04
2024/03/24	21:23:07	ok	ok	452.8320	64.541	0.073004	18.79	65.010	10.440	63632590.337175	12	452.9577	6.86111e-05	2.60448e-04
2024/03/24	21:28:07	ok	ok	452.8120	64.529	0.073004	18.80	64.901	10.430	63466337.764776	12	452.9204	6.87823e-05	2.52062e-04
2024/03/24	21:33:07	ok	ok	452.8000	64.524	0.073004	18.83	64.877	10.445	65387073.945640	11	452.9057	6.98501e-05	2.67837e-04
2024/03/24	21:38:07	--	ok	452.7840	64.523	0.073004	18.82	64.863	10.433	64031414.027352	12	452.9140	6.85694e-05	2.67334e-04
2024/03/24	21:38:14	ok	ok	453.0100	64.584	0.073015	18.82	64.804	10.423	72980901.371569	11	453.0959	7.06951e-05	2.47688e-04
2024/03/24	21:43:13	ok	ok	452.9700	64.573	0.073015	18.78	64.805	10.399	63099793.101967	13	453.0624	7.01438e-05	2.69570e-04
2024/03/24	21:48:13	ok	ok	452.9460	64.564	0.073015	18.72	64.787	10.360	63411491.898729	12	453.0428	6.90194e-05	2.57269e-04
2024/03/24	21:53:13	ok	ok	452.9300	64.556	0.073015	18.72	64.787	10.360	62395661.586738	12	453.0269	6.89668e-05	2.59624e-04
2024/03/24	21:58:13	ok	ok	452.9100	64.550	0.073015	18.69	64.804	10.346	61378589.612304	12	453.0286	6.79273e-05	2.66805e-04
2024/03/24	22:03:13	ok	ok	452.8840	64.547	0.073015	18.66	64.808	10.329	61375736.989309	13	453.0155	6.76841e-05	2.55981e-04
2024/03/24	22:08:13	ok	ok	452.8340	64.530	0.073015	18.52	64.947	10.263	64608950.599635	13	452.9305	6.91031e-05	2.63325e-04
2024/03/24	22:13:13	--	ok	452.7880	64.523	0.073015	18.48	64.950	10.239	64019508.954289	13	452.9095	6.82013e-05	2.56478e-04
2024/03/24	22:13:20	ok	ok	453.0360	64.582	0.073026	18.45	64.895	10.213	73145646.588600	12	453.1500	6.87791e-05	2.61728e-04
2024/03/24	22:18:19	ok	ok	452.9480	64.566	0.073026	18.40	64.938	10.194	62345192.555686	12	453.0499	6.88223e-05	2.52688e-04
2024/03/24	22:23:19	ok	ok	452.9160	64.556	0.073026	18.33	64.909	10.147	64430683.687422	12	453.0232	6.88178e-05	2.57038e-04
2024/03/24	22:28:19	ok	ok	452.8940	64.543	0.073026	18.29	64.901	10.121	62539487.395612	13	452.9885	6.94139e-05	2.69863e-04
2024/03/24	22:33:19	ok	ok	452.8620	64.541	0.073026	18.25	64.874	10.091	63247305.337207	12	452.9657	6.85919e-05	2.49347e-04
2024/03/24	22:38:19	ok	ok	452.8240	64.533	0.073026	18.19	64.874	10.057	61354968.026772	12	452.9612	6.78186e-05	2.70546e-04
2024/03/24	22:43:19	ok	ok	452.8080	64.524	0.073026	18.12	64.874	10.014	63501105.406897	11	452.9046	6.90586e-05	2.64261e-04
2024/03/24	22:48:19	ok	ok	452.8020	64.522	0.073026	18.18	64.730	10.025	62836718.313806	12	452.8949	6.91411e-05	2.56680e-04
2024/03/24	22:53:19	--	ok	452.7860	64.513	0.073026	18.19	64.581	10.012	62250186.651090	12	452.9163	6.81560e-05	2.64430e-04
2024/03/24	22:53:26	ok	ok	453.0200	64.577	0.073037	18.19	64.613	10.017	71571910.864442	12	453.1504	6.84979e-05	2.69459e-04
2024/03/24	22:58:25	ok	ok	453.0000	64.573	0.073037	18.18	64.599	10.005	64311886.011996	12	453.1087	6.81275e-05	2.62453e-04
2024/03/24	23:03:25	ok	ok	452.9860	64.573	0.073037	18.15	64.594	9.989	59888945.901381	14	453.0738	6.93943e-05	2.46985e-04
2024/03/24	23:08:25	ok	ok	452.9660	64.558	0.073037	18.16	64.588	9.996	62006422.212896	15	453.0642	6.84741e-05	2.57223e-04
2024/03/24	23:13:25	ok	ok	452.9560	64.564	0.073037	18.14	64.584	9.979	62300437.846731	13	453.0559	6.92089e-05	2.72382e-04
2024/03/24	23:18:25	ok	ok	452.9300	64.552	0.073037	18.09	64.576	9.953	61790491.969513	13	453.0142	6.97557e-05	2.60847e-04
2024/03/24	23:23:25	ok	ok	452.9240	64.548	0.073037	18.09	64.576	9.953	61361731.209212	13	453.0082	6.98855e-05	2.66025e-04
2024/03/24	23:28:25	ok	ok	452.8780	64.536	0.073037	18.00	64.700	9.913	62591575.234034	12	452.9629	6.90797e-05	2.56666e-04
2024/03/24	23:33:25	ok	ok	452.8140	64.520	0.073037	17.88	64.805	9.860	60064824.236956	13	452.9215	6.88531e-05	2.52569e-04
2024/03/24	23:38:25	--	ok	452.7760	64.514	0.073037	17.81	64.804	9.819	63049070.532442	13	452.9017	6.80693e-05	2.51213e-04
2024/03/24	23:38:32	ok	ok	453.0240	64.576	0.073048	17.81	64.804	9.819	74543344.071688	13	453.1451	6.80535e-05	2.61637e-04
2024/03/24	23:43:31	ok	ok	452.9600	64.563	0.073048	17.78	64.727	9.791	64123542.785788	13	453.0979	6.81328e-05	2.64525e-04
2024/03/24	23:48:31	ok	ok	453.0380	64.586	0.073048	18.00	64.205	9.838	63286742.550563	14	453.1311	6.95093e-05	2.50750e-04
2024/03/24	23:53:31	ok	ok	453.0600	64.592	0.073048	18.08	64.121	9.873	63918529.377832	11	453.1420	7.05772e-05	2.63055e-04
2024/03/24	23:58:31	ok	ok	453.0640	64.586	0.073048	18.09	64.082	9.876	61674389.897786	14	453.1626	6.94699e-05	2.65410e-04
2024/03/25	00:03:31	ok	ok	453.0580	64.583	0.073048	18.14	64.109	9.906	61036527.249277	13	453.1776	6.79806e-05	2.57279e-04
2024/03/25	00:08:31	ok	ok	453.0840	64.589	0.073048	18.24	63.903	9.932	61640321.719664	12	453.2089	6.75113e-05	2.68054e-04
2024/03/25	00:13:31	ok	ok	453.1060	64.591	0.073048	18.32	63.835	9.970	64487636.819102	13	453.2296	6.76359e-05	2.51856e-04
2024/03/25	00:18:31	ok	ok	453.1180	64.594	0.073048	18.35	63.839	9.988	63360717.415564	12	453.2204	6.84963e-05	2.68185e-04
2024/03/25	00:23:31	ok	ok	453.1040	64.586	0.073048	18.36	63.821	9.993	63211416.784106	12	453.1888	6.92405e-05	2.48369e-04
2024/03/25	00:28:31	ok	ok	453.1160	64.591	0.073048	18.43	63.842	10.039	63095423.375609	13	453.1982	6.97995e-05	2.62741e-04
2024/03/25	00:33:31	ok	ok	453.1180	64.590	0.073048	18.42	63.821	10.026	62414263.421787	12	453.2404	6.83080e-05	2.55261e-04
2024/03/25	00:38:31	ok	ok	453.1100	64.586	0.073048	18.43	63.761	10.027	62000297.579270	12	453.2354	6.77751e-05	2.62690e-04
2024/03/25	00:43:31	ok	ok	453.0740	64.578	0.073048	18.37	63.925	10.017	61780809.051321	12	453.1600	6.92025e-05	2.57305e-04
2024/03/25	00:48:31	ok	ok	453.0440	64.574	0.073048	18.32	63.995	9.995	62964297.462834	13	453.1616	6.79476e-05	2.52097e-04
2024/03/25	00:53:31	ok	ok	453.0340	64.569	0.073048	18.29	64.044	9.987	61398222.945951	12	453.1072	7.02259e-05	2.48503e-04
2024/03/25	00:58:31	ok	ok	453.0040	64.562	0.073048	18.25	64.057	9.964	63544036.888666	14	453.1286	6.73728e-05	2.47036e-04
2024/03/25	01:03:31	ok	ok	452.9780	64.555	0.073048	18.22	63.999	9.937	61430195.115697	12	453.0954	6.86223e-05	2.57080e-04
2024/03/25	01:08:31	ok	ok	452.9760	64.556	0.073048	18.21	63.989	9.928	59568252.863973	13	453.0711	6.99167e-05	2.57061e-04
2024/03/25	01:13:31	ok	ok	452.9600	64.548	0.073048	18.15	64.009	9.898	60878136.764942	13	453.0894	6.70231e-05	2.52614e-04
2024/03/25	01:18:31	ok	ok	452.9380	64.542	0.073048	18.15	64.050	9.904	62466383.257386	11	453.0299	6.98247e-05	2.75267e-04
2024/03/25	01:23:31	ok	ok	452.9260	64.535	0.073048	18.11	64.054	9.880	60591832.540076	13	453.0445	6.77544e-05	2.55953e-04
2024/03/25	01:28:31	ok	ok	452.9140	64.536	0.073048	18.09	64.031	9.869	60628300.377077	13	453.0268	6.80625e-05	2.51747e-04
2024/03/25	01:33:31	ok	ok	452.8880	64.530	0.073048	18.07	63.967	9.842	59424195.688127	13	453.0178	6.73259e-05	2.57556e-04
2024/03/25	01:38:31	ok	ok	452.8940	64.529	0.073048	18.05	64.063	9.849	61421703.802652	12	452.9834	6.85439e-05	2.51172e-04
2024/03/25	01:43:31	ok	ok	452.8660	64.518	0.073048	18.02	64.009	9.823	61037045.336435	13	452.9819	6.76219e-05	2.49061e-04
2024/03/25	01:48:31	ok	ok	452.8360	64.519	0.073048	18.01	64.007	9.815	59970750.971317	12	452.9606	6.80428e-05	2.55701e-04
2024/03/25	01:53:31	ok	ok	452.8340	64.517	0.073048	18.02	63.970	9.817	62258807.906970	12	452.9225	6.92436e-05	2.72173e-04
2024/03/25	01:58:31	ok	ok	452.8620	64.516	0.073048	18.07	63.835	9.821	60115688.222278	13	452.9541	6.88207e-05	2.62440e-04
2024/03/25	02:03:31	ok	ok	452.8620	64.518	0.073048	18.14	63.816	9.860	59652954.970690	12	452.9535	6.87414e-05	2.58358e-04
2024/03/25	02:08:31	ok	ok	452.8620	64.515	0.073048	18.19	63.734	9.881	61272385.007491	12	452.9633	6.89634e-05	2.53513e-04
2024/03/25	02:13:31	ok	ok	452.8540	64.517	0.073048	18.18	63.700	9.866	60337969.420938	13	452.9406	7.02924e-05	2.53695e-04
2024/03/25	02:18:31	ok	ok	452.8520	64.512	0.073048	18.22	63.697	9.890	61050121.429381	13	452.9710	6.79163e-05	2.52460e-04
2024/03/25	02:23:31	ok	ok	452.8760	64.518	0.073048	18.24	63.670	9.896	59161704.030984	14	452.9599	6.89496e-05	2.49725e-04
2024/03/25	02:28:31	ok	ok	452.8460	64.507	0.073048	18.22	63.647	9.883	61623974.819186	14	452.9383	6.87539e-05	2.51353e-04
2024/03/25	02:33:31	ok	ok	452.8400	64.513	0.073048	18.22	63.697	9.890	60802694.650218	13	452.9285	6.93797e-05	2.61953e-04
2024/03/25	02:38:31	ok	ok	452.8180	64.505	0.073048	18.15	63.857	9.875	60311153.115120	11	452.9130	6.85250e-05	2.59504e-04
2024/03/25	02:43:31	--	ok	452.7720	64.493	0.073048	18.09	63.890	9.847	61257905.569668	13	452.8671	6.84669e-05	2.62081e-04
2024/03/25	02:43:38	ok	ok	453.0320	64.553	0.07306	18.09	63.911	9.850	67772979.657508	12	453.1408	6.90857e-05	2.65518e-04
2024/03/25	02:48:37	ok	ok	452.9860	64.544	0.07306	18.02	63.899	9.806	59552459.386152	13	453.0888	6.81740e-05	2.63547e-04
2024/03/25	02:53:37	ok	ok	452.9480	64.540	0.07306	18.01	63.897	9.798	60036405.389330	12	453.0383	6.98480e-05	2.65016e-04
2024/03/25	02:58:37	ok	ok	452.9360	64.539	0.07306	17.94	63.948	9.765	59654414.430915	11	453.0130	7.02754e-05	2.69155e-04
2024/03/25	03:03:37	ok	ok	452.9220	64.537	0.07306	17.97	63.769	9.754	58911876.940182	12	453.0359	6.85812e-05	2.63253e-04
2024/03/25	03:08:37	ok	ok	452.9320	64.536	0.07306	18.01	63.766	9.778	61349614.153696	13	453.0129	6.97160e-05	2.65185e-04
2024/03/25	03:13:37	ok	ok	452.9140	64.525	0.07306	18.00	63.732	9.765	61135695.434105	13	452.9924	7.06310e-05	2.65955e-04
2024/03/25	03:18:37	ok	ok	452.9100	64.525	0.07306	18.04	63.738	9.791	62087698.268488	14	453.0029	6.90268e-05	2.49914e-04
2024/03/25	03:23:37	ok	ok	452.8880	64.525	0.07306	18.02	63.737	9.781	60862608.363573	12	453.0069	6.82111e-05	2.71274e-04
2024/03/25	03:28:37	ok	ok	452.8900	64.518	0.07306	18.00	63.755	9.769	61072760.523970	11	452.9720	7.01894e-05	2.65516e-04
2024/03/25	03:33:37	ok	ok	452.8840	64.517	0.07306	18.00	63.664	9.755	60256406.488365	12	452.9777	6.85210e-05	2.80209e-04
2024/03/25	03:38:37	ok	ok	452.8300	64.507	0.07306	17.86	63.915	9.717	59202224.645913	13	452.9532	6.77210e-05	2.59523e-04
2024/03/25	03:43:37	ok	ok	452.8080	64.499	0.07306	17.84	63.870	9.695	59180922.558383	12	452.8919	7.01222e-05	2.58022e-04
2024/03/25	03:48:37	ok	ok	452.9440	64.538	0.07306	18.29	63.345	9.878	60803766.222806	12	453.0252	6.89779e-05	2.62911e-04
2024/03/25	03:53:37	ok	ok	453.0060	64.552	0.07306	18.53	63.230	10.001	61187153.947276	12	453.1012	6.91383e-05	2.56423e-04
2024/03/25	03:58:37	ok	ok	453.0380	64.552	0.07306	18.69	63.114	10.076	61077470.516861	12	453.1500	6.87473e-05	2.61728e-04
2024/03/25	04:03:37	ok	ok	453.0900	64.571	0.07306	18.83	63.093	10.157	62053113.961728	12	453.1832	6.87282e-05	2.56804e-04
2024/03/25	04:08:37	ok	ok	453.1000	64.566	0.07306	18.94	63.082	10.223	61712195.061612	12	453.2116	6.82811e-05	2.65460e-04
2024/03/25	04:13:37	ok	ok	453.1920	64.588	0.07306	19.17	62.823	10.318	61371822.613479	13	453.2956	6.82398e-05	2.45614e-04
2024/03/25	04:18:37	--	ok	453.2360	64.595	0.07306	19.34	62.757	10.411	62676293.195260	13	453.3205	6.96671e-05	2.63207e-04
2024/03/25	04:18:44	ok	ok	452.9960	64.525	0.073048	19.34	62.757	10.411	70542036.571967	12	453.0989	6.91111e-05	2.62653e-04
2024/03/25	04:23:43	ok	ok	453.0600	64.545	0.073048	19.47	62.757	10.490	64171256.427470	13	453.1405	7.01781e-05	2.46831e-04
2024/03/25	04:28:43	ok	ok	453.0680	64.540	0.073048	19.53	62.766	10.526	64037988.041945	11	453.1579	7.01792e-05	2.64953e-04
2024/03/25	04:33:43	ok	ok	453.1080	64.552	0.073048	19.68	62.698	10.611	64658027.762125	13	453.1950	6.98658e-05	2.68558e-04
2024/03/25	04:38:43	ok	ok	453.1180	64.556	0.073048	19.72	62.754	10.647	63269310.110727	13	453.2363	6.73140e-05	2.50762e-04
2024/03/25	04:43:43	ok	ok	453.1200	64.545	0.073048	19.77	62.762	10.675	63555544.279722	13	453.2007	6.96264e-05	2.70282e-04
2024/03/25	04:48:43	ok	ok	453.0760	64.536	0.073048	19.68	63.032	10.667	63921768.199465	11	453.1428	7.04734e-05	2.67704e-04
2024/03/25	04:53:43	ok	ok	453.0540	64.538	0.073048	19.68	63.084	10.676	63034073.944018	13	453.1438	6.91420e-05	2.61107e-04
2024/03/25	04:58:43	ok	ok	453.0540	64.537	0.073048	19.65	63.128	10.665	63766753.793388	13	453.1741	6.74336e-05	2.47748e-04
2024/03/25	05:03:43	ok	ok	453.0480	64.534	0.073048	19.65	63.210	10.679	64081284.381779	13	453.1363	6.90992e-05	2.48650e-04
2024/03/25	05:08:43	ok	ok	453.0220	64.530	0.073048	19.64	63.148	10.660	63422164.276447	13	453.1196	6.88025e-05	2.63063e-04
2024/03/25	05:13:43	ok	ok	453.0240	64.535	0.073048	19.67	63.212	10.689	62911210.406711	11	453.1104	6.92874e-05	2.52438e-04
2024/03/25	05:18:43	ok	ok	453.0380	64.541	0.073048	19.71	63.056	10.688	63466482.583852	13	453.1332	6.92911e-05	2.60727e-04
2024/03/25	05:23:43	ok	ok	453.0460	64.540	0.073048	19.85	62.988	10.765	64962788.619764	13	453.1663	6.74006e-05	2.43145e-04
2024/03/25	05:28:43	ok	ok	453.0720	64.546	0.073048	19.92	62.927	10.800	66276495.654503	11	453.1628	6.93841e-05	2.55971e-04
2024/03/25	05:33:43	ok	ok	453.1060	64.557	0.073048	20.02	62.933	10.866	63384122.234138	13	453.1930	6.86047e-05	2.56688e-04
2024/03/25	05:38:43	ok	ok	453.1000	64.552	0.073048	20.07	62.928	10.892	64565903.258040	13	453.2279	6.72559e-05	2.42060e-04
2024/03/25	05:43:43	ok	ok	453.0820	64.540	0.073048	20.07	62.969	10.899	63317011.876531	12	453.1762	6.83651e-05	2.48122e-04
2024/03/25	05:48:43	ok	ok	453.1100	64.552	0.073048	20.12	62.937	10.929	66110774.058944	14	453.1947	6.79512e-05	2.48881e-04
2024/03/25	05:53:43	ok	ok	453.1180	64.543	0.073048	20.16	63.005	10.968	64712136.025284	13	453.2318	6.75651e-05	2.46667e-04
2024/03/25	05:58:43	ok	ok	453.0800	64.537	0.073048	20.11	63.239	10.973	63931793.083780	12	453.1826	6.73383e-05	2.42515e-04
2024/03/25	06:03:43	ok	ok	453.0320	64.528	0.073048	20.01	63.307	10.922	63669751.135225	12	453.1246	6.82952e-05	2.40294e-04
2024/03/25	06:08:43	ok	ok	452.9920	64.519	0.073048	19.93	63.386	10.888	64873099.086331	13	453.1004	6.76182e-05	2.37450e-04
2024/03/25	06:13:43	ok	ok	452.9560	64.512	0.073048	19.88	63.436	10.861	64676817.874890	13	453.0820	6.68565e-05	2.53501e-04
2024/03/25	06:18:43	ok	ok	452.9460	64.510	0.073048	19.88	63.418	10.858	63756671.972725	11	453.0379	6.86595e-05	2.46556e-04
2024/03/25	06:23:43	ok	ok	452.9620	64.512	0.073048	20.01	63.226	10.908	66279674.909262	11	453.0443	6.89890e-05	2.43304e-04
2024/03/25	06:28:43	ok	ok	452.9800	64.517	0.073048	20.09	63.116	10.942	62672361.816181	13	453.1007	6.72574e-05	2.40889e-04
2024/03/25	06:33:43	ok	ok	452.9740	64.514	0.073048	20.12	63.111	10.960	62156520.498537	13	453.1024	6.70744e-05	2.40940e-04
2024/03/25	06:38:43	ok	ok	452.9980	64.511	0.073048	20.18	63.098	10.993	65764188.159792	11	453.1020	6.86777e-05	2.61171e-04
2024/03/25	06:43:43	ok	ok	453.0080	64.530	0.073048	20.28	63.020	11.043	66726828.246795	11	453.1087	6.80358e-05	2.73452e-04
2024/03/25	06:48:43	ok	ok	453.0080	64.518	0.073048	20.35	63.005	11.085	65432520.669781	12	453.1109	6.75977e-05	2.53548e-04
2024/03/25	06:53:43	ok	ok	453.0160	64.522	0.073048	20.37	63.061	11.114	65243248.374323	13	453.1509	6.59645e-05	2.58377e-04
2024/03/25	06:58:43	ok	ok	453.0320	64.523	0.073048	20.43	63.009	11.141	66096624.186381	12	453.1539	6.73275e-05	2.57327e-04
2024/03/25	07:03:43	ok	ok	453.0100	64.515	0.073048	20.46	63.014	11.161	64886550.076953	13	453.1476	6.63169e-05	2.58261e-04
2024/03/25	07:08:43	ok	ok	453.0100	64.519	0.073048	20.47	63.056	11.178	65627821.611737	12	453.1118	6.78954e-05	2.54352e-04
2024/03/25	07:13:43	ok	ok	453.0040	64.513	0.073048	20.53	63.059	11.215	65535432.796375	13	453.1519	6.59995e-05	2.60798e-04
2024/03/25	07:18:43	ok	ok	452.9900	64.510	0.073048	20.54	63.050	11.222	66725301.534317	13	453.1460	6.61088e-05	2.67594e-04
2024/03/25	07:23:43	ok	ok	452.9940	64.517	0.073048	20.53	63.098	11.221	65537675.029916	13	453.1169	6.67301e-05	2.58174e-04
2024/03/25	07:28:43	ok	ok	452.9960	64.515	0.073048	20.62	63.114	11.282	65362323.173107	13	453.1455	6.59057e-05	2.55837e-04
2024/03/25	07:33:43	ok	ok	452.9880	64.512	0.073048	20.63	63.096	11.288	64393411.356947	13	453.1129	6.67755e-05	2.57798e-04
2024/03/25	07:38:43	ok	ok	452.9840	64.513	0.073048	20.66	63.194	11.324	65627555.618687	13	453.1139	6.68044e-05	2.61739e-04
2024/03/25	07:43:43	ok	ok	452.9240	64.498	0.073048	20.54	63.336	11.272	64855809.051197	14	453.0211	6.78986e-05	2.63109e-04
2024/03/25	07:48:43	ok	ok	452.9500	64.502	0.073048	20.63	63.169	11.301	67244609.254482	13	453.0860	6.60143e-05	2.75437e-04
2024/03/25	07:53:43	ok	ok	452.9460	64.505	0.073048	20.67	63.105	11.317	64620793.050171	14	452.9898	6.96000e-05	3.44679e-04
2024/03/25	07:58:43	ok	ok	452.9320	64.499	0.073048	20.73	63.125	11.358	65746222.782444	12	452.9554	7.05794e-05	3.19855e-04
2024/03/25	08:03:43	ok	ok	452.9320	64.497	0.073048	20.77	63.134	11.388	66990787.497484	12	452.9502	7.05791e-05	3.15655e-04
2024/03/25	08:08:43	ok	ok	452.9440	64.501	0.073048	20.83	63.114	11.421	66940593.203653	12	452.9517	7.05179e-05	3.26494e-04
2024/03/25	08:13:43	ok	ok	452.9300	64.499	0.073048	20.89	63.114	11.459	65267703.439747	14	452.9824	6.88476e-05	3.46891e-04
2024/03/25	08:18:43	ok	ok	452.9660	64.506	0.073048	20.97	63.069	11.507	66412539.974264	14	453.0019	6.91298e-05	3.26560e-04
2024/03/25	08:23:43	ok	ok	452.9480	64.504	0.073048	21.04	62.979	11.537	65785476.562370	12	452.9513	7.08028e-05	3.24619e-04
2024/03/25	08:28:43	ok	ok	452.9800	64.515	0.073048	21.14	62.927	11.596	66870645.102820	14	453.0205	6.90213e-05	3.13813e-04
2024/03/25	08:33:43	ok	ok	452.9560	64.502	0.073048	21.17	62.942	11.618	67246884.098461	14	452.9979	6.95104e-05	3.24850e-04
2024/03/25	08:38:43	ok	ok	452.9740	64.504	0.073048	21.27	62.972	11.691	66730297.726149	14	453.0266	6.93390e-05	2.95556e-04
2024/03/25	08:43:43	ok	ok	452.9780	64.510	0.073048	21.28	62.992	11.703	65797851.954890	14	453.0237	6.95162e-05	3.04659e-04
2024/03/25	08:48:43	ok	ok	452.9560	64.501	0.073048	21.31	62.988	11.722	66751846.699239	12	453.0347	6.82794e-05	2.38811e-04
2024/03/25	08:53:43	ok	ok	452.9660	64.501	0.073048	21.37	63.000	11.763	67036232.662353	12	453.0375	6.83799e-05	2.47934e-04
2024/03/25	08:58:43	ok	ok	452.9900	64.510	0.073048	21.45	62.974	11.816	66728917.407518	14	453.0686	6.77402e-05	2.28808e-04
2024/03/25	09:03:43	ok	ok	452.9780	64.506	0.073048	21.51	62.983	11.856	69015492.001833	14	453.0657	6.78720e-05	2.38834e-04
2024/03/25	09:08:43	ok	ok	452.9740	64.498	0.073048	21.54	63.041	11.887	67300332.802963	14	453.0578	6.77772e-05	2.43609e-04
2024/03/25	09:13:43	ok	ok	452.9860	64.506	0.073048	21.65	62.969	11.953	66556477.307025	14	453.0654	6.76021e-05	2.48333e-04
2024/03/25	09:18:43	ok	ok	452.9680	64.502	0.073048	21.67	63.005	11.969	67715014.566196	14	453.0600	6.71225e-05	2.50238e-04
2024/03/25	09:23:43	ok	ok	452.9660	64.504	0.073048	21.72	62.942	11.995	68175974.401619	14	453.0553	6.73971e-05	2.55223e-04
2024/03/25	09:28:43	ok	ok	452.9800	64.502	0.073048	21.77	63.023	12.040	65985544.938065	14	453.0634	6.75774e-05	2.44163e-04
2024/03/25	09:33:43	ok	ok	452.9640	64.504	0.073048	21.85	63.015	12.098	67680225.698950	12	453.0401	6.76509e-05	2.49047e-04
2024/03/25	09:38:43	ok	ok	452.9420	64.500	0.073048	21.87	62.959	12.097	69292703.419943	12	453.0285	6.72901e-05	2.51837e-04
2024/03/25	09:43:43	ok	ok	452.9540	64.497	0.073048	21.91	63.069	12.148	66303126.287857	12	453.0365	6.75535e-05	2.60131e-04
2024/03/25	09:48:43	ok	ok	452.9500	64.489	0.073048	22.01	63.024	12.209	67147051.998797	12	453.0252	6.80112e-05	2.38014e-04
[truncated: 3,689 more rows]
