# Supplementary material for: Plastic Creep Constraint in Nylon Instrument Strings
Source: Materials (Basel). 2025 Jan 7;18(2):223. doi: 10.3390/ma18020223 (PMC11766866; doi:10.3390/ma18020223)
Supplement: Supplementary file 1 [file materials-18-00223-s001.zip › data_files/string_N28_nylon/string_test_data_N28_step_17.csv]

Date	Time	+-	f0	Frequency	Tension	LengthAdj	Temp	Rel.Hm	Abs.Hm	Pk.Magnitude	Harmonics	Fitted.f0	Bend.Stiff	Fit.Error
2024/04/06	08:31:26	--	ok	453.1140	64.432	0.075378	19.75	63.642	10.814	77485924.156829	11	453.1795	6.99932e-05	2.53453e-04
2024/04/06	08:31:35	--	ok	480.9840	71.798	0.076717	19.75	63.642	10.814	65580832.269320	15	480.9389	7.66139e-05	2.56479e-04
2024/04/06	08:31:43	--	ok	479.5260	71.542	0.076669	19.75	63.723	10.828	62696768.846244	14	479.5251	7.44306e-05	2.08890e-04
2024/04/06	08:31:51	--	ok	479.7220	71.650	0.076691	19.71	63.748	10.805	65774168.581355	11	479.7488	7.31645e-05	2.04257e-04
2024/04/06	08:31:59	ok	ok	479.8200	71.701	0.076705	19.68	63.894	10.813	63618501.714233	11	479.8554	7.33442e-05	2.24944e-04
2024/04/06	08:36:58	--	ok	478.5460	71.379	0.076705	19.77	65.116	11.075	62369484.070803	12	478.6419	6.91024e-05	2.03821e-04
2024/04/06	08:37:06	ok	ok	479.9880	71.822	0.076778	19.78	65.139	11.088	66200138.824503	14	479.9741	7.49136e-05	2.09644e-04
2024/04/06	08:42:05	--	ok	479.3960	71.665	0.076778	19.81	65.721	11.206	62714890.661912	14	479.4197	7.28447e-05	2.08820e-04
2024/04/06	08:42:12	ok	ok	480.0060	71.848	0.076808	19.82	65.734	11.217	64151888.983879	14	480.0254	7.32200e-05	1.96053e-04
2024/04/06	08:47:12	--	ok	479.5860	71.735	0.076808	19.85	66.032	11.286	61956828.645429	14	479.6194	7.27696e-05	2.10263e-04
2024/04/06	08:47:19	ok	ok	480.0140	71.857	0.076828	19.84	66.018	11.274	66346439.231068	11	480.0415	7.23374e-05	1.99485e-04
2024/04/06	08:52:19	--	ok	479.6920	71.766	0.076828	19.91	66.133	11.342	63492592.805545	11	479.7524	7.09207e-05	2.05109e-04
2024/04/06	08:52:26	ok	ok	479.9720	71.854	0.076843	19.91	66.123	11.340	64840378.039242	11	480.0261	7.20838e-05	2.08554e-04
2024/04/06	08:57:26	--	ok	479.6840	71.776	0.076843	19.93	66.229	11.376	63458985.762123	11	479.7774	7.06638e-05	2.13079e-04
2024/04/06	08:57:33	ok	ok	480.0240	71.868	0.076859	19.99	66.218	11.413	71295685.522188	11	480.0830	7.12758e-05	2.11928e-04
2024/04/06	09:02:33	--	ok	479.7660	71.804	0.076859	20.05	66.360	11.475	65354702.694192	11	479.8587	7.00186e-05	2.14820e-04
2024/04/06	09:02:40	ok	ok	480.0020	71.874	0.07687	20.08	66.273	11.480	66503787.408930	14	480.0334	7.30221e-05	1.99739e-04
2024/04/06	09:07:40	--	ok	479.7640	71.812	0.07687	20.12	66.320	11.517	63985716.428295	11	479.8567	7.05442e-05	2.15857e-04
2024/04/06	09:07:47	ok	ok	480.0120	71.874	0.076882	20.12	66.339	11.520	68074237.662426	11	480.0531	7.21658e-05	2.09653e-04
2024/04/06	09:12:47	--	ok	479.7880	71.817	0.076882	20.21	66.438	11.595	64974818.578972	11	479.8683	7.02123e-05	2.10699e-04
2024/04/06	09:12:54	ok	ok	479.9880	71.882	0.076892	20.21	66.384	11.586	66116516.739521	11	480.0449	7.20935e-05	2.01450e-04
2024/04/06	09:17:54	--	ok	479.7580	71.827	0.076892	20.22	66.479	11.611	64832092.138176	11	479.8687	7.00981e-05	2.19217e-04
2024/04/06	09:18:01	ok	ok	480.0060	71.902	0.076905	20.25	66.452	11.624	65789345.279278	14	480.0254	7.39452e-05	2.07753e-04
2024/04/06	09:23:01	ok	ok	479.8120	71.850	0.076905	20.28	66.529	11.658	64123960.421148	11	479.8884	7.05752e-05	2.09644e-04
2024/04/06	09:28:01	--	ok	479.6280	71.798	0.076905	20.33	66.630	11.714	64038066.173792	11	479.7213	7.06351e-05	2.15576e-04
2024/04/06	09:28:08	ok	ok	479.9960	71.915	0.076923	20.36	66.595	11.728	67175660.026519	14	480.0418	7.26665e-05	2.00182e-04
2024/04/06	09:33:08	--	ok	479.7920	71.862	0.076923	20.39	66.581	11.744	65338202.104796	11	479.8936	7.04563e-05	2.19298e-04
2024/04/06	09:33:14	ok	ok	480.0220	71.934	0.076933	20.42	66.595	11.766	67058090.197750	14	480.0441	7.33820e-05	1.98682e-04
2024/04/06	09:38:14	ok	ok	479.8280	71.876	0.076933	20.44	66.664	11.797	64279169.523584	11	479.9142	7.06551e-05	2.14247e-04
2024/04/06	09:43:14	--	ok	479.6740	71.833	0.076933	20.56	66.717	11.885	65865271.645882	11	479.7537	7.06702e-05	2.14194e-04
2024/04/06	09:43:21	ok	ok	480.0140	71.931	0.07695	20.52	66.645	11.843	73069452.937472	11	480.0474	7.26435e-05	2.11076e-04
2024/04/06	09:48:20	ok	ok	479.8120	71.882	0.07695	20.53	66.760	11.873	68946864.411455	11	479.9036	6.97302e-05	2.21982e-04
2024/04/06	09:53:20	--	ok	479.6600	71.838	0.07695	20.63	66.781	11.947	68144961.452249	11	479.7509	6.94158e-05	2.15436e-04
2024/04/06	09:53:27	ok	ok	479.9880	71.940	0.076967	20.62	66.726	11.928	70472829.454087	14	479.9891	7.38254e-05	1.92395e-04
2024/04/06	09:58:26	--	ok	479.7980	71.886	0.076967	20.66	66.796	11.970	67069330.734891	11	479.8817	7.04758e-05	2.08151e-04
2024/04/06	09:58:32	ok	ok	479.9860	71.941	0.076977	20.66	66.806	11.972	68643321.372647	14	480.0156	7.29903e-05	1.93865e-04
2024/04/06	10:03:32	ok	ok	479.8140	71.900	0.076977	20.70	66.836	12.007	66169336.340238	11	479.8669	7.16732e-05	2.09723e-04
2024/04/06	10:08:32	--	ok	479.6660	71.864	0.076977	20.76	66.868	12.052	65172327.351261	11	479.7581	6.98528e-05	2.06625e-04
2024/04/06	10:08:39	ok	ok	479.9840	71.962	0.076993	20.77	66.819	12.052	66716347.119206	11	480.0703	7.10698e-05	1.97407e-04
2024/04/06	10:13:38	--	ok	479.7980	71.909	0.076993	20.80	66.827	12.074	67030071.271690	11	479.9131	6.94388e-05	2.12674e-04
2024/04/06	10:13:44	ok	ok	480.0100	71.969	0.077003	20.83	66.819	12.092	68852180.302452	11	480.0989	7.05957e-05	2.03985e-04
2024/04/06	10:18:44	ok	ok	479.8320	71.925	0.077003	20.91	66.850	12.157	66551154.148159	11	479.9502	6.98119e-05	2.19084e-04
2024/04/06	10:23:44	--	ok	479.6800	71.882	0.077003	20.96	66.865	12.190	65631346.135973	11	479.8014	6.94905e-05	2.16531e-04
2024/04/06	10:23:51	ok	ok	479.9940	71.977	0.077019	20.94	66.883	12.182	69873720.500357	11	480.0428	7.22876e-05	2.08559e-04
2024/04/06	10:28:50	ok	ok	479.8180	71.931	0.077019	21.00	66.928	12.232	68070965.394454	11	479.9183	6.96636e-05	2.08948e-04
2024/04/06	10:33:50	--	ok	479.6700	71.891	0.077019	21.04	66.934	12.262	66693372.152975	11	479.7571	7.03415e-05	2.11797e-04
2024/04/06	10:33:57	ok	ok	479.9840	71.977	0.077036	21.03	66.920	12.250	70893443.118061	11	480.0894	6.98283e-05	2.16817e-04
2024/04/06	10:38:56	ok	ok	479.8320	71.944	0.077036	21.10	66.998	12.317	68426597.963765	11	479.9310	6.93276e-05	2.22119e-04
2024/04/06	10:43:56	--	ok	479.6660	71.892	0.077036	21.13	67.012	12.339	67352282.903316	12	479.7797	6.82162e-05	2.04987e-04
2024/04/06	10:44:03	ok	ok	479.9860	71.986	0.077052	21.14	66.975	12.342	70676323.144033	11	480.0836	7.03171e-05	1.97253e-04
2024/04/06	10:49:02	ok	ok	479.8060	71.943	0.077052	21.20	66.998	12.388	68666540.115305	11	479.9150	6.96634e-05	2.14886e-04
2024/04/06	10:54:02	--	ok	479.6560	71.902	0.077052	21.26	67.048	12.438	70847826.304595	13	479.7836	6.84979e-05	2.02700e-04
2024/04/06	10:54:09	ok	ok	480.0060	72.000	0.077069	21.27	66.989	12.436	71925063.284904	11	480.0644	7.17638e-05	2.06649e-04
2024/04/06	10:59:08	ok	ok	479.8120	71.952	0.077069	21.27	67.060	12.449	70474999.851924	12	479.9319	6.83007e-05	2.14310e-04
2024/04/06	11:04:08	--	ok	479.6620	71.908	0.077069	21.36	66.998	12.499	68913011.038237	13	479.7909	6.83969e-05	2.24931e-04
2024/04/06	11:04:15	ok	ok	480.0040	72.003	0.077086	21.38	67.002	12.520	72622787.695835	11	480.0940	7.01535e-05	2.00760e-04
2024/04/06	11:09:14	ok	ok	479.8140	71.958	0.077086	21.41	67.039	12.548	69574902.111136	11	479.9166	6.94795e-05	2.19456e-04
2024/04/06	11:14:14	--	ok	479.6580	71.912	0.077086	21.45	67.079	12.586	69804479.881314	13	479.7869	6.82076e-05	2.23291e-04
2024/04/06	11:14:21	ok	ok	479.9880	72.007	0.077103	21.47	67.071	12.595	75724945.811230	12	480.1126	6.81975e-05	2.10695e-04
2024/04/06	11:19:20	--	ok	479.7920	71.950	0.077103	21.52	67.051	12.632	71992208.500577	13	479.9183	6.84683e-05	2.24167e-04
2024/04/06	11:19:27	ok	ok	479.9860	72.011	0.077113	21.52	67.030	12.628	72404323.060863	11	480.0696	7.13816e-05	2.16680e-04
2024/04/06	11:24:26	ok	ok	479.8080	71.964	0.077113	21.58	67.083	12.681	70743471.448413	12	479.9323	6.97240e-05	2.30491e-04
2024/04/06	11:29:26	--	ok	479.6580	71.923	0.077113	21.60	67.076	12.691	70271849.441755	13	479.7721	6.97090e-05	2.00764e-04
2024/04/06	11:29:33	ok	ok	480.0100	72.023	0.077131	21.64	67.074	12.722	71445727.663069	11	480.0888	7.12509e-05	2.20125e-04
2024/04/06	11:34:32	ok	ok	479.8100	71.971	0.077131	21.65	67.117	12.740	70138991.623814	12	479.9127	6.96991e-05	2.04855e-04
2024/04/06	11:39:32	--	ok	479.6400	71.924	0.077131	21.74	67.106	12.801	72030115.566235	13	479.7542	6.96426e-05	2.09788e-04
2024/04/06	11:39:39	ok	ok	479.9920	72.019	0.077149	21.74	67.106	12.801	73902168.658104	11	480.1102	6.93513e-05	2.11811e-04
2024/04/06	11:44:38	ok	ok	479.8080	71.972	0.077149	21.78	67.195	12.847	72317733.854075	12	479.9193	6.96190e-05	2.08341e-04
2024/04/06	11:49:38	--	ok	479.6400	71.921	0.077149	21.84	67.195	12.891	71541872.843954	12	479.7551	6.96256e-05	2.13819e-04
2024/04/06	11:49:45	ok	ok	480.0040	72.031	0.077167	21.82	67.152	12.871	73441673.166353	11	480.0665	7.10689e-05	2.06296e-04
2024/04/06	11:54:44	ok	ok	479.8000	71.969	0.077167	21.88	67.222	12.926	71599850.141227	12	479.9043	6.97189e-05	1.98728e-04
2024/04/06	11:59:44	--	ok	479.6220	71.920	0.077167	21.92	67.231	12.960	71081485.284066	13	479.7314	7.00464e-05	2.06175e-04
2024/04/06	11:59:51	ok	ok	480.0140	72.029	0.077186	21.92	67.231	12.960	80110696.885005	12	480.1305	6.89213e-05	2.27517e-04
2024/04/06	12:04:50	ok	ok	479.8060	71.975	0.077186	21.99	67.289	13.025	75239775.022908	13	479.9268	6.93311e-05	2.15245e-04
2024/04/06	12:09:50	--	ok	479.6300	71.922	0.077186	22.04	67.266	13.052	74989740.934172	13	479.7175	7.03763e-05	2.11841e-04
2024/04/06	12:09:57	ok	ok	479.9720	72.030	0.077204	22.02	67.263	13.040	74498369.378822	11	480.0537	7.07684e-05	1.98541e-04
2024/04/06	12:14:56	--	ok	479.7680	71.973	0.077204	22.05	67.330	13.075	73402936.284612	13	479.8717	7.03285e-05	2.00008e-04
2024/04/06	12:15:02	ok	ok	479.9900	72.030	0.077216	22.05	67.280	13.065	78869638.347587	12	480.0255	7.31384e-05	2.20326e-04
2024/04/06	12:20:02	--	ok	479.7920	71.974	0.077216	22.08	67.335	13.098	75677352.813013	13	479.8892	7.01537e-05	2.03262e-04
2024/04/06	12:20:09	ok	ok	479.9860	72.034	0.077226	22.08	67.335	13.098	73053924.983853	12	480.0603	7.14374e-05	1.95533e-04
2024/04/06	12:25:08	--	ok	479.7820	71.976	0.077226	22.14	67.337	13.143	73411816.934226	13	479.8840	7.00765e-05	1.94656e-04
2024/04/06	12:25:15	ok	ok	480.0200	72.037	0.077237	22.15	67.341	13.153	78034201.608616	11	480.1217	6.87799e-05	2.18540e-04
2024/04/06	12:30:14	--	ok	479.7880	71.975	0.077237	22.14	67.378	13.151	75381001.725490	12	479.8973	6.94588e-05	2.07787e-04
2024/04/06	12:30:21	ok	ok	480.0040	72.033	0.077248	22.16	67.373	13.170	78814706.789846	13	480.0818	7.07134e-05	1.98669e-04
2024/04/06	12:35:20	--	ok	479.5680	71.921	0.077248	21.47	68.760	12.912	73365455.171383	11	479.6774	6.93789e-05	2.16959e-04
2024/04/06	12:35:27	ok	ok	479.9820	72.039	0.077269	21.50	68.788	12.939	71053675.497476	11	480.0549	7.16905e-05	1.99683e-04
2024/04/06	12:40:26	--	ok	479.6480	71.955	0.077269	21.06	69.191	12.687	69112298.090409	11	479.7606	6.98038e-05	2.06171e-04
2024/04/06	12:40:33	ok	ok	480.0040	72.057	0.077287	21.09	69.216	12.713	70333576.852138	11	480.0635	7.21718e-05	1.98324e-04
2024/04/06	12:45:32	--	ok	479.7280	71.988	0.077287	20.80	69.363	12.533	69696806.540983	11	479.8368	7.00142e-05	2.04642e-04
2024/04/06	12:45:39	ok	ok	480.0100	72.062	0.0773	20.79	69.360	12.520	67174670.148684	11	480.0598	7.24822e-05	1.98013e-04
2024/04/06	12:50:38	--	ok	479.7580	72.003	0.0773	20.59	69.395	12.384	67404234.720503	11	479.8687	7.03696e-05	2.04837e-04
2024/04/06	12:50:44	ok	ok	480.0060	72.071	0.077312	20.60	69.387	12.394	72310501.911693	11	480.0651	7.24140e-05	2.03274e-04
2024/04/06	12:55:44	--	ok	479.7880	72.013	0.077312	20.40	69.433	12.258	69308566.846908	11	479.8965	7.03591e-05	2.18186e-04
2024/04/06	12:55:51	ok	ok	480.0000	72.071	0.077323	20.43	69.450	12.280	67184856.317178	14	480.0191	7.47144e-05	1.99896e-04
2024/04/06	13:00:50	--	ok	479.7980	72.018	0.077323	20.31	69.500	12.200	66592789.120131	11	479.9085	7.06030e-05	2.07872e-04
2024/04/06	13:00:56	ok	ok	480.0200	72.075	0.077333	20.29	69.477	12.184	69521650.239388	11	480.0681	7.24653e-05	2.03486e-04
2024/04/06	13:05:56	ok	ok	479.8260	72.026	0.077333	20.21	69.523	12.133	64755837.317689	11	479.9296	7.05879e-05	2.05078e-04
2024/04/06	13:10:56	--	ok	479.6640	71.980	0.077333	20.11	69.593	12.076	63396215.842739	11	479.7469	7.11586e-05	2.07390e-04
2024/04/06	13:11:03	ok	ok	479.9920	72.074	0.077349	20.12	69.575	12.082	67843468.338521	11	480.0646	7.22380e-05	2.00269e-04
2024/04/06	13:16:02	ok	ok	479.8080	72.027	0.077349	20.04	69.561	12.020	68663218.529073	11	479.9268	7.05250e-05	2.01567e-04
2024/04/06	13:21:02	--	ok	479.6620	71.989	0.077349	19.98	69.589	11.985	66878300.377813	11	479.7789	7.03893e-05	2.07694e-04
2024/04/06	13:21:09	ok	ok	480.0100	72.083	0.077366	19.95	69.584	11.962	71096486.241811	12	480.0549	7.33796e-05	1.95384e-04
2024/04/06	13:26:08	ok	ok	479.8440	72.037	0.077366	19.86	69.578	11.903	67793513.827646	11	479.9493	7.06864e-05	2.09569e-04
2024/04/06	13:31:08	--	ok	479.7120	71.998	0.077366	19.81	69.628	11.872	68536140.782600	11	479.8147	7.07314e-05	2.09965e-04
2024/04/06	13:31:15	ok	ok	479.9760	72.074	0.07738	19.82	69.592	11.875	65232314.993175	11	480.0651	7.24166e-05	2.03274e-04
2024/04/06	13:36:14	ok	ok	479.8300	72.037	0.07738	19.78	69.633	11.853	63165027.414057	11	479.9413	7.08737e-05	1.99785e-04
2024/04/06	13:41:14	--	ok	479.7000	72.001	0.07738	19.77	69.639	11.845	65230066.064376	11	479.7733	7.27130e-05	2.10583e-04
2024/04/06	13:41:21	ok	ok	479.9980	72.083	0.077395	19.75	69.619	11.830	64299272.965890	10	480.0892	7.19889e-05	2.14197e-04
2024/04/06	13:46:20	ok	ok	479.8500	72.046	0.077395	19.74	69.653	11.827	62928400.148913	11	479.9605	7.09489e-05	1.94288e-04
2024/04/06	13:51:20	--	ok	479.7220	72.009	0.077395	19.67	69.642	11.777	61534053.610003	11	479.8268	7.13986e-05	2.13708e-04
2024/04/06	13:51:27	ok	ok	480.0020	72.084	0.077408	19.67	69.680	11.783	65028051.633277	11	480.0779	7.24630e-05	1.94197e-04
2024/04/06	13:56:26	ok	ok	479.8560	72.046	0.077408	19.65	69.679	11.772	63160711.820822	11	479.9779	7.09723e-05	2.11991e-04
2024/04/06	14:01:26	--	ok	479.7440	72.011	0.077408	19.61	69.720	11.749	64264444.811901	14	479.8214	7.23126e-05	2.06891e-04
2024/04/06	14:01:33	ok	ok	480.0040	72.083	0.077421	19.62	69.653	11.749	66517740.958848	11	480.0851	7.23831e-05	1.96659e-04
2024/04/06	14:06:32	ok	ok	479.8680	72.044	0.077421	19.58	69.665	11.722	64242711.832518	14	479.9287	7.31680e-05	2.01140e-04
2024/04/06	14:11:32	--	ok	479.7500	72.014	0.077421	19.62	69.711	11.759	65894937.990984	14	479.8233	7.27172e-05	2.00686e-04
2024/04/06	14:11:38	ok	ok	480.0020	72.080	0.077434	19.58	69.703	11.728	66610279.214993	14	480.0443	7.37080e-05	1.91393e-04
2024/04/06	14:16:38	ok	ok	479.8720	72.047	0.077434	19.57	69.702	11.719	64472205.743146	11	479.9459	7.23834e-05	2.02315e-04
2024/04/06	14:21:38	--	ok	479.7560	72.013	0.077434	19.55	69.717	11.710	64817962.571736	11	479.8490	7.18778e-05	1.99733e-04
2024/04/06	14:21:45	ok	ok	480.0140	72.082	0.077446	19.55	69.758	11.717	65234021.756613	14	480.0606	7.33647e-05	1.91702e-04
2024/04/06	14:26:44	ok	ok	479.8840	72.050	0.077446	19.53	69.772	11.701	62414097.815967	14	479.9481	7.25381e-05	1.96288e-04
2024/04/06	14:31:44	--	ok	479.7720	72.019	0.077446	19.51	69.780	11.691	61497466.320249	11	479.8681	7.13793e-05	1.94686e-04
2024/04/06	14:31:50	ok	ok	479.9920	72.079	0.077457	19.50	69.738	11.675	66261430.466716	11	480.0675	7.22802e-05	2.01079e-04
2024/04/06	14:36:50	ok	ok	479.8660	72.040	0.077457	19.48	69.802	11.677	62771130.260030	11	479.9826	7.02978e-05	2.11046e-04
2024/04/06	14:41:50	--	ok	479.7480	72.012	0.077457	19.47	69.821	11.671	63032209.313803	11	479.8627	7.09705e-05	2.00324e-04
2024/04/06	14:41:57	ok	ok	479.9920	72.080	0.077469	19.45	69.798	11.656	64452299.927657	11	480.1097	7.11213e-05	1.95093e-04
2024/04/06	14:46:56	ok	ok	479.8740	72.048	0.077469	19.44	69.813	11.649	61469384.872898	11	479.9899	7.07178e-05	2.03244e-04
2024/04/06	14:51:56	--	ok	479.7580	72.017	0.077469	19.43	69.821	11.642	62558884.845861	11	479.8832	7.06176e-05	2.12778e-04
2024/04/06	14:52:03	ok	ok	480.0040	72.088	0.077481	19.41	69.818	11.630	61961703.623321	11	480.0902	7.23080e-05	1.99403e-04
2024/04/06	14:57:02	ok	ok	479.8880	72.056	0.077481	19.40	69.827	11.623	61932668.320262	11	479.9868	7.16585e-05	1.95551e-04
2024/04/06	15:02:02	--	ok	479.7780	72.026	0.077481	19.41	69.799	11.627	61279092.328924	11	479.9094	7.03628e-05	2.06096e-04
2024/04/06	15:02:09	ok	ok	480.0160	72.087	0.077492	19.38	69.825	11.613	63558552.942660	14	480.0384	7.47469e-05	1.96040e-04
2024/04/06	15:07:08	ok	ok	479.8980	72.052	0.077492	19.41	69.830	11.632	62562838.061719	11	480.0103	7.04562e-05	2.06942e-04
2024/04/06	15:12:08	--	ok	479.7880	72.027	0.077492	19.38	69.834	11.615	61262395.400820	11	479.8996	7.10581e-05	1.98583e-04
2024/04/06	15:12:14	ok	ok	479.9920	72.082	0.077502	19.38	69.862	11.619	63370807.730281	11	480.0812	7.22046e-05	2.03121e-04
2024/04/06	15:17:14	ok	ok	479.8720	72.048	0.077502	19.35	69.857	11.598	60040662.767193	11	479.9960	7.03815e-05	2.06342e-04
2024/04/06	15:22:14	--	ok	479.7660	72.023	0.077502	19.34	69.866	11.591	62649713.577475	11	479.9008	6.99900e-05	2.10611e-04
2024/04/06	15:22:20	ok	ok	479.9960	72.085	0.077514	19.37	69.909	11.618	62273063.447664	11	480.0636	7.30277e-05	2.06577e-04
2024/04/06	15:27:20	ok	ok	479.8780	72.053	0.077514	19.35	69.895	11.605	62051607.506120	11	479.9796	7.12432e-05	2.03731e-04
2024/04/06	15:32:20	--	ok	479.7820	72.026	0.077514	19.35	69.944	11.613	62389375.969144	11	479.8899	7.06613e-05	2.00268e-04
2024/04/06	15:32:27	ok	ok	479.9880	72.083	0.077524	19.35	69.926	11.610	64278264.426166	11	480.0661	7.25794e-05	2.03830e-04
2024/04/06	15:37:26	ok	ok	479.8700	72.051	0.077524	19.34	69.941	11.603	60708983.085032	11	479.9932	7.04411e-05	2.05595e-04
2024/04/06	15:42:26	--	ok	479.7680	72.024	0.077524	19.30	69.944	11.575	61868644.921025	11	479.8871	7.04005e-05	2.03100e-04
2024/04/06	15:42:33	ok	ok	480.0060	72.086	0.077535	19.31	69.946	11.584	62781002.247590	14	480.0448	7.37509e-05	1.90110e-04
2024/04/06	15:47:32	ok	ok	479.8880	72.060	0.077535	19.31	69.996	11.592	61688250.573932	11	479.9976	7.08127e-05	1.97098e-04
2024/04/06	15:52:32	--	ok	479.7840	72.028	0.077535	19.30	70.013	11.586	61474807.129925	11	479.8994	7.07688e-05	2.10235e-04
2024/04/06	15:52:39	ok	ok	480.0000	72.089	0.077546	19.31	69.986	11.591	61255495.733909	11	480.0778	7.23748e-05	1.95045e-04
2024/04/06	15:57:38	ok	ok	479.8920	72.061	0.077546	19.29	70.019	11.578	62242019.066235	14	479.9444	7.33236e-05	2.08209e-04
2024/04/06	16:02:38	--	ok	479.7920	72.028	0.077546	19.29	70.010	11.576	62020196.230286	11	479.9103	7.03090e-05	2.09253e-04
2024/04/06	16:02:45	ok	ok	479.9980	72.084	0.077557	19.29	70.028	11.579	62860648.631223	11	480.0831	7.19958e-05	2.03853e-04
2024/04/06	16:07:44	ok	ok	479.8740	72.054	0.077557	19.29	70.050	11.583	62444909.838081	11	479.9942	7.06914e-05	2.04964e-04
2024/04/06	16:12:44	--	ok	479.7800	72.030	0.077557	19.24	70.060	11.554	64852129.698579	11	479.8912	7.10925e-05	2.06441e-04
2024/04/06	16:12:51	ok	ok	480.0080	72.096	0.077568	19.25	70.042	11.560	64021719.358935	14	480.0375	7.41847e-05	1.90400e-04
2024/04/06	16:17:50	ok	ok	479.8900	72.059	0.077568	19.23	70.088	11.549	63343861.418307	11	479.9967	7.09664e-05	1.99741e-04
2024/04/06	16:22:50	--	ok	479.7920	72.035	0.077568	19.23	70.097	11.551	63339321.573748	11	479.8977	7.10668e-05	2.00929e-04
2024/04/06	16:22:57	ok	ok	479.9960	72.091	0.077578	19.23	70.097	11.551	61468757.618812	12	480.0567	7.29804e-05	2.07549e-04
2024/04/06	16:27:56	ok	ok	479.8800	72.061	0.077578	19.20	70.147	11.539	59583288.707053	11	480.0052	7.03554e-05	2.10518e-04
2024/04/06	16:32:56	--	ok	479.7760	72.035	0.077578	19.21	70.143	11.548	61481032.346137	11	479.9004	7.04109e-05	2.10330e-04
2024/04/06	16:33:03	ok	ok	480.0120	72.098	0.077589	19.21	70.143	11.548	63449005.108810	11	480.0870	7.22937e-05	1.96895e-04
2024/04/06	16:38:02	ok	ok	479.8920	72.063	0.077589	19.18	70.146	11.530	59642147.314513	11	480.0147	7.04447e-05	2.08780e-04
2024/04/06	16:43:02	--	ok	479.7900	72.038	0.077589	19.18	70.166	11.533	60612741.148915	11	479.9019	7.11429e-05	2.04300e-04
2024/04/06	16:43:09	ok	ok	480.0020	72.094	0.077599	19.18	70.166	11.533	65843304.751073	11	480.0743	7.28421e-05	2.02429e-04
2024/04/06	16:48:08	ok	ok	479.8920	72.065	0.077599	19.18	70.205	11.540	60809076.139725	11	479.9948	7.11833e-05	1.99173e-04
2024/04/06	16:53:08	ok	ok	479.8000	72.037	0.077599	19.15	70.239	11.525	60243284.956362	11	479.8958	7.12792e-05	2.00380e-04
2024/04/06	16:58:08	--	ok	479.7020	72.011	0.077599	19.15	70.219	11.522	60648299.947922	11	479.8048	7.08151e-05	2.05842e-04
2024/04/06	16:58:14	ok	ok	480.0020	72.096	0.077614	19.13	70.243	11.508	63250163.944535	11	480.0803	7.21581e-05	2.02120e-04
2024/04/06	17:03:14	ok	ok	479.8880	72.062	0.077614	19.13	70.243	11.508	62792538.884673	11	479.9875	7.10835e-05	2.04305e-04
2024/04/06	17:08:14	--	ok	479.7880	72.032	0.077614	19.10	70.266	11.492	59005245.117311	11	479.8853	7.07126e-05	2.01762e-04
2024/04/06	17:08:21	ok	ok	480.0040	72.090	0.077625	19.10	70.257	11.490	63926238.550679	11	480.0560	7.30312e-05	2.02070e-04
2024/04/06	17:13:20	ok	ok	479.8820	72.060	0.077625	19.10	70.285	11.495	60871754.721915	11	479.9875	7.07660e-05	2.07456e-04
2024/04/06	17:18:20	--	ok	479.7780	72.033	0.077625	19.09	70.303	11.489	59677276.551401	11	479.8881	7.06571e-05	2.02256e-04
2024/04/06	17:18:26	ok	ok	480.0100	72.092	0.077636	19.07	70.311	11.481	64161813.221924	11	480.0812	7.20042e-05	2.06332e-04
2024/04/06	17:23:26	ok	ok	479.8880	72.061	0.077636	19.06	70.278	11.465	59630040.351358	11	479.9886	7.10017e-05	1.99570e-04
2024/04/06	17:28:26	--	ok	479.7880	72.037	0.077636	19.04	70.353	11.468	59701097.182294	11	479.9032	7.03567e-05	2.11236e-04
2024/04/06	17:28:32	ok	ok	479.9940	72.094	0.077646	19.01	70.320	11.443	64232200.844816	11	480.1019	7.14772e-05	2.06852e-04
2024/04/06	17:33:32	ok	ok	479.8820	72.066	0.077646	19.00	70.347	11.438	60290756.943912	11	479.9828	7.14412e-05	2.08370e-04
2024/04/06	17:38:32	--	ok	479.7760	72.036	0.077646	19.00	70.385	11.444	61219548.672895	11	479.8947	7.11376e-05	2.08172e-04
2024/04/06	17:38:39	ok	ok	480.0140	72.104	0.077657	18.99	70.372	11.433	61770115.864094	11	480.0854	7.26903e-05	2.03171e-04
2024/04/06	17:43:38	ok	ok	479.8940	72.069	0.077657	18.96	70.358	11.411	60983283.274768	14	479.9560	7.31289e-05	1.98359e-04
2024/04/06	17:48:38	--	ok	479.7900	72.042	0.077657	18.91	70.408	11.391	61901885.038320	14	479.8404	7.40308e-05	1.97103e-04
2024/04/06	17:48:44	ok	ok	480.0100	72.096	0.077668	18.94	70.431	11.414	62783213.540343	11	480.0623	7.34985e-05	1.99552e-04
2024/04/06	17:53:44	ok	ok	479.8960	72.070	0.077668	18.91	70.445	11.397	60974272.385248	11	480.0075	7.09334e-05	2.08325e-04
2024/04/06	17:58:44	ok	ok	479.8000	72.044	0.077668	18.89	70.434	11.377	60532924.436947	11	479.8967	7.12306e-05	2.03836e-04
2024/04/06	18:03:44	--	ok	479.6960	72.020	0.077668	18.84	70.463	11.353	59628468.635009	11	479.8167	7.07179e-05	2.10752e-04
2024/04/06	18:03:51	ok	ok	480.0100	72.104	0.077683	18.84	70.472	11.354	63908408.210232	14	480.0707	7.30354e-05	1.95208e-04
2024/04/06	18:08:50	ok	ok	479.8880	72.074	0.077683	18.83	70.480	11.347	60644440.263623	11	479.9983	7.11324e-05	2.08497e-04
2024/04/06	18:13:50	--	ok	479.7900	72.046	0.077683	18.82	70.507	11.340	59414602.862449	11	479.8929	7.13378e-05	2.06760e-04
2024/04/06	18:13:57	ok	ok	480.0120	72.100	0.077693	18.78	70.489	11.311	62154103.444983	11	480.0604	7.33980e-05	2.02939e-04
2024/04/06	18:18:56	ok	ok	479.8800	72.067	0.077693	18.76	70.526	11.306	58718686.199499	11	479.9896	7.13609e-05	1.98508e-04
2024/04/06	18:23:56	--	ok	479.7840	72.047	0.077693	18.72	70.489	11.272	57685640.454347	11	479.8849	7.16428e-05	1.98108e-04
2024/04/06	18:24:03	ok	ok	480.0100	72.103	0.077703	18.73	70.550	11.292	62537516.872643	11	480.0370	7.42395e-05	2.18396e-04
2024/04/06	18:29:02	ok	ok	479.8860	72.074	0.077703	18.70	70.544	11.271	57939121.670083	11	480.0061	7.08180e-05	2.05571e-04
2024/04/06	18:34:02	--	ok	479.7960	72.048	0.077703	18.69	70.590	11.270	58964889.121057	11	479.9103	7.07303e-05	2.11188e-04
2024/04/06	18:34:09	ok	ok	479.9940	72.099	0.077713	18.66	70.555	11.245	63276277.927469	12	480.0724	7.07294e-05	2.07544e-04
2024/04/06	18:39:08	ok	ok	479.8760	72.072	0.077713	18.63	70.581	11.231	58610817.255988	11	479.9937	7.10000e-05	2.16360e-04
2024/04/06	18:44:08	--	ok	479.7860	72.044	0.077713	18.59	70.603	11.205	59189925.049075	11	479.8809	7.16765e-05	1.99714e-04
2024/04/06	18:44:15	ok	ok	479.9900	72.104	0.077723	18.60	70.623	11.218	60455458.487641	11	480.0541	7.29396e-05	2.04914e-04
2024/04/06	18:49:14	ok	ok	479.8780	72.069	0.077723	18.58	70.619	11.198	58961342.546087	11	479.9856	7.11780e-05	2.12427e-04
2024/04/06	18:54:14	--	ok	479.7740	72.045	0.077723	18.52	70.646	11.164	60168729.065249	11	479.8939	7.14979e-05	1.99961e-04
2024/04/06	18:54:21	ok	ok	480.0120	72.106	0.077734	18.52	70.636	11.162	64993608.323480	11	480.0814	7.23318e-05	1.97651e-04
2024/04/06	18:59:20	ok	ok	479.8940	72.077	0.077734	18.48	70.649	11.138	59351987.215617	11	479.9901	7.15492e-05	2.03990e-04
2024/04/06	19:04:20	ok	ok	479.8000	72.050	0.077734	18.46	70.674	11.131	60750356.325084	11	479.8982	7.17681e-05	2.08326e-04
2024/04/06	19:09:20	--	ok	479.7200	72.027	0.077734	18.42	70.678	11.104	57908432.077461	11	479.8133	7.14336e-05	2.10250e-04
2024/04/06	19:09:27	ok	ok	479.9900	72.100	0.077748	18.42	70.697	11.107	64536277.322761	11	480.0341	7.38412e-05	2.09955e-04
2024/04/06	19:14:26	ok	ok	479.8840	72.068	0.077748	18.36	70.677	11.067	61094559.108791	11	479.9966	7.09267e-05	2.09807e-04
2024/04/06	19:19:26	--	ok	479.7860	72.046	0.077748	18.35	70.704	11.062	59519034.380622	11	479.8910	7.15486e-05	2.06110e-04
2024/04/06	19:19:32	ok	ok	479.9980	72.107	0.077758	18.35	70.733	11.067	62549200.708997	11	480.0377	7.40239e-05	2.12240e-04
2024/04/06	19:24:32	ok	ok	479.8900	72.074	0.077758	18.31	70.704	11.034	59702863.492686	11	479.9842	7.18638e-05	2.07363e-04
2024/04/06	19:29:32	ok	ok	479.8040	72.053	0.077758	18.26	70.718	11.008	60640437.697598	11	479.9035	7.14771e-05	2.02226e-04
2024/04/06	19:34:32	--	ok	479.7100	72.029	0.077758	18.24	70.741	10.995	57821959.731685	11	479.8188	7.13051e-05	2.14347e-04
2024/04/06	19:34:39	ok	ok	479.9940	72.108	0.077773	18.24	70.770	10.999	62542468.121362	11	480.0427	7.40125e-05	2.20726e-04
2024/04/06	19:39:38	ok	ok	479.8940	72.078	0.077773	18.22	70.768	10.988	58966586.136360	11	479.9502	7.31577e-05	2.22195e-04
2024/04/06	19:44:38	ok	ok	479.8060	72.055	0.077773	18.18	70.768	10.961	59495643.828809	11	479.8922	7.22442e-05	1.95456e-04
2024/04/06	19:49:38	--	ok	479.7200	72.035	0.077773	18.12	70.788	10.927	58979610.913952	11	479.7984	7.24708e-05	2.05166e-04
2024/04/06	19:49:45	ok	ok	479.9980	72.108	0.077786	18.12	70.788	10.927	64619460.805108	11	480.0661	7.18226e-05	2.30833e-04
2024/04/06	19:54:44	ok	ok	479.8940	72.078	0.077786	18.09	70.782	10.909	59729062.483778	12	479.9780	7.12620e-05	2.17416e-04
2024/04/06	19:59:44	ok	ok	479.8060	72.059	0.077786	18.07	70.806	10.894	59569243.353531	12	479.9309	6.98521e-05	2.06215e-04
2024/04/06	20:04:44	--	ok	479.7200	72.037	0.077786	18.07	70.816	10.895	57628192.857546	11	479.8303	7.13309e-05	1.99631e-04
2024/04/06	20:04:50	ok	ok	480.0080	72.111	0.0778	18.04	70.811	10.877	59171862.690745	11	480.0676	7.33897e-05	1.98367e-04
2024/04/06	20:09:50	ok	ok	479.9020	72.084	0.0778	18.02	70.828	10.869	56186701.058466	12	480.0136	7.04231e-05	2.02992e-04
2024/04/06	20:14:50	ok	ok	479.8200	72.063	0.0778	17.97	70.837	10.835	56728208.527014	11	479.9152	7.19937e-05	2.00021e-04
2024/04/06	20:19:50	--	ok	479.7320	72.041	0.0778	17.92	70.800	10.802	55309442.445224	12	479.8449	7.06067e-05	1.99176e-04
2024/04/06	20:19:56	ok	ok	479.9860	72.109	0.077813	17.91	70.819	10.796	62521066.412976	11	480.0671	7.30094e-05	1.93149e-04
2024/04/06	20:24:56	ok	ok	479.8880	72.082	0.077813	17.89	70.823	10.786	60056747.374380	12	479.9657	7.15160e-05	2.26930e-04
2024/04/06	20:29:56	ok	ok	479.8040	72.062	0.077813	17.86	70.857	10.773	58533063.341670	14	479.9414	6.95927e-05	1.96314e-04
2024/04/06	20:34:56	ok	ok	479.9520	72.093	0.077813	18.53	69.451	10.985	59951431.870947	11	480.0632	7.13500e-05	2.12578e-04
2024/04/06	20:39:56	ok	ok	480.0140	72.101	0.077813	18.96	69.035	11.197	63939927.475636	11	480.1183	7.13439e-05	2.05440e-04
2024/04/06	20:44:56	ok	ok	480.0320	72.096	0.077813	19.29	68.946	11.401	65484938.066228	11	480.1443	7.02780e-05	2.19138e-04
2024/04/06	20:49:56	ok	ok	480.0220	72.090	0.077813	19.51	68.820	11.531	66954920.317624	11	480.1030	7.17082e-05	1.98551e-04
2024/04/06	20:54:56	ok	ok	479.9880	72.079	0.077813	19.69	68.774	11.648	68029882.139520	11	480.0824	7.10950e-05	2.03878e-04
2024/04/06	20:59:56	ok	ok	479.9440	72.063	0.077813	19.84	68.800	11.749	67653748.505273	11	480.0312	7.06675e-05	2.05350e-04
2024/04/06	21:04:56	ok	ok	479.8840	72.041	0.077813	19.99	68.768	11.853	67851211.507289	11	479.9824	7.06377e-05	2.11166e-04
2024/04/06	21:09:56	ok	ok	479.8100	72.023	0.077813	20.05	68.797	11.897	69194265.718516	11	479.9057	7.06643e-05	2.08237e-04
2024/04/06	21:14:56	--	ok	479.7300	71.997	0.077813	20.18	68.760	11.980	66674986.714109	11	479.8094	7.13901e-05	1.97431e-04
2024/04/06	21:15:03	ok	ok	480.0100	72.073	0.077826	20.16	68.768	11.972	71974925.941012	11	480.0620	7.26008e-05	1.98312e-04
2024/04/06	21:20:02	ok	ok	479.9040	72.047	0.077826	20.23	68.760	12.019	69040768.770813	11	480.0022	7.02945e-05	2.11758e-04
2024/04/06	21:25:02	ok	ok	479.8040	72.027	0.077826	20.29	68.769	12.060	68901743.311300	11	479.8915	7.11043e-05	2.07566e-04
2024/04/06	21:30:02	--	ok	479.7220	71.995	0.077826	20.37	68.777	12.122	66829428.446092	11	479.8192	7.03907e-05	2.14603e-04
2024/04/06	21:30:09	ok	ok	480.0200	72.077	0.07784	20.39	68.791	12.133	76361108.650892	11	480.0623	7.24761e-05	2.02599e-04
2024/04/06	21:35:08	ok	ok	479.8800	72.037	0.07784	20.42	68.777	12.152	69249832.969818	11	479.9658	7.03481e-05	2.25026e-04
2024/04/06	21:40:08	--	ok	479.7720	72.016	0.07784	20.46	68.824	12.190	67367686.765976	11	479.8588	7.05330e-05	2.13757e-04
2024/04/06	21:40:15	ok	ok	479.9980	72.070	0.077851	20.49	68.782	12.202	70827146.121633	14	480.0019	7.42208e-05	1.99514e-04
2024/04/06	21:45:14	ok	ok	479.8540	72.038	0.077851	20.53	68.838	12.242	64948946.629113	11	479.9610	7.00974e-05	2.18974e-04
2024/04/06	21:50:14	--	ok	479.7420	72.010	0.077851	20.54	68.861	12.256	64023305.904326	12	479.8370	7.00814e-05	2.01069e-04
2024/04/06	21:50:21	ok	ok	480.0020	72.077	0.077863	20.56	68.815	12.259	73947913.524444	11	480.0645	7.20022e-05	1.99471e-04
2024/04/06	21:55:20	ok	ok	479.8520	72.038	0.077863	20.59	68.832	12.283	68198621.061951	11	479.9029	7.23408e-05	1.96778e-04
2024/04/06	22:00:20	--	ok	479.7280	72.002	0.077863	20.62	68.905	12.317	68049898.271978	11	479.7874	7.17943e-05	2.04823e-04
2024/04/06	22:00:27	ok	ok	480.0000	72.082	0.077877	20.60	68.804	12.290	69222852.938632	11	480.0585	7.20755e-05	1.91774e-04
2024/04/06	22:05:26	ok	ok	479.8620	72.040	0.077877	20.64	68.843	12.325	67488767.238149	11	479.9501	7.05362e-05	2.08352e-04
2024/04/06	22:10:26	--	ok	479.7300	72.004	0.077877	20.66	68.846	12.337	66368792.614378	11	479.8308	7.00089e-05	2.19971e-04
2024/04/06	22:10:33	ok	ok	480.0020	72.077	0.07789	20.67	68.850	12.348	70306611.407693	14	480.0068	7.43286e-05	2.01332e-04
2024/04/06	22:15:32	ok	ok	479.8420	72.033	0.07789	20.64	68.920	12.339	66906216.513663	11	479.9320	7.01611e-05	2.08156e-04
2024/04/06	22:20:32	--	ok	479.7220	72.001	0.07789	20.72	68.896	12.387	68778292.703403	11	479.7877	7.09058e-05	2.03877e-04
2024/04/06	22:20:38	ok	ok	479.9880	72.079	0.077904	20.70	68.875	12.373	74185997.317406	11	480.0403	7.25212e-05	2.08492e-04
2024/04/06	22:25:38	ok	ok	479.8320	72.034	0.077904	20.70	68.884	12.375	67827574.153322	11	479.9291	7.02189e-05	2.08367e-04
2024/04/06	22:30:38	--	ok	479.7020	72.002	0.077904	20.73	68.891	12.395	68445170.225478	11	479.7999	7.02162e-05	2.06334e-04
2024/04/06	22:30:45	ok	ok	480.0200	72.083	0.077918	20.73	68.861	12.390	78287114.622070	11	480.0670	7.22153e-05	2.04364e-04
2024/04/06	22:35:44	ok	ok	479.8400	72.043	0.077918	20.73	68.901	12.397	69977022.225810	11	479.9144	7.08986e-05	2.12708e-04
2024/04/06	22:40:44	--	ok	479.7160	71.999	0.077918	20.74	68.902	12.407	71587727.435672	11	479.8003	7.04874e-05	2.11485e-04
2024/04/06	22:40:51	ok	ok	479.9760	72.072	0.077932	20.74	68.875	12.402	73657336.773559	11	480.0267	7.21667e-05	1.90231e-04
2024/04/06	22:45:50	ok	ok	479.8300	72.033	0.077932	20.73	68.930	12.402	72389441.417303	11	479.9095	7.09713e-05	2.07336e-04
2024/04/06	22:50:50	--	ok	479.6780	71.992	0.077932	20.76	68.916	12.421	71468207.134785	12	479.7764	7.05795e-05	2.01226e-04
2024/04/06	22:50:56	ok	ok	480.0280	72.082	0.077948	20.77	68.907	12.429	77659855.953967	14	480.0212	7.41432e-05	1.97073e-04
2024/04/06	22:55:56	ok	ok	479.8420	72.037	0.077948	20.76	68.956	12.428	72506822.488916	11	479.9418	6.98792e-05	2.14523e-04
2024/04/06	23:00:56	--	ok	479.7260	72.000	0.077948	20.79	68.920	12.441	69589609.379075	11	479.8268	6.89929e-05	2.24731e-04
2024/04/06	23:01:03	ok	ok	479.9740	72.072	0.077962	20.80	68.896	12.448	74079599.360838	14	479.9939	7.37229e-05	1.95100e-04
2024/04/06	23:06:02	ok	ok	479.8080	72.029	0.077962	20.80	68.952	12.458	69118454.062133	11	479.9159	6.95504e-05	2.20374e-04
2024/04/06	23:11:02	--	ok	479.6640	71.988	0.077962	20.79	68.951	12.447	70873701.928732	11	479.7701	6.99823e-05	2.05859e-04
2024/04/06	23:11:08	ok	ok	480.0160	72.081	0.077978	20.79	68.930	12.443	74456213.910451	11	480.0536	7.25451e-05	1.94289e-04
2024/04/06	23:16:08	ok	ok	479.8360	72.033	0.077978	20.80	68.943	12.457	68298191.523848	11	479.9304	7.00805e-05	2.16310e-04
2024/04/06	23:21:08	--	ok	479.7020	71.995	0.077978	20.82	68.966	12.471	69483391.586653	11	479.8042	6.94883e-05	2.17856e-04
2024/04/06	23:21:14	ok	ok	479.9880	72.072	0.077993	20.80	68.925	12.453	71403154.602548	14	480.0181	7.33516e-05	1.96248e-04
2024/04/06	23:26:14	ok	ok	479.8160	72.031	0.077993	20.79	68.891	12.436	70683276.526391	11	479.9249	6.94638e-05	2.21793e-04
2024/04/06	23:31:14	--	ok	479.6740	71.988	0.077993	20.82	68.956	12.469	70034857.201528	12	479.7816	7.01957e-05	2.08607e-04
2024/04/06	23:31:20	ok	ok	480.0020	72.077	0.078009	20.80	68.925	12.453	73567179.902797	11	480.0242	7.33628e-05	2.19051e-04
2024/04/06	23:36:20	ok	ok	479.8400	72.033	0.078009	20.80	68.934	12.455	67595901.552739	11	479.9396	6.94968e-05	2.11562e-04
2024/04/06	23:41:20	--	ok	479.6820	71.989	0.078009	20.77	68.901	12.428	67957905.658294	11	479.7863	7.00233e-05	2.14625e-04
2024/04/06	23:41:26	ok	ok	480.0080	72.077	0.078024	20.80	68.925	12.453	73888007.528065	11	480.0427	7.29882e-05	2.01971e-04
2024/04/06	23:46:26	ok	ok	479.8300	72.034	0.078024	20.82	68.898	12.458	70216308.236609	12	479.9247	7.07161e-05	1.97604e-04
2024/04/06	23:51:26	--	ok	479.6880	71.986	0.078024	20.80	68.925	12.453	69204225.939189	12	479.7956	7.01466e-05	2.03795e-04
2024/04/06	23:51:33	ok	ok	480.0100	72.079	0.07804	20.79	68.920	12.441	73299293.107699	11	480.0519	7.27949e-05	2.06995e-04
2024/04/06	23:56:32	ok	ok	479.8260	72.028	0.07804	20.80	68.934	12.455	69556820.169692	11	479.8826	7.17914e-05	1.98592e-04
2024/04/07	00:01:32	--	ok	479.7080	71.993	0.07804	20.83	68.951	12.478	68933627.813305	11	479.7462	7.21343e-05	1.99449e-04
2024/04/07	00:01:39	ok	ok	479.9860	72.067	0.078054	20.82	68.910	12.460	73053908.396070	11	480.0322	7.23227e-05	1.97691e-04
2024/04/07	00:06:38	ok	ok	479.8120	72.023	0.078054	20.79	68.930	12.443	68423140.069202	11	479.9149	6.96047e-05	2.23639e-04
2024/04/07	00:11:38	--	ok	479.6540	71.978	0.078054	20.76	68.965	12.430	68822112.563554	11	479.7645	6.95561e-05	2.28117e-04
2024/04/07	00:11:45	ok	ok	480.0240	72.081	0.078072	20.77	68.919	12.431	74396758.990813	11	480.0688	7.26266e-05	2.05427e-04
2024/04/07	00:16:44	ok	ok	479.8300	72.026	0.078072	20.76	68.905	12.419	69500950.434299	11	479.9221	6.97051e-05	2.16702e-04
2024/04/07	00:21:44	--	ok	479.6820	71.984	0.078072	20.76	68.943	12.426	70442652.465995	11	479.7448	7.15017e-05	2.02946e-04
2024/04/07	00:21:51	ok	ok	479.9780	72.071	0.078087	20.77	68.946	12.436	74094308.991076	11	480.0374	7.23953e-05	1.91000e-04
2024/04/07	00:26:50	ok	ok	479.8040	72.023	0.078087	20.76	68.934	12.424	73657799.507633	11	479.8612	7.24038e-05	2.01114e-04
2024/04/07	00:31:50	--	ok	479.6620	71.985	0.078087	20.73	68.930	12.402	73073251.292595	12	479.7228	7.19936e-05	1.91389e-04
2024/04/07	00:31:57	ok	ok	480.0000	72.074	0.078104	20.77	68.946	12.436	71366198.673993	14	480.0118	7.44607e-05	1.88559e-04
2024/04/07	00:36:56	ok	ok	479.8260	72.029	0.078104	20.70	68.952	12.387	69771980.400697	11	479.8984	7.18616e-05	2.05096e-04
2024/04/07	00:41:56	--	ok	479.6800	71.985	0.078104	20.72	68.965	12.399	70244215.600687	11	479.7920	7.00227e-05	2.19467e-04
2024/04/07	00:42:03	ok	ok	479.9980	72.078	0.07812	20.72	68.925	12.392	71911793.498169	11	480.0590	7.25584e-05	1.99392e-04
2024/04/07	00:47:02	ok	ok	479.8280	72.028	0.07812	20.67	68.985	12.372	70216951.342104	11	479.9409	6.99200e-05	2.16102e-04
2024/04/07	00:52:02	--	ok	479.6760	71.987	0.07812	20.67	68.994	12.373	70411175.093528	11	479.7876	7.00465e-05	2.17962e-04
2024/04/07	00:52:08	ok	ok	480.0100	72.074	0.078136	20.66	68.971	12.360	75809672.634779	11	480.0530	7.29664e-05	2.03169e-04
2024/04/07	00:57:08	ok	ok	479.8440	72.035	0.078136	20.67	68.925	12.361	74029442.367531	11	479.9547	6.97138e-05	2.17575e-04
2024/04/07	01:02:08	--	ok	479.7040	71.994	0.078136	20.67	68.946	12.365	73868327.969701	11	479.8071	6.99496e-05	2.23331e-04
2024/04/07	01:02:15	ok	ok	480.0080	72.078	0.078151	20.70	68.914	12.380	76594608.991151	14	480.0127	7.48958e-05	2.04324e-04
2024/04/07	01:07:14	ok	ok	479.8260	72.030	0.078151	20.64	68.980	12.350	72783413.922597	11	479.9263	6.97295e-05	2.31628e-04
2024/04/07	01:12:14	--	ok	479.6860	71.988	0.078151	20.63	68.939	12.333	72951116.456951	11	479.7895	6.97954e-05	2.29531e-04
2024/04/07	01:12:21	ok	ok	479.9940	72.073	0.078166	20.63	68.928	12.331	77559344.442069	11	480.0359	7.28457e-05	2.14596e-04
2024/04/07	01:17:20	ok	ok	479.8340	72.028	0.078166	20.63	68.898	12.325	71371010.644135	11	479.9292	7.04171e-05	2.11876e-04
2024/04/07	01:22:20	--	ok	479.6920	71.987	0.078166	20.63	68.928	12.331	69377094.248808	11	479.7381	7.19716e-05	2.02460e-04
2024/04/07	01:22:27	ok	ok	479.9820	72.080	0.078181	20.63	68.870	12.321	70082116.884712	11	480.0579	7.23251e-05	2.07104e-04
2024/04/07	01:27:26	ok	ok	479.8060	72.029	0.078181	20.58	68.916	12.289	71209342.243626	12	479.9021	7.11755e-05	1.99562e-04
2024/04/07	01:32:26	--	ok	479.6600	71.981	0.078181	20.54	68.920	12.266	69003213.623574	11	479.7696	7.03777e-05	2.08582e-04
2024/04/07	01:32:33	ok	ok	480.0060	72.082	0.078199	20.58	68.934	12.292	72643634.237521	11	480.0661	7.28810e-05	1.93605e-04
2024/04/07	01:37:32	ok	ok	479.8400	72.036	0.078199	20.53	68.937	12.260	71983876.232908	12	479.9248	7.14683e-05	1.95622e-04
2024/04/07	01:42:32	--	ok	479.6920	71.993	0.078199	20.49	68.937	12.229	69624152.242630	11	479.8049	7.01204e-05	2.13068e-04
2024/04/07	01:42:38	ok	ok	480.0140	72.085	0.078214	20.50	68.939	12.241	70887442.858765	15	480.0336	7.44082e-05	1.81736e-04
2024/04/07	01:47:38	ok	ok	479.8460	72.040	0.078214	20.53	68.916	12.256	68553765.372878	11	479.9587	7.01009e-05	2.23573e-04
2024/04/07	01:52:38	--	ok	479.7060	71.997	0.078214	20.47	68.934	12.219	68509473.731831	11	479.8142	7.05446e-05	2.11798e-04
2024/04/07	01:52:45	ok	ok	480.0020	72.081	0.078229	20.50	68.920	12.238	74343599.722885	11	480.0580	7.27160e-05	2.02185e-04
2024/04/07	01:57:44	ok	ok	479.8460	72.039	0.078229	20.46	68.911	12.206	72458702.190861	14	479.8952	7.28791e-05	2.08847e-04
2024/04/07	02:02:44	--	ok	479.7040	72.000	0.078229	20.44	68.937	12.199	72164911.887639	12	479.8037	7.07493e-05	2.20390e-04
2024/04/07	02:02:51	ok	ok	480.0000	72.081	0.078243	20.46	68.902	12.204	68279401.062352	11	480.0778	7.20820e-05	1.96472e-04
2024/04/07	02:07:50	ok	ok	479.8320	72.037	0.078243	20.39	68.887	12.150	67772171.251337	11	479.9389	7.04471e-05	2.18598e-04
2024/04/07	02:12:50	--	ok	479.6860	71.993	0.078243	20.40	68.939	12.171	65733312.661814	11	479.7931	7.06794e-05	2.13741e-04
2024/04/07	02:12:57	ok	ok	480.0180	72.084	0.078259	20.39	68.925	12.157	69962392.019333	14	480.0503	7.40779e-05	2.03417e-04
2024/04/07	02:17:56	ok	ok	479.8420	72.036	0.078259	20.36	68.882	12.131	70357311.984652	11	479.9239	7.18372e-05	1.89380e-04
2024/04/07	02:22:56	--	ok	479.7180	71.999	0.078259	20.35	68.887	12.120	68484273.248583	11	479.8256	7.06333e-05	2.07633e-04
2024/04/07	02:23:03	ok	ok	480.0160	72.082	0.078273	20.35	68.916	12.125	69912295.338189	11	480.0634	7.32344e-05	1.94193e-04
2024/04/07	02:28:02	ok	ok	479.8400	72.034	0.078273	20.32	68.911	12.106	68117823.544165	11	479.9415	7.09671e-05	2.06617e-04
2024/04/07	02:33:02	--	ok	479.7020	71.996	0.078273	20.28	68.884	12.071	69329887.055212	11	479.8190	7.06024e-05	2.13217e-04
2024/04/07	02:33:09	ok	ok	480.0420	72.088	0.078288	20.32	68.920	12.107	71743653.651234	14	480.0788	7.28993e-05	1.93566e-04
2024/04/07	02:38:08	ok	ok	479.8660	72.038	0.078288	20.26	68.920	12.068	67162376.549758	11	479.9564	7.08071e-05	2.02545e-04
2024/04/07	02:43:08	--	ok	479.7320	72.000	0.078288	20.22	68.914	12.037	65933784.370890	12	479.7996	7.18138e-05	1.93490e-04
2024/04/07	02:43:15	ok	ok	479.9940	72.077	0.078301	20.25	68.869	12.047	68544322.350172	14	480.0154	7.45444e-05	1.94302e-04
2024/04/07	02:48:14	ok	ok	479.8380	72.034	0.078301	20.23	68.859	12.036	67229982.350599	12	479.9304	7.14383e-05	1.89160e-04
2024/04/07	02:53:14	--	ok	479.7100	72.001	0.078301	20.18	68.914	12.007	68508585.524987	11	479.8336	7.02450e-05	2.15512e-04
2024/04/07	02:53:21	ok	ok	480.0180	72.084	0.078316	20.19	68.870	12.008	72011624.935353	15	480.0416	7.43395e-05	1.82864e-04
2024/04/07	02:58:20	ok	ok	479.8560	72.039	0.078316	20.16	68.846	11.985	63265558.337049	11	479.9710	6.99399e-05	2.14036e-04
2024/04/07	03:03:20	--	ok	479.7360	71.999	0.078316	20.13	68.832	11.962	64109412.667680	11	479.8092	7.15959e-05	2.02175e-04
2024/04/07	03:03:26	ok	ok	479.9940	72.080	0.078329	20.16	68.836	11.984	69827686.446516	12	480.0674	7.22801e-05	1.95225e-04
2024/04/07	03:08:26	ok	ok	479.8260	72.031	0.078329	20.13	68.861	11.967	66400312.292740	11	479.9549	6.99788e-05	2.18159e-04
2024/04/07	03:13:26	--	ok	479.7080	72.002	0.078329	20.11	68.846	11.946	67532397.333179	11	479.8289	7.05129e-05	2.15143e-04
2024/04/07	03:13:33	ok	ok	480.0200	72.080	0.078343	20.11	68.797	11.938	73271238.474764	14	480.0663	7.32415e-05	1.96499e-04
2024/04/07	03:18:32	ok	ok	479.8800	72.043	0.078343	20.11	68.836	11.944	67036773.159913	11	479.9502	7.21978e-05	1.91746e-04
2024/04/07	03:23:32	--	ok	479.7620	72.012	0.078343	20.07	68.809	11.910	67055036.721369	11	479.8522	7.07433e-05	2.05512e-04
2024/04/07	03:23:38	ok	ok	480.0120	72.076	0.078355	20.08	68.791	11.916	66881784.049870	11	480.0619	7.29128e-05	2.01658e-04
2024/04/07	03:28:38	ok	ok	479.8580	72.037	0.078355	20.01	68.809	11.871	64922039.686753	11	479.9603	7.05015e-05	2.08280e-04
2024/04/07	03:33:38	--	ok	479.7380	72.003	0.078355	20.01	68.791	11.868	66207451.537676	11	479.8357	7.05437e-05	2.14578e-04
2024/04/07	03:33:45	ok	ok	479.9960	72.074	0.078367	20.05	68.728	11.885	69109518.986774	12	480.0606	7.34644e-05	2.01993e-04
2024/04/07	03:38:44	ok	ok	479.8380	72.034	0.078367	20.02	68.782	11.876	68452262.839322	11	479.9563	7.06056e-05	2.12915e-04
2024/04/07	03:43:44	--	ok	479.7260	72.001	0.078367	19.96	68.772	11.833	67780125.677790	11	479.8392	7.09094e-05	1.99178e-04
2024/04/07	03:43:51	ok	ok	480.0040	72.079	0.078381	19.96	68.820	11.841	70967166.576853	11	480.1343	7.05824e-05	2.12608e-04
2024/04/07	03:48:50	ok	ok	479.8580	72.039	0.078381	19.89	68.800	11.788	67108890.344811	11	479.9822	7.00678e-05	2.17581e-04
2024/04/07	03:53:50	--	ok	479.7280	72.005	0.078381	19.91	68.801	11.799	66382652.021647	11	479.8138	7.22276e-05	1.93713e-04
2024/04/07	03:53:56	ok	ok	480.0220	72.082	0.078395	19.92	68.774	11.804	67048428.317190	11	480.0954	7.28104e-05	2.13510e-04
2024/04/07	03:58:56	ok	ok	479.8580	72.039	0.078395	19.81	68.882	11.745	65523600.185089	11	479.9614	7.07384e-05	1.99968e-04
2024/04/07	04:03:56	--	ok	479.7420	71.999	0.078395	19.78	68.856	11.721	64834582.220855	11	479.8481	7.07696e-05	2.12771e-04
2024/04/07	04:04:03	ok	ok	480.0220	72.083	0.078407	19.78	68.847	11.719	70518434.729322	11	480.0971	7.22374e-05	2.02152e-04
2024/04/07	04:09:02	ok	ok	479.8400	72.031	0.078407	19.72	68.952	11.698	66757263.305092	11	479.9592	7.06406e-05	2.13524e-04
2024/04/07	04:14:02	--	ok	479.7400	72.001	0.078407	19.69	68.843	11.660	67626317.724603	11	479.8639	7.04659e-05	2.18039e-04
2024/04/07	04:14:09	ok	ok	480.0000	72.075	0.07842	19.69	68.861	11.663	68646243.210880	12	480.0523	7.37272e-05	1.98155e-04
2024/04/07	04:19:08	ok	ok	479.8780	72.044	0.07842	19.72	68.809	11.674	68390064.211220	11	479.9627	7.22318e-05	2.00880e-04
2024/04/07	04:24:08	--	ok	479.7700	72.014	0.07842	19.68	68.754	11.636	65638742.419676	11	479.8791	7.11410e-05	2.01745e-04
2024/04/07	04:24:14	ok	ok	480.0220	72.081	0.078431	19.68	68.783	11.641	67185456.008125	14	480.0407	7.50353e-05	1.97177e-04
2024/04/07	04:29:14	ok	ok	479.8720	72.044	0.078431	19.64	68.795	11.613	64886132.502251	11	479.9980	7.08342e-05	2.14950e-04
2024/04/07	04:34:14	--	ok	479.7720	72.016	0.078431	19.62	68.782	11.602	64991063.718152	11	479.8817	7.04874e-05	2.10965e-04
2024/04/07	04:34:21	ok	ok	480.0040	72.068	0.078442	19.65	68.806	11.624	68894379.044014	11	480.0817	7.24491e-05	1.95121e-04
2024/04/07	04:39:20	ok	ok	479.8700	72.041	0.078442	19.61	68.827	11.599	64712197.096825	13	479.9307	7.29481e-05	1.98990e-04
2024/04/07	04:44:20	--	ok	479.7640	72.014	0.078442	19.58	68.756	11.569	63820644.418149	11	479.8638	7.16100e-05	1.94681e-04
2024/04/07	04:44:27	ok	ok	480.0420	72.086	0.078454	19.62	68.667	11.583	65261186.562525	11	480.1226	7.21822e-05	2.00345e-04
2024/04/07	04:49:26	ok	ok	479.8700	72.035	0.078454	19.55	68.750	11.548	62259754.037056	11	479.9733	7.12689e-05	2.01879e-04
2024/04/07	04:54:26	--	ok	479.7600	72.008	0.078454	19.53	68.765	11.532	64198957.317531	11	479.8908	7.04403e-05	2.08544e-04
2024/04/07	04:54:33	ok	ok	479.9960	72.076	0.078465	19.53	68.708	11.523	65822660.521139	12	480.0598	7.36036e-05	2.05743e-04
2024/04/07	04:59:32	ok	ok	479.8760	72.041	0.078465	19.53	68.714	11.524	64836008.997472	11	479.9881	7.12224e-05	2.10621e-04
2024/04/07	05:04:32	--	ok	479.7640	72.007	0.078465	19.48	68.728	11.497	63209314.864447	11	479.8789	7.05356e-05	2.10157e-04
2024/04/07	05:04:39	ok	ok	480.0260	72.078	0.078477	19.50	68.731	11.507	66059507.163161	11	480.1066	7.24406e-05	2.06084e-04
2024/04/07	05:09:38	ok	ok	479.8960	72.039	0.078477	19.48	68.708	11.494	65042083.921220	11	480.0005	7.12577e-05	2.05141e-04
2024/04/07	05:14:38	--	ok	479.7860	72.013	0.078477	19.41	68.736	11.450	64705551.265076	11	479.8841	7.10527e-05	2.10230e-04
2024/04/07	05:14:45	ok	ok	480.0180	72.081	0.078487	19.43	68.690	11.453	64920549.412985	11	480.1053	7.24182e-05	2.02307e-04
2024/04/07	05:19:44	ok	ok	479.8680	72.037	0.078487	19.40	68.742	11.442	62945902.855347	11	479.9852	7.08721e-05	2.06594e-04
2024/04/07	05:24:44	--	ok	479.7640	72.014	0.078487	19.40	68.695	11.434	63813246.462497	11	479.8748	7.15353e-05	2.07849e-04
2024/04/07	05:24:51	ok	ok	480.0360	72.080	0.078499	19.40	68.667	11.429	66106449.976874	11	480.1057	7.26910e-05	2.07818e-04
2024/04/07	05:29:50	ok	ok	479.8900	72.043	0.078499	19.38	68.692	11.425	64173351.961975	14	479.9529	7.29208e-05	2.07313e-04
2024/04/07	05:34:50	--	ok	479.7900	72.014	0.078499	19.35	68.696	11.406	63729857.893647	13	479.9004	7.14036e-05	2.10746e-04
2024/04/07	05:34:56	ok	ok	480.0160	72.073	0.078509	19.34	68.685	11.395	63475618.259449	11	480.0933	7.22393e-05	2.05049e-04
2024/04/07	05:39:56	ok	ok	479.8760	72.040	0.078509	19.31	68.699	11.378	62544506.675440	11	480.0005	7.12589e-05	2.05141e-04
2024/04/07	05:44:56	ok	ok	479.8020	72.017	0.078509	19.30	68.658	11.362	61615366.289736	13	479.8637	7.32490e-05	1.99678e-04
2024/04/07	05:49:56	--	ok	479.6900	71.979	0.078509	19.27	68.644	11.340	63439638.747280	11	479.7861	7.20838e-05	1.99318e-04
2024/04/07	05:50:03	ok	ok	480.0420	72.077	0.078524	19.29	68.617	11.346	69965903.555432	10	480.1463	7.14826e-05	2.15232e-04
2024/04/07	05:55:02	ok	ok	479.9080	72.042	0.078524	19.23	68.695	11.320	64078419.945040	11	480.0172	7.06895e-05	2.12275e-04
2024/04/07	06:00:02	--	ok	479.7920	72.009	0.078524	19.15	68.740	11.279	63443206.691704	11	479.8908	7.11853e-05	2.02325e-04
2024/04/07	06:00:09	ok	ok	480.0100	72.073	0.078534	19.18	68.727	11.297	66256022.443763	14	480.0723	7.33513e-05	2.11505e-04
2024/04/07	06:05:08	ok	ok	479.8900	72.033	0.078534	19.13	68.708	11.256	64320588.779762	11	479.9947	7.09685e-05	2.14958e-04
2024/04/07	06:10:08	ok	ok	479.8220	72.014	0.078534	19.18	68.580	11.273	61872387.292193	11	479.9187	7.10631e-05	2.04089e-04
2024/04/07	06:15:08	--	ok	479.7180	71.985	0.078534	19.17	68.521	11.254	63908571.254358	11	479.8076	7.21522e-05	2.06256e-04
2024/04/07	06:15:15	ok	ok	480.0120	72.071	0.078548	19.17	68.530	11.255	64104235.548043	14	480.0457	7.50233e-05	1.94158e-04
2024/04/07	06:20:14	ok	ok	479.8900	72.037	0.078548	19.14	68.534	11.237	62601877.622224	11	479.9850	7.20641e-05	1.98471e-04
2024/04/07	06:25:14	ok	ok	479.8000	72.015	0.078548	19.11	68.580	11.225	62191644.115384	11	479.9225	7.06425e-05	2.04933e-04
2024/04/07	06:30:14	--	ok	479.7180	71.985	0.078548	19.13	68.553	11.231	62402202.313564	11	479.8373	7.09042e-05	2.01315e-04
2024/04/07	06:30:21	ok	ok	480.0180	72.066	0.078562	19.13	68.522	11.226	67989521.053251	13	480.0824	7.30878e-05	2.11811e-04
2024/04/07	06:35:20	ok	ok	479.9060	72.040	0.078562	19.09	68.563	11.204	63422477.765165	11	479.9917	7.20019e-05	2.02623e-04
2024/04/07	06:40:20	ok	ok	479.8180	72.019	0.078562	19.09	68.534	11.200	62833470.467349	11	479.9122	7.16402e-05	2.03617e-04
2024/04/07	06:45:20	--	ok	479.7360	71.990	0.078562	19.07	68.486	11.183	64198807.505530	11	479.8343	7.10205e-05	1.98685e-04
2024/04/07	06:45:27	ok	ok	480.0060	72.064	0.078575	19.11	68.481	11.209	68641228.536518	10	480.1195	7.14068e-05	2.26123e-04
2024/04/07	06:50:26	ok	ok	479.8960	72.038	0.078575	19.07	68.486	11.183	64102676.231560	11	480.0114	7.09035e-05	2.10658e-04
2024/04/07	06:55:26	ok	ok	479.8080	72.014	0.078575	19.07	68.463	11.179	63243731.830244	11	479.9097	7.12994e-05	1.98639e-04
2024/04/07	07:00:26	--	ok	479.7200	71.988	0.078575	19.09	68.466	11.188	64352354.173385	11	479.8340	7.06868e-05	2.09756e-04
2024/04/07	07:00:32	ok	ok	480.0100	72.067	0.078589	19.03	68.429	11.146	62814978.734974	13	480.0820	7.33756e-05	2.03903e-04
2024/04/07	07:05:32	ok	ok	479.8860	72.041	0.078589	19.03	68.429	11.146	62068917.031515	11	480.0095	7.11167e-05	2.10348e-04
2024/04/07	07:10:32	ok	ok	479.8100	72.011	0.078589	19.01	68.466	11.141	61097050.937385	11	479.9359	7.11278e-05	2.01778e-04
2024/04/07	07:15:32	--	ok	479.7160	71.989	0.078589	19.01	68.435	11.136	62083292.255618	11	479.8478	7.08250e-05	2.09607e-04
2024/04/07	07:15:39	ok	ok	480.0260	72.070	0.078603	19.03	68.411	11.143	65496689.698874	13	480.0897	7.36905e-05	2.13433e-04
2024/04/07	07:20:38	ok	ok	479.9180	72.042	0.078603	19.03	68.429	11.146	62056213.411678	11	480.0259	7.10060e-05	2.08356e-04
2024/04/07	07:25:38	ok	ok	479.8300	72.016	0.078603	18.97	68.438	11.110	62767228.149317	11	479.9331	7.11890e-05	1.99722e-04
2024/04/07	07:30:38	--	ok	479.7400	71.993	0.078603	18.97	68.402	11.104	62818604.591768	11	479.8463	7.12258e-05	2.06117e-04
2024/04/07	07:30:45	ok	ok	480.0140	72.070	0.078616	18.97	68.408	11.105	64637705.836047	14	480.0800	7.33990e-05	1.98370e-04
2024/04/07	07:35:44	ok	ok	479.9080	72.041	0.078616	18.96	68.379	11.090	60295619.048751	11	480.0305	7.08843e-05	2.08477e-04
2024/04/07	07:40:44	ok	ok	479.8220	72.011	0.078616	18.93	68.374	11.072	61330787.324801	11	479.9431	7.09598e-05	2.08134e-04
2024/04/07	07:45:44	--	ok	479.7540	71.991	0.078616	18.97	68.342	11.095	62285488.275480	11	479.8698	7.08224e-05	2.13034e-04
2024/04/07	07:45:51	ok	ok	480.0120	72.062	0.078628	19.00	68.319	11.108	64455734.769496	10	480.1246	7.15418e-05	2.10703e-04
2024/04/07	07:50:50	ok	ok	479.8900	72.034	0.078628	18.96	68.360	11.087	60829584.207554	11	480.0072	7.10656e-05	1.97599e-04
2024/04/07	07:55:50	ok	ok	479.8020	72.015	0.078628	18.96	68.310	11.079	61685422.191235	11	479.9218	7.12928e-05	2.09921e-04
2024/04/07	08:00:50	--	ok	479.7460	71.996	0.078628	18.94	68.347	11.076	64284290.492920	11	479.8637	7.10066e-05	2.10177e-04
2024/04/07	08:00:56	ok	ok	480.0340	72.071	0.078641	19.03	68.284	11.122	65085578.462270	14	480.0915	7.34729e-05	2.15607e-04
2024/04/07	08:05:56	ok	ok	479.9100	72.038	0.078641	18.97	68.302	11.088	61156279.751348	11	480.0328	7.07452e-05	2.18234e-04
2024/04/07	08:10:56	ok	ok	479.8380	72.017	0.078641	18.97	68.275	11.084	60950396.334236	11	479.9445	7.10846e-05	2.10333e-04
2024/04/07	08:15:56	--	ok	479.7620	71.994	0.078641	19.01	68.241	11.105	61282164.699589	11	479.8632	7.13341e-05	2.11941e-04
2024/04/07	08:16:03	ok	ok	480.0180	72.062	0.078652	19.00	68.211	11.091	63957297.167336	14	480.0688	7.34917e-05	2.00364e-04
2024/04/07	08:21:02	ok	ok	479.9260	72.033	0.078652	19.03	68.177	11.105	61375595.229983	11	480.0272	7.08534e-05	2.13723e-04
2024/04/07	08:26:02	ok	ok	479.8500	72.019	0.078652	19.06	68.142	11.116	60868967.321679	11	479.9445	7.10864e-05	2.10333e-04
2024/04/07	08:31:02	--	ok	479.7960	71.996	0.078652	19.11	68.104	11.147	61837285.020267	11	479.8879	7.13299e-05	2.04176e-04
2024/04/07	08:31:09	ok	ok	480.0220	72.059	0.078662	19.13	68.031	11.145	67046988.245682	11	480.0718	7.26321e-05	2.08952e-04
2024/04/07	08:36:08	ok	ok	479.9060	72.025	0.078662	19.10	68.101	11.138	62571130.813611	11	480.0038	7.13495e-05	1.97680e-04
2024/04/07	08:41:08	ok	ok	479.8440	72.005	0.078662	19.14	68.051	11.157	60816198.305925	11	479.9455	7.09183e-05	2.07632e-04
2024/04/07	08:46:08	--	ok	479.7660	71.987	0.078662	19.14	68.069	11.160	60062023.653975	11	479.8744	7.06043e-05	2.19948e-04
2024/04/07	08:46:15	ok	ok	480.0280	72.055	0.078673	19.17	68.067	11.179	66255266.180518	11	480.0699	7.29440e-05	2.04140e-04
2024/04/07	08:51:14	ok	ok	479.9300	72.028	0.078673	19.21	68.032	11.200	61700831.723665	11	480.0258	7.09398e-05	2.09617e-04
2024/04/07	08:56:14	ok	ok	479.8540	72.010	0.078673	19.23	67.971	11.201	61286992.386399	11	479.9446	7.11714e-05	2.09753e-04
2024/04/07	09:01:14	ok	ok	479.8040	71.993	0.078673	19.29	67.990	11.242	61256137.571852	11	479.8812	7.16072e-05	2.10534e-04
2024/04/07	09:06:14	--	ok	479.7140	71.966	0.078673	19.33	67.976	11.268	61263990.184994	11	479.8258	7.10019e-05	2.08642e-04
2024/04/07	09:06:21	ok	ok	479.9980	72.048	0.078687	19.34	67.990	11.280	66692166.690680	11	480.0718	7.24862e-05	2.01729e-04
2024/04/07	09:11:20	ok	ok	479.9000	72.021	0.078687	19.35	67.980	11.287	62658637.295308	14	479.9388	7.38786e-05	2.02140e-04
2024/04/07	09:16:20	ok	ok	479.8200	72.000	0.078687	19.37	67.955	11.293	62947192.232382	11	479.9355	7.04663e-05	2.16496e-04
2024/04/07	09:21:20	--	ok	479.7520	71.976	0.078687	19.40	67.939	11.308	63567654.937234	11	479.8635	7.05354e-05	2.16883e-04
2024/04/07	09:21:27	ok	ok	480.0000	72.046	0.078699	19.41	67.953	11.320	68274098.180528	11	480.1125	7.11507e-05	2.02660e-04
2024/04/07	09:26:26	ok	ok	479.9120	72.021	0.078699	19.45	67.939	11.346	63070725.120584	11	480.0027	7.14242e-05	1.90211e-04
2024/04/07	09:31:26	ok	ok	479.8420	71.998	0.078699	19.50	67.927	11.372	63664858.871519	11	479.9516	7.07320e-05	2.12909e-04
2024/04/07	09:36:26	--	ok	479.7740	71.981	0.078699	19.54	67.935	11.402	63514721.300979	11	479.8781	7.12627e-05	2.04706e-04
2024/04/07	09:36:33	ok	ok	480.0140	72.043	0.078711	19.54	67.895	11.395	67892674.142662	11	480.1014	7.16471e-05	1.96648e-04
2024/04/07	09:41:32	ok	ok	479.9000	72.011	0.078711	19.55	67.918	11.408	64083773.263091	11	480.0051	7.08995e-05	2.10535e-04
2024/04/07	09:46:32	ok	ok	479.8300	71.991	0.078711	19.58	67.932	11.430	64492403.693455	11	479.9195	7.12994e-05	2.03527e-04
2024/04/07	09:51:32	--	ok	479.7540	71.969	0.078711	19.65	67.886	11.469	63298269.417041	11	479.8556	7.09732e-05	2.19661e-04
2024/04/07	09:51:38	ok	ok	480.0060	72.040	0.078723	19.62	67.890	11.452	68228688.832549	11	480.0666	7.29173e-05	2.09928e-04
2024/04/07	09:56:38	ok	ok	479.8800	72.009	0.078723	19.67	67.898	11.482	64076454.998279	11	479.9893	7.11733e-05	2.18366e-04
2024/04/07	10:01:38	ok	ok	479.8120	71.983	0.078723	19.72	67.889	11.518	63137193.110317	11	479.9129	7.09484e-05	2.11632e-04
2024/04/07	10:06:38	--	ok	479.7200	71.963	0.078723	19.71	67.895	11.508	62126367.837523	11	479.8240	7.09995e-05	2.09759e-04
2024/04/07	10:06:45	ok	ok	480.0160	72.045	0.078736	19.72	67.880	11.516	68542064.735025	11	480.0680	7.32386e-05	2.02065e-04
2024/04/07	10:11:44	ok	ok	479.9120	72.018	0.078736	19.78	67.889	11.556	64580280.364078	12	480.0207	7.10338e-05	2.02738e-04
2024/04/07	10:16:44	ok	ok	479.8320	71.995	0.078736	19.79	67.852	11.559	63963874.918010	11	479.9359	7.07274e-05	2.08713e-04
2024/04/07	10:21:44	--	ok	479.7500	71.969	0.078736	19.86	67.854	11.608	65710751.221620	11	479.8593	7.07623e-05	2.18348e-04
2024/04/07	10:21:51	ok	ok	480.0120	72.037	0.078749	19.89	67.868	11.628	68830310.789152	11	480.0780	7.26296e-05	1.94917e-04
2024/04/07	10:26:50	ok	ok	479.8940	72.013	0.078749	19.91	67.852	11.637	66802314.533163	12	479.9999	7.16042e-05	2.01246e-04
2024/04/07	10:31:50	ok	ok	479.8240	72.002	0.078749	19.96	67.840	11.673	66333501.614675	12	479.9203	7.15510e-05	2.00759e-04
2024/04/07	10:36:50	--	ok	479.7420	71.965	0.078749	20.02	67.881	11.720	66394529.361676	11	479.8620	7.02320e-05	2.22203e-04
2024/04/07	10:36:57	ok	ok	480.0100	72.038	0.078762	20.01	67.858	11.707	72259244.156146	12	480.1170	7.15561e-05	2.00913e-04
2024/04/07	10:41:56	ok	ok	479.9020	72.006	0.078762	20.07	67.858	11.745	65889006.246079	11	479.9863	7.13916e-05	1.94995e-04
2024/04/07	10:46:56	ok	ok	479.8120	71.985	0.078762	20.12	67.829	11.779	66511592.390342	11	479.9117	7.10290e-05	1.99208e-04
2024/04/07	10:51:56	--	ok	479.7240	71.960	0.078762	20.16	67.807	11.804	63771770.565256	11	479.8199	7.10164e-05	2.08850e-04
2024/04/07	10:52:03	ok	ok	480.0060	72.043	0.078775	20.15	67.816	11.795	69720729.836805	14	480.0229	7.48732e-05	1.97930e-04
2024/04/07	10:57:02	ok	ok	479.8980	72.007	0.078775	20.23	67.817	11.854	65905840.271536	10	479.9638	7.24739e-05	2.07812e-04
2024/04/07	11:02:02	ok	ok	479.8060	71.981	0.078775	20.26	67.852	11.881	67137115.608585	10	479.8676	7.23249e-05	2.05118e-04
2024/04/07	11:07:02	--	ok	479.7200	71.951	0.078775	20.29	67.839	11.897	65985984.440758	11	479.8069	7.14853e-05	1.96497e-04
2024/04/07	11:07:09	ok	ok	479.9920	72.033	0.078789	20.31	67.822	11.905	71417240.469754	14	480.0195	7.48304e-05	1.94496e-04
2024/04/07	11:12:08	ok	ok	479.8860	72.003	0.078789	20.36	67.784	11.937	65309702.843629	11	479.9880	7.07404e-05	2.13165e-04
2024/04/07	11:17:08	--	ok	479.7980	71.978	0.078789	20.40	67.831	11.975	66722884.896270	11	479.9063	7.05339e-05	2.21409e-04
2024/04/07	11:17:15	ok	ok	480.0100	72.030	0.078799	20.40	67.849	11.979	70431151.670344	14	480.0086	7.46098e-05	1.97378e-04
2024/04/07	11:22:14	ok	ok	479.8920	72.003	0.078799	20.44	67.840	12.005	65852255.938622	10	479.9511	7.25303e-05	2.12141e-04
2024/04/07	11:27:14	--	ok	479.7880	71.972	0.078799	20.49	67.840	12.035	65110178.049600	11	479.8566	7.21756e-05	2.00447e-04
2024/04/07	11:27:21	ok	ok	479.9880	72.030	0.07881	20.49	67.858	12.038	69438491.240488	14	480.0136	7.46867e-05	1.95732e-04
2024/04/07	11:32:20	ok	ok	479.8880	72.007	0.07881	20.56	67.794	12.077	67805999.592643	11	479.9949	7.03056e-05	2.25721e-04
2024/04/07	11:37:20	--	ok	479.7960	71.976	0.07881	20.64	67.774	12.134	66475395.199523	11	479.8912	7.05974e-05	2.09003e-04
2024/04/07	11:37:27	ok	ok	480.0140	72.039	0.07882	20.66	67.758	12.142	73316952.327367	11	480.0630	7.31099e-05	1.94137e-04
2024/04/07	11:42:26	ok	ok	479.8840	71.998	0.07882	20.72	67.770	12.184	67762622.573152	11	479.9830	7.08043e-05	2.17327e-04
2024/04/07	11:47:26	--	ok	479.7820	71.974	0.07882	20.77	67.829	12.235	68302662.673006	11	479.8850	7.04155e-05	2.10684e-04
2024/04/07	11:47:33	ok	ok	480.0240	72.040	0.078831	20.80	67.779	12.246	67039830.785372	11	480.0982	7.19592e-05	1.94423e-04
2024/04/07	11:52:32	ok	ok	479.8840	71.997	0.078831	20.83	67.811	12.271	64681948.627739	11	479.9787	7.05165e-05	2.12743e-04
2024/04/07	11:57:32	--	ok	479.7820	71.966	0.078831	20.91	67.820	12.334	67356320.813673	11	479.8959	7.04659e-05	2.16541e-04
2024/04/07	11:57:38	ok	ok	479.9900	72.022	0.078841	20.90	67.767	12.315	73828389.160453	11	480.0483	7.24623e-05	1.96183e-04
2024/04/07	12:02:38	ok	ok	479.8580	71.987	0.078841	20.97	67.790	12.369	70461936.277384	11	479.9624	7.04723e-05	2.16710e-04
2024/04/07	12:07:38	--	ok	479.7600	71.956	0.078841	21.04	67.797	12.420	68667498.675465	11	479.8701	6.97911e-05	2.14570e-04
2024/04/07	12:07:44	ok	ok	480.0100	72.023	0.078853	21.04	67.758	12.413	77099217.523585	11	480.0286	7.35712e-05	2.20686e-04
2024/04/07	12:12:44	ok	ok	479.8840	71.989	0.078853	21.13	67.776	12.480	69614122.922967	11	479.9797	7.03542e-05	2.09856e-04
2024/04/07	12:17:44	--	ok	479.7580	71.955	0.078853	21.20	67.779	12.532	68545854.786581	11	479.8666	6.99655e-05	2.14271e-04
2024/04/07	12:17:50	ok	ok	480.0040	72.021	0.078865	21.23	67.794	12.555	73013262.268032	11	480.1268	6.98677e-05	2.23076e-04
2024/04/07	12:22:50	ok	ok	479.8520	71.986	0.078865	21.27	67.774	12.582	69284893.358784	12	479.9649	7.04704e-05	2.08664e-04
2024/04/07	12:27:50	--	ok	479.7320	71.947	0.078865	21.33	67.825	12.632	70813301.145449	13	479.8492	7.02061e-05	2.07712e-04
2024/04/07	12:27:57	ok	ok	480.0220	72.018	0.078878	21.33	67.836	12.634	78457262.463894	11	480.0624	7.23091e-05	1.89145e-04
2024/04/07	12:32:56	ok	ok	479.8660	71.977	0.078878	21.40	67.831	12.686	72915896.768293	11	479.9638	7.02874e-05	2.16130e-04
2024/04/07	12:37:56	--	ok	479.7400	71.943	0.078878	21.51	67.834	12.769	72382804.290637	13	479.8376	7.08180e-05	1.95013e-04
2024/04/07	12:38:03	ok	ok	480.0040	72.015	0.078891	21.50	67.771	12.748	78604157.726144	12	480.0705	7.21599e-05	2.02333e-04
2024/04/07	12:43:02	ok	ok	479.8420	71.969	0.078891	21.54	67.840	12.792	71245869.770386	12	479.9529	7.01742e-05	2.17554e-04
2024/04/07	12:48:02	--	ok	479.7120	71.929	0.078891	21.58	67.857	12.827	69804964.673564	12	479.8126	7.02518e-05	2.10080e-04
2024/04/07	12:48:09	ok	ok	479.9920	72.017	0.078905	21.60	67.840	12.836	72026160.053212	12	480.1162	6.98795e-05	2.17432e-04
2024/04/07	12:53:08	ok	ok	479.8320	71.968	0.078905	21.64	67.820	12.864	72154112.525493	13	479.9569	6.98734e-05	2.06289e-04
2024/04/07	12:58:08	--	ok	479.6860	71.924	0.078905	21.72	67.817	12.925	71681426.411920	12	479.7993	7.00508e-05	2.08031e-04
2024/04/07	12:58:15	ok	ok	480.0200	72.014	0.078921	21.72	67.829	12.927	81606687.019785	12	480.1220	7.04057e-05	2.22201e-04
2024/04/07	13:03:14	ok	ok	479.8440	71.964	0.078921	21.77	67.836	12.960	72279810.013460	12	479.9208	7.11226e-05	2.10214e-04
2024/04/07	13:08:14	--	ok	479.7080	71.928	0.078921	21.88	67.811	13.039	72246288.372192	13	479.8011	7.05547e-05	1.97622e-04
2024/04/07	13:08:21	ok	ok	479.9820	72.002	0.078935	21.87	67.808	13.029	77892739.590207	12	480.0340	7.31724e-05	1.87686e-04
2024/04/07	13:13:20	ok	ok	479.8240	71.958	0.078935	21.95	67.863	13.104	72833959.588131	12	479.9408	6.93533e-05	2.15216e-04
2024/04/07	13:18:20	--	ok	479.6620	71.910	0.078935	22.04	67.861	13.168	72481398.642399	12	479.7559	7.05376e-05	2.05300e-04
2024/04/07	13:18:27	ok	ok	480.0160	72.010	0.078952	22.01	67.848	13.143	79189165.913885	12	480.0467	7.30279e-05	1.96727e-04
2024/04/07	13:23:26	ok	ok	479.8180	71.950	0.078952	22.11	67.839	13.218	72641720.570341	12	479.9072	7.05905e-05	2.04428e-04
2024/04/07	13:28:26	--	ok	479.6620	71.905	0.078952	22.18	67.861	13.275	74476210.785662	16	479.7308	7.02348e-05	3.49744e-04
2024/04/07	13:28:33	ok	ok	479.9880	72.001	0.078969	22.18	67.852	13.274	78799281.268634	12	480.0882	7.07975e-05	2.12583e-04
2024/04/07	13:33:32	--	ok	479.6380	71.906	0.078969	21.87	68.745	13.209	73032711.443854	12	479.7605	6.99878e-05	2.21588e-04
2024/04/07	13:33:38	ok	ok	479.9960	72.008	0.078987	21.87	68.705	13.201	77202520.499585	12	480.1298	6.97828e-05	2.22572e-04
2024/04/07	13:38:38	--	ok	479.6280	71.910	0.078987	21.28	69.628	12.936	69833712.966030	12	479.7347	7.03903e-05	2.14617e-04
2024/04/07	13:38:45	ok	ok	480.0000	72.018	0.079006	21.33	69.619	12.966	73740726.098544	11	480.0475	7.28098e-05	1.88924e-04
2024/04/07	13:43:44	--	ok	479.7180	71.939	0.079006	21.01	69.786	12.764	68046991.074549	11	479.8153	7.07661e-05	2.23471e-04
2024/04/07	13:43:51	ok	ok	479.9980	72.019	0.07902	21.03	69.808	12.778	73238473.228469	11	480.0354	7.30114e-05	2.08835e-04
2024/04/07	13:48:50	--	ok	479.7580	71.959	0.07902	20.83	69.873	12.644	67750969.275529	11	479.8475	7.12304e-05	2.23581e-04
2024/04/07	13:48:57	ok	ok	479.9940	72.028	0.079032	20.83	69.891	12.648	71313413.654330	11	480.0249	7.36053e-05	2.10066e-04
2024/04/07	13:53:56	--	ok	479.7780	71.969	0.079032	20.64	69.969	12.527	64989725.525125	11	479.8758	7.08375e-05	2.36477e-04
2024/04/07	13:54:03	ok	ok	479.9800	72.026	0.079042	20.66	69.973	12.539	72207444.526655	11	480.0308	7.36988e-05	2.02766e-04
2024/04/07	13:59:02	--	ok	479.7800	71.975	0.079042	20.53	69.964	12.443	68877541.914917	11	479.8708	7.12580e-05	2.18873e-04
2024/04/07	13:59:08	ok	ok	479.9920	72.034	0.079053	20.54	69.999	12.458	71750651.200720	11	480.1170	7.09156e-05	2.38738e-04
2024/04/07	14:04:08	ok	ok	479.8100	71.987	0.079053	20.44	70.045	12.395	69205823.661050	11	479.9120	7.12396e-05	2.23633e-04
2024/04/07	14:09:08	--	ok	479.6480	71.939	0.079053	20.35	70.092	12.332	67745179.633804	11	479.7218	7.23634e-05	2.06050e-04
2024/04/07	14:09:15	ok	ok	479.9980	72.034	0.079071	20.36	70.086	12.343	71125874.032270	14	480.0044	7.57923e-05	2.07328e-04
2024/04/07	14:14:14	ok	ok	479.8220	71.988	0.079071	20.28	70.097	12.283	68678679.195605	11	479.9270	7.10507e-05	2.16850e-04
2024/04/07	14:19:14	--	ok	479.6800	71.949	0.079071	20.22	70.106	12.245	68769813.370031	11	479.7738	7.10634e-05	2.18992e-04
2024/04/07	14:19:21	ok	ok	479.9880	72.033	0.079087	20.22	70.097	12.243	70460676.492434	14	480.0017	7.52799e-05	1.96547e-04
2024/04/07	14:24:20	ok	ok	479.8260	71.988	0.079087	20.16	70.124	12.208	67676679.361679	11	479.9261	7.12992e-05	2.18790e-04
2024/04/07	14:29:20	--	ok	479.6820	71.951	0.079087	20.11	70.155	12.173	68428959.392124	11	479.7669	7.21146e-05	2.09910e-04
2024/04/07	14:29:27	ok	ok	479.9940	72.037	0.079102	20.12	70.166	12.185	70427126.708908	11	480.0600	7.33690e-05	1.99930e-04
2024/04/07	14:34:26	ok	ok	479.8440	71.993	0.079102	20.07	70.187	12.148	67119345.830985	11	479.9439	7.11255e-05	2.08646e-04
2024/04/07	14:39:26	--	ok	479.7060	71.957	0.079102	20.02	70.187	12.118	67585888.443644	11	479.8087	7.14199e-05	2.05581e-04
2024/04/07	14:39:33	ok	ok	479.9920	72.037	0.079117	20.02	70.178	12.117	70791117.872634	11	480.1297	7.04212e-05	2.32028e-04
2024/04/07	14:44:32	ok	ok	479.8460	71.992	0.079117	19.96	70.207	12.080	67182784.433455	11	479.9482	7.16056e-05	2.03284e-04
2024/04/07	14:49:32	--	ok	479.7240	71.958	0.079117	19.93	70.211	12.060	66352922.071068	11	479.8170	7.17120e-05	2.11514e-04
2024/04/07	14:49:39	ok	ok	479.9960	72.035	0.079131	19.92	70.201	12.049	74241960.799269	14	480.0166	7.54073e-05	2.04798e-04
2024/04/07	14:54:38	ok	ok	479.8540	71.990	0.079131	19.88	70.220	12.022	69080519.267976	11	479.9601	7.12988e-05	2.07979e-04
2024/04/07	14:59:38	--	ok	479.7320	71.959	0.079131	19.86	70.266	12.021	69042068.380859	14	479.8131	7.22113e-05	2.15495e-04
2024/04/07	14:59:45	ok	ok	479.9860	72.032	0.079144	19.86	70.246	12.017	66721425.046421	11	480.0675	7.27319e-05	2.02880e-04
2024/04/07	15:04:44	ok	ok	479.8440	71.994	0.079144	19.82	70.239	11.986	64881771.318760	12	479.9571	7.17558e-05	2.01404e-04
2024/04/07	15:09:44	--	ok	479.7260	71.957	0.079144	19.79	70.283	11.973	66514305.770730	11	479.8392	7.15100e-05	2.02959e-04
2024/04/07	15:09:50	ok	ok	480.0220	72.034	0.079157	19.79	70.294	11.975	73040042.306796	14	480.0553	7.40290e-05	1.96579e-04
2024/04/07	15:14:50	ok	ok	479.8780	71.995	0.079157	19.78	70.301	11.967	68868737.783623	14	479.9322	7.32764e-05	2.12173e-04
2024/04/07	15:19:50	--	ok	479.7620	71.962	0.079157	19.72	70.262	11.921	67649436.547535	14	479.7895	7.42136e-05	1.98587e-04
2024/04/07	15:19:57	ok	ok	479.9800	72.026	0.079169	19.72	70.271	11.922	74537292.146442	10	480.0659	7.28330e-05	2.12003e-04
2024/04/07	15:24:56	ok	ok	479.8600	71.990	0.079169	19.69	70.275	11.902	68977087.441129	11	479.9686	7.14301e-05	2.03779e-04
2024/04/07	15:29:56	--	ok	479.7500	71.961	0.079169	19.69	70.344	11.914	70878720.531486	11	479.8601	7.09372e-05	2.22538e-04
2024/04/07	15:30:03	ok	ok	479.9780	72.027	0.079181	19.67	70.289	11.886	71174358.490768	11	480.0498	7.33066e-05	2.03197e-04
2024/04/07	15:35:02	ok	ok	479.8560	71.990	0.079181	19.64	70.343	11.875	65297663.881289	11	479.9575	7.13019e-05	1.98472e-04
2024/04/07	15:40:02	--	ok	479.7420	71.956	0.079181	19.62	70.340	11.865	66605280.149227	11	479.8423	7.17304e-05	1.97250e-04
2024/04/07	15:40:08	ok	ok	479.9920	72.026	0.079194	19.64	70.353	11.876	69071163.990309	13	480.0693	7.31279e-05	2.06130e-04
2024/04/07	15:45:08	ok	ok	479.8620	71.990	0.079194	19.61	70.394	11.863	66899939.477284	11	479.9897	7.11064e-05	2.09404e-04
2024/04/07	15:50:08	--	ok	479.7600	71.964	0.079194	19.55	70.376	11.821	64991693.542321	11	479.8842	7.06421e-05	2.06401e-04
2024/04/07	15:50:15	ok	ok	480.0040	72.031	0.079206	19.58	70.390	11.844	67583099.557492	12	480.0593	7.38626e-05	1.97415e-04
2024/04/07	15:55:14	ok	ok	479.8760	71.995	0.079206	19.57	70.349	11.827	65337687.291580	11	479.9946	7.09489e-05	2.07308e-04
2024/04/07	16:00:14	--	ok	479.7680	71.965	0.079206	19.55	70.394	11.824	66341000.329996	11	479.8875	7.13640e-05	2.07025e-04
2024/04/07	16:00:21	ok	ok	480.0020	72.026	0.079217	19.54	70.413	11.818	68459564.642121	14	480.0519	7.38884e-05	2.03604e-04
2024/04/07	16:05:20	ok	ok	479.8780	71.990	0.079217	19.51	70.417	11.798	66104902.337032	11	479.9909	7.14580e-05	2.05551e-04
2024/04/07	16:10:20	--	ok	479.7740	71.964	0.079217	19.47	70.411	11.770	65906414.643107	11	479.8992	7.04591e-05	2.19382e-04
2024/04/07	16:10:26	ok	ok	480.0020	72.024	0.079229	19.48	70.402	11.777	65773212.378592	14	480.0251	7.52259e-05	2.02432e-04
2024/04/07	16:15:26	ok	ok	479.8780	71.993	0.079229	19.47	70.449	11.776	64409206.097868	11	479.9941	7.10875e-05	2.10071e-04
2024/04/07	16:20:26	--	ok	479.7720	71.958	0.079229	19.43	70.471	11.750	66386585.269038	11	479.8884	7.11097e-05	2.04892e-04
2024/04/07	16:20:33	ok	ok	479.9900	72.022	0.07924	19.43	70.462	11.748	66928924.607319	14	480.0507	7.41316e-05	2.07188e-04
2024/04/07	16:25:32	ok	ok	479.8740	71.989	0.07924	19.38	70.472	11.721	66561196.272750	11	479.9751	7.19725e-05	1.99457e-04
2024/04/07	16:30:32	--	ok	479.7560	71.962	0.07924	19.34	70.484	11.693	66325136.019593	11	479.8845	7.11282e-05	2.16068e-04
2024/04/07	16:30:39	ok	ok	480.0080	72.032	0.079252	19.34	70.494	11.695	67637258.587923	11	480.0935	7.29702e-05	2.12374e-04
2024/04/07	16:35:38	ok	ok	479.8960	71.997	0.079252	19.31	70.480	11.672	65736179.770622	11	480.0124	7.11250e-05	2.04988e-04
2024/04/07	16:40:38	--	ok	479.7940	71.969	0.079252	19.30	70.495	11.666	66047904.688213	11	479.9119	7.05710e-05	2.09299e-04
2024/04/07	16:40:44	ok	ok	479.9940	72.023	0.079262	19.30	70.475	11.663	65811082.706197	11	480.0671	7.33710e-05	2.04728e-04
2024/04/07	16:45:44	ok	ok	479.8760	71.991	0.079262	19.27	70.530	11.652	63922310.399851	11	479.9965	7.10499e-05	2.03903e-04
2024/04/07	16:50:44	--	ok	479.7740	71.965	0.079262	19.20	70.517	11.600	66332056.148153	11	479.9013	7.10457e-05	2.14036e-04
2024/04/07	16:50:51	ok	ok	480.0000	72.025	0.079274	19.21	70.509	11.608	67691127.038215	14	480.0579	7.40530e-05	2.07078e-04
2024/04/07	16:55:50	ok	ok	479.8880	71.998	0.079274	19.17	70.521	11.582	64967806.783708	11	480.0060	7.11437e-05	2.02309e-04
2024/04/07	17:00:50	--	ok	479.7880	71.970	0.079274	19.15	70.567	11.579	65461181.187917	11	479.8982	7.14771e-05	2.04308e-04
2024/04/07	17:00:57	ok	ok	480.0060	72.026	0.079284	19.17	70.541	11.586	67566029.484127	14	480.0304	7.54638e-05	1.89739e-04
2024/04/07	17:05:56	ok	ok	479.8800	71.994	0.079284	19.10	70.576	11.542	67076983.573804	11	479.9994	7.15145e-05	2.08775e-04
2024/04/07	17:10:56	--	ok	479.7900	71.965	0.079284	19.10	70.576	11.542	65582861.084377	14	479.8714	7.27877e-05	2.06025e-04
2024/04/07	17:11:03	ok	ok	480.0180	72.023	0.079295	19.10	70.596	11.546	71231948.936972	14	480.0606	7.41225e-05	2.04257e-04
2024/04/07	17:16:02	ok	ok	479.9020	71.995	0.079295	19.09	70.564	11.531	65132395.105014	11	479.9787	7.22465e-05	2.03240e-04
2024/04/07	17:21:02	--	ok	479.7960	71.961	0.079295	19.04	70.585	11.506	64682502.135562	11	479.8899	7.22315e-05	2.10746e-04
2024/04/07	17:21:09	ok	ok	479.9940	72.018	0.079304	19.01	70.550	11.480	67208758.458607	14	480.0540	7.37554e-05	1.98747e-04
2024/04/07	17:26:08	ok	ok	479.8780	71.992	0.079304	18.99	70.587	11.468	64787206.712845	11	479.9975	7.14071e-05	2.12354e-04
2024/04/07	17:31:08	--	ok	479.7800	71.963	0.079304	18.94	70.626	11.446	67120360.588639	11	479.9024	7.12855e-05	1.98403e-04
2024/04/07	17:31:15	ok	ok	480.0240	72.020	0.079315	18.93	70.585	11.430	73619040.400782	14	480.0604	7.43460e-05	1.95271e-04
2024/04/07	17:36:14	ok	ok	479.9120	71.994	0.079315	18.90	70.637	11.419	66426222.525747	14	479.9869	7.26966e-05	2.06809e-04
2024/04/07	17:41:14	ok	ok	479.8120	71.967	0.079315	18.84	70.649	11.383	65185657.786168	11	479.9076	7.16148e-05	2.05844e-04
2024/04/07	17:46:14	--	ok	479.7140	71.940	0.079315	18.83	70.617	11.369	64505344.082714	12	479.7969	7.22180e-05	2.06412e-04
2024/04/07	17:46:21	ok	ok	479.9860	72.020	0.079329	18.82	70.613	11.357	67083467.086359	14	480.0496	7.41778e-05	2.10011e-04
2024/04/07	17:51:20	ok	ok	479.8720	71.992	0.079329	18.76	70.672	11.329	66828624.725039	13	479.9974	7.14518e-05	1.95239e-04
2024/04/07	17:56:20	--	ok	479.7880	71.959	0.079329	18.76	70.660	11.327	64924929.678604	13	479.9047	7.12094e-05	2.16767e-04
2024/04/07	17:56:27	ok	ok	480.0140	72.020	0.07934	18.72	70.645	11.296	73140349.818584	13	480.0793	7.35809e-05	1.95651e-04
2024/04/07	18:01:26	ok	ok	479.9100	71.991	0.07934	18.66	70.672	11.263	66625586.022403	11	480.0124	7.13117e-05	2.10754e-04
2024/04/07	18:06:26	ok	ok	479.8200	71.968	0.07934	18.65	70.687	11.257	66914081.319474	14	479.8790	7.30934e-05	1.99134e-04
2024/04/07	18:11:26	--	ok	479.7220	71.942	0.07934	18.59	70.660	11.214	66884143.815441	11	479.8263	7.15470e-05	2.09597e-04
2024/04/07	18:11:32	ok	ok	479.9900	72.020	0.079353	18.60	70.681	11.228	67170960.046359	13	480.0663	7.34049e-05	1.97541e-04
2024/04/07	18:16:32	ok	ok	479.8800	71.992	0.079353	18.53	70.658	11.176	65510029.669656	11	479.9973	7.15228e-05	2.02825e-04
2024/04/07	18:21:32	--	ok	479.7920	71.963	0.079353	18.53	70.718	11.186	65673645.534270	11	479.9232	7.08971e-05	2.18251e-04
2024/04/07	18:21:38	ok	ok	479.9980	72.022	0.079364	18.50	70.741	11.170	64791782.450345	11	480.0682	7.40068e-05	2.02463e-04
2024/04/07	18:26:38	ok	ok	479.8960	71.995	0.079364	18.45	70.710	11.128	64008832.151665	11	480.0090	7.21129e-05	2.05329e-04
2024/04/07	18:31:38	ok	ok	479.8060	71.971	0.079364	18.40	70.752	11.106	64554797.860738	11	479.9187	7.18234e-05	2.01474e-04
2024/04/07	18:36:38	--	ok	479.7200	71.945	0.079364	18.40	70.733	11.104	63843415.870683	11	479.8165	7.25456e-05	1.92070e-04
2024/04/07	18:36:45	ok	ok	480.0200	72.023	0.079378	18.37	70.718	11.082	70190319.126247	11	480.0841	7.36930e-05	2.02979e-04
2024/04/07	18:41:44	ok	ok	479.9080	71.996	0.079378	18.32	70.736	11.048	65353595.686995	11	480.0053	7.22852e-05	2.12948e-04
2024/04/07	18:46:44	ok	ok	479.8180	71.971	0.079378	18.28	70.759	11.025	63184330.980290	11	479.9149	7.22368e-05	2.09549e-04
2024/04/07	18:51:44	--	ok	479.7380	71.944	0.079378	18.25	70.791	11.011	62410278.991131	11	479.8372	7.18064e-05	2.09087e-04
2024/04/07	18:51:50	ok	ok	479.9940	72.018	0.07939	18.24	70.770	10.999	64748002.205322	14	480.1276	6.99936e-05	2.13486e-04
2024/04/07	18:56:50	ok	ok	479.8900	71.993	0.07939	18.18	70.759	10.959	62229219.147989	11	479.9746	7.30220e-05	1.90427e-04
2024/04/07	19:01:50	ok	ok	479.8020	71.965	0.07939	18.14	70.779	10.936	63345401.332341	11	479.9187	7.17119e-05	2.03841e-04
2024/04/07	19:06:50	--	ok	479.7160	71.940	0.07939	18.08	70.791	10.900	60719698.651150	11	479.8400	7.17453e-05	2.11044e-04
2024/04/07	19:06:57	ok	ok	480.0080	72.021	0.079404	18.07	70.777	10.889	65984451.593813	10	480.1064	7.29630e-05	2.13345e-04
2024/04/07	19:11:56	ok	ok	479.9120	71.999	0.079404	18.05	70.823	10.888	62434560.229499	12	480.0508	6.96347e-05	2.02841e-04
2024/04/07	19:16:56	ok	ok	479.8220	71.972	0.079404	17.98	70.800	10.838	61787480.361711	11	479.9351	7.17538e-05	2.00511e-04
2024/04/07	19:21:56	--	ok	479.7480	71.954	0.079404	17.95	70.814	10.823	61502468.725258	11	479.8626	7.20795e-05	2.11711e-04
2024/04/07	19:22:02	ok	ok	480.0060	72.019	0.079417	17.95	70.806	10.821	63186235.018852	12	480.0923	7.14536e-05	2.13582e-04
2024/04/07	19:27:02	ok	ok	479.9020	71.995	0.079417	17.91	70.825	10.797	60868861.786327	12	480.0387	6.98321e-05	2.09403e-04
2024/04/07	19:32:02	ok	ok	479.8420	71.980	0.079417	17.86	70.791	10.763	59709873.208033	12	479.9746	6.97444e-05	2.18971e-04
2024/04/07	19:37:02	ok	ok	480.0320	72.023	0.079417	18.66	69.186	11.027	62098474.137679	11	480.1383	7.19907e-05	2.08370e-04
2024/04/07	19:42:02	ok	ok	480.0880	72.033	0.079417	19.04	68.893	11.230	64645484.935129	11	480.2039	7.10572e-05	2.06258e-04
2024/04/07	19:47:02	ok	ok	480.0860	72.016	0.079417	19.30	68.843	11.392	64756168.448843	11	480.1895	7.13897e-05	2.03237e-04
2024/04/07	19:52:02	ok	ok	480.0760	72.011	0.079417	19.51	68.811	11.529	69344147.649560	11	480.1828	7.15363e-05	2.02145e-04
2024/04/07	19:57:02	ok	ok	480.0460	71.994	0.079417	19.64	68.756	11.607	69066659.144119	11	480.1669	7.08994e-05	2.06203e-04
2024/04/07	20:02:02	ok	ok	480.0000	71.983	0.079417	19.74	68.772	11.677	68392740.119971	11	480.1002	7.14474e-05	1.94098e-04
2024/04/07	20:07:02	ok	ok	479.9420	71.965	0.079417	19.82	68.759	11.733	68396690.672161	11	480.0513	7.11582e-05	2.08312e-04
2024/04/07	20:12:02	ok	ok	479.8800	71.942	0.079417	19.91	68.742	11.789	68202776.649903	11	479.9799	7.11032e-05	2.12294e-04
2024/04/07	20:17:02	ok	ok	479.8100	71.928	0.079417	19.96	68.754	11.830	68179906.262316	11	479.9082	7.09390e-05	2.00633e-04
2024/04/07	20:22:02	--	ok	479.7460	71.901	0.079417	20.04	68.783	11.885	67570269.375317	11	479.8553	7.06497e-05	2.19054e-04
2024/04/07	20:22:09	ok	ok	480.0060	71.978	0.079429	20.04	68.765	11.882	75567211.649124	11	480.0582	7.36817e-05	1.88410e-04
2024/04/07	20:27:08	ok	ok	479.8980	71.945	0.079429	20.07	68.769	11.903	70144539.942491	11	479.9973	7.14831e-05	1.94815e-04
2024/04/07	20:32:08	ok	ok	479.8200	71.923	0.079429	20.12	68.800	11.947	69323805.213973	13	479.8762	7.27866e-05	2.05809e-04
2024/04/07	20:37:08	--	ok	479.7300	71.902	0.079429	20.16	68.797	11.977	70246406.539633	11	479.8369	7.08748e-05	1.96951e-04
2024/04/07	20:37:14	ok	ok	480.0100	71.976	0.079442	20.15	68.783	11.963	73319041.223213	14	480.0144	7.55861e-05	1.92630e-04
2024/04/07	20:42:14	ok	ok	479.8940	71.948	0.079442	20.15	68.804	11.967	70221495.319061	11	480.0090	7.07918e-05	2.04919e-04
2024/04/07	20:47:14	--	ok	479.7920	71.913	0.079442	20.16	68.797	11.977	70551098.666712	11	479.8929	7.16685e-05	2.04483e-04
2024/04/07	20:47:21	ok	ok	480.0160	71.973	0.079453	20.19	68.801	11.996	75326680.965005	14	480.0308	7.54876e-05	1.98545e-04
2024/04/07	20:52:20	ok	ok	479.9100	71.949	0.079453	20.21	68.804	12.008	70009533.059223	11	480.0204	7.06881e-05	2.13768e-04
2024/04/07	20:57:20	ok	ok	479.8040	71.919	0.079453	20.22	68.788	12.014	69813295.469207	11	479.8996	7.12041e-05	1.98678e-04
2024/04/07	21:02:20	--	ok	479.7120	71.892	0.079453	20.23	68.769	12.021	69266170.130610	11	479.8046	7.11104e-05	2.18715e-04
2024/04/07	21:02:27	ok	ok	480.0200	71.980	0.079467	20.23	68.750	12.017	74111961.036416	14	480.0173	7.56775e-05	1.97063e-04
2024/04/07	21:07:26	ok	ok	479.8740	71.938	0.079467	20.18	68.847	11.995	70308229.833273	11	479.9843	7.06597e-05	1.99666e-04
2024/04/07	21:12:26	--	ok	479.7880	71.908	0.079467	20.22	68.777	12.013	70835992.523744	11	479.8833	7.11035e-05	2.32802e-04
2024/04/07	21:12:33	ok	ok	479.9880	71.968	0.079478	20.23	68.779	12.022	70892414.729805	14	479.9999	7.47241e-05	1.91003e-04
2024/04/07	21:17:32	ok	ok	479.8800	71.942	0.079478	20.22	68.788	12.014	67806526.728975	11	479.9786	7.07823e-05	2.12468e-04
2024/04/07	21:22:32	--	ok	479.7600	71.903	0.079478	20.21	68.855	12.017	69762280.286382	11	479.8561	7.15102e-05	2.24043e-04
2024/04/07	21:22:39	ok	ok	480.0160	71.976	0.07949	20.22	68.815	12.019	72396928.933668	14	480.0604	7.37560e-05	2.04442e-04
2024/04/07	21:27:38	ok	ok	479.8960	71.944	0.07949	20.25	68.801	12.036	68131294.274310	14	479.9514	7.26505e-05	2.02033e-04
2024/04/07	21:32:38	--	ok	479.7920	71.911	0.07949	20.22	68.797	12.016	67552994.538676	14	479.8242	7.37055e-05	2.14663e-04
2024/04/07	21:32:45	ok	ok	480.0100	71.978	0.0795	20.23	68.791	12.024	71442912.728989	14	480.0161	7.51753e-05	1.92663e-04
2024/04/07	21:37:44	ok	ok	479.8700	71.936	0.0795	20.21	68.843	12.015	68542016.243770	11	479.9818	7.11029e-05	2.01532e-04
2024/04/07	21:42:44	--	ok	479.7700	71.904	0.0795	20.19	68.829	12.001	66747581.766450	11	479.8708	7.10239e-05	2.11068e-04
2024/04/07	21:42:51	ok	ok	480.0000	71.970	0.079511	20.21	68.814	12.010	72657593.128099	10	480.0804	7.26376e-05	1.89442e-04
2024/04/07	21:47:50	ok	ok	479.8760	71.936	0.079511	20.18	68.818	11.990	69845484.223694	11	479.9856	7.09912e-05	2.05831e-04
2024/04/07	21:52:50	--	ok	479.7700	71.907	0.079511	20.18	68.847	11.995	67399152.288036	11	479.8619	7.13953e-05	2.13148e-04
2024/04/07	21:52:57	ok	ok	480.0200	71.976	0.079523	20.19	68.850	12.005	71503703.589014	13	480.0455	7.45856e-05	1.96432e-04
2024/04/07	21:57:56	ok	ok	479.8860	71.937	0.079523	20.16	68.786	11.975	67183530.067274	11	479.9735	7.20727e-05	1.82502e-04
2024/04/07	22:02:56	--	ok	479.7700	71.907	0.079523	20.13	68.861	11.967	66830779.897101	11	479.8600	7.16056e-05	2.12780e-04
2024/04/07	22:03:02	ok	ok	480.0200	71.978	0.079535	20.13	68.801	11.957	72335208.362953	10	480.1100	7.21402e-05	2.09833e-04
2024/04/07	22:08:02	ok	ok	479.8880	71.938	0.079535	20.15	68.823	11.970	65886400.695362	11	479.9911	7.12053e-05	1.99648e-04
2024/04/07	22:13:02	--	ok	479.7840	71.906	0.079535	20.11	68.788	11.936	66997997.136325	11	479.8801	7.12955e-05	1.97239e-04
2024/04/07	22:13:09	ok	ok	480.0220	71.968	0.079545	20.13	68.792	11.955	71444007.653896	11	480.0701	7.33453e-05	1.90409e-04
2024/04/07	22:18:08	ok	ok	479.8840	71.933	0.079545	20.12	68.769	11.942	64134830.004334	11	479.9929	7.07941e-05	2.10281e-04
2024/04/07	22:23:08	--	ok	479.7720	71.901	0.079545	20.07	68.847	11.917	66660310.834806	11	479.8618	7.16968e-05	2.16664e-04
2024/04/07	22:23:15	ok	ok	480.0020	71.961	0.079556	20.07	68.869	11.920	73518506.085750	11	480.0304	7.45306e-05	2.12989e-04
2024/04/07	22:28:14	ok	ok	479.8880	71.924	0.079556	20.05	68.815	11.900	64749409.320045	11	479.9847	7.11280e-05	2.01511e-04
2024/04/07	22:33:14	--	ok	479.7940	71.906	0.079556	20.02	68.832	11.884	64909758.095492	11	479.8886	7.09786e-05	2.06511e-04
2024/04/07	22:33:21	ok	ok	480.0060	71.963	0.079566	20.07	68.818	11.912	73593269.333690	11	480.0493	7.34200e-05	2.00435e-04
2024/04/07	22:38:20	ok	ok	479.8680	71.928	0.079566	20.05	68.827	11.902	66502279.127024	11	479.9980	7.01468e-05	2.13362e-04
2024/04/07	22:43:20	--	ok	479.7560	71.894	0.079566	19.98	68.804	11.850	65886074.166115	11	479.8650	7.09170e-05	2.09188e-04
2024/04/07	22:43:27	ok	ok	480.0020	71.967	0.079578	20.01	68.809	11.871	68055485.250647	11	480.0687	7.31203e-05	1.89400e-04
2024/04/07	22:48:26	ok	ok	479.8620	71.928	0.079578	19.95	68.856	11.837	64080026.842013	11	479.9761	7.06690e-05	2.07530e-04
2024/04/07	22:53:26	--	ok	479.7480	71.892	0.079578	19.88	68.905	11.797	64934067.267376	11	479.8689	7.07977e-05	2.06418e-04
2024/04/07	22:53:33	ok	ok	480.0340	71.971	0.079591	19.91	68.888	11.814	67676994.483425	14	480.0444	7.53288e-05	1.88372e-04
2024/04/07	22:58:32	ok	ok	479.8800	71.936	0.079591	19.81	68.911	11.750	66430294.844996	11	479.9837	7.16025e-05	2.08662e-04
2024/04/07	23:03:32	--	ok	479.7860	71.903	0.079591	19.84	68.818	11.753	64726255.214333	11	479.9205	7.03865e-05	2.09966e-04
2024/04/07	23:03:39	ok	ok	480.0220	71.967	0.079602	19.84	68.809	11.751	69150160.289522	11	480.0659	7.35786e-05	1.90250e-04
2024/04/07	23:08:38	ok	ok	479.9160	71.936	0.079602	19.82	68.768	11.735	64668729.870796	11	480.0181	7.08047e-05	2.14204e-04
2024/04/07	23:13:38	ok	ok	479.8040	71.907	0.079602	19.81	68.774	11.727	65069098.563598	11	479.9030	7.13029e-05	2.00168e-04
2024/04/07	23:18:38	--	ok	479.7120	71.876	0.079602	19.77	68.750	11.693	66168456.393054	11	479.8116	7.14791e-05	1.96872e-04
2024/04/07	23:18:45	ok	ok	480.0280	71.962	0.079616	19.81	68.756	11.724	71423159.496169	10	480.0952	7.23472e-05	1.99046e-04
2024/04/07	23:23:44	ok	ok	479.8800	71.925	0.079616	19.78	68.769	11.706	63516702.601919	11	479.9748	7.15195e-05	1.95723e-04
2024/04/07	23:28:44	--	ok	479.7760	71.892	0.079616	19.77	68.768	11.696	63804947.898296	11	479.8842	7.10759e-05	2.00074e-04
2024/04/07	23:28:50	ok	ok	480.0060	71.960	0.079627	19.75	68.745	11.682	68610351.674378	11	480.0658	7.32809e-05	2.01371e-04
2024/04/07	23:33:50	ok	ok	479.8880	71.927	0.079627	19.75	68.745	11.682	67250400.616109	11	480.0038	7.12962e-05	2.01408e-04
2024/04/07	23:38:50	--	ok	479.7860	71.897	0.079627	19.71	68.728	11.649	64196006.618040	11	479.8922	7.17385e-05	1.92558e-04
2024/04/07	23:38:56	ok	ok	480.0160	71.965	0.079638	19.75	68.714	11.676	70781079.406671	14	480.0570	7.48411e-05	1.89165e-04
2024/04/07	23:43:56	ok	ok	479.9080	71.932	0.079638	19.72	68.769	11.667	65610753.209863	11	480.0087	7.13655e-05	2.05495e-04
2024/04/07	23:48:56	ok	ok	479.8040	71.903	0.079638	19.67	68.713	11.620	65483198.427573	11	479.9101	7.07036e-05	2.01264e-04
2024/04/07	23:53:56	--	ok	479.6940	71.868	0.079638	19.62	68.724	11.592	65199282.824820	11	479.8010	7.13245e-05	1.99609e-04
2024/04/07	23:54:03	ok	ok	480.0200	71.959	0.079653	19.64	68.745	11.605	70568011.687459	14	480.0163	7.55807e-05	1.94942e-04
2024/04/07	23:59:02	ok	ok	479.8980	71.930	0.079653	19.62	68.655	11.581	64578276.734958	11	479.9911	7.16478e-05	1.88448e-04
2024/04/08	00:04:02	ok	ok	479.8000	71.896	0.079653	19.60	68.681	11.565	63757712.493557	11	479.8667	7.28835e-05	2.00791e-04
2024/04/08	00:09:02	--	ok	479.7160	71.877	0.079653	19.58	68.717	11.562	65989737.227834	11	479.8114	7.15918e-05	2.11792e-04
2024/04/08	00:09:09	ok	ok	480.0180	71.962	0.079667	19.61	68.682	11.574	69379492.153432	11	480.0809	7.32014e-05	1.89118e-04
2024/04/08	00:14:08	ok	ok	479.8820	71.919	0.079667	19.53	68.727	11.526	65068894.797648	11	479.9937	7.12485e-05	2.07256e-04
2024/04/08	00:19:08	--	ok	479.7880	71.895	0.079667	19.54	68.699	11.530	64066442.812370	11	479.8893	7.16998e-05	1.91652e-04
2024/04/08	00:19:15	ok	ok	480.0240	71.959	0.079677	19.54	68.672	11.526	67609349.642959	11	480.0700	7.36446e-05	1.94883e-04
2024/04/08	00:24:14	ok	ok	479.8780	71.920	0.079677	19.50	68.701	11.502	63938014.984442	11	479.9814	7.13526e-05	1.95349e-04
2024/04/08	00:29:14	--	ok	479.7940	71.896	0.079677	19.48	68.690	11.491	63708322.341503	11	479.8966	7.14296e-05	2.00419e-04
2024/04/08	00:29:21	ok	ok	480.0040	71.949	0.079687	19.47	68.640	11.473	68256429.102488	14	480.0173	7.51959e-05	1.93325e-04
2024/04/08	00:34:20	ok	ok	479.8980	71.921	0.079687	19.44	68.682	11.461	65444384.713134	11	480.0048	7.11367e-05	1.98282e-04
2024/04/08	00:39:20	ok	ok	479.8020	71.892	0.079687	19.37	68.806	11.435	64794090.635613	11	479.9058	7.08293e-05	1.98406e-04
2024/04/08	00:44:20	--	ok	479.6920	71.861	0.079687	19.31	68.806	11.395	63670338.740745	11	479.7996	7.09037e-05	2.01907e-04
2024/04/08	00:44:27	ok	ok	480.0060	71.945	0.079702	19.31	68.759	11.387	67001969.449239	10	480.0817	7.22221e-05	1.97883e-04
2024/04/08	00:49:26	ok	ok	479.8960	71.922	0.079702	19.29	68.695	11.359	62830777.536429	11	479.9921	7.17939e-05	1.90093e-04
2024/04/08	00:54:26	ok	ok	479.8300	71.902	0.079702	19.33	68.605	11.373	63419439.038305	11	479.8818	7.30161e-05	1.86235e-04
2024/04/08	00:59:26	--	ok	479.7460	71.875	0.079702	19.27	68.644	11.340	64217785.648093	10	479.8132	7.26616e-05	1.98049e-04
2024/04/08	00:59:32	ok	ok	480.0040	71.946	0.079715	19.30	68.618	11.355	67206284.606874	10	480.0746	7.26075e-05	1.97800e-04
2024/04/08	01:04:32	ok	ok	479.8860	71.919	0.079715	19.27	68.626	11.337	61841868.217302	11	479.9766	7.19269e-05	1.97158e-04
2024/04/08	01:09:32	--	ok	479.7960	71.893	0.079715	19.24	68.627	11.318	63918497.882395	11	479.9042	7.12205e-05	2.03637e-04
2024/04/08	01:09:39	ok	ok	480.0060	71.952	0.079724	19.24	68.627	11.318	69645767.574791	11	480.0735	7.28380e-05	1.94667e-04
2024/04/08	01:14:38	ok	ok	479.9060	71.920	0.079724	19.23	68.598	11.304	64381051.579248	10	479.9751	7.25080e-05	1.95903e-04
2024/04/08	01:19:38	ok	ok	479.8200	71.904	0.079724	19.21	68.614	11.296	65184850.394489	11	479.9224	7.12901e-05	2.02402e-04
2024/04/08	01:24:38	--	ok	479.7460	71.875	0.079724	19.18	68.553	11.268	64106858.562248	11	479.8570	7.09797e-05	1.95383e-04
2024/04/08	01:24:45	ok	ok	479.9940	71.948	0.079737	19.18	68.571	11.271	68947171.436012	10	480.0875	7.24418e-05	1.94332e-04
2024/04/08	01:29:44	ok	ok	479.8880	71.913	0.079737	19.15	68.566	11.251	66481072.687424	11	479.9567	7.31796e-05	1.88365e-04
2024/04/08	01:34:44	ok	ok	479.8180	71.894	0.079737	19.14	68.544	11.238	64536821.730469	11	479.8681	7.31029e-05	1.94013e-04
2024/04/08	01:39:44	--	ok	479.7340	71.870	0.079737	19.13	68.591	11.237	63672120.148686	11	479.8242	7.18072e-05	1.90178e-04
2024/04/08	01:39:51	ok	ok	480.0380	71.948	0.07975	19.14	68.554	11.240	69406867.591968	11	480.0972	7.31161e-05	1.94248e-04
2024/04/08	01:44:50	ok	ok	479.9220	71.922	0.07975	19.11	68.511	11.214	64987746.223526	11	480.0043	7.13601e-05	1.92876e-04
2024/04/08	01:49:50	ok	ok	479.8420	71.899	0.07975	19.09	68.525	11.198	64799571.154087	11	479.9347	7.10993e-05	1.91000e-04
2024/04/08	01:54:50	--	ok	479.7700	71.874	0.07975	19.09	68.507	11.195	65186081.112535	11	479.8510	7.16767e-05	1.94523e-04
2024/04/08	01:54:57	ok	ok	480.0200	71.941	0.079762	19.11	68.511	11.214	69607028.788710	12	480.0385	7.46404e-05	1.92212e-04
2024/04/08	01:59:56	ok	ok	479.9140	71.915	0.079762	19.04	68.499	11.166	65831418.224264	11	479.9709	7.27470e-05	1.77808e-04
2024/04/08	02:04:56	ok	ok	479.8320	71.890	0.079762	19.04	68.557	11.175	65795528.279417	11	479.9083	7.18331e-05	1.82366e-04
2024/04/08	02:09:56	--	ok	479.7340	71.862	0.079762	18.99	68.518	11.132	63015350.187004	11	479.8223	7.21031e-05	1.88758e-04
2024/04/08	02:10:02	ok	ok	480.0000	71.942	0.079775	18.99	68.548	11.137	71922817.101733	12	480.0245	7.41298e-05	1.90963e-04
2024/04/08	02:15:02	ok	ok	479.8920	71.913	0.079775	18.93	68.614	11.111	64776105.276702	11	479.9831	7.12620e-05	1.88139e-04
2024/04/08	02:20:02	ok	ok	479.8180	71.889	0.079775	18.87	68.576	11.068	65214036.801980	11	479.8876	7.20268e-05	1.83022e-04
2024/04/08	02:25:02	--	ok	479.7400	71.866	0.079775	18.84	68.504	11.037	63722578.077294	13	479.8011	7.28820e-05	2.00852e-04
2024/04/08	02:25:09	ok	ok	480.0140	71.946	0.079787	18.84	68.511	11.038	67771148.794614	10	480.0877	7.26277e-05	2.01832e-04
2024/04/08	02:30:08	ok	ok	479.9200	71.918	0.079787	18.87	68.479	11.052	64895292.190177	11	479.9840	7.31849e-05	1.94637e-04
2024/04/08	02:35:08	ok	ok	479.8580	71.900	0.079787	18.84	68.435	11.026	62925045.692649	11	479.9514	7.14549e-05	1.94158e-04
2024/04/08	02:40:08	--	ok	479.7860	71.881	0.079787	18.83	68.472	11.023	63827484.600348	11	479.8692	7.18387e-05	1.88870e-04
2024/04/08	02:40:14	ok	ok	480.0180	71.950	0.079798	18.83	68.452	11.020	66648371.593820	11	480.0805	7.32174e-05	2.00164e-04
2024/04/08	02:45:14	ok	ok	479.9020	71.913	0.079798	18.79	68.388	10.982	63863092.350562	11	480.0179	7.10450e-05	2.01723e-04
2024/04/08	02:50:14	ok	ok	479.8340	71.895	0.079798	18.79	68.415	10.987	64743007.811572	11	479.9168	7.20321e-05	1.89933e-04
2024/04/08	02:55:14	--	ok	479.7660	71.872	0.079798	18.76	68.411	10.967	65450137.874121	11	479.8591	7.18831e-05	1.92780e-04
2024/04/08	02:55:21	ok	ok	480.0060	71.938	0.079809	18.78	68.394	10.974	66921046.790538	10	480.0657	7.33641e-05	1.88517e-04
2024/04/08	03:00:20	ok	ok	479.9100	71.909	0.079809	18.72	68.434	10.943	64910320.029877	11	479.9821	7.26588e-05	1.89839e-04
2024/04/08	03:05:20	ok	ok	479.8460	71.893	0.079809	18.69	68.389	10.919	64921306.179706	11	479.9296	7.20780e-05	1.86629e-04
2024/04/08	03:10:20	--	ok	479.7720	71.874	0.079809	18.68	68.370	10.907	64197234.775395	11	479.8572	7.20942e-05	1.92240e-04
2024/04/08	03:10:27	ok	ok	480.0120	71.940	0.079821	18.66	68.374	10.897	67621760.950337	10	480.0844	7.30191e-05	2.06925e-04
2024/04/08	03:15:26	ok	ok	479.9400	71.918	0.079821	18.68	68.376	10.908	64101205.042218	11	480.0195	7.17775e-05	1.93386e-04
2024/04/08	03:20:26	ok	ok	479.8520	71.894	0.079821	18.65	68.344	10.884	63702693.210122	11	479.9482	7.20235e-05	1.92879e-04
2024/04/08	03:25:26	--	ok	479.7880	71.879	0.079821	18.62	68.379	10.870	64602624.204825	11	479.8574	7.28452e-05	1.79818e-04
2024/04/08	03:25:33	ok	ok	480.0260	71.938	0.079831	18.60	68.356	10.858	70453300.638508	11	480.0738	7.28037e-05	1.82169e-04
2024/04/08	03:30:32	ok	ok	479.9220	71.909	0.079831	18.58	68.321	10.834	66797340.698330	11	479.9942	7.22824e-05	1.98499e-04
2024/04/08	03:35:32	ok	ok	479.8480	71.888	0.079831	18.58	68.333	10.836	65111096.423555	11	479.9216	7.20608e-05	1.79914e-04
2024/04/08	03:40:32	--	ok	479.7920	71.874	0.079831	18.53	68.333	10.808	66101237.212966	11	479.8461	7.26047e-05	1.78417e-04
2024/04/08	03:40:39	ok	ok	480.0080	71.937	0.079841	18.56	68.348	10.828	71935867.443837	10	480.0544	7.32344e-05	2.08854e-04
2024/04/08	03:45:38	ok	ok	479.8960	71.898	0.079841	18.49	68.347	10.783	66321572.201940	11	479.9727	7.19283e-05	1.97103e-04
2024/04/08	03:50:38	ok	ok	479.8220	71.878	0.079841	18.45	68.466	10.775	64728550.004100	11	479.8805	7.28143e-05	1.90142e-04
2024/04/08	03:55:38	--	ok	479.7620	71.867	0.079841	18.42	68.333	10.735	66857807.414475	11	479.8352	7.24276e-05	1.97631e-04
2024/04/08	03:55:45	ok	ok	479.9920	71.930	0.079852	18.43	68.307	10.741	70228192.197055	10	480.0447	7.32085e-05	1.90802e-04
2024/04/08	04:00:44	ok	ok	479.9240	71.905	0.079852	18.43	68.316	10.743	65244041.403987	11	479.9822	7.26192e-05	1.87856e-04
2024/04/08	04:05:44	ok	ok	479.8520	71.888	0.079852	18.40	68.255	10.715	64193922.870196	11	479.9121	7.25875e-05	1.85819e-04
2024/04/08	04:10:44	--	ok	479.7900	71.870	0.079852	18.40	68.225	10.710	64332217.185109	11	479.8692	7.19214e-05	1.88036e-04
2024/04/08	04:10:51	ok	ok	480.0120	71.932	0.079862	18.39	68.283	10.710	70036844.063511	11	480.0456	7.37861e-05	1.76257e-04
2024/04/08	04:15:50	ok	ok	479.9280	71.910	0.079862	18.37	68.260	10.697	64568506.868644	11	480.0014	7.22941e-05	1.85553e-04
2024/04/08	04:20:50	ok	ok	479.8700	71.890	0.079862	18.36	68.257	10.688	64263249.400003	11	479.9339	7.20305e-05	1.85244e-04
2024/04/08	04:25:50	ok	ok	479.8180	71.873	0.079862	18.39	68.261	10.707	64807709.470630	11	479.8890	7.24922e-05	1.94140e-04
2024/04/08	04:30:50	--	ok	479.7600	71.861	0.079862	18.35	68.264	10.680	63228955.440738	11	479.8191	7.24673e-05	1.92097e-04
2024/04/08	04:30:56	ok	ok	479.9940	71.929	0.079874	18.33	68.214	10.664	66707198.869900	11	480.0144	7.46929e-05	1.92401e-04
2024/04/08	04:35:56	ok	ok	479.8900	71.898	0.079874	18.31	68.237	10.649	64674008.926709	11	479.9707	7.26343e-05	1.97985e-04
2024/04/08	04:40:56	ok	ok	479.8240	71.882	0.079874	18.29	68.255	10.644	65267474.535711	11	479.9089	7.22690e-05	1.99153e-04
2024/04/08	04:45:56	--	ok	479.7800	71.865	0.079874	18.31	68.188	10.642	65790405.135168	11	479.8645	7.21821e-05	1.86505e-04
2024/04/08	04:46:03	ok	ok	480.0320	71.942	0.079885	18.32	68.154	10.645	66497456.358131	11	480.0706	7.39391e-05	1.80878e-04
2024/04/08	04:51:02	ok	ok	479.9320	71.912	0.079885	18.28	68.174	10.623	64586270.365302	11	479.9967	7.28707e-05	1.87118e-04
2024/04/08	04:56:02	ok	ok	479.8700	71.890	0.079885	18.25	68.219	10.611	64982474.915145	11	479.9398	7.29408e-05	1.91514e-04
2024/04/08	05:01:02	ok	ok	479.8180	71.871	0.079885	18.24	68.188	10.598	63676040.719358	11	479.8970	7.21005e-05	2.01609e-04
2024/04/08	05:06:02	--	ok	479.7540	71.854	0.079885	18.21	68.164	10.576	63651610.471939	11	479.8451	7.21231e-05	2.08912e-04
2024/04/08	05:06:08	ok	ok	480.0120	71.934	0.079897	18.24	68.119	10.587	65384136.019978	12	480.1208	7.01579e-05	2.23109e-04
2024/04/08	05:11:08	ok	ok	479.9360	71.908	0.079897	18.19	68.161	10.567	63895592.460465	11	480.0104	7.24572e-05	1.93580e-04
2024/04/08	05:16:08	ok	ok	479.8660	71.889	0.079897	18.16	68.223	10.558	64281445.822120	11	479.9471	7.22680e-05	1.95864e-04
2024/04/08	05:21:08	--	ok	479.7860	71.869	0.079897	18.11	68.234	10.525	64457118.421472	11	479.8712	7.27589e-05	1.91622e-04
2024/04/08	05:21:15	ok	ok	480.0220	71.934	0.079907	18.14	68.209	10.539	64751707.657685	11	480.0624	7.38697e-05	1.81326e-04
2024/04/08	05:26:14	ok	ok	479.9380	71.913	0.079907	18.09	68.211	10.513	66263505.545065	11	479.9432	7.53971e-05	1.89020e-04
2024/04/08	05:31:14	ok	ok	479.8760	71.890	0.079907	18.08	68.150	10.493	63995679.619540	11	479.9389	7.34122e-05	1.88583e-04
2024/04/08	05:36:14	ok	ok	479.8440	71.882	0.079907	18.09	68.115	10.498	64985624.571710	11	479.9167	7.27687e-05	1.92148e-04
2024/04/08	05:41:14	--	ok	479.7800	71.868	0.079907	18.07	68.081	10.474	64894714.509907	12	479.8719	7.03031e-05	2.05046e-04
2024/04/08	05:41:21	ok	ok	480.0020	71.925	0.079918	18.08	68.083	10.483	67271326.107256	11	480.0662	7.18419e-05	2.29383e-04
2024/04/08	05:46:20	ok	ok	479.9380	71.908	0.079918	18.05	68.069	10.464	64570178.138924	11	480.0133	7.30219e-05	1.90360e-04
2024/04/08	05:51:20	ok	ok	479.8960	71.894	0.079918	18.05	68.058	10.463	65510240.036929	12	479.9900	7.08583e-05	2.03783e-04
2024/04/08	05:56:20	ok	ok	479.8340	71.876	0.079918	18.05	68.058	10.463	63438552.586757	11	479.9098	7.25305e-05	2.09695e-04
2024/04/08	06:01:20	--	ok	479.7720	71.862	0.079918	18.02	68.054	10.444	64311127.910854	12	479.8704	7.05770e-05	2.09373e-04
2024/04/08	06:01:27	ok	ok	480.0080	71.925	0.07993	18.05	68.078	10.466	68989285.791414	11	480.0879	7.13132e-05	2.05294e-04
2024/04/08	06:06:26	ok	ok	479.9520	71.907	0.07993	18.02	68.045	10.442	65040527.437861	13	480.0414	7.09574e-05	2.12251e-04
2024/04/08	06:11:26	ok	ok	479.8960	71.895	0.07993	18.01	68.023	10.431	66459245.730360	11	479.9720	7.23484e-05	1.98118e-04
2024/04/08	06:16:26	ok	ok	479.8480	71.878	0.07993	18.02	68.026	10.440	65168731.232431	12	479.9420	6.99911e-05	2.08376e-04
2024/04/08	06:21:26	--	ok	479.7940	71.864	0.07993	18.00	68.022	10.422	66997700.057429	12	479.8984	6.99829e-05	2.13619e-04
2024/04/08	06:21:32	ok	ok	480.0080	71.926	0.07994	18.04	67.999	10.445	67856178.871180	12	480.0658	7.21686e-05	2.17564e-04
2024/04/08	06:26:32	ok	ok	479.9340	71.900	0.07994	17.98	68.008	10.410	64787031.293483	12	480.0251	7.06700e-05	2.03729e-04
2024/04/08	06:31:32	ok	ok	479.8860	71.888	0.07994	17.98	67.990	10.407	64743492.153772	11	479.9398	7.31820e-05	2.01678e-04
2024/04/08	06:36:32	ok	ok	479.8300	71.877	0.07994	17.98	67.971	10.405	64629315.169422	12	479.9426	6.99013e-05	2.05615e-04
2024/04/08	06:41:32	--	ok	479.7800	71.863	0.07994	18.00	67.935	10.409	66006559.201438	12	479.8835	7.03351e-05	2.08858e-04
2024/04/08	06:41:39	ok	ok	480.0140	71.925	0.07995	18.01	67.964	10.422	67958253.652130	12	480.0679	7.22086e-05	2.14960e-04
2024/04/08	06:46:38	ok	ok	479.9520	71.906	0.07995	17.98	67.921	10.397	63426861.238889	12	480.0345	7.03969e-05	2.07728e-04
2024/04/08	06:51:38	ok	ok	479.9000	71.892	0.07995	17.97	67.918	10.388	62512608.046363	15	480.0193	6.98330e-05	2.11692e-04
2024/04/08	06:56:38	ok	ok	479.8520	71.873	0.07995	17.98	67.903	10.394	62041054.532262	12	479.9423	7.05212e-05	2.06317e-04
2024/04/08	07:01:38	ok	ok	479.8060	71.862	0.07995	17.97	67.881	10.383	62603993.489965	11	479.8761	7.26830e-05	1.89495e-04
2024/04/08	07:06:38	--	ok	479.7620	71.846	0.07995	17.95	67.898	10.377	63735001.342594	11	479.8402	7.20839e-05	1.98450e-04
2024/04/08	07:06:45	ok	ok	479.9920	71.916	0.079962	17.98	67.863	10.388	65143138.395743	11	480.0374	7.44288e-05	2.12764e-04
2024/04/08	07:11:44	ok	ok	479.9300	71.898	0.079962	17.95	67.889	10.376	63733259.482754	12	480.0145	7.07777e-05	2.07117e-04
2024/04/08	07:16:44	ok	ok	479.8840	71.883	0.079962	17.95	67.849	10.370	62913073.588252	12	479.9756	7.06245e-05	2.06285e-04
2024/04/08	07:21:44	ok	ok	479.8380	71.872	0.079962	17.98	67.845	10.385	63892771.423484	12	479.9534	6.99987e-05	2.11368e-04
2024/04/08	07:26:44	ok	ok	479.8060	71.860	0.079962	17.98	67.845	10.385	63821130.946770	12	479.9118	7.01226e-05	2.06618e-04
2024/04/08	07:31:44	--	ok	479.7460	71.849	0.079962	17.97	67.776	10.367	62359804.392644	11	479.8051	7.34932e-05	1.86629e-04
2024/04/08	07:31:51	ok	ok	480.0220	71.921	0.079974	17.97	67.834	10.375	67529380.575331	11	480.0549	7.43080e-05	1.90498e-04
2024/04/08	07:36:50	ok	ok	480.1440	71.951	0.079974	18.53	66.769	10.561	66420016.075945	12	480.2359	7.00723e-05	2.05049e-04
2024/04/08	07:41:50	--	ok	480.2160	71.965	0.079974	18.91	66.499	10.758	66676746.707020	11	480.2580	7.28659e-05	1.92598e-04
2024/04/08	07:41:57	ok	ok	480.0500	71.921	0.079964	18.94	66.493	10.776	74085433.835023	11	480.0994	7.28220e-05	1.76810e-04
2024/04/08	07:46:56	ok	ok	480.0520	71.920	0.079964	19.14	66.453	10.895	72335320.245641	11	480.1405	7.13144e-05	2.01261e-04
2024/04/08	07:51:56	ok	ok	480.0460	71.905	0.079964	19.30	66.429	10.993	73084432.155500	11	480.1178	7.18196e-05	1.96927e-04
2024/04/08	07:56:56	ok	ok	480.0360	71.905	0.079964	19.45	66.361	11.082	72547436.789063	11	480.1003	7.23254e-05	1.90621e-04
2024/04/08	08:01:56	ok	ok	480.0300	71.892	0.079964	19.61	66.360	11.183	72524232.567036	11	480.0945	7.17117e-05	1.95276e-04
2024/04/08	08:06:56	ok	ok	480.0160	71.881	0.079964	19.71	66.293	11.237	73071057.940394	11	480.0826	7.16496e-05	2.04620e-04
2024/04/08	08:11:56	ok	ok	479.9900	71.873	0.079964	19.85	66.316	11.334	73412766.607091	11	480.0309	7.24903e-05	1.70243e-04
2024/04/08	08:16:56	ok	ok	479.9720	71.865	0.079964	19.95	66.332	11.403	75752825.394368	11	480.0095	7.22604e-05	1.94356e-04
2024/04/08	08:21:56	ok	ok	479.9420	71.855	0.079964	20.05	66.288	11.463	72810865.911924	11	479.9955	7.17981e-05	1.98873e-04
2024/04/08	08:26:56	ok	ok	479.8900	71.838	0.079964	20.11	66.297	11.504	74167094.355946	11	479.9603	7.13309e-05	1.97087e-04
2024/04/08	08:31:56	ok	ok	479.8320	71.827	0.079964	20.19	66.279	11.556	75263730.585443	11	479.8971	7.19579e-05	1.94198e-04
2024/04/08	08:36:56	ok	ok	479.8040	71.813	0.079964	20.28	66.265	11.612	74168817.520213	11	479.8563	7.18798e-05	1.92629e-04
2024/04/08	08:41:56	--	ok	479.7560	71.804	0.079964	20.35	66.278	11.661	75019780.325149	11	479.8189	7.16651e-05	2.03031e-04
2024/04/08	08:42:03	ok	ok	479.9900	71.871	0.079976	20.37	66.252	11.676	77479117.201796	11	480.0422	7.30194e-05	1.89264e-04
2024/04/08	08:47:02	ok	ok	479.9080	71.849	0.079976	20.43	66.252	11.715	75838791.130179	11	479.9645	7.20127e-05	1.90876e-04
2024/04/08	08:52:02	ok	ok	479.8560	71.829	0.079976	20.50	66.288	11.771	77914313.688164	11	479.9196	7.16592e-05	1.97489e-04
2024/04/08	08:57:02	--	ok	479.7920	71.817	0.079976	20.56	66.268	11.805	75806435.313788	11	479.8628	7.14604e-05	2.03536e-04
2024/04/08	08:57:09	ok	ok	480.0200	71.876	0.079986	20.56	66.256	11.803	80832863.752417	11	480.0441	7.36722e-05	1.77532e-04
2024/04/08	09:02:08	ok	ok	479.9240	71.850	0.079986	20.64	66.275	11.865	77084069.318264	11	480.0007	7.11181e-05	2.10752e-04
2024/04/08	09:07:08	ok	ok	479.8680	71.830	0.079986	20.70	66.265	11.904	76592928.399925	11	479.9305	7.11155e-05	2.00555e-04
2024/04/08	09:12:08	--	ok	479.7980	71.812	0.079986	20.74	66.264	11.932	77088102.983930	11	479.8710	7.09150e-05	1.98173e-04
2024/04/08	09:12:15	ok	ok	479.9960	71.867	0.079996	20.77	66.279	11.955	77427371.111556	11	480.0266	7.30964e-05	1.93739e-04
2024/04/08	09:17:14	ok	ok	479.9260	71.848	0.079996	20.84	66.233	11.995	76693427.688422	11	479.9575	7.23523e-05	1.81177e-04
2024/04/08	09:22:14	ok	ok	479.8660	71.826	0.079996	20.93	66.261	12.060	77136808.649748	11	479.9362	7.04892e-05	1.95479e-04
2024/04/08	09:27:14	--	ok	479.7980	71.807	0.079996	21.03	66.268	12.130	76873912.316957	11	479.8637	7.06047e-05	2.09615e-04
2024/04/08	09:27:21	ok	ok	480.0060	71.870	0.080007	21.01	66.227	12.113	80395073.166903	11	480.0344	7.24740e-05	1.84286e-04
2024/04/08	09:32:20	ok	ok	479.9020	71.834	0.080007	21.06	66.242	12.146	77868016.300571	11	479.9332	7.21987e-05	1.76203e-04
2024/04/08	09:37:20	ok	ok	479.8340	71.815	0.080007	21.17	66.224	12.224	79377498.713056	11	479.8755	7.17550e-05	1.93005e-04
2024/04/08	09:42:20	--	ok	479.7560	71.795	0.080007	21.21	66.265	12.262	78268570.579749	11	479.8037	7.16413e-05	1.95297e-04
2024/04/08	09:42:27	ok	ok	480.0220	71.873	0.080019	21.26	66.242	12.288	79307490.709452	11	480.0437	7.25776e-05	1.83741e-04
2024/04/08	09:47:26	ok	ok	479.9020	71.834	0.080019	21.31	66.233	12.326	79871680.139821	11	479.9658	7.05742e-05	2.14319e-04
2024/04/08	09:52:26	ok	ok	479.8140	71.811	0.080019	21.38	66.247	12.379	78234647.311312	12	479.8782	7.04459e-05	1.92306e-04
2024/04/08	09:57:26	--	ok	479.7300	71.785	0.080019	21.44	66.188	12.409	80235385.999039	12	479.7896	7.07038e-05	1.87677e-04
2024/04/08	09:57:33	ok	ok	480.0120	71.861	0.080032	21.47	66.213	12.434	81119979.082776	11	480.0407	7.27304e-05	1.88506e-04
2024/04/08	10:02:32	ok	ok	479.8940	71.830	0.080032	21.55	66.209	12.494	80144023.381787	11	479.9537	7.05849e-05	2.07673e-04
2024/04/08	10:07:32	ok	ok	479.8000	71.802	0.080032	21.60	66.259	12.537	79952320.873890	12	479.8666	7.12903e-05	2.03091e-04
2024/04/08	10:12:32	--	ok	479.7100	71.776	0.080032	21.67	66.210	12.578	79767275.293569	13	479.7760	7.05161e-05	2.05348e-04
2024/04/08	10:12:39	ok	ok	480.0220	71.864	0.080047	21.70	66.186	12.594	84870925.919052	12	480.0595	7.21642e-05	1.78603e-04
2024/04/08	10:17:38	ok	ok	479.8980	71.828	0.080047	21.75	66.197	12.637	79069374.059868	13	479.9522	7.10231e-05	1.83500e-04
2024/04/08	10:22:38	--	ok	479.7920	71.800	0.080047	21.84	66.213	12.703	80690877.091968	13	479.8635	7.08459e-05	1.92461e-04
2024/04/08	10:22:45	ok	ok	480.0120	71.862	0.080057	21.84	66.142	12.689	83884253.743665	12	480.0456	7.18511e-05	1.83795e-04
2024/04/08	10:27:44	ok	ok	479.8640	71.817	0.080057	21.87	66.261	12.731	80919014.669809	12	479.9298	7.06736e-05	2.02143e-04
2024/04/08	10:32:44	--	ok	479.7580	71.784	0.080057	21.96	66.282	12.808	80618707.099329	13	479.8335	7.04794e-05	2.02060e-04
2024/04/08	10:32:50	ok	ok	480.0040	71.852	0.08007	21.98	66.220	12.806	83991964.239187	11	480.0346	7.25586e-05	1.83183e-04
2024/04/08	10:37:50	ok	ok	479.8700	71.815	0.08007	22.04	66.273	12.860	79386285.472414	13	479.9252	7.10019e-05	1.87387e-04
2024/04/08	10:42:50	--	ok	479.7500	71.786	0.08007	22.12	66.270	12.922	80882355.271334	13	479.8238	7.07137e-05	1.88277e-04
2024/04/08	10:42:57	ok	ok	480.0100	71.856	0.080082	22.09	66.233	12.895	82843427.564809	13	480.0494	7.25001e-05	1.89136e-04
2024/04/08	10:47:56	ok	ok	479.8620	71.823	0.080082	22.19	66.242	12.971	79484158.474856	13	479.9204	7.15005e-05	1.85127e-04
2024/04/08	10:52:56	--	ok	479.7420	71.781	0.080082	22.24	66.252	13.004	80502045.085624	13	479.7374	7.26633e-05	3.11549e-04
2024/04/08	10:53:03	ok	ok	480.0060	71.860	0.080095	22.28	66.250	13.034	80506116.273394	13	480.0529	7.19856e-05	1.83166e-04
2024/04/08	10:58:02	ok	ok	479.8660	71.817	0.080095	22.34	66.261	13.080	80423943.943890	13	479.8352	7.36379e-05	3.05894e-04
2024/04/08	11:03:02	--	ok	479.6840	71.764	0.080095	22.22	66.566	13.054	79074689.020678	13	479.6843	7.23029e-05	3.15731e-04
2024/04/08	11:03:08	ok	ok	479.9900	71.848	0.080111	22.19	66.612	13.043	85744858.065724	13	480.0243	7.24789e-05	1.89130e-04
2024/04/08	11:08:08	--	ok	479.6880	71.776	0.080111	21.77	67.427	12.882	75285463.967245	14	479.7924	6.83432e-05	2.06981e-04
2024/04/08	11:08:15	ok	ok	480.0400	71.874	0.080127	21.81	67.424	12.913	77467528.835423	12	480.0982	7.15918e-05	1.92669e-04
2024/04/08	11:13:14	--	ok	479.7680	71.801	0.080127	21.60	67.616	12.793	75965291.969696	12	479.8555	7.02051e-05	2.07277e-04
2024/04/08	11:13:21	ok	ok	480.0120	71.863	0.080138	21.58	67.692	12.796	80599921.013239	13	480.0649	7.02768e-05	1.95835e-04
2024/04/08	11:18:20	ok	ok	479.8080	71.818	0.080138	21.44	67.721	12.697	75543875.794156	12	479.8687	7.12461e-05	1.78694e-04
2024/04/08	11:23:20	--	ok	479.6500	71.778	0.080138	21.34	67.779	12.635	75110040.840894	13	479.7042	7.19593e-05	1.80693e-04
2024/04/08	11:23:27	ok	ok	479.9980	71.874	0.080155	21.37	67.726	12.645	76202192.856059	11	480.0609	7.19182e-05	1.78358e-04
2024/04/08	11:28:26	ok	ok	479.8120	71.822	0.080155	21.26	67.784	12.574	73786124.660283	12	479.8828	7.13157e-05	1.80262e-04
2024/04/08	11:33:26	--	ok	479.6960	71.789	0.080155	21.23	67.816	12.559	73209754.002204	12	479.7545	7.10612e-05	1.91895e-04
2024/04/08	11:33:33	ok	ok	480.0200	71.884	0.080171	21.26	67.761	12.570	79735353.184234	11	480.0367	7.32160e-05	1.82766e-04
2024/04/08	11:38:32	ok	ok	479.8420	71.835	0.080171	21.21	67.802	12.546	74450681.512175	11	479.9060	7.16937e-05	2.04175e-04
2024/04/08	11:43:32	--	ok	479.7140	71.795	0.080171	21.14	67.758	12.486	74992811.952916	11	479.7512	7.20598e-05	1.93716e-04
2024/04/08	11:43:39	ok	ok	479.9980	71.878	0.080185	21.13	67.765	12.478	73078326.893084	11	480.0405	7.27488e-05	1.89968e-04
2024/04/08	11:48:38	ok	ok	479.8340	71.838	0.080185	21.13	67.765	12.478	71834369.805202	11	479.9081	7.17773e-05	1.94652e-04
2024/04/08	11:53:38	--	ok	479.7240	71.802	0.080185	21.13	67.784	12.481	70464319.326587	11	479.8036	7.11306e-05	1.97600e-04
2024/04/08	11:53:45	ok	ok	480.0300	71.888	0.080199	21.11	67.802	12.475	78402516.575301	11	480.0447	7.31632e-05	1.76863e-04
2024/04/08	11:58:44	ok	ok	479.8840	71.840	0.080199	21.11	67.753	12.466	74773223.635108	11	479.9317	7.21855e-05	1.88095e-04
2024/04/08	12:03:44	--	ok	479.7680	71.809	0.080199	21.13	67.765	12.478	73879494.751783	11	479.8344	7.13999e-05	1.88401e-04
2024/04/08	12:03:51	ok	ok	479.9860	71.870	0.08021	21.14	67.729	12.481	77495525.146836	11	480.0264	7.26023e-05	1.85666e-04
2024/04/08	12:08:50	ok	ok	479.8600	71.835	0.08021	21.13	67.726	12.470	73105784.484372	11	479.9116	7.19555e-05	1.85246e-04
2024/04/08	12:13:50	--	ok	479.7440	71.805	0.08021	21.13	67.715	12.468	74299018.189838	11	479.8156	7.12786e-05	1.87363e-04
2024/04/08	12:13:57	ok	ok	479.9980	71.875	0.080223	21.14	67.720	12.479	71484366.251168	11	480.0208	7.35912e-05	1.84254e-04
2024/04/08	12:18:56	ok	ok	479.8620	71.844	0.080223	21.14	67.698	12.475	70862970.285815	11	479.9295	7.18255e-05	1.83734e-04
2024/04/08	12:23:56	--	ok	479.7520	71.806	0.080223	21.16	67.683	12.484	71899769.643189	12	479.8146	7.20190e-05	1.80852e-04
2024/04/08	12:24:03	ok	ok	480.0220	71.880	0.080235	21.17	67.666	12.490	73687544.784184	11	480.0859	7.25023e-05	1.78732e-04
2024/04/08	12:29:02	ok	ok	479.8800	71.849	0.080235	21.21	67.655	12.519	72434471.160554	11	479.9468	7.21119e-05	1.83199e-04
2024/04/08	12:34:02	--	ok	479.7960	71.816	0.080235	21.23	67.628	12.524	71639083.033219	12	479.8709	7.11898e-05	1.89696e-04
2024/04/08	12:34:09	ok	ok	480.0080	71.878	0.080246	21.24	67.633	12.536	71615448.334358	11	480.0558	7.25563e-05	1.68407e-04
2024/04/08	12:39:08	ok	ok	479.8700	71.840	0.080246	21.30	67.662	12.582	74066456.262436	12	479.9585	7.09561e-05	1.85792e-04
2024/04/08	12:44:08	--	ok	479.7840	71.815	0.080246	21.36	67.587	12.609	71985930.551903	12	479.8438	7.19050e-05	1.74661e-04
2024/04/08	12:44:15	ok	ok	480.0100	71.872	0.080256	21.36	67.568	12.606	73358105.581167	11	480.0559	7.27533e-05	1.76642e-04
2024/04/08	12:49:14	ok	ok	479.8900	71.846	0.080256	21.40	67.587	12.641	71340695.751729	12	479.9759	7.07422e-05	1.83445e-04
2024/04/08	12:54:14	--	ok	479.7900	71.813	0.080256	21.45	67.559	12.676	72084892.391254	13	479.8938	6.89818e-05	2.03283e-04
2024/04/08	12:54:21	ok	ok	480.0180	71.875	0.080267	21.48	67.573	12.699	69406562.580632	12	480.0639	7.23450e-05	1.74319e-04
2024/04/08	12:59:20	ok	ok	479.9080	71.838	0.080267	21.54	67.565	12.740	67752557.915728	12	479.9562	7.19452e-05	1.75699e-04
2024/04/08	13:04:20	--	ok	479.7980	71.807	0.080267	21.60	67.547	12.780	67475408.672097	13	479.8658	7.14791e-05	1.85266e-04
2024/04/08	13:04:27	ok	ok	480.0280	71.870	0.080277	21.62	67.564	12.803	72798920.016995	13	480.1077	6.92738e-05	1.89377e-04
2024/04/08	13:09:26	ok	ok	479.8960	71.833	0.080277	21.65	67.532	12.819	71318632.149440	12	479.9760	7.05444e-05	2.01360e-04
2024/04/08	13:14:26	--	ok	479.7940	71.803	0.080277	21.78	67.536	12.913	68920362.860590	12	479.8609	7.09359e-05	1.83418e-04
2024/04/08	13:14:33	ok	ok	480.0080	71.858	0.080287	21.77	67.504	12.897	74831653.446735	12	480.0488	7.19534e-05	1.81011e-04
2024/04/08	13:19:32	ok	ok	479.8760	71.825	0.080287	21.82	67.497	12.937	70957440.056009	12	479.9274	7.20210e-05	1.84398e-04
2024/04/08	13:24:32	--	ok	479.7640	71.795	0.080287	21.89	67.523	12.996	71029659.054983	13	479.8476	7.06033e-05	1.92551e-04
2024/04/08	13:24:39	ok	ok	479.9820	71.855	0.080298	21.85	67.523	12.964	76853837.163130	13	480.0766	7.08893e-05	1.84784e-04
2024/04/08	13:29:38	ok	ok	479.8740	71.831	0.080298	21.95	67.492	13.032	74112638.159123	13	479.9510	7.10166e-05	1.90414e-04
2024/04/08	13:34:38	--	ok	479.5620	71.743	0.080298	21.51	68.614	12.916	74061954.727562	13	479.6426	7.10290e-05	1.91839e-04
2024/04/08	13:34:45	ok	ok	480.0020	71.862	0.08032	21.50	68.640	12.911	75306727.907487	11	480.0528	7.26028e-05	1.84190e-04
2024/04/08	13:39:44	--	ok	479.6900	71.785	0.08032	21.01	69.221	12.661	71800362.980214	11	479.7770	7.11050e-05	1.95812e-04
2024/04/08	13:39:51	ok	ok	480.0140	71.877	0.080336	21.06	69.212	12.691	73243780.068379	11	480.0629	7.27636e-05	1.80033e-04
2024/04/08	13:44:50	--	ok	479.7780	71.819	0.080336	20.79	69.427	12.533	71295150.464820	11	479.8409	7.21219e-05	1.78217e-04
2024/04/08	13:44:57	ok	ok	479.9980	71.882	0.080347	20.79	69.406	12.529	75155576.587468	11	480.0189	7.42909e-05	1.88060e-04
2024/04/08	13:49:56	ok	ok	479.8080	71.833	0.080347	20.60	69.487	12.412	71732968.382376	11	479.8700	7.25487e-05	1.87497e-04
2024/04/08	13:54:56	--	ok	479.6580	71.795	0.080347	20.46	69.523	12.314	70461951.524262	11	479.7247	7.21719e-05	1.89037e-04
2024/04/08	13:55:02	ok	ok	480.0100	71.892	0.080364	20.46	69.514	12.313	70106929.185598	11	480.0569	7.34370e-05	1.85928e-04
2024/04/08	14:00:02	ok	ok	479.8400	71.851	0.080364	20.35	69.557	12.238	67490607.768212	11	479.9282	7.18143e-05	1.94406e-04
2024/04/08	14:05:02	--	ok	479.7120	71.812	0.080364	20.25	69.548	12.166	67252463.566528	11	479.7891	7.22088e-05	1.91105e-04
2024/04/08	14:05:09	ok	ok	480.0140	71.894	0.080378	20.26	69.541	12.176	68790503.376310	11	480.0716	7.29815e-05	1.81924e-04
2024/04/08	14:10:08	ok	ok	479.8620	71.851	0.080378	20.18	69.651	12.135	66599737.496934	11	479.9579	7.14859e-05	2.03337e-04
2024/04/08	14:15:08	--	ok	479.7420	71.824	0.080378	20.13	69.625	12.100	67201364.610083	11	479.8327	7.18269e-05	1.90880e-04
2024/04/08	14:15:14	ok	ok	480.0140	71.897	0.080391	20.18	69.651	12.135	67501953.553905	11	480.0662	7.29687e-05	1.79110e-04
2024/04/08	14:20:14	ok	ok	479.8720	71.860	0.080391	20.11	69.630	12.082	64724980.208012	11	479.9575	7.21178e-05	2.01614e-04
2024/04/08	14:25:14	--	ok	479.7620	71.829	0.080391	20.05	69.660	12.046	65768110.078414	11	479.8522	7.19204e-05	1.97926e-04
2024/04/08	14:25:21	ok	ok	480.0220	71.897	0.080403	20.05	69.670	12.048	67004494.265860	11	480.0910	7.26881e-05	1.96497e-04
2024/04/08	14:30:20	ok	ok	479.8880	71.862	0.080403	20.04	69.647	12.034	65353708.269883	11	479.9757	7.20327e-05	1.93936e-04
2024/04/08	14:35:20	--	ok	479.7840	71.832	0.080403	19.98	69.685	12.001	63993102.434094	11	479.8695	7.21112e-05	1.96728e-04
2024/04/08	14:35:27	ok	ok	480.0080	71.896	0.080414	19.99	69.670	12.008	65576570.593641	11	480.0327	7.44142e-05	1.89133e-04
2024/04/08	14:40:26	ok	ok	479.8880	71.862	0.080414	19.95	69.711	11.983	65071654.084869	11	479.9713	7.20550e-05	1.92571e-04
2024/04/08	14:45:26	--	ok	479.7840	71.829	0.080414	19.91	69.743	11.961	64951786.501252	11	479.8805	7.15122e-05	1.92359e-04
2024/04/08	14:45:33	ok	ok	480.0080	71.892	0.080425	19.91	69.752	11.962	65889205.124275	11	480.0470	7.37290e-05	1.86065e-04
2024/04/08	14:50:32	ok	ok	479.8880	71.860	0.080425	19.86	69.754	11.933	66879654.929957	11	479.9725	7.22163e-05	1.91076e-04
2024/04/08	14:55:32	--	ok	479.7840	71.830	0.080425	19.79	69.799	11.890	66035970.454855	11	479.8440	7.33151e-05	1.88974e-04
2024/04/08	14:55:39	ok	ok	480.0080	71.892	0.080435	19.79	69.780	11.887	66823033.388006	11	480.0611	7.31921e-05	1.86424e-04
2024/04/08	15:00:38	ok	ok	479.9000	71.859	0.080435	19.78	69.807	11.882	66524166.504708	11	479.9714	7.24529e-05	1.95599e-04
2024/04/08	15:05:38	--	ok	479.7960	71.831	0.080435	19.72	69.834	11.848	66392783.160824	11	479.8753	7.21950e-05	1.94911e-04
2024/04/08	15:05:45	ok	ok	480.0000	71.891	0.080445	19.74	69.808	11.853	69858836.408435	11	480.0441	7.35882e-05	1.94217e-04
2024/04/08	15:10:44	ok	ok	479.8920	71.858	0.080445	19.68	69.827	11.817	64193096.815348	11	479.9668	7.22649e-05	1.89625e-04
2024/04/08	15:15:44	--	ok	479.7980	71.827	0.080445	19.64	69.850	11.791	66056936.510405	11	479.8796	7.17579e-05	1.95130e-04
2024/04/08	15:15:51	ok	ok	480.0080	71.888	0.080455	19.65	69.862	11.803	67693819.646559	11	480.0550	7.33358e-05	1.80851e-04
2024/04/08	15:20:50	ok	ok	479.8940	71.858	0.080455	19.62	69.857	11.784	64934811.189683	11	479.9767	7.19809e-05	1.90332e-04
2024/04/08	15:25:50	ok	ok	479.8060	71.833	0.080455	19.60	69.909	11.772	66877940.147800	11	479.8887	7.18715e-05	1.85227e-04
2024/04/08	15:30:50	--	ok	479.7140	71.806	0.080455	19.54	69.871	11.727	65466922.702844	11	479.8009	7.17017e-05	2.03044e-04
2024/04/08	15:30:57	ok	ok	480.0000	71.887	0.080469	19.54	69.909	11.733	68775065.557641	11	480.0592	7.29957e-05	1.82124e-04
2024/04/08	15:35:56	ok	ok	479.8980	71.861	0.080469	19.50	69.931	11.708	65917630.976145	11	479.9724	7.20961e-05	1.78940e-04
2024/04/08	15:40:56	ok	ok	479.8020	71.834	0.080469	19.48	69.940	11.700	66459985.753058	11	479.8849	7.19779e-05	1.89702e-04
2024/04/08	15:45:56	--	ok	479.7140	71.809	0.080469	19.45	69.941	11.680	66695199.817041	11	479.8039	7.18461e-05	2.00272e-04
2024/04/08	15:46:03	ok	ok	480.0140	71.893	0.080483	19.44	69.969	11.675	66538871.636745	11	480.0755	7.28031e-05	1.92770e-04
2024/04/08	15:51:02	ok	ok	479.9020	71.861	0.080483	19.38	69.969	11.637	66920905.705484	11	479.9968	7.17017e-05	1.87332e-04
2024/04/08	15:56:02	ok	ok	479.8200	71.835	0.080483	19.35	69.992	11.621	65232972.196310	11	479.9101	7.14544e-05	1.88205e-04
2024/04/08	16:01:02	--	ok	479.7340	71.810	0.080483	19.33	69.987	11.602	64017093.106992	11	479.8216	7.19947e-05	1.94375e-04
2024/04/08	16:01:09	ok	ok	480.0060	71.887	0.080497	19.31	69.967	11.588	69226008.062298	14	480.0001	7.59174e-05	1.86047e-04
2024/04/08	16:06:08	ok	ok	479.9080	71.857	0.080497	19.27	70.008	11.565	64306466.311230	11	479.9863	7.23747e-05	1.90414e-04
2024/04/08	16:11:08	ok	ok	479.8280	71.833	0.080497	19.25	70.051	11.561	63288021.836576	11	479.8971	7.23656e-05	1.96531e-04
2024/04/08	16:16:08	--	ok	479.7380	71.809	0.080497	19.21	70.027	11.528	64105541.155085	11	479.8074	7.25034e-05	1.73682e-04
2024/04/08	16:16:15	ok	ok	480.0020	71.883	0.080509	19.21	70.018	11.527	67181043.610702	10	480.0251	7.45474e-05	2.07765e-04
2024/04/08	16:21:14	ok	ok	479.9040	71.856	0.080509	19.17	70.037	11.503	64332967.936132	11	479.9647	7.26593e-05	1.80748e-04
2024/04/08	16:26:14	ok	ok	479.8300	71.834	0.080509	19.14	70.013	11.479	63268470.412522	11	479.9023	7.21682e-05	1.90756e-04
2024/04/08	16:31:14	--	ok	479.7440	71.809	0.080509	19.11	70.068	11.468	63317302.189361	11	479.8167	7.21560e-05	1.95322e-04
2024/04/08	16:31:20	ok	ok	480.0000	71.882	0.080522	19.13	70.069	11.479	64444786.244395	11	480.0438	7.39345e-05	2.00624e-04
2024/04/08	16:36:20	ok	ok	479.9040	71.855	0.080522	19.09	70.109	11.457	63371693.191891	14	479.9259	7.49548e-05	1.84507e-04
2024/04/08	16:41:20	ok	ok	479.8220	71.833	0.080522	19.06	70.105	11.436	61758993.604896	11	479.8742	7.33645e-05	2.03256e-04
2024/04/08	16:46:20	--	ok	479.7360	71.807	0.080522	18.99	70.111	11.391	62293316.467257	11	479.8144	7.24475e-05	2.00271e-04
2024/04/08	16:46:27	ok	ok	480.0200	71.886	0.080535	19.03	70.118	11.421	63831605.558962	11	480.0475	7.48107e-05	1.86897e-04
2024/04/08	16:51:26	ok	ok	479.9240	71.858	0.080535	18.99	70.132	11.394	63152397.528302	11	479.9563	7.41994e-05	1.99505e-04
2024/04/08	16:56:26	ok	ok	479.8500	71.837	0.080535	18.93	70.132	11.357	63365196.377674	11	479.8858	7.39656e-05	2.09087e-04
2024/04/08	17:01:26	--	ok	479.7740	71.816	0.080535	18.89	70.105	11.324	63299321.441905	11	479.8322	7.27531e-05	2.01518e-04
2024/04/08	17:01:33	ok	ok	480.0100	71.879	0.080546	18.89	70.123	11.327	64756362.892034	11	480.0285	7.42836e-05	1.90521e-04
2024/04/08	17:06:32	ok	ok	479.9100	71.854	0.080546	18.86	70.147	11.311	64022955.953702	11	479.9352	7.41244e-05	1.94208e-04
2024/04/08	17:11:32	ok	ok	479.8300	71.832	0.080546	18.83	70.132	11.291	63301368.054663	11	479.9055	7.23820e-05	1.93356e-04
2024/04/08	17:16:32	--	ok	479.7520	71.811	0.080546	18.80	70.166	11.277	64026750.585021	11	479.8257	7.28277e-05	2.04152e-04
2024/04/08	17:16:38	ok	ok	480.0200	71.884	0.080558	18.79	70.143	11.264	66730143.253787	11	480.0588	7.37320e-05	1.89409e-04
2024/04/08	17:21:38	ok	ok	479.9180	71.859	0.080558	18.73	70.173	11.232	61288344.628757	11	479.9951	7.25428e-05	2.01065e-04
2024/04/08	17:26:38	ok	ok	479.8440	71.834	0.080558	18.73	70.220	11.239	62276391.574858	11	479.8896	7.35426e-05	2.11065e-04
2024/04/08	17:31:38	--	ok	479.7820	71.815	0.080558	18.66	70.207	11.189	60249146.342910	11	479.8367	7.28167e-05	2.05077e-04
2024/04/08	17:31:45	ok	ok	479.9920	71.875	0.080568	18.66	70.207	11.189	65059656.654611	11	480.0509	7.35865e-05	2.11540e-04
2024/04/08	17:36:44	ok	ok	479.9000	71.851	0.080568	18.65	70.216	11.182	62006096.647475	11	479.9631	7.33058e-05	2.10277e-04
2024/04/08	17:41:44	ok	ok	479.8300	71.829	0.080568	18.62	70.219	11.163	62215978.279668	11	479.9030	7.26298e-05	2.07653e-04
2024/04/08	17:46:44	--	ok	479.7620	71.810	0.080568	18.58	70.211	11.134	61589057.062768	11	479.8155	7.38165e-05	1.98546e-04
2024/04/08	17:46:50	ok	ok	480.0100	71.877	0.08058	18.59	70.225	11.145	65633973.022523	10	480.0390	7.44422e-05	2.09017e-04
2024/04/08	17:51:50	ok	ok	479.9260	71.851	0.08058	18.53	70.243	11.111	62691771.905794	11	479.9921	7.31794e-05	1.98996e-04
2024/04/08	17:56:50	ok	ok	479.8480	71.834	0.08058	18.49	70.257	11.085	61788918.445335	11	479.9216	7.30860e-05	2.12225e-04
2024/04/08	18:01:50	--	ok	479.7800	71.816	0.08058	18.46	70.260	11.066	61952051.834111	11	479.8427	7.35003e-05	1.96038e-04
2024/04/08	18:01:56	ok	ok	480.0040	71.880	0.080591	18.46	70.242	11.063	63636383.526059	11	480.0685	7.36974e-05	2.06332e-04
2024/04/08	18:06:56	ok	ok	479.9240	71.853	0.080591	18.43	70.256	11.048	60532864.554453	11	479.9768	7.35550e-05	1.95520e-04
2024/04/08	18:11:56	ok	ok	479.8540	71.834	0.080591	18.39	70.266	11.021	59487545.867760	11	479.9102	7.32435e-05	1.90529e-04
2024/04/08	18:16:56	--	ok	479.7840	71.813	0.080591	18.33	70.306	10.991	60305151.799876	11	479.8446	7.32879e-05	1.96992e-04
2024/04/08	18:17:02	ok	ok	480.0080	71.876	0.080601	18.36	70.292	11.006	63091081.708967	11	480.0487	7.43751e-05	1.90605e-04
2024/04/08	18:22:02	ok	ok	479.9180	71.855	0.080601	18.33	70.285	10.988	59426931.756771	11	479.9850	7.31156e-05	1.93365e-04
2024/04/08	18:27:02	ok	ok	479.8480	71.833	0.080601	18.28	70.306	10.955	61309677.444419	11	479.9216	7.27780e-05	2.09076e-04
2024/04/08	18:32:02	--	ok	479.7860	71.814	0.080601	18.25	70.329	10.939	60356846.018789	11	479.8417	7.36530e-05	1.99444e-04
2024/04/08	18:32:09	ok	ok	480.0160	71.879	0.080612	18.26	70.321	10.947	63311381.529750	11	480.0668	7.35458e-05	1.89452e-04
2024/04/08	18:37:08	ok	ok	479.9240	71.854	0.080612	18.22	70.362	10.925	60578106.275686	11	480.0061	7.26208e-05	1.84712e-04
2024/04/08	18:42:08	ok	ok	479.8660	71.837	0.080612	18.19	70.338	10.904	61293233.269036	11	479.9148	7.37369e-05	2.04963e-04
2024/04/08	18:47:08	--	ok	479.7960	71.819	0.080612	18.14	70.338	10.868	60463517.173370	11	479.8630	7.32431e-05	1.89877e-04
2024/04/08	18:47:15	ok	ok	480.0120	71.879	0.080622	18.14	70.338	10.868	63651427.129287	11	480.0544	7.41346e-05	2.10970e-04
2024/04/08	18:52:14	ok	ok	479.9220	71.859	0.080622	18.09	70.379	10.847	63191779.799665	11	480.0136	7.25929e-05	2.06459e-04
2024/04/08	18:57:14	ok	ok	479.8660	71.836	0.080622	18.08	70.376	10.836	62650998.123429	11	479.9360	7.30202e-05	1.98022e-04
2024/04/08	19:02:14	--	ok	479.7960	71.819	0.080622	18.05	70.352	10.815	62260938.213623	11	479.8749	7.28357e-05	2.03145e-04
2024/04/08	19:02:21	ok	ok	480.0180	71.879	0.080632	18.02	70.393	10.803	64909743.457599	11	480.0615	7.42120e-05	1.95663e-04
2024/04/08	19:07:20	ok	ok	479.9360	71.855	0.080632	18.04	70.397	10.814	60574477.525651	12	480.0076	7.30311e-05	1.85816e-04
2024/04/08	19:12:20	ok	ok	479.8820	71.840	0.080632	18.00	70.370	10.782	60800803.521084	11	479.9352	7.34686e-05	1.90815e-04
2024/04/08	19:17:20	ok	ok	479.8160	71.821	0.080632	17.94	70.379	10.748	61054801.752727	11	479.8931	7.27502e-05	1.92761e-04
2024/04/08	19:22:20	--	ok	479.7600	71.803	0.080632	17.89	70.399	10.722	59356785.043143	11	479.8280	7.29858e-05	2.01253e-04
2024/04/08	19:22:27	ok	ok	480.0080	71.871	0.080644	17.91	70.404	10.733	61898142.240596	13	480.0590	7.38945e-05	1.88625e-04
2024/04/08	19:27:26	ok	ok	479.9240	71.846	0.080644	17.86	70.416	10.706	60249901.851326	11	479.9863	7.31832e-05	2.00501e-04
2024/04/08	19:32:26	ok	ok	479.8920	71.841	0.080644	17.89	70.362	10.716	58867900.181746	12	479.9777	7.05013e-05	2.08370e-04
2024/04/08	19:37:26	ok	ok	480.1120	71.897	0.080644	18.68	68.783	10.973	61127974.049252	11	480.1811	7.26823e-05	1.99046e-04
2024/04/08	19:42:26	ok	ok	480.1840	71.912	0.080644	19.11	68.521	11.215	60510617.871849	11	480.2373	7.31037e-05	2.12569e-04
2024/04/08	19:47:26	--	ok	480.2160	71.911	0.080644	19.33	68.412	11.341	61305468.808558	10	480.2730	7.36099e-05	2.11420e-04
2024/04/08	19:47:33	ok	ok	480.0380	71.858	0.080634	19.34	68.425	11.352	67448337.691907	14	480.0484	7.50902e-05	1.81165e-04
2024/04/08	19:52:32	ok	ok	480.0520	71.853	0.080634	19.55	68.374	11.485	65795252.486952	11	480.1133	7.25767e-05	1.90386e-04
2024/04/08	19:57:32	ok	ok	480.0540	71.848	0.080634	19.71	68.321	11.580	64588538.372181	11	480.1224	7.22832e-05	1.90619e-04
2024/04/08	20:02:32	ok	ok	480.0480	71.840	0.080634	19.84	68.334	11.670	64087375.494679	11	480.1154	7.19547e-05	1.93490e-04
2024/04/08	20:07:32	ok	ok	480.0040	71.830	0.080634	19.91	68.316	11.716	62979470.973530	11	480.0728	7.23930e-05	1.84884e-04
2024/04/08	20:12:32	ok	ok	479.9820	71.822	0.080634	20.04	68.301	11.802	63560920.794834	11	480.0340	7.25568e-05	2.03339e-04
2024/04/08	20:17:32	ok	ok	479.9380	71.810	0.080634	20.12	68.342	11.868	65311168.478327	11	480.0018	7.22131e-05	1.93089e-04
2024/04/08	20:22:32	ok	ok	479.8980	71.800	0.080634	20.19	68.316	11.912	64538054.756769	11	479.9604	7.21974e-05	1.92374e-04
2024/04/08	20:27:32	ok	ok	479.8540	71.790	0.080634	20.26	68.328	11.964	63911808.252765	12	479.9156	7.20977e-05	1.81985e-04
2024/04/08	20:32:32	ok	ok	479.8020	71.775	0.080634	20.28	68.330	11.974	63522474.613008	11	479.8565	7.22045e-05	1.90668e-04
2024/04/08	20:37:32	--	ok	479.7460	71.755	0.080634	20.33	68.360	12.018	63076273.015088	11	479.7991	7.21276e-05	2.00047e-04
2024/04/08	20:37:38	ok	ok	479.9700	71.818	0.080645	20.35	68.315	12.019	71132923.385889	11	479.9948	7.37616e-05	1.89048e-04
2024/04/08	20:42:38	ok	ok	479.8680	71.793	0.080645	20.36	68.357	12.038	64200647.321560	11	479.9192	7.24882e-05	2.13613e-04
2024/04/08	20:47:38	--	ok	479.7980	71.768	0.080645	20.39	68.411	12.066	64047277.478499	12	479.8610	7.21054e-05	1.91950e-04
2024/04/08	20:47:45	ok	ok	480.0420	71.832	0.080655	20.40	68.406	12.077	72590431.774304	14	480.0097	7.50712e-05	1.78913e-04
2024/04/08	20:52:44	ok	ok	479.9360	71.807	0.080655	20.44	68.383	12.101	65033804.430711	11	479.9801	7.24949e-05	2.07737e-04
2024/04/08	20:57:44	ok	ok	479.8660	71.789	0.080655	20.44	68.394	12.103	66153593.675275	11	479.9088	7.27469e-05	2.09498e-04
2024/04/08	21:02:44	--	ok	479.7840	71.764	0.080655	20.46	68.484	12.130	66683318.901129	11	479.8278	7.22531e-05	2.09185e-04
2024/04/08	21:02:51	ok	ok	480.0060	71.822	0.080665	20.49	68.452	12.143	69235039.337579	11	480.0401	7.33376e-05	2.04713e-04
2024/04/08	21:07:50	ok	ok	479.8880	71.795	0.080665	20.46	68.466	12.127	63710403.849369	11	479.9381	7.23818e-05	2.05206e-04
2024/04/08	21:12:50	ok	ok	479.8180	71.774	0.080665	20.49	68.431	12.140	63056217.146530	11	479.8666	7.19399e-05	2.13988e-04
2024/04/08	21:17:50	--	ok	479.7100	71.750	0.080665	20.44	68.470	12.116	64159756.265534	11	479.7509	7.30917e-05	2.06964e-04
2024/04/08	21:17:57	ok	ok	480.0320	71.832	0.080679	20.46	68.484	12.130	70515900.460228	11	480.0333	7.41228e-05	1.74873e-04
2024/04/08	21:22:56	ok	ok	479.9060	71.806	0.080679	20.42	68.544	12.111	67718564.673023	11	479.9705	7.19927e-05	2.06038e-04
2024/04/08	21:27:56	ok	ok	479.8200	71.778	0.080679	20.44	68.539	12.129	67737740.039622	11	479.8737	7.22511e-05	2.07443e-04
2024/04/08	21:32:56	--	ok	479.7500	71.753	0.080679	20.42	68.525	12.107	67806281.896075	11	479.7996	7.25267e-05	2.07676e-04
2024/04/08	21:33:03	ok	ok	480.0140	71.826	0.080691	20.47	68.507	12.144	69439073.017769	11	480.0324	7.38212e-05	1.89553e-04
2024/04/08	21:38:02	ok	ok	479.9060	71.801	0.080691	20.47	68.489	12.140	64214622.027127	11	479.9354	7.28341e-05	2.12833e-04
2024/04/08	21:43:02	ok	ok	479.8080	71.770	0.080691	20.43	68.554	12.122	63323831.906555	11	479.8527	7.24497e-05	2.07600e-04
2024/04/08	21:48:02	--	ok	479.7160	71.749	0.080691	20.44	68.508	12.123	65625351.510386	11	479.7810	7.17133e-05	2.13715e-04
2024/04/08	21:48:09	ok	ok	480.0020	71.825	0.080706	20.46	68.504	12.134	68347858.260318	11	480.0150	7.38891e-05	2.00143e-04
2024/04/08	21:53:08	ok	ok	479.8860	71.790	0.080706	20.43	68.518	12.115	64262396.100720	12	479.9426	7.20098e-05	1.98305e-04
2024/04/08	21:58:08	--	ok	479.7860	71.764	0.080706	20.40	68.580	12.108	62450865.172714	11	479.8254	7.27915e-05	2.09736e-04
2024/04/08	21:58:15	ok	ok	480.0120	71.827	0.080716	20.43	68.585	12.127	69225902.130571	11	480.0356	7.33463e-05	2.05127e-04
2024/04/08	22:03:14	ok	ok	479.8920	71.794	0.080716	20.42	68.534	12.109	64032806.571952	11	479.9383	7.29667e-05	2.04977e-04
2024/04/08	22:08:14	--	ok	479.7980	71.771	0.080716	20.36	68.562	12.074	63924960.930726	11	479.8537	7.24880e-05	2.10553e-04
2024/04/08	22:08:21	ok	ok	480.0280	71.829	0.080726	20.40	68.562	12.104	69417920.874469	11	480.0605	7.34074e-05	1.89494e-04
2024/04/08	22:13:20	ok	ok	479.8960	71.797	0.080726	20.35	68.598	12.069	64794345.389410	11	479.9505	7.21068e-05	2.02084e-04
2024/04/08	22:18:20	ok	ok	479.8120	71.770	0.080726	20.35	68.605	12.070	63701132.897809	11	479.8388	7.35130e-05	1.99077e-04
2024/04/08	22:23:20	--	ok	479.7160	71.748	0.080726	20.35	68.586	12.067	64045650.696011	11	479.7657	7.25805e-05	2.06039e-04
2024/04/08	22:23:27	ok	ok	480.0320	71.833	0.08074	20.33	68.554	12.052	69246054.972700	11	480.0829	7.27787e-05	2.08699e-04
2024/04/08	22:28:26	ok	ok	479.9120	71.801	0.08074	20.31	68.608	12.043	64524757.566327	11	479.9886	7.16336e-05	1.98107e-04
2024/04/08	22:33:26	ok	ok	479.8140	71.771	0.08074	20.28	68.603	12.021	64468135.958868	11	479.8708	7.22006e-05	2.15777e-04
2024/04/08	22:38:26	--	ok	479.7460	71.751	0.08074	20.26	68.600	12.012	65147007.519080	12	479.7914	7.25786e-05	1.96005e-04
2024/04/08	22:38:33	ok	ok	480.0320	71.831	0.080752	20.29	68.566	12.024	67532240.412607	11	480.0249	7.42485e-05	2.04352e-04
2024/04/08	22:43:32	ok	ok	479.9100	71.799	0.080752	20.31	68.511	12.026	63860447.315102	11	479.9664	7.21543e-05	1.93939e-04
2024/04/08	22:48:32	ok	ok	479.8220	71.771	0.080752	20.29	68.545	12.021	63561047.620302	11	479.8828	7.18674e-05	2.19196e-04
2024/04/08	22:53:32	--	ok	479.7380	71.752	0.080752	20.26	68.571	12.006	62278241.054412	11	479.7854	7.25781e-05	2.09329e-04
2024/04/08	22:53:39	ok	ok	480.0040	71.818	0.080765	20.26	68.582	12.008	70963943.515582	11	480.0146	7.38197e-05	1.87628e-04
2024/04/08	22:58:38	ok	ok	479.9040	71.795	0.080765	20.25	68.550	11.992	65830346.007226	11	479.9598	7.21088e-05	1.87806e-04
2024/04/08	23:03:38	ok	ok	479.8160	71.771	0.080765	20.23	68.554	11.983	65086121.847938	11	479.8426	7.32934e-05	2.11027e-04
2024/04/08	23:08:38	--	ok	479.7400	71.751	0.080765	20.22	68.563	11.975	64810831.867929	11	479.7828	7.20011e-05	2.11472e-04
2024/04/08	23:08:45	ok	ok	480.0120	71.823	0.080778	20.26	68.495	11.993	67388221.761547	11	480.0658	7.28419e-05	1.87850e-04
2024/04/08	23:13:44	ok	ok	479.8820	71.796	0.080778	20.23	68.527	11.978	65019875.486459	11	479.9619	7.15311e-05	2.03265e-04
2024/04/08	23:18:44	ok	ok	479.8020	71.770	0.080778	20.21	68.553	11.964	64509156.773826	11	479.8370	7.32731e-05	1.96917e-04
2024/04/08	23:23:44	--	ok	479.7300	71.747	0.080778	20.21	68.513	11.957	63008124.490486	11	479.7857	7.26427e-05	2.06078e-04
2024/04/08	23:23:51	ok	ok	480.0600	71.832	0.080791	20.23	68.449	11.965	67061075.244309	11	480.0944	7.38053e-05	1.92562e-04
2024/04/08	23:28:50	ok	ok	479.9040	71.794	0.080791	20.18	68.518	11.937	67057515.997949	11	479.9876	7.17800e-05	2.01530e-04
2024/04/08	23:33:50	ok	ok	479.8220	71.775	0.080791	20.18	68.536	11.941	64500764.800416	11	479.8801	7.27338e-05	2.08830e-04
2024/04/08	23:38:50	--	ok	479.7500	71.754	0.080791	20.18	68.518	11.937	65868666.548046	11	479.8093	7.26168e-05	2.07589e-04
2024/04/08	23:38:57	ok	ok	480.0220	71.825	0.080804	20.19	68.502	11.944	69566851.407369	11	480.0425	7.35472e-05	1.77438e-04
2024/04/08	23:43:56	ok	ok	479.9000	71.789	0.080804	20.15	68.522	11.918	65927189.285876	11	479.9579	7.23126e-05	1.87080e-04
2024/04/08	23:48:56	ok	ok	479.8300	71.767	0.080804	20.15	68.502	11.914	65382382.101791	11	479.8620	7.24270e-05	1.98416e-04
2024/04/08	23:53:56	--	ok	479.7540	71.748	0.080804	20.16	68.544	11.933	65983011.584191	12	479.8057	7.19728e-05	1.98140e-04
2024/04/08	23:54:02	ok	ok	480.0000	71.816	0.080816	20.12	68.470	11.890	69229828.190822	11	480.0373	7.31084e-05	1.93163e-04
2024/04/08	23:59:02	ok	ok	479.8880	71.793	0.080816	20.12	68.518	11.898	64202989.536806	11	479.9607	7.19531e-05	1.84370e-04
2024/04/09	00:04:02	ok	ok	479.8240	71.774	0.080816	20.11	68.507	11.887	64537364.362866	11	479.8855	7.22181e-05	1.96471e-04
2024/04/09	00:09:02	--	ok	479.7340	71.747	0.080816	20.12	68.461	11.889	63925959.412133	11	479.7920	7.23127e-05	1.99704e-04
2024/04/09	00:09:09	ok	ok	480.0060	71.820	0.080829	20.12	68.490	11.894	67006399.902665	11	480.0390	7.39054e-05	1.86039e-04
2024/04/09	00:14:08	ok	ok	479.9040	71.789	0.080829	20.08	68.481	11.862	63838220.546610	11	479.9908	7.15754e-05	1.95142e-04
2024/04/09	00:19:08	ok	ok	479.8220	71.772	0.080829	20.07	68.470	11.851	63962235.299907	11	479.8547	7.34176e-05	1.97626e-04
2024/04/09	00:24:08	--	ok	479.7560	71.749	0.080829	20.04	68.484	11.833	62965987.070391	11	479.8083	7.26563e-05	2.01220e-04
2024/04/09	00:24:14	ok	ok	480.0300	71.816	0.080841	20.07	68.499	11.856	71393857.791601	11	480.0466	7.40932e-05	1.95441e-04
2024/04/09	00:29:14	ok	ok	479.9080	71.795	0.080841	20.05	68.458	11.838	68904709.205358	11	479.9630	7.23251e-05	1.94622e-04
2024/04/09	00:34:14	ok	ok	479.8240	71.766	0.080841	20.01	68.461	11.811	67633651.580130	11	479.8923	7.21672e-05	1.99415e-04
2024/04/09	00:39:14	--	ok	479.7460	71.746	0.080841	19.98	68.484	11.795	67717491.141875	11	479.7780	7.33433e-05	2.09093e-04
2024/04/09	00:39:21	ok	ok	480.0180	71.821	0.080853	20.01	68.479	11.814	68693524.577500	11	480.0626	7.30014e-05	1.86887e-04
2024/04/09	00:44:20	ok	ok	479.9100	71.791	0.080853	19.95	68.449	11.767	65040169.285343	11	479.9807	7.19138e-05	2.02264e-04
2024/04/09	00:49:20	ok	ok	479.8360	71.778	0.080853	19.93	68.486	11.764	65470457.490681	12	479.9019	7.20467e-05	1.89650e-04
2024/04/09	00:54:20	--	ok	479.7480	71.748	0.080853	19.91	68.481	11.744	64706144.132342	11	479.8219	7.16482e-05	2.05350e-04
2024/04/09	00:54:27	ok	ok	480.0260	71.818	0.080866	19.96	68.452	11.778	67675392.087222	11	480.0826	7.23224e-05	1.78808e-04
2024/04/09	00:59:26	ok	ok	479.9020	71.789	0.080866	19.89	68.458	11.730	68244269.246092	11	479.9540	7.28038e-05	1.85008e-04
2024/04/09	01:04:26	ok	ok	479.8240	71.770	0.080866	19.88	68.486	11.725	67068880.028479	11	479.8943	7.21357e-05	1.89915e-04
2024/04/09	01:09:26	--	ok	479.7500	71.745	0.080866	19.82	68.476	11.685	65647486.550970	11	479.8181	7.23724e-05	2.07632e-04
2024/04/09	01:09:33	ok	ok	480.0260	71.818	0.080878	19.86	68.447	11.709	67666325.424386	14	480.0443	7.49737e-05	1.79071e-04
2024/04/09	01:14:32	ok	ok	479.9120	71.788	0.080878	19.81	68.495	11.679	65130206.834755	11	479.9907	7.14810e-05	1.95727e-04
2024/04/09	01:19:32	ok	ok	479.8420	71.777	0.080878	19.79	68.461	11.662	65947600.877426	11	479.9029	7.28066e-05	1.92625e-04
2024/04/09	01:24:32	--	ok	479.7420	71.736	0.080878	19.69	68.562	11.612	65905970.380006	11	479.8017	7.27898e-05	1.91830e-04
2024/04/09	01:24:38	ok	ok	480.0360	71.819	0.080891	19.74	68.550	11.639	68685709.962593	12	480.0518	7.45786e-05	1.79813e-04
2024/04/09	01:29:38	ok	ok	479.9000	71.785	0.080891	19.64	68.553	11.573	66121434.254246	11	479.9731	7.22260e-05	1.88489e-04
2024/04/09	01:34:38	ok	ok	479.8280	71.764	0.080891	19.61	68.527	11.548	67761347.507033	11	479.8956	7.23689e-05	1.99302e-04
2024/04/09	01:39:38	--	ok	479.7600	71.745	0.080891	19.58	68.493	11.525	64984346.680958	11	479.8376	7.19922e-05	1.95280e-04
2024/04/09	01:39:44	ok	ok	480.0120	71.815	0.080903	19.61	68.449	11.535	73462932.794666	11	480.0606	7.29155e-05	1.96052e-04
2024/04/09	01:44:44	ok	ok	479.9120	71.787	0.080903	19.58	68.504	11.526	66804815.653550	14	479.9264	7.43575e-05	1.77846e-04
2024/04/09	01:49:44	ok	ok	479.8320	71.763	0.080903	19.55	68.449	11.497	68489571.117000	14	479.8461	7.45753e-05	1.85251e-04
2024/04/09	01:54:44	--	ok	479.7640	71.746	0.080903	19.53	68.457	11.481	68487758.898438	14	479.7720	7.47252e-05	1.95061e-04
2024/04/09	01:54:50	ok	ok	480.0080	71.811	0.080914	19.51	68.453	11.469	71514347.916076	11	480.0485	7.34541e-05	1.97399e-04
2024/04/09	01:59:50	ok	ok	479.9160	71.785	0.080914	19.47	68.447	11.441	71449896.077804	14	479.9297	7.46948e-05	1.88768e-04
2024/04/09	02:04:50	ok	ok	479.8380	71.768	0.080914	19.45	68.452	11.431	67351013.920075	14	479.8524	7.44207e-05	1.95862e-04
2024/04/09	02:09:50	--	ok	479.7720	71.746	0.080914	19.44	68.443	11.421	68412041.850667	11	479.8415	7.23001e-05	1.93150e-04
2024/04/09	02:09:57	ok	ok	479.9940	71.807	0.080925	19.44	68.420	11.417	70003626.449314	11	480.0652	7.27867e-05	2.11690e-04
2024/04/09	02:14:56	ok	ok	479.9080	71.786	0.080925	19.40	68.434	11.391	67689330.794118	14	479.9304	7.42378e-05	2.01945e-04
2024/04/09	02:19:56	ok	ok	479.8460	71.772	0.080925	19.41	68.376	11.390	68229200.624633	13	479.8828	7.36145e-05	1.98188e-04
2024/04/09	02:24:56	--	ok	479.7760	71.750	0.080925	19.37	68.370	11.362	66745433.140350	11	479.8497	7.21530e-05	1.86135e-04
2024/04/09	02:25:03	ok	ok	480.0180	71.808	0.080936	19.40	68.394	11.384	67152340.018260	11	480.0848	7.27517e-05	2.06246e-04
2024/04/09	02:30:02	ok	ok	479.9300	71.784	0.080936	19.37	68.399	11.367	66924042.257844	11	479.9993	7.23134e-05	1.91137e-04
2024/04/09	02:35:02	ok	ok	479.8580	71.765	0.080936	19.30	68.406	11.320	65693140.703967	11	479.9207	7.24441e-05	1.96056e-04
2024/04/09	02:40:02	--	ok	479.7920	71.747	0.080936	19.30	68.348	11.311	67522266.053471	10	479.8353	7.49217e-05	2.07301e-04
2024/04/09	02:40:08	ok	ok	479.9940	71.808	0.080946	19.31	68.379	11.324	67874706.021696	11	480.0543	7.32338e-05	2.01169e-04
2024/04/09	02:45:08	ok	ok	479.9140	71.782	0.080946	19.25	68.370	11.284	65210497.379650	11	479.9934	7.21213e-05	1.94522e-04
2024/04/09	02:50:08	ok	ok	479.8500	71.765	0.080946	19.23	68.356	11.264	66972633.205148	11	479.9171	7.23071e-05	1.88587e-04
2024/04/09	02:55:08	--	ok	479.7960	71.743	0.080946	19.23	68.328	11.259	67076951.574187	11	479.8712	7.23012e-05	1.87110e-04
2024/04/09	02:55:15	ok	ok	480.0120	71.809	0.080957	19.21	68.287	11.242	67615251.315549	11	480.0637	7.34800e-05	2.13878e-04
2024/04/09	03:00:14	ok	ok	479.9180	71.782	0.080957	19.18	68.376	11.239	66986557.621901	12	479.9334	7.42613e-05	2.11107e-04
2024/04/09	03:05:14	ok	ok	479.8340	71.753	0.080957	19.09	68.438	11.184	65070985.513070	12	479.8631	7.39847e-05	2.06964e-04
2024/04/09	03:10:14	--	ok	479.7800	71.741	0.080957	19.06	68.376	11.154	64600172.881131	14	479.7798	7.51929e-05	2.08809e-04
2024/04/09	03:10:21	ok	ok	479.9940	71.802	0.080967	19.07	68.388	11.167	67185412.978324	11	480.0482	7.34063e-05	1.98190e-04
2024/04/09	03:15:20	ok	ok	479.9160	71.781	0.080967	19.03	68.380	11.138	65238347.955684	14	479.9319	7.47406e-05	2.02779e-04
2024/04/09	03:20:20	ok	ok	479.8360	71.767	0.080967	19.03	68.312	11.126	65290297.910651	11	479.9260	7.18650e-05	2.01609e-04
2024/04/09	03:25:20	ok	ok	479.8000	71.747	0.080967	19.01	68.270	11.109	64147373.902685	11	479.8748	7.22452e-05	2.02706e-04
2024/04/09	03:30:20	--	ok	479.7420	71.731	0.080967	18.97	68.302	11.088	64499899.854883	10	479.7674	7.54976e-05	2.16800e-04
2024/04/09	03:30:27	ok	ok	480.0320	71.811	0.08098	19.00	68.269	11.100	67935708.046188	12	480.0462	7.47843e-05	2.03369e-04
2024/04/09	03:35:26	ok	ok	479.9260	71.783	0.08098	18.94	68.270	11.064	63992947.791541	13	479.9507	7.42568e-05	2.02211e-04
2024/04/09	03:40:26	ok	ok	479.8680	71.767	0.08098	18.94	68.270	11.064	63605663.753139	13	479.8497	7.75593e-05	2.09245e-04
2024/04/09	03:45:26	ok	ok	479.8180	71.747	0.08098	18.91	68.206	11.034	63522082.773768	13	479.8447	7.39956e-05	1.99884e-04
2024/04/09	03:50:26	--	ok	479.7580	71.729	0.08098	18.90	68.223	11.028	63498274.836296	11	479.8352	7.25137e-05	1.95493e-04
2024/04/09	03:50:33	ok	ok	480.0540	71.814	0.080992	18.93	68.209	11.045	66201226.105859	12	480.0468	7.51240e-05	2.09404e-04
2024/04/09	03:55:32	ok	ok	479.9320	71.778	0.080992	18.83	68.211	10.981	64129601.377143	11	479.9795	7.35676e-05	2.08016e-04
2024/04/09	04:00:32	ok	ok	479.8840	71.765	0.080992	18.80	68.264	10.971	63042058.398022	11	479.9237	7.33452e-05	1.97464e-04
2024/04/09	04:05:32	ok	ok	479.8200	71.747	0.080992	18.78	68.211	10.945	62200348.300174	11	479.8779	7.23750e-05	2.00907e-04
2024/04/09	04:10:32	--	ok	479.7500	71.730	0.080992	18.78	68.202	10.944	63562496.854851	13	479.7763	7.43732e-05	2.00452e-04
2024/04/09	04:10:39	ok	ok	480.0100	71.793	0.081004	18.78	68.164	10.938	66512459.637533	12	480.0452	7.40203e-05	2.07897e-04
2024/04/09	04:15:38	ok	ok	479.9280	71.770	0.081004	18.73	68.214	10.918	64884131.749612	14	479.9640	7.40050e-05	2.08737e-04
2024/04/09	04:20:38	ok	ok	479.8840	71.762	0.081004	18.72	68.151	10.898	64613596.762774	11	479.9585	7.22205e-05	1.97895e-04
2024/04/09	04:25:38	ok	ok	479.8180	71.756	0.081004	18.70	68.170	10.892	64943911.028226	12	479.8612	7.37799e-05	2.04130e-04
2024/04/09	04:30:38	--	ok	479.7640	71.729	0.081004	18.66	68.142	10.860	65503324.079691	11	479.8399	7.26718e-05	1.98469e-04
2024/04/09	04:30:45	ok	ok	480.0300	71.800	0.081016	18.70	68.142	10.888	65970304.298995	11	480.1052	7.27658e-05	2.24655e-04
2024/04/09	04:35:44	ok	ok	479.9340	71.777	0.081016	18.65	68.141	10.851	65733355.645408	11	479.9834	7.36511e-05	2.04676e-04
2024/04/09	04:40:44	ok	ok	479.8860	71.761	0.081016	18.63	68.159	10.846	64099003.373141	12	479.9228	7.43361e-05	2.06561e-04
2024/04/09	04:45:44	ok	ok	479.8220	71.749	0.081016	18.58	68.186	10.813	65441938.093771	11	479.8698	7.37020e-05	2.14091e-04
2024/04/09	04:50:44	--	ok	479.7580	71.729	0.081016	18.52	68.237	10.783	65474747.290736	11	479.8311	7.25277e-05	2.02258e-04
2024/04/09	04:50:51	ok	ok	480.0140	71.796	0.081028	18.52	68.225	10.781	68092217.845777	12	480.0562	7.47618e-05	2.08399e-04
2024/04/09	04:55:50	ok	ok	479.9220	71.778	0.081028	18.45	68.186	10.731	65207430.152775	11	479.9957	7.28952e-05	1.98928e-04
2024/04/09	05:00:50	ok	ok	479.8760	71.768	0.081028	18.45	68.145	10.724	66313705.150732	11	479.9609	7.25598e-05	2.04266e-04
2024/04/09	05:05:50	ok	ok	479.8320	71.748	0.081028	18.50	68.087	10.751	65564119.533867	11	479.9138	7.26019e-05	2.06123e-04
2024/04/09	05:10:50	--	ok	479.7820	71.739	0.081028	18.43	68.115	10.711	67469902.121934	13	479.8386	7.41709e-05	1.91579e-04
2024/04/09	05:10:57	ok	ok	480.0180	71.797	0.081039	18.48	68.083	10.733	68384182.443225	12	480.0423	7.50014e-05	1.99101e-04
2024/04/09	05:15:56	ok	ok	479.9340	71.780	0.081039	18.42	68.113	10.701	67013954.475230	11	479.9894	7.36114e-05	2.08348e-04
2024/04/09	05:20:56	ok	ok	479.8860	71.762	0.081039	18.43	68.028	10.697	67048958.997612	11	479.9617	7.27788e-05	2.07187e-04
2024/04/09	05:25:56	ok	ok	479.8260	71.750	0.081039	18.43	68.086	10.707	66138928.997605	11	479.8894	7.36667e-05	2.08681e-04
2024/04/09	05:30:56	--	ok	479.7960	71.739	0.081039	18.39	68.060	10.675	68413940.014811	13	479.8450	7.41264e-05	2.01409e-04
2024/04/09	05:31:02	ok	ok	480.0000	71.792	0.081048	18.40	68.063	10.684	67051075.970779	11	480.0577	7.44533e-05	1.99359e-04
2024/04/09	05:36:02	ok	ok	479.9400	71.779	0.081048	18.42	68.035	10.688	64973196.008790	13	479.9809	7.48221e-05	1.89883e-04
2024/04/09	05:41:02	ok	ok	479.8980	71.766	0.081048	18.39	68.003	10.667	68765102.673575	11	479.9877	7.27122e-05	1.93528e-04
2024/04/09	05:46:02	ok	ok	479.8520	71.750	0.081048	18.37	67.959	10.650	65699946.399856	13	479.9045	7.36065e-05	1.93135e-04
2024/04/09	05:51:02	ok	ok	479.8040	71.740	0.081048	18.36	67.976	10.644	64791859.770124	11	479.8852	7.25844e-05	1.96976e-04
2024/04/09	05:56:02	--	ok	479.7680	71.727	0.081048	18.36	67.939	10.638	65910629.906030	11	479.8409	7.31169e-05	1.97108e-04
2024/04/09	05:56:09	ok	ok	480.0300	71.795	0.08106	18.39	67.935	10.656	69475427.445419	11	480.0652	7.42392e-05	2.02457e-04
2024/04/09	06:01:08	ok	ok	479.9460	71.777	0.08106	18.33	67.913	10.617	66277425.607736	11	480.0172	7.29850e-05	2.08794e-04
2024/04/09	06:06:08	ok	ok	479.9120	71.757	0.08106	18.35	67.945	10.631	65086446.562721	11	479.9721	7.33274e-05	1.99816e-04
2024/04/09	06:11:08	ok	ok	479.8620	71.746	0.08106	18.33	67.926	10.619	66829581.436828	11	479.9229	7.30799e-05	1.90288e-04
2024/04/09	06:16:08	ok	ok	479.8180	71.737	0.08106	18.28	67.916	10.582	65922425.511283	11	479.8600	7.37921e-05	1.92782e-04
2024/04/09	06:21:08	--	ok	479.7780	71.722	0.08106	18.31	67.948	10.604	64340721.780972	13	479.8189	7.32568e-05	1.93567e-04
2024/04/09	06:21:14	ok	ok	480.0180	71.788	0.08107	18.29	67.868	10.583	68629197.041709	13	480.0378	7.48960e-05	1.88959e-04
2024/04/09	06:26:14	ok	ok	479.9420	71.767	0.08107	18.32	67.912	10.607	64467951.047723	11	479.9988	7.35447e-05	1.97582e-04
2024/04/09	06:31:14	ok	ok	479.8920	71.757	0.08107	18.28	67.857	10.573	64785950.758298	11	479.9723	7.24266e-05	2.00684e-04
2024/04/09	06:36:14	ok	ok	479.8600	71.744	0.08107	18.28	67.886	10.578	65252973.293011	11	479.9195	7.32217e-05	1.96152e-04
2024/04/09	06:41:14	ok	ok	479.8140	71.734	0.08107	18.26	67.863	10.564	64622498.699697	11	479.8786	7.28460e-05	2.04929e-04
2024/04/09	06:46:14	--	ok	479.7700	71.721	0.08107	18.25	67.852	10.554	66029630.071628	11	479.8410	7.28975e-05	1.92377e-04
2024/04/09	06:46:21	ok	ok	479.9960	71.776	0.081081	18.28	67.848	10.572	69773457.505132	11	480.0620	7.32066e-05	1.96295e-04
2024/04/09	06:51:20	ok	ok	479.9440	71.766	0.081081	18.26	67.807	10.555	69229171.216969	13	479.9965	7.35989e-05	1.93431e-04
2024/04/09	06:56:20	ok	ok	479.9060	71.760	0.081081	18.24	67.811	10.539	66632789.504466	11	479.9695	7.27929e-05	2.03339e-04
2024/04/09	07:01:20	ok	ok	479.8540	71.746	0.081081	18.24	67.802	10.538	67128128.863878	11	479.9276	7.30897e-05	1.99373e-04
2024/04/09	07:06:20	ok	ok	479.8180	71.735	0.081081	18.21	67.807	10.520	65729798.890632	11	479.8840	7.29650e-05	1.97931e-04
2024/04/09	07:11:20	--	ok	479.7780	71.725	0.081081	18.25	67.813	10.548	67458476.148017	11	479.8319	7.33504e-05	1.89659e-04
2024/04/09	07:11:27	ok	ok	480.0020	71.784	0.081092	18.25	67.803	10.546	66351189.305914	11	480.0848	7.37386e-05	2.01410e-04
2024/04/09	07:16:26	ok	ok	479.9460	71.769	0.081092	18.22	67.790	10.526	65463506.097159	11	480.0217	7.31517e-05	1.97395e-04
2024/04/09	07:21:26	ok	ok	479.9040	71.757	0.081092	18.24	67.793	10.536	67527864.572237	11	479.9736	7.31663e-05	2.01353e-04
2024/04/09	07:26:26	ok	ok	479.8820	71.748	0.081092	18.24	67.715	10.524	65958241.693012	11	479.9601	7.28507e-05	1.94173e-04
2024/04/09	07:31:26	ok	ok	479.8420	71.739	0.081092	18.22	67.733	10.517	65092338.064642	13	479.8973	7.37067e-05	1.99747e-04
2024/04/09	07:36:26	--	ok	479.7920	71.726	0.081092	18.19	67.735	10.501	64317605.871137	12	479.8597	7.32681e-05	2.01693e-04
2024/04/09	07:36:33	ok	ok	480.0120	71.784	0.081102	18.24	67.724	10.526	68015809.914158	11	480.0887	7.35158e-05	1.93690e-04
2024/04/09	07:41:32	ok	ok	479.9640	71.769	0.081102	18.22	67.665	10.506	65732852.722489	11	480.0453	7.28002e-05	1.91693e-04
2024/04/09	07:46:32	ok	ok	479.9240	71.762	0.081102	18.24	67.697	10.521	66022700.088477	11	479.9952	7.29242e-05	1.91471e-04
2024/04/09	07:51:32	ok	ok	479.8800	71.747	0.081102	18.22	67.665	10.506	65855698.893706	11	479.9720	7.22378e-05	1.94634e-04
2024/04/09	07:56:32	ok	ok	479.8480	71.740	0.081102	18.22	67.703	10.512	66031930.129212	11	479.9244	7.26972e-05	1.82898e-04
2024/04/09	08:01:32	ok	ok	479.8120	71.723	0.081102	18.22	67.694	10.511	65980208.184147	12	479.8559	7.45451e-05	2.00136e-04
2024/04/09	08:06:32	--	ok	479.7780	71.725	0.081102	18.24	67.666	10.517	66479065.980191	11	479.8532	7.30495e-05	1.95090e-04
2024/04/09	08:06:39	ok	ok	480.0200	71.784	0.081113	18.25	67.630	10.519	69479164.997306	12	480.0303	7.54276e-05	1.94747e-04
2024/04/09	08:11:38	ok	ok	479.9660	71.763	0.081113	18.22	67.607	10.497	67332663.705345	12	480.0354	7.28205e-05	1.95401e-04
2024/04/09	08:16:38	ok	ok	479.9340	71.754	0.081113	18.21	67.623	10.492	65773743.421748	12	479.9826	7.35095e-05	1.85099e-04
2024/04/09	08:21:38	ok	ok	479.8880	71.746	0.081113	18.22	67.652	10.505	66292028.546203	11	479.9533	7.33015e-05	1.90885e-04
2024/04/09	08:26:38	ok	ok	479.8560	71.738	0.081113	18.22	67.607	10.497	67124140.485659	11	479.9317	7.26494e-05	2.00332e-04
2024/04/09	08:31:38	ok	ok	479.8240	71.727	0.081113	18.22	67.596	10.496	67138828.436910	13	479.8568	7.46064e-05	1.91455e-04
2024/04/09	08:36:38	--	ok	479.7960	71.720	0.081113	18.22	67.596	10.496	66546856.293209	11	479.8635	7.28039e-05	1.91869e-04
2024/04/09	08:36:45	ok	ok	479.9840	71.771	0.081122	18.28	67.538	10.523	67287301.083015	11	480.0663	7.35653e-05	1.88181e-04
2024/04/09	08:41:44	ok	ok	479.9080	71.755	0.081122	18.21	67.633	10.493	65408355.132148	11	479.9972	7.28061e-05	2.04932e-04
2024/04/09	08:46:44	ok	ok	479.8780	71.748	0.081122	18.21	67.593	10.487	64136532.291687	11	479.9634	7.26527e-05	1.91289e-04
2024/04/09	08:51:44	ok	ok	479.8320	71.735	0.081122	18.19	67.555	10.473	65985960.556755	12	479.9055	7.34002e-05	1.96888e-04
2024/04/09	08:56:44	--	ok	479.7940	71.724	0.081122	18.16	67.607	10.463	65865066.767233	11	479.8844	7.25080e-05	1.95499e-04
2024/04/09	08:56:51	ok	ok	480.0280	71.780	0.081132	18.18	67.637	10.476	70918152.457605	11	480.0622	7.44722e-05	1.86029e-04
2024/04/09	09:01:50	ok	ok	479.9720	71.770	0.081132	18.19	67.555	10.473	69028802.803583	11	480.0518	7.24712e-05	2.04625e-04
2024/04/09	09:06:50	ok	ok	479.9400	71.755	0.081132	18.18	67.579	10.467	65544939.814514	11	480.0042	7.31312e-05	1.86741e-04
2024/04/09	09:11:50	ok	ok	479.9100	71.746	0.081132	18.21	67.556	10.481	68033956.977354	11	479.9806	7.28642e-05	1.93834e-04
2024/04/09	09:16:50	ok	ok	479.8680	71.739	0.081132	18.19	67.602	10.480	67066733.205361	11	479.9346	7.27923e-05	1.98198e-04
2024/04/09	09:21:50	ok	ok	479.8440	71.732	0.081132	18.18	67.465	10.449	67477906.724313	11	479.9174	7.29146e-05	1.96553e-04
2024/04/09	09:26:50	ok	ok	479.8060	71.720	0.081132	18.22	67.529	10.485	67008823.009027	11	479.8764	7.26532e-05	2.01382e-04
2024/04/09	09:31:50	--	ok	479.7620	71.707	0.081132	18.19	67.543	10.471	67238569.143464	11	479.8437	7.26300e-05	2.03449e-04
2024/04/09	09:31:57	ok	ok	480.0220	71.778	0.081144	18.22	67.509	10.482	70642465.353453	12	480.0628	7.44997e-05	2.02420e-04
2024/04/09	09:36:56	ok	ok	479.9620	71.770	0.081144	18.24	67.492	10.490	67852983.313531	11	480.0389	7.28367e-05	2.01703e-04
2024/04/09	09:41:56	ok	ok	479.9180	71.750	0.081144	18.22	67.529	10.485	67746943.162734	11	479.9903	7.31916e-05	1.95240e-04
2024/04/09	09:46:56	ok	ok	479.8920	71.745	0.081144	18.22	67.529	10.485	67269776.898741	11	479.9686	7.29274e-05	1.98472e-04
2024/04/09	09:51:56	ok	ok	479.8560	71.729	0.081144	18.22	67.500	10.481	66690603.908485	11	479.9365	7.25725e-05	1.99087e-04
2024/04/09	09:56:56	ok	ok	479.8320	71.729	0.081144	18.26	67.497	10.507	65064915.427137	13	479.8663	7.41647e-05	1.89416e-04
2024/04/09	10:01:56	--	ok	479.7920	71.711	0.081144	18.25	67.515	10.502	67055908.785674	11	479.8555	7.32122e-05	1.91595e-04
2024/04/09	10:02:02	ok	ok	480.0040	71.772	0.081154	18.22	67.472	10.477	64359783.441600	12	480.0674	7.40435e-05	1.88096e-04
2024/04/09	10:07:02	ok	ok	479.9500	71.760	0.081154	18.25	67.477	10.496	64719621.226138	11	480.0409	7.28132e-05	1.93016e-04
2024/04/09	10:12:02	ok	ok	479.9160	71.752	0.081154	18.25	67.446	10.491	63810274.375740	13	479.9677	7.41051e-05	1.90571e-04
2024/04/09	10:17:02	ok	ok	479.8840	71.743	0.081154	18.25	67.495	10.498	65648813.093926	13	479.9458	7.36892e-05	1.91762e-04
2024/04/09	10:22:02	ok	ok	479.8520	71.735	0.081154	18.26	67.468	10.502	65460154.010432	11	479.9289	7.31031e-05	2.01858e-04
2024/04/09	10:27:02	ok	ok	479.8160	71.722	0.081154	18.24	67.492	10.490	65934922.267281	11	479.9029	7.24517e-05	2.03212e-04
2024/04/09	10:32:02	--	ok	479.7840	71.711	0.081154	18.25	67.477	10.496	64241946.991915	11	479.8384	7.40112e-05	1.96180e-04
2024/04/09	10:32:09	ok	ok	480.0360	71.778	0.081164	18.26	67.449	10.500	65720987.096161	11	480.1141	7.32962e-05	2.06748e-04
2024/04/09	10:37:08	ok	ok	479.9540	71.758	0.081164	18.28	67.472	10.513	67482044.754672	11	480.0375	7.25974e-05	1.96379e-04
2024/04/09	10:42:08	ok	ok	479.9160	71.749	0.081164	18.26	67.468	10.502	66096341.586135	11	480.0098	7.25702e-05	1.95590e-04
2024/04/09	10:47:08	ok	ok	479.8700	71.736	0.081164	18.26	67.488	10.506	65312645.929827	12	479.9702	7.22173e-05	1.94734e-04
2024/04/09	10:52:08	ok	ok	479.8420	71.732	0.081164	18.25	67.459	10.493	65667215.714223	11	479.9251	7.28880e-05	2.02633e-04
2024/04/09	10:57:08	--	ok	479.7960	71.719	0.081164	18.24	67.501	10.491	64844964.450471	11	479.8850	7.29003e-05	1.91887e-04
2024/04/09	10:57:14	ok	ok	480.0200	71.776	0.081174	18.26	67.460	10.501	65862994.860303	11	480.1060	7.28985e-05	2.00642e-04
2024/04/09	11:02:14	ok	ok	479.9660	71.766	0.081174	18.24	67.474	10.487	66842752.000701	11	480.0463	7.30433e-05	1.91260e-04
2024/04/09	11:07:14	ok	ok	479.9340	71.759	0.081174	18.26	67.440	10.498	65980140.211592	11	480.0186	7.30184e-05	1.90315e-04
2024/04/09	11:12:14	ok	ok	479.9080	71.750	0.081174	18.25	67.477	10.496	66315756.630581	11	479.9887	7.27562e-05	1.95476e-04
2024/04/09	11:17:14	ok	ok	479.8580	71.737	0.081174	18.22	67.472	10.477	69114900.208941	11	479.9506	7.32711e-05	2.00207e-04
2024/04/09	11:22:14	ok	ok	479.8300	71.726	0.081174	18.22	67.481	10.478	66379432.491847	11	479.9070	7.28293e-05	1.93904e-04
2024/04/09	11:27:14	--	ok	479.7820	71.724	0.081174	18.24	67.474	10.487	66827030.021801	11	479.8801	7.24593e-05	1.97987e-04
2024/04/09	11:27:21	ok	ok	480.0500	71.780	0.081185	18.25	67.446	10.491	63013851.585153	12	480.1255	7.30187e-05	1.95654e-04
2024/04/09	11:32:20	ok	ok	479.9760	71.761	0.081185	18.25	67.428	10.488	64811250.065511	12	480.0375	7.32923e-05	2.00272e-04
2024/04/09	11:37:20	ok	ok	479.9400	71.755	0.081185	18.24	67.474	10.487	64383902.008000	11	480.0265	7.25639e-05	1.95594e-04
2024/04/09	11:42:20	ok	ok	479.9140	71.747	0.081185	18.25	67.399	10.484	64375765.417125	11	479.9877	7.28134e-05	1.99670e-04
2024/04/09	11:47:20	ok	ok	479.8660	71.734	0.081185	18.25	67.486	10.497	64288026.679914	11	479.9524	7.26540e-05	1.91593e-04
2024/04/09	11:52:20	ok	ok	479.8400	71.722	0.081185	18.21	67.440	10.463	64250991.049026	11	479.9286	7.25109e-05	1.92874e-04
2024/04/09	11:57:20	ok	ok	479.8000	71.712	0.081185	18.26	67.401	10.492	65185190.231768	11	479.8878	7.28373e-05	1.93220e-04
2024/04/09	12:02:20	--	ok	479.7720	71.703	0.081185	18.25	67.378	10.480	64158931.244263	11	479.8565	7.23769e-05	2.03773e-04
2024/04/09	12:02:27	ok	ok	480.0120	71.766	0.081196	18.25	67.372	10.479	64611415.938268	11	480.0861	7.37101e-05	1.82381e-04
2024/04/09	12:07:26	ok	ok	479.9360	71.744	0.081196	18.22	67.424	10.469	64180246.864978	11	480.0226	7.24684e-05	1.99816e-04
2024/04/09	12:12:26	ok	ok	479.9240	71.744	0.081196	18.22	67.433	10.470	63091969.509468	11	480.0129	7.22870e-05	1.99550e-04
2024/04/09	12:17:26	ok	ok	479.8700	71.732	0.081196	18.19	67.399	10.449	64019524.840152	11	479.9509	7.27142e-05	2.00036e-04
2024/04/09	12:22:26	ok	ok	479.8380	71.720	0.081196	18.19	67.419	10.452	65121206.814313	11	479.9246	7.30224e-05	1.92925e-04
2024/04/09	12:27:26	--	ok	479.7920	71.709	0.081196	18.18	67.427	10.443	65716174.654691	12	479.8858	7.27528e-05	1.90166e-04
2024/04/09	12:27:33	ok	ok	480.0120	71.761	0.081207	18.16	67.442	10.437	66912058.928060	12	480.0883	7.33051e-05	1.83477e-04
2024/04/09	12:32:32	ok	ok	479.9620	71.752	0.081207	18.18	67.414	10.441	65532825.419666	11	480.0490	7.28169e-05	2.07235e-04
2024/04/09	12:37:32	ok	ok	479.9300	71.746	0.081207	18.18	67.387	10.437	66415746.538271	11	479.9989	7.36162e-05	1.96733e-04
2024/04/09	12:42:32	ok	ok	479.8840	71.738	0.081207	18.18	67.396	10.438	66501248.428265	11	479.9705	7.27099e-05	1.99175e-04
2024/04/09	12:47:32	ok	ok	479.8420	71.724	0.081207	18.15	67.422	10.426	65343061.713650	11	479.9374	7.24136e-05	1.95645e-04
2024/04/09	12:52:32	ok	ok	479.8140	71.716	0.081207	18.15	67.460	10.432	66312729.025841	11	479.8959	7.29016e-05	1.88367e-04
2024/04/09	12:57:32	--	ok	479.7800	71.704	0.081207	18.12	67.405	10.405	66265292.442131	12	479.8461	7.35758e-05	1.91557e-04
2024/04/09	12:57:39	ok	ok	480.0140	71.762	0.081218	18.14	67.446	10.421	68888590.527748	12	480.0707	7.41596e-05	1.65889e-04
2024/04/09	13:02:38	ok	ok	479.9580	71.755	0.081218	18.11	67.414	10.398	66383696.719538	11	480.0370	7.30312e-05	2.00966e-04
2024/04/09	13:07:38	ok	ok	479.9040	71.735	0.081218	18.11	67.472	10.407	66176446.600403	11	479.9869	7.28304e-05	1.88363e-04
2024/04/09	13:12:38	ok	ok	479.8940	71.730	0.081218	18.09	67.422	10.391	66544123.051262	11	479.9587	7.31098e-05	1.85276e-04
2024/04/09	13:17:38	ok	ok	479.8540	71.721	0.081218	18.09	67.395	10.387	66800858.282590	12	479.9197	7.33998e-05	1.73213e-04
2024/04/09	13:22:38	ok	ok	479.8160	71.710	0.081218	18.09	67.422	10.391	65159819.112898	11	479.8844	7.31263e-05	1.94201e-04
2024/04/09	13:27:38	--	ok	479.7840	71.701	0.081218	18.05	67.424	10.365	66325210.227006	11	479.8506	7.33710e-05	1.82663e-04
2024/04/09	13:27:45	ok	ok	480.0060	71.765	0.081228	18.08	67.359	10.372	66952626.260478	12	480.0811	7.35286e-05	1.78966e-04
2024/04/09	13:32:44	ok	ok	479.9420	71.749	0.081228	18.04	67.382	10.351	66204638.011517	12	480.0338	7.27315e-05	1.80556e-04
2024/04/09	13:37:44	ok	ok	479.9060	71.737	0.081228	18.05	67.395	10.361	66914030.307792	12	479.9897	7.31813e-05	1.88770e-04
2024/04/09	13:42:44	ok	ok	479.8600	71.724	0.081228	18.02	67.428	10.348	65469643.943852	12	479.9688	7.23510e-05	1.86765e-04
2024/04/09	13:47:44	ok	ok	479.8500	71.721	0.081228	18.05	67.364	10.356	65735190.845839	11	479.9317	7.28309e-05	1.96970e-04
2024/04/09	13:52:44	ok	ok	479.8060	71.705	0.081228	18.02	67.446	10.351	65621949.629829	11	479.8878	7.28300e-05	1.93220e-04
2024/04/09	13:57:44	--	ok	479.7680	71.700	0.081228	18.04	67.413	10.355	64322351.361869	11	479.8624	7.23637e-05	1.98084e-04
2024/04/09	13:57:51	ok	ok	480.0000	71.761	0.081239	18.00	67.414	10.329	67407357.636326	11	480.0709	7.37235e-05	1.90392e-04
2024/04/09	14:02:50	ok	ok	479.9580	71.746	0.081239	18.02	67.372	10.339	65939721.152887	13	480.0465	7.27191e-05	1.75601e-04
2024/04/09	14:07:50	ok	ok	479.9200	71.739	0.081239	18.02	67.332	10.333	65561521.222753	13	479.9773	7.42785e-05	1.95849e-04
2024/04/09	14:12:50	ok	ok	479.8840	71.729	0.081239	18.01	67.387	10.333	65848461.587913	11	479.9819	7.23894e-05	1.97789e-04
2024/04/09	14:17:50	ok	ok	479.8620	71.719	0.081239	18.04	67.362	10.347	65853325.777234	11	479.9470	7.26946e-05	1.91007e-04
2024/04/09	14:22:50	ok	ok	479.8180	71.714	0.081239	18.02	67.372	10.339	64642419.967141	11	479.9088	7.28414e-05	1.94765e-04
2024/04/09	14:27:50	--	ok	479.7880	71.706	0.081239	18.00	67.367	10.322	66645051.988814	11	479.8795	7.27686e-05	1.99120e-04
2024/04/09	14:27:56	ok	ok	480.0320	71.761	0.081249	18.01	67.378	10.332	64871998.584654	12	480.0960	7.36716e-05	1.73310e-04
2024/04/09	14:32:56	ok	ok	479.9720	71.750	0.081249	18.01	67.378	10.332	63027725.285109	12	480.0443	7.30170e-05	1.82849e-04
2024/04/09	14:37:56	ok	ok	480.1360	71.781	0.081249	18.53	66.302	10.487	65543590.883656	11	480.2026	7.25044e-05	1.85812e-04
2024/04/09	14:42:56	--	ok	480.2040	71.801	0.081249	18.86	66.094	10.657	68066007.724872	11	480.2737	7.25862e-05	1.92709e-04
2024/04/09	14:43:03	ok	ok	480.0240	71.758	0.08124	18.83	66.110	10.643	69538013.203845	11	480.0824	7.37200e-05	1.97343e-04
2024/04/09	14:48:02	ok	ok	480.0580	71.759	0.08124	19.10	66.023	10.798	69345706.827641	11	480.1377	7.24288e-05	1.90920e-04
2024/04/09	14:53:02	ok	ok	480.0960	71.761	0.08124	19.24	65.994	10.883	69847894.660367	11	480.1675	7.24348e-05	1.84051e-04
2024/04/09	14:58:02	ok	ok	480.1000	71.759	0.08124	19.37	65.975	10.964	71357000.151440	11	480.1544	7.25363e-05	1.97418e-04
2024/04/09	15:03:02	ok	ok	480.0940	71.756	0.08124	19.47	65.971	11.027	70852052.703359	11	480.1793	7.18307e-05	1.91105e-04
2024/04/09	15:08:02	ok	ok	480.1080	71.756	0.08124	19.58	65.885	11.086	70895583.766264	11	480.1774	7.20408e-05	1.90682e-04
2024/04/09	15:13:02	ok	ok	480.0960	71.745	0.08124	19.67	65.902	11.144	71648836.369906	11	480.1643	7.22030e-05	1.78022e-04
2024/04/09	15:18:02	ok	ok	480.0820	71.745	0.08124	19.72	65.953	11.189	71740884.852883	11	480.1528	7.19176e-05	1.86463e-04
2024/04/09	15:23:02	ok	ok	480.0500	71.735	0.08124	19.79	65.953	11.235	71851398.418306	11	480.1285	7.19552e-05	1.75658e-04
2024/04/09	15:28:02	ok	ok	480.0280	71.727	0.08124	19.84	65.917	11.257	71695432.556405	11	480.0996	7.18868e-05	1.85987e-04
2024/04/09	15:33:02	ok	ok	480.0140	71.724	0.08124	19.91	65.931	11.307	71516415.212074	11	480.0875	7.23326e-05	1.83418e-04
2024/04/09	15:38:02	ok	ok	479.9860	71.715	0.08124	19.98	65.922	11.353	71095358.832352	11	480.0589	7.19044e-05	1.83510e-04
2024/04/09	15:43:02	ok	ok	479.9560	71.705	0.08124	20.02	66.000	11.395	69211529.845457	11	480.0451	7.11354e-05	1.85760e-04
2024/04/09	15:48:02	ok	ok	479.9200	71.697	0.08124	20.05	66.004	11.414	71894169.372832	11	479.9998	7.17284e-05	1.83362e-04
2024/04/09	15:53:02	ok	ok	479.8960	71.686	0.08124	20.08	65.986	11.430	70254093.832297	11	479.9648	7.17436e-05	1.86457e-04
2024/04/09	15:58:02	ok	ok	479.8680	71.680	0.08124	20.13	65.977	11.466	71183431.983726	11	479.9336	7.23051e-05	1.90209e-04
2024/04/09	16:03:02	ok	ok	479.8160	71.666	0.08124	20.18	65.994	11.498	72038643.857890	11	479.8996	7.18559e-05	1.86064e-04
2024/04/09	16:08:02	--	ok	479.7900	71.655	0.08124	20.18	66.014	11.501	69735211.177632	11	479.8662	7.19029e-05	1.84182e-04
2024/04/09	16:08:09	ok	ok	480.0080	71.711	0.081249	20.21	65.980	11.515	74562238.063101	11	480.0419	7.27658e-05	1.74654e-04
2024/04/09	16:13:08	ok	ok	479.9460	71.698	0.081249	20.22	66.021	11.531	70969299.174641	11	480.0079	7.19848e-05	1.85361e-04
2024/04/09	16:18:08	ok	ok	479.9120	71.685	0.081249	20.26	66.040	11.563	71337662.050097	11	479.9770	7.19183e-05	1.92324e-04
2024/04/09	16:23:08	ok	ok	479.8680	71.679	0.081249	20.29	66.044	11.582	69619161.649702	11	479.9204	7.20662e-05	1.78871e-04
2024/04/09	16:28:08	ok	ok	479.8220	71.661	0.081249	20.32	66.036	11.601	70553839.922972	11	479.8735	7.25217e-05	1.77406e-04
2024/04/09	16:33:08	--	ok	479.7660	71.641	0.081249	20.32	66.078	11.608	69271682.869893	12	479.8402	7.12437e-05	1.85973e-04
2024/04/09	16:33:15	ok	ok	480.0260	71.709	0.081261	20.33	66.072	11.616	76580205.572397	11	480.0565	7.32693e-05	1.71063e-04
2024/04/09	16:38:14	ok	ok	479.9440	71.694	0.081261	20.35	66.082	11.627	71659178.175448	11	480.0040	7.16818e-05	1.80399e-04
2024/04/09	16:43:14	ok	ok	479.8880	71.677	0.081261	20.36	66.087	11.638	71526334.536119	11	479.9508	7.16782e-05	1.85720e-04
2024/04/09	16:48:14	ok	ok	479.8640	71.671	0.081261	20.42	66.036	11.668	69721389.331810	12	479.9293	7.14156e-05	1.83899e-04
2024/04/09	16:53:14	ok	ok	479.8260	71.652	0.081261	20.43	66.081	11.684	68895483.521522	12	479.8712	7.21103e-05	1.73070e-04
2024/04/09	16:58:14	--	ok	479.7740	71.637	0.081261	20.44	66.082	11.694	68877204.232349	12	479.8385	7.16398e-05	1.85537e-04
2024/04/09	16:58:21	ok	ok	480.0080	71.711	0.081272	20.46	66.035	11.696	74529495.614511	11	480.0580	7.30606e-05	1.78050e-04
2024/04/09	17:03:20	ok	ok	479.9200	71.687	0.081272	20.46	66.076	11.704	75617039.304019	11	479.9863	7.21894e-05	1.79374e-04
2024/04/09	17:08:20	ok	ok	479.8760	71.668	0.081272	20.52	66.076	11.742	74875079.321792	11	479.9396	7.20340e-05	1.79688e-04
2024/04/09	17:13:20	ok	ok	479.8120	71.659	0.081272	20.52	66.046	11.737	74684987.268902	12	479.8724	7.21685e-05	1.94284e-04
2024/04/09	17:18:20	--	ok	479.7840	71.644	0.081272	20.54	66.094	11.764	77298864.377046	11	479.8328	7.21665e-05	1.94173e-04
2024/04/09	17:18:27	ok	ok	480.0200	71.708	0.081283	20.59	66.030	11.783	75932593.980710	11	480.0504	7.37888e-05	1.59384e-04
2024/04/09	17:23:26	ok	ok	479.9380	71.692	0.081283	20.56	66.046	11.766	75555631.872265	11	480.0048	7.21516e-05	1.83371e-04
2024/04/09	17:28:26	ok	ok	479.8800	71.675	0.081283	20.60	66.032	11.794	75288966.176541	12	479.9422	7.23873e-05	1.88635e-04
2024/04/09	17:33:26	ok	ok	479.8320	71.651	0.081283	20.59	66.050	11.787	75624307.907940	12	479.8951	7.16892e-05	1.80783e-04
2024/04/09	17:38:26	--	ok	479.7780	71.635	0.081283	20.62	66.055	11.808	77309103.948145	11	479.8439	7.16611e-05	1.98112e-04
2024/04/09	17:38:33	ok	ok	480.0340	71.707	0.081294	20.66	66.044	11.835	75666473.124239	12	480.0694	7.29212e-05	1.78087e-04
2024/04/09	17:43:32	ok	ok	479.9300	71.688	0.081294	20.64	66.072	11.829	74942674.757594	12	479.9942	7.21880e-05	1.86582e-04
2024/04/09	17:48:32	ok	ok	479.8880	71.674	0.081294	20.63	66.087	11.823	75501503.613953	12	479.9464	7.20195e-05	1.90108e-04
2024/04/09	17:53:32	ok	ok	479.8060	71.649	0.081294	20.63	66.078	11.821	76292877.262652	11	479.8713	7.23091e-05	1.82224e-04
2024/04/09	17:58:32	--	ok	479.7620	71.636	0.081294	20.64	66.082	11.831	72755720.386189	11	479.8423	7.15349e-05	1.99679e-04
2024/04/09	17:58:39	ok	ok	480.0320	71.711	0.081306	20.66	66.044	11.835	78047425.335516	12	480.0885	7.22539e-05	1.70063e-04
2024/04/09	18:03:38	ok	ok	479.9300	71.684	0.081306	20.64	66.113	11.836	77601149.559623	12	479.9937	7.22958e-05	1.87989e-04
2024/04/09	18:08:38	ok	ok	479.8700	71.663	0.081306	20.64	66.142	11.842	78994096.354074	12	479.8969	7.33351e-05	1.87811e-04
2024/04/09	18:13:38	ok	ok	479.8180	71.648	0.081306	20.66	66.155	11.855	76929380.735596	11	479.8802	7.18651e-05	1.95775e-04
2024/04/09	18:18:38	--	ok	479.7660	71.635	0.081306	20.66	66.145	11.853	77656352.552065	11	479.8246	7.23080e-05	2.06511e-04
2024/04/09	18:18:44	ok	ok	480.0560	71.709	0.081317	20.69	66.099	11.863	81160738.566295	11	480.0481	7.41254e-05	1.86819e-04
2024/04/09	18:23:44	ok	ok	479.9340	71.679	0.081317	20.63	66.140	11.832	72958040.791462	11	479.9618	7.27500e-05	1.85980e-04
2024/04/09	18:28:44	ok	ok	479.8800	71.657	0.081317	20.62	66.168	11.828	72729260.979974	11	479.8945	7.37549e-05	1.73956e-04
2024/04/09	18:33:44	ok	ok	479.8120	71.642	0.081317	20.63	66.191	11.841	72844405.174900	11	479.8621	7.22064e-05	1.94325e-04
2024/04/09	18:38:44	--	ok	479.7400	71.622	0.081317	20.62	66.168	11.828	71798096.349220	12	479.7798	7.26052e-05	1.79137e-04
2024/04/09	18:38:50	ok	ok	480.0360	71.706	0.08133	20.64	66.142	11.842	82923286.659034	11	480.0683	7.29285e-05	1.94095e-04
2024/04/09	18:43:50	ok	ok	479.9360	71.681	0.08133	20.63	66.140	11.832	75748732.738971	11	479.9916	7.20424e-05	2.02102e-04
2024/04/09	18:48:50	ok	ok	479.8800	71.663	0.08133	20.64	66.101	11.834	77399001.700205	11	479.9137	7.28104e-05	1.89478e-04
2024/04/09	18:53:50	ok	ok	479.8020	71.637	0.08133	20.60	66.206	11.826	75819814.242935	12	479.8496	7.23508e-05	1.90941e-04
2024/04/09	18:58:50	--	ok	479.7540	71.628	0.08133	20.60	66.197	11.824	76774418.416433	11	479.7907	7.25559e-05	1.91133e-04
2024/04/09	18:58:57	ok	ok	479.9980	71.696	0.081342	20.60	66.145	11.815	75003039.378030	11	480.0374	7.32059e-05	1.80293e-04
2024/04/09	19:03:56	ok	ok	479.8900	71.667	0.081342	20.56	66.197	11.793	73990280.281362	11	479.9623	7.22930e-05	2.07143e-04
2024/04/09	19:08:56	ok	ok	479.8240	71.653	0.081342	20.56	66.165	11.787	73426931.667149	11	479.8842	7.25190e-05	1.76334e-04
2024/04/09	19:13:56	--	ok	479.7700	71.636	0.081342	20.58	66.191	11.803	74719653.411290	11	479.8368	7.27595e-05	1.92070e-04
2024/04/09	19:14:03	ok	ok	480.0060	71.698	0.081354	20.54	66.195	11.781	72464224.066833	11	480.0512	7.30498e-05	1.76013e-04
2024/04/09	19:19:02	ok	ok	479.9180	71.676	0.081354	20.49	66.287	11.759	72201976.087948	12	479.9869	7.19763e-05	1.84105e-04
2024/04/09	19:24:02	ok	ok	479.8400	71.656	0.081354	20.43	66.343	11.731	71592592.221032	11	479.9008	7.25882e-05	1.90081e-04
2024/04/09	19:29:02	--	ok	479.7740	71.637	0.081354	20.42	66.320	11.718	71106022.822806	11	479.8186	7.28723e-05	1.84212e-04
2024/04/09	19:29:09	ok	ok	480.0440	71.705	0.081365	20.44	66.316	11.735	72930543.147135	11	480.0923	7.33509e-05	1.87544e-04
2024/04/09	19:34:08	ok	ok	479.9160	71.679	0.081365	20.35	66.378	11.679	70082250.718396	11	479.9786	7.24001e-05	1.80479e-04
2024/04/09	19:39:08	ok	ok	479.8400	71.658	0.081365	20.29	66.407	11.646	68699670.216475	11	479.9099	7.23208e-05	1.80474e-04
2024/04/09	19:44:08	ok	ok	479.8080	71.647	0.081365	20.39	66.224	11.681	71992158.263826	11	479.8759	7.25045e-05	1.90221e-04
2024/04/09	19:49:08	--	ok	479.7560	71.626	0.081365	20.37	66.220	11.671	71730971.753389	11	479.8212	7.24740e-05	2.06928e-04
2024/04/09	19:49:15	ok	ok	480.0300	71.705	0.081377	20.40	66.186	11.685	74274518.235474	11	480.0854	7.33057e-05	1.78391e-04
2024/04/09	19:54:14	ok	ok	479.9320	71.686	0.081377	20.39	66.204	11.677	69344487.562376	11	479.9728	7.30013e-05	1.77469e-04
2024/04/09	19:59:14	ok	ok	479.8700	71.661	0.081377	20.39	66.204	11.677	69442534.339574	11	479.9459	7.22241e-05	1.92345e-04
2024/04/09	20:04:14	ok	ok	479.8160	71.640	0.081377	20.36	66.149	11.649	71447417.372898	11	479.8843	7.25609e-05	1.88414e-04
2024/04/09	20:09:14	--	ok	479.7520	71.624	0.081377	20.35	66.165	11.641	69787509.887262	11	479.8185	7.24760e-05	1.98994e-04
2024/04/09	20:09:21	ok	ok	480.0200	71.702	0.081389	20.33	66.163	11.632	75515414.768984	11	480.0581	7.30173e-05	1.85839e-04
2024/04/09	20:14:20	ok	ok	479.9560	71.682	0.081389	20.36	66.159	11.651	70053815.408022	11	480.0203	7.24116e-05	1.86430e-04
2024/04/09	20:19:20	ok	ok	479.8880	71.664	0.081389	20.35	66.104	11.630	71655725.343987	11	479.9430	7.25907e-05	1.95005e-04
2024/04/09	20:24:20	ok	ok	479.8300	71.646	0.081389	20.35	66.062	11.623	71019359.215850	11	479.9057	7.18182e-05	1.91328e-04
2024/04/09	20:29:20	--	ok	479.7820	71.631	0.081389	20.33	66.133	11.627	70912703.424569	11	479.8455	7.22665e-05	1.88712e-04
2024/04/09	20:29:27	ok	ok	480.0260	71.694	0.0814	20.36	66.126	11.645	70621846.619789	11	480.0725	7.32722e-05	1.96757e-04
2024/04/09	20:34:26	ok	ok	479.9420	71.677	0.0814	20.33	66.122	11.625	71016190.854275	11	480.0087	7.21131e-05	1.79308e-04
2024/04/09	20:39:26	ok	ok	479.8620	71.650	0.0814	20.31	66.105	11.604	69844195.324178	11	479.9422	7.21987e-05	1.85769e-04
2024/04/09	20:44:26	ok	ok	479.8200	71.635	0.0814	20.29	66.145	11.600	69285985.915560	11	479.8754	7.26323e-05	1.93729e-04
2024/04/09	20:49:26	--	ok	479.7800	71.624	0.0814	20.29	66.123	11.596	67865491.048324	11	479.8357	7.24906e-05	1.98913e-04
2024/04/09	20:49:33	ok	ok	479.9960	71.687	0.081411	20.33	66.059	11.614	71345730.688633	11	480.0420	7.40116e-05	1.69297e-04
2024/04/09	20:54:32	ok	ok	479.9160	71.663	0.081411	20.31	66.076	11.599	67757127.482506	11	479.9665	7.31063e-05	1.91039e-04
2024/04/09	20:59:32	ok	ok	479.8380	71.647	0.081411	20.21	66.223	11.557	68231495.549499	12	479.9229	7.18295e-05	1.67896e-04
2024/04/09	21:04:32	--	ok	479.7660	71.621	0.081411	20.16	66.236	11.531	68258884.815258	11	479.8473	7.22678e-05	1.84585e-04
2024/04/09	21:04:38	ok	ok	480.0200	71.694	0.081423	20.18	66.218	11.537	70316073.668730	11	480.0521	7.41792e-05	1.83091e-04
2024/04/09	21:09:38	ok	ok	479.9400	71.672	0.081423	20.13	66.261	11.515	68012947.799709	11	479.9663	7.41027e-05	1.74170e-04
2024/04/09	21:14:38	ok	ok	479.8980	71.659	0.081423	20.18	66.094	11.515	66855553.917144	11	479.9758	7.22004e-05	1.74752e-04
2024/04/09	21:19:38	ok	ok	479.8500	71.650	0.081423	20.16	66.073	11.503	67592014.757061	11	479.9311	7.24014e-05	1.85388e-04
2024/04/09	21:24:38	ok	ok	479.8060	71.634	0.081423	20.21	66.040	11.525	69181999.684468	11	479.8900	7.18291e-05	1.82675e-04
2024/04/09	21:29:38	--	ok	479.7540	71.612	0.081423	20.16	66.064	11.501	66970078.642451	11	479.8201	7.25802e-05	1.86158e-04
2024/04/09	21:29:44	ok	ok	480.0500	71.697	0.081435	20.19	66.058	11.518	73360643.502759	11	480.0781	7.37950e-05	1.70969e-04
2024/04/09	21:34:44	ok	ok	479.9300	71.661	0.081435	20.19	66.036	11.514	69616920.212256	11	480.0049	7.23065e-05	1.81496e-04
2024/04/09	21:39:44	ok	ok	479.9000	71.649	0.081435	20.19	66.017	11.511	68829756.035329	11	479.9491	7.30962e-05	1.73515e-04
2024/04/09	21:44:44	ok	ok	479.8400	71.641	0.081435	20.16	66.023	11.494	69083318.501509	11	479.9156	7.18841e-05	1.79372e-04
2024/04/09	21:49:44	--	ok	479.7840	71.618	0.081435	20.18	66.026	11.503	67811223.072981	12	479.8501	7.24708e-05	1.75928e-04
2024/04/09	21:49:50	ok	ok	480.0180	71.686	0.081446	20.16	66.053	11.499	70670905.944683	11	480.0660	7.34665e-05	1.65147e-04
2024/04/09	21:54:50	ok	ok	479.9380	71.667	0.081446	20.16	66.000	11.490	70065385.324193	11	480.0107	7.23046e-05	1.79683e-04
2024/04/09	21:59:50	ok	ok	479.8900	71.651	0.081446	20.15	66.009	11.481	70676088.532076	11	479.9570	7.29238e-05	1.84091e-04
2024/04/09	22:04:50	ok	ok	479.8560	71.639	0.081446	20.12	65.994	11.460	70017698.040568	11	479.9122	7.24665e-05	1.76553e-04
2024/04/09	22:09:50	--	ok	479.7820	71.620	0.081446	20.12	65.994	11.460	69863711.896153	11	479.8545	7.21676e-05	1.87227e-04
2024/04/09	22:09:57	ok	ok	480.0460	71.686	0.081456	20.13	65.986	11.468	73162691.913076	11	480.0716	7.44672e-05	1.74882e-04
2024/04/09	22:14:56	ok	ok	479.9320	71.653	0.081456	20.01	66.119	11.407	70231215.701596	11	480.0040	7.23474e-05	1.87222e-04
2024/04/09	22:19:56	ok	ok	479.8600	71.641	0.081456	19.93	66.159	11.364	68105933.207431	11	479.9170	7.18966e-05	1.74638e-04
2024/04/09	22:24:56	--	ok	479.7880	71.617	0.081456	19.85	66.195	11.313	68050719.177669	11	479.8529	7.22787e-05	1.85870e-04
2024/04/09	22:25:03	ok	ok	480.0300	71.688	0.081467	19.91	66.224	11.357	72584748.662470	11	480.0884	7.30512e-05	1.93533e-04
2024/04/09	22:30:02	ok	ok	479.9620	71.665	0.081467	19.95	66.018	11.349	65892422.631597	11	480.0436	7.15776e-05	1.90163e-04
2024/04/09	22:35:02	ok	ok	479.9160	71.655	0.081467	19.93	66.026	11.341	68761368.141877	11	479.9754	7.26278e-05	1.70340e-04
2024/04/09	22:40:02	ok	ok	479.8560	71.634	0.081467	19.92	65.962	11.321	67175650.044419	11	479.9140	7.25596e-05	1.81526e-04
2024/04/09	22:45:02	ok	ok	479.8280	71.626	0.081467	19.93	65.963	11.330	67424613.564913	11	479.8877	7.23105e-05	1.85846e-04
2024/04/09	22:50:02	--	ok	479.7840	71.609	0.081467	19.93	65.975	11.332	67564510.843747	11	479.8396	7.25272e-05	1.77616e-04
2024/04/09	22:50:09	ok	ok	479.9940	71.666	0.081477	19.93	65.943	11.327	73988016.910111	11	480.0485	7.29211e-05	1.94252e-04
2024/04/09	22:55:08	ok	ok	479.9300	71.652	0.081477	19.95	65.936	11.334	69285898.093305	11	479.9524	7.41191e-05	1.74706e-04
2024/04/09	23:00:08	ok	ok	479.8780	71.630	0.081477	19.89	65.936	11.297	67619257.669817	11	479.9437	7.20575e-05	1.82575e-04
2024/04/09	23:05:08	ok	ok	479.8220	71.625	0.081477	19.88	65.954	11.292	70482965.737586	11	479.8904	7.20913e-05	1.87871e-04
2024/04/09	23:10:08	--	ok	479.7800	71.609	0.081477	19.86	65.913	11.276	68680332.901623	11	479.8348	7.26993e-05	1.75468e-04
2024/04/09	23:10:15	ok	ok	480.0080	71.675	0.081488	19.89	65.908	11.293	69072505.935724	11	480.0609	7.34171e-05	1.71858e-04
2024/04/09	23:15:14	ok	ok	479.9140	71.653	0.081488	19.81	66.017	11.257	66695049.971000	11	479.9823	7.27628e-05	1.81200e-04
2024/04/09	23:20:14	ok	ok	479.8520	71.628	0.081488	19.72	66.091	11.213	66065449.999661	11	479.9029	7.27220e-05	1.85923e-04
2024/04/09	23:25:14	--	ok	479.7720	71.611	0.081488	19.67	66.064	11.172	67597233.921136	11	479.8290	7.30138e-05	1.97611e-04
2024/04/09	23:25:21	ok	ok	480.0480	71.684	0.081499	19.67	66.055	11.170	68702412.068615	11	480.0962	7.35689e-05	1.77590e-04
2024/04/09	23:30:20	ok	ok	479.9440	71.656	0.081499	19.61	66.085	11.137	65987414.763117	11	479.9814	7.37032e-05	1.83196e-04
2024/04/09	23:35:20	ok	ok	479.9280	71.649	0.081499	19.67	65.931	11.149	65761053.487310	11	479.9939	7.28341e-05	1.73915e-04
2024/04/09	23:40:20	ok	ok	479.8700	71.638	0.081499	19.68	65.830	11.141	67317310.652356	11	479.9525	7.22377e-05	1.85025e-04
2024/04/09	23:45:20	ok	ok	479.8420	71.626	0.081499	19.68	65.843	11.143	67296573.415802	11	479.9329	7.20744e-05	1.86744e-04
2024/04/09	23:50:20	--	ok	479.7880	71.613	0.081499	19.67	65.872	11.139	67052537.723667	11	479.8752	7.23812e-05	1.82227e-04
2024/04/09	23:50:27	ok	ok	480.0140	71.673	0.08151	19.67	65.820	11.130	67964021.434252	11	480.0798	7.33414e-05	1.90058e-04
2024/04/09	23:55:26	ok	ok	479.9560	71.657	0.08151	19.65	65.817	11.119	65583577.977579	11	480.0110	7.32833e-05	1.90886e-04
2024/04/10	00:00:26	ok	ok	479.9220	71.652	0.08151	19.67	65.780	11.124	64569753.665150	11	479.9912	7.25268e-05	1.89293e-04
2024/04/10	00:05:26	ok	ok	479.8620	71.629	0.08151	19.64	65.856	11.117	65819778.368748	11	479.9299	7.30048e-05	1.72341e-04
2024/04/10	00:10:26	ok	ok	479.8120	71.613	0.08151	19.60	65.789	11.078	64728223.580226	11	479.8855	7.27464e-05	1.91290e-04
2024/04/10	00:15:26	--	ok	479.7540	71.598	0.08151	19.54	65.879	11.057	66129795.591732	11	479.8309	7.23094e-05	1.95801e-04
2024/04/10	00:15:33	ok	ok	480.0400	71.679	0.081522	19.58	65.907	11.089	66816043.669749	11	480.0961	7.32621e-05	1.81099e-04
2024/04/10	00:20:32	ok	ok	479.9340	71.644	0.081522	19.47	66.012	11.034	64866956.831763	11	480.0057	7.25368e-05	1.82166e-04
2024/04/10	00:25:32	ok	ok	479.8600	71.632	0.081522	19.38	66.027	10.981	64911326.765955	11	479.9341	7.30988e-05	1.84746e-04
2024/04/10	00:30:32	ok	ok	479.8140	71.612	0.081522	19.34	66.021	10.953	65451412.304884	11	479.8573	7.36105e-05	1.88949e-04
2024/04/10	00:35:32	--	ok	479.7860	71.605	0.081522	19.35	65.902	10.942	63009761.151602	11	479.8408	7.31645e-05	1.97477e-04
2024/04/10	00:35:39	ok	ok	480.0140	71.669	0.081533	19.38	65.835	10.950	65439640.231379	11	480.0787	7.37256e-05	1.89062e-04
2024/04/10	00:40:38	ok	ok	479.9500	71.654	0.081533	19.37	65.803	10.936	64944794.013370	11	480.0257	7.28240e-05	1.96524e-04
2024/04/10	00:45:38	ok	ok	479.9140	71.640	0.081533	19.37	65.780	10.932	64894973.652486	11	479.9937	7.27024e-05	1.86672e-04
2024/04/10	00:50:38	ok	ok	479.8860	71.630	0.081533	19.38	65.743	10.934	64243016.838555	11	479.9514	7.29766e-05	1.81819e-04
2024/04/10	00:55:38	ok	ok	479.8260	71.622	0.081533	19.33	65.756	10.900	64430879.452692	11	479.9203	7.23244e-05	2.03430e-04
2024/04/10	01:00:38	ok	ok	479.8040	71.609	0.081533	19.35	65.757	10.918	63895481.064200	11	479.8810	7.21887e-05	1.94708e-04
2024/04/10	01:05:38	--	ok	479.7500	71.594	0.081533	19.31	65.742	10.888	67151202.771077	11	479.8225	7.31466e-05	2.09720e-04
2024/04/10	01:05:45	ok	ok	480.0580	71.674	0.081545	19.30	65.748	10.880	68462937.493638	12	480.0937	7.37202e-05	1.70192e-04
2024/04/10	01:10:44	ok	ok	479.9720	71.652	0.081545	19.29	65.766	10.875	64708202.262733	11	480.0306	7.29263e-05	1.88581e-04
2024/04/10	01:15:44	ok	ok	479.9000	71.633	0.081545	19.23	65.811	10.845	65894326.530423	11	479.9620	7.29315e-05	1.89305e-04
2024/04/10	01:20:44	ok	ok	479.8580	71.616	0.081545	19.14	65.867	10.799	64339480.029942	11	479.9061	7.37543e-05	1.83981e-04
2024/04/10	01:25:44	--	ok	479.7980	71.607	0.081545	19.09	65.858	10.762	62696852.209239	11	479.8703	7.23182e-05	1.90442e-04
2024/04/10	01:25:50	ok	ok	480.0100	71.664	0.081555	19.11	65.863	10.780	68564691.905984	11	480.0364	7.43622e-05	1.88106e-04
2024/04/10	01:30:50	ok	ok	479.9300	71.641	0.081555	19.06	65.863	10.744	62001336.866288	11	479.9925	7.29410e-05	1.95211e-04
2024/04/10	01:35:50	ok	ok	479.9060	71.630	0.081555	19.06	65.730	10.723	61945485.465452	11	479.9810	7.27328e-05	1.94776e-04
2024/04/10	01:40:50	ok	ok	479.8780	71.626	0.081555	19.09	65.716	10.739	61199263.796097	11	479.9427	7.24235e-05	1.98358e-04
2024/04/10	01:45:50	ok	ok	479.8420	71.616	0.081555	19.10	65.646	10.736	63704993.183154	11	479.8992	7.31080e-05	1.93375e-04
2024/04/10	01:50:50	ok	ok	479.8100	71.603	0.081555	19.06	65.661	10.712	61802107.524134	11	479.8675	7.31771e-05	1.86217e-04
2024/04/10	01:55:50	--	ok	479.7760	71.589	0.081555	19.06	65.701	10.718	60404288.517875	11	479.8343	7.28279e-05	1.95469e-04
2024/04/10	01:55:57	ok	ok	480.0220	71.656	0.081566	19.10	65.669	10.740	65023687.202248	11	480.0424	7.51500e-05	1.73904e-04
2024/04/10	02:00:56	ok	ok	479.9560	71.634	0.081566	19.00	65.641	10.673	62213880.868113	11	480.0170	7.28342e-05	1.98861e-04
2024/04/10	02:05:56	ok	ok	479.8940	71.614	0.081566	18.99	65.618	10.661	61087611.219963	11	479.9758	7.20852e-05	1.99957e-04
2024/04/10	02:10:56	ok	ok	479.8600	71.613	0.081566	18.96	65.623	10.643	60386293.096137	12	479.9264	7.25943e-05	1.85156e-04
2024/04/10	02:15:56	--	ok	479.7860	71.596	0.081566	18.83	65.776	10.589	59171481.720126	11	479.8384	7.32032e-05	1.95098e-04
2024/04/10	02:16:03	ok	ok	480.0300	71.654	0.081576	18.86	65.789	10.608	69148143.575606	11	480.0645	7.43978e-05	1.79443e-04
2024/04/10	02:21:02	ok	ok	479.9420	71.638	0.081576	18.75	65.794	10.539	63398405.135152	11	480.0105	7.27815e-05	1.86278e-04
2024/04/10	02:26:02	ok	ok	479.8700	71.617	0.081576	18.69	65.794	10.504	62353257.905098	12	479.9595	7.24554e-05	1.88997e-04
2024/04/10	02:31:02	ok	ok	479.8320	71.609	0.081576	18.63	65.824	10.474	61759067.872693	11	479.9162	7.22094e-05	1.89861e-04
2024/04/10	02:36:02	--	ok	479.7700	71.591	0.081576	18.55	65.821	10.419	62508396.809458	11	479.8384	7.31975e-05	1.95098e-04
2024/04/10	02:36:09	ok	ok	480.0440	71.667	0.081587	18.60	65.861	10.462	66914228.019792	11	480.0971	7.39182e-05	1.78273e-04
2024/04/10	02:41:08	ok	ok	479.9720	71.646	0.081587	18.53	65.840	10.414	61535697.530293	11	480.0365	7.30323e-05	1.91083e-04
2024/04/10	02:46:08	ok	ok	479.9080	71.632	0.081587	18.48	65.760	10.367	62851815.357236	11	479.9949	7.23943e-05	1.95168e-04
2024/04/10	02:51:08	ok	ok	479.8800	71.622	0.081587	18.46	65.797	10.363	61901192.812084	11	479.9521	7.28437e-05	1.84036e-04
2024/04/10	02:56:08	ok	ok	479.8620	71.612	0.081587	18.48	65.679	10.354	62342281.157688	11	479.9251	7.30790e-05	1.96840e-04
2024/04/10	03:01:08	ok	ok	479.8500	71.608	0.081587	18.52	65.574	10.362	60780467.521228	11	479.9093	7.31794e-05	1.94116e-04
2024/04/10	03:06:08	ok	ok	479.8100	71.595	0.081587	18.50	65.541	10.349	62852027.379080	11	479.8825	7.29872e-05	1.97885e-04
2024/04/10	03:11:08	--	ok	479.7780	71.589	0.081587	18.52	65.533	10.356	62468293.421142	11	479.8413	7.28325e-05	1.92673e-04
2024/04/10	03:11:14	ok	ok	480.0240	71.656	0.081598	18.55	65.509	10.370	65992075.466266	11	480.0703	7.40874e-05	1.87252e-04
2024/04/10	03:16:14	ok	ok	479.9820	71.644	0.081598	18.52	65.504	10.351	62397222.126684	11	480.0492	7.31641e-05	1.80686e-04
2024/04/10	03:21:14	ok	ok	479.9240	71.627	0.081598	18.49	65.467	10.329	63610796.631586	11	479.9838	7.39884e-05	1.97184e-04
2024/04/10	03:26:14	ok	ok	479.9120	71.621	0.081598	18.50	65.440	10.333	61827069.587101	11	479.9802	7.28647e-05	1.91048e-04
2024/04/10	03:31:14	ok	ok	479.8620	71.610	0.081598	18.43	65.510	10.301	62513558.569753	11	479.9150	7.37527e-05	1.80554e-04
2024/04/10	03:36:14	--	ok	479.7960	71.593	0.081598	18.33	65.605	10.256	61062277.923289	11	479.8722	7.27957e-05	1.83220e-04
2024/04/10	03:36:21	ok	ok	480.0200	71.651	0.081608	18.36	65.588	10.270	66988029.559475	12	480.0842	7.34009e-05	1.71065e-04
2024/04/10	03:41:20	ok	ok	479.9400	71.632	0.081608	18.29	65.629	10.234	61297292.898648	12	480.0401	7.12260e-05	1.96066e-04
2024/04/10	03:46:20	ok	ok	479.9020	71.627	0.081608	18.24	65.620	10.199	61498602.950386	12	479.9777	7.31558e-05	1.82050e-04
2024/04/10	03:51:20	ok	ok	479.8580	71.608	0.081608	18.19	65.632	10.175	61365004.535878	14	479.9654	7.09629e-05	1.90478e-04
2024/04/10	03:56:20	ok	ok	479.8360	71.606	0.081608	18.22	65.536	10.176	61027381.043527	11	479.9175	7.28394e-05	1.85034e-04
2024/04/10	04:01:20	ok	ok	479.8380	71.602	0.081608	18.22	65.414	10.157	62998254.234541	11	479.9122	7.29120e-05	1.82525e-04
2024/04/10	04:06:20	ok	ok	479.8120	71.591	0.081608	18.25	65.377	10.169	60001691.569116	11	479.8912	7.29123e-05	1.82576e-04
2024/04/10	04:11:20	--	ok	479.7880	71.585	0.081608	18.22	65.385	10.153	62189770.461938	11	479.8506	7.32526e-05	1.82663e-04
2024/04/10	04:11:26	ok	ok	480.0360	71.654	0.081619	18.25	65.348	10.165	68550845.625179	13	480.0975	7.34613e-05	1.72686e-04
2024/04/10	04:16:26	ok	ok	479.9780	71.636	0.081619	18.24	65.357	10.158	64607880.104328	11	480.0325	7.41030e-05	1.78504e-04
2024/04/10	04:21:26	ok	ok	479.9480	71.623	0.081619	18.25	65.318	10.160	64106016.765669	12	480.0262	7.28005e-05	1.85062e-04
2024/04/10	04:26:26	ok	ok	479.9300	71.627	0.081619	18.28	65.272	10.170	63548103.260262	13	480.0276	7.00507e-05	1.89907e-04
2024/04/10	04:31:26	ok	ok	479.8820	71.608	0.081619	18.18	65.437	10.135	65047294.288844	12	479.9628	7.28045e-05	1.74252e-04
2024/04/10	04:36:26	ok	ok	479.8400	71.596	0.081619	18.12	65.449	10.103	62058163.738658	11	479.9251	7.20662e-05	1.98003e-04
2024/04/10	04:41:26	--	ok	479.7860	71.580	0.081619	18.04	65.455	10.055	63399788.638077	13	479.8816	7.07837e-05	1.93473e-04
2024/04/10	04:41:33	ok	ok	480.0300	71.649	0.081629	18.07	65.490	10.076	62675718.099307	13	480.0877	7.44111e-05	1.59787e-04
2024/04/10	04:46:32	ok	ok	479.9540	71.633	0.081629	18.02	65.495	10.051	61799717.122637	13	480.0445	7.23388e-05	1.81774e-04
2024/04/10	04:51:32	ok	ok	479.9000	71.617	0.081629	17.95	65.472	10.006	62384514.350875	14	480.0180	7.04206e-05	1.93975e-04
2024/04/10	04:56:32	ok	ok	479.8920	71.611	0.081629	17.95	65.412	9.997	60118056.465476	14	479.9923	7.08164e-05	1.92899e-04
2024/04/10	05:01:32	ok	ok	479.8660	71.605	0.081629	17.98	65.286	9.994	61114002.286620	13	479.9937	6.96040e-05	2.07891e-04
2024/04/10	05:06:32	ok	ok	479.8520	71.600	0.081629	18.00	65.266	10.000	60180123.639721	14	479.9543	7.10210e-05	1.87474e-04
2024/04/10	05:11:32	ok	ok	479.8300	71.595	0.081629	17.97	65.284	9.985	61550621.923912	11	479.9074	7.28552e-05	1.84747e-04
2024/04/10	05:16:32	ok	ok	479.8100	71.588	0.081629	17.98	65.243	9.987	61956122.736285	12	479.8951	7.30400e-05	1.83962e-04
2024/04/10	05:21:32	--	ok	479.7680	71.577	0.081629	17.97	65.261	9.982	61278104.414614	11	479.8447	7.29519e-05	1.92260e-04
2024/04/10	05:21:39	ok	ok	480.0440	71.651	0.081641	17.97	65.243	9.979	63326118.352630	12	480.1039	7.37994e-05	1.73904e-04
2024/04/10	05:26:38	ok	ok	479.9800	71.632	0.081641	17.95	65.179	9.961	60825936.202856	13	480.0817	7.03374e-05	2.01459e-04
2024/04/10	05:31:38	ok	ok	479.9440	71.623	0.081641	17.94	65.188	9.955	61728075.960769	13	480.0396	7.10561e-05	1.92562e-04
2024/04/10	05:36:38	ok	ok	479.8900	71.615	0.081641	17.81	65.368	9.905	60400404.905059	14	479.9968	7.04220e-05	1.85786e-04
2024/04/10	05:41:38	ok	ok	479.8600	71.604	0.081641	17.77	65.350	9.877	60011320.903307	13	479.9693	7.05474e-05	1.95526e-04
2024/04/10	05:46:38	ok	ok	479.8040	71.592	0.081641	17.74	65.316	9.856	61208086.168148	14	479.9243	7.05351e-05	1.93060e-04
2024/04/10	05:51:38	--	ok	479.7840	71.581	0.081641	17.72	65.335	9.850	62246929.774715	12	479.8532	7.33752e-05	1.86182e-04
2024/04/10	05:51:45	ok	ok	480.0300	71.647	0.081651	17.72	65.325	9.848	66812748.382290	13	480.1042	7.31599e-05	1.74164e-04
2024/04/10	05:56:44	ok	ok	479.9820	71.638	0.081651	17.75	65.147	9.839	62480905.993678	13	480.0618	7.30430e-05	1.82733e-04
2024/04/10	06:01:44	ok	ok	479.9800	71.635	0.081651	17.77	65.119	9.842	62753825.453111	12	480.0523	7.31465e-05	1.81059e-04
2024/04/10	06:06:44	ok	ok	479.9740	71.635	0.081651	17.84	65.121	9.885	59291157.069049	14	480.0751	7.05776e-05	1.90377e-04
2024/04/10	06:11:44	ok	ok	479.9480	71.621	0.081651	17.82	65.028	9.861	61656676.847500	12	480.0393	7.22631e-05	1.89427e-04
2024/04/10	06:16:44	ok	ok	479.9260	71.615	0.081651	17.80	65.023	9.845	63469762.560578	14	480.0324	7.09631e-05	1.95771e-04
2024/04/10	06:21:44	ok	ok	479.9060	71.606	0.081651	17.81	65.025	9.853	62445594.405881	14	480.0088	7.08546e-05	1.90244e-04
2024/04/10	06:26:44	ok	ok	479.8860	71.602	0.081651	17.80	64.964	9.836	61992714.455980	13	479.9924	7.10286e-05	1.98123e-04
2024/04/10	06:31:44	ok	ok	479.8680	71.597	0.081651	17.81	64.924	9.838	62054701.696238	12	479.9543	7.28288e-05	1.82769e-04
2024/04/10	06:36:44	ok	ok	479.8700	71.595	0.081651	17.84	64.970	9.862	61454456.374061	14	479.9878	7.06161e-05	1.86404e-04
2024/04/10	06:41:44	ok	ok	479.8440	71.594	0.081651	17.82	64.977	9.854	60492387.263707	13	479.9135	7.33281e-05	1.74690e-04
2024/04/10	06:46:44	ok	ok	479.8080	71.582	0.081651	17.82	64.947	9.849	61896615.054719	14	479.9173	7.07570e-05	2.01675e-04
2024/04/10	06:51:44	--	ok	479.7880	71.578	0.081651	17.78	64.961	9.826	60729327.735837	13	479.9008	7.02558e-05	1.98686e-04
2024/04/10	06:51:51	ok	ok	480.0200	71.634	0.081662	17.84	64.979	9.863	64776943.680976	13	480.1024	7.30693e-05	1.56042e-04
2024/04/10	06:56:50	ok	ok	480.0020	71.629	0.081662	17.85	64.910	9.861	61194547.328476	12	480.0724	7.32748e-05	1.79785e-04
2024/04/10	07:01:50	ok	ok	479.9900	71.626	0.081662	17.89	64.817	9.872	59151779.059982	13	480.0839	7.06013e-05	1.95749e-04
2024/04/10	07:06:50	ok	ok	479.9760	71.621	0.081662	17.91	64.849	9.886	60208278.523264	11	480.0631	7.23866e-05	1.79700e-04
2024/04/10	07:11:50	ok	ok	479.9580	71.614	0.081662	17.91	64.758	9.872	61759430.943168	13	480.0672	7.04121e-05	2.05664e-04
2024/04/10	07:16:50	ok	ok	479.9540	71.618	0.081662	17.92	64.804	9.887	61430066.345797	13	480.0547	7.04508e-05	1.98469e-04
2024/04/10	07:21:50	ok	ok	479.9280	71.609	0.081662	17.94	64.805	9.896	63454889.532670	12	480.0045	7.27148e-05	1.82466e-04
2024/04/10	07:26:50	ok	ok	479.9180	71.607	0.081662	17.94	64.753	9.888	61445503.372042	13	480.0215	7.02323e-05	2.03953e-04
2024/04/10	07:31:50	ok	ok	479.9000	71.604	0.081662	18.00	64.762	9.923	61117020.084683	12	480.0062	7.03556e-05	2.02347e-04
2024/04/10	07:36:50	ok	ok	479.8940	71.599	0.081662	17.98	64.759	9.913	61637986.940261	13	480.0063	7.03757e-05	1.97887e-04
2024/04/10	07:41:50	ok	ok	479.8760	71.589	0.081662	18.01	64.726	9.925	61259057.367882	11	479.9700	7.19827e-05	1.94052e-04
2024/04/10	07:46:50	ok	ok	479.8740	71.591	0.081662	18.02	64.736	9.935	59733076.986776	13	479.9827	7.04522e-05	1.92649e-04
2024/04/10	07:51:50	ok	ok	479.8540	71.586	0.081662	18.07	64.672	9.950	62384867.425526	12	479.9627	7.01593e-05	1.98957e-04
2024/04/10	07:56:50	ok	ok	479.8400	71.578	0.081662	18.07	64.631	9.944	59838246.274846	14	479.9428	7.07128e-05	1.92202e-04
2024/04/10	08:01:50	ok	ok	479.8400	71.581	0.081662	18.12	64.620	9.975	60751364.631529	12	479.9091	7.33805e-05	1.76358e-04
2024/04/10	08:06:50	ok	ok	479.8240	71.573	0.081662	18.14	64.604	9.982	60700285.692826	13	479.9274	7.06495e-05	1.95322e-04
2024/04/10	08:11:50	ok	ok	479.8140	71.574	0.081662	18.16	64.668	10.008	60925476.487585	14	479.9256	7.02878e-05	1.89231e-04
2024/04/10	08:16:50	ok	ok	479.8120	71.571	0.081662	18.19	64.581	10.012	62370803.783138	11	479.8878	7.28918e-05	1.90955e-04
2024/04/10	08:21:50	--	ok	479.7920	71.562	0.081662	18.19	64.622	10.018	62912303.247318	13	479.9037	7.05037e-05	1.92900e-04
2024/04/10	08:21:57	ok	ok	480.0200	71.623	0.081672	18.24	64.579	10.037	66931700.269690	13	480.0780	7.41992e-05	1.62943e-04
2024/04/10	08:26:56	ok	ok	479.9780	71.622	0.081672	18.24	64.570	10.036	63838864.444517	14	480.0879	7.09415e-05	1.82628e-04
2024/04/10	08:31:56	ok	ok	479.9860	71.619	0.081672	18.36	64.488	10.098	62151100.692355	12	480.0778	7.07974e-05	2.04055e-04
2024/04/10	08:36:56	ok	ok	479.9720	71.613	0.081672	18.35	64.465	10.086	61297381.572029	11	480.0572	7.28808e-05	1.84802e-04
2024/04/10	08:41:56	ok	ok	479.9740	71.616	0.081672	18.35	64.405	10.077	62549278.485510	12	480.0860	7.00841e-05	1.94932e-04
2024/04/10	08:46:56	ok	ok	479.9720	71.615	0.081672	18.45	64.392	10.134	63825540.589903	12	480.0537	7.29643e-05	1.70655e-04
2024/04/10	08:51:56	ok	ok	479.9620	71.611	0.081672	18.49	64.419	10.164	62800265.395970	11	480.0454	7.30470e-05	1.85424e-04
2024/04/10	08:56:56	ok	ok	479.9660	71.612	0.081672	18.55	64.355	10.187	62405236.460343	11	480.0559	7.23504e-05	1.79698e-04
2024/04/10	09:01:56	ok	ok	479.9620	71.608	0.081672	18.59	64.361	10.214	63193569.541180	11	480.0375	7.29266e-05	1.96286e-04
2024/04/10	09:06:56	ok	ok	479.9720	71.612	0.081672	18.70	64.269	10.269	62373849.302441	11	480.0214	7.37528e-05	1.76785e-04
2024/04/10	09:11:56	ok	ok	479.9620	71.609	0.081672	18.73	64.302	10.292	63540179.146082	11	480.0448	7.31507e-05	1.82520e-04
2024/04/10	09:16:56	ok	ok	479.9740	71.622	0.081672	18.83	64.247	10.343	65100289.442469	11	480.0438	7.30230e-05	1.87934e-04
2024/04/10	09:21:56	ok	ok	479.9760	71.611	0.081672	18.90	64.320	10.397	64382786.635505	11	480.0501	7.27814e-05	1.87024e-04
2024/04/10	09:26:56	ok	ok	479.9740	71.615	0.081672	19.00	64.265	10.449	63930257.682591	11	480.0438	7.30161e-05	1.87934e-04
2024/04/10	09:31:56	ok	ok	479.9700	71.607	0.081672	19.03	64.219	10.460	66273475.485283	11	480.0303	7.33171e-05	1.94873e-04
2024/04/10	09:36:56	ok	ok	479.9640	71.607	0.081672	19.10	64.260	10.510	64402047.192746	11	480.0403	7.28761e-05	1.88442e-04
2024/04/10	09:41:56	ok	ok	479.9740	71.611	0.081672	19.17	64.201	10.544	63796342.092009	11	480.0649	7.24215e-05	1.99350e-04
2024/04/10	09:46:56	ok	ok	479.9660	71.608	0.081672	19.24	64.242	10.594	65509126.001267	11	480.0529	7.20084e-05	1.91017e-04
2024/04/10	09:51:56	ok	ok	479.9660	71.603	0.081672	19.31	64.231	10.638	65530139.622456	11	480.0434	7.28257e-05	1.82280e-04
2024/04/10	09:56:56	ok	ok	479.9560	71.601	0.081672	19.37	64.251	10.678	66143582.395550	11	480.0425	7.26708e-05	1.81551e-04
2024/04/10	10:01:56	ok	ok	479.9680	71.609	0.081672	19.43	64.240	10.711	64956743.528935	11	480.0454	7.26218e-05	1.82908e-04
2024/04/10	10:06:56	ok	ok	479.9580	71.600	0.081672	19.51	64.204	10.757	65709752.145408	11	480.0267	7.30376e-05	1.92998e-04
2024/04/10	10:11:56	ok	ok	479.9620	71.601	0.081672	19.54	64.218	10.778	65256084.833039	11	480.0416	7.23187e-05	1.83494e-04
2024/04/10	10:16:56	ok	ok	479.9340	71.597	0.081672	19.62	64.210	10.831	64959814.767004	11	480.0119	7.26431e-05	1.75097e-04
2024/04/10	10:21:56	ok	ok	479.9300	71.593	0.081672	19.65	64.245	10.854	66723659.181573	11	480.0110	7.24081e-05	1.85237e-04
2024/04/10	10:26:56	ok	ok	479.9240	71.584	0.081672	19.74	64.250	10.909	67000266.356784	11	480.0121	7.25457e-05	1.70719e-04
2024/04/10	10:31:56	ok	ok	479.9280	71.593	0.081672	19.81	64.260	10.957	66551081.670712	11	480.0060	7.24945e-05	1.78014e-04
2024/04/10	10:36:56	ok	ok	479.9260	71.590	0.081672	19.86	64.208	10.984	65884194.925116	11	479.9923	7.24072e-05	1.91724e-04
2024/04/10	10:41:56	ok	ok	479.9120	71.585	0.081672	19.95	64.231	11.042	66327470.896215	11	479.9929	7.22730e-05	1.91011e-04
2024/04/10	10:46:56	ok	ok	479.8980	71.585	0.081672	19.99	64.259	11.076	65895155.844019	11	479.9752	7.22680e-05	1.81183e-04
2024/04/10	10:51:56	ok	ok	479.9040	71.585	0.081672	20.08	64.201	11.121	66180337.452597	11	479.9731	7.25223e-05	1.98350e-04
2024/04/10	10:56:56	ok	ok	479.8980	71.581	0.081672	20.16	64.195	11.176	67300545.294047	11	479.9709	7.21487e-05	1.89509e-04
2024/04/10	11:01:56	ok	ok	479.8840	71.581	0.081672	20.22	64.182	11.210	66353842.116845	11	479.9599	7.24899e-05	1.81303e-04
2024/04/10	11:06:56	ok	ok	479.8720	71.573	0.081672	20.29	64.213	11.261	67942491.694494	11	479.9446	7.26156e-05	1.89613e-04
2024/04/10	11:11:56	ok	ok	479.8520	71.574	0.081672	20.31	64.247	11.277	66952756.254336	11	479.9292	7.25330e-05	1.84953e-04
2024/04/10	11:16:56	ok	ok	479.8440	71.560	0.081672	20.37	64.288	11.330	66357064.878610	11	479.9307	7.22299e-05	1.87904e-04
2024/04/10	11:21:56	ok	ok	479.8300	71.560	0.081672	20.46	64.245	11.379	65451902.161600	11	479.8946	7.27103e-05	1.93839e-04
2024/04/10	11:26:56	ok	ok	479.8080	71.554	0.081672	20.52	64.268	11.421	67332299.611051	12	479.8868	7.21564e-05	1.77599e-04
2024/04/10	11:31:56	--	ok	479.7960	71.549	0.081672	20.58	64.306	11.467	67792765.832206	11	479.8610	7.22134e-05	2.06905e-04
2024/04/10	11:32:02	ok	ok	480.0480	71.615	0.081682	20.62	64.265	11.488	70957967.670241	11	480.1029	7.29023e-05	1.85278e-04
2024/04/10	11:37:02	ok	ok	479.9960	71.601	0.081682	20.63	64.288	11.501	67286787.887127	12	480.0493	7.22963e-05	1.86786e-04
2024/04/10	11:42:02	ok	ok	479.9720	71.594	0.081682	20.69	64.279	11.537	67647926.790746	12	480.0348	7.20573e-05	1.87394e-04
2024/04/10	11:47:02	ok	ok	479.9600	71.590	0.081682	20.77	64.295	11.597	67098542.840675	12	480.0203	7.20418e-05	1.99548e-04
2024/04/10	11:52:02	ok	ok	479.9300	71.583	0.081682	20.79	64.338	11.614	68765740.758982	11	479.9884	7.25104e-05	1.84788e-04
2024/04/10	11:57:02	ok	ok	479.9120	71.573	0.081682	20.87	64.292	11.663	67164876.701017	12	479.9816	7.17350e-05	2.00746e-04
2024/04/10	12:02:02	ok	ok	479.8980	71.574	0.081682	20.91	64.291	11.692	66891430.448661	12	479.9612	7.16149e-05	1.91603e-04
2024/04/10	12:07:02	ok	ok	479.8640	71.564	0.081682	20.96	64.350	11.732	66788965.450069	12	479.9262	7.19302e-05	1.97864e-04
2024/04/10	12:12:02	ok	ok	479.8280	71.553	0.081682	21.00	64.347	11.761	67169073.128204	13	479.8944	7.18809e-05	1.91382e-04
2024/04/10	12:17:02	ok	ok	479.8180	71.551	0.081682	21.10	64.315	11.824	68453380.145296	12	479.8812	7.16231e-05	1.92757e-04
2024/04/10	12:22:02	--	ok	479.7900	71.541	0.081682	21.16	64.315	11.863	66517348.009191	13	479.8642	7.15013e-05	1.73998e-04
2024/04/10	12:22:09	ok	ok	480.0300	71.607	0.081693	21.20	64.305	11.890	69473510.225223	11	480.0665	7.31556e-05	1.86580e-04
2024/04/10	12:27:08	ok	ok	479.9580	71.587	0.081693	21.23	64.402	11.926	63497314.708980	12	480.0243	7.21313e-05	1.74985e-04
2024/04/10	12:32:08	ok	ok	479.9380	71.580	0.081693	21.28	64.361	11.958	63077819.140608	13	480.0163	7.20078e-05	1.85697e-04
2024/04/10	12:37:08	ok	ok	479.9040	71.571	0.081693	21.34	64.373	12.001	65375406.510235	13	479.9679	7.23878e-05	1.78616e-04
2024/04/10	12:42:08	ok	ok	479.8880	71.563	0.081693	21.38	64.421	12.037	64204103.679989	13	479.9530	7.18434e-05	1.78772e-04
2024/04/10	12:47:08	ok	ok	479.8360	71.554	0.081693	21.47	64.364	12.086	63472652.378091	13	479.9340	7.07739e-05	1.91646e-04
2024/04/10	12:52:08	ok	ok	479.8020	71.545	0.081693	21.52	64.396	12.131	64003269.760850	13	479.9099	7.06738e-05	1.81388e-04
2024/04/10	12:57:08	--	ok	479.7680	71.537	0.081693	21.55	64.421	12.157	65262261.323400	13	479.8624	7.11454e-05	1.79427e-04
2024/04/10	12:57:15	ok	ok	480.0280	71.608	0.081704	21.55	64.465	12.165	69947719.600707	13	480.1089	7.15969e-05	1.77719e-04
2024/04/10	13:02:14	ok	ok	479.9580	71.585	0.081704	21.62	64.425	12.208	64307690.657057	13	480.0450	7.10102e-05	1.86462e-04
2024/04/10	13:07:14	ok	ok	479.9180	71.575	0.081704	21.64	64.407	12.216	65436005.702880	13	480.0086	7.12266e-05	1.85573e-04
2024/04/10	13:12:14	ok	ok	479.8720	71.556	0.081704	21.72	64.443	12.282	65588147.966559	13	479.9618	7.11953e-05	1.81065e-04
2024/04/10	13:17:14	ok	ok	479.8180	71.549	0.081704	21.72	64.526	12.297	64542232.447478	13	479.8978	7.13891e-05	1.66314e-04
2024/04/10	13:22:14	ok	ok	479.8000	71.543	0.081704	21.78	64.526	12.337	66616005.642403	13	479.8955	7.06651e-05	1.79587e-04
2024/04/10	13:27:14	--	ok	479.7540	71.528	0.081704	21.82	64.535	12.369	65348542.394685	13	479.8449	7.08821e-05	1.78182e-04
2024/04/10	13:27:21	ok	ok	480.0260	71.600	0.081716	21.87	64.524	12.398	70087619.183039	13	480.0851	7.26271e-05	1.73398e-04
2024/04/10	13:32:20	ok	ok	479.9480	71.580	0.081716	21.91	64.552	12.434	64422080.047028	13	480.0262	7.11611e-05	1.81235e-04
2024/04/10	13:37:20	ok	ok	479.8920	71.563	0.081716	21.92	64.533	12.440	65317691.534958	13	479.9847	7.07950e-05	1.91668e-04
2024/04/10	13:42:20	ok	ok	479.8460	71.546	0.081716	21.99	64.535	12.492	65325162.087212	13	479.9451	7.05087e-05	1.82595e-04
2024/04/10	13:47:20	--	ok	479.7920	71.536	0.081716	22.01	64.570	12.508	64808628.668821	13	479.8771	7.09373e-05	1.79245e-04
2024/04/10	13:47:27	ok	ok	480.0120	71.589	0.081726	21.99	64.567	12.498	74420308.432319	13	480.0904	7.16076e-05	1.73881e-04
2024/04/10	13:52:26	ok	ok	479.9360	71.573	0.081726	22.04	64.598	12.535	69446893.237233	13	480.0231	7.09519e-05	1.70856e-04
2024/04/10	13:57:26	ok	ok	479.9180	71.567	0.081726	22.12	64.572	12.591	69119621.912526	13	479.9995	7.05030e-05	2.07976e-04
2024/04/10	14:02:26	ok	ok	479.8480	71.555	0.081726	22.15	64.585	12.615	69772248.772055	13	479.9475	7.03967e-05	1.84313e-04
2024/04/10	14:07:26	--	ok	479.6260	71.495	0.081726	21.74	65.399	12.475	67438602.920931	13	479.7241	7.09882e-05	1.88340e-04
2024/04/10	14:07:33	ok	ok	480.0140	71.601	0.081745	21.78	65.417	12.507	71945203.259560	13	480.1051	7.11933e-05	1.90574e-04
2024/04/10	14:12:32	ok	ok	479.8160	71.556	0.081745	21.48	65.664	12.340	65559457.449182	13	479.9072	7.10293e-05	1.84756e-04
2024/04/10	14:17:32	--	ok	479.7080	71.530	0.081745	21.31	65.826	12.251	66046783.387484	13	479.8064	7.08201e-05	1.83619e-04
2024/04/10	14:17:39	ok	ok	480.0160	71.611	0.081759	21.30	65.812	12.238	71815195.371409	13	480.0677	7.27504e-05	1.67806e-04
2024/04/10	14:22:38	ok	ok	479.8700	71.580	0.081759	21.18	65.902	12.174	68845566.760044	13	479.9572	7.16975e-05	1.81164e-04
2024/04/10	14:27:38	--	ok	479.7800	71.556	0.081759	21.09	65.925	12.109	69276534.546625	12	479.8501	7.17677e-05	1.88264e-04
2024/04/10	14:27:45	ok	ok	480.0080	71.621	0.08177	21.10	65.885	12.113	73872919.525164	11	480.0638	7.30083e-05	1.60585e-04
2024/04/10	14:32:44	ok	ok	479.8980	71.590	0.08177	21.01	65.959	12.064	68987391.883307	12	479.9681	7.18118e-05	1.78609e-04
2024/04/10	14:37:44	ok	ok	479.8200	71.571	0.08177	20.96	66.000	12.033	69683987.336915	12	479.8778	7.24955e-05	1.70989e-04
2024/04/10	14:42:44	--	ok	479.7420	71.552	0.08177	20.90	65.989	11.992	68944273.623116	13	479.8365	7.17207e-05	1.98435e-04
2024/04/10	14:42:51	ok	ok	480.0560	71.631	0.081783	20.93	65.975	12.008	76630007.723363	11	480.1050	7.21592e-05	1.65858e-04
2024/04/10	14:47:50	ok	ok	479.9340	71.600	0.081783	20.84	66.059	11.964	72146217.085414	12	479.9874	7.24247e-05	1.85518e-04
2024/04/10	14:52:50	ok	ok	479.8520	71.574	0.081783	20.80	66.030	11.930	70003593.987344	12	479.9114	7.24033e-05	1.84297e-04
2024/04/10	14:57:50	ok	ok	479.8020	71.562	0.081783	20.79	66.058	11.924	67955773.210797	11	479.8659	7.19155e-05	1.92421e-04
2024/04/10	15:02:50	--	ok	479.7300	71.543	0.081783	20.76	66.104	11.914	70079461.714890	12	479.7783	7.28841e-05	1.78143e-04
2024/04/10	15:02:56	ok	ok	480.0080	71.622	0.081796	20.77	66.067	11.917	71474274.336574	11	480.0792	7.31447e-05	1.70921e-04
2024/04/10	15:07:56	ok	ok	479.9080	71.592	0.081796	20.72	66.105	11.885	68523033.824001	13	480.0000	7.19450e-05	1.75682e-04
2024/04/10	15:12:56	ok	ok	479.8560	71.577	0.081796	20.72	66.076	11.880	69617622.653679	12	479.9401	7.20760e-05	1.91198e-04
2024/04/10	15:17:56	ok	ok	479.8000	71.558	0.081796	20.66	66.105	11.846	69260459.323693	12	479.8735	7.17056e-05	1.93842e-04
2024/04/10	15:22:56	--	ok	479.7320	71.541	0.081796	20.66	66.155	11.855	68083500.399588	11	479.8049	7.21943e-05	1.92165e-04
2024/04/10	15:23:03	ok	ok	480.0180	71.625	0.08181	20.66	66.145	11.853	72483307.063173	11	480.0896	7.26985e-05	1.77260e-04
2024/04/10	15:28:02	ok	ok	479.9420	71.600	0.08181	20.62	66.168	11.828	68937974.738031	11	480.0077	7.27964e-05	1.76185e-04
2024/04/10	15:33:02	ok	ok	479.8840	71.580	0.08181	20.60	66.174	11.820	66654271.317522	11	479.9680	7.23622e-05	1.77217e-04
2024/04/10	15:38:02	ok	ok	479.8320	71.568	0.08181	20.60	66.154	11.816	65973146.625129	12	479.9137	7.16550e-05	1.78346e-04
2024/04/10	15:43:02	--	ok	479.7680	71.543	0.08181	20.60	66.206	11.826	67059413.972277	12	479.8476	7.25792e-05	1.90956e-04
2024/04/10	15:43:08	ok	ok	480.0060	71.616	0.081821	20.60	66.227	11.829	71540589.742967	11	480.0502	7.38046e-05	1.74652e-04
2024/04/10	15:48:08	ok	ok	479.9460	71.602	0.081821	20.58	66.220	11.808	66694087.744658	11	480.0350	7.20427e-05	1.80261e-04
2024/04/10	15:53:08	ok	ok	479.9000	71.586	0.081821	20.58	66.169	11.799	68082477.339451	11	479.9782	7.24334e-05	1.79364e-04
2024/04/10	15:58:08	ok	ok	479.8460	71.571	0.081821	20.52	66.259	11.775	67645245.331663	11	479.9241	7.21599e-05	1.78807e-04
2024/04/10	16:03:08	--	ok	479.7860	71.553	0.081821	20.52	66.229	11.769	66856267.411451	11	479.8627	7.22885e-05	1.79470e-04
2024/04/10	16:03:15	ok	ok	480.0360	71.617	0.081832	20.54	66.224	11.787	72639778.905880	11	480.0719	7.36648e-05	1.75057e-04
2024/04/10	16:08:14	ok	ok	479.9400	71.590	0.081832	20.52	66.229	11.769	66606181.348352	11	480.0029	7.26583e-05	1.85847e-04
2024/04/10	16:13:14	ok	ok	479.8940	71.580	0.081832	20.52	66.250	11.773	65982561.451386	11	479.9677	7.23746e-05	1.79409e-04
2024/04/10	16:18:14	ok	ok	479.8480	71.569	0.081832	20.50	66.247	11.763	67147426.104460	11	479.9177	7.22956e-05	1.78671e-04
2024/04/10	16:23:14	--	ok	479.7880	71.553	0.081832	20.49	66.296	11.761	65485289.969164	11	479.8590	7.22737e-05	1.77428e-04
2024/04/10	16:23:21	ok	ok	480.0000	71.610	0.081842	20.49	66.305	11.763	74554480.571680	11	480.0681	7.30218e-05	1.75164e-04
2024/04/10	16:28:20	ok	ok	479.9300	71.594	0.081842	20.49	66.255	11.754	70996161.207835	11	479.9921	7.31995e-05	1.76976e-04
2024/04/10	16:33:20	ok	ok	479.9000	71.581	0.081842	20.47	66.302	11.753	69145512.065190	11	479.9690	7.23076e-05	1.81603e-04
2024/04/10	16:38:20	ok	ok	479.8320	71.565	0.081842	20.46	66.310	11.745	69078078.304010	11	479.9130	7.23496e-05	1.86916e-04
2024/04/10	16:43:20	--	ok	479.7880	71.552	0.081842	20.43	66.323	11.727	68988766.962837	11	479.8608	7.24905e-05	1.88210e-04
2024/04/10	16:43:27	ok	ok	480.0180	71.612	0.081853	20.46	66.351	11.752	71087654.096359	11	480.0808	7.22775e-05	1.87132e-04
2024/04/10	16:48:26	ok	ok	479.9380	71.588	0.081853	20.43	66.366	11.735	66836293.871856	11	480.0057	7.22929e-05	1.82864e-04
2024/04/10	16:53:26	ok	ok	479.8980	71.575	0.081853	20.44	66.369	11.745	65857084.298959	11	479.9599	7.24830e-05	1.81303e-04
2024/04/10	16:58:26	ok	ok	479.8360	71.564	0.081853	20.40	66.360	11.716	65464500.510353	11	479.9256	7.17074e-05	1.97559e-04
2024/04/10	17:03:26	--	ok	479.7860	71.545	0.081853	20.35	66.439	11.690	65159885.096420	11	479.8580	7.21262e-05	1.83183e-04
2024/04/10	17:03:33	ok	ok	479.9860	71.607	0.081863	20.36	66.444	11.701	64368135.899338	11	480.0332	7.35880e-05	1.72075e-04
2024/04/10	17:08:32	ok	ok	479.9480	71.596	0.081863	20.39	66.426	11.716	63753601.257416	11	480.0107	7.22323e-05	1.79683e-04
2024/04/10	17:13:32	ok	ok	479.8740	71.571	0.081863	20.35	66.439	11.690	64759570.158089	11	479.9504	7.22052e-05	1.85838e-04
2024/04/10	17:18:32	ok	ok	479.8340	71.563	0.081863	20.32	66.444	11.672	66034530.411231	12	479.9089	7.22184e-05	1.73194e-04
2024/04/10	17:23:32	--	ok	479.7760	71.545	0.081863	20.32	66.485	11.679	63118466.260151	12	479.8407	7.26240e-05	1.80002e-04
2024/04/10	17:23:39	ok	ok	480.0040	71.604	0.081873	20.29	66.479	11.658	74616521.748857	11	480.0579	7.30348e-05	1.60640e-04
2024/04/10	17:28:38	ok	ok	479.9240	71.587	0.081873	20.28	66.476	11.649	70608817.048412	11	480.0050	7.26424e-05	1.81539e-04
2024/04/10	17:33:38	ok	ok	479.8820	71.577	0.081873	20.25	66.471	11.628	70455506.256754	11	479.9538	7.26328e-05	1.78400e-04
2024/04/10	17:38:38	ok	ok	479.8320	71.558	0.081873	20.25	66.484	11.630	68561175.258908	11	479.9021	7.25596e-05	1.92760e-04
2024/04/10	17:43:38	--	ok	479.7740	71.546	0.081873	20.21	66.538	11.613	70103424.608314	11	479.8404	7.27212e-05	1.76301e-04
2024/04/10	17:43:45	ok	ok	480.0100	71.605	0.081884	20.22	66.538	11.622	71043026.531347	11	480.0810	7.29148e-05	1.64487e-04
2024/04/10	17:48:44	ok	ok	479.9340	71.590	0.081884	20.22	66.520	11.618	69453523.604656	11	480.0070	7.29057e-05	1.89531e-04
2024/04/10	17:53:44	ok	ok	479.8840	71.575	0.081884	20.18	66.572	11.598	67429214.494710	12	479.9622	7.23260e-05	1.77596e-04
2024/04/10	17:58:44	ok	ok	479.8180	71.562	0.081884	20.11	66.644	11.564	67027946.526246	11	479.9088	7.22842e-05	1.84575e-04
2024/04/10	18:03:44	--	ok	479.7760	71.545	0.081884	20.09	66.549	11.537	68880473.252628	11	479.8593	7.27440e-05	1.79623e-04
2024/04/10	18:03:51	ok	ok	479.9980	71.609	0.081896	20.13	66.545	11.565	69057278.648921	11	480.0538	7.37213e-05	1.73502e-04
2024/04/10	18:08:50	ok	ok	479.9420	71.594	0.081896	20.09	66.580	11.542	67605906.224744	11	480.0250	7.23702e-05	1.82879e-04
2024/04/10	18:13:50	ok	ok	479.8920	71.575	0.081896	20.07	66.636	11.534	68438192.126378	11	479.9501	7.29944e-05	1.86844e-04
2024/04/10	18:18:50	ok	ok	479.8380	71.561	0.081896	20.04	66.612	11.510	67279952.866845	11	479.8958	7.31253e-05	1.78668e-04
2024/04/10	18:23:50	--	ok	479.7880	71.545	0.081896	20.04	66.632	11.513	68075524.453465	11	479.8728	7.23206e-05	1.74085e-04
2024/04/10	18:23:57	ok	ok	480.0120	71.612	0.081906	20.04	66.600	11.508	69207664.458651	11	480.0638	7.39081e-05	1.83451e-04
2024/04/10	18:28:56	ok	ok	479.9440	71.597	0.081906	20.02	66.659	11.509	68424181.042448	11	480.0255	7.26328e-05	1.88228e-04
2024/04/10	18:33:56	ok	ok	479.8940	71.577	0.081906	20.01	66.595	11.489	68931050.696928	11	479.9772	7.27654e-05	1.82299e-04
2024/04/10	18:38:56	ok	ok	479.8620	71.565	0.081906	19.99	66.635	11.485	67767017.653892	11	479.9467	7.23524e-05	1.73895e-04
2024/04/10	18:43:56	ok	ok	479.8100	71.553	0.081906	19.95	66.636	11.455	67602478.184471	11	479.8861	7.23577e-05	1.90347e-04
2024/04/10	18:48:56	--	ok	479.7700	71.539	0.081906	19.92	66.664	11.442	67830587.758828	11	479.8503	7.24242e-05	1.88259e-04
2024/04/10	18:49:03	ok	ok	480.0020	71.607	0.081918	19.93	66.654	11.449	67682493.903850	11	480.0548	7.39653e-05	1.74002e-04
2024/04/10	18:54:02	ok	ok	479.9300	71.587	0.081918	19.91	66.650	11.430	67253089.056873	11	480.0150	7.25857e-05	1.70650e-04
2024/04/10	18:59:02	ok	ok	479.8900	71.574	0.081918	19.88	66.677	11.416	67870697.586338	11	479.9428	7.32794e-05	1.88126e-04
2024/04/10	19:04:02	ok	ok	479.8320	71.558	0.081918	19.88	66.677	11.416	67061136.445530	11	479.9316	7.19811e-05	1.85050e-04
2024/04/10	19:09:02	ok	ok	479.8020	71.546	0.081918	19.85	66.673	11.395	67496782.990032	11	479.8863	7.24520e-05	1.79819e-04
2024/04/10	19:14:02	--	ok	479.7560	71.540	0.081918	19.86	66.705	11.411	66979914.253434	11	479.8368	7.26358e-05	1.83033e-04
2024/04/10	19:14:09	ok	ok	480.0080	71.609	0.08193	19.84	66.650	11.382	70869606.133004	11	480.0808	7.31624e-05	1.82847e-04
2024/04/10	19:19:08	ok	ok	479.9460	71.593	0.08193	19.81	66.654	11.365	67355528.516095	11	480.0302	7.22874e-05	1.79027e-04
2024/04/10	19:24:08	ok	ok	479.9100	71.581	0.08193	19.79	66.712	11.365	69137096.887934	11	479.9854	7.26432e-05	1.77021e-04
2024/04/10	19:29:08	ok	ok	479.8520	71.565	0.08193	19.79	66.723	11.366	65042255.385669	11	479.9203	7.30528e-05	1.73260e-04
2024/04/10	19:34:08	ok	ok	479.8120	71.552	0.08193	19.79	66.673	11.358	66796558.277214	11	479.8943	7.28254e-05	1.77845e-04
2024/04/10	19:39:08	--	ok	479.7740	71.542	0.08193	19.75	66.696	11.333	68296690.711408	11	479.8575	7.24516e-05	1.82698e-04
2024/04/10	19:39:15	ok	ok	480.0200	71.609	0.081941	19.78	66.690	11.352	71190722.709970	11	480.0849	7.36506e-05	2.02561e-04
2024/04/10	19:44:14	ok	ok	479.9520	71.586	0.081941	19.72	66.712	11.318	68091624.437457	11	480.0373	7.20470e-05	1.90695e-04
2024/04/10	19:49:14	ok	ok	479.9020	71.576	0.081941	19.72	66.723	11.320	69481394.465834	11	479.9808	7.23987e-05	1.94564e-04
2024/04/10	19:54:14	ok	ok	479.8600	71.562	0.081941	19.71	66.749	11.314	69398279.625526	11	479.9407	7.24113e-05	1.83987e-04
2024/04/10	19:59:14	ok	ok	479.8180	71.552	0.081941	19.67	66.735	11.285	66971412.409379	11	479.8881	7.27497e-05	1.75574e-04
2024/04/10	20:04:14	--	ok	479.7700	71.541	0.081941	19.64	66.790	11.275	67126065.217175	11	479.8469	7.26183e-05	1.80338e-04
2024/04/10	20:04:21	ok	ok	480.0200	71.608	0.081952	19.64	66.769	11.271	68141936.404848	11	480.0642	7.39845e-05	1.81504e-04
2024/04/10	20:09:20	ok	ok	479.9400	71.583	0.081952	19.61	66.764	11.251	65587080.851966	11	479.9770	7.41589e-05	1.75878e-04
2024/04/10	20:14:20	ok	ok	479.8920	71.570	0.081952	19.58	66.760	11.233	66082232.274389	11	479.9814	7.25758e-05	1.83286e-04
2024/04/10	20:19:20	ok	ok	479.8680	71.562	0.081952	19.60	66.801	11.249	65320622.751712	11	479.9537	7.21155e-05	1.84445e-04
2024/04/10	20:24:20	ok	ok	479.8180	71.550	0.081952	19.57	66.758	11.224	65927045.790975	11	479.9068	7.22589e-05	1.83235e-04
2024/04/10	20:29:20	--	ok	479.7900	71.541	0.081952	19.57	66.796	11.230	65663469.041189	11	479.8552	7.32074e-05	2.07111e-04
2024/04/10	20:29:27	ok	ok	480.0100	71.598	0.081963	19.55	66.777	11.216	68050026.158387	11	480.0601	7.36134e-05	1.89228e-04
2024/04/10	20:34:26	ok	ok	479.9640	71.588	0.081963	19.57	66.767	11.225	65143590.188437	11	480.0420	7.17830e-05	1.92121e-04
2024/04/10	20:39:26	ok	ok	479.9200	71.573	0.081963	19.53	66.740	11.193	64628807.215312	11	479.9994	7.20066e-05	1.88245e-04
2024/04/10	20:44:26	ok	ok	479.8760	71.560	0.081963	19.54	66.773	11.207	63293988.470458	11	479.9536	7.22991e-05	1.79487e-04
2024/04/10	20:49:26	ok	ok	479.8380	71.549	0.081963	19.50	66.806	11.184	64859551.314359	11	479.9040	7.28157e-05	1.76331e-04
2024/04/10	20:54:26	--	ok	479.7940	71.540	0.081963	19.50	66.818	11.186	65969509.527972	11	479.8473	7.33809e-05	1.92597e-04
2024/04/10	20:54:32	ok	ok	480.0040	71.598	0.081973	19.48	66.804	11.175	68639495.335061	11	480.0387	7.41340e-05	1.79672e-04
2024/04/10	20:59:32	ok	ok	479.9380	71.576	0.081973	19.47	66.813	11.168	64890274.724886	11	480.0121	7.23593e-05	1.92722e-04
2024/04/10	21:04:32	ok	ok	479.9080	71.567	0.081973	19.48	66.836	11.181	66116370.263206	11	479.9912	7.24403e-05	1.89293e-04
2024/04/10	21:09:32	ok	ok	479.8640	71.555	0.081973	19.45	66.819	11.159	65329179.839916	11	479.9333	7.25884e-05	1.86980e-04
2024/04/10	21:14:32	ok	ok	479.8220	71.546	0.081973	19.43	66.795	11.137	63739043.066645	11	479.8957	7.26576e-05	1.84624e-04
2024/04/10	21:19:32	--	ok	479.7840	71.536	0.081973	19.43	66.827	11.142	64763468.555418	11	479.8706	7.23782e-05	1.94139e-04
2024/04/10	21:19:39	ok	ok	480.0500	71.604	0.081983	19.44	66.818	11.150	65874420.568532	11	480.0734	7.45808e-05	1.79490e-04
2024/04/10	21:24:38	ok	ok	479.9700	71.587	0.081983	19.45	66.799	11.155	65591070.148096	11	480.0191	7.35624e-05	1.78879e-04
2024/04/10	21:29:38	ok	ok	479.9220	71.569	0.081983	19.43	66.815	11.140	64189955.186952	11	479.9958	7.27101e-05	1.76679e-04
2024/04/10	21:34:38	ok	ok	479.8880	71.564	0.081983	19.40	66.819	11.122	64637582.141350	11	479.9526	7.28636e-05	1.77331e-04
2024/04/10	21:39:38	ok	ok	479.8540	71.548	0.081983	19.38	66.818	11.113	64100271.849508	11	479.9305	7.25324e-05	1.87107e-04
2024/04/10	21:44:38	ok	ok	479.8100	71.543	0.081983	19.38	66.838	11.116	63766371.968110	11	479.8927	7.25109e-05	1.82395e-04
2024/04/10	21:49:38	--	ok	479.7780	71.530	0.081983	19.35	66.842	11.098	64283335.009194	11	479.8507	7.24948e-05	1.85456e-04
2024/04/10	21:49:45	ok	ok	480.0200	71.598	0.081994	19.37	66.827	11.106	66558619.074976	11	480.0517	7.44092e-05	1.79340e-04
2024/04/10	21:54:44	ok	ok	479.9520	71.580	0.081994	19.37	66.777	11.097	64054224.278946	11	480.0231	7.28454e-05	1.83169e-04
2024/04/10	21:59:44	ok	ok	479.9100	71.560	0.081994	19.35	66.795	11.090	63425997.336434	11	479.9678	7.30333e-05	1.84855e-04
2024/04/10	22:04:44	ok	ok	479.8780	71.555	0.081994	19.31	66.886	11.077	64071121.680556	11	479.9526	7.22478e-05	1.84490e-04
2024/04/10	22:09:44	ok	ok	479.8440	71.550	0.081994	19.33	66.828	11.078	64036330.146790	11	479.8959	7.34211e-05	1.89539e-04
2024/04/10	22:14:44	ok	ok	479.8120	71.538	0.081994	19.34	66.792	11.081	64497671.830505	11	479.8724	7.27562e-05	1.98240e-04
2024/04/10	22:19:44	--	ok	479.7760	71.532	0.081994	19.33	66.870	11.085	63232988.151681	11	479.8407	7.31332e-05	1.79037e-04
2024/04/10	22:19:51	ok	ok	480.0000	71.595	0.082004	19.30	66.804	11.055	66953299.179635	11	480.0524	7.34126e-05	2.00750e-04
2024/04/10	22:24:50	ok	ok	479.9460	71.580	0.082004	19.29	66.842	11.053	64183466.140039	11	480.0290	7.24699e-05	1.94942e-04
2024/04/10	22:29:50	ok	ok	479.9220	71.571	0.082004	19.34	66.873	11.094	65566054.242865	11	479.9815	7.32336e-05	2.00114e-04
2024/04/10	22:34:50	ok	ok	479.8780	71.559	0.082004	19.31	66.836	11.069	65916992.287098	11	479.9371	7.30764e-05	1.95143e-04
2024/04/10	22:39:50	ok	ok	479.8460	71.549	0.082004	19.29	66.842	11.053	64181871.287385	11	479.9023	7.32820e-05	1.81752e-04
2024/04/10	22:44:50	ok	ok	479.8180	71.537	0.082004	19.30	66.883	11.068	64135366.590397	11	479.8804	7.27987e-05	1.79590e-04
2024/04/10	22:49:50	--	ok	479.7840	71.530	0.082004	19.30	66.845	11.062	62752179.052692	11	479.8579	7.30243e-05	1.82514e-04
2024/04/10	22:49:57	ok	ok	479.9980	71.590	0.082015	19.30	66.845	11.062	68404881.137603	11	480.0780	7.28520e-05	1.67159e-04
2024/04/10	22:54:56	ok	ok	479.9480	71.579	0.082015	19.30	66.905	11.072	66803217.334406	11	480.0109	7.29869e-05	1.74975e-04
2024/04/10	22:59:56	ok	ok	479.8940	71.564	0.082015	19.29	66.902	11.062	65967302.349096	11	479.9985	7.17394e-05	1.89497e-04
2024/04/10	23:04:56	ok	ok	479.8720	71.558	0.082015	19.27	66.911	11.054	66081280.432664	11	479.9371	7.30753e-05	1.95143e-04
2024/04/10	23:09:56	ok	ok	479.8400	71.544	0.082015	19.27	66.952	11.060	66902279.793264	11	479.9162	7.28404e-05	1.75689e-04
2024/04/10	23:14:56	ok	ok	479.8040	71.537	0.082015	19.25	66.897	11.041	64651674.801098	11	479.8913	7.20699e-05	1.79865e-04
2024/04/10	23:19:56	--	ok	479.7820	71.531	0.082015	19.25	66.897	11.041	66423320.132351	11	479.8540	7.29139e-05	1.73060e-04
2024/04/10	23:20:03	ok	ok	480.0060	71.589	0.082026	19.23	66.905	11.025	65826002.316814	11	480.0979	7.23068e-05	1.78767e-04
2024/04/10	23:25:02	ok	ok	479.9460	71.580	0.082026	19.25	66.877	11.038	65027028.133099	11	480.0368	7.28696e-05	1.85646e-04
2024/04/10	23:30:02	ok	ok	479.9260	71.571	0.082026	19.27	66.879	11.048	64228404.256773	11	480.0029	7.29186e-05	1.84165e-04
2024/04/10	23:35:02	ok	ok	479.8880	71.561	0.082026	19.23	66.925	11.028	64539601.235425	11	479.9650	7.29848e-05	1.73856e-04
2024/04/10	23:40:02	ok	ok	479.8580	71.548	0.082026	19.27	66.891	11.050	64167917.967682	11	479.9457	7.25177e-05	1.86635e-04
2024/04/10	23:45:02	ok	ok	479.8260	71.541	0.082026	19.24	66.928	11.037	65020420.719877	11	479.9086	7.23464e-05	1.88223e-04
2024/04/10	23:50:02	--	ok	479.7940	71.534	0.082026	19.24	66.937	11.039	64499033.109689	11	479.8812	7.24018e-05	1.84526e-04
2024/04/10	23:50:09	ok	ok	480.0060	71.588	0.082036	19.24	66.874	11.028	66840185.954923	11	480.0798	7.31339e-05	1.77090e-04
2024/04/10	23:55:08	ok	ok	479.9460	71.570	0.082036	19.23	66.943	11.031	64454697.459329	11	480.0363	7.20755e-05	1.89803e-04
2024/04/11	00:00:08	ok	ok	479.9220	71.563	0.082036	19.24	66.906	11.034	64710100.219373	11	480.0080	7.28308e-05	1.83280e-04
2024/04/11	00:05:08	ok	ok	479.8840	71.554	0.082036	19.21	66.952	11.022	65448674.142381	11	479.9612	7.28931e-05	1.77786e-04
2024/04/11	00:10:08	ok	ok	479.8440	71.545	0.082036	19.21	66.941	11.020	65531861.679778	11	479.9354	7.25525e-05	1.78798e-04
2024/04/11	00:15:08	ok	ok	479.8260	71.540	0.082036	19.21	66.992	11.029	66421604.720799	11	479.8882	7.31197e-05	2.01816e-04
2024/04/11	00:20:08	--	ok	479.7940	71.533	0.082036	19.18	66.947	11.004	66092428.171863	11	479.8812	7.27078e-05	1.88796e-04
2024/04/11	00:20:15	ok	ok	479.9840	71.581	0.082046	19.18	66.987	11.011	67314862.652214	11	480.0577	7.36318e-05	1.85768e-04
2024/04/11	00:25:14	ok	ok	479.9640	71.576	0.082046	19.20	66.950	11.013	66839767.939884	11	480.0464	7.27286e-05	1.77402e-04
2024/04/11	00:30:14	ok	ok	479.9240	71.568	0.082046	19.18	66.987	11.011	66817661.026011	11	480.0184	7.25195e-05	1.93141e-04
2024/04/11	00:35:14	ok	ok	479.9040	71.559	0.082046	19.21	66.920	11.017	66196488.756540	11	479.9802	7.27043e-05	1.83502e-04
2024/04/11	00:40:14	ok	ok	479.8700	71.552	0.082046	19.21	66.970	11.025	65742436.847176	11	479.9541	7.25850e-05	1.85206e-04
2024/04/11	00:45:14	ok	ok	479.8180	71.537	0.082046	19.20	66.969	11.016	66628233.704211	11	479.9124	7.25548e-05	1.88434e-04
2024/04/11	00:50:14	ok	ok	479.8040	71.532	0.082046	19.17	67.015	11.007	65290297.397850	11	479.8898	7.25457e-05	1.84295e-04
2024/04/11	00:55:14	--	ok	479.7820	71.522	0.082046	19.21	67.010	11.032	64837185.385908	11	479.8522	7.28005e-05	1.77305e-04
2024/04/11	00:55:21	ok	ok	480.0120	71.585	0.082057	19.18	66.975	11.009	64767588.913696	11	480.0744	7.35155e-05	1.85310e-04
2024/04/11	01:00:20	ok	ok	479.9500	71.569	0.082057	19.18	66.975	11.009	65091517.785289	11	480.0444	7.24287e-05	1.82308e-04
2024/04/11	01:05:20	ok	ok	479.9240	71.562	0.082057	19.17	67.002	11.005	64528676.221863	11	480.0207	7.21767e-05	1.95195e-04
2024/04/11	01:10:20	ok	ok	479.8900	71.559	0.082057	19.18	67.053	11.021	63079404.240514	11	479.9711	7.26083e-05	1.92090e-04
2024/04/11	01:15:20	ok	ok	479.8580	71.544	0.082057	19.17	67.021	11.008	64992394.871251	11	479.9367	7.30803e-05	1.82638e-04
2024/04/11	01:20:20	ok	ok	479.8140	71.533	0.082057	19.18	67.005	11.014	66789240.875085	11	479.9096	7.26072e-05	1.87128e-04
2024/04/11	01:25:20	--	ok	479.7880	71.526	0.082057	19.18	66.987	11.011	64783942.364902	11	479.8768	7.24162e-05	1.88203e-04
2024/04/11	01:25:27	ok	ok	480.0120	71.583	0.082067	19.17	67.033	11.010	64707852.408981	11	480.0758	7.39062e-05	1.91993e-04
2024/04/11	01:30:26	ok	ok	479.9660	71.576	0.082067	19.17	66.992	11.003	65374774.938555	11	480.0447	7.31292e-05	1.89390e-04
2024/04/11	01:35:26	ok	ok	479.9340	71.565	0.082067	19.17	66.973	11.000	65237838.328296	11	480.0080	7.33349e-05	1.77483e-04
2024/04/11	01:40:26	ok	ok	479.9020	71.553	0.082067	19.17	67.015	11.007	63801225.768299	11	480.0027	7.21043e-05	1.87911e-04
2024/04/11	01:45:26	ok	ok	479.8760	71.549	0.082067	19.17	67.051	11.013	65009184.880230	11	479.9395	7.36307e-05	1.96076e-04
2024/04/11	01:50:26	ok	ok	479.8540	71.541	0.082067	19.15	67.048	11.002	64602815.469886	11	479.9334	7.25622e-05	1.87881e-04
2024/04/11	01:55:26	ok	ok	479.8200	71.535	0.082067	19.14	67.028	10.990	64624335.788221	11	479.9071	7.26299e-05	1.85964e-04
2024/04/11	02:00:26	--	ok	479.7780	71.524	0.082067	19.14	67.016	10.988	64621120.915787	11	479.8641	7.30671e-05	1.76678e-04
2024/04/11	02:00:33	ok	ok	480.0020	71.588	0.082079	19.14	67.007	10.986	68292759.824215	11	480.0714	7.36262e-05	1.95587e-04
2024/04/11	02:05:32	ok	ok	479.9640	71.575	0.082079	19.14	67.056	10.994	67505187.183652	11	480.0495	7.28500e-05	1.85555e-04
2024/04/11	02:10:32	ok	ok	479.9380	71.564	0.082079	19.14	67.037	10.991	66414207.140302	11	480.0070	7.36073e-05	1.90697e-04
2024/04/11	02:15:32	ok	ok	479.9180	71.557	0.082079	19.17	67.042	11.011	66859016.903726	11	479.9832	7.31594e-05	1.82426e-04
2024/04/11	02:20:32	ok	ok	479.8800	71.554	0.082079	19.17	67.079	11.017	67694684.231721	11	479.9432	7.30259e-05	1.91311e-04
2024/04/11	02:25:32	ok	ok	479.8600	71.543	0.082079	19.15	67.019	10.997	66222904.495713	11	479.9263	7.34049e-05	1.69340e-04
2024/04/11	02:30:32	ok	ok	479.8260	71.533	0.082079	19.13	67.092	10.992	66592389.283104	11	479.9043	7.26850e-05	1.84426e-04
2024/04/11	02:35:32	--	ok	479.7960	71.529	0.082079	19.17	67.089	11.019	65722231.019094	11	479.8722	7.30439e-05	1.77927e-04
2024/04/11	02:35:38	ok	ok	480.0080	71.580	0.082089	19.17	67.079	11.017	71816545.475730	11	480.0706	7.37195e-05	1.84891e-04
2024/04/11	02:40:38	ok	ok	479.9680	71.572	0.082089	19.15	67.097	11.010	69227682.161586	11	480.0444	7.27381e-05	1.86260e-04
2024/04/11	02:45:38	ok	ok	479.9280	71.561	0.082089	19.17	67.021	11.008	67749705.144248	11	480.0109	7.30612e-05	1.74415e-04
2024/04/11	02:50:38	ok	ok	479.8920	71.546	0.082089	19.15	67.117	11.013	67900900.388090	11	479.9731	7.29811e-05	1.86772e-04
2024/04/11	02:55:38	ok	ok	479.8720	71.543	0.082089	19.15	67.106	11.011	68292705.891363	11	479.9399	7.30039e-05	1.96936e-04
2024/04/11	03:00:38	ok	ok	479.8440	71.537	0.082089	19.14	67.124	11.006	67119796.407635	11	479.9181	7.29308e-05	1.80795e-04
2024/04/11	03:05:38	ok	ok	479.8180	71.532	0.082089	19.18	67.074	11.025	68884587.758968	11	479.8938	7.31326e-05	1.78332e-04
2024/04/11	03:10:38	--	ok	479.7920	71.520	0.082089	19.15	67.117	11.013	69770385.422035	11	479.8684	7.25615e-05	2.02014e-04
2024/04/11	03:10:45	ok	ok	480.0140	71.582	0.082099	19.20	67.103	11.038	63880806.236346	11	480.0671	7.34964e-05	1.90963e-04
2024/04/11	03:15:44	ok	ok	479.9520	71.568	0.082099	19.14	67.115	11.004	67392940.148348	11	480.0150	7.35966e-05	1.99908e-04
2024/04/11	03:20:44	ok	ok	479.9220	71.555	0.082099	19.15	67.135	11.016	66480141.065094	11	480.0049	7.28895e-05	1.75162e-04
2024/04/11	03:25:44	ok	ok	479.8960	71.550	0.082099	19.15	67.088	11.008	67355526.164068	11	479.9594	7.36943e-05	2.04243e-04
2024/04/11	03:30:44	ok	ok	479.8600	71.541	0.082099	19.17	67.108	11.022	66600528.204237	11	479.9457	7.29102e-05	1.90126e-04
2024/04/11	03:35:44	ok	ok	479.8340	71.538	0.082099	19.15	67.126	11.014	66153602.890910	11	479.9162	7.28336e-05	1.75689e-04
2024/04/11	03:40:44	ok	ok	479.8180	71.533	0.082099	19.15	67.126	11.014	65508964.365915	11	479.8796	7.34739e-05	1.85152e-04
2024/04/11	03:45:44	--	ok	479.7860	71.521	0.082099	19.17	67.138	11.027	67589685.291226	11	479.8501	7.29054e-05	1.90704e-04
2024/04/11	03:45:51	ok	ok	480.0420	71.588	0.082109	19.20	67.083	11.035	70579477.404396	11	480.0860	7.38107e-05	1.95516e-04
2024/04/11	03:50:50	ok	ok	479.9680	71.568	0.082109	19.17	67.176	11.033	68892447.260729	11	480.0565	7.23150e-05	2.00799e-04
2024/04/11	03:55:50	ok	ok	479.9420	71.564	0.082109	19.17	67.166	11.031	68366518.476325	11	480.0217	7.25267e-05	1.86292e-04
2024/04/11	04:00:50	ok	ok	479.9140	71.553	0.082109	19.18	67.149	11.037	69136331.762390	11	479.9884	7.23778e-05	1.89766e-04
2024/04/11	04:05:50	ok	ok	479.8820	71.547	0.082109	19.17	67.158	11.030	68865072.385409	11	479.9625	7.24512e-05	1.93912e-04
2024/04/11	04:10:50	ok	ok	479.8420	71.531	0.082109	19.18	67.179	11.042	66825681.230104	11	479.9080	7.25708e-05	1.89685e-04
2024/04/11	04:15:50	ok	ok	479.8280	71.527	0.082109	19.18	67.131	11.034	68019719.608348	11	479.9062	7.24698e-05	1.85009e-04
2024/04/11	04:20:50	--	ok	479.7920	71.513	0.082109	19.18	67.161	11.039	67123685.641879	11	479.8514	7.33221e-05	1.96776e-04
2024/04/11	04:20:57	ok	ok	480.0140	71.576	0.08212	19.17	67.138	11.027	73034553.251796	11	480.0625	7.38767e-05	1.85528e-04
2024/04/11	04:25:56	ok	ok	479.9660	71.563	0.08212	19.17	67.195	11.036	69208556.305375	11	480.0359	7.31592e-05	1.98757e-04
2024/04/11	04:30:56	ok	ok	479.9440	71.560	0.08212	19.18	67.167	11.040	69657151.307117	11	480.0082	7.29450e-05	2.15974e-04
2024/04/11	04:35:56	ok	ok	479.9160	71.552	0.08212	19.15	67.193	11.025	69832311.843678	11	479.9694	7.33755e-05	2.09588e-04
2024/04/11	04:40:56	ok	ok	479.8780	71.543	0.08212	19.15	67.163	11.020	68895124.931561	11	479.9588	7.23107e-05	1.87095e-04
2024/04/11	04:45:56	ok	ok	479.8540	71.535	0.08212	19.17	67.225	11.041	71014559.068129	11	479.9227	7.29105e-05	1.85905e-04
2024/04/11	04:50:56	ok	ok	479.8060	71.521	0.08212	19.17	67.234	11.043	69020628.491591	11	479.8709	7.32196e-05	2.02522e-04
2024/04/11	04:55:56	--	ok	479.7800	71.518	0.08212	19.13	67.285	11.023	68316300.534597	11	479.8531	7.29496e-05	1.78450e-04
2024/04/11	04:56:02	ok	ok	480.0140	71.578	0.08213	19.15	67.262	11.037	68111865.724249	11	480.0769	7.36064e-05	1.92244e-04
2024/04/11	05:01:02	ok	ok	479.9440	71.558	0.08213	19.14	67.248	11.026	67369249.953708	11	480.0069	7.35736e-05	1.87318e-04
2024/04/11	05:06:02	ok	ok	479.9100	71.552	0.08213	19.13	67.245	11.017	66848730.986300	11	479.9952	7.29192e-05	1.87822e-04
2024/04/11	05:11:02	ok	ok	479.8800	71.542	0.08213	19.11	67.254	11.008	68240651.969975	11	479.9605	7.27911e-05	1.86911e-04
2024/04/11	05:16:02	ok	ok	479.8540	71.537	0.08213	19.11	67.282	11.012	68159086.925229	11	479.9148	7.31854e-05	1.79575e-04
2024/04/11	05:21:02	ok	ok	479.8220	71.528	0.08213	19.10	67.318	11.010	67936963.820818	11	479.9080	7.25674e-05	1.89685e-04
2024/04/11	05:26:02	--	ok	479.7860	71.518	0.08213	19.10	67.327	11.011	67499246.755079	11	479.8624	7.30772e-05	1.88372e-04
2024/04/11	05:26:09	ok	ok	480.0080	71.574	0.082141	19.06	67.321	10.982	73669802.203586	12	480.0477	7.45088e-05	2.06281e-04
2024/04/11	05:31:08	ok	ok	479.9660	71.563	0.082141	19.09	67.317	11.001	68014922.288171	11	480.0371	7.29227e-05	1.85986e-04
2024/04/11	05:36:08	ok	ok	479.9380	71.557	0.082141	19.06	67.303	10.979	68493390.140019	11	479.9983	7.34530e-05	1.89370e-04
2024/04/11	05:41:08	ok	ok	479.8960	71.549	0.082141	19.04	67.340	10.977	68118495.576206	11	479.9611	7.31943e-05	1.82246e-04
2024/04/11	05:46:08	ok	ok	479.8680	71.536	0.082141	19.03	67.367	10.973	68255042.435678	11	479.9395	7.30162e-05	1.84564e-04
2024/04/11	05:51:08	ok	ok	479.8300	71.527	0.082141	19.00	67.390	10.957	67219648.825298	11	479.8976	7.27090e-05	1.80032e-04
2024/04/11	05:56:08	ok	ok	479.8040	71.520	0.082141	19.01	67.353	10.960	66630076.705828	11	479.8504	7.34824e-05	1.99836e-04
2024/04/11	06:01:08	--	ok	479.7660	71.510	0.082141	19.00	67.341	10.949	67558298.307995	11	479.8404	7.30198e-05	1.90657e-04
2024/04/11	06:01:15	ok	ok	479.9960	71.576	0.082152	18.99	67.358	10.944	70677499.969502	11	480.0637	7.40334e-05	2.01522e-04
2024/04/11	06:06:14	ok	ok	479.9560	71.563	0.082152	18.99	67.378	10.947	69411315.408371	11	480.0284	7.29803e-05	1.94815e-04
2024/04/11	06:11:14	ok	ok	479.9360	71.556	0.082152	19.01	67.362	10.962	68765575.620947	11	480.0107	7.30089e-05	1.96634e-04
2024/04/11	06:16:14	ok	ok	479.9100	71.548	0.082152	18.99	67.349	10.942	67640081.566856	11	479.9874	7.28331e-05	1.97284e-04
2024/04/11	06:21:14	ok	ok	479.8680	71.537	0.082152	19.00	67.372	10.954	69421002.345068	11	479.9374	7.33245e-05	1.96260e-04
2024/04/11	06:26:14	ok	ok	479.8460	71.532	0.082152	19.00	67.341	10.949	69338552.827461	11	479.9252	7.27843e-05	1.92162e-04
2024/04/11	06:31:14	ok	ok	479.8160	71.521	0.082152	19.00	67.381	10.956	69572555.864820	11	479.8887	7.32016e-05	1.89215e-04
2024/04/11	06:36:14	--	ok	479.7860	71.513	0.082152	19.00	67.381	10.956	66853145.414380	11	479.8576	7.27309e-05	1.92153e-04
2024/04/11	06:36:21	ok	ok	479.9980	71.572	0.082162	18.97	67.376	10.938	73851590.180620	12	480.0385	7.45915e-05	1.90728e-04
2024/04/11	06:41:20	ok	ok	479.9660	71.563	0.082162	19.00	67.341	10.949	70413896.851066	11	480.0458	7.29494e-05	1.79048e-04
2024/04/11	06:46:20	ok	ok	479.9480	71.553	0.082162	19.03	67.355	10.971	69478078.677257	11	480.0080	7.30090e-05	1.83163e-04
2024/04/11	06:51:20	ok	ok	479.9320	71.555	0.082162	19.01	67.332	10.957	67525950.996753	11	479.9926	7.33544e-05	1.90436e-04
2024/04/11	06:56:20	ok	ok	479.8980	71.546	0.082162	19.03	67.317	10.964	69202718.340501	11	479.9461	7.36612e-05	1.86395e-04
2024/04/11	07:01:20	ok	ok	479.8700	71.535	0.082162	19.06	67.312	10.981	70411339.757000	11	479.9467	7.30566e-05	1.92143e-04
2024/04/11	07:06:20	ok	ok	479.8460	71.528	0.082162	19.04	67.330	10.975	67311324.535312	11	479.8769	7.43798e-05	1.89823e-04
2024/04/11	07:11:20	ok	ok	479.8160	71.520	0.082162	19.09	67.317	11.001	68132779.639669	11	479.8841	7.32190e-05	1.81711e-04
2024/04/11	07:16:20	ok	ok	479.8100	71.517	0.082162	19.11	67.341	11.022	68908017.786897	11	479.8723	7.26198e-05	1.74955e-04
2024/04/11	07:21:20	--	ok	479.7780	71.511	0.082162	19.10	67.309	11.008	68748041.022033	11	479.8168	7.40210e-05	1.95070e-04
2024/04/11	07:21:27	ok	ok	479.9980	71.566	0.082173	19.13	67.314	11.028	67685377.099319	11	480.0573	7.42370e-05	1.85019e-04
2024/04/11	07:26:26	ok	ok	479.9500	71.560	0.082173	19.11	67.330	11.020	66235470.174133	11	480.0358	7.26861e-05	1.88665e-04
2024/04/11	07:31:26	ok	ok	479.9280	71.553	0.082173	19.15	67.330	11.048	67505063.099200	11	480.0217	7.25158e-05	1.86292e-04
2024/04/11	07:36:26	ok	ok	479.8920	71.546	0.082173	19.13	67.344	11.033	67294620.936922	11	479.9723	7.30066e-05	2.07509e-04
2024/04/11	07:41:26	ok	ok	479.8840	71.540	0.082173	19.17	67.341	11.060	66410551.991144	11	479.9578	7.30414e-05	1.74978e-04
2024/04/11	07:46:26	ok	ok	479.8600	71.533	0.082173	19.18	67.323	11.066	67355444.121744	11	479.9457	7.26013e-05	1.93907e-04
2024/04/11	07:51:26	ok	ok	479.8420	71.528	0.082173	19.20	67.337	11.077	67559833.766073	11	479.9298	7.24222e-05	1.95017e-04
2024/04/11	07:56:26	ok	ok	479.8060	71.517	0.082173	19.21	67.349	11.088	67052686.963490	11	479.8892	7.26359e-05	1.82285e-04
2024/04/11	08:01:26	--	ok	479.7940	71.516	0.082173	19.24	67.362	11.109	68701977.235673	11	479.8749	7.25213e-05	1.88326e-04
2024/04/11	08:01:32	ok	ok	480.0260	71.578	0.082183	19.24	67.332	11.104	67969457.855987	11	480.0892	7.38759e-05	1.98223e-04
2024/04/11	08:06:32	ok	ok	479.9720	71.562	0.082183	19.25	67.259	11.101	67584153.054216	11	480.0474	7.33829e-05	1.79071e-04
2024/04/11	08:11:32	ok	ok	479.9560	71.559	0.082183	19.30	67.304	11.138	67442986.278107	11	480.0409	7.25935e-05	1.86639e-04
2024/04/11	08:16:32	ok	ok	479.9380	71.554	0.082183	19.31	67.286	11.144	66689504.346272	11	480.0072	7.31883e-05	1.94505e-04
2024/04/11	08:21:32	ok	ok	479.9100	71.547	0.082183	19.34	67.312	11.167	68946765.815330	11	479.9863	7.32715e-05	1.89585e-04
2024/04/11	08:26:32	ok	ok	479.8980	71.543	0.082183	19.40	67.234	11.191	66976431.513163	11	479.9966	7.19274e-05	1.88816e-04
2024/04/11	08:31:32	ok	ok	479.8660	71.533	0.082183	19.38	67.349	11.201	68151438.934429	11	479.9479	7.32987e-05	1.80880e-04
2024/04/11	08:36:32	ok	ok	479.8420	71.524	0.082183	19.40	67.303	11.202	66432999.278441	11	479.9116	7.33563e-05	1.75941e-04
2024/04/11	08:41:32	ok	ok	479.8360	71.525	0.082183	19.48	67.326	11.263	65823935.497590	11	479.9046	7.34899e-05	1.98887e-04
2024/04/11	08:46:32	ok	ok	479.8000	71.516	0.082183	19.47	67.294	11.248	67644482.466138	11	479.8885	7.27864e-05	1.83066e-04
2024/04/11	08:51:32	--	ok	479.7920	71.512	0.082183	19.50	67.268	11.262	68103718.733977	11	479.8533	7.36138e-05	1.93138e-04
2024/04/11	08:51:38	ok	ok	480.0220	71.567	0.082194	19.51	67.300	11.276	75112490.335213	11	480.0573	7.40306e-05	2.00435e-04
2024/04/11	08:56:38	ok	ok	479.9980	71.561	0.082194	19.60	67.227	11.320	68698996.254898	11	480.0492	7.33712e-05	1.90571e-04
2024/04/11	09:01:38	ok	ok	479.9780	71.556	0.082194	19.62	67.253	11.344	68893211.089287	11	480.0227	7.33656e-05	2.00306e-04
2024/04/11	09:06:38	ok	ok	479.9640	71.551	0.082194	19.65	67.227	11.358	68228644.175606	11	480.0009	7.38071e-05	1.82020e-04
2024/04/11	09:11:38	ok	ok	479.9540	71.549	0.082194	19.71	67.236	11.397	68540730.639063	11	480.0185	7.26962e-05	1.83625e-04
2024/04/11	09:16:38	ok	ok	479.9380	71.542	0.082194	19.75	67.225	11.423	68877330.219556	11	479.9903	7.31644e-05	1.86690e-04
2024/04/11	09:21:38	ok	ok	479.9240	71.539	0.082194	19.84	67.190	11.475	68781967.695630	11	479.9885	7.30637e-05	1.81745e-04
2024/04/11	09:26:38	ok	ok	479.9080	71.531	0.082194	19.89	67.208	11.515	70101940.145509	11	479.9843	7.23805e-05	1.96168e-04
2024/04/11	09:31:38	ok	ok	479.9080	71.534	0.082194	19.93	67.236	11.549	68893091.837104	11	479.9581	7.30378e-05	1.78427e-04
2024/04/11	09:36:38	ok	ok	479.8840	71.527	0.082194	19.96	67.222	11.566	69753707.531980	11	479.9229	7.35018e-05	1.96279e-04
2024/04/11	09:41:38	ok	ok	479.8720	71.527	0.082194	20.04	67.204	11.612	71325021.097177	11	479.9044	7.34368e-05	1.80619e-04
2024/04/11	09:46:38	ok	ok	479.8500	71.516	0.082194	20.05	67.216	11.623	69093101.861180	11	479.8870	7.32660e-05	1.90570e-04
2024/04/11	09:51:38	ok	ok	479.8300	71.512	0.082194	20.11	67.263	11.671	69422491.543982	11	479.8804	7.28221e-05	1.77911e-04
2024/04/11	09:56:38	ok	ok	479.8120	71.507	0.082194	20.16	67.272	11.711	68992310.338798	11	479.8617	7.31253e-05	1.93565e-04
2024/04/11	10:01:38	--	ok	479.7900	71.503	0.082194	20.18	67.344	11.733	69842803.853031	11	479.8132	7.39352e-05	1.73729e-04
2024/04/11	10:01:45	ok	ok	479.9920	71.565	0.082204	20.19	67.317	11.737	71527549.662809	11	480.0544	7.32254e-05	2.08498e-04
2024/04/11	10:06:44	ok	ok	479.9540	71.548	0.082204	20.23	67.276	11.759	67071555.636085	11	480.0161	7.30151e-05	1.97888e-04
2024/04/11	10:11:44	ok	ok	479.9320	71.544	0.082204	20.28	67.282	11.790	69243491.163377	11	479.9861	7.30697e-05	1.88316e-04
2024/04/11	10:16:44	ok	ok	479.9120	71.535	0.082204	20.35	67.295	11.840	68214164.050726	12	479.9822	7.26888e-05	1.81466e-04
2024/04/11	10:21:44	ok	ok	479.8740	71.530	0.082204	20.37	67.300	11.861	68999271.786264	12	479.9485	7.26344e-05	1.75780e-04
2024/04/11	10:26:44	ok	ok	479.8660	71.527	0.082204	20.42	67.309	11.892	68649088.222571	11	479.9252	7.34010e-05	1.97615e-04
2024/04/11	10:31:44	ok	ok	479.8380	71.517	0.082204	20.46	67.340	11.927	68345191.495179	12	479.9044	7.27670e-05	1.72379e-04
2024/04/11	10:36:44	ok	ok	479.8120	71.511	0.082204	20.49	67.353	11.948	70384898.372761	13	479.8629	7.30975e-05	1.81597e-04
2024/04/11	10:41:44	--	ok	479.7840	71.505	0.082204	20.52	67.340	11.967	69248648.734828	12	479.8572	7.23991e-05	1.78095e-04
2024/04/11	10:41:51	ok	ok	480.0200	71.568	0.082215	20.54	67.364	11.989	68213999.181648	12	480.0561	7.41922e-05	1.67593e-04
2024/04/11	10:46:50	ok	ok	479.9680	71.552	0.082215	20.56	67.359	12.000	69730950.750526	12	480.0352	7.24637e-05	1.79082e-04
2024/04/11	10:51:50	ok	ok	479.9360	71.543	0.082215	20.62	67.330	12.036	69024488.929884	12	480.0160	7.24864e-05	1.80288e-04
2024/04/11	10:56:50	ok	ok	479.9160	71.536	0.082215	20.67	67.341	12.077	70312967.773134	12	479.9832	7.26529e-05	1.80641e-04
2024/04/11	11:01:50	ok	ok	479.8780	71.527	0.082215	20.69	67.385	12.094	69012350.836692	12	479.9267	7.33291e-05	1.71509e-04
2024/04/11	11:06:50	ok	ok	479.8520	71.520	0.082215	20.73	67.364	12.121	69992003.495989	13	479.9293	7.24090e-05	1.69271e-04
2024/04/11	11:11:50	ok	ok	479.8200	71.514	0.082215	20.79	67.405	12.168	69685995.995710	13	479.8939	7.25432e-05	1.81033e-04
2024/04/11	11:16:50	--	ok	479.7920	71.504	0.082215	20.83	67.433	12.203	68875514.824489	12	479.8727	7.23911e-05	1.86049e-04
2024/04/11	11:16:57	ok	ok	480.0400	71.572	0.082225	20.87	67.460	12.238	70490961.018225	11	480.0744	7.41998e-05	1.78841e-04
2024/04/11	11:21:56	ok	ok	479.9740	71.556	0.082225	20.89	67.376	12.232	69986085.721736	12	480.0356	7.28925e-05	1.82447e-04
2024/04/11	11:26:56	ok	ok	479.9400	71.546	0.082225	20.94	67.427	12.281	69987558.627899	12	480.0316	7.19246e-05	1.84370e-04
2024/04/11	11:31:56	ok	ok	479.9180	71.533	0.082225	20.98	67.424	12.311	69806028.961355	12	479.9780	7.26457e-05	1.90629e-04
2024/04/11	11:36:56	ok	ok	479.8880	71.526	0.082225	21.07	67.451	12.378	69153840.873953	12	479.9711	7.17187e-05	1.90572e-04
2024/04/11	11:41:56	ok	ok	479.8600	71.518	0.082225	21.11	67.440	12.408	71019235.551439	12	479.9437	7.19864e-05	1.87367e-04
2024/04/11	11:46:56	ok	ok	479.8340	71.511	0.082225	21.16	67.488	12.448	71164199.482007	13	479.9126	7.21071e-05	1.82574e-04
2024/04/11	11:51:56	ok	ok	479.8000	71.501	0.082225	21.24	67.486	12.509	68890584.895982	13	479.8856	7.20396e-05	1.87416e-04
2024/04/11	11:56:56	--	ok	479.7780	71.495	0.082225	21.28	67.437	12.529	71514586.600894	12	479.8632	7.21611e-05	1.78847e-04
2024/04/11	11:57:03	ok	ok	480.0100	71.557	0.082236	21.28	67.456	12.532	72683712.006019	12	480.0575	7.33912e-05	1.61952e-04
2024/04/11	12:02:02	ok	ok	479.9600	71.545	0.082236	21.36	67.440	12.582	74453654.098702	12	480.0441	7.19300e-05	1.80879e-04
2024/04/11	12:07:02	ok	ok	479.9320	71.539	0.082236	21.40	67.449	12.615	72732565.512000	13	480.0039	7.24008e-05	1.76843e-04
2024/04/11	12:12:02	ok	ok	479.8920	71.522	0.082236	21.45	67.451	12.656	73905206.277580	13	479.9921	7.15477e-05	1.81062e-04
2024/04/11	12:17:02	ok	ok	479.8720	71.516	0.082236	21.51	67.463	12.699	73516028.830064	13	479.9555	7.17874e-05	1.85294e-04
2024/04/11	12:22:02	ok	ok	479.8260	71.504	0.082236	21.57	67.541	12.755	73755645.294115	13	479.9131	7.17907e-05	1.80373e-04
2024/04/11	12:27:02	--	ok	479.7880	71.493	0.082236	21.62	67.533	12.797	73498969.687321	13	479.8694	7.20145e-05	1.76195e-04
2024/04/11	12:27:09	ok	ok	480.0360	71.554	0.082247	21.67	67.514	12.825	74004524.911441	13	480.0822	7.28600e-05	1.86131e-04
2024/04/11	12:32:08	ok	ok	479.9660	71.547	0.082247	21.68	67.564	12.845	69914956.563229	13	480.0289	7.22878e-05	1.79650e-04
2024/04/11	12:37:08	ok	ok	479.9300	71.528	0.082247	21.75	67.550	12.895	70548842.943876	13	480.0051	7.17832e-05	1.77488e-04
2024/04/11	12:42:08	ok	ok	479.8880	71.516	0.082247	21.78	67.565	12.918	69598170.337829	13	479.9662	7.17681e-05	1.83042e-04
2024/04/11	12:47:08	ok	ok	479.8440	71.508	0.082247	21.84	67.578	12.964	70482982.410180	13	479.9268	7.14696e-05	1.78528e-04
2024/04/11	12:52:08	ok	ok	479.8040	71.494	0.082247	21.91	67.602	13.021	70629140.328971	13	479.8858	7.14877e-05	1.79192e-04
2024/04/11	12:57:08	--	ok	479.7560	71.481	0.082247	21.98	67.605	13.074	72447975.156134	13	479.8542	7.09910e-05	1.88841e-04
2024/04/11	12:57:15	ok	ok	480.0220	71.556	0.082259	21.98	67.605	13.074	71270214.899494	13	480.0640	7.32426e-05	1.82972e-04
2024/04/11	13:02:14	ok	ok	479.9460	71.531	0.082259	22.02	67.593	13.104	68478874.492721	13	480.0373	7.13161e-05	1.73262e-04
2024/04/11	13:07:14	--	ok	479.6360	71.456	0.082259	21.37	69.131	12.907	67534633.242286	13	479.7106	7.19731e-05	1.83545e-04
2024/04/11	13:07:21	ok	ok	480.0040	71.557	0.082277	21.34	69.145	12.890	72734658.036190	12	480.0416	7.34918e-05	1.74237e-04
2024/04/11	13:12:20	--	ok	479.7540	71.497	0.082277	20.90	69.685	12.663	71419552.194220	11	479.7930	7.40240e-05	1.73628e-04
2024/04/11	13:12:27	ok	ok	480.0260	71.567	0.082289	20.90	69.694	12.665	75432692.571196	11	480.0387	7.42583e-05	1.66304e-04
2024/04/11	13:17:26	ok	ok	479.8400	71.524	0.082289	20.63	69.812	12.489	70924226.964855	12	479.8801	7.32170e-05	1.98267e-04
2024/04/11	13:22:26	--	ok	479.7100	71.495	0.082289	20.43	69.836	12.349	72876927.764669	11	479.7307	7.44094e-05	1.94429e-04
2024/04/11	13:22:33	ok	ok	480.0020	71.582	0.082304	20.43	69.857	12.352	71735191.177358	11	480.0404	7.43179e-05	1.81644e-04
2024/04/11	13:27:32	ok	ok	479.8700	71.545	0.082304	20.26	69.891	12.238	68498204.225538	11	479.9210	7.36826e-05	1.90953e-04
2024/04/11	13:32:32	--	ok	479.7700	71.523	0.082304	20.18	69.926	12.183	70596101.895318	11	479.8328	7.35285e-05	1.86492e-04
2024/04/11	13:32:39	ok	ok	480.0400	71.590	0.082315	20.21	69.931	12.205	75181384.741894	11	480.0459	7.46846e-05	1.69934e-04
2024/04/11	13:37:38	ok	ok	479.9300	71.565	0.082315	20.13	69.917	12.151	68730928.730987	11	479.9811	7.29589e-05	1.93513e-04
2024/04/11	13:42:38	ok	ok	479.8540	71.543	0.082315	20.04	69.880	12.075	68428792.474604	11	479.8933	7.34618e-05	1.88002e-04
2024/04/11	13:47:38	--	ok	479.7760	71.525	0.082315	20.04	69.918	12.081	69375198.189964	11	479.8306	7.33530e-05	1.82828e-04
2024/04/11	13:47:45	ok	ok	480.0120	71.588	0.082326	20.01	69.914	12.062	71089537.091175	11	480.0375	7.43802e-05	1.77677e-04
2024/04/11	13:52:44	ok	ok	479.9280	71.571	0.082326	19.96	69.926	12.032	68459035.598696	11	479.9716	7.34342e-05	1.85891e-04
2024/04/11	13:57:44	ok	ok	479.8600	71.550	0.082326	19.95	69.932	12.021	68528494.880000	11	479.9378	7.24210e-05	1.83074e-04
2024/04/11	14:02:44	--	ok	479.7960	71.530	0.082326	19.92	69.937	12.004	68483660.218718	11	479.8715	7.22805e-05	1.72250e-04
2024/04/11	14:02:51	ok	ok	480.0040	71.589	0.082336	19.92	69.937	12.004	70160995.877593	11	480.0477	7.41392e-05	1.67345e-04
2024/04/11	14:07:50	ok	ok	479.9340	71.574	0.082336	19.88	69.960	11.977	67282494.919412	11	479.9991	7.31183e-05	1.82346e-04
2024/04/11	14:12:50	ok	ok	479.8740	71.556	0.082336	19.84	69.941	11.944	67016930.212177	11	479.9457	7.28310e-05	1.83787e-04
2024/04/11	14:17:50	ok	ok	479.8140	71.537	0.082336	19.82	69.999	11.945	67115796.507278	11	479.8687	7.35607e-05	1.94592e-04
2024/04/11	14:22:50	--	ok	479.7620	71.522	0.082336	19.82	69.987	11.943	67329920.610507	11	479.8344	7.25594e-05	1.87060e-04
2024/04/11	14:22:57	ok	ok	480.0200	71.591	0.082348	19.81	69.996	11.935	66478910.581606	11	480.0525	7.41061e-05	1.86884e-04
2024/04/11	14:27:56	ok	ok	479.9440	71.570	0.082348	19.78	69.981	11.912	63740196.364784	11	480.0205	7.21948e-05	1.89516e-04
2024/04/11	14:32:56	ok	ok	479.8920	71.556	0.082348	19.75	69.986	11.892	63850544.575690	11	479.9549	7.26664e-05	1.96099e-04
2024/04/11	14:37:56	ok	ok	479.8400	71.538	0.082348	19.75	70.014	11.897	62688327.386557	11	479.8812	7.34765e-05	1.73153e-04
2024/04/11	14:42:56	--	ok	479.7860	71.525	0.082348	19.75	69.986	11.892	63590254.237331	11	479.8369	7.31220e-05	1.77840e-04
2024/04/11	14:43:03	ok	ok	480.0140	71.588	0.082358	19.74	70.004	11.886	63654025.562391	11	480.0406	7.40702e-05	1.67774e-04
2024/04/11	14:48:02	ok	ok	479.9380	71.569	0.082358	19.69	70.004	11.856	63338197.211717	11	479.9951	7.36219e-05	1.79785e-04
2024/04/11	14:53:02	ok	ok	479.8840	71.555	0.082358	19.72	70.037	11.883	63185449.978269	11	479.9464	7.32737e-05	1.80764e-04
2024/04/11	14:58:02	ok	ok	479.8360	71.541	0.082358	19.68	70.013	11.849	66182357.380776	11	479.8879	7.34437e-05	1.91691e-04
2024/04/11	15:03:02	--	ok	479.7820	71.526	0.082358	19.67	70.019	11.840	64703243.721096	11	479.8492	7.33498e-05	1.74554e-04
2024/04/11	15:03:08	ok	ok	480.0180	71.589	0.082369	19.68	70.013	11.849	65454252.823371	11	480.0585	7.36436e-05	1.74717e-04
2024/04/11	15:08:08	ok	ok	479.9500	71.574	0.082369	19.69	70.024	11.860	63829463.753096	11	480.0276	7.23457e-05	1.93695e-04
2024/04/11	15:13:08	ok	ok	479.9000	71.560	0.082369	19.68	70.051	11.855	63477873.164075	11	479.9590	7.30907e-05	1.98889e-04
2024/04/11	15:18:08	ok	ok	479.8500	71.542	0.082369	19.68	70.069	11.858	63231683.797132	11	479.9186	7.29418e-05	1.91724e-04
2024/04/11	15:23:08	ok	ok	479.8180	71.532	0.082369	19.65	70.045	11.834	64538116.460118	11	479.8687	7.35548e-05	1.94592e-04
2024/04/11	15:28:08	--	ok	479.7640	71.520	0.082369	19.64	70.042	11.824	63590824.083717	11	479.8349	7.28174e-05	1.91766e-04
2024/04/11	15:28:15	ok	ok	480.0040	71.587	0.08238	19.67	70.086	11.852	66705239.481002	11	480.0543	7.36047e-05	1.97393e-04
2024/04/11	15:33:14	ok	ok	479.9500	71.573	0.08238	19.67	70.068	11.849	63169368.136994	11	480.0106	7.32152e-05	1.77537e-04
2024/04/11	15:38:14	ok	ok	479.9060	71.557	0.08238	19.65	70.074	11.839	63323305.519828	11	479.9359	7.43056e-05	1.72050e-04
2024/04/11	15:43:14	ok	ok	479.8600	71.545	0.08238	19.67	70.068	11.849	63382908.705836	11	479.9043	7.37620e-05	1.85096e-04
2024/04/11	15:48:14	ok	ok	479.8140	71.533	0.08238	19.67	70.097	11.854	64831849.601007	11	479.8717	7.36035e-05	1.92394e-04
2024/04/11	15:53:14	--	ok	479.7740	71.524	0.08238	19.65	70.065	11.837	63256580.316244	11	479.8115	7.42359e-05	1.78103e-04
2024/04/11	15:53:20	ok	ok	480.0080	71.588	0.082391	19.67	70.086	11.852	68704626.070240	11	480.0554	7.37408e-05	1.84883e-04
2024/04/11	15:58:20	ok	ok	479.9540	71.572	0.082391	19.67	70.097	11.854	66122541.525230	11	480.0057	7.35637e-05	1.84554e-04
2024/04/11	16:03:20	ok	ok	479.9120	71.561	0.082391	19.67	70.124	11.858	65197097.856297	11	479.9603	7.34288e-05	1.88847e-04
2024/04/11	16:08:20	ok	ok	479.8660	71.547	0.082391	19.71	70.132	11.887	66009461.634724	11	479.9391	7.25624e-05	1.93414e-04
2024/04/11	16:13:20	ok	ok	479.8240	71.538	0.082391	19.68	70.138	11.870	65211427.756094	11	479.9044	7.22826e-05	1.85417e-04
2024/04/11	16:18:20	--	ok	479.7920	71.523	0.082391	19.67	70.166	11.865	65185219.251457	11	479.8455	7.30721e-05	1.90606e-04
2024/04/11	16:18:27	ok	ok	480.0040	71.586	0.082401	19.67	70.155	11.863	63941558.920318	11	480.0540	7.36208e-05	1.83046e-04
2024/04/11	16:23:26	ok	ok	479.9480	71.568	0.082401	19.65	70.182	11.857	62306624.930260	11	480.0043	7.34414e-05	1.83060e-04
2024/04/11	16:28:26	ok	ok	479.8980	71.556	0.082401	19.68	70.214	11.883	63659463.007154	11	479.9563	7.31163e-05	1.82223e-04
2024/04/11	16:33:26	ok	ok	479.8500	71.545	0.082401	19.67	70.184	11.868	62978101.427386	11	479.9072	7.33996e-05	1.82860e-04
2024/04/11	16:38:26	ok	ok	479.8100	71.531	0.082401	19.65	70.219	11.863	63190938.213469	11	479.8802	7.29251e-05	1.87601e-04
2024/04/11	16:43:26	--	ok	479.7660	71.525	0.082401	19.65	70.201	11.860	63833036.427578	11	479.8172	7.36101e-05	1.81415e-04
2024/04/11	16:43:33	ok	ok	480.0140	71.593	0.082413	19.65	70.210	11.862	63684830.042857	12	480.0393	7.52732e-05	1.86274e-04
2024/04/11	16:48:32	ok	ok	479.9560	71.575	0.082413	19.65	70.239	11.866	61454149.996010	11	480.0195	7.31697e-05	1.93680e-04
[truncated: 223 more rows]
