# Supplementary material for: Plastic Creep Constraint in Nylon Instrument Strings
Source: Materials (Basel). 2025 Jan 7;18(2):223. doi: 10.3390/ma18020223 (PMC11766866; doi:10.3390/ma18020223)
Supplement: Supplementary file 1 [file materials-18-00223-s001.zip › data_files/string_N28_nylon/string_test_data_N28_step_18.csv]

Date	Time	+-	f0	Frequency	Tension	LengthAdj	Temp	Rel.Hm	Abs.Hm	Pk.Magnitude	Harmonics	Fitted.f0	Bend.Stiff	Fit.Error
2024/04/12	08:22:03	--	ok	480.0460	71.530	0.082807	19.68	63.764	10.791	57657093.650068	11	480.1018	7.35155e-05	1.76289e-04
2024/04/12	08:22:12	--	ok	505.5900	78.538	0.084017	19.71	63.879	10.827	97709762.187614	11	505.4681	7.99161e-05	1.93265e-04
2024/04/12	08:22:20	--	ok	504.5140	78.344	0.083989	19.69	63.876	10.819	100540488.616505	11	504.3998	7.90483e-05	1.97761e-04
2024/04/12	08:22:27	--	ok	504.7100	78.451	0.084012	19.67	63.984	10.820	104488136.537203	11	504.5748	7.92667e-05	1.84559e-04
2024/04/12	08:22:35	--	ok	504.7940	78.498	0.084026	19.64	64.091	10.819	102897573.511540	11	504.6957	7.79817e-05	1.53541e-04
2024/04/12	08:22:43	ok	ok	504.8380	78.524	0.084035	19.58	64.186	10.800	101778609.383372	11	504.7387	7.79719e-05	1.71478e-04
2024/04/12	08:27:42	--	ok	503.2880	78.119	0.084035	19.60	66.123	11.135	98084165.967589	11	503.2210	7.68437e-05	2.21580e-04
2024/04/12	08:27:49	ok	ok	504.9700	78.653	0.084118	19.60	66.091	11.129	111106236.686784	11	504.8714	7.79034e-05	1.74228e-04
2024/04/12	08:32:48	--	ok	504.1060	78.422	0.084118	19.61	66.915	11.277	98103980.867707	11	504.0438	7.66414e-05	2.07058e-04
2024/04/12	08:32:55	ok	ok	504.9860	78.696	0.084161	19.61	66.896	11.273	110298792.139172	11	504.8947	7.81059e-05	1.74595e-04
2024/04/12	08:37:54	--	ok	504.3140	78.507	0.084161	19.61	67.298	11.341	105091623.060894	11	504.2656	7.70108e-05	1.71438e-04
2024/04/12	08:38:00	ok	ok	504.9780	78.712	0.084195	19.61	67.298	11.341	93207122.935857	10	504.9246	7.74961e-05	1.74953e-04
2024/04/12	08:43:00	--	ok	504.4060	78.554	0.084195	19.65	67.546	11.411	87302256.932952	11	504.4060	7.52603e-05	1.96670e-04
2024/04/12	08:43:06	ok	ok	505.0180	78.732	0.084223	19.65	67.509	11.405	111359254.627562	11	504.9499	7.74007e-05	1.64144e-04
2024/04/12	08:48:06	--	ok	504.4980	78.593	0.084223	19.64	67.698	11.428	101762718.431781	11	504.4690	7.59066e-05	2.00280e-04
2024/04/12	08:48:13	ok	ok	504.9780	78.748	0.084248	19.69	67.729	11.471	111720207.034857	11	504.9246	7.77366e-05	1.62184e-04
2024/04/12	08:53:12	--	ok	504.4820	78.609	0.084248	19.69	67.816	11.486	97001591.077924	11	504.4786	7.61528e-05	2.03062e-04
2024/04/12	08:53:19	ok	ok	505.0360	78.767	0.084272	19.68	67.803	11.475	117019478.603089	11	504.9458	7.82926e-05	1.67933e-04
2024/04/12	08:58:18	--	ok	504.5660	78.645	0.084272	19.72	67.907	11.521	103639132.602320	11	504.5203	7.68219e-05	1.74356e-04
2024/04/12	08:58:25	ok	ok	505.0140	78.773	0.084293	19.72	67.907	11.521	96299217.587179	11	504.9453	7.73910e-05	1.73249e-04
2024/04/12	09:03:24	--	ok	504.5440	78.652	0.084293	19.77	67.904	11.549	88198096.037929	11	504.5144	7.72566e-05	1.78297e-04
2024/04/12	09:03:31	ok	ok	505.0160	78.794	0.084315	19.79	67.861	11.560	117516065.217382	10	504.9575	7.77071e-05	1.68829e-04
2024/04/12	09:08:30	--	ok	504.5620	78.673	0.084315	19.79	68.005	11.585	104554487.795615	11	504.5245	7.71302e-05	1.71629e-04
2024/04/12	09:08:37	ok	ok	504.9940	78.800	0.084336	19.79	67.999	11.584	105650800.253798	11	504.9483	7.78684e-05	1.68493e-04
2024/04/12	09:13:36	--	ok	504.5660	78.680	0.084336	19.84	68.023	11.617	93175059.273729	11	504.5299	7.78747e-05	1.66035e-04
2024/04/12	09:13:43	ok	ok	505.0320	78.814	0.084357	19.85	68.064	11.633	110418056.011432	11	504.9808	7.74803e-05	1.68521e-04
2024/04/12	09:18:42	--	ok	504.6100	78.704	0.084357	19.88	68.013	11.644	104842377.671637	11	504.5920	7.62617e-05	2.00714e-04
2024/04/12	09:18:49	ok	ok	505.0020	78.815	0.084376	19.91	68.017	11.665	110331029.892097	11	504.9462	7.78003e-05	1.73407e-04
2024/04/12	09:23:48	--	ok	504.5880	78.701	0.084376	19.93	68.090	11.696	98485300.797586	11	504.5481	7.75301e-05	1.74344e-04
2024/04/12	09:23:55	ok	ok	505.0260	78.825	0.084396	19.96	68.026	11.705	104469332.271175	11	504.9725	7.77317e-05	1.68622e-04
2024/04/12	09:28:54	--	ok	504.5920	78.710	0.084396	19.96	68.122	11.721	94447323.126815	11	504.5519	7.73496e-05	1.96069e-04
2024/04/12	09:29:00	ok	ok	505.0200	78.832	0.084415	19.99	68.109	11.739	114157662.422927	11	504.9754	7.73590e-05	1.65604e-04
2024/04/12	09:34:00	--	ok	504.6020	78.723	0.084415	20.01	68.141	11.756	99592573.969862	10	504.5341	7.85317e-05	1.98892e-04
2024/04/12	09:34:06	ok	ok	505.0180	78.839	0.084435	20.02	68.170	11.770	114501470.412746	11	504.9579	7.79023e-05	1.75084e-04
2024/04/12	09:39:06	--	ok	504.5960	78.727	0.084435	20.07	68.072	11.782	99751560.318356	11	504.5400	7.83548e-05	1.88898e-04
2024/04/12	09:39:12	ok	ok	505.0400	78.845	0.084454	20.09	68.067	11.800	99611110.853763	10	504.9660	7.77212e-05	1.75407e-04
2024/04/12	09:44:12	--	ok	504.5940	78.728	0.084454	20.08	68.142	11.804	92250815.613372	11	504.5797	7.64621e-05	2.16233e-04
2024/04/12	09:44:18	ok	ok	505.0400	78.839	0.084473	20.09	68.182	11.820	105219360.979189	11	504.9687	7.74374e-05	1.75448e-04
2024/04/12	09:49:18	--	ok	504.6240	78.730	0.084473	20.13	68.122	11.839	99150679.352053	11	504.5612	7.76179e-05	1.93026e-04
2024/04/12	09:49:25	ok	ok	505.0280	78.843	0.084491	20.15	68.124	11.849	106098528.366940	11	504.9578	7.74760e-05	1.73207e-04
2024/04/12	09:54:24	--	ok	504.5880	78.723	0.084491	20.16	68.156	11.865	95984036.244490	11	504.5790	7.66971e-05	1.99619e-04
2024/04/12	09:54:31	ok	ok	505.0260	78.840	0.084511	20.18	68.150	11.873	104878441.458064	11	504.9635	7.73984e-05	1.82674e-04
2024/04/12	09:59:30	--	ok	504.5960	78.723	0.084511	20.19	68.200	11.891	98667250.970991	11	504.5825	7.71428e-05	2.15697e-04
2024/04/12	09:59:37	ok	ok	505.0580	78.845	0.08453	20.21	68.174	11.898	96649937.115963	11	504.9497	7.80406e-05	1.75918e-04
2024/04/12	10:04:36	--	ok	504.6260	78.732	0.08453	20.25	68.182	11.927	97619757.764634	11	504.5678	7.70259e-05	1.89753e-04
2024/04/12	10:04:42	ok	ok	505.0200	78.839	0.084549	20.26	68.173	11.937	100432471.265940	11	504.9372	7.81124e-05	1.70352e-04
2024/04/12	10:09:42	--	ok	504.5700	78.721	0.084549	20.29	68.228	11.965	99515249.637215	11	504.5420	7.71693e-05	1.97191e-04
2024/04/12	10:09:49	ok	ok	505.0380	78.840	0.084569	20.28	68.225	11.955	97503670.718111	11	504.9439	7.80451e-05	1.83556e-04
2024/04/12	10:14:48	--	ok	504.6040	78.739	0.084569	20.33	68.165	11.984	96957697.610916	11	504.5553	7.76723e-05	2.03107e-04
2024/04/12	10:14:55	ok	ok	505.0380	78.844	0.084589	20.36	68.191	12.009	95129276.282827	11	504.9280	7.82035e-05	1.89837e-04
2024/04/12	10:19:54	--	ok	504.5900	78.726	0.084589	20.39	68.177	12.025	99879002.041157	11	504.5347	7.79910e-05	1.91390e-04
2024/04/12	10:20:01	ok	ok	505.0340	78.834	0.084609	20.40	68.191	12.039	93715871.907213	11	504.9071	7.90641e-05	1.98274e-04
2024/04/12	10:25:00	--	ok	504.6000	78.726	0.084609	20.42	68.241	12.057	95673112.432386	11	504.5459	7.77732e-05	1.91838e-04
2024/04/12	10:25:06	ok	ok	505.0300	78.839	0.084628	20.44	68.170	12.063	92028218.521833	11	504.9190	7.84014e-05	1.99937e-04
2024/04/12	10:30:06	--	ok	504.5820	78.715	0.084628	20.47	68.177	12.085	94628076.551257	11	504.5453	7.67212e-05	1.99836e-04
2024/04/12	10:30:13	ok	ok	505.0300	78.831	0.084649	20.47	68.138	12.078	91406070.829401	11	504.9081	7.86769e-05	1.85290e-04
2024/04/12	10:35:12	--	ok	504.5800	78.716	0.084649	20.52	68.196	12.119	95126334.068722	11	504.5310	7.75733e-05	1.94720e-04
2024/04/12	10:35:19	ok	ok	505.0220	78.828	0.084669	20.54	68.173	12.133	88746692.546800	11	504.9296	7.86717e-05	2.15777e-04
2024/04/12	10:40:18	--	ok	504.5600	78.706	0.084669	20.58	68.159	12.154	93214932.042853	11	504.5010	7.80512e-05	1.90914e-04
2024/04/12	10:40:25	ok	ok	504.9980	78.828	0.084691	20.56	68.145	12.140	86692514.086083	11	504.9390	7.79630e-05	2.06352e-04
2024/04/12	10:45:24	--	ok	504.5480	78.708	0.084691	20.64	68.191	12.209	86565864.623941	11	504.5031	7.76343e-05	1.93881e-04
2024/04/12	10:45:31	ok	ok	505.0320	78.833	0.084712	20.63	68.132	12.188	83846183.400088	11	504.9785	7.76814e-05	2.21948e-04
2024/04/12	10:50:30	--	ok	504.5540	78.696	0.084712	20.66	68.183	12.219	88457029.469035	11	504.5392	7.69069e-05	2.06440e-04
2024/04/12	10:50:37	ok	ok	505.0100	78.820	0.084734	20.66	68.145	12.212	90791961.347635	11	504.9478	7.77965e-05	2.10366e-04
2024/04/12	10:55:36	--	ok	504.5440	78.691	0.084734	20.70	68.205	12.253	95110106.006598	11	504.5515	7.58926e-05	2.25825e-04
2024/04/12	10:55:43	ok	ok	505.0320	78.827	0.084756	20.72	68.168	12.256	96725002.364618	11	504.9673	7.75616e-05	2.24241e-04
2024/04/12	11:00:42	--	ok	504.5460	78.694	0.084756	20.74	68.182	12.277	96163940.373472	11	504.5133	7.69647e-05	1.95191e-04
2024/04/12	11:00:49	ok	ok	505.0300	78.822	0.084778	20.74	68.182	12.277	91717412.333399	11	504.9746	7.77890e-05	2.17870e-04
2024/04/12	11:05:48	--	ok	504.5600	78.692	0.084778	20.80	68.147	12.313	94081963.903076	11	504.5770	7.49677e-05	2.48523e-04
2024/04/12	11:05:54	ok	ok	505.0160	78.815	0.084799	20.80	68.165	12.316	96680349.564291	11	504.9578	7.74328e-05	2.22788e-04
2024/04/12	11:10:54	--	ok	504.5520	78.683	0.084799	20.84	68.156	12.343	96426488.604525	11	504.5446	7.56789e-05	2.32037e-04
2024/04/12	11:11:01	ok	ok	505.0280	78.809	0.084821	20.86	68.110	12.346	86964449.907345	11	504.9437	7.78066e-05	2.07444e-04
2024/04/12	11:16:00	--	ok	504.5280	78.667	0.084821	20.90	68.177	12.389	82867866.348435	11	504.5247	7.55977e-05	2.27744e-04
2024/04/12	11:16:07	ok	ok	505.0220	78.803	0.084844	20.94	68.165	12.416	96286915.334182	11	504.9422	7.75534e-05	2.01545e-04
2024/04/12	11:21:06	--	ok	504.5260	78.660	0.084844	20.97	68.209	12.445	94755723.295660	11	504.5004	7.58703e-05	2.36077e-04
2024/04/12	11:21:13	ok	ok	505.0080	78.789	0.084867	20.96	68.159	12.426	98215039.396042	11	504.9253	7.74418e-05	2.11196e-04
2024/04/12	11:26:12	--	ok	504.5000	78.650	0.084867	21.00	68.197	12.464	96787410.351070	12	504.4876	7.57510e-05	2.10930e-04
2024/04/12	11:26:18	ok	ok	505.0040	78.791	0.084891	21.00	68.159	12.457	100680981.550922	11	504.9224	7.79050e-05	1.99520e-04
2024/04/12	11:31:18	--	ok	504.4920	78.644	0.084891	21.07	68.173	12.510	95466560.885801	12	504.4902	7.57324e-05	2.24923e-04
2024/04/12	11:31:25	ok	ok	505.0500	78.794	0.084915	21.11	68.170	12.542	106669945.079817	11	504.9247	7.93226e-05	2.07972e-04
2024/04/12	11:36:24	--	ok	504.5100	78.643	0.084915	21.17	68.164	12.582	100177888.352841	12	504.4826	7.64840e-05	2.16886e-04
2024/04/12	11:36:31	ok	ok	505.0100	78.781	0.084939	21.20	68.132	12.598	92739344.400556	11	504.9139	7.84901e-05	1.88888e-04
2024/04/12	11:41:30	--	ok	504.4760	78.634	0.084939	21.26	68.104	12.633	88031058.753209	12	504.4651	7.59485e-05	2.17165e-04
2024/04/12	11:41:36	ok	ok	505.0460	78.782	0.084964	21.27	68.095	12.641	106803290.628514	11	504.9288	7.82776e-05	2.01649e-04
2024/04/12	11:46:36	--	ok	504.4940	78.631	0.084964	21.33	68.138	12.691	101236694.195870	12	504.4069	7.78226e-05	1.85965e-04
2024/04/12	11:46:43	ok	ok	505.0120	78.767	0.084989	21.34	68.101	12.695	100801641.882577	11	504.9073	7.76022e-05	1.97480e-04
2024/04/12	11:51:42	--	ok	504.4520	78.614	0.084989	21.38	68.119	12.728	98518505.485729	12	504.4132	7.54228e-05	2.33296e-04
2024/04/12	11:51:48	ok	ok	505.0080	78.761	0.085016	21.41	68.077	12.742	110224441.998696	11	504.8818	7.87821e-05	1.94231e-04
2024/04/12	11:56:48	--	ok	504.4340	78.600	0.085016	21.45	68.151	12.788	99542823.304828	12	504.3976	7.56947e-05	2.27089e-04
2024/04/12	11:56:54	ok	ok	505.0120	78.757	0.085043	21.45	68.145	12.786	114151227.982305	11	504.8701	7.93003e-05	1.90803e-04
2024/04/12	12:01:54	--	ok	504.4300	78.588	0.085043	21.52	68.177	12.844	108967122.664793	14	504.4344	7.37799e-05	2.28855e-04
2024/04/12	12:02:00	ok	ok	505.0060	78.752	0.085071	21.54	68.142	12.849	115242366.366040	11	504.8772	7.89059e-05	1.81162e-04
2024/04/12	12:07:00	--	ok	504.4260	78.583	0.085071	21.60	68.113	12.887	106065394.620845	12	504.3812	7.55409e-05	2.28959e-04
2024/04/12	12:07:07	ok	ok	505.0100	78.749	0.085099	21.62	68.081	12.901	93787063.052336	11	504.9620	7.57509e-05	2.30025e-04
2024/04/12	12:12:06	--	ok	504.3840	78.574	0.085099	21.67	68.081	12.933	90175591.758871	13	504.3581	7.53127e-05	2.23962e-04
2024/04/12	12:12:13	ok	ok	505.0260	78.750	0.085129	21.71	68.090	12.967	97997388.972631	11	504.9582	7.66929e-05	2.24580e-04
2024/04/12	12:17:12	--	ok	504.3900	78.569	0.085129	21.77	68.128	13.016	90547875.441189	13	504.3571	7.53497e-05	2.06671e-04
2024/04/12	12:17:19	ok	ok	505.0400	78.745	0.085159	21.78	68.113	13.023	99167312.689995	12	504.9428	7.79367e-05	1.96069e-04
2024/04/12	12:22:18	--	ok	504.3700	78.557	0.085159	21.82	68.159	13.064	91243126.912325	12	504.3368	7.59651e-05	2.07631e-04
2024/04/12	12:22:25	ok	ok	504.9780	78.730	0.085189	21.84	68.154	13.075	121039212.663960	11	504.9025	7.75422e-05	1.82130e-04
2024/04/12	12:27:24	--	ok	504.3440	78.537	0.085189	21.91	68.177	13.132	110172582.116704	12	504.3110	7.59091e-05	2.29700e-04
2024/04/12	12:27:31	ok	ok	505.0400	78.730	0.085221	21.92	68.122	13.131	117817743.594187	11	504.9046	7.87499e-05	1.88736e-04
2024/04/12	12:32:31	--	ok	504.3560	78.534	0.085221	21.96	68.132	13.166	112174568.741081	12	504.3168	7.54860e-05	2.29970e-04
2024/04/12	12:32:38	ok	ok	505.0020	78.718	0.085252	21.98	68.133	13.176	117680487.922610	11	504.9077	7.73858e-05	2.10170e-04
2024/04/12	12:37:37	--	ok	504.3340	78.521	0.085252	22.01	68.150	13.202	111245647.430420	12	504.2808	7.59415e-05	2.25700e-04
2024/04/12	12:37:43	ok	ok	505.0160	78.713	0.085285	22.02	68.191	13.220	106958899.063549	11	504.9398	7.61417e-05	2.37815e-04
2024/04/12	12:42:43	--	ok	504.3160	78.506	0.085285	22.08	68.183	13.263	94605907.036657	12	504.2686	7.57681e-05	2.24256e-04
2024/04/12	12:42:50	ok	ok	505.0160	78.713	0.085318	22.09	68.186	13.276	120386114.804961	11	504.9126	7.74968e-05	1.95459e-04
2024/04/12	12:47:49	--	ok	504.3040	78.504	0.085318	22.16	68.209	13.333	111683997.787189	14	504.3079	7.36972e-05	2.23493e-04
2024/04/12	12:47:56	ok	ok	504.9820	78.707	0.085353	22.14	68.177	13.307	116691656.661271	11	504.9065	7.77195e-05	1.93914e-04
2024/04/12	12:52:55	--	ok	504.1780	78.473	0.085353	21.99	68.539	13.267	111394104.878292	12	504.1478	7.61957e-05	2.27312e-04
2024/04/12	12:53:02	ok	ok	505.0300	78.716	0.085393	21.99	68.586	13.276	114809854.407236	11	504.9466	7.72056e-05	1.94841e-04
2024/04/12	12:58:01	--	ok	504.1580	78.466	0.085393	21.28	69.834	12.974	107508442.112017	12	504.1074	7.67949e-05	2.31293e-04
2024/04/12	12:58:08	ok	ok	505.0080	78.717	0.085434	21.30	69.845	12.988	108067530.035928	11	504.9297	7.77908e-05	1.98239e-04
2024/04/12	13:03:07	--	ok	504.2980	78.513	0.085434	20.97	70.059	12.783	101840517.605433	12	504.2583	7.65703e-05	2.02958e-04
2024/04/12	13:03:14	ok	ok	505.0160	78.722	0.085468	20.98	70.092	12.799	104023387.048627	11	504.9431	7.74491e-05	2.06650e-04
2024/04/12	13:08:13	--	ok	504.3840	78.545	0.085468	20.73	70.175	12.626	98216591.793083	11	504.3325	7.71205e-05	2.18618e-04
2024/04/12	13:08:20	ok	ok	505.0060	78.730	0.085498	20.74	70.187	12.638	101928637.492931	11	504.9384	7.77221e-05	2.05245e-04
2024/04/12	13:13:19	--	ok	504.4100	78.563	0.085498	20.54	70.211	12.496	98585136.735805	11	504.3792	7.70265e-05	2.07018e-04
2024/04/12	13:13:25	ok	ok	505.0080	78.736	0.085527	20.59	70.269	12.540	97174880.793423	11	504.9619	7.73452e-05	2.02107e-04
2024/04/12	13:18:25	--	ok	504.4400	78.583	0.085527	20.44	70.239	12.429	94988190.996178	11	504.4167	7.72464e-05	2.00514e-04
2024/04/12	13:18:31	ok	ok	505.0420	78.744	0.085553	20.43	70.274	12.426	95684011.986913	11	504.9502	7.78273e-05	1.85092e-04
2024/04/12	13:23:31	--	ok	504.4940	78.597	0.085553	20.35	70.285	12.366	93889880.630953	11	504.4600	7.73051e-05	1.97461e-04
2024/04/12	13:23:38	ok	ok	505.0120	78.745	0.085578	20.35	70.266	12.363	92331816.536317	11	504.9443	7.77233e-05	1.75015e-04
2024/04/12	13:28:37	--	ok	504.4940	78.598	0.085578	20.25	70.306	12.299	97116745.450158	11	504.4640	7.77531e-05	1.97950e-04
2024/04/12	13:28:44	ok	ok	505.0460	78.748	0.085602	20.22	70.301	12.279	89734897.424157	11	504.9653	7.73732e-05	1.65017e-04
2024/04/12	13:33:43	--	ok	504.5480	78.611	0.085602	20.18	70.294	12.247	92959024.295699	11	504.4994	7.76228e-05	1.98136e-04
2024/04/12	13:33:49	ok	ok	504.9980	78.742	0.085624	20.16	70.311	12.240	90611375.509650	11	504.9366	7.74056e-05	1.58832e-04
2024/04/12	13:38:49	--	ok	504.5120	78.609	0.085624	20.11	70.280	12.195	94124841.789591	11	504.4925	7.73859e-05	2.04671e-04
2024/04/12	13:38:56	ok	ok	505.0220	78.750	0.085648	20.11	70.280	12.195	91929734.753168	11	504.9452	7.77914e-05	1.67163e-04
2024/04/12	13:43:55	--	ok	504.5440	78.617	0.085648	20.08	70.303	12.178	94782547.217689	11	504.4859	7.80790e-05	1.96076e-04
2024/04/12	13:44:02	ok	ok	505.0120	78.750	0.08567	20.08	70.285	12.175	93372399.853407	11	504.9534	7.77484e-05	1.67026e-04
2024/04/12	13:49:01	--	ok	504.5600	78.623	0.08567	20.05	70.298	12.156	93320772.599192	11	504.5013	7.80640e-05	2.00996e-04
2024/04/12	13:49:08	ok	ok	505.0320	78.750	0.085691	20.04	70.288	12.145	84486608.588962	11	504.9807	7.70921e-05	1.62770e-04
2024/04/12	13:54:07	--	ok	504.5700	78.619	0.085691	19.99	70.289	12.115	85579068.422858	11	504.5564	7.68141e-05	2.27777e-04
2024/04/12	13:54:14	ok	ok	505.0340	78.748	0.085712	20.01	70.283	12.125	89734056.994132	11	504.9772	7.72726e-05	1.51812e-04
2024/04/12	13:59:13	--	ok	504.5920	78.628	0.085712	19.99	70.311	12.119	89168958.709450	11	504.5299	7.82841e-05	1.88867e-04
2024/04/12	13:59:20	ok	ok	505.0120	78.747	0.085732	19.96	70.294	12.095	94509163.753585	11	504.9700	7.69411e-05	1.58406e-04
2024/04/12	14:04:19	--	ok	504.5760	78.621	0.085732	19.93	70.260	12.068	95816593.182968	11	504.5502	7.69923e-05	2.13881e-04
2024/04/12	14:04:26	ok	ok	505.0140	78.748	0.085752	19.95	70.280	12.081	96135665.128910	11	504.9686	7.74556e-05	1.66303e-04
2024/04/12	14:09:25	--	ok	504.5900	78.620	0.085752	19.99	70.311	12.119	98657222.745819	11	504.5671	7.67092e-05	2.16561e-04
2024/04/12	14:09:32	ok	ok	505.0140	78.743	0.085772	19.96	70.294	12.095	96568251.871584	11	504.9575	7.77087e-05	1.61101e-04
2024/04/12	14:14:31	--	ok	504.5820	78.624	0.085772	19.95	70.340	12.092	99839828.140362	11	504.5712	7.68100e-05	1.58578e-04
2024/04/12	14:14:38	ok	ok	505.0260	78.744	0.085793	19.95	70.330	12.090	92647794.338109	11	504.9625	7.76386e-05	1.60695e-04
2024/04/12	14:19:37	--	ok	504.6020	78.622	0.085793	19.95	70.292	12.083	97249597.414659	11	504.5652	7.71294e-05	2.22990e-04
2024/04/12	14:19:44	ok	ok	505.0220	78.736	0.085812	19.95	70.280	12.081	96448900.966651	11	504.9598	7.75110e-05	1.54544e-04
2024/04/12	14:24:43	--	ok	504.6020	78.618	0.085812	19.96	70.285	12.093	97318178.962759	11	504.5472	7.77373e-05	2.00583e-04
2024/04/12	14:24:50	ok	ok	505.0340	78.735	0.085831	19.95	70.292	12.083	94060398.394658	11	504.9670	7.72109e-05	1.61693e-04
2024/04/12	14:29:49	--	ok	504.6020	78.613	0.085831	19.95	70.311	12.087	93608271.253143	11	504.5341	7.83088e-05	1.90274e-04
2024/04/12	14:29:55	ok	ok	505.0160	78.731	0.08585	19.95	70.301	12.085	97403820.015886	11	504.9288	7.80186e-05	1.47254e-04
2024/04/12	14:34:55	--	ok	504.6060	78.614	0.08585	19.98	70.297	12.107	95547422.348654	11	504.5280	7.85866e-05	1.87513e-04
2024/04/12	14:35:01	ok	ok	505.0200	78.727	0.08587	19.95	70.321	12.088	94950582.352391	11	504.9328	7.78211e-05	1.57571e-04
2024/04/12	14:40:01	--	ok	504.6020	78.609	0.08587	19.98	70.326	12.112	89004888.550107	11	504.5266	7.80292e-05	1.94847e-04
2024/04/12	14:40:08	ok	ok	505.0100	78.725	0.085889	19.96	70.306	12.097	102703502.091435	11	504.9404	7.71625e-05	1.49075e-04
2024/04/12	14:45:07	--	ok	504.5980	78.608	0.085889	19.96	70.312	12.098	100962092.765298	11	504.5393	7.73459e-05	2.03345e-04
2024/04/12	14:45:14	ok	ok	505.0100	78.724	0.085908	19.98	70.326	12.112	105119560.590390	11	504.9423	7.72711e-05	1.44488e-04
2024/04/12	14:50:13	--	ok	504.5900	78.603	0.085908	19.99	70.329	12.122	102843661.701109	11	504.5119	7.83998e-05	1.94373e-04
2024/04/12	14:50:20	ok	ok	505.0240	78.722	0.085928	19.99	70.329	12.122	106422639.859645	11	504.9396	7.79496e-05	1.42483e-04
2024/04/12	14:55:19	--	ok	504.6080	78.605	0.085928	19.98	70.365	12.119	102316242.960722	11	504.5218	7.83024e-05	1.98738e-04
2024/04/12	14:55:25	ok	ok	505.0140	78.718	0.085947	19.99	70.349	12.125	110494162.502791	11	504.9219	7.78777e-05	1.49553e-04
2024/04/12	15:00:25	--	ok	504.5860	78.597	0.085947	20.04	70.384	12.162	104533116.716107	11	504.5040	7.85364e-05	2.00575e-04
2024/04/12	15:00:31	ok	ok	505.0180	78.720	0.085967	20.02	70.333	12.143	109180745.818393	11	504.9331	7.78875e-05	1.45702e-04
2024/04/12	15:05:31	--	ok	504.6000	78.600	0.085967	20.04	70.344	12.155	105219374.291233	11	504.5110	7.86548e-05	1.97821e-04
2024/04/12	15:05:38	ok	ok	505.0120	78.715	0.085987	20.04	70.375	12.160	112975212.323639	11	504.9201	7.81916e-05	1.48260e-04
2024/04/12	15:10:37	--	ok	504.5960	78.594	0.085987	20.05	70.376	12.170	106895988.788198	11	504.5243	7.78285e-05	2.00372e-04
2024/04/12	15:10:44	ok	ok	505.0120	78.712	0.086007	20.04	70.375	12.160	113985968.259294	11	504.9204	7.78709e-05	1.59369e-04
2024/04/12	15:15:43	--	ok	504.5880	78.591	0.086007	20.05	70.376	12.170	105945601.699844	11	504.5125	7.81435e-05	1.94854e-04
2024/04/12	15:15:50	ok	ok	505.0080	78.710	0.086027	20.04	70.375	12.160	113347259.864415	11	504.9301	7.74098e-05	1.50695e-04
2024/04/12	15:20:49	--	ok	504.5900	78.590	0.086027	20.08	70.353	12.187	107180792.625878	11	504.5097	7.82010e-05	2.00055e-04
2024/04/12	15:20:55	ok	ok	505.0120	78.709	0.086047	20.02	70.353	12.147	113529957.113736	11	504.9311	7.76661e-05	1.42864e-04
2024/04/12	15:25:55	--	ok	504.5800	78.588	0.086047	20.08	70.431	12.200	107015856.011883	11	504.5144	7.79213e-05	1.95993e-04
2024/04/12	15:26:01	ok	ok	505.0260	78.710	0.086067	20.08	70.384	12.192	114089158.826616	11	504.9483	7.78631e-05	1.50532e-04
2024/04/12	15:31:01	--	ok	504.6040	78.590	0.086067	20.09	70.422	12.208	106232814.756308	11	504.5226	7.81837e-05	1.83038e-04
2024/04/12	15:31:08	ok	ok	505.0120	78.704	0.086086	20.11	70.457	12.226	116582443.688900	11	504.9362	7.75764e-05	1.51247e-04
2024/04/12	15:36:07	--	ok	504.5800	78.585	0.086086	20.11	70.417	12.219	110648059.816161	11	504.5154	7.80651e-05	1.97423e-04
2024/04/12	15:36:14	ok	ok	505.0180	78.707	0.086107	20.09	70.462	12.215	114549786.025494	11	504.9276	7.87899e-05	1.67681e-04
2024/04/12	15:41:13	--	ok	504.5920	78.587	0.086107	20.12	70.448	12.234	110190134.225172	11	504.5537	7.71798e-05	1.50401e-04
2024/04/12	15:41:20	ok	ok	505.0140	78.708	0.086127	20.11	70.436	12.222	118219209.294605	11	504.9313	7.83661e-05	1.62695e-04
2024/04/12	15:46:19	--	ok	504.5880	78.580	0.086127	20.11	70.457	12.226	112466304.673860	11	504.5212	7.81904e-05	1.94490e-04
2024/04/12	15:46:26	ok	ok	505.0180	78.702	0.086147	20.12	70.439	12.232	117633123.642707	11	504.9392	7.81553e-05	1.57872e-04
2024/04/12	15:51:25	--	ok	504.5920	78.577	0.086147	20.12	70.477	12.239	111884794.844089	11	504.5041	7.85728e-05	1.90123e-04
2024/04/12	15:51:32	ok	ok	505.0140	78.696	0.086167	20.12	70.439	12.232	116024175.689054	11	504.9370	7.78378e-05	1.52173e-04
2024/04/12	15:56:31	--	ok	504.5860	78.576	0.086167	20.13	70.468	12.247	113296782.894295	11	504.5073	7.81956e-05	1.94216e-04
2024/04/12	15:56:38	ok	ok	505.0140	78.697	0.086187	20.13	70.468	12.247	118334633.987715	11	504.9267	7.81874e-05	1.51736e-04
2024/04/12	16:01:37	--	ok	504.5920	78.575	0.086187	20.13	70.518	12.255	110978980.981692	11	504.5006	7.86834e-05	1.97931e-04
2024/04/12	16:01:44	ok	ok	505.0020	78.693	0.086207	20.13	70.509	12.254	114611943.101055	11	504.9262	7.82200e-05	1.43741e-04
2024/04/12	16:06:43	--	ok	504.5780	78.569	0.086207	20.15	70.521	12.265	107884448.715823	11	504.4839	7.87283e-05	1.85397e-04
2024/04/12	16:06:50	ok	ok	505.0080	78.696	0.086227	20.15	70.521	12.265	116683610.752748	11	504.9175	7.88071e-05	1.59198e-04
2024/04/12	16:11:49	--	ok	504.5820	78.570	0.086227	20.18	70.555	12.292	110718974.014252	11	504.5072	7.80921e-05	1.94182e-04
2024/04/12	16:11:56	ok	ok	505.0200	78.693	0.086247	20.16	70.523	12.277	117386854.723112	11	504.9400	7.79075e-05	1.50237e-04
2024/04/12	16:16:55	--	ok	504.5860	78.568	0.086247	20.16	70.562	12.284	108803755.165476	11	504.4999	7.83824e-05	1.87088e-04
2024/04/12	16:17:02	ok	ok	505.0120	78.690	0.086268	20.16	70.541	12.280	119818869.982172	11	504.9383	7.78580e-05	1.52105e-04
2024/04/12	16:22:01	--	ok	504.5820	78.568	0.086268	20.18	70.564	12.294	111372820.155303	11	504.4967	7.83000e-05	1.87317e-04
2024/04/12	16:22:08	ok	ok	505.0080	78.693	0.086288	20.16	70.571	12.286	120055114.266111	11	504.9381	7.78721e-05	1.44464e-04
2024/04/12	16:27:07	--	ok	504.5680	78.564	0.086288	20.16	70.562	12.284	106322997.351498	11	504.5327	7.74114e-05	1.93953e-04
2024/04/12	16:27:14	ok	ok	504.9780	78.688	0.086309	20.18	70.603	12.301	109753850.888174	11	504.9386	7.84037e-05	1.70934e-04
2024/04/12	16:32:13	--	ok	504.5400	78.563	0.086309	20.18	70.582	12.297	97713381.013919	11	504.5138	7.80146e-05	1.88400e-04
2024/04/12	16:32:20	ok	ok	505.0480	78.701	0.086331	20.16	70.591	12.289	117966795.227486	11	504.9848	7.79379e-05	1.61025e-04
2024/04/12	16:37:19	--	ok	504.6080	78.571	0.086331	20.21	70.619	12.325	110584899.195831	11	504.5621	7.77612e-05	1.60723e-04
2024/04/12	16:37:26	ok	ok	504.9760	78.686	0.08635	20.16	70.660	12.301	115395412.649202	11	504.9378	7.85145e-05	1.61393e-04
2024/04/12	16:42:25	--	ok	504.5400	78.565	0.08635	20.15	70.637	12.286	110538811.384356	11	504.4969	7.90461e-05	1.81269e-04
2024/04/12	16:42:32	ok	ok	505.0320	78.696	0.086372	20.16	70.631	12.296	119406535.945299	11	504.9983	7.74057e-05	1.55154e-04
2024/04/12	16:47:31	--	ok	504.5960	78.568	0.086372	20.18	70.690	12.316	110879929.508064	11	504.5563	7.76620e-05	1.88833e-04
2024/04/12	16:47:37	ok	ok	505.0160	78.690	0.086392	20.15	70.665	12.290	121155964.521019	11	504.9694	7.78323e-05	1.49158e-04
2024/04/12	16:52:37	--	ok	504.5760	78.561	0.086392	20.15	70.686	12.294	110253047.550852	11	504.5338	7.80789e-05	1.81262e-04
2024/04/12	16:52:44	ok	ok	505.0300	78.688	0.086412	20.15	70.686	12.294	115597669.150292	11	504.9867	7.71803e-05	1.53540e-04
2024/04/12	16:57:43	--	ok	504.5880	78.562	0.086412	20.13	70.704	12.288	110810030.968957	11	504.5748	7.67699e-05	1.91619e-04
2024/04/12	16:57:50	ok	ok	505.0040	78.683	0.086432	20.15	70.745	12.304	116553342.102278	11	504.9673	7.75375e-05	1.49028e-04
2024/04/12	17:02:49	--	ok	504.5660	78.557	0.086432	20.15	70.724	12.301	108322016.593717	11	504.5555	7.76778e-05	2.08208e-04
2024/04/12	17:02:55	ok	ok	505.0420	78.686	0.086453	20.12	70.701	12.278	108063222.229360	11	504.9964	7.71716e-05	1.61749e-04
2024/04/12	17:07:55	--	ok	504.5840	78.561	0.086453	20.15	70.724	12.301	102317073.827625	11	504.5976	7.61265e-05	1.51094e-04
2024/04/12	17:08:02	ok	ok	505.0360	78.683	0.086474	20.15	70.745	12.304	109922024.080635	11	504.9863	7.77221e-05	1.47305e-04
2024/04/12	17:13:01	--	ok	504.5900	78.559	0.086474	20.13	70.779	12.301	105057054.967297	11	504.5766	7.70485e-05	1.58385e-04
2024/04/12	17:13:07	ok	ok	505.0260	78.677	0.086494	20.13	70.732	12.292	109247373.033943	11	504.9656	7.82565e-05	1.46777e-04
2024/04/12	17:18:07	--	ok	504.5720	78.552	0.086494	20.13	70.779	12.301	105847762.526902	11	504.5442	7.80788e-05	1.57990e-04
2024/04/12	17:18:13	ok	ok	505.0300	78.681	0.086514	20.13	70.779	12.301	105902983.883647	11	504.9675	7.80419e-05	1.47892e-04
2024/04/12	17:23:13	--	ok	504.5740	78.554	0.086514	20.12	70.828	12.300	104178006.279435	11	504.5551	7.79887e-05	1.49117e-04
2024/04/12	17:23:20	ok	ok	505.0360	78.682	0.086535	20.12	70.816	12.297	100605416.377028	11	504.9680	7.83253e-05	1.71863e-04
2024/04/12	17:28:19	--	ok	504.5920	78.551	0.086535	20.12	70.828	12.300	100069174.907516	11	504.5697	7.73652e-05	1.82041e-04
2024/04/12	17:28:26	ok	ok	505.0240	78.672	0.086555	20.13	70.829	12.309	101686726.984466	11	504.9441	7.86595e-05	1.58605e-04
2024/04/12	17:33:25	--	ok	504.5780	78.545	0.086555	20.11	70.852	12.294	98505606.784915	11	504.4919	7.93896e-05	1.84835e-04
2024/04/12	17:33:32	ok	ok	504.9940	78.669	0.086576	20.09	70.802	12.274	99284612.418426	11	504.9582	7.78851e-05	1.49695e-04
2024/04/12	17:38:31	--	ok	504.5440	78.547	0.086576	20.08	70.887	12.279	102382645.426441	11	504.5236	7.79872e-05	1.88239e-04
2024/04/12	17:38:38	ok	ok	505.0540	78.674	0.086597	20.09	70.871	12.286	97346048.521909	11	505.0048	7.71471e-05	1.53928e-04
2024/04/12	17:43:37	--	ok	504.6040	78.554	0.086597	20.08	70.896	12.281	100125134.549650	11	504.5215	7.94579e-05	1.94526e-04
2024/04/12	17:43:43	ok	ok	504.9900	78.663	0.086616	20.09	70.889	12.289	96163225.656535	11	504.9532	7.75333e-05	1.53295e-04
2024/04/12	17:48:43	--	ok	504.5400	78.541	0.086616	20.05	70.901	12.261	97366072.039744	11	504.5222	7.81546e-05	1.88993e-04
2024/04/12	17:48:50	ok	ok	505.0260	78.669	0.086638	20.08	70.896	12.281	94373854.921102	11	504.9891	7.77749e-05	1.52215e-04
2024/04/12	17:53:49	--	ok	504.5660	78.543	0.086638	20.07	70.924	12.276	94896496.136294	11	504.5688	7.73073e-05	2.01024e-04
2024/04/12	17:53:56	ok	ok	505.0160	78.665	0.086659	20.04	70.916	12.254	91644008.743871	11	504.9850	7.74761e-05	1.63703e-04
2024/04/12	17:58:55	--	ok	504.5640	78.543	0.086659	20.04	70.938	12.257	96454089.264310	11	504.5950	7.69551e-05	1.44058e-04
2024/04/12	17:59:02	ok	ok	505.0440	78.667	0.08668	20.04	70.916	12.254	94645887.796934	11	504.9950	7.77501e-05	1.53376e-04
2024/04/12	18:04:01	--	ok	504.5980	78.542	0.08668	20.02	70.965	12.253	96986744.316579	11	504.5893	7.76373e-05	1.37472e-04
2024/04/12	18:04:07	ok	ok	505.0240	78.654	0.086699	20.01	70.971	12.244	97721234.603720	11	504.9839	7.77462e-05	1.55004e-04
2024/04/12	18:09:07	--	ok	504.5780	78.534	0.086699	19.98	70.965	12.222	96627658.724595	11	504.5797	7.71144e-05	1.44970e-04
2024/04/12	18:09:14	ok	ok	505.0240	78.654	0.08672	19.99	71.006	12.239	95743398.178987	11	504.9878	7.77338e-05	1.52858e-04
2024/04/12	18:14:13	--	ok	504.5820	78.536	0.08672	19.98	70.985	12.225	101047091.056947	11	504.5903	7.70280e-05	1.47676e-04
2024/04/12	18:14:20	ok	ok	505.0340	78.655	0.08674	19.98	71.003	12.229	84545512.432609	11	504.9566	7.87722e-05	1.41967e-04
2024/04/12	18:19:19	--	ok	504.5820	78.531	0.08674	19.96	71.022	12.220	88466045.936755	11	504.6035	7.63770e-05	2.00165e-04
2024/04/12	18:19:26	ok	ok	505.0180	78.652	0.08676	19.95	71.038	12.212	80653460.291148	11	504.9695	7.83738e-05	1.59075e-04
2024/04/12	18:24:25	--	ok	504.5860	78.532	0.08676	19.91	71.031	12.182	86781872.801830	11	504.6506	7.46402e-05	2.01923e-04
2024/04/12	18:24:32	ok	ok	505.0340	78.646	0.08678	19.89	71.029	12.170	81868624.267561	11	504.9268	8.03306e-05	1.88975e-04
2024/04/12	18:29:31	--	ok	504.5920	78.527	0.08678	19.86	71.052	12.155	85907055.278423	11	504.6384	7.52899e-05	1.74666e-04
2024/04/12	18:29:38	ok	ok	505.0200	78.642	0.086799	19.89	71.038	12.172	98412409.950639	11	504.9695	7.79893e-05	1.45310e-04
2024/04/12	18:34:37	--	ok	504.5840	78.524	0.086799	19.85	71.049	12.143	97922497.411071	11	504.6132	7.58744e-05	1.45886e-04
2024/04/12	18:34:44	ok	ok	505.0480	78.646	0.086819	19.86	71.090	12.162	84224844.849181	11	504.9948	7.71013e-05	1.80928e-04
2024/04/12	18:39:43	--	ok	504.6000	78.523	0.086819	19.85	71.109	12.153	85398388.600182	11	504.6137	7.59020e-05	1.77439e-04
2024/04/12	18:39:50	ok	ok	505.0300	78.635	0.086838	19.82	71.081	12.130	102103156.379239	11	504.9407	7.86091e-05	1.51789e-04
2024/04/12	18:44:49	--	ok	504.5980	78.521	0.086838	19.82	71.112	12.135	101631554.959435	11	504.5761	7.74362e-05	1.41673e-04
2024/04/12	18:44:56	ok	ok	505.0240	78.636	0.086858	19.81	71.121	12.127	104752884.075176	11	504.9506	7.83070e-05	1.57996e-04
2024/04/12	18:49:55	--	ok	504.5960	78.518	0.086858	19.77	71.131	12.098	101803031.814515	11	504.5729	7.73180e-05	1.51495e-04
2024/04/12	18:50:02	ok	ok	505.0220	78.632	0.086877	19.77	71.141	12.100	106319466.949886	11	504.9569	7.80617e-05	1.53210e-04
2024/04/12	18:55:01	--	ok	504.6020	78.517	0.086877	19.75	71.177	12.095	100138609.595435	11	504.6012	7.65224e-05	1.52715e-04
2024/04/12	18:55:08	ok	ok	504.9780	78.626	0.086896	19.74	71.145	12.080	100253804.394795	11	504.9492	7.77264e-05	1.56887e-04
2024/04/12	19:00:07	--	ok	504.5600	78.511	0.086896	19.69	71.145	12.050	97933279.632769	11	504.5608	7.77486e-05	1.51924e-04
2024/04/12	19:00:13	ok	ok	505.0540	78.634	0.086917	19.71	71.148	12.060	97883479.499726	11	504.9599	7.84607e-05	1.47008e-04
2024/04/12	19:05:13	--	ok	504.6280	78.519	0.086917	19.67	71.200	12.040	87391865.483002	11	504.6343	7.60202e-05	1.67921e-04
2024/04/12	19:05:20	ok	ok	505.0140	78.620	0.086935	19.68	71.173	12.045	108483669.582133	11	504.9301	7.84279e-05	1.32548e-04
2024/04/12	19:10:19	--	ok	504.5980	78.511	0.086935	19.65	71.217	12.032	101657856.473686	11	504.5968	7.60894e-05	1.76536e-04
2024/04/12	19:10:26	ok	ok	504.9900	78.622	0.086954	19.64	71.196	12.019	90823853.929947	11	504.9438	7.80046e-05	1.54376e-04
2024/04/12	19:15:25	--	ok	504.5780	78.513	0.086954	19.58	71.214	11.982	91337619.128443	11	504.5707	7.73677e-05	1.53241e-04
2024/04/12	19:15:32	ok	ok	505.0360	78.630	0.086974	19.60	71.246	11.997	110209297.186186	11	504.9545	7.80687e-05	1.57580e-04
2024/04/12	19:20:31	--	ok	504.6220	78.514	0.086974	19.54	71.246	11.958	99555285.817674	11	504.5781	7.77116e-05	1.39574e-04
2024/04/12	19:20:38	ok	ok	504.9840	78.617	0.086992	19.57	71.290	11.986	95959251.074546	11	504.9831	7.62992e-05	1.97469e-04
2024/04/12	19:25:37	--	ok	504.5840	78.509	0.086992	19.53	71.254	11.950	88826617.560561	11	504.6050	7.60530e-05	1.70439e-04
2024/04/12	19:25:43	ok	ok	505.0100	78.623	0.087012	19.55	71.249	11.968	95129611.325327	11	504.9933	7.64298e-05	1.81543e-04
2024/04/12	19:30:43	--	ok	504.6100	78.514	0.087012	19.50	71.286	11.934	88715082.458946	11	504.5821	7.74906e-05	1.63940e-04
2024/04/12	19:30:50	ok	ok	505.0240	78.626	0.087031	19.50	71.276	11.933	112594033.578747	11	504.9482	7.82641e-05	1.43852e-04
2024/04/12	19:35:49	--	ok	504.6180	78.511	0.087031	19.44	71.255	11.890	107528820.418396	11	504.5671	7.82493e-05	1.44986e-04
2024/04/12	19:35:56	ok	ok	505.0220	78.619	0.087049	19.45	71.287	11.905	113266500.289901	11	504.9498	7.82931e-05	1.41899e-04
2024/04/12	19:40:55	--	ok	504.6280	78.509	0.087049	19.41	71.269	11.872	105842348.295307	11	504.5834	7.76564e-05	1.37809e-04
2024/04/12	19:41:02	ok	ok	505.0140	78.614	0.087067	19.43	71.301	11.888	116297355.015359	11	504.9413	7.83444e-05	1.53855e-04
2024/04/12	19:46:01	--	ok	504.6200	78.507	0.087067	19.40	71.336	11.874	108484304.631178	11	504.5850	7.74736e-05	1.38302e-04
2024/04/12	19:46:08	ok	ok	505.0320	78.613	0.087085	19.35	71.290	11.836	96376080.279242	11	504.9744	7.71812e-05	1.56060e-04
2024/04/12	19:51:07	--	ok	504.6440	78.504	0.087085	19.33	71.333	11.825	91458339.519896	11	504.6120	7.65184e-05	1.53832e-04
2024/04/12	19:51:13	ok	ok	505.0240	78.606	0.087102	19.33	71.333	11.825	99587559.703487	11	504.9393	7.77018e-05	1.56149e-04
2024/04/12	19:56:13	--	ok	504.6360	78.498	0.087102	19.30	71.328	11.804	94605737.798336	11	504.5830	7.74644e-05	1.43883e-04
2024/04/12	19:56:19	ok	ok	505.0020	78.600	0.08712	19.29	71.333	11.795	90956721.618682	11	504.9613	7.67735e-05	1.70783e-04
2024/04/12	20:01:19	--	ok	504.6060	78.490	0.08712	19.27	71.342	11.786	85790336.573595	11	504.6097	7.60770e-05	1.62154e-04
2024/04/12	20:01:26	ok	ok	505.0220	78.599	0.087139	19.24	71.365	11.769	117398576.089925	11	504.9627	7.75782e-05	1.54078e-04
2024/04/12	20:06:25	--	ok	504.6360	78.491	0.087139	19.21	71.351	11.746	109953693.024483	11	504.5930	7.78450e-05	1.47698e-04
2024/04/12	20:06:32	ok	ok	505.0320	78.591	0.087156	19.23	71.383	11.763	96838781.179165	11	504.9473	7.80268e-05	1.57498e-04
2024/04/12	20:11:31	--	ok	504.6360	78.485	0.087156	19.15	71.351	11.708	89348827.816924	11	504.5700	7.85941e-05	1.67155e-04
2024/04/12	20:11:38	ok	ok	504.9720	78.583	0.087174	19.15	71.341	11.706	96982647.626599	11	504.9141	7.85235e-05	1.49509e-04
2024/04/12	20:16:37	--	ok	504.5900	78.474	0.087174	19.11	71.373	11.682	88860470.300419	11	504.5691	7.78964e-05	1.44809e-04
2024/04/12	20:16:44	ok	ok	505.0020	78.590	0.087193	19.11	71.363	11.680	100256301.371209	11	504.9566	7.81805e-05	1.45361e-04
2024/04/12	20:21:43	--	ok	504.6140	78.480	0.087193	19.09	71.415	11.670	92249274.121246	11	504.5896	7.83292e-05	1.50217e-04
2024/04/12	20:21:50	ok	ok	505.0060	78.587	0.087211	19.07	71.423	11.663	100262340.117795	11	504.9714	7.83391e-05	1.45267e-04
2024/04/12	20:26:49	--	ok	504.6140	78.478	0.087211	19.03	71.395	11.629	92101659.523490	11	504.6021	7.83612e-05	1.42191e-04
2024/04/12	20:26:55	ok	ok	505.0740	78.588	0.08723	19.01	71.391	11.617	95436773.821879	12	504.9714	7.95399e-05	1.55781e-04
2024/04/12	20:31:55	--	ok	504.6780	78.469	0.08723	18.99	71.437	11.606	91237724.483365	11	504.6269	7.79621e-05	1.59738e-04
2024/04/12	20:32:02	ok	ok	505.0120	78.558	0.087245	18.99	71.406	11.601	116008975.352217	11	504.9411	7.81797e-05	1.51587e-04
2024/04/12	20:37:01	--	ok	504.6400	78.446	0.087245	18.96	71.411	11.582	106865321.265399	11	504.6080	7.71650e-05	1.70694e-04
2024/04/12	20:37:08	ok	ok	504.9740	78.551	0.087263	18.96	71.420	11.583	91849033.457089	12	504.9291	7.93889e-05	1.57421e-04
2024/04/12	20:42:07	--	ok	504.5920	78.432	0.087263	18.93	71.437	11.568	88582911.485924	11	504.5589	7.86741e-05	1.45481e-04
2024/04/12	20:42:14	ok	ok	505.0100	78.551	0.087282	18.91	71.432	11.556	97063556.782553	12	504.9532	7.99554e-05	1.46965e-04
2024/04/12	20:47:13	--	ok	504.6080	78.425	0.087282	18.86	71.461	11.523	91315292.591704	11	504.5849	7.88586e-05	1.42826e-04
2024/04/12	20:47:20	ok	ok	505.0740	78.540	0.087301	18.87	71.424	11.528	92343617.141504	12	504.9676	7.97096e-05	1.64367e-04
2024/04/12	20:52:19	--	ok	504.6540	78.409	0.087301	18.80	71.479	11.488	93482281.811738	11	504.6505	7.60709e-05	1.93092e-04
2024/04/12	20:52:26	ok	ok	505.0000	78.511	0.087317	18.82	71.461	11.494	111205638.072782	12	504.9591	7.84671e-05	1.54864e-04
2024/04/12	20:57:25	--	ok	504.5840	78.364	0.087317	18.75	71.460	11.447	104718046.674376	11	504.5409	7.83924e-05	1.51630e-04
2024/04/12	20:57:32	ok	ok	505.0180	78.490	0.087337	18.76	71.443	11.453	111263553.717378	12	504.9485	7.95141e-05	1.40137e-04
2024/04/12	21:02:31	--	ok	504.5720	78.325	0.087337	18.69	71.460	11.409	104498853.510884	11	504.5234	7.83288e-05	1.38792e-04
2024/04/12	21:02:38	ok	ok	505.0080	78.453	0.087358	18.73	71.475	11.440	102772345.451388	12	504.9306	7.99478e-05	1.52766e-04
2024/04/12	21:07:37	--	ok	504.4960	78.233	0.087358	18.66	71.482	11.393	97177753.930367	11	504.4617	7.77951e-05	1.44591e-04
2024/04/12	21:07:44	ok	ok	505.0380	78.372	0.087382	18.68	71.484	11.404	115995465.905298	12	504.9652	7.84878e-05	1.46359e-04
2024/04/12	21:12:43	--	ok	504.3020	77.726	0.087382	18.62	71.475	11.363	105830945.327016	12	504.1928	7.81817e-05	1.41648e-04
2024/04/12	21:12:50	ok	ok	504.9500	77.974	0.087416	18.63	71.516	11.380	110226466.983937	12	504.8509	7.87626e-05	1.46357e-04
