# Supplementary material for: Plastic Creep Constraint in Nylon Instrument Strings
Source: Materials (Basel). 2025 Jan 7;18(2):223. doi: 10.3390/ma18020223 (PMC11766866; doi:10.3390/ma18020223)
Supplement: Supplementary file 1 [file materials-18-00223-s001.zip › data_files/string_N28_nylon/string_test_data_N28_step_2.csv]

Date	Time	+-	f0	Frequency	Tension	LengthAdj	Temp	Rel.Hm	Abs.Hm	Pk.Magnitude	Harmonics	Fitted.f0	Bend.Stiff	Fit.Error
2023/11/27	09:45:50	--	ok	173.4420	9.867	0.007987	20.19	53.022	9.245	62525652.490119	6	173.7424	3.73273e-05	3.75665e-04
2023/11/27	09:46:02	--	ok	204.8580	13.769	0.009976	20.16	53.053	9.236	44106166.050825	8	204.9647	4.79655e-05	6.85283e-04
2023/11/27	09:46:12	--	ok	228.7060	17.282	0.011696	20.02	53.391	9.218	45620353.673663	2	228.6352	7.38209e-05	5.34679e-16
2023/11/27	09:46:20	--	ok	232.6080	17.909	0.012055	19.96	53.625	9.227	46043238.988006	2	233.6911	-9.43337e-05	6.20147e-16
2023/11/27	09:46:30	--	ok	233.4420	18.117	0.012191	19.91	53.777	9.223	51123549.096317	2	234.3200	-3.11479e-04	0.00000e+00
2023/11/27	09:46:38	--	ok	233.9720	18.249	0.01228	19.82	53.964	9.209	53801146.406998	4	234.0438	4.58285e-05	8.61021e-05
2023/11/27	09:46:47	--	ok	234.1680	18.332	0.012338	19.77	54.171	9.214	50671378.239249	9	234.2729	3.98975e-05	2.09273e-04
2023/11/27	09:46:55	--	ok	234.4120	18.389	0.012386	19.74	54.417	9.240	54619423.478912	7	234.6511	3.94635e-05	5.09931e-04
2023/11/27	09:47:03	--	ok	234.4680	18.431	0.012418	19.72	54.510	9.248	54793078.922834	8	234.4707	5.47092e-05	2.95959e-04
2023/11/27	09:47:10	--	ok	234.5480	18.456	0.012449	19.67	54.668	9.245	55810529.114048	8	234.5799	5.42192e-05	3.49802e-04
2023/11/27	09:47:18	--	ok	234.6280	18.473	0.012474	19.64	54.760	9.244	53530136.203898	4	234.5750	5.55546e-05	2.02042e-04
2023/11/27	09:47:25	--	ok	234.6580	18.484	0.012495	19.61	54.876	9.248	54079463.209457	2	234.8533	-5.28433e-05	7.74900e-16
2023/11/27	09:47:36	--	ok	234.5320	18.473	0.012515	19.62	55.039	9.284	56434786.925597	8	234.7970	3.13745e-05	4.36015e-04
2023/11/27	09:47:43	--	ok	234.6520	18.494	0.012541	19.60	55.132	9.284	56081867.362116	4	268.4655	-4.11467e-03	8.49502e-03
2023/11/27	09:47:51	--	ok	249.7020	18.510	0.01256	19.60	55.219	9.298	8062166.683981	1	268.4655	-4.11806e-03	3.72487e+06
2023/11/27	09:47:59	--	ok	221.8260	16.534	0.011728	19.58	55.270	9.300	58906994.887832	2	221.9267	-2.50118e-05	3.62231e-16
2023/11/27	09:48:08	--	ok	233.5700	18.287	0.012473	19.57	55.357	9.307	50834998.241393	2	234.2381	-3.74420e-05	1.91850e-16
2023/11/27	09:48:15	--	ok	234.3780	18.411	0.012554	19.55	55.439	9.312	51990600.163284	2	234.9500	-3.45284e-04	4.27691e-16
2023/11/27	09:48:21	--	ok	234.5940	18.459	0.01259	19.54	55.515	9.318	54127228.691427	10	234.6444	4.45869e-05	3.31192e-04
2023/11/27	09:48:29	--	ok	234.7100	18.482	0.012613	19.53	55.598	9.324	53177729.164251	2	234.7947	4.52281e-05	2.70674e-16
2023/11/27	09:48:35	--	ok	234.7420	18.493	0.012629	19.51	55.662	9.326	54429641.911299	2	234.9267	-2.64263e-05	3.42187e-16
2023/11/27	09:48:42	--	ok	234.7580	18.499	0.012644	19.53	55.782	9.355	55830453.848675	8	234.7931	4.49829e-05	2.70143e-04
2023/11/27	09:48:49	--	ok	234.7980	18.506	0.012657	19.51	55.804	9.350	52874045.709964	2	234.8505	4.91276e-05	1.21020e-16
2023/11/27	09:48:56	--	ok	234.7680	18.505	0.012669	19.51	55.845	9.357	52196429.181282	10	234.8709	3.96672e-05	1.62233e-04
2023/11/27	09:49:02	ok	ok	234.8160	18.510	0.012682	19.48	55.863	9.345	54988108.000310	6	235.0548	3.48946e-05	3.25793e-04
2023/11/27	09:54:02	--	ok	230.6660	17.842	0.012682	20.43	55.558	9.824	55466326.561508	2	231.0000	0.00000e+00	0.00000e+00
2023/11/27	09:54:09	--	ok	234.2680	18.400	0.01293	20.44	55.581	9.836	54640996.794693	4	234.6208	2.98647e-05	4.74475e-04
2023/11/27	09:54:16	--	ok	234.6340	18.463	0.012972	20.40	55.544	9.806	51772227.012314	9	234.7488	3.91217e-05	2.45298e-04
2023/11/27	09:54:23	--	ok	234.7500	18.477	0.012993	20.26	55.673	9.748	54815032.120196	9	235.5242	-2.83468e-06	1.20280e-02
2023/11/27	09:54:29	ok	ok	234.8080	18.489	0.013007	20.22	55.863	9.757	54863587.757357	2	235.4500	-5.43733e-04	1.70713e-16
2023/11/27	09:59:29	--	ok	231.7080	18.010	0.013007	20.46	56.451	9.999	54474351.340849	8	231.7652	4.33149e-05	2.40386e-04
2023/11/27	09:59:36	--	ok	234.5300	18.418	0.013196	20.49	56.455	10.015	54287054.565654	2	234.8833	1.21206e-05	2.42007e-16
2023/11/27	09:59:43	--	ok	234.7060	18.454	0.013223	20.40	56.487	9.973	55158582.059868	4	234.8931	3.84815e-05	2.26219e-04
2023/11/27	09:59:49	ok	ok	234.8080	18.478	0.013239	20.33	56.573	9.946	53989764.277157	2	234.8167	8.25565e-05	2.42076e-16
2023/11/27	10:04:49	--	ok	232.1340	18.070	0.013239	20.53	56.962	10.130	53305440.046995	5	232.2468	4.04438e-05	1.11105e-04
2023/11/27	10:04:56	--	ok	234.5460	18.427	0.013403	20.58	56.991	10.162	54910610.379616	6	234.7418	4.91425e-05	5.39426e-04
2023/11/27	10:05:03	--	ok	234.7500	18.461	0.013429	20.54	56.944	10.135	54571979.506543	2	304.4678	-5.49941e-03	2.01080e-15
2023/11/27	10:05:09	ok	ok	234.8120	18.472	0.013443	20.43	57.009	10.080	55072117.089224	4	225.8805	2.25102e-04	2.37845e-02
2023/11/27	10:10:09	--	ok	232.4020	18.102	0.013443	20.56	57.259	10.201	53387519.129792	2	232.4505	4.85517e-05	1.72916e-16
2023/11/27	10:10:16	--	ok	234.5660	18.429	0.013592	20.59	57.339	10.232	54343580.719626	5	234.7624	3.93497e-05	4.13012e-04
2023/11/27	10:10:23	--	ok	234.7360	18.467	0.013617	20.56	57.292	10.206	51992379.722175	10	234.8494	3.98947e-05	2.34037e-04
2023/11/27	10:10:29	ok	ok	234.8240	18.481	0.013632	20.56	57.302	10.208	53252001.596796	10	234.9741	3.92112e-05	2.90275e-04
2023/11/27	10:15:29	--	ok	232.5900	18.139	0.013632	20.64	57.598	10.312	54284846.150707	2	232.3767	9.17171e-05	2.59456e-16
2023/11/27	10:15:36	--	ok	234.6180	18.443	0.013771	20.63	57.586	10.302	52769478.364517	2	234.8105	4.89642e-05	1.21041e-16
2023/11/27	10:15:43	ok	ok	234.8000	18.475	0.013793	20.63	57.531	10.292	55285745.285780	2	235.0000	0.00000e+00	0.00000e+00
2023/11/27	10:20:42	--	ok	232.6280	18.150	0.013793	20.63	57.813	10.343	56214328.336617	4	270.1535	-4.02964e-03	1.65111e-02
2023/11/27	10:20:49	--	ok	234.6520	18.451	0.013929	20.63	57.790	10.338	55224751.194239	5	234.8631	3.69825e-05	1.75596e-04
2023/11/27	10:20:56	ok	ok	234.8160	18.480	0.013949	20.59	57.804	10.315	54005186.337687	2	234.6600	2.37941e-04	4.36700e-16
2023/11/27	10:25:55	--	ok	232.7380	18.167	0.013949	20.64	57.966	10.378	54398408.877981	2	232.7467	5.24074e-05	8.63479e-17
2023/11/27	10:26:02	--	ok	234.6980	18.460	0.014079	20.63	58.007	10.377	55323454.146707	2	240.3714	8.17656e-03	1.54167e-15
2023/11/27	10:26:08	ok	ok	234.8220	18.481	0.014096	20.59	57.978	10.346	56428885.685704	3	246.1645	-1.52069e-04	3.24298e-02
2023/11/27	10:31:08	--	ok	232.8180	18.185	0.014096	20.64	58.140	10.409	55394665.221892	6	232.9461	4.08755e-05	1.04124e-04
2023/11/27	10:31:15	--	ok	234.7060	18.463	0.014221	20.72	58.097	10.445	55212436.191189	8	234.6204	5.38142e-05	7.27956e-04
2023/11/27	10:31:22	--	ok	234.7960	18.477	0.014238	20.64	58.042	10.392	55977837.450589	6	235.0632	3.38783e-05	2.70980e-04
2023/11/27	10:31:28	ok	ok	234.8520	18.489	0.01425	20.62	58.071	10.381	56997037.043000	9	234.9221	4.42184e-05	4.85856e-04
2023/11/27	10:36:28	--	ok	233.0000	18.210	0.01425	20.74	58.180	10.476	55578202.305325	4	218.7181	9.37261e-04	2.63566e-02
2023/11/27	10:36:35	--	ok	234.6660	18.452	0.014365	20.70	58.138	10.444	59008739.875047	5	234.8185	4.28271e-05	3.19969e-04
2023/11/27	10:36:41	--	--	234.8280	18.478	0.014384	20.62	58.125	10.390	57570177.807594	4	239.1423	-8.08617e-05	3.43636e-02
2023/11/27	10:36:48	--	ok	234.6980	18.459	0.014384	20.52	58.282	10.357	58351748.266290	6	234.7786	4.25133e-05	1.49834e-04
2023/11/27	10:36:55	ok	ok	234.8800	18.489	0.014401	20.46	58.543	10.369	58238679.950592	3	235.7362	-6.08186e-05	8.75886e-04
2023/11/27	10:41:55	--	ok	233.1020	18.226	0.014401	20.67	58.340	10.463	58778079.791623	2	233.1543	4.49896e-05	8.61969e-17
2023/11/27	10:42:02	--	ok	234.7000	18.457	0.01451	20.70	58.367	10.486	58002611.744444	6	234.8999	3.69481e-05	3.59754e-04
2023/11/27	10:42:08	ok	ok	234.8400	18.481	0.014527	20.67	58.350	10.465	57323246.153071	5	233.8602	-7.00662e-04	1.93292e-02
2023/11/27	10:47:08	--	ok	233.0260	18.217	0.014527	20.69	58.463	10.493	56405440.418028	7	233.2664	3.45633e-05	3.86931e-04
2023/11/27	10:47:15	--	ok	234.6980	18.455	0.014641	20.69	58.441	10.489	54512779.393617	10	234.8014	3.99238e-05	2.29101e-04
2023/11/27	10:47:22	ok	ok	234.8260	18.482	0.014658	20.70	58.442	10.499	55560347.845774	10	234.9276	3.90699e-05	2.17285e-04
2023/11/27	10:52:21	--	ok	233.1020	18.223	0.014658	20.63	58.712	10.503	57939260.171492	5	233.2899	3.60893e-05	1.78750e-04
2023/11/27	10:52:28	--	ok	234.7160	18.456	0.014767	20.62	58.634	10.481	59924840.798616	2	234.8505	4.89953e-05	1.21020e-16
2023/11/27	10:52:34	ok	ok	234.8240	18.479	0.014783	20.60	58.698	10.485	59251879.807169	7	234.9563	4.09800e-05	2.99391e-04
2023/11/27	10:57:34	--	ok	233.2020	18.236	0.014783	20.53	58.880	10.471	60137036.102253	2	233.2505	4.87427e-05	8.61614e-17
2023/11/27	10:57:41	--	ok	234.7600	18.459	0.014886	20.56	58.917	10.496	59602007.701229	8	234.8434	4.26519e-05	2.79678e-04
2023/11/27	10:57:47	ok	ok	234.8180	18.474	0.0149	20.47	58.849	10.432	54956374.092145	9	234.9237	3.82570e-05	2.10696e-04
2023/11/27	11:02:47	--	ok	233.2720	18.249	0.0149	20.49	58.872	10.444	60919230.985362	3	261.2033	-3.38704e-03	9.36906e-03
2023/11/27	11:02:54	--	ok	234.7880	18.467	0.014999	20.52	58.921	10.471	59754978.418956	2	235.1576	3.82082e-07	2.70257e-16
2023/11/27	11:03:00	ok	ok	234.8220	18.475	0.015011	20.46	58.921	10.436	58882465.931514	6	234.9278	4.18518e-05	2.66894e-04
2023/11/27	11:08:00	--	ok	233.2980	18.254	0.015011	20.62	58.766	10.505	59546848.329308	6	233.3949	4.04407e-05	3.15108e-04
2023/11/27	11:08:07	ok	ok	234.8020	18.468	0.015109	20.63	58.712	10.503	57786156.250045	2	234.9162	8.29478e-05	2.41973e-16
2023/11/27	11:13:06	--	ok	233.2300	18.239	0.015109	20.60	58.859	10.513	60186746.640368	2	233.2429	5.62547e-05	1.72328e-16
2023/11/27	11:13:13	--	ok	234.7720	18.454	0.015211	20.62	58.807	10.512	59533618.545087	5	234.9380	3.79846e-05	1.67228e-04
2023/11/27	11:13:20	ok	ok	234.8460	18.472	0.015224	20.62	58.730	10.498	58196877.720857	8	234.9213	4.39859e-05	1.80115e-04
2023/11/27	11:18:19	--	ok	233.3460	18.254	0.015224	20.62	58.895	10.528	58525675.114817	6	233.5659	3.51618e-05	3.49665e-04
2023/11/27	11:18:26	ok	ok	234.8040	18.457	0.015318	20.60	58.871	10.515	59853165.551855	2	234.8505	4.89986e-05	1.21020e-16
2023/11/27	11:23:25	--	ok	233.2820	18.243	0.015318	20.63	58.918	10.540	59482953.094942	6	233.4744	3.59237e-05	2.55757e-04
2023/11/27	11:23:32	--	ok	234.7780	18.452	0.015417	20.66	58.891	10.553	60523756.340173	5	235.0097	3.65131e-05	3.25446e-04
2023/11/27	11:23:39	ok	ok	234.8280	18.462	0.01543	20.56	58.875	10.488	58312386.546772	2	234.8352	6.40960e-05	1.71160e-16
2023/11/27	11:28:38	--	ok	233.4240	18.257	0.01543	20.69	58.886	10.569	60745966.192841	2	233.4320	5.16702e-05	1.92513e-16
2023/11/27	11:28:45	--	ok	234.7920	18.446	0.01552	20.72	58.816	10.574	58439985.277324	6	234.9403	3.87165e-05	2.02381e-04
2023/11/27	11:28:51	ok	ok	234.8740	18.463	0.015532	20.72	58.770	10.566	57185155.701332	5	235.0294	3.79980e-05	7.24618e-05
2023/11/27	11:33:51	--	ok	233.4540	18.256	0.015532	20.67	58.936	10.570	58646751.570117	2	233.4533	4.59415e-05	8.60865e-17
2023/11/27	11:33:58	--	ok	234.7660	18.441	0.015621	20.69	58.959	10.582	58590265.573890	7	234.8658	4.19295e-05	2.72948e-04
2023/11/27	11:34:04	ok	ok	234.8940	18.459	0.015634	20.69	58.917	10.574	55995320.650353	2	235.7167	-8.05135e-04	3.51536e-16
2023/11/27	11:39:04	--	ok	233.4840	18.260	0.015634	20.72	58.935	10.596	56636402.848882	2	233.5467	5.24951e-05	8.60521e-17
2023/11/27	11:39:11	ok	ok	234.8100	18.440	0.015721	20.70	58.941	10.589	58959752.438380	2	234.8429	5.64860e-05	8.55772e-17
2023/11/27	11:44:10	--	ok	233.4080	18.242	0.015721	20.69	59.036	10.596	57898985.258458	6	233.5684	4.01084e-05	2.80712e-04
2023/11/27	11:44:17	ok	ok	234.8320	18.442	0.015813	20.72	59.010	10.609	59510554.109725	2	234.5000	3.96036e-04	1.11413e-15
2023/11/27	11:49:16	--	ok	233.4220	18.244	0.015813	20.72	58.999	10.607	57137629.621521	6	233.6206	3.72731e-05	4.59445e-04
2023/11/27	11:49:23	ok	ok	234.8280	18.440	0.015903	20.73	59.045	10.624	58534781.303531	6	234.9368	4.37857e-05	2.66861e-04
2023/11/27	11:54:22	--	ok	233.4620	18.252	0.015903	20.67	59.077	10.595	59047780.383146	11	233.5105	4.39380e-05	4.17907e-04
2023/11/27	11:54:29	ok	ok	234.8360	18.440	0.015992	20.67	59.142	10.607	57866357.558895	2	234.8517	4.77775e-05	1.71148e-16
2023/11/27	11:59:28	--	ok	233.5200	18.257	0.015992	20.76	59.104	10.653	59436222.295929	7	233.7036	4.01613e-05	4.30440e-04
2023/11/27	11:59:35	ok	ok	234.8800	18.443	0.016077	20.79	59.065	10.662	59826327.171462	3	259.8449	-3.64098e-03	2.45865e-03
2023/11/27	12:04:34	--	ok	233.5600	18.252	0.016077	20.72	59.214	10.646	60034007.613916	3	254.1903	-3.00074e-03	1.32842e-03
2023/11/27	12:04:41	ok	ok	234.8100	18.428	0.016159	20.74	59.155	10.652	57489282.656693	4	234.9483	3.87399e-05	1.78950e-05
2023/11/27	12:09:40	--	ok	233.5280	18.254	0.016159	20.74	59.197	10.659	56331714.955859	12	233.6229	3.87039e-05	2.28419e-04
2023/11/27	12:09:47	ok	ok	234.8580	18.435	0.016244	20.76	59.188	10.668	61745755.095547	6	234.9824	4.17326e-05	8.36558e-05
2023/11/27	12:14:46	--	ok	233.5980	18.263	0.016244	20.60	59.454	10.619	60483457.029232	6	233.6202	4.51794e-05	1.66725e-04
2023/11/27	12:14:53	ok	ok	234.8440	18.434	0.016324	20.59	59.408	10.601	60713106.824936	5	235.0077	3.91596e-05	2.32512e-04
2023/11/27	12:19:52	--	ok	233.6360	18.266	0.016324	20.52	59.539	10.580	58794002.747723	5	233.7504	3.82461e-05	1.95788e-05
2023/11/27	12:19:59	ok	ok	234.8520	18.433	0.016403	20.52	59.486	10.571	62186636.109929	2	234.9467	5.26766e-05	1.20971e-16
2023/11/27	12:24:58	--	ok	233.6780	18.274	0.016403	20.60	59.335	10.598	61316383.656529	7	233.8501	3.74541e-05	3.52217e-04
2023/11/27	12:25:05	ok	ok	234.8360	18.438	0.016479	20.60	59.370	10.604	63278718.888261	6	235.0028	3.69956e-05	3.56143e-04
2023/11/27	12:30:04	--	ok	233.7260	18.278	0.016479	20.64	59.365	10.628	60532396.070279	4	233.8390	3.89688e-05	1.21075e-04
2023/11/27	12:30:11	ok	ok	234.8540	18.433	0.016551	20.66	59.367	10.639	63300858.558487	5	234.9758	3.73722e-05	1.52373e-04
2023/11/27	12:35:10	--	ok	233.7260	18.278	0.016551	20.69	59.243	10.633	60834312.607842	6	233.9246	3.55804e-05	4.06392e-04
2023/11/27	12:35:17	ok	ok	234.8300	18.426	0.016625	20.69	59.265	10.637	61232943.025054	6	235.0082	3.55709e-05	2.27143e-04
2023/11/27	12:40:16	--	ok	233.7400	18.276	0.016625	20.72	59.280	10.658	62266366.548380	6	233.9146	3.68945e-05	3.39670e-04
2023/11/27	12:40:23	ok	ok	234.8440	18.426	0.016697	20.73	59.294	10.668	60645533.393761	6	234.9933	3.70697e-05	2.09953e-04
2023/11/27	12:45:22	--	ok	233.7580	18.276	0.016697	20.70	59.344	10.661	63328553.923773	2	233.8581	4.12283e-05	1.71875e-16
2023/11/27	12:45:29	ok	ok	234.8760	18.429	0.016768	20.73	59.326	10.674	62735221.802641	6	235.0679	3.59472e-05	2.89872e-04
2023/11/27	12:50:28	--	ok	233.8040	18.279	0.016768	20.73	59.358	10.680	60888609.095573	7	234.0564	3.53453e-05	5.88306e-04
2023/11/27	12:50:35	ok	ok	234.8840	18.428	0.016837	20.77	59.344	10.704	65931967.163292	6	235.0659	4.14660e-05	4.36979e-04
2023/11/27	12:55:34	--	ok	233.8060	18.280	0.016837	20.77	59.344	10.704	61958850.217748	5	233.8718	4.28898e-05	1.75893e-04
2023/11/27	12:55:41	ok	ok	234.9040	18.431	0.016905	20.79	59.335	10.711	63452604.685875	5	234.9192	4.65377e-05	9.21169e-05
2023/11/27	13:00:40	--	ok	233.8480	18.283	0.016905	20.79	59.379	10.719	62305973.098197	3	243.7918	-1.97889e-03	1.00768e-02
2023/11/27	13:00:47	ok	ok	234.8860	18.424	0.016971	20.80	59.339	10.722	63707542.439949	6	235.0165	4.19036e-05	3.04033e-04
2023/11/27	13:05:46	--	ok	233.8620	18.284	0.016971	20.73	59.445	10.696	62596317.883067	3	260.5147	-2.43648e-03	2.47943e-02
2023/11/27	13:05:53	ok	ok	234.9120	18.427	0.017036	20.77	59.454	10.724	62179953.578568	2	234.8333	2.63429e-04	1.91364e-16
2023/11/27	13:10:52	--	ok	233.8840	18.285	0.017036	20.73	59.489	10.704	62752387.902397	2	233.9619	3.74809e-05	1.92077e-16
2023/11/27	13:10:59	ok	ok	234.9500	18.420	0.0171	20.76	59.472	10.719	62618347.728074	2	235.2000	1.62665e-17	1.91066e-16
2023/11/27	13:15:58	--	ok	233.9400	18.285	0.0171	20.77	59.408	10.716	65691504.790739	3	220.6838	1.25832e-03	1.93103e-02
2023/11/27	13:16:05	ok	ok	234.9040	18.415	0.017161	20.82	59.416	10.744	65994913.870262	6	235.0616	4.24461e-05	5.31023e-04
2023/11/27	13:21:04	--	ok	233.9120	18.281	0.017161	20.80	59.458	10.743	59435832.511040	10	234.0129	3.93322e-05	3.32557e-04
2023/11/27	13:21:11	ok	ok	234.9420	18.412	0.017224	20.83	59.452	10.759	63027064.167998	4	235.0453	4.42940e-05	1.15789e-04
2023/11/27	13:26:10	--	ok	233.9600	18.286	0.017224	20.77	59.507	10.734	61489138.735154	8	234.1291	4.22600e-05	6.36211e-04
2023/11/27	13:26:17	ok	ok	234.8960	18.406	0.017284	20.82	59.461	10.752	59608688.953378	2	234.9543	4.50844e-05	1.20967e-16
2023/11/27	13:31:16	--	ok	233.9220	18.277	0.017284	20.63	59.709	10.682	59148230.878841	2	233.9543	4.49605e-05	1.21484e-16
2023/11/27	13:31:23	ok	ok	234.8920	18.403	0.017345	20.64	59.742	10.696	59208598.229295	2	235.3167	-3.11777e-04	3.07932e-16
2023/11/27	13:36:22	--	ok	233.9900	18.286	0.017345	20.59	59.823	10.675	58398380.194482	4	234.4520	2.73794e-05	3.43561e-02
2023/11/27	13:36:29	ok	ok	234.8800	18.407	0.017403	20.59	59.719	10.657	62257347.705843	5	235.0338	4.34045e-05	3.87415e-04
2023/11/27	13:41:28	--	ok	233.9940	18.288	0.017403	20.58	59.728	10.650	63358648.953149	5	261.0342	-2.35478e-03	3.48216e-02
2023/11/27	13:41:35	ok	ok	234.9140	18.407	0.017461	20.58	59.738	10.652	59603414.422161	2	235.4333	-4.26525e-04	3.07779e-16
2023/11/27	13:46:34	--	ok	234.0720	18.295	0.017461	20.69	59.600	10.697	57074608.845799	2	234.0548	1.21837e-04	7.91639e-16
2023/11/27	13:46:41	ok	ok	234.9140	18.407	0.017514	20.70	59.559	10.700	57058833.453268	3	243.3740	-2.08365e-03	1.62482e-02
2023/11/27	13:51:40	--	ok	234.0280	18.289	0.017514	20.70	59.559	10.700	59027379.712671	2	234.0429	5.62154e-05	1.71739e-16
2023/11/27	13:51:47	ok	ok	234.9160	18.406	0.01757	20.74	59.567	10.726	59168651.774416	4	234.9312	6.00766e-05	8.83260e-05
2023/11/27	13:56:46	--	ok	234.0720	18.293	0.01757	20.76	59.527	10.729	61860984.811850	4	252.3807	-3.31517e-03	1.16355e-02
2023/11/27	13:56:53	ok	ok	234.8940	18.404	0.017623	20.77	59.463	10.726	61309558.949909	5	234.9849	4.38086e-05	1.23530e-04
2023/11/27	14:01:52	--	ok	234.0540	18.293	0.017623	20.74	59.545	10.722	59203843.980804	4	234.2053	3.59344e-05	4.11670e-05
2023/11/27	14:01:59	ok	ok	234.9260	18.410	0.017678	20.79	59.486	10.738	60560188.833974	6	235.0136	4.20350e-05	2.88011e-04
2023/11/27	14:06:58	--	ok	234.0900	18.296	0.017678	20.79	59.541	10.748	57724966.708338	8	234.1147	4.26128e-05	2.93212e-04
2023/11/27	14:07:05	ok	ok	234.9520	18.411	0.01773	20.83	59.527	10.772	60404725.336550	4	230.4800	5.49498e-05	2.56397e-02
2023/11/27	14:12:04	--	ok	234.1120	18.299	0.01773	20.80	59.599	10.768	55809173.163329	12	234.1967	3.88338e-05	2.00120e-04
2023/11/27	14:12:11	ok	ok	234.9360	18.404	0.017781	20.83	59.539	10.774	59773036.598680	8	234.9973	4.43803e-05	2.47099e-04
2023/11/27	14:17:10	--	ok	234.1260	18.296	0.017781	20.80	59.577	10.765	56778974.308453	10	234.2534	3.71899e-05	2.61916e-04
2023/11/27	14:17:17	ok	ok	234.9600	18.403	0.017832	20.80	59.567	10.763	61153437.882596	2	234.9314	6.76240e-05	1.20979e-16
2023/11/27	14:22:16	--	ok	234.1580	18.299	0.017832	20.82	59.590	10.775	58135922.641568	5	234.2068	4.40329e-05	9.32822e-05
2023/11/27	14:22:23	ok	ok	234.9380	18.398	0.01788	20.83	59.582	10.782	59130761.986441	5	235.0667	4.31308e-05	3.19703e-04
2023/11/27	14:27:22	--	ok	234.1740	18.296	0.01788	20.84	59.573	10.789	59229366.591150	2	234.2398	8.85438e-05	4.28987e-16
2023/11/27	14:27:29	ok	ok	234.9260	18.390	0.017928	20.86	59.544	10.794	60736184.223702	2	235.3667	-3.60674e-04	5.72791e-16
2023/11/27	14:32:28	--	ok	234.1220	18.289	0.017928	20.74	59.779	10.764	57302184.864531	8	234.1311	6.07041e-05	7.45142e-04
2023/11/27	14:32:35	ok	ok	234.9600	18.400	0.017978	20.77	59.733	10.774	58724776.070404	3	222.6226	2.10314e-03	3.32953e-04
2023/11/27	14:37:34	--	ok	234.1620	18.295	0.017978	20.64	59.873	10.719	56296733.466806	4	234.2235	4.25530e-05	7.10172e-05
2023/11/27	14:37:41	ok	ok	234.9440	18.400	0.018026	20.67	59.878	10.739	56962760.808132	8	234.9531	5.34583e-05	2.54548e-04
2023/11/27	14:42:40	--	ok	234.2420	18.306	0.018026	20.59	59.893	10.688	55620639.631699	3	224.1435	7.70407e-04	1.93624e-02
2023/11/27	14:42:47	ok	ok	234.9140	18.397	0.018069	20.63	59.892	10.714	57072347.656154	7	235.0539	4.27335e-05	1.52489e-04
2023/11/27	14:47:46	--	ok	234.2420	18.305	0.018069	20.63	59.747	10.688	54638255.459278	2	234.2429	5.62161e-05	1.71593e-16
2023/11/27	14:47:53	ok	ok	234.9100	18.395	0.018112	20.63	59.759	10.691	58258893.386728	7	234.9913	4.65696e-05	2.78691e-04
2023/11/27	14:52:52	--	ok	234.2600	18.309	0.018112	20.63	59.738	10.687	56077818.982441	2	234.2429	5.62276e-05	1.71593e-16
2023/11/27	14:52:59	ok	ok	234.9080	18.395	0.018155	20.63	59.699	10.680	57994942.783662	6	235.0584	4.04355e-05	2.70938e-04
2023/11/27	14:57:58	--	ok	234.2400	18.305	0.018155	20.67	59.663	10.700	57534583.124302	2	234.2202	4.94929e-05	8.58047e-17
2023/11/27	14:58:05	ok	ok	234.9500	18.393	0.018198	20.67	59.756	10.717	59568168.967133	6	235.3796	4.71165e-05	1.32215e-02
2023/11/27	15:03:04	--	ok	234.3040	18.310	0.018198	20.72	59.742	10.741	54368415.549435	2	234.3084	5.21884e-05	3.09257e-16
2023/11/27	15:03:11	ok	ok	234.9220	18.392	0.018238	20.73	59.672	10.737	55182474.580981	9	235.0002	4.02564e-05	2.05383e-04
2023/11/27	15:08:10	--	ok	234.2520	18.304	0.018238	20.73	59.683	10.738	57315562.999715	6	234.2248	6.59866e-05	1.48517e-04
2023/11/27	15:08:17	ok	ok	234.9420	18.394	0.018281	20.74	59.709	10.751	59547533.148832	5	235.0817	4.30040e-05	2.18836e-04
2023/11/27	15:13:16	--	ok	234.3000	18.306	0.018281	20.72	59.704	10.734	54250291.266437	2	234.2425	6.88696e-05	8.57965e-17
2023/11/27	15:13:23	ok	ok	234.9440	18.390	0.018322	20.76	59.710	10.762	56426025.818840	3	234.9090	6.47722e-05	1.43174e-06
2023/11/27	15:18:22	--	ok	234.2860	18.304	0.018322	20.74	59.673	10.745	56798162.974766	2	282.8622	-6.28543e-03	5.68395e-16
2023/11/27	15:18:28	ok	ok	234.9600	18.391	0.018363	20.76	59.699	10.760	58907777.127179	2	235.4167	-4.09787e-04	0.00000e+00
2023/11/27	15:23:28	--	ok	234.3180	18.306	0.018363	20.76	59.731	10.766	55169098.320975	5	238.3157	-4.45876e-05	2.80051e-02
2023/11/27	15:23:35	ok	ok	234.9560	18.387	0.018402	20.77	59.701	10.768	58495043.648957	8	234.9852	5.03038e-05	3.24688e-04
2023/11/27	15:28:34	--	ok	234.2900	18.304	0.018402	20.73	59.706	10.743	55278389.894513	8	234.3018	5.42327e-05	4.09461e-04
2023/11/27	15:28:40	ok	ok	234.9700	18.385	0.018443	20.76	59.722	10.764	58240037.521063	2	234.9390	6.00478e-05	8.55421e-17
2023/11/27	15:33:40	--	ok	234.3120	18.303	0.018443	20.64	59.965	10.736	55491407.256224	6	234.3981	4.41561e-05	2.55803e-04
2023/11/27	15:33:47	ok	ok	234.9480	18.387	0.018482	20.67	59.960	10.753	56676695.075015	10	235.0515	4.08211e-05	2.03471e-04
2023/11/27	15:38:46	--	ok	234.3100	18.302	0.018482	20.54	60.040	10.686	56445529.261260	9	234.3570	4.66485e-05	5.44624e-04
2023/11/27	15:38:53	ok	ok	234.9940	18.386	0.018522	20.58	60.095	10.716	56420129.488551	5	263.5358	-2.44986e-04	3.51426e-02
2023/11/27	15:43:52	--	ok	234.4080	18.315	0.018522	20.52	60.053	10.672	54333882.589045	4	229.6078	-6.07700e-05	2.20913e-02
2023/11/27	15:43:59	ok	ok	234.9520	18.383	0.018556	20.56	60.002	10.689	56250327.169839	6	235.0441	4.71080e-05	7.01059e-05
2023/11/27	15:48:58	--	ok	234.3820	18.310	0.018556	20.44	60.093	10.634	55159724.354865	2	235.3833	-8.65021e-04	5.72751e-16
2023/11/27	15:49:05	ok	ok	234.9480	18.379	0.018591	20.46	60.053	10.637	55955567.715659	2	235.5667	-4.58376e-04	1.90768e-16
2023/11/27	15:54:04	--	ok	234.3960	18.315	0.018591	20.54	59.815	10.646	52781626.145622	4	234.5433	4.09486e-05	1.31079e-04
2023/11/27	15:54:11	ok	ok	234.9940	18.389	0.018626	20.60	59.783	10.678	56232950.700303	4	230.3403	5.22769e-05	2.70637e-02
2023/11/27	15:59:10	--	ok	234.4000	18.311	0.018626	20.58	59.791	10.661	52902248.884946	3	234.4945	4.64632e-05	9.03131e-05
2023/11/27	15:59:17	ok	ok	234.9860	18.386	0.01866	20.59	59.782	10.668	55117530.354460	5	235.2020	3.91319e-05	4.13950e-04
2023/11/27	16:04:16	--	ok	234.4460	18.317	0.01866	20.66	59.745	10.706	51283577.802112	6	234.6001	4.34557e-05	3.23996e-04
2023/11/27	16:04:23	ok	ok	234.9920	18.380	0.018692	20.67	59.683	10.704	56019858.003851	3	248.0661	-1.85322e-03	9.39094e-04
2023/11/27	16:09:22	--	ok	234.4380	18.314	0.018692	20.67	59.747	10.715	53480331.866988	3	289.4008	-6.11971e-03	1.61318e-02
2023/11/27	16:09:29	ok	ok	234.9660	18.379	0.018725	20.67	59.706	10.708	55510681.712692	2	235.1848	1.49912e-05	1.20848e-16
2023/11/27	16:14:28	--	ok	234.4240	18.307	0.018725	20.67	59.774	10.720	50494661.405692	5	234.5191	4.56675e-05	1.80946e-04
2023/11/27	16:14:35	ok	ok	235.0140	18.381	0.018757	20.72	59.733	10.739	53162112.229311	2	236.2333	-1.30610e-04	5.38052e-16
2023/11/27	16:19:34	--	ok	234.4320	18.307	0.018757	20.67	59.796	10.724	50829878.534989	2	234.4352	6.36655e-05	8.57259e-17
2023/11/27	16:19:40	ok	ok	234.9640	18.374	0.01879	20.67	59.756	10.717	58213037.236671	6	235.1342	4.40653e-05	3.56430e-04
2023/11/27	16:24:40	--	ok	234.4320	18.311	0.01879	20.66	59.792	10.715	53363424.113105	3	234.5371	4.07642e-05	1.18163e-05
2023/11/27	16:24:47	ok	ok	234.9900	18.377	0.018823	20.72	59.774	10.747	56114368.047856	6	235.2310	4.26686e-05	5.79838e-04
2023/11/27	16:29:46	--	ok	234.4380	18.311	0.018823	20.64	59.834	10.712	52571109.069585	7	234.5739	4.48701e-05	1.92402e-04
2023/11/27	16:29:53	ok	ok	234.9780	18.374	0.018855	20.66	59.857	10.726	55185306.411964	6	235.1632	4.15561e-05	2.94469e-04
2023/11/27	16:34:52	--	ok	234.4620	18.310	0.018855	20.56	60.002	10.689	54254813.840573	6	234.5017	7.72743e-06	2.25186e-03
2023/11/27	16:34:58	ok	ok	234.9500	18.375	0.018885	20.56	59.971	10.684	55560945.678943	5	235.2144	3.74008e-05	3.87740e-04
2023/11/27	16:39:58	--	ok	234.4460	18.313	0.018885	20.42	60.189	10.634	55579003.114477	5	234.5819	4.32308e-05	2.18797e-04
2023/11/27	16:40:05	ok	ok	235.0200	18.384	0.018917	20.44	60.143	10.643	54972111.807946	4	250.9787	-3.21687e-03	1.59551e-02
2023/11/27	16:45:04	--	ok	234.5000	18.318	0.018917	20.39	60.163	10.612	52761081.050699	4	219.8850	9.75734e-05	4.47214e-02
2023/11/27	16:45:11	ok	ok	234.9780	18.381	0.018946	20.44	60.154	10.645	51885836.003918	10	235.0825	4.14883e-05	1.98256e-04
2023/11/27	16:50:10	--	ok	234.4820	18.323	0.018946	20.32	60.185	10.573	51435448.065600	8	234.6180	4.27718e-05	2.40068e-04
2023/11/27	16:50:17	ok	ok	235.0160	18.387	0.018976	20.33	60.166	10.578	54873612.926152	3	235.0033	5.76173e-05	6.99210e-05
2023/11/27	16:55:16	--	ok	234.5760	18.328	0.018976	20.43	59.957	10.602	51894277.200731	2	234.5390	5.99645e-05	3.08953e-16
2023/11/27	16:55:23	ok	ok	234.9940	18.380	0.019	20.49	59.947	10.635	55193054.732237	4	254.4823	-3.45485e-03	1.17060e-02
2023/11/27	17:00:22	--	ok	234.5200	18.322	0.019	20.46	59.974	10.623	53742840.047726	5	234.7077	3.84888e-05	3.16408e-04
2023/11/27	17:00:29	ok	ok	235.0380	18.383	0.019027	20.52	59.902	10.645	54097409.770562	2	235.1695	2.99917e-05	2.41713e-16
2023/11/27	17:05:28	--	ok	234.5560	18.323	0.019027	20.49	59.919	10.630	52594713.078045	7	234.5995	5.23102e-05	5.11687e-04
2023/11/27	17:05:35	ok	ok	235.0240	18.380	0.019053	20.50	59.860	10.629	55445686.731307	2	235.2886	1.12392e-05	2.56245e-16
2023/11/27	17:10:34	--	ok	234.5380	18.319	0.019053	20.49	59.957	10.636	53934252.624123	2	234.5359	6.04366e-05	4.99649e-16
2023/11/27	17:10:41	ok	ok	234.9840	18.378	0.019079	20.47	59.956	10.628	57261269.759359	7	235.1738	4.33188e-05	3.60502e-04
2023/11/27	17:15:40	--	ok	234.5280	18.319	0.019079	20.50	59.930	10.641	52653724.469739	7	234.5730	5.23242e-05	3.79285e-04
2023/11/27	17:15:47	ok	ok	235.0080	18.376	0.019106	20.50	59.951	10.645	55010230.136297	5	235.1417	4.38275e-05	2.16428e-04
2023/11/27	17:20:46	--	ok	234.5400	18.321	0.019106	20.52	59.861	10.638	52965479.916736	3	220.5460	1.27391e-03	2.17123e-02
2023/11/27	17:20:53	ok	ok	234.9640	18.376	0.019133	20.47	59.925	10.622	54786223.580638	4	235.1378	4.25531e-05	3.23056e-04
2023/11/27	17:25:52	--	ok	234.5400	18.322	0.019133	20.50	59.889	10.634	54620167.495885	4	234.7151	4.23398e-05	3.07038e-04
2023/11/27	17:26:17	ok	ok	234.8300	18.347	0.019159	20.36	59.966	10.561	53981730.792374	2	235.0886	1.12284e-05	0.00000e+00
2023/11/27	17:31:16	--	ok	234.4960	18.318	0.019159	20.49	60.029	10.649	52961538.060709	9	234.6210	4.17243e-05	1.87142e-04
2023/11/27	17:31:39	ok	ok	234.9280	18.361	0.019187	20.36	60.121	10.588	53562747.966254	5	234.9759	-4.83752e-06	8.70154e-04
2023/11/27	17:36:39	--	ok	234.5520	18.320	0.019187	20.36	60.108	10.586	52425556.270767	4	230.4194	-6.79125e-05	2.72241e-02
2023/11/27	17:36:47	ok	ok	234.9720	18.371	0.019212	20.37	60.061	10.585	53580407.016246	7	235.1353	4.42595e-05	1.89128e-04
2023/11/27	17:41:47	--	ok	234.5400	18.320	0.019212	20.29	60.159	10.550	52276776.228704	8	234.5610	5.41125e-05	3.31745e-04
2023/11/27	17:42:24	ok	ok	234.8080	18.347	0.019239	19.96	60.720	10.448	55416151.300691	2	234.8581	4.12128e-05	1.71143e-16
2023/11/27	17:47:24	--	ok	234.5380	18.321	0.019239	20.22	60.148	10.505	52243923.983921	2	235.4042	-7.87909e-04	2.69973e-16
2023/11/27	17:47:31	--	--	235.0160	18.380	0.019264	20.23	60.200	10.523	56606456.040621	5	235.0396	8.74427e-05	7.92304e-04
2023/11/27	17:47:37	ok	ok	234.9380	18.373	0.019264	20.19	60.163	10.490	55790401.340322	5	235.1191	4.38886e-05	5.01455e-04
2023/11/27	17:52:37	--	ok	234.5680	18.327	0.019264	20.29	60.067	10.534	54393996.450104	7	234.5774	6.01852e-05	3.62606e-04
2023/11/27	17:52:44	ok	ok	235.0020	18.378	0.019289	20.29	60.076	10.535	55918315.966368	4	230.0125	7.39454e-05	2.62901e-02
2023/11/27	17:57:44	--	ok	234.6480	18.336	0.019289	20.37	59.957	10.567	52004518.436017	4	219.6435	9.72456e-04	2.84553e-02
2023/11/27	17:57:51	ok	ok	235.0140	18.375	0.019309	20.44	59.892	10.598	55950954.402746	5	235.2699	3.84126e-05	3.78583e-04
2023/11/27	18:02:50	--	ok	234.5860	18.324	0.019309	20.39	59.992	10.582	53035036.643355	5	234.7442	4.14230e-05	2.76646e-04
2023/11/27	18:02:57	ok	ok	234.9840	18.374	0.019333	20.37	59.989	10.573	57319114.236772	5	235.0608	1.05253e-04	1.22418e-03
2023/11/27	18:07:56	--	ok	234.5960	18.326	0.019333	20.37	59.939	10.564	53386881.265188	4	233.6531	-4.37943e-05	3.38284e-02
2023/11/27	18:08:03	ok	ok	235.0140	18.373	0.019356	20.42	59.905	10.584	54202450.229282	4	236.8436	-3.91061e-05	4.18278e-02
2023/11/27	18:13:02	--	ok	234.5840	18.325	0.019356	20.43	59.887	10.589	51226277.611963	10	234.7167	4.09874e-05	2.43956e-04
2023/11/27	18:13:09	ok	ok	235.0080	18.371	0.01938	20.44	59.870	10.595	55464353.801272	2	235.2810	1.87232e-05	1.20799e-16
2023/11/27	18:18:09	--	ok	234.6160	18.324	0.01938	20.42	59.893	10.582	53897929.520787	2	234.6937	6.14338e-06	1.91478e-16
2023/11/27	18:18:16	ok	ok	234.9600	18.370	0.019402	20.43	59.928	10.597	53257869.653962	10	235.0768	4.27192e-05	2.60841e-04
2023/11/27	18:23:15	--	ok	234.6060	18.328	0.019402	20.43	59.907	10.593	52760078.185622	3	234.6262	5.02926e-05	6.14501e-05
2023/11/27	18:23:22	ok	ok	234.9940	18.372	0.019424	20.46	59.883	10.607	56826610.174583	7	234.9765	6.20098e-05	3.23021e-04
2023/11/27	18:28:21	--	ok	234.5840	18.324	0.019424	20.39	59.980	10.579	56388788.174547	5	234.7952	3.98307e-05	3.67409e-04
2023/11/27	18:28:28	ok	ok	235.0180	18.374	0.019448	20.43	60.008	10.611	56468044.333035	5	235.1926	4.50826e-05	3.19230e-04
2023/11/27	18:33:27	--	ok	234.6040	18.323	0.019448	20.33	60.104	10.567	52787782.246562	10	234.6955	4.19149e-05	2.50808e-04
2023/11/27	18:33:34	ok	ok	235.0080	18.369	0.019471	20.36	60.058	10.577	55527556.799079	6	235.2319	4.13348e-05	5.23769e-04
2023/11/27	18:38:33	--	ok	234.6140	18.322	0.019471	20.21	60.208	10.508	52905403.985318	2	234.6429	5.61728e-05	1.91519e-16
2023/11/27	18:38:40	ok	ok	235.0040	18.370	0.019493	20.26	60.204	10.542	54280028.899967	3	234.9464	6.31311e-05	7.10984e-05
2023/11/27	18:43:39	--	ok	234.6140	18.324	0.019493	20.23	60.180	10.519	53842393.324885	6	234.7558	4.31182e-05	2.85413e-04
2023/11/27	18:43:46	ok	ok	234.9780	18.371	0.019515	20.22	60.168	10.509	57001602.648068	5	235.1207	4.49628e-05	2.72830e-04
2023/11/27	18:48:45	--	ok	234.6160	18.328	0.019515	20.16	60.189	10.478	50932278.183666	10	234.7168	4.13302e-05	2.21447e-04
2023/11/27	18:48:52	ok	ok	235.0260	18.375	0.019537	20.16	60.232	10.486	55576727.893219	2	236.7211	-2.12822e-04	1.20064e-15
2023/11/27	18:53:51	--	ok	234.6480	18.328	0.019537	20.16	60.058	10.455	52029596.015443	3	234.7033	4.86644e-05	1.00640e-04
2023/11/27	18:53:58	ok	ok	234.9800	18.369	0.019556	20.13	60.125	10.449	55852421.626925	6	235.1577	4.31011e-05	3.89072e-04
2023/11/27	18:58:57	--	ok	234.6900	18.333	0.019556	20.35	59.924	10.543	55546942.632498	7	234.7057	5.52104e-05	3.92166e-04
2023/11/27	18:59:04	ok	ok	234.9940	18.368	0.019574	20.36	59.905	10.550	52292772.979279	10	235.1215	4.17994e-05	2.90614e-04
2023/11/27	19:04:03	--	ok	234.6540	18.324	0.019574	20.31	59.934	10.520	53804355.909651	4	235.0240	-2.16619e-05	2.08122e-02
2023/11/27	19:04:10	ok	ok	234.9680	18.365	0.019593	20.31	59.979	10.528	56281464.797870	6	235.1096	4.48219e-05	2.74544e-04
2023/11/27	19:09:09	--	ok	234.6400	18.327	0.019593	20.36	59.925	10.553	52731230.198907	6	234.7587	4.50127e-05	2.92948e-04
2023/11/27	19:09:16	ok	ok	234.9860	18.364	0.019614	20.36	59.956	10.559	55720784.896194	3	261.5628	-3.91598e-03	4.13831e-03
2023/11/27	19:14:15	--	ok	234.6780	18.327	0.019614	20.42	59.893	10.582	52378976.298561	3	253.5252	-2.43672e-03	5.00275e-03
2023/11/27	19:14:22	ok	ok	235.0180	18.368	0.019632	20.43	59.887	10.589	56134613.482410	2	235.0505	4.87206e-05	4.98556e-16
2023/11/27	19:19:21	--	ok	234.6560	18.322	0.019632	20.37	59.919	10.560	54658177.269706	4	234.7397	4.43061e-05	8.22134e-05
2023/11/27	19:19:28	ok	ok	234.9880	18.364	0.019652	20.37	59.939	10.564	54872598.075695	7	235.1176	4.64801e-05	3.35902e-04
2023/11/27	19:24:27	--	ok	234.6560	18.322	0.019652	20.37	59.948	10.566	54953182.741453	3	234.6849	5.57989e-05	1.35324e-04
2023/11/27	19:24:34	ok	ok	235.0160	18.364	0.019672	20.44	59.910	10.602	53662126.748796	2	233.8033	-4.58163e-04	5.01215e-16
2023/11/27	19:29:33	--	ok	234.6560	18.324	0.019672	20.40	59.933	10.581	50459774.125475	2	234.7619	3.74333e-05	1.91422e-16
2023/11/27	19:29:40	ok	ok	234.9940	18.364	0.019691	20.42	59.947	10.592	53637044.753739	7	235.1196	4.51459e-05	3.64535e-04
2023/11/27	19:34:39	--	ok	234.6660	18.323	0.019691	20.37	60.040	10.582	51809832.944337	7	234.8110	4.39682e-05	3.75311e-04
2023/11/27	19:34:46	ok	ok	235.0240	18.361	0.01971	20.42	60.006	10.602	52641270.736663	3	250.5351	-2.35738e-03	2.13205e-03
2023/11/27	19:39:45	--	ok	234.6640	18.325	0.01971	20.28	60.157	10.541	51866379.786227	2	234.6429	5.61811e-05	1.91519e-16
2023/11/27	19:39:52	ok	ok	234.9880	18.362	0.01973	20.31	60.108	10.551	54149814.868805	7	235.1542	4.49610e-05	3.98643e-04
2023/11/27	19:44:51	--	ok	234.6360	18.321	0.01973	20.21	60.186	10.504	53674723.832127	8	234.6641	5.27767e-05	3.35414e-04
2023/11/27	19:44:58	ok	ok	234.9920	18.363	0.019751	20.19	60.226	10.501	53781005.848739	2	235.0581	4.12121e-05	1.70998e-16
2023/11/27	19:49:57	--	ok	234.6700	18.328	0.019751	20.18	60.191	10.487	49571854.898027	10	234.7760	4.29501e-05	3.13162e-04
2023/11/27	19:50:04	--	--	235.0060	18.365	0.019769	20.18	60.203	10.489	55462856.474326	2	235.0505	4.87124e-05	4.98556e-16
2023/11/27	19:50:10	ok	ok	234.9540	18.360	0.019769	20.16	60.221	10.484	54978632.034618	6	235.0877	4.44625e-05	2.66323e-04
2023/11/27	19:55:10	--	ok	234.6820	18.326	0.019769	20.12	60.235	10.460	52344991.271039	2	285.0817	-6.47952e-03	2.54178e-16
2023/11/27	19:55:17	ok	ok	235.0140	18.366	0.019788	20.13	60.237	10.469	54410227.288367	4	258.7233	-3.64508e-03	5.32587e-03
2023/11/27	20:00:16	--	ok	234.7380	18.333	0.019788	20.16	60.140	10.470	53452925.949394	2	234.7467	5.24365e-05	8.56122e-17
2023/11/27	20:00:23	ok	ok	235.0180	18.364	0.019803	20.19	60.102	10.479	56606967.292888	6	235.1682	4.32102e-05	2.48523e-04
2023/11/27	20:05:22	--	ok	234.7080	18.329	0.019803	20.23	60.017	10.491	51785011.924607	10	234.8054	4.15200e-05	2.50036e-04
2023/11/27	20:05:29	ok	ok	235.0340	18.363	0.019819	20.28	60.003	10.514	57176490.422966	4	261.7624	-3.95861e-03	3.74450e-03
2023/11/27	20:10:28	--	ok	234.7320	18.329	0.019819	20.28	59.974	10.509	55504981.807798	2	234.7543	4.49342e-05	8.56094e-17
2023/11/27	20:10:35	ok	ok	235.0080	18.360	0.019834	20.28	60.024	10.518	56296671.654622	2	235.0505	4.87009e-05	4.98556e-16
2023/11/27	20:15:34	--	ok	234.7080	18.322	0.019834	20.33	59.951	10.540	55515726.867157	3	249.9298	-2.21456e-03	4.18970e-04
2023/11/27	20:15:41	ok	ok	234.9920	18.355	0.019851	20.35	59.965	10.550	57541084.866334	2	235.0581	4.11951e-05	1.70998e-16
2023/11/27	20:20:40	--	ok	234.6860	18.319	0.019851	20.31	59.966	10.526	55192801.580832	5	234.8659	4.36234e-05	2.61722e-04
2023/11/27	20:20:47	ok	ok	234.9800	18.357	0.019868	20.32	60.020	10.544	55951414.442150	11	235.1336	4.21401e-05	3.71071e-04
2023/11/27	20:25:46	--	ok	234.7300	18.325	0.019868	20.37	59.969	10.569	55268479.327593	2	234.7467	5.24123e-05	8.56122e-17
2023/11/27	20:25:53	ok	ok	235.0460	18.363	0.019884	20.42	59.915	10.586	58289340.390927	2	235.0429	5.62015e-05	1.71009e-16
2023/11/27	20:30:52	--	ok	234.6980	18.319	0.019884	20.35	59.965	10.550	57571530.908052	4	234.8603	4.04161e-05	3.43768e-04
2023/11/27	20:30:59	ok	ok	234.9780	18.356	0.019901	20.32	59.989	10.538	55291063.762001	10	235.0716	4.20234e-05	2.75101e-04
2023/11/27	20:35:58	--	ok	234.6940	18.320	0.019901	20.35	59.985	10.554	56502407.872236	5	234.8411	4.39825e-05	3.50628e-04
2023/11/27	20:36:05	ok	ok	235.0320	18.357	0.019919	20.35	60.056	10.567	58490373.610098	5	235.1777	4.35355e-05	2.97561e-04
2023/11/27	20:41:04	--	ok	234.6960	18.318	0.019919	20.23	60.241	10.530	57872368.247113	3	256.0342	-3.17051e-03	2.78475e-03
2023/11/27	20:41:11	ok	ok	235.0180	18.355	0.019936	20.25	60.264	10.542	58314105.797137	4	235.1737	3.84892e-05	2.54507e-04
2023/11/27	20:46:10	--	ok	234.7160	18.321	0.019936	20.18	60.294	10.505	58340098.849143	2	234.7543	4.49151e-05	8.56094e-17
2023/11/27	20:46:17	ok	ok	234.9960	18.355	0.019952	20.18	60.235	10.494	57941077.616324	7	235.0947	4.42523e-05	1.92051e-04
2023/11/27	20:51:16	--	ok	234.7100	18.322	0.019952	20.12	60.246	10.462	57597620.351438	2	234.7543	4.49174e-05	8.56094e-17
2023/11/27	20:51:23	ok	ok	234.9780	18.358	0.019969	20.15	60.230	10.476	56691326.607391	10	235.1038	4.13131e-05	2.35347e-04
2023/11/27	20:56:22	--	ok	234.7060	18.323	0.019969	20.08	60.249	10.436	53959052.184547	10	234.7890	4.20782e-05	1.99512e-04
2023/11/27	20:56:29	ok	ok	235.0240	18.356	0.019986	20.15	60.218	10.474	58682879.395484	2	235.1032	-3.13984e-06	2.41781e-16
2023/11/27	21:01:28	--	ok	234.7240	18.323	0.019986	20.07	60.278	10.433	57818769.831625	3	234.7940	4.20296e-05	5.96072e-05
2023/11/27	21:01:35	ok	ok	235.0100	18.356	0.020001	20.07	60.278	10.433	59212086.153480	3	250.7440	-2.22222e-03	7.74220e-04
2023/11/27	21:06:34	--	ok	234.7500	18.327	0.020001	20.16	60.079	10.459	55986610.400845	10	234.8801	4.13869e-05	2.45926e-04
2023/11/27	21:06:41	ok	ok	235.0140	18.360	0.020015	20.16	60.079	10.459	58736565.495252	6	235.1561	4.31627e-05	2.88495e-04
2023/11/27	21:11:40	--	ok	234.7680	18.329	0.020015	20.23	60.008	10.489	57356513.698805	2	234.8333	6.55063e-05	8.55806e-17
2023/11/27	21:11:47	ok	ok	235.0120	18.353	0.020028	20.23	59.966	10.482	61603497.950392	2	236.0833	-9.62376e-04	1.90351e-16
2023/11/27	21:16:46	--	ok	234.7560	18.322	0.020028	20.25	60.049	10.504	60210575.629974	2	234.9848	1.49574e-05	1.91241e-16
2023/11/27	21:16:53	ok	ok	234.9900	18.352	0.020042	20.28	60.003	10.514	56835664.200299	10	235.1187	4.05026e-05	2.78877e-04
2023/11/27	21:21:52	--	ok	234.7440	18.322	0.020042	20.29	59.997	10.522	60663828.618903	3	234.7467	5.24063e-05	1.21074e-16
2023/11/27	21:21:59	ok	ok	234.9680	18.350	0.020057	20.28	60.003	10.514	59182768.563948	5	235.0849	4.49459e-05	3.46876e-04
2023/11/27	21:26:58	--	ok	234.7400	18.321	0.020057	20.33	59.983	10.545	57744594.259040	2	234.9256	3.05449e-05	1.46183e-15
2023/11/27	21:27:05	ok	ok	234.9840	18.350	0.020072	20.31	59.988	10.530	59441276.274908	4	235.1453	3.65508e-05	7.81869e-05
2023/11/27	21:32:04	--	ok	234.7220	18.321	0.020072	20.26	59.960	10.499	61388799.423366	2	284.7467	-6.43692e-03	3.52896e-16
2023/11/27	21:32:11	ok	ok	234.9860	18.352	0.020087	20.28	60.003	10.514	58537147.911167	5	235.0818	4.55723e-05	1.92814e-04
2023/11/27	21:37:10	--	ok	234.7300	18.319	0.020087	20.28	59.994	10.513	61291053.920721	2	228.8856	9.98642e-04	1.37155e-15
2023/11/27	21:37:17	ok	ok	234.9860	18.348	0.020103	20.29	59.976	10.518	60693056.433629	3	237.6931	-6.98818e-04	6.32100e-03
2023/11/27	21:42:16	--	ok	234.7140	18.321	0.020103	20.18	60.214	10.491	60549973.239896	6	234.7764	4.36594e-05	9.00795e-05
2023/11/27	21:42:22	ok	ok	235.0000	18.354	0.020119	20.21	60.208	10.508	58160414.466385	4	235.1436	3.81861e-05	1.74014e-04
2023/11/27	21:47:22	--	ok	234.7440	18.318	0.020119	20.07	60.299	10.437	60547931.456767	4	230.0053	8.25327e-05	2.26156e-02
2023/11/27	21:47:29	ok	ok	235.0080	18.351	0.020134	20.11	60.285	10.461	60911104.021892	2	234.9390	5.99365e-05	8.55421e-17
2023/11/27	21:52:28	--	ok	234.7440	18.321	0.020134	20.05	60.317	10.430	61150238.489580	4	230.5075	5.22892e-05	2.57614e-02
2023/11/27	21:52:35	ok	ok	235.0100	18.351	0.020148	20.08	60.240	10.435	60345238.732738	2	235.0505	4.86760e-05	4.98556e-16
2023/11/27	21:57:34	--	ok	234.7040	18.318	0.020148	19.99	60.308	10.395	57842693.241003	11	234.8020	4.03073e-05	2.53569e-04
2023/11/27	21:57:41	ok	ok	235.0200	18.354	0.020165	19.99	60.349	10.402	60120084.885801	2	235.0200	7.86531e-05	1.20933e-16
2023/11/27	22:02:40	--	ok	234.7780	18.326	0.020165	19.96	60.365	10.387	61075483.429764	2	234.7390	5.99073e-05	3.08689e-16
2023/11/27	22:02:47	ok	ok	235.0080	18.353	0.020178	19.96	60.323	10.379	62458925.409460	5	234.1657	-5.92522e-04	1.66419e-02
2023/11/27	22:07:46	--	ok	234.7660	18.325	0.020178	19.99	60.287	10.391	60772335.036531	2	235.1333	-3.27045e-04	2.41750e-16
2023/11/27	22:07:53	ok	ok	235.0060	18.354	0.020191	20.02	60.212	10.396	58901904.971877	5	235.1709	3.52152e-05	2.10889e-04
2023/11/27	22:12:52	--	ok	234.7960	18.325	0.020191	20.09	60.038	10.408	58213995.387927	2	234.8978	2.18246e-06	1.71114e-16
2023/11/27	22:12:59	ok	ok	234.9800	18.351	0.020202	20.15	60.067	10.447	60325962.240897	7	235.1348	4.28504e-05	3.87972e-04
2023/11/27	22:17:58	--	ok	234.7880	18.325	0.020202	20.18	60.008	10.455	59507093.194595	2	343.7811	-8.35973e-03	3.69729e-16
2023/11/27	22:18:05	ok	ok	234.9940	18.347	0.020214	20.18	59.989	10.452	60022002.840273	2	236.5144	-1.86633e-04	4.24862e-16
2023/11/27	22:23:04	--	ok	234.7560	18.321	0.020214	20.18	59.948	10.444	58389672.536093	4	254.3556	-3.50568e-03	1.17379e-02
2023/11/27	22:23:11	ok	ok	235.0200	18.348	0.020228	20.23	59.947	10.478	59385170.847606	2	235.5500	-4.41275e-04	1.70640e-16
2023/11/27	22:28:10	ok	ok	234.8020	18.324	0.020228	20.19	60.002	10.462	59774359.142132	2	201.3822	6.19095e-03	8.98166e-16
2023/11/27	22:33:10	--	ok	234.5960	18.293	0.020228	20.19	60.021	10.465	58655661.083860	4	236.1464	-2.58874e-05	4.25827e-02
2023/11/27	22:33:17	ok	ok	234.9820	18.342	0.020251	20.22	60.026	10.484	59129598.390386	2	234.9390	5.99079e-05	8.55421e-17
2023/11/27	22:38:16	--	ok	234.7080	18.313	0.020251	20.19	59.989	10.460	57383306.964820	9	234.8355	4.19873e-05	2.19909e-04
2023/11/27	22:38:23	ok	ok	235.0300	18.347	0.020268	20.21	60.024	10.476	57696256.363195	2	235.0505	4.86661e-05	4.98556e-16
2023/11/27	22:43:22	--	ok	234.7660	18.316	0.020268	20.12	60.154	10.446	59244569.546709	4	253.4560	-3.33835e-03	1.19579e-02
2023/11/27	22:43:29	ok	ok	234.9720	18.344	0.020281	20.12	60.175	10.450	56808318.387033	10	235.0965	4.22038e-05	2.48028e-04
2023/11/27	22:48:28	--	ok	234.7380	18.312	0.020281	19.99	60.340	10.400	57745232.250333	4	230.2197	-4.17785e-05	2.78228e-02
2023/11/27	22:48:34	ok	ok	235.0080	18.341	0.020296	20.02	60.304	10.412	60599102.719898	2	234.9833	6.55091e-05	5.73726e-16
2023/11/27	22:53:34	--	ok	234.7580	18.321	0.020296	19.98	60.305	10.386	54010242.417334	10	234.8636	4.18859e-05	1.89196e-04
2023/11/27	22:53:41	ok	ok	235.0200	18.346	0.020309	20.04	60.235	10.408	55985760.838224	9	235.1285	4.23161e-05	2.00798e-04
2023/11/27	22:58:40	--	ok	234.7660	18.320	0.020309	19.92	60.337	10.356	54696640.942108	9	234.8707	4.13668e-05	2.11863e-04
2023/11/27	22:58:47	ok	ok	235.0260	18.348	0.020323	19.96	60.314	10.378	59678489.316596	5	235.1784	4.54070e-05	3.79195e-04
2023/11/27	23:03:46	--	ok	234.7660	18.323	0.020323	19.91	60.327	10.346	57975965.056727	4	234.9609	3.73804e-05	2.78857e-04
2023/11/27	23:03:53	ok	ok	234.9860	18.346	0.020336	19.89	60.294	10.331	57427782.045075	9	235.1044	4.10296e-05	2.11710e-04
2023/11/27	23:08:52	ok	ok	234.8120	18.329	0.020336	19.91	60.235	10.330	60805024.935628	2	234.8882	1.15973e-05	1.21001e-16
2023/11/27	23:13:52	--	ok	234.6620	18.302	0.020336	20.01	60.056	10.361	60391384.381954	2	278.5942	-7.08511e-04	9.23815e-16
2023/11/27	23:13:59	ok	ok	234.9880	18.346	0.020355	20.02	60.058	10.369	61215245.292432	4	235.1869	3.43005e-05	1.47539e-04
2023/11/27	23:18:58	--	ok	234.7960	18.323	0.020355	20.11	60.031	10.416	60435098.834016	2	251.9190	9.61012e-03	1.31571e-15
2023/11/27	23:19:05	ok	ok	234.9580	18.347	0.020367	20.09	59.997	10.401	56430181.692968	8	235.0493	4.03285e-05	1.51377e-04
2023/11/27	23:24:04	--	ok	234.7620	18.321	0.020367	20.09	60.058	10.411	61008926.693616	6	234.7378	6.32954e-05	1.47632e-04
2023/11/27	23:24:11	ok	ok	235.0380	18.349	0.02038	20.15	60.003	10.436	61052540.191260	6	235.1502	3.62260e-05	3.96687e-04
2023/11/27	23:29:10	ok	ok	234.8000	18.324	0.02038	20.09	60.067	10.413	61068523.995831	3	231.6626	8.62086e-04	5.97259e-03
2023/11/27	23:34:10	--	ok	234.6200	18.297	0.02038	20.11	60.061	10.422	60149583.507842	2	234.6026	5.70397e-05	1.21148e-16
2023/11/27	23:34:17	ok	ok	234.9880	18.341	0.020402	20.13	60.034	10.433	58697350.192092	3	235.1468	3.47100e-05	6.11435e-05
2023/11/27	23:39:16	--	ok	234.7680	18.318	0.020402	20.11	60.031	10.416	61826263.793421	2	229.2311	9.47899e-04	6.13705e-16
2023/11/27	23:39:23	ok	ok	234.9680	18.343	0.020415	20.09	60.020	10.405	60910273.060007	5	235.0523	4.10264e-05	1.19437e-04
2023/11/27	23:44:22	--	ok	234.7460	18.314	0.020415	19.96	60.304	10.376	60197449.259929	4	234.9196	3.43610e-05	1.59140e-04
2023/11/27	23:44:29	ok	ok	235.0280	18.349	0.02043	20.04	60.235	10.408	62053335.146494	4	235.2301	3.04370e-05	1.71834e-04
2023/11/27	23:49:28	--	ok	234.7800	18.319	0.02043	19.89	60.345	10.339	61384252.509589	2	345.2778	-8.57933e-03	1.09823e-15
2023/11/27	23:49:35	ok	ok	234.9620	18.343	0.020442	19.93	60.331	10.363	55693714.870969	14	235.0142	4.12677e-05	3.27202e-04
2023/11/27	23:54:34	--	ok	234.7600	18.321	0.020442	19.84	60.377	10.311	59565306.448376	5	234.9193	3.78116e-05	1.35477e-04
2023/11/27	23:54:41	ok	ok	235.0140	18.350	0.020456	19.84	60.368	10.309	61507868.172175	2	235.0505	4.86720e-05	4.98556e-16
2023/11/27	23:59:40	--	ok	234.7800	18.320	0.020456	19.81	60.383	10.296	59349325.644527	5	234.8910	3.97372e-05	8.66395e-05
2023/11/27	23:59:47	ok	ok	235.0120	18.349	0.020468	19.82	60.354	10.299	60218541.310623	2	235.0334	5.13674e-05	1.20926e-16
2023/11/28	00:04:46	--	ok	234.7920	18.325	0.020468	19.72	60.443	10.255	58363029.251873	6	234.9280	4.31872e-05	2.71964e-04
2023/11/28	00:04:53	ok	ok	234.9860	18.350	0.02048	19.72	60.452	10.256	54151007.300404	11	235.0781	4.07833e-05	1.95310e-04
2023/11/28	00:09:53	ok	ok	234.8020	18.325	0.02048	19.71	60.409	10.239	58610868.126494	3	258.5292	-3.12336e-03	4.09130e-03
2023/11/28	00:14:53	--	ok	234.6200	18.305	0.02048	19.69	60.438	10.236	55683356.049880	10	234.7266	4.10896e-05	1.86344e-04
2023/11/28	00:15:00	ok	ok	235.0280	18.352	0.020501	19.69	60.388	10.228	57818304.035922	2	235.7433	-8.06913e-04	6.82002e-16
2023/11/28	00:19:59	ok	ok	234.8080	18.327	0.020501	19.64	60.359	10.189	56643957.068885	2	235.4100	-3.92032e-05	7.68339e-16
2023/11/28	00:24:59	--	ok	234.6520	18.309	0.020501	19.61	60.436	10.185	56855614.021436	2	252.2643	9.47663e-03	3.18669e-16
2023/11/28	00:25:06	ok	ok	234.9820	18.347	0.020521	19.58	60.432	10.168	57740877.417827	2	234.2267	-4.99645e-04	4.37508e-16
2023/11/28	00:30:05	--	ok	234.7820	18.323	0.020521	19.60	60.372	10.166	58684357.062439	5	234.9140	4.24627e-05	1.80276e-04
2023/11/28	00:30:12	ok	ok	235.0280	18.355	0.020533	19.61	60.363	10.172	57554773.551784	2	236.3044	-1.47764e-04	1.29541e-15
2023/11/28	00:35:11	--	ok	234.7960	18.328	0.020533	19.51	60.360	10.113	53028587.882683	11	234.9180	4.12911e-05	2.35178e-04
2023/11/28	00:35:18	ok	ok	235.0440	18.352	0.020545	19.57	60.378	10.151	59591902.860234	2	234.8667	2.29533e-04	4.98946e-16
2023/11/28	00:40:17	ok	ok	234.8540	18.332	0.020545	19.60	60.342	10.161	56172349.401476	7	235.0767	4.35517e-05	3.53082e-04
2023/11/28	00:45:17	--	ok	234.7480	18.318	0.020545	19.69	60.172	10.191	56343962.458184	5	235.3682	-6.83376e-06	9.44446e-04
2023/11/28	00:45:24	ok	ok	235.0120	18.349	0.020559	19.74	60.150	10.213	59477924.082349	7	235.1251	4.54924e-05	3.08926e-04
2023/11/28	00:50:23	ok	ok	234.8100	18.326	0.020559	19.69	60.185	10.193	56044098.283241	2	234.8505	4.86511e-05	1.21020e-16
2023/11/28	00:55:23	--	ok	234.6900	18.307	0.020559	19.72	60.218	10.217	55941099.909842	2	234.7543	4.48801e-05	8.56094e-17
2023/11/28	00:55:30	ok	ok	235.0200	18.349	0.020576	19.75	60.162	10.223	55786765.532240	3	260.2505	-4.05654e-03	9.99559e-03
2023/11/28	01:00:29	ok	ok	234.8240	18.324	0.020576	19.77	60.104	10.223	54213346.433544	2	234.7286	1.68480e-04	1.91450e-16
2023/11/28	01:05:29	--	ok	234.6860	18.308	0.020576	19.79	60.116	10.241	54482468.346447	5	234.8237	4.26808e-05	3.36401e-04
2023/11/28	01:05:36	ok	ok	235.0100	18.345	0.020594	19.82	60.081	10.252	58311154.798854	4	229.1613	2.12604e-05	2.51231e-02
2023/11/28	01:10:35	--	ok	234.7880	18.318	0.020594	19.79	60.148	10.246	54179697.646433	5	234.7568	7.56278e-05	2.32057e-04
2023/11/28	01:10:42	ok	ok	235.0080	18.342	0.020606	19.78	60.134	10.236	59068201.229072	5	235.1492	4.83723e-05	3.35829e-04
2023/11/28	01:15:41	ok	ok	234.8160	18.324	0.020606	19.78	60.166	10.241	53389077.061184	4	234.9635	4.46179e-05	2.88117e-04
2023/11/28	01:20:41	--	ok	234.6620	18.298	0.020606	19.68	60.386	10.219	57100195.559871	2	234.6392	5.97248e-05	8.56514e-17
2023/11/28	01:20:48	ok	ok	234.9780	18.339	0.020625	19.67	60.333	10.202	56061482.232892	11	235.1174	4.18301e-05	1.88481e-04
2023/11/28	01:25:47	--	ok	234.7900	18.320	0.020625	19.60	60.372	10.166	55281317.957701	5	235.0902	3.01591e-05	3.28295e-04
2023/11/28	01:25:54	ok	ok	235.0140	18.344	0.020636	19.64	60.349	10.188	58140358.067817	3	234.9059	7.52930e-05	8.59055e-05
2023/11/28	01:30:53	ok	ok	234.8260	18.325	0.020636	19.54	60.415	10.140	57970668.614131	3	241.7647	-1.29547e-03	5.50890e-03
2023/11/28	01:35:53	--	ok	234.6700	18.305	0.020636	19.51	60.441	10.127	55743691.883462	4	234.9434	3.59044e-05	4.76644e-04
2023/11/28	01:36:00	ok	ok	235.0140	18.347	0.020655	19.53	60.433	10.135	58961435.886575	3	235.0879	4.39016e-05	3.09140e-05
2023/11/28	01:40:59	ok	ok	234.8000	18.322	0.020655	19.50	60.400	10.112	54088427.969128	9	234.9294	4.11762e-05	2.23047e-04
2023/11/28	01:45:59	--	ok	234.6840	18.304	0.020655	19.44	60.470	10.090	56785599.664016	3	254.2493	-2.99955e-03	4.10927e-03
2023/11/28	01:46:06	ok	ok	234.9760	18.342	0.020673	19.44	60.470	10.090	60808240.335692	3	234.9966	5.95269e-05	4.73736e-05
2023/11/28	01:51:05	ok	ok	234.8140	18.323	0.020673	19.41	60.478	10.074	57445674.327242	2	215.4100	3.38382e-03	1.33581e-15
2023/11/28	01:56:05	--	ok	234.6780	18.305	0.020673	19.40	60.446	10.061	57613993.665454	2	234.0000	6.89378e-04	0.00000e+00
2023/11/28	01:56:12	ok	ok	235.0120	18.346	0.020691	19.43	60.429	10.076	58306369.425421	5	235.1638	4.48075e-05	3.96044e-04
2023/11/28	02:01:11	ok	ok	234.8380	18.326	0.020691	19.40	60.446	10.061	57696692.376026	4	235.0598	3.59675e-05	3.02741e-04
2023/11/28	02:06:11	--	ok	234.7060	18.309	0.020691	19.40	60.456	10.063	58936390.078445	2	292.8439	-4.79056e-04	1.37255e-16
2023/11/28	02:06:18	ok	ok	234.9780	18.339	0.020708	19.38	60.423	10.049	61232139.523326	7	234.9691	5.09462e-05	2.98924e-04
2023/11/28	02:11:17	ok	ok	234.8140	18.326	0.020708	19.33	60.433	10.018	60530462.105359	4	230.0855	4.65691e-05	2.69884e-02
2023/11/28	02:16:17	--	ok	234.6820	18.302	0.020708	19.31	60.432	10.008	60152125.286360	2	234.6714	5.61056e-05	1.91496e-16
2023/11/28	02:16:24	ok	ok	234.9940	18.340	0.020726	19.29	60.447	9.995	63592758.191942	3	245.1395	-2.33165e-03	1.62176e-02
2023/11/28	02:21:23	ok	ok	234.8520	18.327	0.020726	19.31	60.475	10.015	61592978.692661	2	234.8429	5.61403e-05	8.55772e-17
2023/11/28	02:26:23	--	ok	234.7500	18.314	0.020726	19.43	60.226	10.042	60596749.201434	5	234.8291	4.46703e-05	2.41637e-04
2023/11/28	02:26:30	ok	ok	235.0280	18.343	0.02074	19.47	60.131	10.051	61524131.615612	2	235.0505	4.86533e-05	4.98556e-16
2023/11/28	02:31:29	ok	ok	234.8580	18.325	0.02074	19.45	60.180	10.050	59095733.493377	2	279.1704	-3.71591e-04	2.96818e-16
2023/11/28	02:36:29	--	ok	234.7780	18.315	0.02074	19.53	60.098	10.079	59954874.582837	2	235.3400	-3.44862e-05	1.90952e-16
2023/11/28	02:36:36	ok	ok	235.0160	18.337	0.020752	19.57	60.104	10.105	62404956.858029	2	279.1292	-3.66423e-04	7.19996e-17
2023/11/28	02:41:35	ok	ok	234.8000	18.317	0.020752	19.53	60.168	10.090	56158200.569712	10	234.8875	4.17107e-05	1.57124e-04
2023/11/28	02:46:35	--	ok	234.7440	18.309	0.020752	19.58	60.107	10.113	59621682.883032	4	234.4583	-4.03511e-07	2.23782e-02
2023/11/28	02:46:42	ok	ok	234.9980	18.336	0.020767	19.61	60.029	10.116	60905912.675168	3	249.5867	-2.21492e-03	2.10244e-03
2023/11/28	02:51:41	ok	ok	234.8040	18.316	0.020767	19.55	60.134	10.101	59011615.882218	4	235.0885	3.26330e-05	4.12788e-04
2023/11/28	02:56:41	--	ok	234.6800	18.299	0.020767	19.55	60.223	10.116	57740304.360295	6	234.9545	4.00262e-05	4.68099e-04
2023/11/28	02:56:48	ok	ok	235.0480	18.337	0.020785	19.58	60.218	10.132	59427782.851554	5	235.2716	4.03186e-04	7.06575e-03
2023/11/28	03:01:47	ok	ok	234.8040	18.311	0.020785	19.40	60.404	10.054	56515162.092518	2	234.8505	4.86105e-05	1.21020e-16
2023/11/28	03:06:47	--	ok	234.6860	18.298	0.020785	19.37	60.461	10.048	56723067.162319	4	234.8381	4.46391e-05	3.44506e-04
2023/11/28	03:06:54	ok	ok	235.0080	18.338	0.020803	19.33	60.415	10.015	58857192.077022	3	234.9038	7.20260e-05	1.00224e-05
2023/11/28	03:11:53	ok	ok	234.8400	18.319	0.020803	19.30	60.441	10.002	54892146.073934	3	249.5605	-2.65385e-03	1.01833e-02
2023/11/28	03:16:53	--	ok	234.7160	18.301	0.020803	19.25	60.475	9.981	55881442.600969	2	234.3333	4.58833e-04	1.91772e-16
2023/11/28	03:17:00	ok	ok	234.9860	18.336	0.020818	19.24	60.505	9.978	57850167.870983	6	235.1402	4.64126e-05	3.51936e-04
2023/11/28	03:21:59	ok	ok	234.8220	18.318	0.020818	19.21	60.488	9.958	53748447.046510	5	234.9502	4.54502e-05	2.85226e-04
2023/11/28	03:26:59	--	ok	234.7360	18.306	0.020818	19.20	60.436	9.942	55143371.927207	2	235.5522	-7.39202e-05	8.53194e-16
2023/11/28	03:27:06	ok	ok	235.0260	18.340	0.020833	19.27	60.438	9.984	59601596.911381	3	231.2389	9.36780e-04	5.33735e-03
2023/11/28	03:32:05	ok	ok	234.8580	18.324	0.020833	19.23	60.391	9.951	57985787.789559	2	234.8505	4.86452e-05	1.21020e-16
2023/11/28	03:37:05	--	ok	234.7000	18.306	0.020833	19.15	60.482	9.924	58307682.169623	10	234.8227	4.14211e-05	1.78853e-04
2023/11/28	03:37:12	ok	ok	235.0460	18.344	0.02085	19.21	60.438	9.950	60730461.631538	4	254.6177	-3.47220e-03	1.18604e-02
2023/11/28	03:42:11	--	--	234.8620	18.324	0.02085	19.15	60.409	9.912	61799316.782275	4	232.3996	-1.96591e-06	1.37346e-02
2023/11/28	03:42:17	ok	ok	234.8600	18.326	0.02085	19.15	60.461	9.921	55509024.413708	14	234.8905	4.27357e-05	2.87051e-04
2023/11/28	03:47:17	--	ok	234.7440	18.311	0.02085	19.14	60.400	9.903	61490182.736689	6	234.7651	4.63147e-05	1.03842e-04
2023/11/28	03:47:24	ok	ok	235.0080	18.345	0.020865	19.15	60.401	9.911	55487864.948777	13	235.0146	4.30640e-05	2.10846e-04
2023/11/28	03:52:23	ok	ok	234.8860	18.324	0.020865	19.13	60.397	9.895	60908256.048399	4	237.1500	-9.31667e-06	7.74193e-03
2023/11/28	03:57:23	--	ok	234.7720	18.314	0.020865	19.24	60.191	9.926	55979384.880570	11	234.8264	4.11806e-05	2.39044e-04
2023/11/28	03:57:30	ok	ok	235.0160	18.339	0.020877	19.29	60.154	9.947	57882059.518223	9	234.9850	4.84097e-05	2.80733e-04
2023/11/28	04:02:29	ok	ok	234.9020	18.325	0.020877	19.30	60.148	9.954	61914514.611600	3	235.6773	2.30426e-05	1.85924e-03
2023/11/28	04:07:29	ok	ok	234.8160	18.314	0.020877	19.34	60.093	9.969	61175671.820693	3	246.9352	-1.68362e-03	1.44844e-03
2023/11/28	04:12:29	--	ok	234.7040	18.299	0.020877	19.33	60.153	9.972	61872867.927289	4	233.1996	2.52518e-05	1.29871e-02
2023/11/28	04:12:36	ok	ok	234.9880	18.335	0.020894	19.35	60.154	9.987	58395442.304603	9	235.0006	4.28585e-05	2.89621e-04
2023/11/28	04:17:35	ok	ok	234.8440	18.319	0.020894	19.33	60.172	9.975	58998076.564138	4	234.9655	3.77360e-05	1.25881e-04
2023/11/28	04:22:35	--	ok	234.7700	18.310	0.020894	19.37	60.157	9.997	60410409.881353	2	274.0775	3.44820e-04	2.07399e-16
2023/11/28	04:23:35	--	ok	234.7500	18.298	0.020907	18.84	61.306	9.878	60653832.850488	3	249.1391	-2.70038e-03	1.19242e-02
2023/11/28	04:23:43	ok	ok	234.9900	18.330	0.02092	18.83	61.416	9.887	58771435.121994	7	234.9793	4.73635e-05	2.31107e-04
2023/11/28	04:28:42	ok	ok	235.0140	18.335	0.02092	19.27	60.244	9.952	60979789.431678	4	225.1643	1.29487e-04	2.60783e-02
2023/11/28	04:33:42	ok	ok	234.8900	18.321	0.02092	19.14	60.418	9.906	61044514.376346	2	272.2833	-5.02610e-03	2.08766e-16
2023/11/28	04:38:42	--	ok	234.7560	18.310	0.02092	19.10	60.414	9.880	59042572.224161	5	234.8326	4.40843e-05	1.67980e-04
2023/11/28	04:38:49	ok	ok	235.0300	18.341	0.020934	19.14	60.450	9.911	60196386.239870	5	235.0791	4.56817e-05	1.71919e-04
2023/11/28	04:43:48	ok	ok	234.8900	18.326	0.020934	19.10	60.443	9.885	60610056.007246	7	234.8938	4.84346e-05	1.87580e-04
2023/11/28	04:48:48	--	ok	234.7700	18.308	0.020934	19.04	60.424	9.850	61901969.187837	2	344.0689	-8.40157e-03	1.24182e-15
2023/11/28	04:48:55	ok	ok	234.9580	18.332	0.020947	19.03	60.423	9.842	60923129.640929	8	234.9773	5.07874e-05	2.56298e-04
2023/11/28	04:53:54	ok	ok	234.8520	18.318	0.020947	19.01	60.441	9.835	59292905.472754	6	234.9255	4.62245e-05	2.21114e-04
2023/11/28	04:58:54	--	ok	234.7440	18.307	0.020947	18.96	60.473	9.808	60237615.058619	6	234.8350	4.54453e-05	1.63876e-04
2023/11/28	04:59:01	ok	ok	235.0440	18.337	0.020962	18.97	60.465	9.816	63537865.489722	4	258.2494	-3.75780e-03	8.38405e-03
2023/11/28	05:04:00	ok	ok	234.9040	18.329	0.020962	19.07	60.287	9.844	61303739.457539	2	234.9245	4.95802e-05	7.65159e-16
2023/11/28	05:09:00	ok	ok	234.8160	18.316	0.020962	19.14	60.217	9.873	55938572.610524	9	234.9071	4.16000e-05	1.67610e-04
2023/11/28	05:14:00	--	ok	234.7320	18.301	0.020962	19.14	60.134	9.859	60412094.263874	2	234.6400	1.57105e-04	1.14913e-15
2023/11/28	05:14:07	ok	ok	235.0300	18.338	0.020977	19.17	60.117	9.874	61612585.386457	4	235.0873	4.63714e-05	2.21302e-04
2023/11/28	05:19:06	ok	ok	234.9040	18.326	0.020977	19.20	60.102	9.887	58908663.068511	2	276.5900	-3.67006e-04	3.91289e-16
2023/11/28	05:24:06	ok	ok	234.8100	18.311	0.020977	19.17	60.168	9.882	60866761.132364	2	234.5500	3.43994e-04	4.28420e-16
2023/11/28	05:29:06	--	ok	234.7000	18.297	0.020977	19.25	60.130	9.924	58185339.677427	9	234.7137	5.63973e-05	5.01139e-04
2023/11/28	05:29:13	ok	ok	235.0520	18.335	0.020994	19.27	60.061	9.922	62053261.994914	2	235.4500	-3.43129e-04	1.90863e-16
2023/11/28	05:34:12	ok	ok	234.8180	18.312	0.020994	19.06	60.406	9.854	53739873.742129	10	234.9385	4.05325e-05	1.63014e-04
2023/11/28	05:39:12	--	ok	234.7280	18.295	0.020994	18.99	60.436	9.819	59466449.600127	2	234.1067	-8.13292e-04	6.92115e-16
2023/11/28	05:39:19	ok	ok	234.9840	18.329	0.021009	19.00	60.497	9.837	61341393.933266	5	235.1026	4.40697e-05	2.85441e-04
2023/11/28	05:44:18	ok	ok	234.8380	18.315	0.021009	18.91	60.478	9.784	58276048.825499	10	235.8528	3.27376e-05	6.49504e-03
2023/11/28	05:49:18	--	ok	234.7460	18.307	0.021009	18.84	60.537	9.754	60306719.542579	2	234.7441	5.48558e-05	1.91437e-16
2023/11/28	05:49:25	ok	ok	235.0340	18.337	0.021023	18.91	60.528	9.792	61866147.295961	4	254.7999	-3.52957e-03	1.21911e-02
2023/11/28	05:54:24	ok	ok	234.8580	18.320	0.021023	18.79	60.519	9.719	60137014.766633	2	281.5542	-6.07533e-03	1.42759e-16
2023/11/28	05:59:24	--	ok	234.7520	18.304	0.021023	18.79	60.529	9.720	60770844.964382	2	234.5500	3.43866e-04	4.28420e-16
2023/11/28	05:59:31	ok	ok	235.0080	18.337	0.021037	18.75	60.552	9.699	60463212.494319	2	275.7833	5.58041e-05	2.06116e-16
2023/11/28	06:04:30	ok	ok	234.8780	18.321	0.021037	18.72	60.589	9.688	61495336.498377	2	234.9619	3.73956e-05	1.91259e-16
2023/11/28	06:09:30	--	ok	234.7660	18.309	0.021037	18.65	60.569	9.646	61187034.395894	2	253.9000	9.07835e-03	4.47762e-16
2023/11/28	06:09:37	ok	ok	234.9900	18.338	0.02105	18.66	60.592	9.657	62567051.504533	3	234.3316	5.18202e-04	6.94890e-03
2023/11/28	06:14:36	ok	ok	234.8700	18.329	0.02105	18.63	60.598	9.643	57864646.108185	11	234.9360	4.14201e-05	2.54938e-04
2023/11/28	06:19:36	ok	ok	234.8040	18.313	0.02105	18.59	60.580	9.614	60264209.603399	4	232.6586	1.31578e-05	2.71895e-02
2023/11/28	06:24:36	--	ok	234.6940	18.301	0.02105	18.58	60.560	9.603	61268581.874964	2	235.3167	-6.03782e-04	4.59919e-16
2023/11/28	06:24:43	ok	ok	235.0000	18.338	0.021067	18.56	60.537	9.590	55691006.097517	14	235.0133	4.27560e-05	2.62865e-04
2023/11/28	06:29:42	ok	ok	234.8680	18.323	0.021067	18.52	60.601	9.576	62106539.284417	2	235.0000	0.00000e+00	0.00000e+00
2023/11/28	06:34:42	--	ok	234.7920	18.314	0.021067	18.49	60.606	9.562	58776827.685330	2	235.2267	-6.92629e-04	3.41750e-16
2023/11/28	06:34:49	ok	ok	235.0200	18.337	0.021079	18.52	60.589	9.574	61155953.243490	3	274.7886	-4.64278e-03	1.24982e-02
2023/11/28	06:39:48	--	--	234.9100	18.329	0.021079	18.49	60.557	9.554	61950377.306733	4	232.3508	-5.73437e-06	1.79112e-02
2023/11/28	06:39:54	ok	ok	234.9060	18.328	0.021079	18.48	60.575	9.550	60334684.574481	3	295.7666	-6.36691e-03	1.34058e-02
2023/11/28	06:44:54	ok	ok	234.8080	18.315	0.021079	18.43	60.639	9.536	60256499.624888	4	229.7846	2.08267e-05	3.03992e-02
2023/11/28	06:49:54	--	--	234.7080	18.300	0.021079	18.35	60.647	9.489	59429816.521402	3	238.8801	-8.74254e-04	5.41289e-03
2023/11/28	06:50:00	--	ok	234.7340	18.301	0.021079	18.39	60.653	9.514	61549857.957047	4	234.8340	4.12558e-05	1.32766e-04
2023/11/28	06:50:07	ok	ok	234.9480	18.329	0.021094	18.36	60.557	9.482	59838137.613806	2	235.6625	-6.48676e-04	1.70559e-16
2023/11/28	06:55:07	ok	ok	234.8680	18.325	0.021094	18.35	60.557	9.475	57776068.358605	2	234.9228	7.58338e-05	1.71096e-16
2023/11/28	07:00:07	ok	ok	234.8160	18.318	0.021094	18.35	60.616	9.484	57853176.154813	3	219.9342	1.43656e-03	2.14571e-02
2023/11/28	07:05:07	--	ok	234.7060	18.304	0.021094	18.33	60.534	9.463	52182903.571189	10	234.8103	4.27726e-05	1.38695e-04
2023/11/28	07:05:14	ok	ok	235.0240	18.343	0.02111	18.37	60.519	9.484	55415585.020390	11	235.1061	4.29755e-05	1.53612e-04
2023/11/28	07:10:13	ok	ok	234.8860	18.327	0.02111	18.32	60.510	9.451	54310177.352938	5	219.7860	1.03125e-03	3.09560e-02
2023/11/28	07:15:13	ok	ok	234.8300	18.319	0.02111	18.28	60.516	9.429	56354334.681745	2	234.8033	6.23405e-05	8.55916e-17
2023/11/28	07:20:13	--	ok	234.7640	18.312	0.02111	18.29	60.578	9.446	57047058.276417	2	234.6000	2.94798e-04	2.56997e-16
2023/11/28	07:20:20	ok	ok	235.0420	18.340	0.021123	18.31	60.519	9.445	56885993.428286	2	278.5167	-3.86853e-04	1.05064e-15
2023/11/28	07:25:19	ok	ok	234.8920	18.323	0.021123	18.24	60.539	9.409	54612617.230756	4	237.2447	2.21586e-05	9.90159e-03
2023/11/28	07:30:19	--	ok	234.7800	18.314	0.021123	18.25	60.511	9.412	52402287.476721	10	234.8783	4.22449e-05	1.58915e-04
2023/11/28	07:30:25	ok	ok	235.0240	18.338	0.021135	18.24	60.478	9.399	58309442.882367	2	235.0931	6.81947e-06	1.91153e-16
2023/11/28	07:35:25	ok	ok	234.9320	18.328	0.021135	18.26	60.482	9.415	54434893.296277	2	235.0505	4.86146e-05	4.98556e-16
2023/11/28	07:40:25	ok	ok	234.8620	18.318	0.021135	18.19	60.552	9.387	54950949.439362	5	234.9385	4.91261e-04	7.55852e-03
2023/11/28	07:45:25	--	ok	234.7960	18.309	0.021135	18.19	60.543	9.386	55119103.948859	2	234.8505	4.86061e-05	1.21020e-16
2023/11/28	07:45:32	ok	ok	234.9580	18.333	0.021147	18.18	60.520	9.373	56802767.040145	5	235.1396	4.65009e-05	3.58679e-04
2023/11/28	07:50:31	ok	ok	234.8860	18.319	0.021147	18.15	60.487	9.353	52900570.436068	2	235.6542	-6.40210e-04	4.59260e-16
2023/11/28	07:55:31	ok	ok	234.8440	18.315	0.021147	18.18	60.479	9.367	53743535.710297	2	234.9619	3.73844e-05	1.91259e-16
2023/11/28	08:00:31	--	--	234.7500	18.305	0.021147	18.12	60.533	9.344	54082454.211852	3	255.0192	-2.83869e-03	7.38173e-04
2023/11/28	08:00:37	--	ok	234.7740	18.305	0.021147	18.14	60.546	9.355	58145305.230238	7	234.8773	4.73121e-05	3.10169e-04
2023/11/28	08:00:44	ok	ok	234.9620	18.328	0.021159	18.11	60.491	9.330	56114785.511683	4	231.8957	1.93829e-05	1.77708e-02
2023/11/28	08:05:44	ok	ok	234.8840	18.322	0.021159	18.11	60.551	9.340	56809145.796252	2	234.9189	5.67307e-05	8.93163e-16
2023/11/28	08:10:44	ok	ok	234.8280	18.316	0.021159	18.11	60.479	9.329	53628465.370184	3	222.4461	2.16980e-03	1.04725e-03
2023/11/28	08:15:44	--	ok	234.7440	18.303	0.021159	18.09	60.519	9.327	55428431.764754	2	234.8581	4.11129e-05	1.71143e-16
2023/11/28	08:15:51	ok	ok	234.9980	18.336	0.021173	18.14	60.496	9.347	55110140.427251	11	235.1273	4.30154e-05	1.55928e-04
2023/11/28	08:20:50	ok	ok	234.8700	18.323	0.021173	18.08	60.465	9.310	52574192.887472	10	234.9730	4.24941e-05	1.74472e-04
2023/11/28	08:25:50	ok	ok	234.8500	18.318	0.021173	18.09	60.456	9.318	55569834.602336	3	208.8117	4.08691e-03	1.11901e-02
2023/11/28	08:30:50	--	ok	234.7640	18.305	0.021173	18.07	60.424	9.296	56273291.008172	2	234.9771	2.24163e-05	1.91247e-16
2023/11/28	08:30:57	--	--	235.0240	18.337	0.021186	18.08	60.446	9.307	56837197.583336	4	232.2064	7.16622e-05	1.31103e-02
2023/11/28	08:31:03	ok	ok	234.9960	18.333	0.021186	18.12	60.369	9.319	55531545.394911	5	235.1720	4.62166e-05	2.89531e-04
2023/11/28	08:36:03	ok	ok	234.8980	18.327	0.021186	18.04	60.500	9.293	54864371.557071	7	234.9956	4.58672e-05	1.69802e-04
2023/11/28	08:41:03	ok	ok	234.8620	18.320	0.021186	18.14	60.323	9.321	55868037.726610	2	234.7333	2.62013e-04	3.08697e-16
2023/11/28	08:46:03	ok	ok	234.8140	18.313	0.021186	18.25	60.139	9.354	54750177.888197	7	234.9689	4.56354e-05	3.43933e-04
2023/11/28	08:51:03	--	ok	234.7800	18.307	0.021186	18.31	60.175	9.391	56779018.137234	2	235.4433	-6.10168e-04	6.82871e-16
2023/11/28	08:51:10	ok	ok	235.0000	18.331	0.021198	18.33	60.140	9.402	59246590.710109	4	230.9604	-5.32531e-06	2.49080e-02
2023/11/28	08:56:09	ok	ok	234.8960	18.324	0.021198	18.33	60.070	9.391	53498251.127566	10	234.9901	4.33575e-05	2.25178e-04
2023/11/28	09:01:09	ok	ok	234.8240	18.316	0.021198	18.37	60.085	9.416	56445302.574569	2	234.8131	6.07905e-05	7.89082e-16
2023/11/28	09:06:09	--	--	234.8040	18.305	0.021198	18.40	60.108	9.436	55913778.574334	4	237.7550	1.73780e-05	7.90961e-03
2023/11/28	09:06:15	ok	ok	234.8000	18.303	0.021198	18.39	60.098	9.427	56837009.623623	2	235.5542	-4.44268e-04	2.41318e-16
2023/11/28	09:11:15	--	ok	234.7260	18.298	0.021198	18.43	60.104	9.451	53875105.778432	5	234.7209	6.26437e-05	9.78049e-05
2023/11/28	09:11:22	ok	ok	235.0280	18.331	0.021214	18.43	60.143	9.458	58216005.737019	9	235.0622	5.39105e-05	2.75367e-04
2023/11/28	09:16:21	ok	ok	234.9280	18.322	0.021214	18.46	60.107	9.467	54035955.371569	5	235.0072	4.88927e-05	1.28134e-04
2023/11/28	09:21:21	ok	ok	234.8160	18.307	0.021214	18.31	60.368	9.421	56738417.742219	2	235.1406	3.03999e-06	2.41742e-16
2023/11/28	09:26:21	--	ok	234.7540	18.294	0.021214	18.25	60.391	9.393	54884806.828431	2	234.8581	4.10921e-05	1.71143e-16
2023/11/28	09:26:28	ok	ok	235.0220	18.330	0.021227	18.31	60.388	9.424	58482569.245057	7	236.7021	-7.84962e-05	1.03311e-02
2023/11/28	09:31:27	ok	ok	234.9140	18.323	0.021227	18.33	60.171	9.407	51735823.965978	11	235.0378	4.22199e-05	2.17059e-04
2023/11/28	09:36:27	ok	ok	234.8300	18.308	0.021227	18.36	60.143	9.417	57101849.903652	7	234.8389	6.09644e-05	3.19397e-04
2023/11/28	09:41:27	--	ok	234.7920	18.305	0.021227	18.42	60.072	9.437	55677327.196465	2	234.8299	5.18345e-05	1.71164e-16
2023/11/28	09:41:34	ok	ok	234.9940	18.328	0.021239	18.39	60.117	9.430	57613992.490638	8	237.9306	-1.57377e-03	2.04504e-02
2023/11/28	09:46:33	ok	ok	234.9300	18.319	0.021239	18.49	60.081	9.479	54671526.990092	2	235.8167	-7.00892e-04	1.90566e-16
2023/11/28	09:51:33	ok	ok	234.8680	18.314	0.021239	18.48	60.061	9.469	55254764.648107	2	234.8429	5.60996e-05	8.55772e-17
2023/11/28	09:56:33	--	ok	234.7920	18.306	0.021239	18.55	60.049	9.506	52369873.876116	4	234.9613	4.17729e-05	3.23865e-04
2023/11/28	09:56:40	ok	ok	235.0300	18.328	0.021251	18.55	59.998	9.498	56592603.919367	8	235.0590	5.97122e-05	4.22511e-04
2023/11/28	10:01:39	ok	ok	234.9140	18.320	0.021251	18.50	60.093	9.489	54909313.188655	8	234.9320	5.65793e-05	2.62037e-04
2023/11/28	10:06:39	ok	ok	234.8740	18.314	0.021251	18.58	60.075	9.526	56110220.965099	5	235.0132	4.42925e-05	2.17088e-04
2023/11/28	10:11:39	ok	ok	234.8160	18.307	0.021251	18.62	60.038	9.544	57124736.639717	5	234.8802	6.15470e-04	9.74464e-03
2023/11/28	10:16:39	--	ok	234.7640	18.297	0.021251	18.63	60.061	9.557	55399122.506588	6	234.8626	4.65689e-05	1.93642e-04
2023/11/28	10:16:46	ok	ok	235.0360	18.330	0.021264	18.69	60.040	9.585	56652685.995198	8	235.0429	5.94031e-05	3.19872e-04
2023/11/28	10:21:45	ok	ok	234.8800	18.311	0.021264	18.69	59.979	9.576	55138377.510160	11	235.0055	4.26533e-05	2.39913e-04
2023/11/28	10:26:45	ok	ok	234.8440	18.304	0.021264	18.70	60.031	9.592	57425691.747212	3	251.1341	-1.45549e-03	1.69783e-02
2023/11/28	10:31:45	--	ok	234.7640	18.293	0.021264	18.70	60.052	9.595	56450273.233227	4	234.9164	4.58493e-05	2.88331e-04
2023/11/28	10:31:52	ok	ok	235.0480	18.325	0.021277	18.73	60.035	9.609	57606445.167318	2	235.1619	3.73729e-05	1.70922e-16
2023/11/28	10:36:51	ok	ok	234.9340	18.319	0.021277	18.75	60.047	9.618	57392217.460843	2	235.0503	-4.93312e-05	8.55016e-17
2023/11/28	10:41:51	ok	ok	234.8660	18.308	0.021277	18.78	60.021	9.631	56580772.894274	2	235.6500	-6.35759e-04	2.41220e-16
2023/11/28	10:46:51	--	ok	234.7860	18.297	0.021277	18.78	60.052	9.636	56812757.159645	3	209.3761	3.95768e-03	1.11656e-02
2023/11/28	10:46:58	ok	ok	234.9780	18.319	0.021289	18.75	60.089	9.625	58804443.418494	2	235.0167	8.17735e-05	1.20935e-16
2023/11/28	10:51:57	ok	ok	234.9140	18.313	0.021289	18.80	60.056	9.652	57044931.737156	2	235.6000	-5.87135e-04	2.41271e-16
2023/11/28	10:56:57	ok	ok	234.8520	18.308	0.021289	18.87	60.075	9.696	56835385.991195	4	256.7656	-3.61906e-03	9.04377e-03
2023/11/28	11:01:57	--	ok	234.7860	18.300	0.021289	18.93	59.953	9.708	57430481.065779	6	234.8620	5.10332e-05	2.76825e-04
2023/11/28	11:02:04	ok	ok	235.0300	18.324	0.021301	18.94	59.934	9.713	59459790.489741	4	253.5243	-3.34669e-03	1.20194e-02
2023/11/28	11:07:03	ok	ok	234.9340	18.316	0.021301	18.94	59.974	9.719	58055467.800044	4	253.3010	-3.34437e-03	1.20065e-02
2023/11/28	11:12:03	ok	ok	234.8600	18.308	0.021301	18.99	60.012	9.750	58729031.371850	2	234.8429	5.60818e-05	8.55772e-17
2023/11/28	11:17:03	--	ok	234.7840	18.296	0.021301	19.03	60.006	9.774	58210346.359300	5	234.9319	4.67206e-05	2.97973e-04
2023/11/28	11:17:09	ok	ok	235.0300	18.326	0.021313	19.06	59.989	9.786	60541157.518095	4	235.1717	4.39129e-05	2.90129e-04
2023/11/28	11:22:09	ok	ok	234.9100	18.312	0.021313	19.01	59.944	9.754	58555689.528845	2	234.9543	4.48534e-05	1.20967e-16
2023/11/28	11:27:09	ok	ok	234.8440	18.309	0.021313	19.07	59.974	9.793	58199909.548527	5	234.9351	4.93427e-05	1.92313e-04
2023/11/28	11:32:09	--	ok	234.7920	18.296	0.021313	19.09	59.994	9.804	59877596.057525	2	286.3433	-1.74826e-03	1.32426e-15
2023/11/28	11:32:16	ok	ok	235.0120	18.323	0.021324	19.14	59.974	9.833	59961234.997626	6	235.0878	5.25066e-05	2.55856e-04
2023/11/28	11:37:15	ok	ok	234.8900	18.312	0.021324	19.13	59.992	9.828	56696166.738267	9	234.9960	4.28000e-05	2.10917e-04
2023/11/28	11:42:15	ok	ok	234.8380	18.305	0.021324	19.14	60.003	9.838	60382919.938986	2	234.8429	5.60744e-05	8.55772e-17
2023/11/28	11:47:15	--	ok	234.7740	18.296	0.021324	19.14	60.012	9.839	60128122.884837	2	256.8700	-3.12057e-03	1.26399e-15
2023/11/28	11:47:22	ok	ok	235.0140	18.322	0.021337	19.21	59.974	9.873	61849592.070632	2	197.9678	6.98548e-03	1.99450e-15
2023/11/28	11:52:21	ok	ok	234.9120	18.314	0.021337	19.18	59.998	9.862	57780043.040919	2	235.6811	-5.65229e-05	1.10855e-15
2023/11/28	11:57:21	ok	ok	234.8100	18.302	0.021337	19.21	59.983	9.875	58540797.508285	2	234.8505	4.85865e-05	1.21020e-16
2023/11/28	12:02:21	--	ok	234.7540	18.294	0.021337	19.23	60.006	9.888	59384081.701067	7	234.7741	5.95784e-05	3.40022e-04
2023/11/28	12:02:28	ok	ok	235.0120	18.326	0.021351	19.24	60.067	9.906	59377184.705867	5	235.0562	5.51821e-05	1.54821e-04
2023/11/28	12:07:27	ok	ok	234.8820	18.312	0.021351	19.29	59.994	9.920	55716555.749352	10	235.0022	4.14370e-05	1.88806e-04
2023/11/28	12:12:27	ok	ok	234.8400	18.306	0.021351	19.31	60.067	9.948	59144602.861557	2	234.9619	3.73656e-05	1.91259e-16
2023/11/28	12:17:27	--	ok	234.7520	18.295	0.021351	19.33	60.040	9.953	58469428.413266	4	234.8847	4.71823e-05	2.79558e-04
2023/11/28	12:17:34	ok	ok	235.0300	18.325	0.021365	19.33	60.081	9.960	59002355.340233	3	254.3616	-2.74143e-03	3.60790e-04
2023/11/28	12:22:33	ok	ok	234.8940	18.311	0.021365	19.31	60.108	9.955	57541457.766860	6	235.0255	4.73551e-05	1.66600e-04
2023/11/28	12:27:33	ok	ok	234.8580	18.305	0.021365	19.38	60.067	9.990	57288929.089619	2	234.8352	6.35524e-05	1.71160e-16
2023/11/28	12:32:33	--	--	234.7640	18.293	0.021365	19.37	60.067	9.982	56736936.988353	3	240.9168	-1.00676e-03	2.42717e-03
2023/11/28	12:32:39	--	ok	234.7580	18.292	0.021365	19.40	60.102	10.004	55073559.884479	11	234.8729	4.26236e-05	2.81276e-04
2023/11/28	12:32:46	ok	ok	234.9480	18.313	0.021379	19.34	60.102	9.971	57717115.213976	8	234.9707	5.83049e-05	3.19313e-04
2023/11/28	12:37:46	ok	ok	234.9220	18.315	0.021379	19.44	60.066	10.023	58135479.958279	3	244.8595	-1.52285e-03	1.52799e-03
2023/11/28	12:42:46	ok	ok	234.8440	18.306	0.021379	19.47	60.040	10.036	57421630.434386	5	234.9938	4.52829e-05	2.54465e-04
2023/11/28	12:47:46	--	ok	234.7500	18.291	0.021379	19.44	60.107	10.030	55557237.838798	6	234.9561	4.31909e-05	2.44014e-04
2023/11/28	12:47:53	ok	ok	235.0340	18.325	0.021393	19.47	60.111	10.048	57654926.010480	5	235.2566	4.14420e-05	3.18407e-04
2023/11/28	12:52:52	ok	ok	234.9100	18.312	0.021393	19.50	60.125	10.066	54058805.524061	5	235.0705	4.56831e-05	2.89868e-04
2023/11/28	12:57:52	ok	ok	234.8600	18.304	0.021393	19.50	60.136	10.068	54471825.496132	4	232.6381	-6.46482e-05	2.97088e-02
2023/11/28	13:02:52	--	ok	234.7780	18.295	0.021393	19.55	60.113	10.097	55886609.904296	2	234.8429	5.60424e-05	8.55772e-17
2023/11/28	13:02:58	ok	ok	235.0040	18.325	0.021405	19.57	60.063	10.098	56839251.276916	8	235.1859	4.47448e-05	3.19464e-04
2023/11/28	13:07:58	ok	ok	234.8760	18.312	0.021405	19.57	60.084	10.102	54875715.499008	5	235.0793	3.93161e-05	3.22364e-04
2023/11/28	13:12:58	ok	ok	234.8260	18.301	0.021405	19.58	60.148	10.120	55261304.963708	7	234.9690	4.61765e-05	3.17074e-04
2023/11/28	13:17:58	--	ok	234.7400	18.292	0.021405	19.58	60.127	10.117	55888848.189884	8	234.7586	5.61454e-05	2.60930e-04
2023/11/28	13:18:05	ok	ok	235.0180	18.325	0.02142	19.62	60.084	10.135	53498921.697932	10	235.1362	4.17929e-05	2.14868e-04
2023/11/28	13:23:04	ok	ok	234.8980	18.312	0.02142	19.65	60.035	10.143	53564970.924404	4	235.0389	4.38226e-05	3.00435e-04
2023/11/28	13:28:04	ok	ok	234.8280	18.303	0.02142	19.67	60.098	10.163	55563267.791642	7	234.8484	5.26502e-05	2.16623e-04
2023/11/28	13:33:04	--	ok	234.7600	18.292	0.02142	19.69	60.143	10.186	52981404.549736	2	238.7667	-2.08967e-03	3.36683e-16
2023/11/28	13:33:11	ok	ok	235.0380	18.325	0.021433	19.75	60.102	10.213	56652045.986416	7	235.0565	5.75291e-05	3.13579e-04
2023/11/28	13:38:10	ok	ok	234.8860	18.306	0.021433	19.69	60.093	10.178	52181211.021555	8	234.8885	5.81769e-05	2.84477e-04
2023/11/28	13:43:10	--	ok	234.7900	18.298	0.021433	19.75	60.130	10.218	53307647.017973	4	234.9169	5.02889e-05	3.24350e-04
2023/11/28	13:43:16	ok	ok	235.0400	18.322	0.021445	19.77	60.113	10.224	55823305.933670	2	235.8167	-6.52093e-05	1.29809e-15
2023/11/28	13:48:16	ok	ok	234.9120	18.311	0.021445	19.77	60.163	10.233	53378543.313035	8	234.8943	5.76724e-05	2.84626e-04
2023/11/28	13:53:16	ok	ok	234.8380	18.300	0.021445	19.78	60.177	10.243	54172118.175029	7	234.8891	4.97905e-05	2.13855e-04
2023/11/28	13:58:16	--	ok	234.7520	18.293	0.021445	19.77	60.185	10.236	53613409.068797	7	234.7458	5.43432e-05	1.40522e-04
2023/11/28	13:58:23	ok	ok	235.0320	18.320	0.021459	19.82	60.163	10.267	58770142.481553	2	235.0505	4.85942e-05	4.98556e-16
2023/11/28	14:03:22	ok	ok	234.8920	18.309	0.021459	19.79	60.180	10.252	55197118.383478	4	268.4891	-4.09007e-03	7.69742e-03
2023/11/28	14:08:22	ok	ok	234.8140	18.303	0.021459	19.86	60.189	10.297	53490805.904504	12	234.8772	4.21515e-05	2.06651e-04
2023/11/28	14:13:22	--	ok	234.7380	18.286	0.021459	19.86	60.148	10.290	55950272.437868	5	234.8580	4.46287e-05	1.81372e-04
2023/11/28	14:13:29	--	--	234.9940	18.319	0.021474	19.82	60.203	10.273	59513844.331666	4	232.1600	-1.36301e-05	1.44262e-02
2023/11/28	14:13:35	ok	ok	234.9380	18.309	0.021474	19.78	60.278	10.260	56949811.969576	8	234.9621	5.45132e-05	3.10669e-04
2023/11/28	14:18:35	ok	ok	234.9160	18.308	0.021474	19.86	60.209	10.300	55201261.037256	3	234.9141	5.41073e-05	6.01666e-05
2023/11/28	14:23:35	--	ok	234.7880	18.292	0.021474	19.75	60.456	10.273	56738827.074773	2	234.8499	-4.88924e-05	1.21021e-16
2023/11/28	14:23:42	ok	ok	234.9980	18.319	0.021486	19.77	60.406	10.274	56809347.553144	7	235.0634	4.73559e-05	2.02482e-04
2023/11/28	14:28:41	ok	ok	234.8440	18.308	0.021486	19.68	60.516	10.241	56867389.888205	8	234.8469	5.65982e-05	3.25312e-04
2023/11/28	14:33:41	--	ok	234.7800	18.299	0.021486	19.71	60.378	10.234	56120678.196951	5	234.9058	4.05629e-05	1.37600e-04
2023/11/28	14:33:48	ok	ok	235.0000	18.322	0.021498	19.71	60.359	10.231	58180680.396828	6	235.0502	5.08760e-05	1.02556e-04
2023/11/28	14:38:47	ok	ok	234.8920	18.314	0.021498	19.75	60.313	10.249	57589634.253956	2	234.9543	4.48583e-05	1.20967e-16
2023/11/28	14:43:47	ok	ok	234.8340	18.301	0.021498	19.79	60.269	10.267	57336727.663954	2	236.5889	-2.16403e-04	1.66892e-15
2023/11/28	14:48:47	--	ok	234.7400	18.290	0.021498	19.82	60.294	10.289	55827939.206984	8	234.7758	5.34295e-05	3.57455e-04
2023/11/28	14:48:54	ok	ok	234.9840	18.321	0.021513	19.81	60.354	10.291	55731617.982456	10	235.0842	4.27197e-05	1.97839e-04
2023/11/28	14:53:53	ok	ok	234.9120	18.309	0.021513	19.82	60.336	10.296	57233825.165739	2	234.9543	4.48472e-05	1.20967e-16
2023/11/28	14:58:53	ok	ok	234.8380	18.303	0.021513	19.86	60.331	10.321	55815504.307498	2	234.8429	5.60659e-05	8.55772e-17
2023/11/28	15:03:53	--	ok	234.7340	18.289	0.021513	19.84	60.296	10.297	55893705.515045	4	234.8864	4.55422e-05	1.94298e-04
2023/11/28	15:04:00	ok	ok	235.0240	18.325	0.021528	19.89	60.345	10.339	55339176.811051	8	235.1017	4.29781e-05	1.21849e-04
2023/11/28	15:08:59	ok	ok	234.8660	18.308	0.021528	19.85	60.346	10.314	55515510.470554	5	235.0684	4.03367e-05	3.79545e-04
2023/11/28	15:13:59	ok	ok	234.8000	18.298	0.021528	19.82	60.395	10.306	56878798.774418	6	234.8310	5.11086e-05	1.59711e-04
2023/11/28	15:18:59	--	ok	234.6900	18.283	0.021528	19.72	60.594	10.280	57459340.150186	7	234.8159	4.45108e-05	4.02417e-04
2023/11/28	15:19:06	ok	ok	234.9960	18.323	0.021545	19.72	60.574	10.277	55387405.014864	10	235.0699	4.33770e-05	1.74621e-04
2023/11/28	15:24:05	ok	ok	234.8300	18.307	0.021545	19.61	60.690	10.228	53588005.910518	9	234.9240	4.15255e-05	1.98101e-04
2023/11/28	15:29:05	--	ok	234.7280	18.292	0.021545	19.45	60.848	10.161	55966732.303851	6	234.7255	5.94505e-05	7.63283e-05
2023/11/28	15:29:12	ok	ok	235.0160	18.330	0.021561	19.47	60.841	10.170	58429400.392314	3	235.0176	6.43985e-05	8.56681e-05
2023/11/28	15:34:11	ok	ok	234.8600	18.311	0.021561	19.34	60.894	10.102	58596780.181634	2	235.7042	-7.86493e-04	2.69630e-16
2023/11/28	15:39:11	--	ok	234.7780	18.303	0.021561	19.38	60.717	10.098	54227787.895449	9	234.8724	4.12171e-05	2.52282e-04
2023/11/28	15:39:18	ok	ok	235.0140	18.329	0.021573	19.40	60.717	10.106	60580968.701061	6	235.1517	4.30537e-05	1.79234e-04
2023/11/28	15:44:17	ok	ok	234.9360	18.321	0.021573	19.51	60.533	10.142	58203004.618297	2	235.7833	-7.66269e-04	6.14644e-16
2023/11/28	15:49:17	ok	ok	234.8760	18.315	0.021573	19.55	60.510	10.164	58453631.540983	5	234.9082	4.91029e-05	6.96470e-05
2023/11/28	15:54:17	--	ok	234.7980	18.301	0.021573	19.54	60.528	10.159	58641999.310371	2	234.8505	4.85835e-05	1.21020e-16
2023/11/28	15:54:24	ok	ok	235.0060	18.327	0.021585	19.54	60.496	10.153	60289248.052985	6	235.1110	4.51798e-05	2.52888e-04
2023/11/28	15:59:23	ok	ok	234.9200	18.320	0.021585	19.60	60.505	10.188	58823755.132972	5	234.8553	-2.25610e-04	5.13092e-03
2023/11/28	16:04:23	ok	ok	234.8520	18.310	0.021585	19.65	60.432	10.210	57650829.772198	2	234.8429	5.60871e-05	8.55772e-17
2023/11/28	16:09:23	--	ok	234.7600	18.297	0.021585	19.62	60.456	10.198	58314058.161393	5	234.8899	4.32867e-05	2.74884e-04
2023/11/28	16:09:29	ok	ok	235.0120	18.328	0.021598	19.64	60.450	10.205	57311578.806949	11	235.1394	4.28039e-05	1.94231e-04
2023/11/28	16:14:29	ok	ok	234.8700	18.309	0.021598	19.48	60.690	10.152	58298096.805540	2	234.9541	-5.30517e-05	1.20967e-16
2023/11/28	16:19:29	--	ok	234.7640	18.297	0.021598	19.38	60.735	10.101	55001142.460102	5	234.8983	4.31038e-05	2.56433e-04
2023/11/28	16:19:36	ok	ok	235.0420	18.328	0.021611	19.41	60.731	10.116	56919486.607856	6	235.8983	-9.68864e-05	1.73478e-02
2023/11/28	16:24:35	ok	ok	234.8780	18.312	0.021611	19.31	60.818	10.072	55684807.203907	2	235.4667	-4.56885e-04	6.15471e-16
2023/11/28	16:29:35	--	ok	234.7980	18.303	0.021611	19.27	60.822	10.048	57886701.413022	3	262.5192	-4.01125e-03	3.13724e-03
2023/11/28	16:29:42	ok	ok	235.0180	18.329	0.021623	19.29	60.804	10.054	57960080.932763	2	235.0717	5.78376e-05	1.20907e-16
2023/11/28	16:34:41	ok	ok	234.8800	18.315	0.021623	19.23	60.848	10.027	57365932.001365	2	234.8352	6.35856e-05	1.71160e-16
2023/11/28	16:39:41	ok	ok	234.8000	18.303	0.021623	19.23	60.784	10.016	55522706.998218	2	234.8505	4.85911e-05	1.21020e-16
2023/11/28	16:44:41	--	ok	234.7700	18.300	0.021623	19.27	60.629	10.016	55539164.664260	3	260.7663	-3.78009e-03	2.97334e-03
2023/11/28	16:44:48	ok	ok	235.0200	18.326	0.021636	19.31	60.606	10.037	60353144.232843	4	232.0259	4.38155e-05	1.75500e-02
2023/11/28	16:49:47	ok	ok	234.8720	18.320	0.021636	19.31	60.543	10.027	56210899.609261	4	234.9216	5.00260e-05	6.66637e-05
2023/11/28	16:54:47	ok	ok	234.8240	18.308	0.021636	19.35	60.542	10.052	58480122.810437	4	232.1277	2.38856e-05	3.15512e-02
2023/11/28	16:59:47	--	ok	234.7420	18.299	0.021636	19.34	60.598	10.053	55446822.457312	5	234.8270	4.49904e-05	1.65720e-04
2023/11/28	16:59:54	ok	ok	235.0260	18.328	0.02165	19.35	60.571	10.057	57103862.348828	8	235.0300	6.24511e-05	4.26126e-04
2023/11/28	17:04:53	ok	ok	234.8880	18.316	0.02165	19.30	60.603	10.029	54881151.289720	2	234.9543	4.48634e-05	1.20967e-16
2023/11/28	17:09:53	ok	ok	234.8220	18.304	0.02165	19.31	60.566	10.031	57532468.077314	5	234.9984	3.93843e-05	2.78376e-04
2023/11/28	17:14:53	--	ok	234.7240	18.296	0.02165	19.21	60.743	10.000	55492232.140481	2	234.7093	6.44900e-05	1.57886e-15
2023/11/28	17:15:00	ok	ok	235.0360	18.332	0.021666	19.24	60.758	10.020	57576035.974210	2	235.0764	5.71193e-05	1.92120e-15
2023/11/28	17:19:59	ok	ok	234.8720	18.318	0.021666	19.10	60.836	9.950	55124582.250540	5	235.0648	4.33831e-05	3.70063e-04
2023/11/28	17:24:59	--	ok	234.7740	18.309	0.021666	19.03	60.899	9.919	56887563.478044	10	234.8839	4.36270e-05	3.15875e-04
2023/11/28	17:25:50	--	ok	234.7780	18.300	0.021678	18.60	61.604	9.786	43894712.948294	11	234.7429	-7.85503e-05	1.64738e-02
2023/11/28	17:26:02	ok	ok	235.0000	18.327	0.02169	18.52	61.884	9.779	56950394.784934	3	243.3041	-1.53017e-03	6.34931e-03
2023/11/28	17:31:02	ok	ok	235.0300	18.340	0.02169	18.94	60.917	9.872	29349562.182630	8	248.0935	-2.48450e-05	2.96866e-02
2023/11/28	17:36:02	--	--	249.9680	18.330	0.02169	18.90	60.899	9.844	2996378.786094	2	231.8467	-6.71520e-03	4.41999e-16
2023/11/28	17:36:51	--	ok	234.7900	18.302	0.02169	18.50	61.691	9.741	54316591.486917	10	234.8902	4.35482e-05	2.10466e-04
2023/11/28	17:36:59	ok	ok	234.9940	18.326	0.021702	18.46	61.805	9.734	58658652.447145	4	229.8692	-2.47848e-07	2.53749e-02
2023/11/28	17:41:59	ok	ok	235.0700	18.342	0.021702	18.84	60.841	9.803	57758701.864874	2	235.0433	5.56702e-05	0.00000e+00
2023/11/28	17:46:59	ok	ok	235.0080	18.332	0.021702	18.90	60.685	9.810	58531227.044359	10	229.9268	-4.58980e-04	4.63389e-02
2023/11/28	17:51:59	ok	ok	234.9180	18.326	0.021702	18.80	60.804	9.772	56456795.589684	11	235.0367	4.23219e-05	2.05201e-04
2023/11/28	17:56:59	ok	ok	234.8200	18.313	0.021702	18.73	60.894	9.746	55145191.279985	12	234.9405	4.23976e-05	2.11471e-04
2023/11/28	18:01:59	--	ok	234.7960	18.307	0.021702	18.73	60.885	9.745	58049869.198211	6	234.9254	4.58420e-05	2.62110e-04
2023/11/28	18:02:06	ok	ok	235.0080	18.330	0.021713	18.73	60.804	9.732	58574667.233176	3	221.1662	1.15604e-03	2.32793e-02
2023/11/28	18:07:05	ok	ok	234.9420	18.327	0.021713	18.82	60.665	9.757	59719771.623369	2	235.1256	3.05289e-05	4.27371e-16
2023/11/28	18:12:05	ok	ok	234.8860	18.322	0.021713	18.90	60.676	9.808	60946933.897634	5	235.0358	4.34936e-05	1.69748e-04
2023/11/28	18:17:05	ok	ok	234.8340	18.313	0.021713	18.91	60.569	9.799	59320692.502975	2	272.3000	-5.05492e-03	4.95101e-16
2023/11/28	18:22:05	--	ok	234.7620	18.301	0.021713	18.91	60.597	9.803	59056608.325049	8	234.7648	5.40638e-05	2.18388e-04
2023/11/28	18:22:12	ok	ok	235.0160	18.332	0.021725	18.90	60.658	9.805	64741535.122381	3	274.7227	-4.63103e-03	1.25526e-02
2023/11/28	18:27:11	--	--	234.9340	18.324	0.021725	18.90	60.658	9.805	63944249.897948	2	227.4189	1.27586e-03	9.09833e-16
2023/11/28	18:27:17	ok	ok	234.9500	18.324	0.021725	18.94	60.580	9.818	62531853.118176	7	235.0504	4.56199e-05	1.92933e-04
2023/11/28	18:32:17	ok	ok	234.8520	18.312	0.021725	18.82	60.795	9.778	61092255.714633	4	232.6836	4.80999e-05	1.04723e-02
2023/11/28	18:37:17	--	ok	234.7460	18.301	0.021725	18.69	60.848	9.715	58488646.371886	11	234.8679	4.12564e-05	2.13778e-04
2023/11/28	18:37:24	ok	ok	235.0300	18.332	0.021739	18.69	60.836	9.713	61709793.787376	4	258.4050	-3.78503e-03	8.35082e-03
2023/11/28	18:42:23	ok	ok	234.8920	18.319	0.021739	18.60	60.867	9.669	58697632.810391	8	232.9142	4.09920e-05	1.82975e-02
2023/11/28	18:47:23	ok	ok	234.8420	18.312	0.021739	18.60	60.836	9.664	61790999.571442	5	236.1130	-6.68742e-05	1.30800e-02
2023/11/28	18:52:23	--	ok	234.7920	18.303	0.021739	18.58	60.923	9.661	63508128.979443	2	234.9933	2.61480e-05	9.97353e-16
2023/11/28	18:52:30	ok	ok	235.0040	18.332	0.021751	18.56	60.931	9.653	61146479.175165	7	235.1123	4.30769e-05	1.69405e-04
2023/11/28	18:57:29	ok	ok	234.8860	18.317	0.021751	18.52	60.903	9.624	61395273.139838	8	235.0429	4.30497e-05	2.63524e-04
2023/11/28	19:02:29	ok	ok	234.8300	18.310	0.021751	18.48	60.928	9.605	62806368.496659	3	310.6817	-2.88882e-03	4.58985e-03
2023/11/28	19:07:29	--	ok	234.7620	18.302	0.021751	18.40	60.917	9.563	62282278.869214	4	228.8298	3.05679e-04	1.86896e-02
2023/11/28	19:07:36	ok	ok	235.0100	18.335	0.021764	18.43	60.954	9.585	57052472.413783	11	235.1175	4.07218e-05	2.10578e-04
2023/11/28	19:12:35	ok	ok	234.9200	18.321	0.021764	18.37	60.914	9.546	62784902.213584	2	234.9467	5.23587e-05	1.20971e-16
2023/11/28	19:17:35	ok	ok	234.8660	18.319	0.021764	18.37	60.923	9.547	60006789.084273	3	246.6031	-1.69431e-03	2.29010e-04
2023/11/28	19:22:35	ok	ok	234.8460	18.314	0.021764	18.50	60.679	9.581	61965586.918019	2	277.4979	-5.53120e-04	2.04843e-16
2023/11/28	19:27:35	--	ok	234.7920	18.309	0.021764	18.55	60.566	9.587	56948720.052661	11	234.9187	4.03523e-05	2.27368e-04
2023/11/28	19:27:42	ok	ok	235.0260	18.333	0.021776	18.59	60.542	9.608	59971722.567998	4	235.1775	3.96201e-05	1.22945e-04
2023/11/28	19:32:41	ok	ok	234.9680	18.325	0.021776	18.58	60.578	9.606	59220372.068321	2	234.3250	6.64565e-04	3.09235e-16
2023/11/28	19:37:41	ok	ok	234.8940	18.318	0.021776	18.59	60.529	9.606	59539698.693749	4	235.0772	3.73910e-05	1.07607e-04
2023/11/28	19:42:41	ok	ok	234.8760	18.312	0.021776	18.63	60.555	9.636	59127232.307347	3	233.5956	-1.91239e-04	8.65809e-03
2023/11/28	19:47:41	--	ok	234.7620	18.301	0.021776	18.53	60.674	9.597	56299842.948608	10	234.9432	4.07055e-05	1.44940e-04
2023/11/28	19:47:48	ok	ok	235.0520	18.331	0.021789	18.58	60.681	9.622	59839753.148414	10	228.8513	-2.18396e-04	4.39354e-02
2023/11/28	19:52:47	ok	ok	234.9320	18.320	0.021789	18.46	60.795	9.575	59415546.312396	3	249.9983	-2.29116e-03	2.39077e-03
2023/11/28	19:57:47	ok	ok	234.8720	18.311	0.021789	18.40	60.766	9.539	57942297.765028	3	292.3890	-5.87226e-03	1.67556e-02
2023/11/28	20:02:47	ok	ok	234.8200	18.303	0.021789	18.39	60.813	9.539	59205472.163176	2	298.5558	-7.82859e-03	6.02081e-16
2023/11/28	20:07:47	--	ok	234.7680	18.299	0.021789	18.37	60.752	9.520	57485831.800515	3	208.5224	4.13368e-03	1.10477e-02
2023/11/28	20:07:54	ok	ok	234.9940	18.324	0.021802	18.39	60.713	9.523	59942820.678839	2	307.0211	-4.07083e-03	8.78220e-16
2023/11/28	20:12:53	ok	ok	234.9360	18.323	0.021802	18.33	60.836	9.511	55419235.163147	2	234.5500	5.40908e-04	3.08938e-16
2023/11/28	20:17:53	ok	ok	234.8500	18.316	0.021802	18.39	60.754	9.529	54046804.952319	12	235.0009	4.25807e-05	1.91243e-04
2023/11/28	20:22:53	ok	ok	234.8620	18.313	0.021802	18.52	60.519	9.563	56492815.076927	2	249.7833	-2.15361e-03	1.68002e-15
2023/11/28	20:27:53	ok	ok	234.8060	18.301	0.021802	18.46	60.653	9.553	58253387.289392	3	239.9022	-9.56901e-04	4.38444e-03
2023/11/28	20:32:53	--	ok	234.7340	18.294	0.021802	18.49	60.525	9.549	57529916.163779	11	234.8975	4.23393e-05	3.16449e-04
2023/11/28	20:33:00	ok	ok	235.0040	18.329	0.021817	18.50	60.548	9.560	56580468.543093	12	235.1366	4.23447e-05	1.96473e-04
2023/11/28	20:37:59	ok	ok	234.9440	18.320	0.021817	18.52	60.529	9.565	57614866.604152	5	232.0217	5.13642e-06	2.27896e-02
2023/11/28	20:42:59	--	--	234.9220	18.319	0.021817	18.62	60.473	9.614	60424168.221578	4	230.7532	4.95732e-05	2.85917e-02
2023/11/28	20:43:05	ok	ok	234.9360	18.318	0.021817	18.62	60.464	9.612	60096154.906218	4	235.0600	4.27789e-05	4.52409e-05
2023/11/28	20:48:05	ok	ok	234.8200	18.306	0.021817	18.52	60.671	9.587	57532830.786981	12	234.9345	4.18044e-05	2.83824e-04
2023/11/28	20:53:05	--	ok	234.7780	18.295	0.021817	18.43	60.708	9.546	62483682.046436	3	238.6491	-9.58953e-04	7.95710e-03
2023/11/28	20:53:12	ok	ok	235.0100	18.325	0.021829	18.46	60.693	9.559	57165128.718610	5	235.0612	4.77123e-05	1.04707e-04
2023/11/28	20:58:11	ok	ok	234.9100	18.317	0.021829	18.35	60.798	9.512	60391993.393356	3	216.8001	2.13684e-03	1.92221e-02
2023/11/28	21:03:11	ok	ok	234.8180	18.307	0.021829	18.32	60.734	9.486	55602985.720346	13	234.9202	4.18519e-05	3.00322e-04
2023/11/28	21:08:11	--	ok	234.7900	18.303	0.021829	18.29	60.800	9.481	58130321.131236	5	234.9269	4.15507e-05	6.40785e-05
2023/11/28	21:08:18	ok	ok	235.0200	18.326	0.021841	18.31	60.803	9.489	59710124.502777	3	230.3028	9.87130e-04	3.38708e-03
2023/11/28	21:13:17	ok	ok	234.9060	18.317	0.021841	18.24	60.813	9.452	58096614.336568	5	235.0529	4.41708e-05	2.47749e-04
2023/11/28	21:18:17	ok	ok	234.8580	18.312	0.021841	18.25	60.835	9.462	58977136.624272	2	251.6381	9.70217e-03	1.86277e-15
2023/11/28	21:23:17	ok	ok	234.8020	18.303	0.021841	18.21	60.818	9.436	58972037.954011	8	234.9299	4.30681e-05	1.88475e-04
2023/11/28	21:28:17	--	ok	234.7500	18.299	0.021841	18.22	60.780	9.437	57389519.303174	5	234.9664	3.65484e-05	1.05656e-04
2023/11/28	21:28:24	ok	ok	235.0200	18.331	0.021855	18.22	60.758	9.434	59210686.815830	3	263.3719	-3.58225e-03	6.50880e-03
2023/11/28	21:33:23	ok	ok	234.9200	18.320	0.021855	18.15	60.821	9.405	57672943.018261	5	234.8547	-4.19959e-04	8.46368e-03
2023/11/28	21:38:23	ok	ok	234.9180	18.318	0.021855	18.24	60.630	9.423	57265538.533411	2	233.7833	1.29876e-03	5.01258e-16
2023/11/28	21:43:23	ok	ok	234.8580	18.313	0.021855	18.32	60.520	9.452	54794542.515798	11	234.9706	4.21407e-05	2.83987e-04
2023/11/28	21:48:23	ok	ok	234.8500	18.311	0.021855	18.33	60.543	9.465	58893312.636592	7	234.9781	4.27971e-05	2.77625e-04
2023/11/28	21:53:23	ok	ok	234.8020	18.303	0.021855	18.36	60.478	9.470	57553743.111353	6	234.8933	4.67521e-05	1.98290e-04
2023/11/28	21:58:23	--	ok	234.7220	18.292	0.021855	18.35	60.465	9.460	56297229.101854	12	234.8594	4.20035e-05	3.05461e-04
2023/11/28	21:58:30	ok	ok	235.0300	18.330	0.02187	18.33	60.534	9.463	58740872.915981	8	235.1782	4.26769e-05	1.88740e-04
2023/11/28	22:03:29	ok	ok	234.9560	18.320	0.02187	18.28	60.708	9.459	60941785.869806	4	234.7187	-7.42018e-05	1.77510e-02
2023/11/28	22:08:29	ok	ok	234.8540	18.311	0.02187	18.21	60.717	9.420	55760166.184534	12	234.9575	4.15488e-05	2.25545e-04
2023/11/28	22:13:29	ok	ok	234.8020	18.302	0.02187	18.15	60.830	9.406	56796220.768183	8	234.8972	4.51203e-05	1.75579e-04
2023/11/28	22:18:29	--	--	234.7720	18.296	0.02187	18.12	60.754	9.378	59087434.389411	4	232.4650	3.13290e-05	1.43303e-02
2023/11/28	22:18:35	--	ok	234.7600	18.294	0.02187	18.09	60.761	9.365	59487527.565419	2	234.8581	4.10930e-05	1.71143e-16
2023/11/28	22:18:42	ok	ok	234.9600	18.321	0.021883	18.08	60.839	9.368	58404974.091378	2	234.3067	5.64368e-04	5.75383e-16
2023/11/28	22:23:42	ok	ok	234.9300	18.322	0.021883	18.11	60.743	9.369	60684913.738236	3	239.1967	-9.73503e-05	9.72932e-03
2023/11/28	22:28:42	ok	ok	234.8960	18.315	0.021883	18.08	60.780	9.359	59519554.004781	2	285.2405	-9.73888e-03	1.01615e-15
2023/11/28	22:33:42	--	ok	234.7940	18.303	0.021883	18.05	60.786	9.345	53629104.459096	10	234.9302	4.08899e-05	2.68284e-04
2023/11/28	22:33:49	ok	ok	235.0440	18.332	0.021895	18.11	60.763	9.372	53784827.565797	10	235.1191	4.21679e-05	2.36089e-04
2023/11/28	22:38:52	ok	ok	234.9680	18.325	0.021895	18.01	60.809	9.325	56480675.336883	5	236.1120	3.27040e-04	8.20174e-03
2023/11/28	22:43:48	ok	ok	234.9160	18.320	0.021895	18.07	60.606	9.324	54033026.261084	10	235.0448	4.13379e-05	2.38966e-04
2023/11/28	22:48:48	ok	ok	234.9000	18.319	0.021895	18.19	60.443	9.370	55231115.081265	6	235.0677	4.13163e-05	2.17817e-04
2023/11/28	22:53:48	ok	ok	234.9060	18.314	0.021895	18.25	60.470	9.406	59148549.123920	3	240.6916	-1.37678e-03	1.03923e-02
2023/11/28	22:58:48	ok	ok	234.8440	18.309	0.021895	18.26	60.423	9.406	58541577.138347	4	235.0306	3.48217e-05	1.70772e-04
2023/11/28	23:03:48	--	ok	234.7860	18.302	0.021895	18.28	60.383	9.409	55836437.683884	12	234.8879	4.12163e-05	2.15645e-04
2023/11/28	23:03:55	ok	ok	235.0340	18.328	0.021906	18.29	60.438	9.425	58312861.542121	3	225.2953	1.72980e-03	1.42046e-03
2023/11/28	23:08:54	ok	ok	234.9760	18.322	0.021906	18.29	60.456	9.427	59997155.958969	3	232.8694	7.09156e-05	6.78491e-03
2023/11/28	23:13:54	ok	ok	234.9060	18.312	0.021906	18.16	60.752	9.402	58635875.217644	5	237.0572	3.61022e-04	1.38504e-02
2023/11/28	23:18:54	ok	ok	234.8640	18.312	0.021906	18.15	60.638	9.377	60822418.388439	4	233.2144	-7.04738e-05	1.07948e-02
2023/11/28	23:23:54	ok	ok	234.8020	18.299	0.021906	18.09	60.771	9.366	58166954.984364	2	269.4424	-4.68441e-03	4.21934e-16
2023/11/28	23:28:54	--	ok	234.7600	18.294	0.021906	18.08	60.739	9.352	58134055.292461	4	230.3052	2.85850e-04	1.14053e-02
2023/11/28	23:29:01	ok	ok	235.0260	18.325	0.021919	18.07	60.757	9.348	59388801.397129	4	228.4807	5.68658e-05	2.17692e-02
2023/11/28	23:34:00	ok	ok	234.9340	18.321	0.021919	18.08	60.726	9.350	57845340.554347	8	235.2619	4.74949e-05	5.99953e-03
2023/11/28	23:39:00	ok	ok	234.9160	18.315	0.021919	18.18	60.511	9.372	59093641.192505	2	278.7479	-3.68966e-04	3.26915e-15
2023/11/28	23:44:00	ok	ok	234.8700	18.313	0.021919	18.22	60.415	9.381	53866968.124493	10	234.9991	4.03095e-05	2.11548e-04
2023/11/28	23:49:00	ok	ok	234.8700	18.310	0.021919	18.29	60.386	9.416	58851833.818176	3	250.7165	-2.89272e-03	1.17178e-02
2023/11/28	23:54:00	ok	ok	234.8460	18.309	0.021919	18.35	60.415	9.452	58998980.661879	3	234.5660	4.77058e-04	7.36831e-03
2023/11/28	23:59:00	ok	ok	234.8000	18.302	0.021919	18.35	60.424	9.454	53731203.380720	11	234.8953	4.10261e-05	1.84272e-04
2023/11/29	00:04:00	--	ok	234.7800	18.297	0.021919	18.39	60.410	9.476	60375331.333498	5	234.3506	3.00697e-05	2.16867e-02
2023/11/29	00:04:07	ok	ok	234.9920	18.321	0.021932	18.42	60.365	9.483	59945576.907271	8	234.9778	4.90197e-05	2.67113e-04
2023/11/29	00:09:06	ok	ok	234.8840	18.315	0.021932	18.28	60.638	9.448	53830230.549179	11	234.9972	4.05776e-05	2.09683e-04
2023/11/29	00:14:06	ok	ok	234.8200	18.306	0.021932	18.21	60.685	9.415	55797543.829689	12	234.9355	4.05580e-05	2.25838e-04
2023/11/29	00:19:06	--	ok	234.7820	18.298	0.021932	18.16	60.693	9.393	61129741.924128	3	219.0844	1.46421e-03	2.38335e-02
2023/11/29	00:19:13	ok	ok	235.0320	18.329	0.021944	18.16	60.661	9.388	60006395.234743	3	221.4262	1.10822e-03	2.34379e-02
2023/11/29	00:24:12	ok	ok	234.9340	18.319	0.021944	18.11	60.743	9.369	61202551.056011	3	235.9712	-4.76907e-04	7.19978e-03
2023/11/29	00:29:12	ok	ok	234.8760	18.313	0.021944	18.11	60.722	9.366	61758172.601427	6	278.3364	-4.07280e-04	6.45495e-02
2023/11/29	00:34:12	ok	ok	234.8240	18.305	0.021944	18.05	60.735	9.337	59945680.137394	5	225.0593	-2.75589e-05	4.72006e-02
2023/11/29	00:39:12	--	ok	234.7720	18.297	0.021944	18.01	60.717	9.310	59248599.200810	2	238.6400	-1.98840e-03	8.42155e-17
2023/11/29	00:39:19	ok	ok	235.0080	18.326	0.021956	18.04	60.752	9.332	59743525.760341	2	235.0429	5.60897e-05	1.71009e-16
2023/11/29	00:44:18	ok	ok	234.9300	18.318	0.021956	18.00	60.735	9.306	59582991.917584	2	281.5429	-8.42507e-03	4.57070e-16
2023/11/29	00:49:18	ok	ok	234.9940	18.340	0.021956	18.40	60.291	9.464	60028889.684999	2	302.9500	-1.67672e-03	1.97238e-15
2023/11/29	00:54:18	ok	ok	235.0620	18.351	0.021956	18.90	60.111	9.717	61219151.632932	2	235.6083	-3.26850e-05	1.20631e-16
2023/11/29	00:59:18	ok	ok	235.0960	18.350	0.021956	19.29	59.962	9.915	60050733.152402	7	235.2433	4.08431e-05	1.82169e-04
2023/11/29	01:04:18	ok	ok	235.0980	18.347	0.021956	19.55	59.942	10.068	54032197.310589	11	235.2167	4.09105e-05	1.94907e-04
2023/11/29	01:09:18	ok	ok	235.1120	18.346	0.021956	19.74	59.937	10.177	58401503.962695	7	235.2078	4.68318e-05	2.58473e-04
2023/11/29	01:14:18	ok	ok	235.0800	18.341	0.021956	19.92	59.879	10.277	57536163.992991	12	235.2090	4.12795e-05	2.06419e-04
2023/11/29	01:19:18	ok	ok	235.0900	18.332	0.021956	20.04	59.939	10.357	58541570.816496	2	227.9678	1.21036e-03	3.52632e-16
2023/11/29	01:24:18	ok	ok	235.0280	18.326	0.021956	19.99	60.136	10.365	58793743.612855	2	235.1695	2.98991e-05	2.41713e-16
2023/11/29	01:29:18	ok	ok	234.9460	18.320	0.021956	19.96	60.203	10.359	53214594.330149	12	235.1019	4.14258e-05	1.61868e-04
2023/11/29	01:34:18	ok	ok	234.9020	18.313	0.021956	20.01	60.218	10.389	58862839.978619	5	235.0721	4.11516e-05	2.29845e-04
2023/11/29	01:39:18	ok	ok	234.8740	18.310	0.021956	20.05	60.255	10.420	57499686.812459	3	227.8207	1.33077e-03	2.36528e-03
2023/11/29	01:44:18	--	ok	234.7760	18.301	0.021956	20.05	60.217	10.413	57529073.751542	11	234.9203	4.16627e-05	2.65506e-04
2023/11/29	01:44:24	ok	ok	235.0420	18.331	0.021969	20.05	60.226	10.415	62395763.999655	2	249.8571	1.02393e-02	7.19430e-16
2023/11/29	01:49:24	ok	ok	234.9240	18.323	0.021969	20.07	60.227	10.425	57621108.209968	11	235.0728	4.04328e-05	1.99033e-04
2023/11/29	01:54:24	ok	ok	234.8780	18.317	0.021969	20.12	60.204	10.455	61480063.528891	5	234.9808	4.45635e-05	1.80814e-04
2023/11/29	01:59:24	ok	ok	234.8280	18.310	0.021969	20.13	60.217	10.465	60139858.526605	4	234.8897	4.96201e-05	2.64343e-04
2023/11/29	02:04:24	--	ok	234.7820	18.304	0.021969	20.13	60.269	10.474	62220421.449128	2	234.0211	1.79427e-04	7.72899e-16
2023/11/29	02:04:31	ok	ok	235.0080	18.328	0.021981	20.15	60.230	10.476	62416807.971760	4	235.2207	3.57450e-05	1.31606e-04
2023/11/29	02:09:30	ok	ok	234.9040	18.323	0.021981	20.13	60.208	10.463	60383833.615295	7	235.0884	3.89092e-05	1.98269e-04
2023/11/29	02:14:30	ok	ok	234.8720	18.317	0.021981	20.18	60.253	10.498	60252213.250995	2	227.8389	1.19203e-03	9.86194e-16
2023/11/29	02:19:30	ok	ok	234.8160	18.310	0.021981	20.21	60.175	10.502	58475939.046930	4	229.1313	-8.17297e-06	3.37011e-02
2023/11/29	02:24:30	--	ok	234.7460	18.303	0.021981	20.21	60.240	10.513	58514535.304600	6	234.8659	4.27487e-05	2.01496e-04
2023/11/29	02:24:37	ok	ok	235.0320	18.336	0.021995	20.25	60.244	10.539	61242606.488320	6	238.0032	-7.73084e-05	5.55287e-03
2023/11/29	02:29:36	ok	ok	234.9280	18.326	0.021995	20.22	60.177	10.510	60839207.202264	3	239.0019	-7.52640e-04	3.41148e-03
2023/11/29	02:34:36	ok	ok	234.8580	18.317	0.021995	20.21	60.227	10.511	61163558.227312	3	231.2772	5.25879e-05	1.25040e-02
2023/11/29	02:39:36	--	ok	234.7760	18.304	0.021995	20.22	60.177	10.510	59632511.077621	5	234.9723	3.79278e-05	1.38977e-04
2023/11/29	02:39:43	ok	ok	235.0340	18.336	0.022008	20.22	60.221	10.518	59408375.135105	4	230.2641	1.99348e-05	2.07717e-02
2023/11/29	02:44:42	ok	ok	234.9280	18.324	0.022008	20.22	60.249	10.523	60138290.171097	2	330.4700	-6.33845e-03	1.21628e-15
2023/11/29	02:49:42	ok	ok	234.8720	18.322	0.022008	20.25	60.194	10.530	61457584.215361	2	235.2000	1.76188e-16	1.76154e-15
2023/11/29	02:54:42	ok	ok	234.8140	18.314	0.022008	20.22	60.168	10.509	60725657.906273	3	236.3725	-3.38700e-05	3.38954e-03
2023/11/29	02:59:42	--	ok	234.7660	18.307	0.022008	20.28	60.145	10.539	62695746.520726	3	241.7150	-1.06945e-03	1.21688e-03
2023/11/29	02:59:49	ok	ok	235.0020	18.333	0.022021	20.29	60.127	10.544	60969226.301635	2	232.4800	4.76536e-04	1.55844e-15
2023/11/29	03:04:48	ok	ok	234.9100	18.326	0.022021	20.29	60.139	10.546	61336271.133282	3	233.2468	-1.33000e-03	3.15719e-02
2023/11/29	03:09:48	ok	ok	234.8540	18.317	0.022021	20.28	60.157	10.541	60961553.726016	3	245.1922	-1.70560e-03	3.87718e-03
2023/11/29	03:14:48	ok	ok	234.8060	18.310	0.022021	20.32	60.111	10.560	58948506.776794	6	235.8419	3.35092e-05	8.78302e-03
2023/11/29	03:19:48	--	ok	234.7300	18.305	0.022021	20.33	60.084	10.563	59667270.356756	5	234.8923	3.92250e-05	2.56693e-04
2023/11/29	03:19:55	ok	ok	235.0240	18.336	0.022037	20.36	60.130	10.589	61874508.469018	2	235.1695	2.99146e-05	2.41713e-16
2023/11/29	03:24:54	ok	ok	234.9260	18.327	0.022037	20.36	60.099	10.584	62395557.074794	2	235.1967	1.30798e-05	8.54484e-17
2023/11/29	03:29:54	ok	ok	234.8520	18.317	0.022037	20.33	60.154	10.575	63472603.983865	2	279.6119	2.97684e-03	2.39249e-15
2023/11/29	03:34:54	--	ok	234.7940	18.312	0.022037	20.37	60.081	10.589	63765537.791279	2	233.1878	3.11971e-04	4.64118e-16
2023/11/29	03:35:01	ok	ok	235.0060	18.335	0.022048	20.42	60.017	10.604	61117101.888805	2	245.8262	9.55959e-03	2.86021e-15
2023/11/29	03:40:00	--	--	234.9160	18.328	0.022048	20.39	60.104	10.601	62324190.330499	2	252.4238	9.52382e-03	5.74125e-16
2023/11/29	03:40:06	ok	ok	234.9380	18.328	0.022048	20.40	60.056	10.603	62696045.330092	2	235.4067	-2.61380e-05	8.78961e-16
2023/11/29	03:45:06	ok	ok	234.8460	18.318	0.022048	20.37	60.102	10.593	59556727.073942	5	234.9197	4.65640e-05	1.90468e-04
2023/11/29	03:50:06	--	ok	234.7980	18.314	0.022048	20.40	60.044	10.601	60339569.177599	2	239.8889	-2.00287e-03	2.36957e-16
2023/11/29	03:50:13	ok	ok	235.0040	18.339	0.02206	20.44	60.052	10.627	62037079.462077	9	235.0541	5.37581e-05	3.34709e-04
2023/11/29	03:55:12	ok	ok	234.9040	18.322	0.02206	20.39	60.063	10.594	59262429.936314	2	251.2194	-2.34164e-03	1.87443e-15
2023/11/29	04:00:12	ok	ok	234.8400	18.317	0.02206	20.43	60.040	10.616	60700741.970641	4	235.0231	3.92302e-05	3.23122e-04
2023/11/29	04:05:12	--	ok	234.7900	18.311	0.02206	20.40	60.044	10.601	61142949.623147	2	250.8762	9.90643e-03	2.05177e-15
2023/11/29	04:05:19	ok	ok	234.9980	18.337	0.022072	20.44	60.075	10.631	63528145.532649	3	235.2993	5.80332e-06	8.10360e-05
2023/11/29	04:10:18	ok	ok	234.8920	18.327	0.022072	20.44	60.043	10.625	63739757.172877	6	235.0144	4.48587e-05	3.55363e-04
2023/11/29	04:15:18	ok	ok	234.8180	18.318	0.022072	20.42	60.089	10.617	62689683.960953	5	234.9750	4.34018e-05	3.93893e-04
2023/11/29	04:20:18	--	ok	234.7660	18.312	0.022072	20.43	60.079	10.623	62943651.660273	7	234.8261	5.44032e-05	5.51858e-04
2023/11/29	04:20:25	ok	ok	234.9880	18.336	0.022085	20.46	60.024	10.632	62374840.000708	6	235.2114	4.67680e-05	4.53121e-04
2023/11/29	04:25:24	ok	ok	234.9080	18.329	0.022085	20.46	60.034	10.633	64668684.178479	2	233.0456	3.47645e-04	7.41840e-16
2023/11/29	04:30:24	ok	ok	234.8380	18.317	0.022085	20.42	60.067	10.613	62912237.750544	3	288.9849	-4.45511e-04	2.08373e-02
2023/11/29	04:35:24	--	ok	234.7800	18.311	0.022085	20.43	60.070	10.622	62767241.350620	3	241.3681	-1.24617e-03	5.59594e-03
2023/11/29	04:35:31	ok	ok	234.9860	18.337	0.022097	20.43	60.040	10.616	62514313.380195	6	235.0941	4.35951e-05	1.84671e-04
2023/11/29	04:40:30	ok	ok	234.8700	18.326	0.022097	20.42	59.997	10.601	57701639.242578	12	234.9997	3.93516e-05	2.35526e-04
2023/11/29	04:45:30	ok	ok	234.8380	18.315	0.022097	20.39	60.072	10.596	60823571.170175	2	254.4452	8.94934e-03	1.35890e-15
2023/11/29	04:50:30	--	ok	234.7760	18.308	0.022097	20.42	60.058	10.611	64581030.435091	2	236.9500	6.32257e-04	4.24081e-16
2023/11/29	04:50:37	ok	ok	234.9940	18.336	0.02211	20.46	60.006	10.629	60615874.019659	2	235.0207	5.33181e-05	5.40828e-16
2023/11/29	04:55:36	ok	ok	234.9120	18.327	0.02211	20.44	59.983	10.615	62962785.816995	2	347.7567	-8.90792e-03	2.58449e-16
2023/11/29	05:00:36	ok	ok	234.8260	18.315	0.02211	20.40	60.024	10.597	61232520.921845	5	234.9710	4.69420e-05	4.06038e-04
2023/11/29	05:05:36	--	ok	234.7580	18.306	0.02211	20.40	60.066	10.604	62710537.168013	6	234.8854	4.34322e-05	2.72182e-04
2023/11/29	05:05:43	ok	ok	235.0160	18.337	0.022124	20.40	60.015	10.595	61353471.404554	2	267.9592	-4.47693e-03	4.80240e-16
2023/11/29	05:10:42	ok	ok	234.9120	18.328	0.022124	20.39	60.063	10.594	63114213.871186	4	228.5380	7.31186e-05	3.52208e-02
2023/11/29	05:15:42	ok	ok	234.8300	18.317	0.022124	20.39	60.012	10.585	64676605.293894	5	235.0291	3.73842e-05	2.47994e-04
2023/11/29	05:20:42	--	ok	234.7860	18.305	0.022124	20.36	59.997	10.566	62545308.523843	2	277.2242	-5.60003e-03	3.24205e-16
2023/11/29	05:20:49	ok	ok	234.9960	18.332	0.022136	20.37	59.979	10.571	65275046.846024	3	234.7070	-9.84113e-06	2.17934e-03
2023/11/29	05:25:48	ok	ok	234.9000	18.330	0.022136	20.37	60.031	10.580	61815631.029495	6	235.0371	4.35970e-05	3.35679e-04
2023/11/29	05:30:48	ok	ok	234.8280	18.317	0.022136	20.35	60.034	10.562	64168027.337667	4	234.9764	4.02606e-05	2.42357e-04
2023/11/29	05:35:48	--	ok	234.7720	18.310	0.022136	20.32	59.969	10.535	62428866.859091	4	234.9189	3.68142e-05	9.80501e-05
2023/11/29	05:35:55	ok	ok	235.0180	18.339	0.022149	20.35	59.942	10.546	63240866.588954	7	235.1679	4.14735e-05	2.93374e-04
2023/11/29	05:40:54	ok	ok	234.9020	18.326	0.022149	20.31	60.026	10.537	63149775.630171	3	234.9022	4.99440e-05	2.03166e-04
2023/11/29	05:45:54	ok	ok	234.8340	18.316	0.022149	20.26	60.043	10.513	65252198.887917	5	234.9866	4.30354e-05	2.72149e-04
2023/11/29	05:50:54	--	ok	234.7800	18.311	0.022149	20.28	60.053	10.523	64416184.220581	5	234.8364	5.19263e-05	3.51226e-04
2023/11/29	05:51:00	ok	ok	234.9980	18.336	0.022162	20.28	60.015	10.517	66133687.997285	4	235.1975	3.48363e-05	1.82758e-04
2023/11/29	05:56:00	ok	ok	234.9080	18.330	0.022162	20.25	60.020	10.499	64607634.019721	5	235.0711	3.99105e-05	2.29065e-04
2023/11/29	06:01:00	ok	ok	234.8380	18.317	0.022162	20.21	60.066	10.483	63864484.967660	5	234.8326	6.54108e-05	1.37196e-04
2023/11/29	06:06:00	--	ok	234.7800	18.309	0.022162	20.19	60.034	10.467	64933469.563921	2	234.9256	3.05254e-05	1.46183e-15
2023/11/29	06:06:07	ok	ok	235.0140	18.341	0.022174	20.22	60.047	10.488	64550012.352009	4	235.2062	3.63202e-05	2.29363e-04
2023/11/29	06:11:06	ok	ok	234.9120	18.326	0.022174	20.18	59.989	10.452	63963004.246760	4	235.0961	3.63899e-05	2.84342e-04
2023/11/29	06:16:06	ok	ok	234.8540	18.324	0.022174	20.16	59.998	10.445	62972988.619683	8	235.4429	1.00624e-05	1.76486e-02
2023/11/29	06:21:06	--	ok	234.7860	18.312	0.022174	20.09	60.079	10.415	63139919.074138	2	234.7093	6.45463e-05	1.57886e-15
2023/11/29	06:21:13	ok	ok	235.0120	18.341	0.022186	20.13	60.053	10.437	64138354.851300	4	289.7782	-4.79602e-04	2.46792e-02
2023/11/29	06:26:12	ok	ok	234.9080	18.331	0.022186	20.07	60.063	10.396	64180026.111396	7	234.9809	4.29431e-05	1.26947e-04
2023/11/29	06:31:12	ok	ok	234.8520	18.324	0.022186	20.08	59.994	10.392	62037562.560881	6	234.9886	4.23183e-05	2.78772e-04
2023/11/29	06:36:12	--	ok	234.7940	18.312	0.022186	20.09	60.008	10.403	61765505.678949	4	234.8804	4.19948e-05	4.48715e-05
2023/11/29	06:36:19	ok	ok	235.0140	18.338	0.022198	20.09	59.988	10.399	64220710.843765	3	224.9249	8.90956e-05	3.35294e-02
2023/11/29	06:41:18	ok	ok	234.9060	18.327	0.022198	20.04	59.988	10.365	62172881.434433	4	234.9756	4.40176e-05	2.06816e-04
2023/11/29	06:46:18	ok	ok	234.8700	18.327	0.022198	20.07	59.971	10.380	62121567.245744	5	234.9424	4.21235e-05	1.16962e-04
2023/11/29	06:51:18	--	ok	234.7860	18.314	0.022198	19.99	60.053	10.351	61819790.394982	5	234.8974	4.06937e-05	1.29856e-04
2023/11/29	06:51:25	ok	ok	235.0060	18.342	0.02221	20.02	60.049	10.368	61387874.635285	10	235.0673	4.72797e-05	5.79141e-04
2023/11/29	06:56:24	ok	ok	234.9080	18.331	0.02221	19.98	59.980	10.330	63004176.676323	7	234.9306	4.50001e-05	3.48326e-04
2023/11/29	07:01:24	ok	ok	234.8520	18.321	0.02221	19.96	60.061	10.334	63164295.751188	6	235.0104	4.02961e-05	2.08354e-04
2023/11/29	07:06:24	ok	ok	234.8000	18.317	0.02221	19.93	59.953	10.298	63591595.142444	6	234.9178	4.05380e-05	2.88149e-04
2023/11/29	07:11:24	--	ok	234.7440	18.309	0.02221	19.91	59.971	10.285	64385593.209072	7	234.7997	4.31259e-05	5.83270e-04
2023/11/29	07:11:31	ok	ok	234.9980	18.338	0.022224	19.95	59.947	10.305	65220293.704919	6	235.1377	4.17936e-05	2.55019e-04
2023/11/29	07:16:30	ok	ok	234.9140	18.331	0.022224	19.91	59.962	10.283	62073602.981557	4	235.0335	3.68564e-05	8.45400e-05
2023/11/29	07:21:30	ok	ok	234.8500	18.323	0.022224	19.85	59.962	10.248	63360050.409972	5	235.3768	5.57003e-07	5.49130e-04
2023/11/29	07:26:30	ok	ok	234.8100	18.317	0.022224	19.91	59.901	10.273	62143154.298535	5	234.9015	4.71676e-05	2.27652e-04
2023/11/29	07:31:30	--	ok	234.7540	18.310	0.022224	19.88	59.887	10.253	64011335.139265	4	234.8173	4.36484e-05	1.34165e-04
2023/11/29	07:31:37	ok	ok	234.9960	18.338	0.022238	19.88	59.866	10.249	62539129.228998	5	235.0668	4.58582e-05	1.48151e-04
2023/11/29	07:36:36	ok	ok	234.9080	18.331	0.022238	19.86	59.893	10.246	65745360.079847	4	235.0213	4.30431e-05	2.07914e-04
2023/11/29	07:41:36	ok	ok	234.8360	18.319	0.022238	19.82	59.937	10.228	64917703.747456	5	234.9677	4.35913e-05	2.81362e-04
2023/11/29	07:46:36	--	ok	234.7980	18.316	0.022238	19.85	59.883	10.235	65202928.135708	5	234.9792	3.65144e-05	1.51642e-04
2023/11/29	07:46:43	ok	ok	234.9800	18.334	0.022249	19.85	59.892	10.236	66244866.292631	5	235.1449	4.62480e-05	3.72149e-04
2023/11/29	07:51:42	ok	ok	234.8980	18.326	0.022249	19.75	59.939	10.185	65858031.613959	6	235.0020	4.71842e-05	2.71031e-04
2023/11/29	07:56:42	ok	ok	234.8520	18.318	0.022249	19.78	59.841	10.186	64471207.884105	7	234.9391	4.58913e-05	2.12725e-04
2023/11/29	08:01:42	ok	ok	234.8220	18.312	0.022249	19.77	59.838	10.178	64773332.426946	5	234.9247	4.56651e-05	3.88696e-04
2023/11/29	08:06:42	--	ok	234.7660	18.304	0.022249	19.77	59.797	10.171	62356352.744768	9	234.8011	5.78719e-05	4.43976e-04
2023/11/29	08:06:49	ok	ok	235.0080	18.332	0.022262	19.79	59.852	10.196	65411296.815741	2	272.7222	-5.33636e-03	7.36910e-17
2023/11/29	08:11:48	ok	ok	234.9180	18.328	0.022262	19.74	59.875	10.166	63603632.773500	7	235.0349	4.73728e-05	3.05391e-04
2023/11/29	08:16:48	ok	ok	234.8720	18.321	0.022262	19.74	59.855	10.163	63139601.367315	6	234.9851	4.84020e-05	2.92690e-04
2023/11/29	08:21:48	ok	ok	234.8200	18.316	0.022262	19.71	59.760	10.129	63932631.208729	6	234.9694	4.56522e-05	3.47670e-04
2023/11/29	08:26:48	--	ok	234.7720	18.310	0.022262	19.71	59.750	10.128	64984328.433258	7	234.8087	5.28951e-05	4.24070e-04
2023/11/29	08:26:55	ok	ok	235.0180	18.334	0.022275	19.74	59.765	10.148	65637036.656523	2	247.9267	1.85950e-02	3.24244e-16
2023/11/29	08:31:54	ok	ok	234.9280	18.326	0.022275	19.72	59.741	10.136	66750891.539924	6	235.0606	4.40104e-05	2.52209e-04
2023/11/29	08:36:54	ok	ok	234.8680	18.320	0.022275	19.68	59.715	10.106	64985735.451813	7	234.9982	4.60595e-05	2.66152e-04
2023/11/29	08:41:54	ok	ok	234.8800	18.325	0.022275	19.86	59.440	10.168	66158434.677785	6	234.9892	4.44755e-05	2.55197e-04
2023/11/29	08:46:54	ok	ok	234.8640	18.318	0.022275	19.98	59.326	10.217	64835085.806118	10	234.9245	4.81450e-05	5.18828e-04
2023/11/29	08:51:54	ok	ok	234.8260	18.314	0.022275	20.04	59.388	10.262	66858289.748790	6	234.9368	4.69296e-05	3.32936e-04
2023/11/29	08:56:54	--	ok	234.7940	18.308	0.022275	20.05	59.379	10.268	64090328.567834	7	234.8370	4.70276e-05	1.80135e-04
2023/11/29	08:57:01	ok	ok	235.0180	18.333	0.022286	20.07	59.403	10.282	64864365.373424	5	235.0780	5.34373e-05	5.37625e-04
2023/11/29	09:02:00	ok	ok	234.9540	18.322	0.022286	20.09	59.353	10.289	62942348.932252	6	235.1172	4.45076e-05	3.40560e-04
2023/11/29	09:07:00	ok	ok	234.9060	18.317	0.022286	20.12	59.347	10.306	65764846.612705	5	235.0620	4.06647e-05	2.80646e-04
2023/11/29	09:12:00	ok	ok	234.8240	18.305	0.022286	19.98	59.576	10.260	67352186.923076	5	234.9722	4.50859e-05	4.82769e-04
2023/11/29	09:17:00	--	ok	234.7720	18.298	0.022286	19.93	59.609	10.239	64701551.445337	5	235.0073	3.43795e-05	2.36329e-04
2023/11/29	09:17:07	--	--	235.0180	18.330	0.022299	19.98	59.553	10.256	63475429.342615	5	209.6987	1.57154e-04	7.17011e-02
2023/11/29	09:17:13	ok	ok	234.9380	18.318	0.022299	19.95	59.527	10.233	60946494.484693	5	235.1783	3.63200e-05	2.86500e-04
2023/11/29	09:22:13	ok	ok	234.9100	18.317	0.022299	19.93	59.568	10.232	61947401.825214	2	235.3173	-5.85553e-06	1.70809e-16
2023/11/29	09:27:13	ok	ok	234.8800	18.315	0.022299	20.07	59.306	10.265	60968485.809217	5	234.9909	4.47701e-05	2.64242e-04
2023/11/29	09:32:13	ok	ok	234.8620	18.311	0.022299	20.16	59.234	10.312	62412474.457802	4	235.0302	4.00650e-05	2.61986e-04
2023/11/29	09:37:13	ok	ok	234.8260	18.310	0.022299	20.18	59.170	10.309	62764244.040885	4	234.9873	3.86885e-05	1.93726e-04
2023/11/29	09:42:13	--	ok	234.7960	18.303	0.022299	20.26	59.193	10.364	62072323.467294	5	234.8970	4.36502e-05	1.50698e-04
2023/11/29	09:42:20	ok	ok	235.0000	18.329	0.022311	20.28	59.184	10.371	62734415.353633	3	235.0916	4.15434e-05	3.05789e-05
2023/11/29	09:47:19	ok	ok	234.9140	18.320	0.022311	20.31	59.165	10.385	62324020.884881	9	234.8906	5.65314e-05	4.28781e-04
2023/11/29	09:52:19	ok	ok	234.8900	18.316	0.022311	20.33	59.150	10.399	62813235.683390	3	219.5956	2.43663e-03	3.68082e-03
2023/11/29	09:57:19	ok	ok	234.8380	18.311	0.022311	20.37	59.156	10.426	63943702.610759	5	234.9334	4.38049e-05	2.38075e-04
2023/11/29	10:02:19	ok	ok	234.8040	18.306	0.022311	20.44	59.147	10.467	61002963.154135	5	234.9829	3.33988e-05	2.10452e-04
2023/11/29	10:07:19	--	ok	234.7780	18.298	0.022311	20.47	59.109	10.478	62613229.871285	2	239.1600	-6.16432e-04	1.02575e-15
2023/11/29	10:07:26	ok	ok	235.0100	18.327	0.022324	20.52	59.104	10.503	62721429.272503	2	236.4433	-6.08262e-04	6.79983e-16
2023/11/29	10:12:25	ok	ok	234.9240	18.319	0.022324	20.52	59.095	10.501	62033429.497802	4	235.0691	3.80663e-05	1.55498e-04
2023/11/29	10:17:25	ok	ok	234.8900	18.316	0.022324	20.54	59.023	10.505	61817050.546688	4	234.9429	5.67972e-05	7.76385e-05
2023/11/29	10:22:25	ok	ok	234.8400	18.308	0.022324	20.54	59.109	10.520	61728595.819029	7	234.8284	4.99326e-05	3.32769e-04
2023/11/29	10:27:25	--	ok	234.7960	18.300	0.022324	20.59	59.225	10.569	62365933.100593	4	234.9964	3.85654e-05	3.18161e-04
2023/11/29	10:27:32	ok	ok	235.0020	18.326	0.022335	20.60	59.152	10.566	62418247.653679	6	235.1095	4.51249e-05	1.74286e-04
2023/11/29	10:32:31	ok	ok	234.9400	18.323	0.022335	20.64	59.072	10.576	62342317.487284	6	234.9849	5.06878e-05	2.45084e-04
2023/11/29	10:37:31	ok	ok	234.8820	18.313	0.022335	20.67	59.068	10.593	60689706.867592	6	234.8612	7.14601e-05	1.84866e-04
2023/11/29	10:42:31	ok	ok	234.8220	18.307	0.022335	20.72	59.031	10.613	19104456.095182	1	234.8612	7.14385e-05	4.25783e+06
2023/11/29	10:47:31	ok	ok	234.8260	18.303	0.022335	20.74	59.004	10.625	62043228.863304	4	235.0067	4.07018e-05	2.55417e-04
2023/11/29	10:52:31	--	ok	234.7760	18.295	0.022335	20.74	59.113	10.644	63962369.665403	4	234.7736	6.53587e-05	7.37720e-05
2023/11/29	10:52:38	ok	ok	235.0260	18.327	0.022348	20.74	59.059	10.634	61959960.979849	3	241.0070	-1.27237e-03	7.69862e-03
2023/11/29	10:57:37	ok	ok	234.9680	18.325	0.022348	20.79	59.031	10.656	59654964.959959	2	234.3600	6.29988e-04	1.33401e-15
2023/11/29	11:02:37	ok	ok	234.9000	18.314	0.022348	20.80	59.088	10.676	60355667.340956	4	235.0854	3.80928e-05	2.59110e-04
2023/11/29	11:07:37	ok	ok	234.8560	18.307	0.022348	20.82	59.091	10.685	58109285.920892	5	234.9719	4.47689e-05	3.46708e-04
2023/11/29	11:12:37	--	ok	234.7940	18.299	0.022348	20.83	59.147	10.703	60703666.535195	4	235.1107	2.83410e-05	4.05612e-04
2023/11/29	11:12:44	ok	ok	235.0120	18.321	0.022359	20.84	59.095	10.702	62970395.356945	3	242.4084	-1.40535e-03	6.37762e-03
2023/11/29	11:17:43	ok	ok	234.9240	18.313	0.022359	20.86	59.086	10.711	59773870.570403	2	235.2207	9.29511e-06	2.56319e-16
2023/11/29	11:22:43	ok	ok	234.8580	18.306	0.022359	20.89	59.091	10.728	59157129.573033	2	234.8511	6.10574e-05	1.57093e-15
2023/11/29	11:27:43	ok	ok	234.8100	18.299	0.022359	20.93	59.013	10.741	59853324.204252	3	234.9233	4.05290e-05	1.70490e-04
2023/11/29	11:32:43	--	ok	234.7540	18.291	0.022359	20.96	59.060	10.767	59280774.497823	5	234.8330	4.57299e-05	1.77081e-04
2023/11/29	11:32:50	ok	ok	235.0080	18.323	0.022373	20.93	59.077	10.752	60724569.248350	4	231.8041	4.70193e-05	2.01039e-02
2023/11/29	11:37:49	ok	ok	234.9180	18.309	0.022373	20.96	59.115	10.777	59492429.342059	2	235.1967	1.30669e-05	8.54484e-17
2023/11/29	11:42:49	ok	ok	234.8520	18.308	0.022373	21.00	59.036	10.790	59876618.803297	2	234.9245	4.95211e-05	7.65159e-16
2023/11/29	11:47:49	ok	ok	234.8060	18.298	0.022373	21.03	59.115	10.821	58070371.935134	3	234.7833	6.54113e-05	5.76337e-16
2023/11/29	11:52:49	--	ok	234.7720	18.294	0.022373	21.04	59.033	10.814	58596789.348749	3	234.9224	3.65194e-05	1.12661e-04
2023/11/29	11:52:56	ok	ok	235.0040	18.320	0.022386	21.09	59.028	10.842	60752918.741788	6	235.1227	4.38713e-05	3.23810e-04
2023/11/29	11:57:55	ok	ok	234.9040	18.311	0.022386	21.09	59.017	10.840	57014872.639142	4	235.0220	3.93568e-05	1.05021e-04
2023/11/29	12:02:55	ok	ok	234.8640	18.303	0.022386	21.09	59.040	10.844	59191886.885230	3	228.3950	-4.65298e-04	3.01665e-02
2023/11/29	12:07:55	--	ok	234.7960	18.295	0.022386	21.09	59.081	10.852	57932862.257583	2	235.2033	-1.30564e-05	1.14956e-15
2023/11/29	12:08:02	ok	ok	235.0280	18.326	0.022398	21.10	59.118	10.869	62272980.837462	2	235.5267	-2.61209e-05	8.53287e-17
2023/11/29	12:13:01	ok	ok	234.9100	18.313	0.022398	21.13	59.078	10.878	58983570.718377	5	235.0912	4.20943e-05	3.61805e-04
2023/11/29	12:18:01	ok	ok	234.8600	18.306	0.022398	21.14	59.081	10.887	58403889.124753	2	235.8250	-9.77230e-05	3.07268e-16
2023/11/29	12:23:01	ok	ok	234.8040	18.296	0.022398	21.14	59.049	10.881	57286209.976764	2	234.7910	5.79264e-05	1.21655e-15
2023/11/29	12:28:01	--	ok	234.7360	18.288	0.022398	21.17	59.033	10.897	55088647.254643	11	234.8316	4.11447e-05	2.07392e-04
2023/11/29	12:28:07	ok	ok	235.0320	18.320	0.022413	21.17	59.054	10.901	59242835.900834	7	235.1167	4.63632e-05	2.43182e-04
2023/11/29	12:33:07	ok	ok	234.9380	18.312	0.022413	21.16	59.095	10.900	57004191.920109	3	258.8336	-3.50469e-03	2.95464e-03
2023/11/29	12:38:07	ok	ok	234.8760	18.304	0.022413	21.23	58.987	10.924	57120601.505639	2	234.8650	5.88686e-05	0.00000e+00
2023/11/29	12:43:07	ok	ok	234.8140	18.295	0.022413	21.23	59.031	10.932	56844424.934868	2	234.7962	5.97898e-05	8.55942e-17
2023/11/29	12:48:07	--	ok	234.7700	18.289	0.022413	21.24	59.054	10.946	59168120.736510	4	235.0251	3.52304e-05	3.85251e-04
2023/11/29	12:48:14	ok	ok	235.0260	18.319	0.022426	21.27	59.028	10.958	60825325.928515	2	235.5207	-1.16444e-07	8.53308e-17
2023/11/29	12:53:13	ok	ok	234.9120	18.310	0.022426	21.27	59.028	10.958	59718751.997147	4	235.1863	3.72557e-05	5.40457e-04
2023/11/29	12:58:13	ok	ok	234.8720	18.302	0.022426	21.30	59.010	10.974	58646553.063115	4	235.1874	3.11964e-05	4.38877e-04
2023/11/29	13:03:13	ok	ok	234.8180	18.297	0.022426	21.31	59.001	10.980	59102013.464708	4	234.7844	6.94833e-05	9.30802e-05
2023/11/29	13:08:13	--	ok	234.7500	18.285	0.022426	21.30	59.010	10.974	57523002.904613	2	234.7574	4.70425e-05	3.52972e-16
2023/11/29	13:08:20	ok	ok	235.0280	18.318	0.022441	21.33	59.004	10.989	60936785.891320	2	235.3924	7.46441e-06	1.90910e-16
2023/11/29	13:13:19	ok	ok	234.9400	18.311	0.022441	21.31	59.078	10.995	56044561.571500	2	235.3708	-3.63185e-04	1.90927e-16
2023/11/29	13:18:19	ok	ok	234.8660	18.302	0.022441	21.30	59.086	10.988	56937874.553531	2	234.8650	5.88632e-05	0.00000e+00
2023/11/29	13:23:19	ok	ok	234.8240	18.298	0.022441	21.38	59.013	11.027	55760741.491701	2	234.8399	4.81311e-05	4.27891e-16
2023/11/29	13:28:19	--	ok	234.7280	18.285	0.022441	21.20	59.232	10.952	56902213.297194	3	234.6833	7.28087e-05	8.47808e-05
2023/11/29	13:28:26	ok	ok	235.0360	18.319	0.022457	21.27	59.255	11.000	61379125.927052	2	235.0352	6.35455e-05	3.08300e-16
2023/11/29	13:33:25	ok	ok	234.9040	18.306	0.022457	21.13	59.348	10.928	56923692.349351	2	234.9467	5.23153e-05	1.20971e-16
2023/11/29	13:38:25	ok	ok	234.8140	18.293	0.022457	21.11	59.347	10.919	53373445.177269	8	234.8177	5.87695e-05	5.02524e-04
2023/11/29	13:43:25	ok	ok	234.8120	18.294	0.022457	21.27	59.104	10.972	56527168.819690	2	234.8505	4.85652e-05	1.21020e-16
2023/11/29	13:48:25	--	ok	234.7580	18.286	0.022457	21.28	59.072	10.975	54404806.261370	6	234.7177	7.74415e-05	2.11965e-04
2023/11/29	13:48:31	ok	ok	235.0540	18.322	0.02247	21.31	59.100	10.999	59678557.178744	6	235.0909	-6.82486e-04	1.59742e-02
2023/11/29	13:53:31	ok	ok	234.9420	18.307	0.02247	21.31	59.045	10.989	57301626.157315	2	234.9390	5.97948e-05	8.55421e-17
2023/11/29	13:58:31	ok	ok	234.8660	18.303	0.02247	21.33	59.136	11.014	59114162.511070	3	234.9699	4.31574e-05	1.59227e-05
2023/11/29	14:03:31	ok	ok	234.8200	18.294	0.02247	21.37	59.109	11.036	57293247.623499	4	234.9750	4.20063e-05	2.65225e-04
2023/11/29	14:08:31	--	ok	234.7760	18.289	0.02247	21.40	59.017	11.038	58387442.016677	5	234.9659	4.43932e-05	4.26836e-04
2023/11/29	14:08:38	ok	ok	235.0200	18.319	0.022483	21.44	58.981	11.058	62332395.608553	4	234.9611	7.54746e-05	1.13522e-04
2023/11/29	14:13:37	ok	ok	234.9160	18.305	0.022483	21.38	59.068	11.037	59231381.365839	2	234.9467	5.23116e-05	1.20971e-16
2023/11/29	14:18:37	ok	ok	234.8720	18.303	0.022483	21.47	58.994	11.078	58866859.367463	4	234.9413	4.57453e-05	9.57459e-05
2023/11/29	14:23:37	--	ok	234.7940	18.291	0.022483	21.42	59.118	11.074	60809673.537882	6	234.7597	7.52031e-05	2.13020e-04
2023/11/29	14:23:44	ok	ok	235.0240	18.319	0.022495	21.41	59.074	11.057	61911736.860552	2	197.2056	7.14674e-03	1.29710e-15
2023/11/29	14:28:43	ok	ok	234.9360	18.307	0.022495	21.40	59.101	11.054	58733153.705974	2	236.1689	-1.32554e-04	2.69099e-16
2023/11/29	14:33:43	ok	ok	234.8380	18.299	0.022495	21.36	59.216	11.048	59727237.915524	6	234.9349	4.39812e-05	1.89071e-04
2023/11/29	14:38:43	--	ok	234.7380	18.285	0.022495	21.23	59.367	10.994	57381249.216969	11	234.8416	4.18356e-05	2.66443e-04
2023/11/29	14:38:50	ok	ok	235.0320	18.317	0.02251	21.24	59.361	11.003	62172595.052735	2	235.3771	2.23933e-05	8.53829e-17
2023/11/29	14:43:49	ok	ok	234.9160	18.306	0.02251	21.16	59.431	10.962	59468803.575181	2	234.9467	5.23160e-05	1.20971e-16
2023/11/29	14:48:49	ok	ok	234.8380	18.298	0.02251	21.11	59.425	10.933	62311455.670240	3	244.0421	-1.30157e-03	6.50849e-04
2023/11/29	14:53:49	--	ok	234.7580	18.289	0.02251	21.04	59.489	10.898	62132208.172568	2	234.7314	6.72591e-05	4.28089e-16
2023/11/29	14:53:56	ok	ok	235.0260	18.326	0.022524	21.10	59.477	10.934	64693134.021685	2	235.0429	5.60887e-05	1.71009e-16
2023/11/29	14:58:55	ok	ok	234.9100	18.310	0.022524	21.01	59.484	10.880	62664260.789523	2	234.9390	5.98045e-05	8.55421e-17
2023/11/29	15:03:55	ok	ok	234.8740	18.310	0.022524	21.16	59.127	10.906	62496860.197012	6	234.8394	7.61799e-05	1.26647e-04
2023/11/29	15:08:55	ok	ok	234.8460	18.307	0.022524	21.24	59.142	10.963	61525102.653046	9	234.8848	4.79383e-05	5.65122e-04
2023/11/29	15:13:55	ok	ok	234.8320	18.301	0.022524	21.30	59.109	10.992	62545726.544425	2	234.8429	5.60605e-05	8.55772e-17
2023/11/29	15:18:55	--	ok	234.7820	18.290	0.022524	21.30	59.097	10.990	62971394.166861	2	234.1600	6.29340e-04	4.62191e-16
2023/11/29	15:19:02	ok	ok	234.9960	18.316	0.022536	21.31	59.055	10.991	63297876.075675	8	235.0116	5.28068e-05	3.13117e-04
2023/11/29	15:24:01	ok	ok	234.9000	18.309	0.022536	21.34	59.115	11.020	62665100.431971	10	234.9993	4.19311e-05	1.16496e-04
2023/11/29	15:29:01	ok	ok	234.8720	18.300	0.022536	21.34	59.092	11.016	63742029.089000	2	234.9619	3.73535e-05	1.91259e-16
2023/11/29	15:34:01	--	ok	234.7760	18.287	0.022536	21.23	59.324	10.986	62142416.197619	3	234.7781	6.30632e-05	6.25510e-05
2023/11/29	15:34:08	ok	ok	235.0020	18.318	0.022549	21.26	59.319	11.004	62528654.304786	8	235.0022	5.40327e-05	4.22681e-04
2023/11/29	15:39:07	ok	ok	234.8960	18.304	0.022549	21.10	59.434	10.927	61683648.573831	2	235.8500	2.44258e-04	1.20508e-16
2023/11/29	15:44:07	--	ok	234.7980	18.290	0.022549	21.01	59.516	10.886	62666533.347182	7	234.8229	5.27522e-05	3.92162e-04
2023/11/29	15:44:14	ok	ok	235.0140	18.317	0.022561	21.01	59.484	10.880	63442204.081357	3	235.0949	4.35430e-05	8.84123e-05
2023/11/29	15:49:13	ok	ok	234.9240	18.311	0.022561	20.98	59.422	10.850	60048111.825866	4	235.0118	4.55122e-05	1.28966e-04
2023/11/29	15:54:13	ok	ok	234.8540	18.302	0.022561	20.93	59.489	10.827	63030623.121261	5	235.0311	4.42022e-05	3.53265e-04
2023/11/29	15:59:13	ok	ok	234.8040	18.295	0.022561	20.90	59.454	10.804	62382758.233013	2	233.9874	1.84683e-04	2.57670e-16
2023/11/29	16:04:13	--	ok	234.7480	18.286	0.022561	20.86	59.467	10.780	61463992.768883	2	234.7390	5.97741e-05	3.08689e-16
2023/11/29	16:04:20	ok	ok	234.9800	18.318	0.022575	20.87	59.490	10.792	64479156.470099	3	235.0875	4.20401e-05	2.01939e-05
2023/11/29	16:09:19	ok	ok	234.8860	18.310	0.022575	20.80	59.480	10.747	61880954.803450	5	235.0515	4.44476e-05	3.41307e-04
2023/11/29	16:14:19	ok	ok	234.8280	18.300	0.022575	20.77	59.507	10.734	63467030.444742	4	234.9882	3.78553e-05	1.45945e-04
2023/11/29	16:19:19	--	ok	234.7800	18.291	0.022575	20.72	59.507	10.699	61152163.534180	2	230.7589	6.96284e-04	1.48822e-15
2023/11/29	16:19:26	ok	ok	234.9880	18.319	0.022588	20.70	59.452	10.680	65668159.722401	2	235.0992	8.17485e-07	1.20892e-16
2023/11/29	16:24:25	ok	ok	234.8940	18.309	0.022588	20.70	59.504	10.690	61571388.639511	4	235.1595	3.37081e-05	2.91219e-04
2023/11/29	16:29:25	ok	ok	234.8120	18.299	0.022588	20.64	59.495	10.652	62067140.184637	12	234.8788	4.22504e-05	2.43927e-04
2023/11/29	16:34:25	--	ok	234.7960	18.296	0.022588	20.62	59.458	10.629	66386958.601594	2	228.7433	1.03380e-03	1.02460e-15
2023/11/29	16:34:32	ok	ok	235.0220	18.327	0.022599	20.66	59.454	10.654	65486929.748836	9	235.0434	4.52506e-05	4.24148e-04
2023/11/29	16:39:31	ok	ok	234.9340	18.317	0.022599	20.63	59.429	10.632	64780327.672105	2	234.9683	3.10770e-05	2.70474e-16
2023/11/29	16:44:31	ok	ok	234.8540	18.305	0.022599	20.59	59.498	10.617	63285074.657988	4	235.0215	3.49184e-05	1.22556e-04
2023/11/29	16:49:31	ok	ok	234.8080	18.296	0.022599	20.54	59.512	10.592	64188227.605905	4	282.6753	-4.23663e-04	2.91266e-02
2023/11/29	16:54:31	--	ok	234.7600	18.293	0.022599	20.52	59.440	10.563	64134582.120771	2	235.2600	-1.60543e-03	1.03220e-15
2023/11/29	16:54:38	ok	ok	234.9940	18.323	0.022613	20.56	59.438	10.589	63547343.003298	5	235.0867	4.34383e-05	1.60261e-04
2023/11/29	16:59:37	ok	ok	234.9260	18.315	0.022613	20.49	59.448	10.546	64335806.593062	2	243.7194	-1.27748e-03	1.25870e-15
2023/11/29	17:04:37	ok	ok	234.8500	18.307	0.022613	20.46	59.443	10.529	64583700.787777	4	235.0421	3.22793e-05	1.49803e-04
2023/11/29	17:09:37	--	ok	234.7860	18.303	0.022613	20.42	59.380	10.492	43977970.009170	12	233.0508	2.21612e-04	1.94830e-02
2023/11/29	17:16:12	--	--	250.2880	18.275	0.022625	19.68	61.248	10.365	16742936.120206	11	249.4538	2.97676e-04	1.83239e-02
2023/11/29	17:16:23	--	ok	234.5860	18.275	0.022625	19.69	61.160	10.358	63629737.632450	3	219.6758	1.31075e-03	2.39300e-02
2023/11/29	17:16:31	ok	ok	234.9980	18.332	0.022648	19.69	61.178	10.362	62175795.221431	3	234.4230	1.82429e-05	2.81921e-03
2023/11/29	17:21:31	--	ok	235.2260	18.355	0.022648	20.37	59.351	10.460	61657008.149058	2	235.1833	6.55012e-05	1.30159e-15
2023/11/29	17:21:38	ok	ok	235.0460	18.328	0.022636	20.39	59.342	10.467	63805324.487933	4	235.1771	4.48504e-05	2.36865e-04
2023/11/29	17:26:37	--	--	250.2620	18.321	0.022636	20.35	59.292	10.432	13306600.587869	6	246.9169	4.34311e-04	2.09677e-02
2023/11/29	17:27:27	--	ok	234.6580	18.277	0.022636	20.01	59.934	10.340	23681460.630384	14	250.3881	2.08373e-04	2.90245e-02
2023/11/29	17:27:45	ok	ok	235.0260	18.324	0.022654	19.98	60.175	10.364	64285376.419818	2	235.4960	-2.13167e-05	8.53398e-17
2023/11/29	17:32:44	--	--	250.2880	18.355	0.022654	20.32	59.310	10.419	6630303.557020	4	250.7263	-8.78887e-05	2.22680e-02
2023/11/29	17:36:46	--	--	250.3320	18.309	0.022654	19.60	61.033	10.277	7167398.620890	5	247.5561	3.57739e-04	2.21986e-02
2023/11/29	17:37:18	--	--	234.8500	18.311	0.022654	19.60	61.082	10.286	63216687.113422	2	235.5456	-4.78467e-05	1.68281e-15
2023/11/29	17:37:27	ok	ok	234.8320	18.306	0.022654	19.57	61.050	10.264	63324209.189659	2	234.8505	4.85983e-05	1.21020e-16
2023/11/29	17:42:26	ok	ok	235.1120	18.342	0.022654	20.26	59.269	10.378	64524469.287627	4	235.2006	4.59726e-05	3.82320e-05
2023/11/29	17:47:26	ok	ok	235.0700	18.332	0.022654	20.25	59.211	10.358	62488443.790120	5	235.1950	4.29036e-05	1.31541e-04
2023/11/29	17:52:26	ok	ok	235.0300	18.329	0.022654	20.23	59.232	10.354	64575861.353710	4	234.9611	7.55177e-05	1.13522e-04
2023/11/29	17:57:26	ok	ok	234.9660	18.323	0.022654	20.19	59.324	10.344	43034670.950726	12	233.2499	2.27537e-04	1.94043e-02
2023/11/29	18:02:26	ok	ok	234.9480	18.319	0.022654	20.19	59.141	10.312	64204135.919458	3	234.9412	7.04548e-05	9.27532e-05
2023/11/29	18:07:26	--	--	249.9640	18.315	0.022654	20.19	59.095	10.304	14489468.113169	11	258.8932	2.82975e-05	1.89634e-02
2023/11/29	18:07:45	--	ok	234.6900	18.278	0.022654	20.11	59.159	10.265	64214327.923870	8	234.7064	4.89029e-05	3.71262e-04
2023/11/29	18:07:52	ok	ok	234.9780	18.317	0.022672	19.96	59.312	10.205	64434419.109201	5	226.4151	-6.46912e-05	5.02173e-02
2023/11/29	18:12:52	ok	ok	235.1120	18.342	0.022672	20.05	59.271	10.249	64584672.039235	5	235.2446	3.58207e-05	3.07645e-04
2023/11/29	18:17:52	ok	ok	235.0740	18.337	0.022672	20.05	59.271	10.249	63862730.588146	6	235.1000	5.32102e-05	3.76845e-04
2023/11/29	18:22:52	ok	ok	235.0280	18.329	0.022672	20.04	59.301	10.247	65324061.033856	5	235.0371	4.87727e-05	1.52648e-04
2023/11/29	18:27:52	ok	ok	234.9760	18.324	0.022672	19.96	59.367	10.215	60082236.610759	9	235.0599	4.19458e-05	2.43735e-04
2023/11/29	18:32:52	ok	ok	234.9460	18.317	0.022672	19.96	59.271	10.198	63246005.505780	3	235.0652	4.12172e-05	6.11648e-05
2023/11/29	18:37:52	ok	ok	234.9160	18.316	0.022672	19.93	59.255	10.178	63260094.119530	4	235.0592	3.89750e-05	8.32458e-05
2023/11/29	18:42:52	ok	ok	234.8640	18.306	0.022672	19.89	59.324	10.165	64731078.369821	4	235.0888	3.48278e-05	8.82969e-05
2023/11/29	18:47:52	ok	ok	234.8160	18.301	0.022672	19.84	59.329	10.132	64224223.433803	4	234.9581	3.75590e-05	8.13945e-05
2023/11/29	18:52:52	--	ok	234.7960	18.296	0.022672	19.86	59.310	10.146	64427366.404761	6	234.8505	4.88200e-05	2.13254e-04
2023/11/29	18:52:59	ok	ok	235.0200	18.323	0.022683	19.91	59.251	10.161	65777710.986984	4	235.2149	4.14196e-05	4.15702e-04
2023/11/29	18:57:58	ok	ok	234.9420	18.315	0.022683	19.88	59.257	10.145	63875041.720056	4	235.0637	4.67910e-05	3.21968e-04
2023/11/29	19:02:58	ok	ok	234.8980	18.308	0.022683	19.85	59.211	10.120	63503638.474739	4	234.8963	6.87023e-05	1.33482e-04
2023/11/29	19:07:58	ok	ok	234.8840	18.306	0.022683	19.86	59.191	10.126	61782259.341418	6	234.8395	7.49957e-05	1.78778e-04
2023/11/29	19:12:58	ok	ok	234.8480	18.299	0.022683	19.81	59.205	10.095	58231920.303280	6	234.8374	7.19276e-05	1.56802e-04
2023/11/29	19:17:58	ok	ok	234.8140	18.298	0.022683	19.78	59.223	10.081	57730292.846931	5	235.0082	4.16046e-05	3.64829e-04
2023/11/29	19:22:58	--	ok	234.7900	18.292	0.022683	19.85	59.156	10.110	59161689.662508	2	234.5533	3.40354e-04	4.28414e-16
2023/11/29	19:23:05	ok	ok	235.0260	18.318	0.022694	19.84	59.123	10.097	61225387.136955	4	233.8921	-5.85660e-05	1.52731e-02
2023/11/29	19:28:04	ok	ok	234.9360	18.315	0.022694	19.78	59.136	10.066	57123239.517844	4	235.2411	3.91450e-05	5.12275e-04
2023/11/29	19:33:04	ok	ok	234.9060	18.311	0.022694	19.79	59.161	10.078	56866415.499902	4	234.9743	4.90122e-05	7.64308e-05
2023/11/29	19:38:04	ok	ok	234.8660	18.302	0.022694	19.74	59.152	10.043	56787536.631955	5	234.9907	4.80592e-05	2.32071e-04
2023/11/29	19:43:04	ok	ok	234.8460	18.295	0.022694	19.75	59.109	10.044	57869235.503645	2	235.1289	1.74144e-05	7.88023e-16
2023/11/29	19:48:04	--	ok	234.7860	18.291	0.022694	19.71	59.159	10.028	57329499.205829	6	234.9670	4.78810e-05	3.01031e-04
2023/11/29	19:48:11	ok	ok	235.0240	18.323	0.022705	19.77	59.156	10.062	63309025.164826	5	235.2481	4.69407e-05	3.67327e-04
2023/11/29	19:53:10	ok	ok	234.9320	18.314	0.022705	19.65	59.161	9.995	56556666.864052	5	235.1227	4.64362e-05	3.54815e-04
2023/11/29	19:58:10	ok	ok	234.8840	18.307	0.022705	19.58	59.216	9.964	56381406.483884	4	235.1439	4.03000e-05	5.18499e-04
2023/11/29	20:03:10	ok	ok	234.8300	18.301	0.022705	19.54	59.220	9.939	57535392.473009	7	234.8780	5.69604e-05	5.24877e-04
2023/11/29	20:08:10	--	ok	234.7960	18.296	0.022705	19.54	59.197	9.935	58076895.754969	5	234.9515	4.67166e-05	3.55078e-04
2023/11/29	20:08:17	ok	ok	235.0400	18.325	0.022716	19.55	59.170	9.939	60617682.961442	4	235.2090	-6.72275e-06	2.24990e-02
2023/11/29	20:13:16	ok	ok	234.9420	18.315	0.022716	19.50	59.225	9.915	59524469.705647	7	234.9750	5.49927e-05	3.54373e-04
2023/11/29	20:18:16	ok	ok	234.9020	18.313	0.022716	19.48	59.191	9.902	61909456.296344	2	228.1133	1.15890e-03	1.02743e-15
2023/11/29	20:23:16	ok	ok	234.8560	18.309	0.022716	19.44	59.219	9.882	61873540.161577	6	234.8415	6.73035e-05	8.18866e-05
2023/11/29	20:28:16	ok	ok	234.8300	18.303	0.022716	19.41	59.170	9.856	62049269.713338	4	234.9351	4.26433e-05	1.21200e-04
2023/11/29	20:33:16	--	ok	234.7980	18.296	0.022716	19.40	59.156	9.846	62379202.879237	2	234.8581	4.10983e-05	1.71143e-16
2023/11/29	20:33:23	ok	ok	235.0180	18.329	0.022727	19.41	59.159	9.855	65236429.167464	4	235.1890	3.70705e-05	1.00173e-04
2023/11/29	20:38:22	ok	ok	234.9360	18.315	0.022727	19.37	59.142	9.829	62501894.426485	4	235.1740	3.31680e-05	1.87563e-04
2023/11/29	20:43:22	ok	ok	234.8900	18.312	0.022727	19.33	59.214	9.816	63822559.012721	4	235.0571	3.61651e-05	8.83585e-05
2023/11/29	20:48:22	ok	ok	234.8660	18.305	0.022727	19.30	59.164	9.791	64323684.083985	2	235.0294	-7.21599e-06	1.71018e-16
2023/11/29	20:53:22	ok	ok	234.8140	18.302	0.022727	19.29	59.152	9.781	57336334.770569	10	234.9348	4.07575e-05	2.61384e-04
2023/11/29	20:58:22	--	ok	234.7940	18.300	0.022727	19.30	59.091	9.779	58342029.072407	9	234.9104	4.22307e-05	1.99629e-04
2023/11/29	20:58:28	ok	ok	235.0380	18.329	0.022739	19.31	59.081	9.785	60981736.908902	3	247.9378	-1.84992e-03	3.27429e-04
2023/11/29	21:03:28	ok	ok	234.9700	18.321	0.022739	19.27	59.129	9.768	61933123.338586	4	235.1128	3.86315e-05	1.65947e-04
2023/11/29	21:08:28	ok	ok	234.9520	18.315	0.022739	19.27	59.033	9.752	65007986.597851	5	233.4942	1.05136e-05	3.10785e-02
2023/11/29	21:13:28	ok	ok	234.9100	18.311	0.022739	19.29	59.077	9.769	63266527.697318	6	234.9694	4.76116e-05	1.06145e-04
2023/11/29	21:18:28	ok	ok	234.8820	18.305	0.022739	19.27	59.063	9.757	62559117.881854	5	234.9522	4.60706e-05	1.34226e-04
2023/11/29	21:23:28	ok	ok	234.8600	18.305	0.022739	19.25	58.976	9.734	60985494.800760	6	235.0168	4.48884e-05	3.03910e-04
2023/11/29	21:28:28	ok	ok	234.8200	18.298	0.022739	19.20	58.990	9.704	60867536.337154	4	234.9890	3.70395e-05	1.00258e-04
2023/11/29	21:33:28	ok	ok	234.8080	18.292	0.022739	19.20	58.990	9.704	62140871.959719	5	235.6521	3.21646e-04	6.39495e-03
2023/11/29	21:38:28	--	ok	234.7780	18.290	0.022739	19.21	59.004	9.714	61042423.409359	4	235.0276	3.27990e-05	2.58047e-04
2023/11/29	21:38:35	ok	ok	235.0260	18.319	0.022751	19.25	58.964	9.732	64251404.344804	4	228.4147	1.04104e-04	1.76403e-02
2023/11/29	21:43:34	ok	ok	234.9660	18.313	0.022751	19.23	58.930	9.711	62013856.643086	2	234.9999	1.36255e-07	1.20944e-16
2023/11/29	21:48:34	ok	ok	234.9180	18.309	0.022751	19.17	58.964	9.684	61308583.069395	7	235.0217	4.70275e-05	3.94676e-04
2023/11/29	21:53:34	ok	ok	234.9020	18.306	0.022751	19.20	58.914	9.691	64022461.656736	2	234.9900	3.92283e-05	1.54180e-15
2023/11/29	21:58:34	ok	ok	234.8720	18.300	0.022751	19.18	58.932	9.687	61071561.824873	4	226.7828	7.20248e-05	2.21746e-02
2023/11/29	22:03:34	ok	ok	234.8420	18.294	0.022751	19.14	58.927	9.662	62533700.374100	3	246.5476	-2.47564e-03	1.48699e-02
2023/11/29	22:08:34	ok	ok	234.8120	18.293	0.022751	19.15	58.941	9.671	56934947.819960	4	235.0713	3.33655e-05	2.81072e-04
2023/11/29	22:13:34	--	ok	234.7860	18.289	0.022751	19.11	58.900	9.640	60526969.321679	6	234.9162	4.58173e-05	2.59175e-04
2023/11/29	22:13:41	ok	ok	235.0200	18.317	0.022763	19.15	58.886	9.662	63726651.943423	2	234.8467	4.45137e-04	4.98988e-16
2023/11/29	22:18:40	ok	ok	234.9540	18.312	0.022763	19.11	58.914	9.643	60573482.524803	3	227.4227	1.33848e-03	1.10711e-03
2023/11/29	22:23:40	ok	ok	234.9300	18.311	0.022763	19.11	58.923	9.644	60288370.059399	7	235.0060	4.69493e-05	1.54684e-04
2023/11/29	22:28:40	--	--	234.9080	18.305	0.022763	19.13	58.862	9.643	59415156.752051	2	235.0733	2.61424e-05	1.20906e-16
2023/11/29	22:28:46	--	--	234.9360	18.312	0.022763	19.17	58.813	9.660	63861868.823394	2	234.4000	5.90109e-04	1.71478e-16
2023/11/29	22:28:53	ok	ok	234.8740	18.295	0.022763	19.15	58.779	9.645	61152437.056392	4	231.9387	7.53540e-05	8.01895e-03
2023/11/29	22:33:53	--	--	234.8820	18.302	0.022763	19.11	58.914	9.643	61055209.695268	4	232.7607	9.96894e-06	1.53513e-02
2023/11/29	22:34:00	--	--	234.9080	18.301	0.022763	19.13	58.807	9.634	63448881.197643	3	234.6024	1.69204e-05	1.82951e-03
2023/11/29	22:34:06	ok	ok	234.8140	18.286	0.022763	19.10	58.813	9.619	64655122.912515	3	225.2165	5.80572e-04	2.02329e-02
2023/11/29	22:39:06	ok	ok	234.8420	18.297	0.022763	19.11	58.848	9.632	62108352.310480	2	234.8726	5.13704e-05	8.55663e-17
2023/11/29	22:44:06	ok	ok	234.8360	18.293	0.022763	19.14	58.820	9.644	63637215.819093	3	236.4497	-6.42882e-04	8.49387e-03
2023/11/29	22:49:06	ok	ok	234.8180	18.292	0.022763	19.11	58.825	9.628	65039504.500222	2	234.8505	4.85619e-05	1.21020e-16
2023/11/29	22:54:06	--	ok	234.7860	18.287	0.022763	19.11	58.804	9.625	63104398.692748	6	234.7494	6.29617e-05	1.13416e-04
2023/11/29	22:54:13	ok	ok	235.0280	18.318	0.022774	19.14	58.721	9.628	62690996.780807	2	234.5250	5.65389e-04	1.91616e-16
2023/11/29	22:59:12	ok	ok	234.9540	18.313	0.022774	19.11	58.772	9.619	61264534.435997	4	235.1193	3.95666e-05	2.10711e-04
2023/11/29	23:04:12	ok	ok	234.9320	18.309	0.022774	19.10	58.793	9.615	60644634.246201	5	234.9913	4.67411e-05	1.67236e-04
2023/11/29	23:09:12	ok	ok	234.9020	18.306	0.022774	19.09	58.843	9.616	62585150.688220	4	235.0340	4.12305e-05	1.32653e-04
2023/11/29	23:14:12	ok	ok	234.8900	18.301	0.022774	19.10	58.825	9.621	63062896.432518	2	234.9619	3.73551e-05	1.91259e-16
2023/11/29	23:19:12	ok	ok	234.8400	18.297	0.022774	19.06	58.808	9.594	61950027.518729	4	235.0190	3.73385e-05	1.92220e-04
2023/11/29	23:24:12	ok	ok	234.8300	18.292	0.022774	19.04	58.816	9.587	62223762.513435	2	240.2711	-7.83792e-04	7.52794e-16
2023/11/29	23:29:12	ok	ok	234.8060	18.293	0.022774	19.03	58.836	9.583	61963095.545262	2	238.0489	-4.47158e-04	4.92276e-16
2023/11/29	23:34:12	--	ok	234.7800	18.287	0.022774	19.03	58.793	9.576	63108916.450697	2	243.3119	6.06457e-03	6.81124e-16
2023/11/29	23:34:19	ok	ok	235.0180	18.318	0.022786	19.04	58.762	9.579	62168228.051973	4	235.1890	3.70486e-05	1.00173e-04
2023/11/29	23:39:18	ok	ok	234.9660	18.310	0.022786	19.00	58.788	9.559	63599929.883755	3	235.9278	4.67888e-05	3.09453e-03
2023/11/29	23:44:18	ok	ok	234.9460	18.307	0.022786	19.01	58.770	9.563	61371901.456670	3	248.7131	-1.95009e-03	7.99464e-04
2023/11/29	23:49:18	ok	ok	234.9120	18.303	0.022786	18.99	58.798	9.553	60669811.015891	5	234.9984	4.75029e-05	1.32064e-04
2023/11/29	23:54:18	ok	ok	234.8780	18.299	0.022786	18.99	58.730	9.542	58962394.538659	11	234.9959	4.16930e-05	2.52417e-04
2023/11/29	23:59:18	ok	ok	234.8620	18.296	0.022786	18.94	58.758	9.522	61461175.120967	2	268.0125	-4.51187e-03	2.12092e-16
2023/11/30	00:04:18	ok	ok	234.8300	18.289	0.022786	18.94	58.834	9.535	58422659.791560	6	234.9340	4.81596e-05	1.92471e-04
2023/11/30	00:09:18	ok	ok	234.8220	18.291	0.022786	18.97	58.579	9.510	58723640.783250	2	228.7433	1.03352e-03	1.02460e-15
2023/11/30	00:14:18	--	ok	234.7860	18.282	0.022786	18.86	58.738	9.471	59985140.765647	3	232.8393	6.89383e-04	6.20011e-03
2023/11/30	00:14:25	ok	ok	235.0260	18.308	0.022798	18.89	58.688	9.480	62246914.807885	4	231.5410	1.93698e-05	2.87239e-02
2023/11/30	00:19:24	ok	ok	234.9400	18.307	0.022798	18.82	58.762	9.451	58063802.392930	5	235.1168	4.63810e-05	4.98010e-04
2023/11/30	00:24:24	--	--	234.9140	18.302	0.022798	18.78	58.811	9.437	59134076.734760	2	276.9483	-5.55192e-03	3.24527e-16
2023/11/30	00:24:30	ok	ok	234.9560	18.305	0.022798	18.86	58.790	9.480	63319093.730385	4	232.3088	5.66483e-05	7.60735e-03
2023/11/30	00:29:30	ok	ok	234.9040	18.302	0.022798	18.80	58.740	9.440	60449480.485352	3	255.7187	-2.99018e-03	7.26952e-04
2023/11/30	00:34:30	ok	ok	234.8680	18.300	0.022798	18.75	58.775	9.415	59381115.548976	2	234.9543	4.48244e-05	1.20967e-16
2023/11/30	00:39:30	ok	ok	234.8380	18.293	0.022798	18.69	58.820	9.391	61098200.195315	2	234.8429	5.60378e-05	8.55772e-17
2023/11/30	00:44:30	--	ok	234.7980	18.290	0.022798	18.66	58.775	9.367	62947519.199302	2	234.8077	4.90051e-05	8.55900e-17
2023/11/30	00:44:37	ok	ok	234.9860	18.315	0.022808	18.70	58.790	9.393	59437598.583514	8	235.1148	4.21182e-05	1.71639e-04
2023/11/30	00:49:36	ok	ok	234.9500	18.316	0.022808	18.68	58.753	9.373	61219088.066473	5	234.9710	5.05265e-05	1.82029e-04
2023/11/30	00:54:36	ok	ok	234.9460	18.308	0.022808	18.68	58.753	9.373	63469069.811430	3	241.6027	-1.09415e-03	2.47872e-03
2023/11/30	00:59:36	ok	ok	234.9280	18.306	0.022808	18.66	58.730	9.360	62012886.182993	2	240.4744	-7.96478e-04	8.72528e-16
2023/11/30	01:04:36	ok	ok	234.9020	18.301	0.022808	18.66	58.730	9.360	62510872.416094	2	234.9543	4.48277e-05	1.20967e-16
2023/11/30	01:09:36	ok	ok	234.8820	18.298	0.022808	18.63	58.715	9.343	61383116.559359	2	235.7800	-7.81625e-05	3.81192e-16
2023/11/30	01:14:36	ok	ok	234.8480	18.293	0.022808	18.60	58.744	9.331	62311490.467972	2	240.0611	-7.46123e-04	1.72587e-15
2023/11/30	01:19:36	ok	ok	234.8160	18.292	0.022808	18.63	58.674	9.336	61302447.903749	4	234.9466	4.00779e-05	1.00626e-04
2023/11/30	01:24:36	--	ok	234.7920	18.286	0.022808	18.59	58.711	9.317	61610927.234410	2	234.8505	4.85443e-05	1.21020e-16
2023/11/30	01:24:43	ok	ok	235.0200	18.316	0.022819	18.60	58.689	9.323	64252518.964479	2	235.7167	-6.03235e-04	2.69616e-16
2023/11/30	01:29:42	--	--	234.9740	18.309	0.022819	18.62	58.648	9.323	62939714.681916	4	233.7325	4.99400e-06	8.53926e-03
2023/11/30	01:29:48	ok	ok	234.9800	18.310	0.022819	18.59	58.666	9.310	61465521.152441	2	235.6047	-3.83073e-05	2.69744e-16
2023/11/30	01:34:48	ok	ok	234.9560	18.307	0.022819	18.58	58.729	9.313	61465844.441951	7	234.1693	-8.94349e-06	9.38092e-03
2023/11/30	01:39:48	ok	ok	234.9340	18.304	0.022819	18.58	58.633	9.298	61436410.048442	2	228.6689	1.06595e-03	9.17575e-16
2023/11/30	01:44:48	--	--	234.9100	18.300	0.022819	18.53	58.680	9.282	63290691.026779	4	228.1517	7.58781e-05	2.50125e-02
2023/11/30	01:44:54	ok	ok	234.9240	18.300	0.022819	18.55	58.660	9.286	62170036.554827	4	231.3290	3.28900e-05	2.44409e-02
2023/11/30	01:49:54	--	--	234.8900	18.298	0.022819	18.52	58.657	9.269	59807310.713587	3	243.2540	-8.66368e-05	2.49151e-02
2023/11/30	01:50:00	ok	ok	234.9100	18.299	0.022819	18.55	58.660	9.286	62240825.117982	3	250.0169	-2.33114e-03	2.81883e-03
2023/11/30	01:55:00	ok	ok	234.8800	18.294	0.022819	18.49	58.697	9.261	56946439.112297	4	235.9864	6.02491e-06	2.40747e-03
2023/11/30	02:00:00	ok	ok	234.8480	18.293	0.022819	18.52	58.643	9.267	61548391.979326	2	232.0733	5.02773e-04	1.70799e-15
2023/11/30	02:05:00	ok	ok	234.8280	18.287	0.022819	18.53	58.625	9.273	59895130.999573	2	241.3000	7.25083e-03	1.53574e-15
2023/11/30	02:10:00	ok	ok	234.8060	18.284	0.022819	18.46	58.648	9.237	61682839.322505	2	240.5489	-8.25078e-04	1.01982e-15
2023/11/30	02:15:00	--	ok	234.7940	18.280	0.022819	18.45	58.625	9.226	59765732.938502	2	234.7789	5.35011e-05	1.71201e-16
2023/11/30	02:15:07	ok	ok	235.0140	18.308	0.02283	18.49	58.642	9.252	61248067.631602	3	225.9230	1.52492e-03	2.96842e-04
2023/11/30	02:20:06	ok	ok	234.9640	18.306	0.02283	18.48	58.587	9.236	59640023.870234	2	235.0283	4.57594e-05	6.16619e-16
2023/11/30	02:25:06	ok	ok	234.9260	18.305	0.02283	18.43	58.611	9.217	60156728.596676	3	235.5871	-3.75063e-05	2.31758e-04
2023/11/30	02:30:06	ok	ok	234.9020	18.301	0.02283	18.43	58.560	9.209	61623665.215492	2	235.0733	2.61362e-05	1.20906e-16
2023/11/30	02:35:06	ok	ok	234.8540	18.297	0.02283	18.43	58.592	9.214	55551008.959281	9	234.9990	4.32258e-05	2.02918e-04
2023/11/30	02:40:06	--	--	234.8680	18.292	0.02283	18.42	58.579	9.203	58678157.963602	5	234.4097	-2.20364e-05	1.10465e-02
2023/11/30	02:40:13	ok	ok	234.8640	18.290	0.02283	18.45	58.593	9.221	61757815.865405	2	235.2975	1.60435e-05	0.00000e+00
2023/11/30	02:45:12	--	--	234.8360	18.291	0.02283	18.40	58.566	9.193	59014313.180549	3	252.3851	-3.06514e-03	1.06987e-02
2023/11/30	02:45:19	--	--	234.8620	18.294	0.02283	18.42	58.556	9.199	62349174.876304	4	231.8189	2.11618e-05	8.67065e-03
2023/11/30	02:45:25	ok	ok	234.8020	18.281	0.02283	18.43	58.528	9.203	60370696.257401	2	234.8352	6.34680e-05	1.71160e-16
2023/11/30	02:50:25	ok	ok	234.8020	18.286	0.02283	18.36	58.602	9.176	61448742.535734	2	249.4810	1.02471e-02	2.19136e-15
2023/11/30	02:55:25	--	ok	234.7760	18.282	0.02283	18.36	58.560	9.169	62056565.053062	2	233.4444	6.52402e-04	1.72180e-16
2023/11/30	02:55:31	ok	ok	235.0200	18.313	0.022842	18.39	58.555	9.185	60212563.073783	4	240.4963	-3.18066e-04	8.92560e-03
2023/11/30	03:00:31	ok	ok	234.9640	18.312	0.022842	18.33	58.555	9.154	64538822.270073	2	234.9390	5.98087e-05	8.55421e-17
2023/11/30	03:05:31	ok	ok	234.9380	18.308	0.022842	18.33	58.578	9.158	62515020.594480	4	239.3637	-1.10484e-03	8.38655e-03
2023/11/30	03:10:31	ok	ok	234.9200	18.306	0.022842	18.32	58.552	9.145	63963769.955446	3	248.1812	-1.86988e-03	9.00733e-04
2023/11/30	03:15:31	ok	ok	234.8980	18.303	0.022842	18.33	58.546	9.153	62864150.642797	3	236.0830	-2.54583e-05	2.18185e-03
2023/11/30	03:20:31	ok	ok	234.8880	18.300	0.022842	18.33	58.566	9.156	61015634.455633	2	235.1012	2.17620e-05	1.91146e-16
2023/11/30	03:25:31	ok	ok	234.8540	18.295	0.022842	18.29	58.528	9.127	63172162.769049	3	250.7923	-2.33943e-03	1.04148e-03
2023/11/30	03:30:31	ok	ok	234.8360	18.291	0.022842	18.31	58.509	9.131	58725149.685107	6	234.9319	4.40141e-05	1.46094e-04
2023/11/30	03:35:31	ok	ok	234.8180	18.289	0.022842	18.26	58.470	9.102	59832817.787533	4	238.1207	-6.74297e-05	7.32864e-03
2023/11/30	03:40:31	ok	ok	234.8000	18.285	0.022842	18.26	58.537	9.112	60332638.961020	5	235.3385	5.20436e-04	1.12555e-02
2023/11/30	03:45:31	--	ok	234.7780	18.285	0.022842	18.26	58.524	9.110	61962128.522924	6	234.8680	4.13179e-05	2.50205e-04
2023/11/30	03:45:38	--	--	235.0340	18.317	0.022853	18.31	58.488	9.128	60593298.324308	4	234.5745	6.45898e-05	1.44261e-02
2023/11/30	03:45:44	ok	ok	234.9380	18.302	0.022853	18.22	58.463	9.078	59152973.068268	2	235.5867	-9.25878e-04	3.51730e-16
2023/11/30	03:50:44	ok	ok	234.9620	18.311	0.022853	18.28	58.483	9.113	59291136.875025	4	235.1209	3.79383e-05	1.30692e-04
2023/11/30	03:55:44	ok	ok	234.9480	18.304	0.022853	18.24	58.488	9.090	63073448.548385	2	286.7095	1.48499e-03	5.05469e-16
2023/11/30	04:00:44	ok	ok	234.9320	18.307	0.022853	18.22	58.474	9.079	64018284.663621	2	234.9467	5.23164e-05	1.20971e-16
2023/11/30	04:05:44	--	--	234.9280	18.305	0.022853	18.22	58.486	9.081	61395301.207022	2	253.9467	-2.71023e-03	7.91394e-17
2023/11/30	04:05:50	--	--	234.9540	18.304	0.022853	18.26	58.437	9.097	60284301.589208	3	238.5690	-1.01378e-03	9.82889e-03
2023/11/30	04:05:57	ok	ok	234.8800	18.290	0.022853	18.22	58.410	9.070	60406312.039705	2	295.6296	-2.88106e-04	1.92279e-16
2023/11/30	04:10:57	ok	ok	234.9040	18.300	0.022853	18.21	58.460	9.070	57928212.706036	2	234.9543	4.48244e-05	1.20967e-16
2023/11/30	04:15:57	ok	ok	234.8660	18.294	0.022853	18.19	58.460	9.063	59882832.596626	4	234.9811	4.44309e-05	9.22620e-05
2023/11/30	04:20:57	--	--	234.8560	18.292	0.022853	18.19	58.418	9.056	60798524.019103	4	235.4037	7.33122e-06	4.42306e-03
2023/11/30	04:21:03	ok	ok	234.8740	18.289	0.022853	18.21	58.483	9.074	58448669.607435	2	234.1958	6.92306e-04	2.42717e-16
2023/11/30	04:26:03	ok	ok	234.8560	18.290	0.022853	18.16	58.488	9.051	58247583.891144	2	234.9222	4.35622e-05	9.21383e-16
2023/11/30	04:31:03	ok	ok	234.8060	18.284	0.022853	18.14	58.451	9.031	54501660.337164	10	234.9310	4.39855e-05	2.06504e-04
2023/11/30	04:36:03	ok	ok	234.8120	18.284	0.022853	18.12	58.537	9.036	56559052.890936	2	234.2867	6.02589e-04	5.00181e-16
2023/11/30	04:41:03	--	--	234.8000	18.284	0.022853	18.14	58.495	9.038	54670717.471210	6	234.9048	1.41235e-05	1.74720e-02
2023/11/30	04:41:09	ok	ok	234.8080	18.282	0.022853	18.16	58.468	9.048	59197395.217513	7	234.9968	4.55707e-05	4.61252e-04
2023/11/30	04:46:09	--	ok	234.7780	18.282	0.022853	18.09	58.500	9.016	57144602.243999	2	235.0493	1.73445e-05	2.41836e-16
2023/11/30	04:46:16	ok	ok	235.0420	18.314	0.022865	18.12	58.428	9.019	55885240.204328	3	240.7624	-1.05729e-03	4.52515e-03
2023/11/30	04:51:15	ok	ok	234.9720	18.308	0.022865	18.09	58.447	9.008	55752033.193275	5	235.0646	5.52870e-04	8.68972e-03
2023/11/30	04:56:15	ok	ok	234.9420	18.307	0.022865	18.11	58.459	9.017	57273223.362533	4	235.0938	4.70684e-05	3.96319e-04
2023/11/30	05:01:15	ok	ok	234.9300	18.302	0.022865	18.07	58.483	8.998	56108175.019546	2	234.9467	5.23029e-05	1.20971e-16
2023/11/30	05:06:15	ok	ok	234.8760	18.297	0.022865	18.07	58.433	8.990	57467815.038380	10	235.0214	4.31977e-05	2.11171e-04
2023/11/30	05:11:15	--	--	234.8800	18.294	0.022865	18.04	58.437	8.977	59077235.909484	2	239.0856	-5.86532e-04	9.05338e-16
2023/11/30	05:11:24	ok	ok	234.8620	18.291	0.022865	18.08	58.422	8.996	58684624.163361	10	235.0005	4.31642e-05	2.48863e-04
2023/11/30	05:16:24	ok	ok	234.8660	18.291	0.022865	18.04	58.408	8.972	61613476.874518	2	237.4189	-3.31914e-04	1.84875e-15
2023/11/30	05:21:24	ok	ok	234.8480	18.293	0.022865	18.04	58.408	8.972	63368779.119834	6	236.3427	-1.48800e-03	2.22237e-02
2023/11/30	05:26:24	ok	ok	234.8300	18.290	0.022865	18.02	58.405	8.963	62106630.844747	3	244.7407	-1.57972e-03	2.75941e-03
2023/11/30	05:31:24	ok	ok	234.8100	18.285	0.022865	18.04	58.418	8.973	62309467.481862	2	237.4833	6.94674e-04	4.93448e-16
2023/11/30	05:36:24	ok	ok	234.8020	18.284	0.022865	18.01	58.404	8.956	61339372.238584	2	236.9933	-2.84909e-04	8.48006e-17
2023/11/30	05:41:24	--	ok	234.7860	18.281	0.022865	18.00	58.410	8.950	61205499.035191	2	235.6392	-7.48788e-05	6.15020e-16
2023/11/30	05:41:31	ok	ok	235.0300	18.315	0.022876	18.02	58.395	8.961	59727256.252132	3	256.7110	-3.59657e-03	1.02526e-02
2023/11/30	05:46:30	ok	ok	234.9560	18.305	0.022876	18.01	58.424	8.959	59742490.799963	2	238.8756	-5.48809e-04	8.57986e-16
2023/11/30	05:51:30	ok	ok	234.9380	18.302	0.022876	17.94	58.456	8.927	59415904.405759	2	235.0150	4.78494e-05	1.71029e-16
2023/11/30	05:56:30	ok	ok	234.9080	18.299	0.022876	17.94	58.456	8.927	59911289.317825	3	256.7364	-2.95429e-03	2.42426e-03
2023/11/30	06:01:30	ok	ok	234.9000	18.297	0.022876	17.94	58.424	8.922	62449064.948173	2	238.0419	-4.27613e-04	2.66982e-16
2023/11/30	06:06:30	ok	ok	234.8860	18.296	0.022876	17.92	58.413	8.912	59746888.627451	3	245.6184	-1.85127e-03	5.88232e-03
2023/11/30	06:11:30	ok	ok	234.8660	18.293	0.022876	17.86	58.404	8.879	59653131.042966	2	247.0548	6.08132e-03	1.72946e-15
2023/11/30	06:16:30	ok	ok	234.8420	18.289	0.022876	17.84	58.497	8.879	59960930.388183	2	234.9619	3.73312e-05	1.91259e-16
2023/11/30	06:21:30	ok	ok	235.0400	18.288	0.022876	18.49	57.273	9.036	57436643.797141	3	227.4310	1.32737e-03	7.03559e-04
2023/11/30	06:26:30	ok	ok	235.1060	18.285	0.022876	18.73	57.081	9.136	55282024.483022	4	236.5915	-1.50799e-05	1.90135e-02
2023/11/30	06:31:30	ok	ok	235.1660	18.286	0.022876	18.97	56.995	9.253	55606061.722174	2	235.1390	5.96751e-05	1.20872e-16
2023/11/30	06:36:30	--	ok	235.2140	18.288	0.022876	19.15	56.967	9.347	55008925.185580	3	255.6305	-2.73570e-03	3.12053e-03
2023/11/30	06:36:37	ok	ok	235.0420	18.252	0.022864	19.20	56.916	9.363	58404849.209236	3	249.1552	-2.54947e-03	1.05824e-02
2023/11/30	06:41:37	ok	ok	235.0700	18.267	0.022864	19.34	56.902	9.440	55403845.066193	6	235.2009	4.68548e-05	2.13250e-04
2023/11/30	06:46:37	ok	ok	235.1180	18.266	0.022864	19.44	56.863	9.488	53576545.835636	2	235.1467	5.21570e-05	4.98352e-16
2023/11/30	06:51:37	ok	ok	235.1040	18.267	0.022864	19.48	56.844	9.509	53038367.314946	5	235.2333	4.94728e-04	7.97614e-03
2023/11/30	06:56:37	ok	ok	235.1340	18.269	0.022864	19.64	56.867	9.600	54224862.408525	2	235.1390	5.96176e-05	1.20872e-16
2023/11/30	07:01:37	ok	ok	235.1180	18.267	0.022864	19.65	56.815	9.599	54294763.365004	5	235.3567	3.75898e-05	3.34440e-04
2023/11/30	07:06:37	ok	ok	235.1200	18.266	0.022864	19.69	56.875	9.633	53888912.044621	2	234.9333	2.61020e-04	8.55442e-17
2023/11/30	07:11:37	ok	ok	235.1360	18.270	0.022864	19.72	56.912	9.656	55774330.220512	2	230.3189	8.56596e-04	3.49032e-16
2023/11/30	07:16:37	ok	ok	235.1220	18.267	0.022864	19.79	56.899	9.693	56779706.586506	2	235.1086	8.94275e-05	8.54804e-17
2023/11/30	07:21:37	ok	ok	235.1340	18.271	0.022864	19.82	56.925	9.714	59433501.788273	2	234.8267	3.65682e-04	4.27915e-16
2023/11/30	07:26:37	ok	ok	235.1080	18.264	0.022864	19.86	56.876	9.730	59572319.186398	3	235.2343	4.03316e-05	9.60469e-05
2023/11/30	07:31:37	--	--	235.1260	18.265	0.022864	19.92	56.930	9.771	60102825.472818	5	225.5163	-3.33794e-05	5.01841e-02
2023/11/30	07:31:43	ok	ok	235.1440	18.268	0.022864	20.01	56.852	9.808	57498091.374427	10	235.1982	4.25280e-05	2.12720e-04
2023/11/30	07:36:43	ok	ok	235.1120	18.264	0.022864	19.99	56.840	9.797	59048146.773274	2	278.3758	-5.66905e-03	3.22863e-16
2023/11/30	07:41:43	ok	ok	235.0900	18.265	0.022864	20.02	56.834	9.813	56287270.599075	4	235.2439	4.01921e-05	2.09823e-04
2023/11/30	07:46:43	ok	ok	235.0980	18.260	0.022864	20.07	56.881	9.845	58705306.421955	2	238.4522	-4.58453e-04	9.11647e-16
2023/11/30	07:51:43	ok	ok	235.0760	18.260	0.022864	20.08	56.895	9.855	59763969.579372	7	235.1225	4.72486e-05	1.72822e-04
2023/11/30	07:56:43	ok	ok	235.0780	18.258	0.022864	20.08	56.971	9.869	59885312.131880	2	236.0233	-9.08919e-05	8.68354e-16
2023/11/30	08:01:43	ok	ok	235.0640	18.259	0.022864	20.12	56.858	9.874	59519010.949599	2	235.0996	4.07402e-07	8.54837e-17
2023/11/30	08:06:43	ok	ok	235.0640	18.257	0.022864	20.15	56.904	9.897	57785162.335650	3	233.3021	6.09541e-04	5.37084e-03
2023/11/30	08:11:43	ok	ok	235.0540	18.255	0.022864	20.16	56.907	9.907	59474736.952978	2	233.8722	2.40210e-04	1.10047e-15
2023/11/30	08:16:43	ok	ok	235.0520	18.257	0.022864	20.21	56.870	9.925	60421400.870756	3	283.0163	-5.79858e-03	7.48294e-03
2023/11/30	08:21:43	ok	ok	234.9820	18.245	0.022864	20.21	56.922	9.934	61048410.719609	8	234.9934	4.88162e-05	3.92441e-04
2023/11/30	08:26:43	ok	ok	234.9840	18.247	0.022864	20.21	56.944	9.938	59454425.238688	5	235.1209	4.31146e-05	2.15993e-04
2023/11/30	08:31:43	ok	ok	234.9660	18.240	0.022864	20.21	56.890	9.929	58334310.462299	5	235.0744	4.32967e-05	1.29098e-04
2023/11/30	08:36:43	ok	ok	234.9160	18.237	0.022864	20.13	57.096	9.923	61378320.315904	4	235.0357	3.94575e-05	3.52871e-05
2023/11/30	08:41:43	ok	ok	234.8920	18.238	0.022864	20.13	57.119	9.927	58615045.661792	5	234.9837	4.39612e-05	2.04332e-04
2023/11/30	08:46:43	ok	ok	234.9140	18.237	0.022864	20.19	56.976	9.934	58933043.379154	7	234.9039	4.81041e-05	2.67093e-04
2023/11/30	08:51:43	ok	ok	234.9000	18.233	0.022864	20.26	56.950	9.972	58213969.736075	2	234.9543	4.46620e-05	1.20967e-16
2023/11/30	08:56:43	ok	ok	234.8920	18.233	0.022864	20.26	56.950	9.972	60718517.987213	2	234.9543	4.46609e-05	1.20967e-16
2023/11/30	09:01:43	ok	ok	234.8900	18.232	0.022864	20.32	56.927	10.000	60349481.903093	2	234.9543	4.46590e-05	1.20967e-16
2023/11/30	09:06:43	ok	ok	234.8660	18.229	0.022864	20.31	56.936	9.994	57645246.199019	5	235.0370	4.13342e-05	3.66007e-04
2023/11/30	09:11:43	ok	ok	234.8680	18.222	0.022864	20.29	56.954	9.988	58131055.774736	2	234.8249	7.34017e-05	1.71167e-16
2023/11/30	09:16:43	ok	ok	234.8340	18.224	0.022864	20.33	56.930	10.009	54884555.824028	10	234.9521	4.23912e-05	1.29180e-04
2023/11/30	09:21:43	ok	ok	234.9060	18.225	0.022864	20.56	56.652	10.092	55726435.881355	2	234.9543	4.46424e-05	1.20967e-16
2023/11/30	09:26:43	ok	ok	234.9400	18.225	0.022864	20.74	56.464	10.167	52712425.354911	4	229.6410	8.71974e-05	2.20724e-02
2023/11/30	09:31:43	ok	ok	234.9280	18.226	0.022864	20.83	56.501	10.225	54773848.881550	2	234.9467	5.20861e-05	1.20971e-16
2023/11/30	09:36:43	ok	ok	234.9400	18.225	0.022864	20.94	56.477	10.287	56889286.964031	2	235.0657	3.34655e-05	2.56488e-16
2023/11/30	09:41:43	ok	ok	234.9560	18.230	0.022864	20.98	56.504	10.317	54993509.971329	5	234.9952	4.34009e-04	6.52064e-03
2023/11/30	09:46:43	ok	ok	234.9240	18.222	0.022864	21.04	56.591	10.367	56038395.065940	8	234.9413	6.13130e-05	6.66965e-04
2023/11/30	09:51:43	ok	ok	234.9460	18.228	0.022864	21.21	56.474	10.450	57507874.499746	5	235.0497	4.60097e-05	2.29588e-04
2023/11/30	09:56:43	ok	ok	234.9420	18.225	0.022864	21.28	56.378	10.474	58403380.198560	5	235.0081	4.78996e-05	3.43226e-04
2023/11/30	10:01:43	ok	ok	234.9200	18.220	0.022864	21.31	56.362	10.489	58125325.035039	5	235.0066	4.87386e-05	3.84042e-04
2023/11/30	10:06:43	ok	ok	234.9340	18.227	0.022864	21.41	56.410	10.558	59520921.897385	7	234.9366	5.45448e-05	3.82829e-04
2023/11/30	10:11:43	ok	ok	234.9280	18.222	0.022864	21.48	56.355	10.590	59685814.045919	6	235.0114	4.55743e-05	2.64310e-04
2023/11/30	10:16:43	ok	ok	234.9220	18.221	0.022864	21.55	56.390	10.641	59402127.138669	4	235.0871	3.62829e-05	1.65869e-04
2023/11/30	10:21:43	ok	ok	234.9260	18.225	0.022864	21.64	56.371	10.692	59647488.279352	5	235.0824	4.35851e-05	3.26103e-04
2023/11/30	10:26:43	ok	ok	234.9280	18.219	0.022864	21.70	56.349	10.722	59663832.245970	2	235.3356	-8.66312e-06	1.76052e-15
2023/11/30	10:31:43	ok	ok	234.8940	18.217	0.022864	21.75	56.399	10.767	60124538.308791	5	235.0050	4.47741e-05	3.17267e-04
2023/11/30	10:36:43	ok	ok	234.9160	18.223	0.022864	21.85	56.339	10.817	61764809.817041	4	253.2854	-3.28777e-03	1.19187e-02
2023/11/30	10:41:43	ok	ok	234.8900	18.220	0.022864	21.89	56.336	10.843	58744846.475214	2	234.9018	4.26107e-05	0.00000e+00
2023/11/30	10:46:43	ok	ok	234.8780	18.211	0.022864	21.96	56.304	10.880	60372701.337427	5	234.9539	4.50778e-05	1.64693e-04
2023/11/30	10:51:43	ok	ok	234.8740	18.212	0.022864	22.05	56.414	10.955	61588656.287929	7	234.9620	4.48281e-05	2.30099e-04
2023/11/30	10:56:43	ok	ok	234.8480	18.207	0.022864	22.08	56.396	10.970	59042254.774480	5	234.9766	4.41351e-05	1.87077e-04
2023/11/30	11:01:43	ok	ok	234.8500	18.210	0.022864	22.14	56.451	11.018	59629567.739221	2	235.8233	-9.07313e-05	7.33102e-16
2023/11/30	11:06:43	ok	ok	234.8340	18.206	0.022864	22.15	56.431	11.022	61187162.678178	2	236.8833	6.93419e-04	1.69680e-16
2023/11/30	11:11:43	ok	ok	234.8040	18.201	0.022864	22.24	56.413	11.073	57308686.464085	6	234.9300	4.39412e-05	2.07884e-04
2023/11/30	11:16:43	--	ok	234.7900	18.197	0.022864	22.25	56.423	11.084	60410727.292299	3	241.8509	-1.30933e-03	5.70639e-03
2023/11/30	11:17:06	--	ok	234.7440	18.183	0.022876	22.08	56.680	11.025	57607237.962126	2	234.7093	6.40923e-05	1.57886e-15
2023/11/30	11:17:13	ok	ok	234.9760	18.224	0.02289	22.06	56.788	11.036	60096915.548491	2	234.6867	5.99586e-04	4.28171e-16
2023/11/30	11:22:13	ok	ok	234.9340	18.254	0.02289	21.62	57.609	10.917	57780327.553001	6	235.0455	4.32054e-05	2.88831e-04
2023/11/30	11:27:13	ok	ok	234.8200	18.246	0.02289	21.34	57.975	10.808	58822595.382290	4	220.5491	1.95283e-04	4.27156e-02
2023/11/30	11:32:13	--	ok	234.7160	18.241	0.02289	21.14	58.061	10.699	57594842.326792	2	234.3300	1.17601e-04	1.51733e-15
2023/11/30	11:32:20	ok	ok	235.0240	18.287	0.022907	21.14	58.103	10.707	59141370.344475	2	235.0505	4.85060e-05	4.98556e-16
2023/11/30	11:37:19	ok	ok	234.8900	18.272	0.022907	20.98	58.198	10.627	57617159.468521	3	255.6295	-3.34470e-03	7.87039e-03
2023/11/30	11:42:19	--	ok	234.7980	18.267	0.022907	20.87	58.157	10.550	54851077.861606	11	234.8627	4.28332e-05	1.52667e-04
2023/11/30	11:42:26	ok	ok	235.0560	18.297	0.022918	20.91	58.131	10.572	59375259.608348	2	234.7533	3.40153e-04	4.99187e-16
2023/11/30	11:47:25	ok	ok	234.9240	18.286	0.022918	20.80	58.189	10.514	56482387.503835	5	235.0822	4.17301e-05	2.53039e-04
2023/11/30	11:52:25	ok	ok	234.8560	18.278	0.022918	20.73	58.154	10.463	56801109.453820	6	235.0176	4.35538e-05	2.78461e-04
2023/11/30	11:57:25	ok	ok	234.8060	18.275	0.022918	20.72	58.131	10.451	53368957.605063	11	234.9190	4.15134e-05	2.60461e-04
2023/11/30	12:02:25	--	ok	234.7780	18.267	0.022918	20.64	58.161	10.413	57869925.502607	2	234.7314	6.71799e-05	4.28089e-16
2023/11/30	12:02:32	ok	ok	235.0260	18.301	0.022931	20.67	58.134	10.426	59932485.390001	3	246.1777	-1.56810e-03	6.49982e-04
2023/11/30	12:07:31	ok	ok	234.9440	18.289	0.022931	20.62	58.190	10.402	56033537.332855	2	235.6333	-6.18854e-04	5.72143e-16
2023/11/30	12:12:31	ok	ok	234.8880	18.282	0.022931	20.56	58.170	10.363	54486194.331669	4	235.9093	-1.74234e-05	2.11497e-02
2023/11/30	17:14:56	--	ok	231.5880	17.783	0.022931	12.18	55.471	5.969	52538942.857273	4	235.8589	-2.09035e-03	2.82961e-02
2023/11/30	17:15:04	--	--	234.9640	18.282	0.023108	12.11	55.570	5.954	50956662.144885	2	229.2762	1.32319e-02	1.83029e-15
2023/11/30	17:15:12	--	--	234.9080	18.273	0.023108	12.10	55.663	5.958	50778770.017507	2	230.1727	8.35917e-04	8.98947e-16
2023/11/30	17:15:19	ok	ok	234.8680	18.268	0.023108	12.07	55.764	5.959	50972412.689498	4	224.5347	2.40808e-05	3.09557e-02
2023/11/30	17:20:19	--	ok	235.2620	18.305	0.023108	13.61	54.728	6.434	54016413.442843	3	235.3125	5.45179e-05	6.34156e-05
2023/11/30	17:20:26	ok	ok	235.0240	18.249	0.023095	13.63	54.697	6.436	53222996.482956	2	235.1917	3.25613e-05	2.70217e-16
2023/11/30	17:25:26	--	ok	235.2300	18.272	0.023095	14.44	54.633	6.755	51282588.149355	5	235.3400	4.67468e-05	3.09490e-04
2023/11/30	17:25:33	--	--	235.0100	18.218	0.023083	14.45	54.582	6.754	52563708.111876	3	243.9705	-1.77037e-03	9.17243e-03
2023/11/30	17:25:40	--	--	234.9300	18.199	0.023083	14.45	54.551	6.751	52181725.386881	2	231.7956	5.44744e-04	8.67022e-17
2023/11/30	17:25:47	ok	ok	234.8160	18.180	0.023083	14.38	54.583	6.726	52421000.594655	3	335.5824	-7.58884e-03	1.12262e-02
2023/11/30	17:30:47	ok	ok	235.1840	18.244	0.023083	15.16	54.524	7.044	52209028.557811	4	235.2375	4.74426e-05	1.61480e-04
2023/11/30	17:35:47	--	ok	235.3440	18.265	0.023083	15.65	54.684	7.281	52948467.649437	4	235.4584	3.96097e-05	1.26353e-04
2023/11/30	17:35:54	--	--	235.0200	18.192	0.023064	15.70	54.691	7.301	53963207.097801	3	216.1495	1.77997e-03	2.84137e-02
2023/11/30	17:36:01	ok	ok	234.9560	18.177	0.023064	15.67	54.678	7.287	52687052.519976	4	236.5963	-2.22263e-03	3.51883e-02
2023/11/30	17:41:01	--	ok	235.2080	18.221	0.023064	16.19	54.670	7.520	54243531.425166	2	239.8467	-1.90003e-03	4.18959e-16
2023/11/30	17:41:08	ok	ok	235.0180	18.180	0.023053	16.22	54.632	7.528	53533271.777750	3	228.4162	3.37194e-04	1.50098e-02
2023/11/30	17:46:08	--	ok	235.2100	18.234	0.023053	16.86	54.295	7.774	53063849.694766	3	256.0648	-3.37396e-03	8.34865e-03
2023/11/30	17:46:15	ok	ok	235.0260	18.190	0.023041	16.87	54.221	7.770	51525090.995181	4	218.1841	1.55880e-03	2.18160e-02
2023/11/30	17:51:14	--	ok	235.2860	18.257	0.023041	17.75	53.668	8.105	52406418.999590	2	234.7500	-5.38502e-04	1.03444e-15
2023/11/30	17:51:21	ok	ok	235.0120	18.201	0.023025	17.78	53.661	8.117	53461768.592553	4	212.5927	1.86004e-03	3.81681e-02
2023/11/30	17:56:21	--	ok	235.2400	18.245	0.023025	18.40	53.631	8.419	54135147.317996	2	235.2429	5.57942e-05	1.70863e-16
2023/11/30	17:56:28	ok	ok	234.9780	18.183	0.023012	18.39	53.620	8.411	54682021.416756	3	226.8574	-3.20043e-04	3.28604e-02
2023/11/30	18:01:28	ok	ok	235.1520	18.224	0.023012	18.90	53.716	8.683	49225905.336060	11	235.2472	4.31712e-05	2.17548e-04
2023/11/30	18:06:28	--	ok	235.3120	18.248	0.023012	19.37	53.721	8.928	53526797.200144	2	235.2948	5.39314e-05	6.88620e-16
2023/11/30	18:06:35	ok	ok	235.0100	18.192	0.022995	19.38	53.700	8.931	55105453.952001	4	220.4873	9.30235e-04	2.73382e-02
2023/11/30	18:11:35	ok	ok	235.1540	18.214	0.022995	19.75	53.759	9.135	51581161.815334	2	234.7300	1.17227e-04	4.28091e-16
2023/11/30	18:16:35	--	ok	235.2640	18.238	0.022995	20.07	53.906	9.330	48322147.149240	2	235.3619	3.71627e-05	1.90934e-16
2023/11/30	18:16:42	ok	ok	234.9980	18.182	0.022979	20.12	53.869	9.355	51865104.995186	2	234.9767	9.09189e-05	8.72222e-16
2023/11/30	18:21:42	ok	ok	235.1040	18.214	0.022979	20.42	53.974	9.536	49718842.228679	3	251.4555	-2.98728e-03	1.25583e-02
2023/11/30	18:26:42	ok	ok	235.1720	18.231	0.022979	20.67	54.134	9.708	48959461.119529	2	235.3967	1.29999e-05	1.84301e-15
2023/11/30	18:31:42	--	ok	235.2540	18.241	0.022979	20.86	54.206	9.826	48083534.202650	3	235.5154	-1.15249e-03	2.23505e-02
2023/11/30	18:31:49	ok	ok	235.0260	18.196	0.022965	20.94	54.153	9.864	48531784.725631	2	235.0207	5.29111e-05	5.40828e-16
2023/11/30	18:36:49	ok	ok	235.0640	18.207	0.022965	21.13	54.192	9.978	48902499.470850	5	233.9879	4.56690e-05	1.24224e-02
2023/11/30	18:41:49	ok	ok	235.1120	18.222	0.022965	21.27	54.334	10.087	50554052.560374	4	235.1754	-3.80375e-04	2.53633e-02
2023/11/30	18:46:49	ok	ok	235.1680	18.232	0.022965	21.45	54.472	10.221	49877393.305155	4	235.2917	4.97102e-05	1.58228e-04
2023/11/30	18:51:49	--	ok	235.2100	18.242	0.022965	21.71	54.499	10.378	52506447.938017	4	235.3790	4.51886e-05	4.76297e-04
2023/11/30	18:51:56	ok	ok	234.9660	18.195	0.022953	21.68	54.473	10.356	54892319.381793	4	225.4740	5.48275e-04	2.21756e-02
2023/11/30	18:56:55	ok	ok	235.0320	18.219	0.022953	21.84	54.508	10.457	54908589.184872	2	235.1418	7.51634e-05	4.60261e-16
2023/11/30	19:01:55	ok	ok	235.0920	18.223	0.022953	22.02	54.601	10.585	53755991.804727	2	235.4678	-4.33027e-06	1.67686e-15
2023/11/30	19:06:55	ok	ok	235.0960	18.233	0.022953	22.19	54.638	10.698	54907369.846558	5	235.2091	4.33984e-05	2.55370e-04
2023/11/30	19:11:55	ok	ok	235.1300	18.234	0.022953	22.31	54.733	10.786	55689751.920028	4	233.9479	8.21168e-05	7.20704e-03
2023/11/30	19:16:55	ok	ok	235.0060	18.204	0.022953	22.04	55.334	10.737	53861392.113434	2	243.1100	-1.16890e-03	1.05865e-15
2023/11/30	19:21:55	ok	ok	234.9240	18.188	0.022953	21.72	55.950	10.663	55845726.768575	6	234.9928	-1.20749e-03	2.60103e-02
2023/11/30	19:26:55	ok	ok	234.8380	18.170	0.022953	21.50	56.184	10.568	52737826.319596	4	236.6523	-7.53409e-05	2.59569e-03
2023/11/30	19:31:55	--	ok	234.7880	18.171	0.022953	21.42	56.184	10.524	52717261.353531	2	235.4100	-3.88702e-05	7.68339e-16
2023/11/30	19:32:02	ok	ok	235.0140	18.195	0.022964	21.48	56.117	10.546	50533638.350084	4	235.0894	4.72442e-05	1.06698e-04
2023/11/30	19:37:01	ok	ok	234.9420	18.199	0.022964	21.33	56.275	10.481	50237509.648435	2	234.8667	1.30065e-04	5.74011e-16
2023/11/30	19:42:01	ok	ok	234.8540	18.188	0.022964	21.26	56.318	10.447	49830922.444129	5	234.9396	4.87314e-05	3.55903e-04
2023/11/30	19:47:01	ok	ok	234.8460	18.190	0.022964	21.24	56.405	10.455	45448174.786073	4	234.9965	4.65641e-05	2.83133e-04
2023/11/30	19:52:01	ok	ok	234.8340	18.188	0.022964	21.23	56.403	10.445	45085472.003757	5	234.9939	4.49207e-05	3.45393e-04
2023/11/30	19:57:01	ok	ok	234.8020	18.181	0.022964	21.21	56.519	10.459	47144276.390073	4	235.0037	3.84549e-05	3.43033e-04
2023/11/30	20:02:01	--	ok	234.7720	18.177	0.022964	21.21	56.422	10.440	48104684.802154	2	234.7390	5.94186e-05	3.08689e-16
2023/11/30	20:02:08	ok	ok	235.0480	18.218	0.022977	21.28	56.432	10.485	49861350.498863	5	235.1509	4.87243e-05	5.91266e-04
2023/11/30	20:07:07	ok	ok	234.9560	18.213	0.022977	21.18	56.524	10.442	48263719.521424	5	235.1139	4.45778e-05	2.96691e-04
2023/11/30	20:12:07	ok	ok	234.9280	18.205	0.022977	21.18	56.579	10.452	49843712.199659	2	235.6133	-5.18785e-05	8.90530e-16
2023/11/30	20:17:07	ok	ok	234.9220	18.210	0.022977	21.20	56.518	10.450	48802502.057382	4	235.4334	4.23894e-06	5.71997e-04
2023/11/30	20:22:07	ok	ok	234.8660	18.202	0.022977	21.20	56.550	10.456	50432681.373709	5	234.5406	9.38418e-05	1.13066e-03
2023/11/30	20:27:07	ok	ok	234.8240	18.192	0.022977	21.11	56.666	10.426	50377081.762801	7	235.8952	6.74552e-05	7.46543e-03
2023/11/30	20:32:07	ok	ok	234.8040	18.189	0.022977	21.14	56.715	10.451	50826819.906854	2	234.8779	4.39953e-05	2.70578e-16
2023/11/30	20:37:07	--	ok	234.7600	18.186	0.022977	21.10	56.771	10.437	52753155.959742	2	235.4811	-5.61749e-05	5.97416e-16
2023/11/30	20:37:14	ok	ok	235.0300	18.223	0.022991	21.14	56.725	10.453	55547999.191142	2	235.0459	4.90523e-05	1.91191e-16
2023/11/30	20:42:13	ok	ok	234.9680	18.220	0.022991	21.14	56.822	10.471	54600505.683145	2	231.8633	5.40801e-04	1.78689e-15
2023/11/30	20:47:13	ok	ok	234.9220	18.213	0.022991	21.11	56.797	10.450	55730490.719855	2	234.9787	4.70389e-05	1.71055e-16
2023/11/30	20:52:13	ok	ok	234.9080	18.215	0.022991	21.14	56.756	10.459	57110290.511190	2	235.0417	3.09476e-05	1.20922e-16
2023/11/30	20:57:13	ok	ok	234.8800	18.211	0.022991	21.16	56.803	10.477	56815378.574479	4	235.0451	3.40893e-05	6.57788e-05
2023/11/30	21:02:13	ok	ok	234.8500	18.202	0.022991	21.16	56.748	10.467	55601522.477131	8	238.4292	-1.65923e-03	2.47807e-02
2023/11/30	21:07:13	ok	ok	234.8340	18.203	0.022991	21.20	56.715	10.487	57039770.648259	4	219.4285	2.08905e-04	4.48182e-02
2023/11/30	21:12:13	--	ok	234.7880	18.199	0.022991	21.18	56.721	10.478	56241828.324971	6	234.8764	4.44541e-05	2.30563e-04
2023/11/30	21:12:20	ok	ok	235.0280	18.230	0.023003	21.21	56.725	10.497	54126138.215417	4	235.1989	3.59601e-05	1.70624e-04
2023/11/30	21:17:19	ok	ok	234.9760	18.225	0.023003	21.20	56.724	10.488	57190333.860873	3	241.4082	-1.18931e-03	5.08327e-03
2023/11/30	21:22:19	ok	ok	234.9400	18.222	0.023003	21.23	56.748	10.509	55136885.533892	5	235.0229	4.55927e-05	2.09393e-04
2023/11/30	21:27:19	ok	ok	234.9240	18.214	0.023003	21.17	56.858	10.495	56146651.588254	6	237.4346	-1.81425e-03	2.43946e-02
2023/11/30	21:32:19	ok	ok	234.8600	18.209	0.023003	21.20	56.799	10.502	52524903.667749	14	234.8990	4.17093e-05	2.88973e-04
2023/11/30	21:37:19	ok	ok	234.8400	18.207	0.023003	21.14	56.876	10.481	58725045.093488	3	239.9287	-9.15751e-04	3.72686e-03
2023/11/30	21:42:19	ok	ok	234.8620	18.209	0.023003	21.16	56.902	10.495	55807363.771398	2	223.2855	1.96367e-03	2.04059e-15
2023/11/30	21:47:19	ok	ok	234.8100	18.204	0.023003	21.13	56.918	10.480	55744667.622655	3	235.1003	2.87156e-05	2.88842e-04
2023/11/30	21:52:19	--	ok	234.7960	18.193	0.023003	21.16	56.912	10.497	57136911.943546	2	235.5489	-6.05030e-05	1.22161e-15
2023/11/30	21:52:26	ok	ok	235.0200	18.227	0.023015	21.17	56.858	10.495	57114595.266013	4	238.6396	-7.69953e-04	4.43607e-03
2023/11/30	21:57:25	ok	ok	234.9360	18.225	0.023015	21.13	56.907	10.478	56648931.582673	2	237.2048	-4.60592e-04	1.33962e-15
2023/11/30	22:02:25	ok	ok	234.9300	18.219	0.023015	21.16	56.954	10.505	56839574.280723	3	241.0116	-1.14059e-03	5.16975e-03
2023/11/30	22:07:25	ok	ok	234.8880	18.212	0.023015	21.14	56.909	10.487	58962537.558940	2	235.5456	-4.75886e-05	1.68281e-15
2023/11/30	22:12:25	ok	ok	234.8700	18.208	0.023015	21.13	56.950	10.486	58031799.404779	2	235.6167	-6.48587e-05	8.40069e-16
2023/11/30	22:17:25	ok	ok	234.8360	18.207	0.023015	21.20	56.909	10.522	55293295.187617	4	235.0738	3.07869e-05	1.92589e-04
2023/11/30	22:22:25	ok	ok	234.8440	18.208	0.023015	21.23	56.815	10.521	57192881.992243	3	229.3812	1.21852e-03	5.56523e-03
2023/11/30	22:27:25	--	ok	234.7980	18.198	0.023015	21.18	56.991	10.528	56643483.712303	4	235.0177	3.35438e-05	2.10438e-04
2023/11/30	22:27:32	ok	ok	235.0360	18.233	0.023026	21.18	56.939	10.518	55003371.929175	2	235.0795	5.00736e-05	4.27455e-16
2023/11/30	22:32:31	ok	ok	234.9760	18.222	0.023026	21.21	56.912	10.531	55906561.690204	2	234.9827	5.26922e-05	1.20952e-16
2023/11/30	22:37:31	ok	ok	234.9480	18.221	0.023026	21.17	57.003	10.522	53514652.960027	2	234.9467	5.20726e-05	1.20971e-16
2023/11/30	22:42:31	ok	ok	234.9060	18.217	0.023026	21.16	56.934	10.501	53452185.862037	10	234.9762	4.60176e-05	3.64641e-04
2023/11/30	22:47:31	ok	ok	234.9360	18.220	0.023026	21.18	57.058	10.540	53811412.747326	2	234.9787	4.70559e-05	1.71055e-16
2023/11/30	22:52:31	ok	ok	234.8440	18.211	0.023026	21.14	57.008	10.505	51977516.499216	11	234.9568	4.19343e-05	2.41966e-04
2023/11/30	22:57:31	ok	ok	234.8500	18.205	0.023026	21.13	57.069	10.508	54372351.134138	2	234.9451	4.60243e-05	3.52690e-16
2023/11/30	23:02:31	ok	ok	234.8320	18.207	0.023026	21.18	56.980	10.526	51529475.196051	5	234.9745	4.26679e-05	2.56253e-04
2023/11/30	23:07:31	ok	ok	234.8100	18.196	0.023026	21.13	56.971	10.490	51886649.000178	2	234.5000	3.90748e-04	1.11413e-15
2023/11/30	23:12:31	--	ok	234.7560	18.197	0.023026	21.14	56.973	10.498	49973783.114003	11	234.8538	4.28622e-05	1.69092e-04
2023/11/30	23:12:38	ok	ok	235.0940	18.240	0.02304	21.21	56.944	10.537	53887450.907793	4	235.5408	6.89469e-06	8.08031e-04
2023/11/30	23:17:37	ok	ok	235.0120	18.234	0.02304	21.14	57.050	10.513	51158360.008969	3	235.3865	-1.18170e-06	6.46677e-05
2023/11/30	23:22:37	ok	ok	234.9580	18.220	0.02304	21.11	57.023	10.491	52762792.148813	2	235.4033	-1.29920e-05	8.09923e-16
2023/11/30	23:27:37	ok	ok	234.9480	18.220	0.02304	21.14	57.008	10.505	52434754.099604	2	234.9450	5.36966e-05	0.00000e+00
2023/11/30	23:32:37	ok	ok	234.8740	18.210	0.02304	21.11	57.035	10.494	54600146.363474	5	235.0092	4.32404e-05	1.90663e-04
2023/11/30	23:37:37	ok	ok	234.8720	18.213	0.02304	21.13	57.017	10.498	54602670.597177	2	235.5942	-5.51494e-05	4.26521e-16
2023/11/30	23:42:37	ok	ok	234.8600	18.208	0.02304	21.17	56.948	10.512	57853826.349203	2	234.7522	6.99583e-05	2.42142e-16
2023/11/30	23:47:37	ok	ok	234.8260	18.201	0.02304	21.14	56.999	10.503	58347919.652980	6	236.1184	3.04647e-05	1.86094e-02
2023/11/30	23:52:37	ok	ok	234.8160	18.205	0.02304	21.20	56.953	10.531	60014406.184990	3	220.5612	2.38461e-03	8.21491e-04
2023/11/30	23:57:37	ok	ok	234.8060	18.200	0.02304	21.20	56.941	10.528	59504470.706410	3	227.2364	1.30769e-04	2.51931e-02
2023/12/01	00:02:37	--	ok	234.7820	18.195	0.02304	21.14	57.063	10.515	56177578.651218	4	231.4935	3.71476e-05	3.18253e-02
2023/12/01	00:02:44	ok	ok	235.0500	18.231	0.023053	21.20	56.973	10.534	56464996.219328	2	233.1778	3.49978e-04	1.05206e-15
2023/12/01	00:07:43	ok	ok	234.9500	18.223	0.023053	21.16	57.021	10.517	57638686.628250	2	234.9545	5.08575e-05	2.41934e-16
2023/12/01	00:12:43	ok	ok	234.8920	18.215	0.023053	21.10	57.055	10.489	57743487.144330	4	263.2380	-3.11897e-04	3.80269e-02
2023/12/01	00:17:43	ok	ok	234.8660	18.209	0.023053	21.13	56.982	10.492	57799147.062372	3	248.0607	-1.85908e-03	7.06707e-04
2023/12/01	00:22:43	ok	ok	234.8540	18.207	0.023053	21.11	57.023	10.491	58352938.680486	6	236.0185	2.37979e-05	1.01215e-02
2023/12/01	00:27:43	ok	ok	234.8000	18.203	0.023053	21.11	57.023	10.491	54157891.711319	15	234.8360	4.30066e-05	3.51559e-04
2023/12/01	00:32:43	--	ok	234.7980	18.198	0.023053	21.11	57.023	10.491	58241143.486014	2	235.2000	1.74997e-16	1.76154e-15
2023/12/01	00:32:49	ok	ok	235.0280	18.228	0.023065	21.11	56.968	10.481	57640191.740543	4	235.8819	1.58948e-05	4.35035e-03
2023/12/01	00:37:49	ok	ok	234.9400	18.224	0.023065	21.06	57.078	10.466	56793112.916003	2	234.9627	4.95732e-05	3.82517e-16
2023/12/01	00:42:49	ok	ok	234.9360	18.223	0.023065	21.07	56.986	10.457	55839969.793972	2	248.9812	-2.00810e-03	8.58041e-16
2023/12/01	00:47:49	ok	ok	234.8840	18.214	0.023065	21.06	56.985	10.449	56599184.312276	3	256.9445	-3.53153e-03	8.34754e-03
2023/12/01	00:52:49	ok	ok	234.8960	18.215	0.023065	21.07	57.028	10.465	54926107.248654	2	235.5513	-4.84850e-05	2.41321e-16
2023/12/01	00:57:49	ok	ok	234.8620	18.214	0.023065	21.10	56.967	10.473	56904477.667673	3	234.9811	4.07718e-05	7.07641e-06
2023/12/01	01:02:49	ok	ok	234.8300	18.209	0.023065	21.06	57.037	10.458	56157656.959337	5	234.7342	8.39049e-05	1.98777e-04
2023/12/01	01:07:49	ok	ok	234.8320	18.204	0.023065	21.09	56.963	10.463	56712111.857307	3	254.9200	-3.33809e-03	9.68768e-03
2023/12/01	01:12:49	--	ok	234.7920	18.197	0.023065	21.07	57.050	10.469	54178187.098106	9	234.8182	4.78142e-05	3.85886e-04
2023/12/01	01:12:56	ok	ok	235.0480	18.232	0.023077	21.07	57.040	10.467	59600768.392027	8	231.3478	9.29020e-06	2.63796e-02
2023/12/01	01:17:55	ok	ok	234.9480	18.227	0.023077	21.04	57.012	10.444	53488172.264165	9	235.0555	4.26199e-05	2.14534e-04
2023/12/01	01:22:55	ok	ok	234.9560	18.226	0.023077	21.09	56.976	10.465	54549881.539274	5	235.0779	4.53079e-05	2.74128e-04
2023/12/01	01:27:55	ok	ok	234.9220	18.220	0.023077	21.07	57.008	10.461	56895171.901021	4	233.0437	-1.57378e-04	3.55855e-02
2023/12/01	01:32:55	ok	ok	234.9280	18.214	0.023077	21.10	57.012	10.481	55398988.502982	3	233.6341	1.39002e-04	2.57643e-03
2023/12/01	01:37:55	ok	ok	234.8400	18.204	0.023077	21.06	56.994	10.451	53765392.391934	10	234.9378	4.25747e-05	1.88247e-04
2023/12/01	01:42:55	ok	ok	234.8580	18.205	0.023077	21.09	56.989	10.467	54855578.128274	5	234.9156	5.11448e-05	3.75918e-04
2023/12/01	01:47:55	ok	ok	234.8280	18.200	0.023077	21.06	56.959	10.444	54024904.378612	2	233.6011	2.57196e-04	1.55096e-15
2023/12/01	01:52:55	ok	ok	234.8120	18.198	0.023077	21.10	56.881	10.457	55636987.395563	4	234.8645	4.69711e-05	3.76374e-05
2023/12/01	01:57:55	--	ok	234.7920	18.197	0.023077	21.09	56.899	10.451	56704181.586244	4	226.3006	5.52003e-06	2.42999e-02
2023/12/01	01:58:02	ok	ok	235.0420	18.228	0.023089	21.13	56.886	10.474	59160594.728991	4	235.6932	-1.65608e-05	1.40863e-03
2023/12/01	02:03:01	ok	ok	234.9600	18.220	0.023089	21.06	56.939	10.440	58207180.423634	4	237.2732	-1.05469e-04	3.59416e-03
2023/12/01	02:08:01	ok	ok	234.9140	18.219	0.023089	21.06	56.939	10.440	58053960.599505	4	235.0526	4.38615e-05	2.34653e-04
2023/12/01	02:13:01	ok	ok	234.8880	18.211	0.023089	21.00	56.985	10.415	57220333.986064	4	237.2984	-1.32047e-04	3.69055e-03
2023/12/01	02:18:01	ok	ok	234.8540	18.206	0.023089	21.00	57.028	10.423	56504796.383039	6	234.9212	4.33855e-05	1.43479e-04
2023/12/01	02:23:01	ok	ok	234.8460	18.203	0.023089	21.00	56.941	10.407	57764378.547679	3	232.4149	2.66617e-04	3.44471e-03
2023/12/01	02:28:01	ok	ok	234.8300	18.201	0.023089	21.07	56.931	10.447	58605685.366546	5	235.9808	3.88065e-04	8.62200e-03
2023/12/01	02:33:01	--	ok	234.7840	18.195	0.023089	21.01	56.977	10.422	57422390.792170	7	234.9082	4.49248e-05	4.15595e-04
2023/12/01	02:33:08	ok	ok	235.0620	18.234	0.023101	21.07	56.931	10.447	58837833.981443	2	234.5400	5.48085e-04	4.36923e-16
2023/12/01	02:38:07	ok	ok	234.9660	18.221	0.023101	20.98	56.982	10.405	59219287.425410	3	216.5438	2.02723e-03	2.22929e-02
2023/12/01	02:43:07	ok	ok	234.9360	18.223	0.023101	21.01	56.899	10.407	57673621.206263	7	234.9991	4.54188e-05	1.95981e-04
2023/12/01	02:48:07	ok	ok	234.9260	18.219	0.023101	21.03	56.847	10.406	52849368.935389	12	235.0177	4.13300e-05	2.31520e-04
2023/12/01	02:53:07	ok	ok	234.8960	18.211	0.023101	20.94	56.995	10.381	55180906.154371	5	234.9637	4.56757e-05	1.22573e-04
2023/12/01	02:58:07	ok	ok	234.8860	18.206	0.023101	20.97	56.968	10.394	54163592.595330	2	235.1289	1.73298e-05	7.88023e-16
2023/12/01	03:03:07	ok	ok	234.8660	18.205	0.023101	21.00	56.909	10.401	53499563.875660	4	228.4373	9.87189e-05	1.88293e-02
2023/12/01	03:08:07	ok	ok	234.8340	18.200	0.023101	20.98	56.948	10.399	54339277.955634	5	234.9722	4.62617e-05	3.27239e-04
2023/12/01	03:13:07	ok	ok	234.8300	18.201	0.023101	20.94	56.976	10.378	55493367.981306	3	248.8298	-2.02140e-03	2.55330e-04
2023/12/01	03:18:07	ok	ok	234.8020	18.195	0.023101	20.96	56.913	10.376	54821515.632116	2	234.7238	7.43512e-05	1.21086e-16
2023/12/01	03:23:07	--	ok	234.7900	18.192	0.023101	20.98	56.895	10.389	54682123.415731	2	230.0611	8.18528e-04	9.40851e-16
2023/12/01	03:23:14	ok	ok	235.0040	18.226	0.023113	20.98	56.875	10.385	56430997.765562	2	235.0779	4.40484e-05	3.52491e-16
2023/12/01	03:28:13	ok	ok	234.9460	18.221	0.023113	21.00	56.876	10.395	55671224.522039	4	235.0868	4.14945e-05	2.77138e-04
2023/12/01	03:33:13	ok	ok	234.9300	18.220	0.023113	21.01	56.909	10.409	58012683.249648	4	235.0756	3.88089e-05	1.88766e-04
2023/12/01	03:38:13	ok	ok	234.8980	18.217	0.023113	20.97	56.881	10.378	57745794.816004	4	231.6134	4.50814e-05	1.17314e-02
2023/12/01	03:43:13	ok	ok	234.8580	18.208	0.023113	20.98	56.884	10.387	58446794.707245	6	234.9997	4.42829e-05	3.75512e-04
2023/12/01	03:48:13	ok	ok	234.8760	18.206	0.023113	20.98	56.863	10.383	58188765.894672	2	233.3233	3.01252e-04	9.31687e-16
2023/12/01	03:53:13	ok	ok	234.8500	18.201	0.023113	21.01	56.844	10.397	59690726.859080	2	234.8875	4.87752e-05	3.82640e-16
2023/12/01	03:58:13	ok	ok	234.8300	18.203	0.023113	21.01	56.857	10.400	59158655.154616	2	232.8389	3.71814e-04	9.29627e-16
2023/12/01	04:03:13	ok	ok	234.8160	18.198	0.023113	21.04	56.838	10.412	59396144.047850	5	224.8010	-5.60526e-05	4.71879e-02
2023/12/01	04:08:13	--	ok	234.7920	18.192	0.023113	21.00	56.854	10.391	57931813.994553	3	241.3034	-1.19729e-03	5.10986e-03
2023/12/01	04:08:20	ok	ok	235.0520	18.230	0.023125	21.07	56.834	10.429	59089143.220639	5	237.4256	-5.91199e-04	4.09093e-03
2023/12/01	04:13:19	ok	ok	234.9640	18.219	0.023125	21.04	56.794	10.404	58777939.112853	4	237.8896	-1.35203e-04	4.94518e-03
2023/12/01	04:18:19	ok	ok	234.9360	18.217	0.023125	21.03	56.803	10.398	59789926.731551	3	241.4033	-1.20697e-03	5.44891e-03
2023/12/01	04:23:19	ok	ok	234.9280	18.215	0.023125	21.03	56.793	10.396	58831516.785591	4	238.4730	-7.29489e-04	3.92169e-03
2023/12/01	04:28:19	ok	ok	234.8920	18.207	0.023125	21.03	56.793	10.396	56858672.711169	4	235.2344	1.22399e-05	3.12449e-03
2023/12/01	04:33:19	ok	ok	234.8780	18.202	0.023125	21.00	56.822	10.385	57215457.819555	5	228.8537	1.85282e-04	1.96957e-02
2023/12/01	04:38:19	ok	ok	234.8600	18.202	0.023125	20.98	56.829	10.377	58962424.402275	2	235.4778	-4.32505e-05	9.54202e-16
2023/12/01	04:43:19	ok	ok	234.8480	18.205	0.023125	21.01	56.857	10.400	59510806.503741	2	237.6924	-3.78331e-04	1.19573e-16
2023/12/01	04:48:19	ok	ok	234.8220	18.198	0.023125	21.01	56.844	10.397	59798481.905629	4	238.5234	-9.53365e-04	7.18731e-03
2023/12/01	04:53:19	--	ok	234.7940	18.199	0.023125	21.04	56.785	10.403	56893111.337799	4	234.9461	3.54734e-05	3.86534e-05
2023/12/01	04:53:26	ok	ok	235.0560	18.231	0.023137	21.09	56.706	10.415	58944592.333581	2	235.1222	4.33857e-05	1.19054e-15
2023/12/01	04:58:25	ok	ok	234.9760	18.220	0.023137	20.98	56.820	10.375	57846906.044313	2	237.6771	-3.63964e-04	0.00000e+00
2023/12/01	05:03:25	ok	ok	234.9460	18.215	0.023137	21.01	56.790	10.387	58318453.671471	5	236.2287	-7.44730e-04	1.04890e-02
2023/12/01	05:08:25	ok	ok	234.9080	18.210	0.023137	20.96	56.944	10.382	56441363.002044	6	234.9699	4.56005e-05	1.45866e-04
2023/12/01	05:13:25	ok	ok	234.8860	18.208	0.023137	20.98	56.875	10.385	57631566.467659	4	251.0476	-3.19463e-03	1.59425e-02
2023/12/01	05:18:25	ok	ok	234.8700	18.206	0.023137	20.96	56.890	10.372	59663998.233593	2	237.5733	-3.60180e-04	2.39267e-16
2023/12/01	05:23:25	ok	ok	234.8360	18.193	0.023137	20.98	56.776	10.367	57807669.938288	2	234.5640	-2.78276e-05	8.56789e-17
2023/12/01	05:28:25	ok	ok	234.8460	18.200	0.023137	21.00	56.779	10.377	58728808.720538	3	232.3622	3.11752e-04	2.71154e-03
2023/12/01	05:33:25	ok	ok	234.8160	18.195	0.023137	20.97	56.806	10.365	57671192.072171	4	231.3645	7.82552e-05	1.10453e-02
2023/12/01	05:38:25	--	ok	234.7940	18.194	0.023137	20.96	56.870	10.368	59435237.502857	5	236.3939	-7.29416e-04	9.08217e-03
2023/12/01	05:38:32	ok	ok	235.0080	18.228	0.023149	20.96	56.771	10.350	57542259.157865	6	235.0939	4.65089e-05	2.24266e-04
2023/12/01	05:43:31	ok	ok	234.9440	18.217	0.023149	20.96	56.880	10.370	59203332.277124	6	235.7913	-7.35235e-06	1.14487e-02
2023/12/01	05:48:31	ok	ok	234.9360	18.218	0.023149	20.97	56.826	10.368	56627037.258332	5	235.1318	4.35318e-05	5.32528e-04
2023/12/01	05:53:31	ok	ok	234.9060	18.214	0.023149	20.94	56.889	10.362	54581557.340099	4	234.8963	6.83491e-05	1.33482e-04
2023/12/01	05:58:31	ok	ok	234.8900	18.215	0.023149	20.96	56.835	10.362	53137382.117836	11	234.9882	4.27192e-05	1.68656e-04
2023/12/01	06:03:31	ok	ok	234.8580	18.205	0.023149	20.90	56.838	10.329	56807414.480451	2	235.3389	-2.16411e-05	1.70794e-16
2023/12/01	06:08:31	ok	ok	234.8480	18.199	0.023149	20.93	56.820	10.341	56514359.442783	4	231.3554	4.03419e-05	3.15352e-02
2023/12/01	06:13:31	ok	ok	234.8000	18.194	0.023149	20.87	56.886	10.320	56626144.663415	4	234.8096	6.01553e-05	1.24262e-04
2023/12/01	06:18:31	ok	ok	234.8280	18.198	0.023149	20.90	56.849	10.331	54379260.012103	3	248.8337	-2.13322e-03	2.41142e-03
2023/12/01	06:23:31	--	ok	234.7860	18.193	0.023149	20.89	56.858	10.323	54904099.391385	4	234.9047	4.51867e-05	2.19399e-04
2023/12/01	06:23:38	ok	ok	235.0640	18.226	0.023161	20.91	56.829	10.335	56297986.551748	4	234.0901	1.37492e-04	1.95096e-03
2023/12/01	06:28:37	ok	ok	234.9520	18.221	0.023161	20.89	56.825	10.317	52482957.432743	11	235.0564	4.16303e-05	2.43016e-04
2023/12/01	06:33:37	ok	ok	234.9440	18.212	0.023161	20.90	56.870	10.335	54674035.248883	2	228.3911	1.10650e-03	1.92183e-15
2023/12/01	06:38:37	ok	ok	234.9120	18.209	0.023161	20.87	56.822	10.308	57354970.882444	3	234.9150	6.28534e-05	1.16963e-04
2023/12/01	06:43:37	ok	ok	234.8780	18.205	0.023161	20.86	56.788	10.294	56984465.256744	2	234.8352	6.32030e-05	1.71160e-16
2023/12/01	06:48:37	ok	ok	234.8840	18.202	0.023161	20.86	56.829	10.301	56107605.149037	2	275.9578	-3.02634e-04	2.27519e-15
2023/12/01	06:53:37	ok	ok	234.8440	18.195	0.023161	20.84	56.872	10.300	56553031.407616	5	234.9388	4.63154e-05	2.89679e-04
2023/12/01	06:58:37	ok	ok	234.8080	18.195	0.023161	20.84	56.881	10.301	58551847.381123	5	234.9368	4.52895e-05	2.79050e-04
2023/12/01	07:03:37	ok	ok	234.8200	18.200	0.023161	20.86	56.799	10.296	57955029.831567	5	234.9079	4.55213e-05	2.36439e-04
2023/12/01	07:08:37	--	ok	234.7740	18.188	0.023161	20.83	56.825	10.283	58516229.619733	5	237.1231	-2.19391e-06	6.05320e-03
2023/12/01	07:08:43	ok	ok	235.0360	18.227	0.023174	20.84	56.817	10.290	56254905.509617	4	235.1882	3.76725e-05	1.45821e-04
2023/12/01	07:13:43	ok	ok	234.9560	18.220	0.023174	20.80	56.875	10.276	56282105.417009	6	235.0885	4.28187e-05	2.54170e-04
2023/12/01	07:18:43	ok	ok	234.9440	18.212	0.023174	20.82	56.822	10.275	56341087.595460	2	236.7500	5.32642e-04	1.89815e-16
2023/12/01	07:23:43	ok	ok	234.9120	18.210	0.023174	20.80	56.834	10.269	56956168.379128	4	235.0464	3.76801e-05	6.06179e-05
2023/12/01	07:28:43	ok	ok	234.8880	18.208	0.023174	20.79	56.788	10.251	57953042.144363	7	234.8924	4.79094e-05	1.79985e-04
2023/12/01	07:33:43	ok	ok	234.8760	18.205	0.023174	20.76	56.867	10.249	54793718.648549	3	236.1981	-1.71780e-05	2.88769e-03
2023/12/01	07:38:43	ok	ok	234.8760	18.207	0.023174	20.76	56.812	10.240	55976069.194060	2	235.3389	-2.16442e-05	1.70794e-16
2023/12/01	07:43:43	ok	ok	234.8380	18.197	0.023174	20.80	56.735	10.251	55188899.860974	5	234.9891	4.53346e-05	3.60222e-04
2023/12/01	07:48:43	ok	ok	234.8440	18.199	0.023174	20.84	56.707	10.270	54355711.451149	7	234.8367	5.91355e-05	5.28072e-04
2023/12/01	07:53:43	ok	ok	234.8440	18.195	0.023174	20.87	56.660	10.279	54631677.737602	2	224.6444	1.72211e-03	8.99084e-16
2023/12/01	07:58:43	ok	ok	234.8140	18.187	0.023174	20.80	56.767	10.257	54846089.050293	2	233.8111	2.17609e-04	1.77200e-15
2023/12/01	08:03:43	ok	ok	234.8120	18.193	0.023174	20.86	56.657	10.270	53057952.598179	3	234.9130	4.16354e-05	6.37061e-05
2023/12/01	08:08:43	--	ok	234.7600	18.180	0.023174	20.84	56.698	10.268	53332368.144701	11	234.8490	4.22821e-05	2.15267e-04
2023/12/01	08:08:50	ok	ok	235.0420	18.219	0.023188	20.87	56.703	10.287	56846141.100703	2	289.9524	-1.01552e-02	5.41344e-16
2023/12/01	08:13:49	ok	ok	234.9460	18.216	0.023188	20.79	56.744	10.243	53006809.272270	12	235.0313	4.22819e-05	1.38936e-04
2023/12/01	08:18:49	ok	ok	234.9680	18.222	0.023188	20.84	56.655	10.260	57949889.953786	5	235.0567	4.47082e-05	2.55309e-04
2023/12/01	08:23:49	ok	ok	234.9380	18.212	0.023188	20.86	56.689	10.276	56568237.151193	5	235.0320	4.57512e-05	1.32222e-04
2023/12/01	08:28:49	ok	ok	234.9580	18.214	0.023188	20.87	56.683	10.283	56011972.141490	2	238.3200	-4.61843e-04	8.68216e-16
2023/12/01	08:33:49	ok	ok	234.9060	18.209	0.023188	20.83	56.696	10.260	56742576.321176	5	234.9753	4.80198e-05	2.66817e-04
2023/12/01	08:38:49	ok	ok	234.9160	18.208	0.023188	20.86	56.646	10.268	57016070.696247	2	237.8038	-3.89235e-04	1.88974e-16
2023/12/01	08:43:49	ok	ok	234.8540	18.200	0.023188	20.83	56.684	10.258	56296883.000161	6	234.9796	4.49483e-05	2.91331e-04
2023/12/01	08:48:49	ok	ok	234.8520	18.199	0.023188	20.79	56.721	10.239	58421879.895113	2	233.0456	3.45177e-04	7.41840e-16
2023/12/01	08:53:49	ok	ok	234.8400	18.197	0.023188	20.79	56.744	10.243	57811675.424757	2	232.9778	3.49618e-04	8.66925e-16
2023/12/01	08:58:49	ok	ok	234.8360	18.191	0.023188	20.82	56.683	10.249	59358774.861569	2	242.5611	-1.11199e-03	8.92366e-16
2023/12/01	09:03:49	--	ok	234.7980	18.191	0.023188	20.82	56.683	10.249	60120315.783184	4	238.5668	-8.74945e-04	5.75839e-03
2023/12/01	09:03:55	ok	ok	235.0280	18.221	0.023199	20.84	56.687	10.266	52521658.326559	12	235.0884	4.21625e-05	3.45646e-04
2023/12/01	09:08:55	ok	ok	235.0000	18.220	0.023199	20.84	56.687	10.266	56652410.946576	2	235.3436	2.54981e-06	0.00000e+00
2023/12/01	09:13:55	ok	ok	234.9480	18.211	0.023199	20.86	56.625	10.264	54992834.785286	7	234.9787	4.65641e-05	3.18242e-04
2023/12/01	09:18:55	ok	ok	234.9440	18.209	0.023199	20.86	56.602	10.260	56392473.864731	2	235.1256	3.03326e-05	4.27371e-16
2023/12/01	09:23:55	ok	ok	234.9200	18.206	0.023199	20.89	56.638	10.283	58882020.894412	2	242.6967	-1.12067e-03	8.52559e-16
2023/12/01	09:28:55	ok	ok	234.9040	18.203	0.023199	20.91	56.524	10.280	57010891.517695	3	235.0073	4.46155e-05	4.13241e-05
2023/12/01	09:33:55	ok	ok	234.9160	18.206	0.023199	20.91	56.504	10.276	58394715.682813	2	251.6619	9.66259e-03	2.17237e-15
2023/12/01	09:38:55	ok	ok	234.8940	18.199	0.023199	20.96	56.487	10.298	56161193.922653	3	234.8756	6.15819e-05	9.37876e-05
2023/12/01	09:43:55	ok	ok	234.9680	18.207	0.023199	21.16	56.294	10.383	57244904.525411	5	235.8293	3.60722e-04	7.12487e-03
2023/12/01	09:48:55	ok	ok	234.9660	18.209	0.023199	21.34	56.158	10.469	56417919.797438	4	235.1559	3.68184e-05	1.97283e-04
2023/12/01	09:53:55	ok	ok	235.0180	18.215	0.023199	21.47	56.094	10.533	57701679.603181	4	238.2115	-8.08285e-04	6.10213e-03
2023/12/01	09:58:55	ok	ok	235.0040	18.209	0.023199	21.50	56.130	10.558	59005617.001023	2	233.5267	2.87944e-04	1.31082e-15
2023/12/01	10:03:55	ok	ok	235.0120	18.212	0.023199	21.61	56.060	10.615	57374252.408124	7	235.1079	4.37099e-05	2.41145e-04
2023/12/01	10:08:55	ok	ok	235.0100	18.210	0.023199	21.61	56.138	10.630	54488869.551434	6	234.9665	6.98454e-05	1.50044e-04
2023/12/01	10:13:55	ok	ok	234.9960	18.205	0.023199	21.67	56.092	10.655	56698851.083578	6	235.1023	4.44839e-05	2.49963e-04
2023/12/01	10:18:55	ok	ok	234.9860	18.204	0.023199	21.75	56.074	10.705	55264799.816488	7	234.9749	5.31007e-05	4.29418e-04
2023/12/01	10:23:55	ok	ok	234.9960	18.205	0.023199	21.84	56.033	10.750	56568761.709931	2	235.7489	-6.04896e-05	6.81986e-16
2023/12/01	10:28:55	ok	ok	235.0140	18.202	0.023199	21.91	56.033	10.793	57142843.639033	5	237.8281	-2.77344e-05	8.12051e-03
2023/12/01	10:33:55	ok	ok	234.9880	18.201	0.023199	21.92	56.056	10.805	57176031.266380	5	235.1094	4.30436e-05	2.91555e-04
2023/12/01	10:38:55	ok	ok	235.0100	18.210	0.023199	22.01	56.025	10.853	55938869.470629	6	235.0741	4.49516e-05	1.32206e-04
2023/12/01	10:43:55	ok	ok	235.0040	18.206	0.023199	22.05	56.002	10.875	54637339.430876	2	235.8167	-6.47955e-05	1.29809e-15
2023/12/01	10:48:55	--	ok	234.7900	18.200	0.023199	21.54	57.072	10.762	55919036.823734	9	234.8259	4.78293e-05	3.93509e-04
2023/12/01	10:49:01	ok	ok	235.0320	18.234	0.023211	21.54	57.095	10.766	58530407.839887	5	235.1336	4.75566e-05	2.64557e-04
2023/12/01	10:54:01	ok	ok	234.8720	18.224	0.023211	21.20	57.484	10.629	56253172.086142	2	234.8352	6.32710e-05	1.71160e-16
2023/12/01	10:59:01	--	ok	234.7440	18.217	0.023211	20.98	57.612	10.520	57776283.233414	4	234.9300	3.76746e-05	2.33164e-04
2023/12/01	10:59:08	ok	ok	235.0480	18.255	0.023226	21.03	57.639	10.551	58434928.740284	6	235.0964	4.80668e-05	2.28115e-04
2023/12/01	11:04:07	ok	ok	234.9300	18.250	0.023226	20.83	57.769	10.454	58383018.034151	3	306.5908	-2.25806e-03	1.43545e-03
2023/12/01	11:09:07	ok	ok	234.8460	18.242	0.023226	20.70	57.815	10.386	57436559.760997	6	234.9396	4.34957e-05	9.24266e-05
2023/12/01	11:14:07	--	ok	234.7960	18.239	0.023226	20.59	57.783	10.311	59306925.223043	2	235.8475	-1.07093e-04	1.70425e-16
2023/12/01	11:14:13	ok	ok	235.0200	18.266	0.023237	20.62	57.758	10.325	56294739.213288	6	235.1392	4.41872e-05	2.47573e-04
2023/12/01	11:19:13	ok	ok	234.9240	18.259	0.023237	20.47	57.841	10.253	58351075.637267	3	256.1821	-3.73132e-03	1.40673e-02
2023/12/01	11:24:13	ok	ok	234.8560	18.250	0.023237	20.39	57.818	10.198	58478958.400500	4	235.0442	3.49720e-05	1.00303e-04
2023/12/01	11:29:13	ok	ok	234.8300	18.248	0.023237	20.35	57.819	10.173	59304864.749892	3	235.9981	-7.05203e-06	2.56747e-03
2023/12/01	11:34:13	--	ok	234.7840	18.242	0.023237	20.31	57.813	10.148	57508009.678576	2	234.7867	5.21667e-05	6.84781e-16
2023/12/01	11:34:19	ok	ok	234.9900	18.272	0.023249	20.32	57.847	10.162	52776347.705453	12	235.0394	4.20888e-05	2.48970e-04
2023/12/01	11:39:19	ok	ok	234.9400	18.269	0.023249	20.29	57.790	10.135	59122496.045964	4	234.6284	2.24765e-04	8.69248e-03
2023/12/01	11:44:19	ok	ok	234.8920	18.260	0.023249	20.23	57.815	10.106	56136779.570871	6	234.9427	4.81682e-05	2.88119e-04
2023/12/01	11:49:19	ok	ok	234.8640	18.257	0.023249	20.21	57.778	10.084	57863046.459400	4	234.9903	4.05605e-05	1.15438e-04
2023/12/01	11:54:19	ok	ok	234.8340	18.249	0.023249	20.19	57.797	10.077	57098192.765130	7	234.9116	4.54296e-05	1.65812e-04
2023/12/01	11:59:19	ok	ok	234.8360	18.246	0.023249	20.18	57.719	10.056	58719825.787936	2	242.9100	-1.17256e-03	4.82424e-16
2023/12/01	12:04:19	--	ok	234.7860	18.242	0.023249	20.15	57.824	10.057	59065738.608734	4	238.0555	-2.81991e-05	8.59802e-03
2023/12/01	12:04:26	ok	ok	234.9880	18.274	0.023261	20.15	57.790	10.051	56510026.419927	11	235.0256	4.56902e-05	4.15067e-04
2023/12/01	12:09:25	ok	ok	234.9620	18.270	0.023261	20.15	57.726	10.040	58905586.689521	2	272.4556	2.62637e-04	1.39956e-15
2023/12/01	12:14:25	ok	ok	234.9080	18.268	0.023261	20.12	57.745	10.028	53481161.016467	14	234.9420	4.26946e-05	3.40976e-04
2023/12/01	12:19:25	ok	ok	234.9200	18.265	0.023261	20.13	57.746	10.036	60624581.579846	2	235.5456	-4.77273e-05	1.68281e-15
2023/12/01	12:24:25	ok	ok	234.9040	18.258	0.023261	20.12	57.745	10.028	56809700.389819	2	236.0300	-1.16861e-04	1.85963e-15
2023/12/01	12:29:25	ok	ok	234.8680	18.255	0.023261	20.12	57.754	10.029	58890179.902299	2	289.4619	-9.36118e-03	1.54158e-15
2023/12/01	12:34:25	ok	ok	234.8360	18.251	0.023261	20.09	57.687	10.000	57745148.405759	4	235.0224	3.40056e-05	1.32931e-04
2023/12/01	12:39:25	ok	ok	234.8340	18.251	0.023261	20.05	57.745	9.986	60531932.000059	3	228.9082	1.21034e-03	3.47967e-03
2023/12/01	12:44:25	--	ok	234.7900	18.246	0.023261	20.07	57.694	9.986	56237215.433747	13	234.8170	4.27184e-05	2.92858e-04
2023/12/01	12:44:32	ok	ok	235.0380	18.276	0.023273	20.09	57.708	10.004	58788765.316588	2	236.3722	-1.51418e-04	6.80188e-16
2023/12/01	12:49:31	ok	ok	234.9980	18.277	0.023273	20.12	57.681	10.017	55514254.041894	4	235.2478	3.39599e-05	3.05482e-04
2023/12/01	12:54:31	ok	ok	234.9780	18.273	0.023273	20.13	57.671	10.023	58837725.304568	2	236.6057	-2.00011e-04	1.20123e-16
2023/12/01	12:59:31	ok	ok	234.9540	18.266	0.023273	20.09	57.632	9.991	57092666.410098	2	237.2583	-9.28815e-04	1.69412e-16
2023/12/01	13:04:31	ok	ok	234.9480	18.264	0.023273	20.13	57.627	10.015	53039568.784000	2	295.8048	-1.03198e-02	8.70066e-16
2023/12/01	13:09:31	ok	ok	234.9560	18.265	0.023273	20.15	57.650	10.027	55733610.632860	6	236.6570	-3.12242e-05	2.43016e-02
2023/12/01	13:14:31	ok	ok	234.9500	18.263	0.023273	20.18	57.536	10.024	54111720.667559	2	297.3429	-1.16647e-02	1.51134e-16
2023/12/01	13:19:31	ok	ok	234.8840	18.248	0.023273	20.05	57.832	10.001	53284739.388790	2	236.5019	-1.96118e-04	1.90014e-16
2023/12/01	13:24:31	ok	ok	234.8440	18.241	0.023273	19.98	57.897	9.971	52576277.196024	3	245.8838	-1.72434e-03	2.34943e-03
2023/12/01	13:29:31	ok	ok	234.8180	18.241	0.023273	19.89	57.865	9.915	52036482.546679	2	234.8429	5.58760e-05	8.55772e-17
2023/12/01	13:34:31	ok	ok	234.8520	18.244	0.023273	20.04	57.613	9.955	51156072.542933	2	234.8505	4.84333e-05	1.21020e-16
2023/12/01	13:39:31	ok	ok	234.8520	18.246	0.023273	20.08	57.577	9.974	49492405.993689	2	237.2542	-1.02060e-03	1.89412e-16
2023/12/01	13:44:31	ok	ok	234.8540	18.247	0.023273	20.12	57.562	9.996	53765767.157419	2	234.8429	5.58944e-05	8.55772e-17
2023/12/01	13:49:31	ok	ok	234.8460	18.247	0.023273	20.16	57.522	10.014	51312272.145758	5	234.9165	1.14060e-05	4.90210e-04
2023/12/01	13:54:31	ok	ok	234.8060	18.242	0.023273	20.18	57.536	10.024	55534493.537089	2	234.8505	4.84269e-05	1.21020e-16
2023/12/01	13:59:31	ok	ok	234.8080	18.241	0.023273	20.18	57.612	10.037	53877662.610706	2	235.9295	-1.26068e-04	3.07132e-16
2023/12/01	14:04:31	--	ok	234.7780	18.234	0.023273	20.13	57.659	10.021	55705280.350585	2	234.9147	-1.43861e-05	8.55510e-17
2023/12/01	14:04:38	ok	ok	235.0100	18.266	0.023285	20.15	57.630	10.023	58843786.468685	4	229.4459	5.29394e-05	1.55880e-02
2023/12/01	14:09:37	ok	ok	234.9320	18.262	0.023285	20.09	57.664	9.996	57519385.030575	2	234.7514	-3.53311e-07	8.56105e-17
2023/12/01	14:14:37	ok	ok	234.9460	18.261	0.023285	20.16	57.653	10.037	58474163.654849	2	236.0978	-1.21173e-04	8.88703e-16
2023/12/01	14:19:37	ok	ok	234.9140	18.263	0.023285	20.15	57.595	10.017	59115669.832588	2	235.6844	-6.93712e-05	1.53726e-15
2023/12/01	14:24:37	ok	ok	234.8560	18.248	0.023285	20.04	57.841	9.994	58681516.744284	4	230.9606	-7.30398e-05	3.44350e-02
2023/12/01	14:29:37	ok	ok	234.8180	18.246	0.023285	19.93	57.870	9.940	60516483.203254	2	239.7833	-7.02503e-04	9.02704e-16
2023/12/01	14:34:37	--	ok	234.7800	18.240	0.023285	19.82	57.932	9.886	59658528.180149	2	235.1427	2.69991e-06	1.20870e-16
2023/12/01	14:34:44	ok	ok	235.0260	18.275	0.023298	19.86	57.893	9.904	59685790.016641	2	242.6900	-1.09967e-03	1.03761e-15
2023/12/01	14:39:43	ok	ok	235.0020	18.276	0.023298	19.95	57.623	9.905	59374241.497562	2	238.3200	-4.63407e-04	8.68216e-16
2023/12/01	14:44:43	ok	ok	234.9800	18.272	0.023298	20.02	57.591	9.943	59157384.428185	2	235.2635	2.58695e-06	1.70848e-16
2023/12/01	14:49:43	ok	ok	234.9940	18.273	0.023298	20.11	57.493	9.976	56530178.033009	2	237.1500	7.27533e-04	1.19847e-16
2023/12/01	14:54:43	ok	ok	234.9860	18.271	0.023298	20.12	57.494	9.984	58273428.509723	2	236.6057	-1.99988e-04	1.20123e-16
2023/12/01	14:59:43	ok	ok	234.9820	18.267	0.023298	20.18	57.502	10.018	59732789.809595	2	238.0343	-4.19571e-04	1.88791e-16
2023/12/01	15:04:43	ok	ok	234.9700	18.267	0.023298	20.19	57.571	10.038	59781425.541099	2	237.0819	-2.73443e-04	8.47689e-17
2023/12/01	15:09:43	ok	ok	234.9640	18.266	0.023298	20.21	57.462	10.029	59364926.069804	4	234.9837	7.49320e-05	4.65217e-04
2023/12/01	15:14:43	ok	ok	234.9500	18.265	0.023298	20.19	57.475	10.021	61438336.563808	2	236.7248	-2.18327e-04	1.89835e-16
2023/12/01	15:19:43	ok	ok	234.8980	18.254	0.023298	20.07	57.801	10.005	57799990.188561	3	251.6257	-2.44818e-03	1.03803e-03
2023/12/01	15:24:43	ok	ok	234.8380	18.247	0.023298	19.93	57.827	9.933	58748603.403334	7	234.9151	4.97835e-05	4.21367e-04
2023/12/01	15:29:43	ok	ok	234.8200	18.248	0.023298	19.91	57.856	9.922	59904405.981486	2	246.3167	4.04151e-03	1.53945e-15
2023/12/01	15:34:43	--	ok	234.7940	18.240	0.023298	19.85	57.934	9.902	59922457.583838	2	240.5489	-8.23095e-04	1.01982e-15
2023/12/01	15:34:50	ok	ok	235.0140	18.272	0.023309	19.86	57.893	9.904	60646516.714736	2	234.7605	8.77225e-05	1.33723e-15
2023/12/01	15:39:49	ok	ok	234.9420	18.267	0.023309	19.79	57.873	9.859	60119939.687239	7	235.0269	4.84748e-05	4.38374e-04
2023/12/01	15:44:49	ok	ok	234.9460	18.266	0.023309	19.86	57.676	9.867	59334439.419882	4	236.1820	-3.41067e-05	1.93991e-03
2023/12/01	15:49:49	ok	ok	234.9680	18.271	0.023309	19.95	57.658	9.911	60408805.970107	4	236.4945	-1.07255e-05	4.22132e-03
2023/12/01	15:54:49	ok	ok	234.9640	18.270	0.023309	20.02	57.635	9.951	58976531.210826	4	235.1395	4.06861e-05	2.46334e-04
2023/12/01	15:59:49	ok	ok	234.9700	18.270	0.023309	20.08	57.566	9.972	60254360.827639	3	235.6022	4.67346e-05	1.97284e-03
2023/12/01	16:04:49	ok	ok	234.9620	18.266	0.023309	20.09	57.609	9.987	57144760.676603	3	235.5024	-7.71088e-06	4.54735e-04
2023/12/01	16:09:49	ok	ok	234.9520	18.265	0.023309	20.09	57.580	9.982	58644905.485217	3	225.3907	9.88099e-05	2.93002e-02
2023/12/01	16:14:49	ok	ok	234.8820	18.253	0.023309	19.92	57.859	9.931	57836785.632265	2	236.3833	4.05052e-04	2.40471e-16
2023/12/01	16:19:49	ok	ok	234.8460	18.249	0.023309	19.86	57.914	9.907	58763067.246866	2	234.7634	6.83688e-05	1.71212e-16
2023/12/01	16:24:49	--	ok	234.7980	18.247	0.023309	19.79	57.928	9.868	59425547.054125	4	234.9330	3.97181e-05	1.48439e-04
2023/12/01	16:24:56	ok	ok	235.0180	18.274	0.02332	19.79	57.896	9.863	58724988.233013	5	235.2389	3.25661e-05	5.05591e-04
2023/12/01	16:29:55	ok	ok	234.9660	18.272	0.02332	19.74	57.993	9.847	57245062.607161	6	235.0267	4.89747e-05	1.94360e-04
2023/12/01	16:34:55	ok	ok	234.9220	18.264	0.02332	19.72	57.906	9.824	59168463.205281	4	235.0764	3.80925e-05	1.45317e-04
2023/12/01	16:39:55	ok	ok	234.8900	18.259	0.02332	19.61	57.966	9.769	59569720.678817	4	235.0464	3.77826e-05	6.06179e-05
2023/12/01	16:44:55	ok	ok	234.8780	18.255	0.02332	19.60	57.987	9.764	59492040.258020	7	234.9518	4.53688e-05	1.67415e-04
2023/12/01	16:49:55	ok	ok	234.8640	18.253	0.02332	19.61	57.966	9.769	58367412.064640	2	237.0971	-2.87994e-04	2.39747e-16
2023/12/01	16:54:55	ok	ok	234.8280	18.250	0.02332	19.58	57.974	9.755	58036994.388282	6	234.9065	4.61157e-05	1.87817e-04
2023/12/01	16:59:55	ok	ok	234.8040	18.247	0.02332	19.51	57.996	9.717	58027151.286293	4	234.9436	3.79958e-05	1.74162e-04
2023/12/01	17:04:55	--	ok	234.7920	18.245	0.02332	19.50	57.961	9.704	59129752.783666	2	227.7500	1.14972e-02	1.11619e-15
2023/12/01	17:05:02	--	--	235.0260	18.273	0.023332	19.51	57.974	9.713	58349184.463383	3	243.6229	-1.32616e-03	1.61302e-03
2023/12/01	17:05:08	ok	ok	234.9640	18.261	0.023332	19.53	57.934	9.716	57557832.723068	3	236.3823	-9.89080e-06	3.53668e-03
2023/12/01	17:10:08	ok	ok	234.9640	18.275	0.023332	19.48	57.906	9.687	57324144.455769	2	241.9278	-9.93274e-04	7.47639e-16
2023/12/01	17:15:08	ok	ok	234.9420	18.268	0.023332	19.47	58.001	9.695	57848490.181794	3	224.6230	5.69693e-04	2.26382e-02
2023/12/01	17:20:08	ok	ok	234.9080	18.263	0.023332	19.44	57.974	9.674	58233308.131576	5	238.0282	4.22274e-05	7.12415e-03
2023/12/01	17:25:08	ok	ok	234.8860	18.261	0.023332	19.45	57.987	9.684	56324799.331088	4	235.0496	4.19787e-05	3.21353e-04
2023/12/01	17:30:08	ok	ok	234.8800	18.259	0.023332	19.44	57.910	9.663	57970010.611271	2	236.4467	-1.81473e-04	8.75094e-16
2023/12/01	17:35:08	ok	ok	234.9040	18.264	0.023332	19.58	57.671	9.704	55728878.172109	2	235.4437	-2.55782e-05	8.53588e-17
2023/12/01	17:40:08	ok	ok	234.9280	18.268	0.023332	19.67	57.627	9.745	54052776.609045	2	252.3357	9.50466e-03	9.01076e-16
2023/12/01	17:45:08	ok	ok	234.9120	18.261	0.023332	19.71	57.612	9.765	54253928.821360	3	234.9739	4.76138e-05	8.08102e-06
2023/12/01	17:50:08	ok	ok	234.8980	18.258	0.023332	19.67	57.726	9.762	57860502.741899	2	235.3121	-1.12674e-05	1.20783e-16
2023/12/01	17:55:08	ok	ok	234.9040	18.259	0.023332	19.74	57.572	9.775	58399190.678912	2	239.1533	-5.89534e-04	1.12744e-15
2023/12/01	18:00:08	ok	ok	234.9000	18.257	0.023332	19.79	57.591	9.811	58594935.844603	2	238.4067	-4.88476e-04	2.66573e-16
2023/12/01	18:05:08	ok	ok	234.8420	18.248	0.023332	19.62	57.873	9.762	58389183.603366	4	231.3896	-1.77093e-05	2.84752e-02
2023/12/01	18:10:08	ok	ok	234.8040	18.242	0.023332	19.55	57.916	9.728	58326095.196817	2	235.2180	-9.05604e-06	1.91051e-16
2023/12/01	18:15:08	--	ok	234.7840	18.241	0.023332	19.51	57.952	9.710	56566088.923271	2	236.2867	-1.81416e-04	2.55163e-16
2023/12/01	18:15:15	ok	ok	235.0280	18.273	0.023344	19.53	57.891	9.709	59391874.049710	2	235.4000	0.00000e+00	3.62214e-16
2023/12/01	18:20:14	ok	ok	234.9640	18.271	0.023344	19.45	57.923	9.673	58515065.730740	2	235.2795	1.25943e-05	1.20800e-16
2023/12/01	18:25:14	ok	ok	234.9360	18.266	0.023344	19.43	57.910	9.656	59458420.709719	2	235.0283	4.56590e-05	6.16619e-16
2023/12/01	18:30:14	ok	ok	234.9100	18.266	0.023344	19.41	57.960	9.655	59135312.513871	2	235.7791	-7.78795e-05	1.70475e-16
2023/12/01	18:35:14	ok	ok	234.8840	18.259	0.023344	19.43	57.887	9.652	58800556.201010	2	236.7324	-2.25640e-04	8.48941e-17
2023/12/01	18:40:14	ok	ok	234.8700	18.258	0.023344	19.38	57.870	9.625	58582069.541977	2	235.7667	6.36966e-03	7.28307e-16
2023/12/01	18:45:14	ok	ok	234.8380	18.255	0.023344	19.35	57.932	9.619	56430618.261422	3	234.9143	4.67411e-05	4.83024e-05
2023/12/01	18:50:14	ok	ok	234.8320	18.254	0.023344	19.37	57.891	9.621	60038381.973548	4	283.9488	-5.16617e-03	1.88535e-02
2023/12/01	18:55:14	ok	ok	234.8160	18.247	0.023344	19.35	57.868	9.608	60653303.827207	2	239.6444	-6.81636e-04	9.37611e-16
2023/12/01	19:00:14	--	ok	234.7960	18.248	0.023344	19.35	57.897	9.613	60042108.341307	2	237.5042	-9.71303e-04	1.89212e-16
2023/12/01	19:00:21	ok	ok	235.0280	18.277	0.023356	19.35	57.868	9.608	58939232.009841	2	236.8362	-2.29461e-04	5.69237e-16
2023/12/01	19:05:20	ok	ok	234.9800	18.275	0.023356	19.34	57.874	9.601	57270608.613145	4	236.2588	-1.04818e-05	2.28489e-03
2023/12/01	19:10:20	ok	ok	234.9880	18.281	0.023356	19.45	57.687	9.634	57538855.228311	2	237.0417	-8.17172e-04	8.47833e-17
2023/12/01	19:15:20	ok	ok	235.0060	18.280	0.023356	19.54	57.612	9.669	58982486.273771	2	280.0544	-5.87634e-03	1.09304e-15
2023/12/01	19:20:20	ok	ok	235.0220	18.280	0.023356	19.67	57.488	9.721	58775382.736691	4	230.9883	4.58375e-05	3.08200e-02
2023/12/01	19:25:20	ok	ok	235.0320	18.280	0.023356	19.71	57.516	9.749	60625838.299388	4	236.6375	-2.86970e-05	3.11395e-03
2023/12/01	19:30:20	ok	ok	235.0420	18.281	0.023356	19.78	57.417	9.773	59361567.117742	2	239.5667	-6.40440e-04	1.18638e-15
2023/12/01	19:35:20	ok	ok	235.0240	18.280	0.023356	19.81	57.411	9.789	57736202.334998	4	235.6237	-2.19421e-06	6.82817e-04
2023/12/01	19:40:20	ok	ok	234.9940	18.271	0.023356	19.67	57.691	9.756	58258826.592347	2	236.4433	-1.68626e-04	7.64981e-16
2023/12/01	19:45:20	ok	ok	234.9420	18.266	0.023356	19.58	57.874	9.738	57041716.512999	2	238.1610	-4.45064e-04	8.43849e-17
2023/12/01	19:50:20	ok	ok	234.9040	18.265	0.023356	19.53	57.891	9.709	57613301.220319	3	234.9335	5.93872e-05	1.01830e-04
2023/12/01	19:55:20	ok	ok	234.8780	18.263	0.023356	19.53	57.804	9.694	58571917.538386	2	234.8948	5.40676e-05	1.16372e-15
2023/12/01	20:00:20	ok	ok	234.8820	18.262	0.023356	19.51	57.833	9.690	58576152.319416	2	235.2210	2.96372e-06	1.20830e-16
2023/12/01	20:05:20	ok	ok	234.8580	18.259	0.023356	19.48	57.797	9.669	57822104.534746	7	234.7892	5.21430e-05	3.42830e-04
2023/12/01	20:10:20	ok	ok	234.8380	18.255	0.023356	19.48	57.841	9.676	57194253.406867	7	234.9081	4.59420e-05	1.32892e-04
2023/12/01	20:15:20	ok	ok	234.8360	18.251	0.023356	19.45	57.856	9.662	59572040.200505	2	238.6044	-5.30712e-04	1.25214e-15
2023/12/01	20:20:20	ok	ok	234.8180	18.252	0.023356	19.40	57.850	9.629	56643627.833994	2	235.1201	1.24916e-05	1.20882e-16
2023/12/01	20:25:20	--	ok	234.7940	18.247	0.023356	19.37	57.934	9.628	57576275.035768	3	262.6406	-3.47558e-03	7.13169e-03
2023/12/01	20:25:27	ok	ok	235.0080	18.275	0.023367	19.38	57.893	9.629	59477934.719036	2	235.2782	-7.64644e-05	1.20800e-16
2023/12/01	20:30:26	ok	ok	234.9700	18.272	0.023367	19.37	57.859	9.615	55801683.726393	2	235.7001	-5.93560e-05	1.70532e-16
2023/12/01	20:35:26	ok	ok	234.9660	18.269	0.023367	19.37	57.845	9.613	55760845.839284	2	235.3207	-1.16220e-07	2.56210e-16
2023/12/01	20:40:26	ok	ok	234.9420	18.265	0.023367	19.34	57.874	9.601	56767841.219962	2	235.0933	1.04332e-04	6.83888e-16
2023/12/01	20:45:26	ok	ok	234.9160	18.268	0.023367	19.31	57.838	9.579	54579933.797522	2	235.3053	-3.95158e-06	1.90980e-16
2023/12/01	20:50:26	--	--	234.9100	18.261	0.023367	19.35	57.813	9.599	55078620.306626	2	235.1771	2.23436e-05	8.54555e-17
2023/12/01	20:50:32	ok	ok	234.9360	18.263	0.023367	19.38	57.827	9.618	55067780.755666	2	234.8826	6.22461e-05	3.82648e-16
2023/12/01	20:55:32	ok	ok	234.8900	18.260	0.023367	19.29	57.879	9.571	53997423.306707	2	234.8810	5.62134e-05	3.52786e-16
2023/12/01	21:00:32	ok	ok	234.8860	18.259	0.023367	19.31	57.838	9.579	51362000.576209	2	234.8810	5.62105e-05	3.52786e-16
2023/12/01	21:05:32	ok	ok	234.8660	18.255	0.023367	19.29	57.845	9.565	50446782.839360	6	234.9893	4.74502e-05	2.95397e-04
2023/12/01	21:10:32	ok	ok	234.8580	18.253	0.023367	19.30	57.882	9.579	52058597.526153	2	234.8429	5.59149e-05	8.55772e-17
2023/12/01	21:15:32	ok	ok	234.8540	18.249	0.023367	19.30	57.847	9.573	53467237.173067	4	235.2309	3.19478e-05	6.70148e-04
2023/12/01	21:20:32	ok	ok	234.8480	18.252	0.023367	19.30	57.827	9.569	51271622.872814	2	234.8474	5.51922e-05	3.42302e-16
2023/12/01	21:25:32	ok	ok	234.8560	18.250	0.023367	19.30	57.783	9.562	48169922.187424	6	235.9176	-1.06719e-04	1.26550e-02
2023/12/01	21:30:32	ok	ok	234.8400	18.245	0.023367	19.29	57.845	9.565	49988611.244695	2	235.2000	1.61123e-17	1.91066e-16
2023/12/01	21:35:32	ok	ok	234.8280	18.248	0.023367	19.29	57.833	9.563	50174875.367584	2	269.8211	8.36258e-04	1.48967e-16
2023/12/01	21:40:32	ok	ok	234.8140	18.244	0.023367	19.30	57.740	9.555	50498670.856910	2	235.5648	-6.31443e-05	8.53149e-17
2023/12/01	21:45:32	--	ok	234.7620	18.240	0.023367	19.24	57.797	9.531	49116949.609866	11	234.8915	4.25412e-05	2.52640e-04
2023/12/01	21:45:38	ok	ok	235.0660	18.278	0.02338	19.29	57.833	9.563	55677228.935933	6	231.7926	5.42113e-05	2.42778e-02
2023/12/01	21:50:38	ok	ok	235.0000	18.276	0.02338	19.29	57.781	9.554	52731840.523302	6	235.1224	4.71692e-05	3.22478e-04
2023/12/01	21:55:38	ok	ok	234.9720	18.273	0.02338	19.27	57.781	9.545	50622460.665023	16	235.5584	1.10695e-05	3.52438e-03
2023/12/01	22:00:38	ok	ok	234.9880	18.271	0.02338	19.25	57.765	9.534	54746816.381025	2	238.5105	-4.92311e-04	1.88414e-16
2023/12/01	22:05:38	ok	ok	234.9740	18.269	0.02338	19.30	57.763	9.559	54140783.046462	2	230.8357	1.07889e-02	6.27818e-16
2023/12/01	22:10:38	ok	ok	234.9520	18.266	0.02338	19.29	57.781	9.554	55681854.952416	3	267.0555	-4.52221e-03	2.88570e-03
2023/12/01	22:15:38	--	--	234.9600	18.267	0.02338	19.31	57.710	9.558	55843911.309978	2	287.5738	-1.00608e-02	1.56268e-16
2023/12/01	22:15:44	ok	ok	234.9660	18.264	0.02338	19.34	57.681	9.569	56462943.076241	2	234.9467	5.21937e-05	4.98776e-16
2023/12/01	22:20:44	--	--	234.9940	18.272	0.02338	19.51	57.467	9.628	56674518.326998	3	254.1119	-2.72945e-03	2.59283e-04
2023/12/01	22:20:50	ok	ok	234.9800	18.271	0.02338	19.51	57.467	9.628	52677974.926508	13	234.9992	4.38922e-05	3.09391e-04
2023/12/01	22:25:50	ok	ok	235.0040	18.271	0.02338	19.57	57.475	9.663	56596403.696731	3	235.9305	-8.17280e-06	1.76754e-03
2023/12/01	22:30:50	ok	ok	235.0260	18.275	0.02338	19.64	57.429	9.695	57187635.965579	2	235.0058	5.54764e-05	3.42071e-16
2023/12/01	22:35:50	ok	ok	235.0260	18.274	0.02338	19.67	57.424	9.711	59060814.271280	3	240.7001	-1.05215e-03	4.53121e-03
2023/12/01	22:40:50	ok	ok	234.9900	18.267	0.02338	19.60	57.609	9.701	58035758.613900	6	235.4679	-7.01951e-06	8.59651e-03
2023/12/01	22:45:50	ok	ok	234.9580	18.259	0.02338	19.51	57.746	9.675	58720094.152140	2	250.9370	-2.30060e-03	6.60427e-16
2023/12/01	22:50:50	ok	ok	234.9340	18.259	0.02338	19.44	57.833	9.650	56999141.713882	4	262.1677	-2.78420e-04	3.01859e-02
2023/12/01	22:55:50	--	--	234.9020	18.255	0.02338	19.41	57.778	9.625	57972973.685331	4	235.2348	-1.13191e-05	2.15944e-02
2023/12/01	22:55:56	ok	ok	234.9160	18.253	0.02338	19.44	57.749	9.636	56932956.437213	2	235.0057	-5.56813e-06	0.00000e+00
2023/12/01	23:00:56	ok	ok	234.9000	18.257	0.02338	19.40	57.731	9.609	56286532.493495	2	233.6143	9.61363e-03	1.20438e-15
2023/12/01	23:05:56	ok	ok	234.8720	18.250	0.02338	19.34	57.755	9.582	57799301.673247	2	251.6381	9.66929e-03	1.86277e-15
2023/12/01	23:10:56	ok	ok	234.8540	18.250	0.02338	19.37	57.760	9.599	58899988.720464	4	237.9671	-9.25819e-04	8.55143e-03
2023/12/01	23:15:56	ok	ok	234.8100	18.248	0.02338	19.33	57.809	9.583	56039065.262815	11	234.9396	4.15681e-05	2.71327e-04
2023/12/01	23:20:56	ok	ok	234.8260	18.246	0.02338	19.29	57.813	9.560	59609841.658955	3	226.8974	1.40156e-03	1.21857e-03
2023/12/01	23:25:56	ok	ok	234.8200	18.243	0.02338	19.30	57.827	9.569	58886704.652791	2	247.1095	6.17843e-03	1.62658e-15
2023/12/01	23:30:56	ok	ok	234.8120	18.239	0.02338	19.29	57.792	9.556	58429067.055070	2	235.7167	-7.95540e-04	4.97146e-16
2023/12/01	23:35:56	--	ok	234.7900	18.241	0.02338	19.24	57.861	9.542	56443392.300967	2	269.9556	6.04902e-04	9.41679e-16
2023/12/01	23:36:03	ok	ok	235.0000	18.274	0.023392	19.25	57.864	9.550	57071401.704559	3	233.9949	-1.54821e-05	4.89622e-03
2023/12/01	23:41:02	ok	ok	234.9500	18.268	0.023392	19.25	57.809	9.541	53080606.429207	11	235.0788	4.13947e-05	1.91433e-04
2023/12/01	23:46:02	ok	ok	234.9540	18.266	0.023392	19.23	57.827	9.529	58856241.233554	2	238.4000	-1.44690e-03	1.19219e-15
2023/12/01	23:51:02	ok	ok	234.9480	18.265	0.023392	19.24	57.777	9.528	58146729.683246	5	235.0528	-2.72130e-04	4.98174e-03
2023/12/01	23:56:02	ok	ok	234.8980	18.261	0.023392	19.21	57.824	9.520	55923163.999839	7	234.8828	5.28422e-05	1.71755e-04
2023/12/02	00:01:02	ok	ok	234.9000	18.258	0.023392	19.17	57.864	9.504	58158660.678356	2	235.0926	2.30586e-05	1.91153e-16
2023/12/02	00:06:02	ok	ok	234.8840	18.256	0.023392	19.15	57.861	9.494	58165723.967120	2	238.3233	-4.75761e-04	1.66320e-15
2023/12/02	00:11:02	ok	ok	234.8600	18.255	0.023392	19.14	57.870	9.488	58211789.098822	2	246.2889	6.13799e-03	1.18811e-15
2023/12/02	00:16:02	ok	ok	234.8320	18.248	0.023392	19.09	57.852	9.454	57544334.294781	2	236.5095	-2.03519e-04	1.20172e-16
2023/12/02	00:21:02	ok	ok	234.8340	18.247	0.023392	19.13	57.845	9.477	58816117.992662	3	254.3192	-2.60930e-03	2.96545e-03
2023/12/02	00:26:02	ok	ok	234.8300	18.248	0.023392	19.10	57.832	9.458	57970471.978274	2	229.0000	8.42656e-03	2.63282e-16
2023/12/02	00:31:02	ok	ok	234.8100	18.241	0.023392	19.09	57.852	9.454	55929014.633874	4	236.8039	-2.98324e-05	3.60010e-03
2023/12/02	00:36:02	--	ok	234.7780	18.240	0.023392	19.07	57.838	9.444	58414757.518684	8	236.8772	-9.80342e-05	1.66868e-02
2023/12/02	00:36:09	ok	ok	235.0060	18.271	0.023405	19.10	57.800	9.453	57537740.854499	2	240.1933	-7.40565e-04	1.18328e-15
2023/12/02	00:41:08	ok	ok	234.9760	18.269	0.023405	19.06	57.870	9.441	57163537.992562	3	226.9847	1.38957e-03	7.36042e-04
2023/12/02	00:46:08	ok	ok	234.9480	18.267	0.023405	19.00	57.861	9.408	57180962.100077	4	235.5616	2.18580e-05	2.40764e-02
2023/12/02	00:51:08	ok	ok	234.9200	18.266	0.023405	19.00	57.893	9.413	56776493.812807	2	251.3571	9.77601e-03	8.61138e-16
2023/12/02	00:56:08	ok	ok	234.8920	18.261	0.023405	18.99	57.891	9.406	54732332.628750	7	234.9811	4.64113e-05	2.53678e-04
2023/12/02	01:01:08	ok	ok	234.8920	18.259	0.023405	18.96	57.952	9.399	59305666.814167	2	241.3789	-9.35397e-04	7.67618e-16
2023/12/02	01:06:08	ok	ok	234.8740	18.257	0.023405	18.94	57.864	9.377	57425341.481219	3	236.2217	-1.57986e-05	3.13514e-03
2023/12/02	01:11:08	ok	ok	234.8320	18.253	0.023405	18.91	57.914	9.369	53220193.907559	12	234.9248	4.26871e-05	1.57245e-04
2023/12/02	01:16:08	ok	ok	234.8520	18.255	0.023405	18.93	57.896	9.375	58098917.694382	5	252.0704	-2.10612e-04	5.52679e-02
2023/12/02	01:21:08	ok	ok	234.8360	18.250	0.023405	18.89	57.888	9.350	57420121.652054	4	209.3145	1.86657e-03	4.44541e-02
2023/12/02	01:26:08	ok	ok	234.8400	18.248	0.023405	18.89	57.868	9.347	57159132.965929	6	236.8173	-3.44397e-03	9.64803e-03
2023/12/02	01:31:08	ok	ok	234.8320	18.243	0.023405	18.89	57.888	9.350	55115860.093638	2	234.8505	4.84311e-05	1.21020e-16
2023/12/02	01:36:08	ok	ok	234.8120	18.245	0.023405	18.86	57.852	9.328	58424941.624676	4	235.9681	-2.29347e-05	1.70085e-03
2023/12/02	01:41:08	ok	ok	234.8100	18.243	0.023405	18.84	57.937	9.335	54152080.147526	2	235.1282	-1.27770e-06	0.00000e+00
2023/12/02	01:46:08	--	ok	234.7920	18.237	0.023405	18.86	57.829	9.325	53844082.345962	6	235.2162	-1.00476e-04	1.66795e-02
2023/12/02	01:46:15	ok	ok	235.0060	18.268	0.023416	18.83	57.882	9.319	56904557.463351	5	195.6105	3.38287e-04	2.57516e-02
2023/12/02	01:51:14	--	--	234.9840	18.268	0.023416	18.84	57.861	9.322	51360002.843499	3	245.2798	-1.60275e-03	2.32164e-03
2023/12/02	01:51:20	ok	ok	235.0100	18.270	0.023416	18.89	57.824	9.340	55470532.584296	3	262.6955	-4.08003e-03	4.93112e-03
2023/12/02	01:56:20	ok	ok	234.9580	18.267	0.023416	18.82	57.815	9.299	52371762.823449	2	235.1933	2.60741e-05	1.54047e-15
2023/12/02	02:01:20	ok	ok	234.9460	18.260	0.023416	18.82	57.804	9.297	53004001.171855	2	234.5400	5.48871e-04	4.36923e-16
2023/12/02	02:06:20	ok	ok	234.9380	18.263	0.023416	18.83	57.859	9.315	52815695.522477	2	234.4133	5.75427e-04	2.57202e-16
2023/12/02	02:11:20	ok	ok	234.9240	18.260	0.023416	18.80	57.823	9.293	52167043.802359	3	250.8766	-2.40570e-03	2.18074e-03
2023/12/02	02:16:20	ok	ok	234.9100	18.259	0.023416	18.79	57.819	9.285	54428051.332841	4	237.5509	-1.21256e-04	4.04193e-03
2023/12/02	02:21:20	ok	ok	234.9020	18.258	0.023416	18.82	57.856	9.306	54196563.753409	2	235.2356	2.57088e-05	1.70869e-16
2023/12/02	02:26:20	--	--	234.8920	18.257	0.023416	18.79	57.842	9.289	55967354.584624	2	245.4067	-1.52348e-03	1.47635e-15
2023/12/02	02:26:26	ok	ok	234.9180	18.256	0.023416	18.83	57.882	9.319	56976214.041411	3	214.9944	2.23999e-03	2.38162e-02
2023/12/02	02:31:26	ok	ok	234.8900	18.254	0.023416	18.80	57.823	9.293	53674634.281626	4	248.4665	-1.54873e-04	2.95949e-02
2023/12/02	02:36:26	ok	ok	234.8900	18.256	0.023416	18.84	57.797	9.312	54291571.296190	2	234.9543	4.47172e-05	1.20967e-16
2023/12/02	02:41:26	ok	ok	234.9280	18.261	0.023416	19.01	57.494	9.356	55380585.778962	3	250.6208	-2.16212e-03	1.83557e-03
2023/12/02	02:46:26	ok	ok	234.9320	18.256	0.023416	19.09	57.562	9.407	53991787.563794	2	235.0657	3.35220e-05	2.56488e-16
2023/12/02	02:51:26	ok	ok	234.9500	18.261	0.023416	19.14	57.458	9.421	54338919.210034	2	234.1571	9.70551e-03	1.58259e-15
2023/12/02	02:56:26	ok	ok	234.9620	18.261	0.023416	19.18	57.520	9.455	54641635.842704	2	227.7644	1.22015e-03	8.99841e-16
2023/12/02	03:01:26	ok	ok	234.9420	18.262	0.023416	19.24	57.507	9.484	55952549.872983	4	235.1185	4.02678e-05	2.55974e-04
2023/12/02	03:06:26	ok	ok	234.9080	18.252	0.023416	19.11	57.737	9.450	56108333.973771	3	205.6412	2.58982e-03	5.20531e-02
2023/12/02	03:11:26	ok	ok	234.8680	18.249	0.023416	19.00	57.806	9.399	55630767.198482	9	234.9329	4.92706e-05	4.79671e-04
2023/12/02	03:16:26	ok	ok	234.8420	18.248	0.023416	18.96	57.801	9.375	56493247.206076	7	234.9954	4.45644e-05	4.73250e-04
2023/12/02	03:21:26	ok	ok	234.8380	18.244	0.023416	18.97	57.781	9.380	57168775.611093	5	231.3234	5.07077e-05	2.16078e-02
2023/12/02	03:26:26	ok	ok	234.8280	18.243	0.023416	18.89	57.833	9.342	57089740.405192	2	234.9100	3.91067e-05	3.52743e-16
2023/12/02	03:31:26	--	ok	234.7980	18.245	0.023416	18.89	57.845	9.344	57221242.348037	5	234.9154	4.23353e-05	1.13605e-04
2023/12/02	03:31:33	ok	ok	235.0200	18.274	0.023427	18.91	57.795	9.350	57643947.323768	3	235.7502	5.91091e-05	2.48803e-03
2023/12/02	03:36:32	ok	ok	234.9760	18.269	0.023427	18.90	57.815	9.346	57333463.437714	2	250.9000	9.90016e-03	8.62707e-16
2023/12/02	03:41:32	ok	ok	234.9500	18.265	0.023427	18.87	57.790	9.327	55142464.905066	10	234.9860	4.47499e-05	3.25300e-04
2023/12/02	03:46:32	ok	ok	234.9560	18.264	0.023427	18.86	57.809	9.321	58816457.601494	2	249.2143	5.32496e-03	8.06422e-16
2023/12/02	03:51:32	ok	ok	234.9400	18.261	0.023427	18.82	57.836	9.302	55799750.581727	2	235.2335	7.27466e-06	1.70870e-16
2023/12/02	03:56:32	ok	ok	234.9300	18.262	0.023427	18.86	57.842	9.327	55981670.895881	5	235.1555	3.46525e-05	4.15043e-04
2023/12/02	04:01:32	ok	ok	234.9140	18.262	0.023427	18.83	57.751	9.297	53205367.965522	6	235.0217	4.48394e-05	3.15105e-04
2023/12/02	04:06:32	ok	ok	234.9200	18.258	0.023427	18.82	57.792	9.295	57195982.559230	2	234.9467	5.21771e-05	1.20971e-16
2023/12/02	04:11:32	ok	ok	234.9200	18.258	0.023427	18.87	57.768	9.324	56253613.857711	2	235.4959	-3.37089e-05	0.00000e+00
2023/12/02	04:16:32	ok	ok	234.9040	18.257	0.023427	18.84	57.806	9.314	56575607.784863	6	235.0006	4.56385e-05	2.45253e-04
2023/12/02	04:21:32	ok	ok	234.9040	18.253	0.023427	18.84	57.806	9.314	56155372.918589	3	282.6705	-3.86805e-04	2.12114e-02
2023/12/02	04:26:32	ok	ok	234.8960	18.253	0.023427	18.86	57.829	9.325	57055140.755265	2	235.6750	-6.58145e-04	3.07463e-16
2023/12/02	04:31:32	ok	ok	234.8860	18.257	0.023427	18.84	57.806	9.314	55126425.443713	3	254.6014	-2.60969e-03	3.59988e-03
2023/12/02	04:36:32	ok	ok	234.8640	18.255	0.023427	18.82	57.804	9.297	58306006.481469	3	240.8834	-1.12723e-03	5.11877e-03
2023/12/02	04:41:32	ok	ok	234.8480	18.252	0.023427	18.84	57.829	9.317	56369504.715779	6	234.9336	4.67218e-05	1.36687e-04
2023/12/02	04:46:32	ok	ok	234.8380	18.251	0.023427	18.83	57.783	9.303	52096757.416897	11	234.9388	4.21310e-05	1.88387e-04
2023/12/02	04:51:32	ok	ok	234.8940	18.261	0.023427	19.00	57.559	9.359	54259034.198907	6	235.0142	4.51775e-05	3.29363e-04
2023/12/02	04:56:32	ok	ok	234.9080	18.261	0.023427	19.13	57.435	9.410	54034102.194937	10	235.0344	4.29615e-05	2.15189e-04
2023/12/02	05:01:32	ok	ok	234.9380	18.260	0.023427	19.18	57.444	9.442	54700574.419110	2	234.4133	5.75335e-04	2.57202e-16
2023/12/02	05:06:32	ok	ok	234.9240	18.258	0.023427	19.24	57.420	9.469	53229358.741980	5	235.0693	4.58626e-05	2.22474e-04
2023/12/02	05:11:32	ok	ok	234.9360	18.261	0.023427	19.25	57.443	9.481	54870904.866186	7	235.0502	4.64390e-05	2.19597e-04
2023/12/02	05:16:32	--	--	234.9120	18.251	0.023427	19.14	57.708	9.462	53794475.796699	3	243.9929	-1.50124e-03	3.51529e-03
2023/12/02	05:16:38	ok	ok	234.9400	18.248	0.023427	19.17	57.658	9.470	55190767.549458	2	235.8842	-9.41443e-05	2.40980e-16
2023/12/02	05:21:38	ok	ok	234.9120	18.247	0.023427	19.07	57.783	9.435	51983476.232213	2	234.9122	8.25779e-05	2.56656e-16
2023/12/02	05:26:38	ok	ok	234.8560	18.245	0.023427	19.00	57.861	9.408	55976505.228862	3	280.0030	-5.10297e-03	1.50849e-02
2023/12/02	05:31:38	ok	ok	234.8460	18.247	0.023427	18.97	57.845	9.391	53007282.216213	2	234.5200	4.70162e-04	8.56950e-17
2023/12/02	05:36:38	ok	ok	234.8440	18.244	0.023427	18.94	57.819	9.370	53761249.141714	6	233.5934	-6.41580e-05	8.81004e-03
2023/12/02	05:41:38	ok	ok	234.8100	18.244	0.023427	18.90	57.827	9.348	52291186.338811	7	234.9802	4.53655e-05	2.87669e-04
2023/12/02	05:46:38	--	ok	234.7900	18.237	0.023427	18.84	57.861	9.322	52093923.526259	2	234.4467	4.43954e-04	4.99840e-16
2023/12/02	05:46:45	ok	ok	235.0260	18.269	0.023438	18.86	57.852	9.328	54759395.004025	2	235.0418	4.98164e-05	2.96813e-15
2023/12/02	05:51:44	ok	ok	234.9620	18.266	0.023438	18.84	57.797	9.312	51495043.516540	6	235.0617	5.27090e-05	3.25795e-04
2023/12/02	05:56:44	ok	ok	234.9460	18.259	0.023438	18.80	57.833	9.295	51121170.967785	2	234.9444	5.31485e-05	1.71080e-16
2023/12/02	06:01:44	ok	ok	234.9440	18.262	0.023438	18.76	57.818	9.269	53225867.705870	2	234.9314	6.71059e-05	1.20979e-16
2023/12/02	06:06:44	ok	ok	234.9240	18.259	0.023438	18.78	57.841	9.281	52187484.878544	2	234.8425	6.85168e-05	3.52844e-16
2023/12/02	06:11:44	--	--	234.9080	18.252	0.023438	18.76	57.859	9.275	50603480.427367	3	236.0777	-2.98972e-05	2.07693e-03
2023/12/02	06:11:50	ok	ok	234.9520	18.257	0.023438	18.80	57.746	9.281	53653514.601350	6	235.2719	-3.83749e-05	1.98186e-02
2023/12/02	06:16:50	ok	ok	234.8980	18.253	0.023438	18.73	57.824	9.255	53958105.355262	2	236.0214	8.81809e-03	1.70300e-16
2023/12/02	06:21:50	ok	ok	234.9080	18.258	0.023438	18.73	57.845	9.258	48789605.161832	5	234.8599	5.99876e-04	8.85296e-03
2023/12/02	06:26:50	ok	ok	234.8900	18.254	0.023438	18.72	57.790	9.241	52072692.604917	2	234.8314	5.77130e-05	2.42061e-16
2023/12/02	06:31:50	ok	ok	234.8640	18.246	0.023438	18.68	57.914	9.239	50561514.906017	2	235.0611	2.17163e-05	8.54977e-16
2023/12/02	06:36:50	ok	ok	234.8480	18.247	0.023438	18.66	57.856	9.221	52290479.345411	2	234.4133	5.74901e-04	2.57202e-16
2023/12/02	06:41:50	ok	ok	234.8140	18.244	0.023438	18.62	57.829	9.193	54819820.380458	3	251.3134	-2.26412e-03	1.77433e-03
2023/12/02	06:46:50	ok	ok	234.8020	18.241	0.023438	18.59	57.856	9.182	53087411.103903	2	235.3648	-3.19641e-05	3.07869e-16
2023/12/02	06:51:50	--	ok	234.7920	18.242	0.023438	18.59	57.847	9.180	55246777.663237	2	267.4700	-3.63198e-03	7.51381e-17
2023/12/02	06:51:57	ok	ok	234.9940	18.269	0.02345	18.58	57.845	9.173	57619533.617295	4	228.3972	5.93570e-05	1.76658e-02
2023/12/02	06:56:56	ok	ok	234.9880	18.269	0.02345	18.58	57.804	9.166	51969477.697165	2	234.4867	6.01590e-04	8.08560e-16
2023/12/02	07:01:56	--	--	234.9660	18.261	0.02345	18.60	57.774	9.177	54166667.622666	2	294.9833	-7.42973e-03	6.94791e-16
2023/12/02	07:02:02	--	--	234.9740	18.261	0.02345	18.62	57.829	9.193	57677926.787361	4	228.0903	8.15270e-05	2.50945e-02
2023/12/02	07:02:09	--	--	234.9060	18.251	0.02345	18.58	57.749	9.157	56560921.075433	3	250.9948	-2.97979e-03	1.29517e-02
2023/12/02	07:02:15	ok	ok	234.8360	18.243	0.02345	18.52	57.795	9.133	56462162.091411	2	235.0459	4.91074e-05	1.91191e-16
2023/12/02	07:07:15	ok	ok	234.9300	18.260	0.02345	18.60	57.806	9.182	55556605.155944	3	235.8027	-2.41134e-05	1.39303e-03
2023/12/02	07:12:15	ok	ok	234.9280	18.260	0.02345	18.58	57.833	9.171	56079630.266510	2	234.9467	5.21842e-05	1.20971e-16
2023/12/02	07:17:15	ok	ok	234.9120	18.258	0.02345	18.55	57.829	9.154	56164447.203683	2	234.9543	4.47229e-05	1.20967e-16
2023/12/02	07:22:15	ok	ok	234.9000	18.257	0.02345	18.58	57.845	9.173	55282442.044528	2	154.8511	1.90910e-02	1.22438e-15
2023/12/02	07:27:15	ok	ok	234.8680	18.250	0.02345	18.53	57.861	9.152	55853353.720019	2	234.7757	7.26969e-05	1.41178e-15
2023/12/02	07:32:15	ok	ok	234.8580	18.253	0.02345	18.53	57.797	9.142	57588436.644988	2	234.8200	7.82865e-05	0.00000e+00
2023/12/02	07:37:15	ok	ok	234.8580	18.246	0.02345	18.52	57.847	9.141	54771551.479822	2	230.8233	7.03250e-04	1.56963e-15
2023/12/02	07:42:15	ok	ok	234.8380	18.247	0.02345	18.49	57.813	9.121	54686321.761169	6	234.9539	4.45096e-05	2.97821e-04
2023/12/02	07:47:15	ok	ok	234.8180	18.241	0.02345	18.52	57.783	9.131	55317893.847298	5	235.4972	-1.00186e-05	5.32449e-03
2023/12/02	07:52:15	--	ok	234.7920	18.241	0.02345	18.46	57.852	9.112	56405749.031120	2	235.3208	-4.10683e-04	2.41557e-16
2023/12/02	07:52:22	ok	ok	235.0300	18.275	0.023461	18.48	57.778	9.109	57935366.108204	4	230.5304	2.48957e-04	1.31895e-02
2023/12/02	07:57:21	ok	ok	234.9660	18.270	0.023461	18.45	57.882	9.109	56135093.441021	2	235.0544	4.78380e-05	7.69501e-16
2023/12/02	08:02:21	--	--	234.9660	18.267	0.023461	18.46	57.797	9.103	56959506.551856	2	267.2433	-3.80633e-03	5.42288e-16
2023/12/02	08:02:27	ok	ok	234.9880	18.269	0.023461	18.49	57.737	9.109	55038970.619685	2	234.9314	6.71298e-05	1.20979e-16
2023/12/02	08:07:27	ok	ok	234.9240	18.263	0.023461	18.43	57.772	9.085	54051238.619898	6	235.0126	4.70503e-05	1.73010e-04
2023/12/02	08:12:27	ok	ok	234.9000	18.264	0.023461	18.43	57.772	9.085	53000765.348726	6	235.0625	4.33039e-05	2.95161e-04
2023/12/02	08:17:27	ok	ok	234.9020	18.257	0.023461	18.43	57.783	9.086	54491836.717928	2	234.6267	3.65712e-04	6.85248e-16
2023/12/02	08:22:27	--	--	234.8800	18.258	0.023461	18.42	57.781	9.078	55367262.807696	5	234.9191	-5.13195e-04	9.31346e-03
2023/12/02	08:22:33	ok	ok	234.8780	18.255	0.023461	18.42	57.769	9.076	55083644.116850	2	244.9900	-1.46341e-03	8.20327e-17
2023/12/02	08:27:33	--	--	234.8760	18.254	0.023461	18.39	57.755	9.059	54201408.922044	5	233.2765	3.25655e-05	1.48878e-02
2023/12/02	08:27:39	--	--	234.8900	18.251	0.023461	18.43	57.728	9.078	55912086.679471	3	244.7342	-1.74908e-03	6.22086e-03
2023/12/02	08:27:46	--	--	234.8160	18.239	0.023461	18.43	57.696	9.073	54382926.994804	2	274.0375	2.09471e-04	4.14859e-16
2023/12/02	08:27:52	--	ok	234.7200	18.222	0.023461	18.33	57.682	9.018	54545778.046839	2	234.1600	6.26979e-04	4.62191e-16
2023/12/02	08:27:59	ok	ok	234.9400	18.259	0.023477	18.24	57.864	8.993	54287262.142712	4	234.9195	5.96078e-05	3.32387e-04
2023/12/02	08:32:59	ok	ok	235.1060	18.292	0.023477	18.43	57.696	9.073	55360459.201083	3	253.8431	-3.24017e-03	1.09385e-02
2023/12/02	08:37:59	ok	ok	235.0700	18.290	0.023477	18.40	57.790	9.072	56009792.887907	5	235.1944	4.71178e-05	3.79535e-04
2023/12/02	08:42:59	ok	ok	235.0620	18.289	0.023477	18.45	57.719	9.083	53821752.730739	6	235.3515	2.80912e-05	3.19425e-04
2023/12/02	08:47:59	ok	ok	235.0540	18.283	0.023477	18.40	57.713	9.060	57292216.298626	2	274.6175	1.42488e-04	4.39095e-16
2023/12/02	08:52:59	ok	ok	235.0440	18.280	0.023477	18.40	57.746	9.065	56727657.261439	2	237.1167	6.63203e-04	2.68024e-16
2023/12/02	08:57:59	ok	ok	235.0800	18.290	0.023477	18.53	57.507	9.096	57231434.802560	2	235.2913	1.70193e-05	1.70828e-16
2023/12/02	09:02:59	ok	ok	235.0880	18.288	0.023477	18.66	57.383	9.145	56677787.754308	2	237.6867	-3.35786e-04	1.92811e-15
2023/12/02	09:07:59	ok	ok	235.0920	18.291	0.023477	18.75	57.417	9.197	53787152.680123	11	235.2100	4.21626e-05	2.01249e-04
2023/12/02	09:12:59	ok	ok	235.1280	18.294	0.023477	18.83	57.319	9.228	55943970.970056	7	235.2578	4.68843e-05	3.71762e-04
2023/12/02	09:17:59	ok	ok	235.1460	18.293	0.023477	18.91	57.353	9.278	56494949.669708	2	235.1751	5.40304e-05	1.91086e-16
2023/12/02	09:22:59	ok	ok	235.1560	18.294	0.023477	18.96	57.348	9.301	55979372.445472	4	231.3395	1.73420e-05	1.15598e-02
2023/12/02	09:27:59	--	--	235.1500	18.292	0.023477	18.94	57.498	9.318	56084301.774430	4	236.0227	-4.68083e-06	4.32459e-02
2023/12/02	09:28:06	--	--	235.1600	18.288	0.023477	18.97	57.479	9.331	55538284.756408	4	230.8747	3.45392e-05	2.66050e-02
2023/12/02	09:28:13	ok	ok	235.0440	18.274	0.023477	18.93	57.443	9.302	51282137.981503	11	235.1934	4.23180e-05	2.25166e-04
2023/12/02	09:33:13	ok	ok	235.1220	18.283	0.023477	18.86	57.581	9.285	55939543.962905	2	235.4858	-9.00765e-07	1.70687e-16
2023/12/02	09:38:13	ok	ok	235.0860	18.282	0.023477	18.76	57.635	9.239	54401558.606398	6	235.2064	4.69539e-05	1.72780e-04
2023/12/02	09:43:13	ok	ok	235.0880	18.282	0.023477	18.72	57.691	9.225	57010993.921573	3	294.0216	-1.78797e-03	3.21879e-02
2023/12/02	09:48:13	ok	ok	235.0760	18.282	0.023477	18.75	57.717	9.245	55443316.485168	2	238.4267	-1.06831e-03	7.58618e-16
2023/12/02	09:53:13	ok	ok	235.0700	18.279	0.023477	18.69	57.710	9.213	54237310.516240	2	230.8844	7.26490e-04	1.05176e-15
2023/12/02	09:58:13	ok	ok	235.0540	18.281	0.023477	18.75	57.641	9.233	52820702.260047	5	235.1296	4.71485e-05	1.62739e-04
2023/12/02	10:03:13	ok	ok	235.1180	18.290	0.023477	18.96	57.380	9.306	56021621.489748	2	235.5192	-6.13260e-06	8.53314e-17
2023/12/02	10:08:13	--	--	235.1260	18.291	0.023477	19.07	57.310	9.358	53015428.435281	5	230.0074	5.75697e-05	2.56136e-02
2023/12/02	10:08:19	ok	ok	235.1580	18.290	0.023477	19.07	57.288	9.355	54828978.522642	2	233.4600	-4.33975e-04	1.15494e-15
2023/12/02	10:13:19	ok	ok	235.1360	18.284	0.023477	19.15	57.301	9.402	55887087.671542	4	239.4375	-1.26819e-03	1.11754e-02
2023/12/02	10:18:19	ok	ok	235.1280	18.290	0.023477	19.15	57.310	9.404	54267999.355260	5	235.2472	4.57710e-05	1.89901e-04
2023/12/02	10:23:19	ok	ok	235.1460	18.287	0.023477	19.21	57.296	9.433	56603240.952106	2	238.5200	-4.63300e-04	1.51898e-15
2023/12/02	10:28:19	ok	ok	235.1360	18.283	0.023477	19.18	57.411	9.437	55707970.479719	2	237.4167	6.62471e-04	8.46494e-17
2023/12/02	10:33:19	ok	ok	235.0860	18.279	0.023477	19.06	57.641	9.403	54679313.380157	3	253.7155	-3.21889e-03	1.10136e-02
2023/12/02	10:38:19	ok	ok	235.0540	18.270	0.023477	18.94	57.639	9.341	56722234.247022	4	239.7221	-7.81815e-04	2.57695e-02
2023/12/02	10:43:19	ok	ok	235.0240	18.270	0.023477	18.93	57.713	9.346	54921560.048555	2	235.2864	1.77626e-05	8.54158e-17
2023/12/02	10:48:19	ok	ok	234.9980	18.269	0.023477	18.89	57.737	9.326	54445890.142121	5	235.1341	4.78450e-05	4.31217e-04
2023/12/02	10:53:19	ok	ok	235.0380	18.278	0.023477	19.09	57.452	9.389	56508135.853988	3	249.5076	-2.22171e-03	2.69255e-03
2023/12/02	10:58:19	ok	ok	235.0540	18.278	0.023477	19.13	57.351	9.396	55841484.223762	2	235.5688	-2.01247e-05	8.53134e-17
2023/12/02	11:03:19	ok	ok	235.0640	18.276	0.023477	19.21	57.362	9.443	55634269.554471	2	238.9400	-5.39230e-04	1.67587e-15
2023/12/02	11:08:19	ok	ok	235.0740	18.280	0.023477	19.30	57.339	9.489	56683520.991739	2	250.1214	1.01732e-02	1.70826e-15
2023/12/02	11:13:19	--	--	235.0740	18.282	0.023477	19.30	57.403	9.499	55697113.404065	5	233.4775	-4.31949e-05	1.81691e-02
2023/12/02	11:13:25	--	--	235.0880	18.280	0.023477	19.30	57.403	9.499	55659993.188726	4	230.2962	2.74179e-05	2.62130e-02
2023/12/02	11:13:32	ok	ok	235.0140	18.263	0.023477	19.30	57.394	9.498	53473055.496504	4	234.2700	4.81874e-06	1.90818e-02
2023/12/02	11:18:32	ok	ok	235.0740	18.282	0.023477	19.38	57.330	9.535	54785649.325283	2	241.5078	-9.19113e-04	1.50019e-15
2023/12/02	11:23:32	ok	ok	235.0620	18.282	0.023477	19.38	57.365	9.541	49048417.206605	11	235.1310	4.23399e-05	2.73637e-04
2023/12/02	11:28:32	ok	ok	235.0560	18.273	0.023477	19.31	57.525	9.527	54179639.399256	4	229.4542	2.24885e-04	2.32228e-02
2023/12/02	11:33:32	ok	ok	235.0160	18.269	0.023477	19.20	57.704	9.492	53417076.169475	4	236.7141	-4.07167e-05	1.97207e-02
2023/12/02	11:38:32	ok	ok	234.9980	18.264	0.023477	19.15	57.731	9.473	55408282.988563	2	235.3520	1.24888e-06	1.70784e-16
2023/12/02	11:43:32	ok	ok	234.9640	18.263	0.023477	19.11	57.662	9.438	53818929.891566	2	204.4311	5.55824e-03	1.27800e-15
2023/12/02	11:48:32	ok	ok	234.9720	18.264	0.023477	19.10	57.713	9.439	55483720.090653	4	236.4516	-2.96671e-05	1.94731e-02
2023/12/02	11:53:32	ok	ok	234.9700	18.267	0.023477	19.15	57.536	9.441	56042193.657953	4	239.1869	-8.16063e-04	3.68827e-03
2023/12/02	11:58:32	ok	ok	234.9940	18.273	0.023477	19.30	57.426	9.503	55662704.463806	2	230.7489	7.35515e-04	1.32660e-15
2023/12/02	12:03:32	ok	ok	235.0120	18.271	0.023477	19.37	57.406	9.540	56986446.258073	3	249.3028	-1.93790e-03	2.31721e-03
2023/12/02	12:08:32	ok	ok	235.0040	18.272	0.023477	19.40	57.417	9.557	55309142.078456	6	235.1358	5.03690e-05	3.71292e-04
2023/12/02	12:13:32	ok	ok	235.0240	18.269	0.023477	19.43	57.401	9.571	56141138.493735	3	243.6035	-1.61411e-03	7.21570e-03
2023/12/02	12:18:32	ok	ok	235.0360	18.271	0.023477	19.45	57.394	9.585	54776565.179275	2	235.0429	5.59223e-05	1.71009e-16
2023/12/02	12:23:32	ok	ok	235.0520	18.268	0.023477	19.50	57.366	9.604	53107868.365513	6	235.1612	-8.97537e-06	2.51751e-03
2023/12/02	12:28:32	ok	ok	235.0380	18.275	0.023477	19.50	57.421	9.613	52061995.090683	2	235.0429	5.59333e-05	1.71009e-16
2023/12/02	12:33:32	ok	ok	235.0240	18.270	0.023477	19.54	57.374	9.629	49811106.868711	5	235.1213	4.77945e-05	5.16463e-04
2023/12/02	12:38:32	ok	ok	234.9880	18.260	0.023477	19.37	57.705	9.590	51675981.524954	4	229.1408	5.95671e-05	2.39040e-02
2023/12/02	12:43:32	--	--	234.9560	18.255	0.023477	19.33	57.755	9.574	52707957.310686	5	235.6455	-1.56127e-06	2.03430e-02
2023/12/02	12:43:38	ok	ok	234.9740	18.251	0.023477	19.33	57.733	9.570	53904006.229981	4	274.6365	-3.09997e-04	2.25470e-03
2023/12/02	12:48:38	ok	ok	234.9400	18.253	0.023477	19.24	57.797	9.531	49327018.238569	3	235.1310	2.92869e-05	5.00381e-06
2023/12/02	12:53:38	ok	ok	234.9480	18.257	0.023477	19.34	57.595	9.555	51542269.742261	2	235.3706	-1.65475e-06	8.53853e-17
2023/12/02	12:58:38	ok	ok	234.9880	18.266	0.023477	19.47	57.417	9.597	49700197.767720	2	235.0167	8.15398e-05	1.20935e-16
2023/12/02	13:03:38	ok	ok	234.9880	18.263	0.023477	19.55	57.417	9.644	50587520.590173	3	232.7963	-9.58012e-04	2.63667e-02
2023/12/02	13:08:38	ok	ok	234.9840	18.261	0.023477	19.57	57.343	9.641	50558597.262794	2	235.3362	3.71734e-06	8.53978e-17
2023/12/02	13:13:38	ok	ok	234.9860	18.266	0.023477	19.62	57.429	9.687	52122523.635388	4	233.5715	6.40975e-06	9.62519e-03
2023/12/02	13:18:38	ok	ok	234.9920	18.264	0.023477	19.67	57.412	9.709	54113790.309067	2	235.0505	4.84446e-05	4.98556e-16
2023/12/02	13:23:38	ok	ok	234.9940	18.264	0.023477	19.68	57.371	9.709	55714137.735000	2	270.6308	-4.79454e-03	6.12368e-16
2023/12/02	13:28:38	ok	ok	234.9860	18.264	0.023477	19.69	57.406	9.723	55330994.342739	2	235.4667	-3.58044e-04	2.56051e-16
2023/12/02	13:33:38	--	--	234.9260	18.248	0.023477	19.53	57.740	9.683	54889471.220671	2	235.7083	-6.90382e-04	1.90654e-16
2023/12/02	13:33:44	ok	ok	234.9400	18.250	0.023477	19.57	57.723	9.705	53664312.728816	5	231.6642	1.02017e-04	1.23029e-02
2023/12/02	13:38:44	ok	ok	234.9060	18.250	0.023477	19.48	57.742	9.659	53169998.588999	3	236.3499	-7.61432e-05	1.97627e-03
2023/12/02	13:43:44	ok	ok	234.8840	18.244	0.023477	19.47	57.754	9.654	54725220.989246	2	234.9167	8.14736e-05	0.00000e+00
2023/12/02	13:48:44	ok	ok	234.8780	18.250	0.023477	19.53	57.490	9.641	54957419.165368	4	232.6348	1.75875e-05	1.10792e-02
2023/12/02	13:53:44	--	--	234.9080	18.256	0.023477	19.62	57.461	9.693	54660559.419933	3	236.6177	-4.01630e-05	3.67097e-03
2023/12/02	13:53:50	--	--	234.9240	18.252	0.023477	19.62	57.429	9.687	53169366.111429	3	233.5241	-4.08571e-06	6.41688e-03
2023/12/02	13:53:57	ok	ok	234.8240	18.235	0.023477	19.60	57.456	9.675	53336331.217894	2	234.7000	5.94128e-04	4.28146e-16
2023/12/02	13:58:57	ok	ok	234.9040	18.250	0.023477	19.67	57.488	9.721	53774119.896643	2	276.1031	-4.57272e-04	2.05878e-16
2023/12/02	14:03:57	ok	ok	234.9120	18.252	0.023477	19.69	57.470	9.734	56657167.587113	2	235.0097	-9.50600e-06	1.20938e-16
2023/12/02	14:08:57	ok	ok	234.9080	18.249	0.023477	19.69	57.504	9.739	55100755.764693	4	231.8113	3.12195e-05	3.28921e-02
2023/12/02	14:13:57	ok	ok	234.8820	18.250	0.023477	19.75	57.465	9.765	53616875.741558	6	234.9872	4.80860e-05	2.58099e-04
2023/12/02	14:18:57	ok	ok	234.8800	18.248	0.023477	19.72	57.549	9.764	54192892.206009	8	234.9108	5.44452e-05	3.59467e-04
2023/12/02	14:23:57	ok	ok	234.8380	18.238	0.023477	19.58	57.768	9.720	54968596.771040	4	231.8411	3.23156e-05	9.63590e-03
2023/12/02	14:28:57	--	ok	234.7980	18.238	0.023477	19.53	57.804	9.694	53287896.493036	6	234.9590	4.11813e-05	1.57709e-04
2023/12/02	14:29:03	ok	ok	235.0320	18.269	0.023488	19.54	57.827	9.706	55173244.954134	4	234.9316	-5.90357e-05	7.12109e-03
2023/12/02	14:34:03	ok	ok	234.9500	18.261	0.023488	19.45	57.815	9.655	55288134.824229	2	234.9390	5.96445e-05	8.55421e-17
2023/12/02	14:39:03	ok	ok	234.9020	18.259	0.023488	19.43	57.920	9.657	51712880.778305	11	235.0161	4.21446e-05	2.46134e-04
2023/12/02	14:44:03	--	--	234.9020	18.255	0.023488	19.37	57.879	9.619	54351833.036467	2	234.9543	4.47139e-05	1.20967e-16
2023/12/02	14:44:09	ok	ok	234.9260	18.253	0.023488	19.40	57.873	9.633	54536521.338490	2	295.6952	-1.17529e-02	1.11472e-15
2023/12/02	14:49:09	ok	ok	234.9200	18.261	0.023488	19.50	57.649	9.651	52686839.118524	5	235.0691	4.05632e-05	1.98308e-04
2023/12/02	14:54:09	ok	ok	234.9400	18.262	0.023488	19.57	57.613	9.686	53130721.386174	2	227.0000	1.16472e-02	0.00000e+00
2023/12/02	14:59:09	ok	ok	234.9300	18.260	0.023488	19.62	57.568	9.711	49998302.212517	11	235.0293	4.25358e-05	2.70762e-04
2023/12/02	15:04:09	ok	ok	234.9340	18.259	0.023488	19.69	57.493	9.737	52506061.080242	11	235.0958	4.29919e-05	2.49295e-04
2023/12/02	15:09:09	ok	ok	234.9680	18.260	0.023488	19.69	57.545	9.746	52202639.383844	3	249.9649	-2.19181e-03	9.36667e-04
2023/12/02	15:14:09	ok	ok	234.9700	18.260	0.023488	19.72	57.507	9.757	53731923.170894	2	235.1867	5.21310e-05	8.71443e-16
2023/12/02	15:19:09	ok	ok	234.8920	18.249	0.023488	19.54	57.838	9.707	52478496.275887	6	235.0150	4.54326e-05	1.95408e-04
2023/12/02	15:24:09	--	--	234.8720	18.246	0.023488	19.44	57.868	9.656	53960121.373953	3	238.8712	-6.60102e-05	1.02502e-02
2023/12/02	15:24:15	ok	ok	234.8880	18.250	0.023488	19.50	57.842	9.684	52270468.293504	3	248.3340	-2.72245e-03	1.51088e-02
2023/12/02	15:29:15	ok	ok	234.8380	18.240	0.023488	19.35	57.974	9.625	51412912.222608	2	263.3619	-2.25870e-03	0.00000e+00
2023/12/02	15:34:15	--	ok	234.7940	18.239	0.023488	19.33	57.971	9.610	50561177.170583	6	234.9296	4.80919e-05	2.67068e-04
2023/12/02	15:34:22	ok	ok	235.0240	18.272	0.0235	19.35	57.987	9.628	52160539.114498	11	235.1969	4.26828e-05	3.40991e-04
2023/12/02	15:39:21	ok	ok	234.9860	18.267	0.0235	19.29	57.932	9.579	50823021.480873	5	235.2888	4.29986e-04	8.12149e-03
2023/12/02	15:44:21	ok	ok	234.9720	18.266	0.0235	19.27	57.929	9.570	53910313.665824	2	235.0505	4.84510e-05	4.98556e-16
2023/12/02	15:49:21	ok	ok	234.9280	18.259	0.0235	19.23	57.923	9.545	54151744.003815	2	235.0274	-2.67601e-05	1.91206e-16
2023/12/02	15:54:21	ok	ok	234.9060	18.257	0.0235	19.18	57.974	9.529	54887013.048296	4	235.4608	1.92159e-05	8.12744e-04
2023/12/02	15:59:21	ok	ok	234.8800	18.250	0.0235	19.14	57.987	9.507	53768813.509320	3	216.3815	1.78326e-03	2.73719e-02
2023/12/02	16:04:21	ok	ok	234.8520	18.249	0.0235	19.14	57.987	9.507	52277771.873619	4	234.9730	4.27681e-05	8.88567e-05
2023/12/02	16:09:21	ok	ok	234.8300	18.246	0.0235	19.07	58.053	9.479	56655310.641037	4	230.3024	9.31030e-05	1.17435e-02
2023/12/02	16:14:21	ok	ok	234.8200	18.244	0.0235	19.01	58.003	9.438	55594211.737199	4	268.8974	-4.09687e-03	8.17092e-03
2023/12/02	16:19:21	ok	ok	234.8020	18.240	0.0235	19.00	58.044	9.438	56317386.833492	2	241.4500	-9.51018e-04	1.71594e-15
2023/12/02	16:24:21	--	ok	234.7740	18.243	0.0235	18.97	57.975	9.412	56780102.355019	2	236.7476	-2.40207e-04	2.68441e-16
2023/12/02	16:24:27	ok	ok	235.0340	18.273	0.023512	19.00	58.001	9.431	54833417.564886	2	234.2667	7.20113e-04	3.43151e-16
2023/12/02	16:29:27	ok	ok	234.9400	18.271	0.023512	18.94	57.993	9.398	52231713.105314	12	235.0551	4.17989e-05	2.42366e-04
2023/12/02	16:34:27	ok	ok	234.9140	18.269	0.023512	18.91	58.033	9.389	51196322.667152	12	235.0230	4.19714e-05	2.76526e-04
2023/12/02	16:39:27	ok	ok	234.9040	18.260	0.023512	18.90	57.998	9.376	51302662.142050	12	235.0156	4.18628e-05	3.29090e-04
2023/12/02	16:44:27	ok	ok	234.9120	18.261	0.023512	18.87	58.006	9.362	55159681.304501	4	235.2980	2.75685e-05	6.32298e-03
2023/12/02	16:49:27	ok	ok	234.9080	18.259	0.023512	18.89	57.943	9.359	54719663.890596	2	235.8900	-6.91871e-04	1.14304e-15
2023/12/02	16:54:27	ok	ok	234.8800	18.252	0.023512	18.82	57.955	9.322	52300038.574895	4	235.1629	3.03655e-05	2.13823e-04
2023/12/02	16:59:27	ok	ok	234.8600	18.254	0.023512	18.84	58.012	9.347	51557647.809141	4	235.1599	2.83856e-05	2.73035e-04
2023/12/02	17:04:27	ok	ok	234.8520	18.248	0.023512	18.79	58.015	9.316	56069900.504988	2	228.6722	1.04925e-03	9.46566e-16
2023/12/02	17:09:27	ok	ok	234.8200	18.245	0.023512	18.83	57.923	9.325	50499031.217327	11	234.9399	4.21474e-05	2.57535e-04
2023/12/02	17:14:27	ok	ok	234.8420	18.248	0.023512	18.83	57.923	9.325	54962122.322380	2	251.3095	9.73328e-03	7.15272e-16
2023/12/02	17:19:27	ok	ok	234.8240	18.243	0.023512	18.80	57.897	9.305	54361756.124980	2	233.0500	4.87816e-03	5.02835e-16
2023/12/02	17:24:27	--	ok	234.7960	18.240	0.023512	18.78	57.992	9.305	51147379.128541	13	234.8908	4.25012e-05	2.34143e-04
2023/12/02	17:24:34	ok	ok	235.0420	18.275	0.023524	18.83	57.946	9.329	54337040.614285	4	235.2199	3.64517e-05	1.56898e-04
2023/12/02	17:29:33	ok	ok	235.0000	18.269	0.023524	18.80	57.910	9.307	54824264.082994	4	238.1356	-8.09973e-04	7.62943e-03
2023/12/02	17:34:33	ok	ok	234.9720	18.266	0.023524	18.78	57.873	9.286	55787989.069716	4	237.2244	2.88487e-05	5.10351e-03
2023/12/02	17:39:33	ok	ok	234.9580	18.265	0.023524	18.76	57.870	9.277	56604877.162675	3	229.3133	1.43163e-04	1.80577e-02
2023/12/02	17:44:33	ok	ok	234.9500	18.263	0.023524	18.73	57.877	9.264	53819857.884075	2	235.8878	-8.23066e-05	1.42818e-15
2023/12/02	17:49:33	ok	ok	234.9260	18.258	0.023524	18.72	57.951	9.267	55302632.653193	6	235.6410	7.45062e-05	5.59119e-03
2023/12/02	17:54:33	ok	ok	234.8960	18.256	0.023524	18.69	57.905	9.245	53287350.726016	6	235.0671	4.64382e-05	4.25226e-04
2023/12/02	17:59:33	ok	ok	234.8700	18.255	0.023524	18.66	57.964	9.238	54060371.751714	4	234.9550	4.79765e-05	9.98499e-05
2023/12/02	18:04:33	ok	ok	234.8920	18.251	0.023524	18.69	57.937	9.250	54785046.308961	2	235.8911	-9.52367e-05	1.70394e-16
[truncated: 1,476 more rows]
