# Supplementary material for: Plastic Creep Constraint in Nylon Instrument Strings
Source: Materials (Basel). 2025 Jan 7;18(2):223. doi: 10.3390/ma18020223 (PMC11766866; doi:10.3390/ma18020223)
Supplement: Supplementary file 1 [file materials-18-00223-s001.zip › data_files/string_N28_nylon/string_test_data_N28_step_3.csv]

Date	Time	+-	f0	Frequency	Tension	LengthAdj	Temp	Rel.Hm	Abs.Hm	Pk.Magnitude	Harmonics	Fitted.f0	Bend.Stiff	Fit.Error
2023/12/07	12:27:28	--	ok	234.9100	18.307	0.024254	21.27	50.724	9.417	64776995.999906	4	211.5767	1.91740e-03	4.39367e-02
2023/12/07	12:27:38	--	ok	265.5520	23.117	0.026243	21.27	50.864	9.443	68500408.684614	9	265.6080	5.10010e-05	2.53636e-04
2023/12/07	12:27:47	--	ok	279.3020	25.600	0.027263	21.21	50.951	9.428	41735627.127904	6	279.7282	5.13806e-05	2.67038e-04
2023/12/07	12:27:55	--	ok	281.5440	26.084	0.027478	21.10	51.194	9.412	44373076.631561	9	281.7371	5.34527e-05	1.96083e-04
2023/12/07	12:28:02	--	ok	282.1920	26.269	0.027563	21.01	51.405	9.402	50676000.959787	11	282.3710	5.01514e-05	2.55752e-04
2023/12/07	12:28:09	--	ok	282.4700	26.349	0.02761	20.94	51.652	9.408	48843216.347962	7	282.6357	4.96704e-05	1.51994e-04
2023/12/07	12:28:17	--	ok	282.5860	26.389	0.027641	20.80	51.908	9.379	47743780.775353	10	282.8060	4.74409e-05	2.11691e-04
2023/12/07	12:28:24	--	ok	282.6560	26.424	0.027665	20.79	52.178	9.419	46327174.476698	10	282.8576	4.77481e-05	1.48959e-04
2023/12/07	12:28:32	--	ok	282.7320	26.442	0.027685	20.77	52.271	9.428	42704067.238650	10	282.9367	4.88584e-05	1.96693e-04
2023/12/07	12:28:39	--	ok	282.7740	26.456	0.027701	20.76	52.390	9.443	46384729.996180	10	282.9791	4.72758e-05	1.82597e-04
2023/12/07	12:28:47	--	ok	282.7720	26.458	0.027714	20.70	52.576	9.445	44485456.154139	10	282.9641	4.82380e-05	1.29287e-04
2023/12/07	12:28:54	--	ok	282.7960	26.469	0.027727	20.69	52.692	9.457	42937009.391693	10	282.9762	4.89900e-05	1.57124e-04
2023/12/07	12:29:01	ok	ok	282.8300	26.466	0.027739	20.63	52.793	9.444	44867098.757804	10	283.0384	4.75729e-05	1.79232e-04
2023/12/07	12:34:01	--	ok	280.1900	25.946	0.027739	20.79	54.467	9.832	41211013.886324	10	280.1778	4.91820e-05	2.39718e-04
2023/12/07	12:34:08	--	ok	282.5780	26.412	0.027902	20.74	54.559	9.824	40054544.718784	10	282.7533	4.83194e-05	1.58250e-04
2023/12/07	12:34:14	ok	ok	282.8700	26.462	0.027927	20.73	54.556	9.816	40991091.111982	9	283.0029	4.82029e-05	2.17318e-04
2023/12/07	12:39:14	--	ok	281.3640	26.173	0.027927	20.47	55.923	9.913	41579540.420293	10	281.3858	4.80009e-05	1.88385e-04
2023/12/07	12:39:20	--	ok	282.7380	26.446	0.028021	20.47	55.988	9.925	41276416.738921	11	282.8730	4.96513e-05	1.82635e-04
2023/12/07	12:39:27	ok	ok	282.8860	26.474	0.028036	20.44	56.028	9.915	41223233.915832	9	283.0321	4.93502e-05	1.40342e-04
2023/12/07	12:44:27	--	ok	281.8500	26.264	0.028036	20.29	56.707	9.945	38592049.663056	11	281.8798	4.66508e-05	2.25561e-04
2023/12/07	12:44:34	--	ok	282.7280	26.450	0.028103	20.28	56.738	9.942	38934020.816503	10	282.9099	4.90138e-05	2.34658e-04
2023/12/07	12:44:40	ok	ok	282.8660	26.485	0.028119	20.29	56.728	9.948	38962910.045379	12	283.0732	4.81214e-05	1.86715e-04
2023/12/07	12:49:40	--	ok	282.0940	26.315	0.028119	20.23	57.078	9.977	37669768.770551	12	282.1708	4.64103e-05	1.57515e-04
2023/12/07	12:49:47	--	ok	282.7500	26.471	0.028171	20.26	57.060	9.991	39677694.866760	11	282.9893	4.73816e-05	1.63724e-04
2023/12/07	12:49:53	ok	ok	282.9240	26.495	0.028186	20.21	57.086	9.963	41145201.282647	8	283.0818	5.01938e-05	1.61067e-04
2023/12/07	12:54:53	--	ok	282.2480	26.340	0.028186	20.22	57.314	10.011	36875901.016739	12	282.2870	4.82159e-05	2.24062e-04
2023/12/07	12:55:00	--	ok	282.7840	26.477	0.028229	20.23	57.383	10.030	38686117.572136	10	282.9916	4.84305e-05	1.53442e-04
2023/12/07	12:55:06	ok	ok	282.9300	26.501	0.028242	20.22	57.389	10.024	40015021.174127	10	283.2007	4.59497e-05	4.62177e-04
2023/12/07	13:00:06	--	ok	282.3420	26.361	0.028242	20.19	57.580	10.040	36551561.906896	13	282.3741	4.82493e-05	2.19423e-04
2023/12/07	13:00:13	ok	ok	282.8180	26.480	0.02828	20.22	57.563	10.054	39775050.825025	10	283.0023	4.90746e-05	2.10661e-04
2023/12/07	13:05:12	--	ok	282.2640	26.345	0.02828	20.19	57.787	10.076	36652027.979239	11	282.2933	4.87634e-05	2.00715e-04
2023/12/07	13:05:19	--	ok	282.7780	26.482	0.028322	20.23	57.749	10.094	40100683.284049	9	282.9609	5.10946e-05	2.65137e-04
2023/12/07	13:05:25	ok	ok	282.9460	26.506	0.028335	20.21	57.659	10.063	39580678.671303	9	283.1363	4.82468e-05	2.12384e-04
2023/12/07	13:10:25	--	ok	280.8700	26.381	0.028335	20.16	57.966	10.091	37367870.525202	10	282.5151	4.63138e-05	1.92094e-04
2023/12/07	13:10:32	--	ok	284.2420	26.742	0.028458	20.15	57.932	10.076	51395041.935655	10	284.4541	4.89184e-05	2.31770e-04
2023/12/07	13:10:39	ok	ok	283.0460	26.523	0.028387	20.11	57.916	10.049	38118466.387625	10	283.2088	4.85134e-05	3.10165e-04
2023/12/07	13:15:38	--	ok	282.6180	26.417	0.028387	20.13	58.135	10.103	37239927.791953	11	282.6646	4.84100e-05	1.55382e-04
2023/12/07	13:15:45	ok	ok	282.8380	26.473	0.028408	20.15	58.029	10.093	41578248.938979	10	282.9694	4.98947e-05	1.95946e-04
2023/12/07	13:20:44	--	ok	282.3880	26.368	0.028408	20.13	58.222	10.118	41761681.063757	11	282.4149	4.86896e-05	1.58672e-04
2023/12/07	13:20:50	ok	ok	282.8780	26.474	0.028444	20.12	58.134	10.095	38831302.168475	10	282.9421	5.02108e-05	1.84968e-04
2023/12/07	13:25:50	--	ok	282.4060	26.370	0.028444	20.07	58.300	10.091	41807194.098122	13	282.4297	4.87707e-05	1.82248e-04
2023/12/07	13:25:57	ok	ok	282.8500	26.476	0.028478	20.09	58.326	10.111	43552405.402588	11	283.0109	4.71071e-05	3.82880e-04
2023/12/07	13:30:56	--	ok	282.3680	26.373	0.028478	20.05	58.470	10.111	43260072.794881	11	282.4418	4.87532e-05	2.41660e-04
2023/12/07	13:31:03	ok	ok	282.8200	26.482	0.028514	20.07	58.460	10.119	42913640.449099	11	282.9875	4.88244e-05	3.47137e-04
2023/12/07	13:36:02	--	ok	282.3900	26.382	0.028514	20.04	58.459	10.101	37515864.108089	11	282.4747	4.88105e-05	2.18059e-04
2023/12/07	13:36:09	--	ok	280.9720	26.490	0.028549	20.07	58.483	10.123	40878982.745525	10	283.0650	4.90609e-05	2.57904e-04
2023/12/07	13:36:15	--	ok	284.5960	26.829	0.028666	19.92	58.528	10.045	50870038.012157	11	284.8261	5.02939e-05	1.71195e-04
2023/12/07	13:36:22	ok	ok	283.0960	26.542	0.028575	19.86	58.735	10.048	41306128.752499	11	283.2809	4.81804e-05	2.45153e-04
2023/12/07	13:41:22	--	ok	282.7420	26.463	0.028575	19.99	58.689	10.116	38349568.480982	11	282.9028	4.74921e-05	1.84415e-04
2023/12/07	13:41:29	--	ok	281.3100	26.507	0.028589	20.04	58.697	10.142	43047468.665834	11	283.0929	4.91008e-05	1.66777e-04
2023/12/07	13:41:36	--	ok	284.4000	26.788	0.028687	20.01	58.593	10.109	50177396.879462	11	284.6353	5.00333e-05	2.02756e-04
2023/12/07	13:41:42	ok	ok	283.0500	26.531	0.028607	19.91	58.624	10.054	42892267.627191	11	283.2210	5.00544e-05	1.98816e-04
2023/12/07	13:46:42	--	ok	282.7280	26.459	0.028607	19.82	58.894	10.050	38475342.301158	11	282.8716	4.69927e-05	1.75447e-04
2023/12/07	13:46:48	ok	ok	282.8880	26.500	0.028622	19.85	58.898	10.066	42624002.640116	11	283.0853	4.89431e-05	1.50795e-04
2023/12/07	13:51:48	--	ok	282.4860	26.410	0.028622	19.75	59.023	10.030	39693067.346404	11	282.6346	4.78606e-05	1.76477e-04
2023/12/07	13:51:55	ok	ok	282.9120	26.512	0.028651	19.77	59.059	10.045	42187666.594171	11	283.1110	4.82422e-05	2.11960e-04
2023/12/07	13:56:54	--	ok	282.5680	26.425	0.028651	19.67	59.097	9.993	40632366.483892	11	282.6785	4.60896e-05	2.26460e-04
2023/12/07	13:57:01	ok	ok	282.8760	26.502	0.028676	19.68	59.123	10.006	40600992.351211	11	283.0722	4.82896e-05	3.02670e-04
2023/12/07	14:02:00	--	ok	282.5800	26.430	0.028676	19.74	58.926	10.005	37155014.224474	11	282.6745	4.77032e-05	2.11399e-04
2023/12/07	14:02:07	ok	ok	282.8560	26.508	0.0287	19.78	58.909	10.027	39088209.326967	11	283.0658	4.86876e-05	2.16593e-04
2023/12/07	14:07:06	--	ok	282.5840	26.428	0.0287	19.85	58.863	10.060	38818018.793735	11	282.6728	4.76347e-05	2.32572e-04
2023/12/07	14:07:12	ok	ok	282.8640	26.501	0.028724	19.81	58.871	10.038	39091025.847542	11	283.0544	4.76990e-05	2.50413e-04
2023/12/07	14:12:12	--	ok	282.5720	26.425	0.028724	19.79	58.921	10.037	38490029.241921	10	282.6275	4.87402e-05	1.86954e-04
2023/12/07	14:12:19	ok	ok	282.8480	26.504	0.028748	19.84	58.927	10.063	39358670.675137	10	283.0208	5.04195e-05	2.05911e-04
2023/12/07	14:17:18	--	ok	282.5860	26.423	0.028748	19.81	58.978	10.056	38887299.280306	11	282.6192	4.85988e-05	2.17189e-04
2023/12/07	14:17:25	ok	ok	282.8600	26.500	0.028772	19.77	58.972	10.030	41719923.436688	10	282.9927	4.93377e-05	2.05763e-04
2023/12/07	14:22:24	--	ok	282.5560	26.429	0.028772	19.79	58.996	10.050	41768419.760566	10	282.6696	4.64098e-05	2.92849e-04
2023/12/07	14:22:31	ok	ok	282.9240	26.514	0.028797	19.79	58.967	10.045	40745200.921636	10	283.0272	5.09628e-05	2.40219e-04
2023/12/07	14:27:30	--	ok	282.5960	26.431	0.028797	19.82	59.013	10.070	40093987.378199	11	282.7084	4.65229e-05	2.34230e-04
2023/12/07	14:27:37	ok	ok	282.9760	26.511	0.028821	19.81	59.054	10.069	39024220.219886	9	283.0539	4.93845e-05	2.48219e-04
2023/12/07	14:32:36	--	ok	282.6240	26.435	0.028821	19.74	59.184	10.049	40574564.356786	10	282.7155	4.69580e-05	2.45296e-04
2023/12/07	14:32:43	ok	ok	282.9400	26.504	0.028842	19.79	59.150	10.076	38443164.018713	9	283.0384	5.05371e-05	2.72165e-04
2023/12/07	14:37:42	--	ok	282.6300	26.434	0.028842	19.75	59.187	10.057	41457039.425820	10	282.6606	4.82168e-05	2.00357e-04
2023/12/07	14:37:49	ok	ok	282.9340	26.501	0.028863	19.75	59.142	10.050	39128621.836322	10	282.9965	4.97374e-05	2.00989e-04
2023/12/07	14:42:48	--	ok	282.6180	26.431	0.028863	19.77	59.178	10.065	42907388.229009	11	282.6540	4.73215e-05	2.46188e-04
2023/12/07	14:42:55	ok	ok	282.9860	26.503	0.028885	19.82	59.141	10.092	39898506.933044	10	283.0817	4.75004e-05	2.90495e-04
2023/12/07	14:47:54	--	ok	282.6100	26.429	0.028885	19.69	59.252	10.035	45632758.261164	12	282.6336	4.73682e-05	2.11699e-04
2023/12/07	14:48:01	ok	ok	282.9400	26.504	0.028908	19.72	59.301	10.061	43505789.948120	9	283.0064	5.03420e-05	1.59208e-04
2023/12/07	14:53:00	--	ok	282.5780	26.429	0.028908	19.60	59.457	10.012	45061670.055520	10	282.6527	4.77396e-05	2.54333e-04
2023/12/07	14:53:07	ok	ok	282.9760	26.512	0.028932	19.61	59.457	10.020	46262781.466210	11	283.0340	5.02725e-05	2.72980e-04
2023/12/07	14:58:06	--	ok	282.6260	26.447	0.028932	19.57	59.516	10.006	45080601.757039	11	282.7312	4.69873e-05	2.58953e-04
2023/12/07	14:58:13	ok	ok	282.9540	26.517	0.028953	19.54	59.458	9.979	43660051.233952	10	283.0420	4.99536e-05	2.29713e-04
2023/12/07	15:03:12	--	ok	282.6260	26.448	0.028953	19.43	59.619	9.941	45125444.946725	11	282.6839	4.91919e-05	1.90341e-04
2023/12/07	15:03:19	ok	ok	282.9640	26.523	0.028975	19.45	59.632	9.958	44371541.887293	11	283.0783	4.92559e-05	2.18628e-04
2023/12/07	15:08:18	--	ok	282.6620	26.453	0.028975	19.44	59.548	9.937	44968789.118394	10	282.7594	4.70689e-05	2.49174e-04
2023/12/07	15:08:24	ok	ok	282.9160	26.516	0.028994	19.44	59.521	9.932	41705591.087733	10	283.0726	4.90567e-05	2.95034e-04
2023/12/07	15:13:24	--	ok	282.6860	26.459	0.028994	19.53	59.403	9.962	43344065.813154	11	282.7697	4.76151e-05	2.26930e-04
2023/12/07	15:13:31	ok	ok	282.9540	26.517	0.029012	19.54	59.371	9.965	42215935.953714	10	283.0972	4.73329e-05	2.47273e-04
2023/12/07	15:18:30	--	ok	282.6740	26.452	0.029012	19.51	59.324	9.940	42686372.205239	11	282.7541	4.76241e-05	2.18305e-04
2023/12/07	15:18:37	ok	ok	282.9200	26.516	0.029031	19.54	59.339	9.959	42276789.392361	11	283.0891	4.82710e-05	2.20528e-04
2023/12/07	15:23:36	--	ok	282.6540	26.458	0.029031	19.54	59.403	9.970	41540722.329702	10	282.7502	4.78579e-05	2.41927e-04
2023/12/07	15:23:43	ok	ok	282.9580	26.518	0.029051	19.57	59.397	9.986	41238191.107260	11	283.0999	4.84002e-05	2.17816e-04
2023/12/07	15:28:42	--	ok	282.7200	26.456	0.029051	19.60	59.348	9.994	41103670.877020	12	282.7509	4.86702e-05	2.31392e-04
2023/12/07	15:28:49	ok	ok	282.8900	26.500	0.029067	19.55	59.374	9.973	40479151.156092	9	282.9843	4.95107e-05	2.20052e-04
2023/12/07	15:33:48	--	ok	282.6700	26.449	0.029067	19.55	59.493	9.993	41557363.403199	12	282.7173	4.74919e-05	2.35621e-04
2023/12/07	15:33:55	ok	ok	282.9460	26.506	0.029085	19.61	59.416	10.013	40589560.690776	9	283.0715	4.86950e-05	2.45486e-04
2023/12/07	15:38:54	--	ok	282.6660	26.445	0.029085	19.55	59.449	9.986	41782630.267077	12	282.7026	4.88343e-05	2.17534e-04
2023/12/07	15:39:01	ok	ok	282.8660	26.508	0.029105	19.57	59.507	10.005	39919522.262179	10	283.0540	4.77482e-05	2.63024e-04
2023/12/07	15:44:00	--	ok	282.6540	26.442	0.029105	19.54	59.554	9.995	38524658.229818	10	282.7461	4.77420e-05	2.66167e-04
2023/12/07	15:44:07	ok	ok	282.8760	26.508	0.029125	19.51	59.507	9.970	42489702.776389	9	283.0102	5.22192e-05	2.25138e-04
2023/12/07	15:49:06	--	ok	282.6200	26.456	0.029125	19.44	59.692	9.961	38811043.668595	10	282.7513	4.80455e-05	2.06445e-04
2023/12/07	15:49:13	ok	ok	282.9500	26.517	0.029146	19.44	59.710	9.964	44267333.975134	10	283.1463	4.79203e-05	3.02198e-04
2023/12/07	15:54:12	--	ok	282.6940	26.461	0.029146	19.33	59.765	9.907	40541120.923713	11	282.8063	4.78564e-05	2.52462e-04
2023/12/07	15:54:18	ok	ok	282.8760	26.511	0.029164	19.33	59.747	9.904	42359191.120337	10	283.0457	5.06835e-05	2.18022e-04
2023/12/07	15:59:18	--	ok	282.6200	26.460	0.029164	19.27	59.879	9.892	39967719.772291	10	282.8298	4.72492e-05	3.66198e-04
2023/12/07	15:59:25	ok	ok	282.9660	26.525	0.029186	19.30	59.852	9.905	46544768.493167	9	283.1241	5.09654e-05	2.11749e-04
2023/12/07	16:04:24	--	ok	282.7380	26.475	0.029186	19.24	59.866	9.873	39368890.044146	10	282.8649	4.79091e-05	2.46683e-04
2023/12/07	16:04:31	ok	ok	282.9280	26.519	0.0292	19.23	59.852	9.863	43393755.085339	10	283.1291	4.86119e-05	2.85178e-04
2023/12/07	16:09:30	--	ok	282.7300	26.473	0.0292	19.30	59.681	9.876	41946662.196340	10	282.8705	4.76474e-05	2.71567e-04
2023/12/07	16:09:37	ok	ok	282.8900	26.522	0.029216	19.34	59.637	9.894	43887707.909214	9	283.1182	4.99314e-05	2.35043e-04
2023/12/07	16:14:36	--	ok	281.5560	26.472	0.029216	19.35	59.608	9.897	39078369.061018	10	282.8768	4.78493e-05	2.71814e-04
2023/12/07	16:14:43	--	ok	283.9760	26.706	0.029299	19.35	59.628	9.900	53981975.672775	10	284.2088	4.95364e-05	2.05239e-04
2023/12/07	16:14:50	ok	ok	283.0660	26.541	0.029244	19.30	59.612	9.865	43967697.958835	9	283.2581	4.96617e-05	3.19112e-04
2023/12/07	16:19:49	ok	ok	282.8980	26.512	0.029244	19.40	59.554	9.913	41274205.282569	12	283.0645	4.72669e-05	2.33677e-04
2023/12/07	16:24:49	--	ok	282.6820	26.459	0.029244	19.37	59.663	9.915	40651491.767298	11	282.8245	4.81910e-05	2.40759e-04
2023/12/07	16:24:56	ok	ok	282.8060	26.506	0.029261	19.40	59.626	9.925	46360812.891851	9	283.0394	5.06178e-05	2.28076e-04
2023/12/07	16:29:55	--	ok	282.5680	26.459	0.029261	19.41	59.646	9.936	41757870.290897	11	282.8268	4.79083e-05	2.04713e-04
2023/12/07	16:30:02	ok	ok	283.0280	26.527	0.029286	19.44	59.548	9.937	46412900.864786	9	283.2149	4.99961e-05	2.17635e-04
2023/12/07	16:35:01	--	ok	282.7740	26.482	0.029286	19.37	59.681	9.918	43453955.141449	10	282.9508	4.90231e-05	2.84682e-04
2023/12/07	16:35:08	ok	ok	283.0080	26.528	0.029299	19.48	59.637	9.976	45263545.135696	10	283.1800	4.94543e-05	1.89878e-04
2023/12/07	16:40:07	--	ok	282.7400	26.468	0.029299	19.41	59.677	9.941	40856202.146307	10	282.9006	4.77735e-05	2.11159e-04
2023/12/07	16:40:14	ok	ok	282.9820	26.513	0.029314	19.44	59.672	9.957	43576322.971777	8	283.1222	5.02549e-05	2.07498e-04
2023/12/07	16:45:13	--	ok	282.7640	26.468	0.029314	19.43	59.649	9.946	41268500.738572	11	282.8952	4.81147e-05	2.35823e-04
2023/12/07	16:45:20	ok	ok	282.9400	26.511	0.029327	19.45	59.632	9.958	44147123.228390	9	283.1006	4.94356e-05	2.15553e-04
2023/12/07	16:50:19	--	ok	282.6940	26.452	0.029327	19.24	59.925	9.882	41881617.512873	11	282.8249	4.83065e-05	2.91765e-04
2023/12/07	16:50:26	ok	ok	282.9280	26.509	0.029345	19.27	59.930	9.900	43899333.942714	9	283.1172	4.90230e-05	3.18452e-04
2023/12/07	16:55:25	--	ok	282.6840	26.459	0.029345	19.23	59.924	9.874	42114525.458034	11	282.8362	4.77676e-05	2.06923e-04
2023/12/07	16:55:32	ok	ok	282.9440	26.520	0.029362	19.23	59.902	9.871	42619021.437311	10	283.1136	4.90363e-05	2.19793e-04
2023/12/07	17:00:31	--	ok	282.6920	26.466	0.029362	19.18	59.980	9.859	40924228.861222	9	282.8645	4.94559e-05	2.21688e-04
2023/12/07	17:00:38	ok	ok	282.9660	26.524	0.02938	19.18	59.969	9.857	45376398.144610	10	283.1286	4.97348e-05	2.16768e-04
2023/12/07	17:05:37	--	ok	282.7560	26.478	0.02938	19.13	60.031	9.835	43623530.074617	10	282.9127	4.81457e-05	2.64106e-04
2023/12/07	17:05:44	ok	ok	282.9440	26.526	0.029394	19.20	60.021	9.873	44192514.538068	9	283.1516	5.02985e-05	2.86201e-04
2023/12/07	17:10:43	--	ok	282.7960	26.476	0.029394	19.07	59.992	9.796	36712550.599110	10	282.9181	4.74924e-05	2.59579e-04
2023/12/07	17:10:49	ok	ok	282.9260	26.510	0.029406	19.13	59.980	9.826	43627917.522434	10	283.1145	4.77495e-05	2.29371e-04
2023/12/07	17:15:49	--	ok	282.7800	26.470	0.029406	19.20	59.738	9.827	38996905.727674	9	282.8646	5.03422e-05	2.07287e-04
2023/12/07	17:15:56	ok	ok	282.9380	26.510	0.029418	19.24	59.783	9.859	41230303.363835	10	283.0824	4.91732e-05	2.22147e-04
2023/12/07	17:20:56	--	ok	282.7720	26.468	0.029418	19.25	59.756	9.862	40725149.682045	10	282.8743	4.78749e-05	2.16869e-04
2023/12/07	17:21:03	ok	ok	282.9140	26.503	0.029431	19.25	59.736	9.859	46803968.633262	11	283.0597	4.96327e-05	2.16511e-04
2023/12/07	17:26:02	--	ok	282.6800	26.456	0.029431	19.25	59.715	9.855	45544486.605710	9	282.8478	4.86024e-05	2.36706e-04
2023/12/07	17:26:09	ok	ok	282.9860	26.517	0.02945	19.29	59.760	9.882	44413346.168065	10	283.1268	4.88098e-05	2.00867e-04
2023/12/07	17:31:08	ok	ok	282.8360	26.472	0.02945	19.27	59.768	9.874	42549844.553331	11	282.8868	4.82738e-05	2.42225e-04
2023/12/07	17:36:08	--	ok	282.6180	26.423	0.02945	19.29	59.741	9.878	44954930.108508	10	282.7020	4.79495e-05	1.91017e-04
2023/12/07	17:36:15	ok	ok	282.9420	26.508	0.029471	19.31	59.805	9.905	46513133.681335	9	283.0430	5.00705e-05	1.60213e-04
2023/12/07	17:41:14	--	ok	282.7140	26.456	0.029471	19.30	59.814	9.898	45848510.419828	10	282.8380	4.74532e-05	2.31259e-04
2023/12/07	17:41:21	ok	ok	282.9680	26.508	0.029488	19.33	59.818	9.916	43597466.841518	10	283.1014	4.85411e-05	2.55189e-04
2023/12/07	17:46:20	--	ok	282.7700	26.462	0.029488	19.29	59.852	9.897	41935587.269166	8	282.8469	4.81948e-05	1.16562e-04
2023/12/07	17:46:26	ok	ok	282.8960	26.503	0.029501	19.33	59.857	9.922	43470471.208303	9	283.0837	5.11435e-05	1.74642e-04
2023/12/07	17:51:26	--	ok	282.6320	26.449	0.029501	19.18	60.090	9.877	44727204.606655	10	282.8426	4.73594e-05	2.34877e-04
2023/12/07	17:51:33	ok	ok	282.9800	26.524	0.029522	19.21	60.044	9.885	46393682.139517	9	283.1600	4.99444e-05	2.38522e-04
2023/12/07	17:56:32	--	ok	282.7260	26.474	0.029522	19.10	60.127	9.833	45058470.918429	10	282.9560	4.67979e-05	3.36614e-04
2023/12/07	17:56:38	ok	ok	283.0020	26.524	0.029538	19.14	60.085	9.851	48926356.750210	9	283.1885	4.96462e-05	2.56689e-04
2023/12/07	18:01:38	--	ok	282.7720	26.481	0.029538	19.07	60.116	9.816	45627200.446663	9	282.9192	4.97726e-05	2.85333e-04
2023/12/07	18:01:45	ok	ok	282.9940	26.522	0.029551	19.09	60.148	9.829	45977998.029443	8	283.1368	5.01403e-05	2.42138e-04
2023/12/07	18:06:44	--	ok	282.7520	26.477	0.029551	18.99	60.172	9.776	45278026.533321	10	282.9212	4.75360e-05	2.73425e-04
2023/12/07	18:06:51	ok	ok	282.9480	26.519	0.029565	18.94	60.227	9.760	49449814.126574	10	283.0989	4.91159e-05	1.90442e-04
2023/12/07	18:11:50	ok	ok	282.8000	26.485	0.029565	19.01	60.127	9.784	45403571.774359	9	282.9189	4.93976e-05	2.22444e-04
2023/12/07	18:16:50	--	ok	282.6380	26.444	0.029565	19.09	59.934	9.794	47663823.984949	10	282.8071	4.69923e-05	2.60573e-04
2023/12/07	18:16:57	ok	ok	282.9500	26.515	0.029586	19.10	59.947	9.804	49762184.709244	10	283.1088	4.96824e-05	3.15328e-04
2023/12/07	18:21:56	--	ok	282.7580	26.472	0.029586	19.17	59.864	9.832	49667436.659072	9	282.8882	4.97869e-05	2.11142e-04
2023/12/07	18:22:03	ok	ok	282.9480	26.518	0.029599	19.18	59.866	9.840	46171295.293719	10	283.1467	4.85864e-05	2.56183e-04
2023/12/07	18:27:02	--	ok	282.7680	26.481	0.029599	19.23	59.814	9.856	44260801.125535	9	282.9324	4.89520e-05	2.62786e-04
2023/12/07	18:27:08	ok	ok	282.9840	26.518	0.029612	19.21	59.802	9.845	48175156.957859	10	283.1413	5.04845e-05	2.46337e-04
2023/12/07	18:32:08	--	ok	282.7740	26.474	0.029612	19.20	59.847	9.845	46552726.883922	9	282.8956	5.17787e-05	2.83945e-04
2023/12/07	18:32:15	ok	ok	282.9880	26.520	0.029625	19.24	59.866	9.873	49218355.800374	9	283.1562	4.96582e-05	1.58752e-04
2023/12/07	18:37:14	ok	ok	282.8020	26.480	0.029625	19.24	59.905	9.879	44667753.063377	9	282.9209	5.04966e-05	1.79231e-04
2023/12/07	18:42:14	--	ok	282.6100	26.435	0.029625	19.25	59.907	9.887	47029414.858758	10	282.7492	4.88170e-05	1.72261e-04
2023/12/07	18:42:21	ok	ok	282.9180	26.509	0.029647	19.23	59.873	9.866	47388006.128079	9	283.0902	5.03720e-05	2.30377e-04
2023/12/07	18:47:20	--	ok	282.7500	26.461	0.029647	19.17	60.058	9.864	43438294.197095	11	282.8620	4.91448e-05	2.03548e-04
2023/12/07	18:47:27	ok	ok	282.9820	26.516	0.029661	19.18	60.070	9.874	48397217.614232	9	283.1088	5.05609e-05	2.07396e-04
2023/12/07	18:52:26	--	ok	282.7480	26.466	0.029661	19.11	60.130	9.842	46148399.968973	10	282.8807	4.85329e-05	2.67876e-04
2023/12/07	18:52:33	ok	ok	282.9760	26.513	0.029676	19.14	60.125	9.858	48756194.302123	9	283.0952	5.10662e-05	1.94865e-04
2023/12/07	18:57:32	--	ok	282.7580	26.473	0.029676	19.09	60.177	9.834	47694315.712224	10	282.9231	4.83412e-05	2.56572e-04
2023/12/07	18:57:38	ok	ok	283.0040	26.522	0.029689	19.15	60.148	9.869	49525277.493137	10	283.1821	4.91949e-05	2.49236e-04
2023/12/07	19:02:38	--	ok	282.7740	26.481	0.029689	19.04	60.150	9.805	47625662.295799	10	282.9202	4.89288e-05	2.00540e-04
2023/12/07	19:02:45	ok	ok	282.9920	26.519	0.029702	19.06	60.122	9.808	49575614.000556	8	283.1060	5.18699e-05	2.44015e-04
2023/12/07	19:07:44	ok	ok	282.8000	26.474	0.029702	19.01	60.186	9.794	47624234.636196	9	282.9095	5.05139e-05	2.52844e-04
2023/12/07	19:12:44	--	ok	282.6580	26.443	0.029702	19.15	59.934	9.834	48055470.068784	10	282.8158	4.79977e-05	3.41630e-04
2023/12/07	19:12:51	ok	ok	282.9640	26.512	0.029722	19.17	59.966	9.849	48743260.130858	10	283.1263	4.90975e-05	2.24361e-04
2023/12/07	19:17:50	--	ok	282.7740	26.471	0.029722	19.24	59.916	9.881	48985320.936329	9	282.9147	5.02813e-05	2.77088e-04
2023/12/07	19:17:56	ok	ok	282.9940	26.517	0.029735	19.23	59.893	9.869	48953823.867122	10	283.1642	4.93744e-05	2.03431e-04
2023/12/07	19:22:56	ok	ok	282.8040	26.472	0.029735	19.24	59.866	9.873	49831642.668070	10	282.9193	5.00023e-05	2.44032e-04
2023/12/07	19:27:56	--	ok	282.6260	26.433	0.029735	19.29	59.852	9.897	50038074.222836	10	282.7861	4.87623e-05	2.65887e-04
2023/12/07	19:28:03	ok	ok	282.9840	26.510	0.029756	19.34	59.901	9.938	49658549.837960	9	283.1114	5.16698e-05	2.13048e-04
2023/12/07	19:33:02	--	ok	282.7860	26.466	0.029756	19.33	59.828	9.918	48339488.742315	10	282.9088	4.89774e-05	2.00457e-04
2023/12/07	19:33:08	ok	ok	282.9680	26.513	0.029768	19.38	59.855	9.955	47443998.142741	10	283.1304	5.00089e-05	2.33122e-04
2023/12/07	19:38:08	--	ok	282.7940	26.470	0.029768	19.33	59.957	9.939	45396204.578240	9	282.8872	5.13033e-05	1.74339e-04
2023/12/07	19:38:15	ok	ok	282.9800	26.507	0.02978	19.34	59.992	9.953	50840553.939505	9	283.1023	5.12646e-05	2.01020e-04
2023/12/07	19:43:14	--	ok	282.7680	26.466	0.02978	19.31	59.925	9.924	46207240.183073	9	282.8875	5.09481e-05	2.35648e-04
2023/12/07	19:43:21	ok	ok	282.9840	26.513	0.029794	19.33	59.989	9.944	49552390.808526	8	283.1145	5.20797e-05	2.01583e-04
2023/12/07	19:48:20	--	ok	282.7800	26.469	0.029794	19.23	60.237	9.926	46764337.459191	9	282.9016	5.03678e-05	2.75370e-04
2023/12/07	19:48:27	ok	ok	282.9280	26.504	0.029806	19.21	60.208	9.912	49332125.088131	10	283.0959	5.09086e-05	2.09623e-04
2023/12/07	19:53:26	--	ok	282.7620	26.475	0.029806	19.15	60.269	9.889	45861129.547775	10	282.9159	4.84579e-05	2.31517e-04
2023/12/07	19:53:33	ok	ok	282.9900	26.512	0.02982	19.17	60.241	9.894	46439827.966162	10	283.1408	5.08394e-05	2.71518e-04
2023/12/07	19:58:32	--	ok	281.0280	26.471	0.02982	19.14	60.226	9.874	43816687.065692	10	282.9601	4.88018e-05	2.58672e-04
2023/12/07	19:58:39	--	ok	284.6320	26.819	0.029932	19.13	60.244	9.870	52350617.891011	10	284.8000	5.15548e-05	1.70155e-04
2023/12/07	19:58:46	--	ok	281.5360	26.526	0.02984	19.14	60.166	9.865	45017440.880084	10	283.1684	5.12244e-05	2.59291e-04
2023/12/07	19:58:52	--	ok	284.3720	26.761	0.029923	19.04	60.241	9.820	51135434.147797	11	284.5321	5.12298e-05	2.74516e-04
2023/12/07	19:58:59	ok	ok	283.0580	26.515	0.029845	18.99	60.386	9.811	44605235.865346	10	283.1064	5.23899e-05	1.68607e-04
2023/12/07	20:03:59	--	ok	281.2880	26.513	0.029845	19.13	60.235	9.868	45398162.884752	10	283.1275	4.98547e-05	3.22646e-04
2023/12/07	20:04:06	--	ok	284.5640	26.807	0.029942	19.11	60.200	9.853	53294280.161253	11	284.7637	5.04877e-05	2.33315e-04
2023/12/07	20:04:13	--	ok	281.4340	26.523	0.029853	19.10	60.218	9.848	42421880.082821	10	283.1745	5.13324e-05	2.16642e-04
2023/12/07	20:04:19	--	ok	284.3820	26.773	0.029942	18.94	60.287	9.770	51127430.830740	11	284.5970	5.11385e-05	2.59015e-04
2023/12/07	20:04:26	--	ok	281.3220	26.527	0.029864	18.87	60.502	9.765	48305266.422673	10	283.2100	5.05422e-05	2.42163e-04
2023/12/07	20:04:33	--	ok	284.6120	26.819	0.029959	18.80	60.713	9.757	50502595.841303	11	284.8104	4.97585e-05	2.17549e-04
2023/12/07	20:04:40	--	ok	281.4320	26.534	0.029868	18.78	60.821	9.759	44856093.896290	8	283.2230	4.95857e-05	1.33853e-04
2023/12/07	20:04:47	--	ok	284.5740	26.806	0.029956	18.72	60.853	9.731	49928859.441363	10	284.7922	4.95994e-05	2.31194e-04
2023/12/07	20:04:53	--	ok	281.2980	26.530	0.029868	18.65	61.004	9.715	47200145.053808	10	283.2191	4.95633e-05	3.68612e-04
2023/12/07	20:05:00	--	ok	284.6200	26.819	0.029964	18.65	61.146	9.737	53333651.292447	11	284.8384	5.04048e-05	2.72979e-04
2023/12/07	20:05:07	--	ok	281.3980	26.539	0.029872	18.63	61.233	9.744	48322977.758294	10	283.2713	4.96583e-05	3.27997e-04
2023/12/07	20:05:14	--	ok	284.5820	26.817	0.029962	18.60	61.292	9.736	51205902.237349	12	284.8137	4.96996e-05	2.55778e-04
2023/12/07	20:05:21	--	ok	281.4180	26.539	0.029873	18.59	61.389	9.742	48574964.166230	8	283.2374	5.07625e-05	4.96990e-05
2023/12/07	20:05:28	--	ok	284.5580	26.811	0.029962	18.58	61.418	9.739	50641213.972227	10	284.8149	5.07261e-05	2.81753e-04
2023/12/07	20:05:34	--	ok	281.3520	26.541	0.029874	18.55	61.463	9.729	50118606.504207	10	283.2414	5.14024e-05	1.92477e-04
2023/12/07	20:05:41	--	ok	284.6680	26.820	0.029967	18.53	61.523	9.731	47787768.802460	11	284.8693	5.04766e-05	2.51754e-04
2023/12/07	20:05:48	--	ok	281.3960	26.530	0.029873	18.52	61.622	9.738	53088536.646531	10	283.1995	5.21555e-05	2.93218e-04
2023/12/07	20:05:55	--	ok	284.5380	26.805	0.029963	18.52	61.550	9.726	50559255.092592	11	284.7573	5.22715e-05	2.27203e-04
2023/12/07	20:06:02	--	ok	281.6220	26.543	0.029877	18.53	61.595	9.743	52902066.618576	11	283.2818	5.05453e-05	2.80477e-04
2023/12/07	20:06:08	--	ok	282.7840	26.771	0.029954	18.50	61.590	9.725	51313663.949340	12	284.6282	5.02640e-05	2.73932e-04
2023/12/07	20:06:15	--	ok	284.6040	26.812	0.029967	18.49	61.637	9.725	44210944.177680	10	284.7857	5.01166e-05	2.51839e-04
2023/12/07	20:06:22	--	ok	281.3400	26.535	0.029876	18.52	61.683	9.747	56447730.022971	10	283.2288	5.24738e-05	2.43943e-04
2023/12/07	20:06:29	ok	ok	282.8640	26.821	0.02997	18.49	61.729	9.739	45462630.869828	10	284.8495	5.03139e-05	2.22871e-04
2023/12/07	20:11:29	--	ok	284.5540	26.806	0.02997	19.21	59.911	9.863	42754892.254418	10	284.7410	4.95280e-05	2.75424e-04
2023/12/07	20:11:36	--	ok	281.4640	26.536	0.029882	19.23	59.924	9.874	52982261.821912	10	283.2168	5.09685e-05	2.91821e-04
2023/12/07	20:11:42	ok	ok	282.8460	26.784	0.029969	19.15	59.965	9.839	48786580.085027	12	284.6919	5.00679e-05	2.73802e-04
2023/12/07	20:16:42	ok	ok	282.8840	26.751	0.029969	19.25	59.998	9.902	56083087.276510	7	284.4915	6.19200e-05	9.09729e-04
2023/12/07	20:21:42	--	ok	282.5040	26.707	0.029969	19.30	59.974	9.925	51825414.677286	11	284.2843	5.01837e-05	2.59924e-04
2023/12/07	20:21:49	--	ok	284.5440	26.805	0.029997	19.34	59.980	9.951	47486361.856032	10	284.7866	5.00887e-05	2.39541e-04
2023/12/07	20:21:55	--	ok	281.6600	26.537	0.02991	19.34	59.889	9.936	51338371.348941	10	283.2625	5.02711e-05	2.74987e-04
2023/12/07	20:22:02	ok	ok	282.8120	26.739	0.029986	19.27	59.901	9.896	49291530.104567	11	284.4747	5.14461e-05	3.19762e-04
2023/12/07	20:27:02	--	ok	282.3700	26.715	0.029986	19.29	59.953	9.913	47529901.423014	11	284.3207	5.02207e-05	2.92331e-04
2023/12/07	20:27:09	--	ok	284.6880	26.832	0.030022	19.31	59.947	9.928	50264388.117928	11	284.9338	5.13393e-05	2.92355e-04
2023/12/07	20:27:15	--	ok	281.6400	26.528	0.029926	19.24	59.957	9.888	50168204.169514	11	283.2152	5.16951e-05	2.83478e-04
2023/12/07	20:27:22	--	ok	284.2420	26.745	0.030003	19.17	60.098	9.871	50163714.638816	11	284.4945	5.20413e-05	2.73836e-04
2023/12/07	20:27:29	ok	ok	283.2000	26.534	0.029933	19.09	60.269	9.849	45751323.171141	8	283.2303	5.14139e-05	1.20539e-04
2023/12/07	20:32:29	--	ok	281.4700	26.552	0.029933	19.35	59.992	9.961	45142141.001391	10	283.3614	5.06983e-05	2.45687e-04
2023/12/07	20:32:36	--	ok	284.5480	26.812	0.030019	19.38	59.937	9.969	53815565.832709	11	284.8214	5.08388e-05	2.95282e-04
2023/12/07	20:32:43	--	ok	281.4860	26.532	0.029931	19.31	59.907	9.921	57226479.454061	11	283.2902	5.01675e-05	3.63630e-04
2023/12/07	20:32:49	ok	ok	282.8980	26.771	0.030017	19.18	60.029	9.867	47896824.308081	12	284.6331	5.09033e-05	3.01403e-04
2023/12/07	20:37:49	--	ok	282.5480	26.729	0.030017	19.34	60.002	9.954	48931153.280389	11	284.3931	5.14721e-05	3.14279e-04
2023/12/07	20:37:56	--	ok	284.6040	26.816	0.030043	19.34	59.971	9.949	47709843.392193	10	284.8502	4.94196e-05	2.42025e-04
2023/12/07	20:38:02	--	ok	281.7160	26.532	0.029952	19.30	59.985	9.927	50425263.680942	11	283.2349	5.18066e-05	3.92881e-04
2023/12/07	20:38:09	--	ok	282.7920	26.731	0.030025	19.25	60.040	9.909	48807760.131935	12	284.4074	5.17742e-05	3.16183e-04
2023/12/07	20:38:16	--	ok	284.3720	26.759	0.030036	19.24	60.108	9.913	49078929.660855	11	284.5361	5.19803e-05	2.04674e-04
2023/12/07	20:38:23	--	ok	281.6100	26.527	0.029959	19.13	60.235	9.868	55409406.446243	10	283.2072	5.12160e-05	2.86930e-04
2023/12/07	20:38:30	--	ok	284.3440	26.756	0.030038	19.06	60.456	9.863	45085735.812247	12	284.5375	5.09062e-05	3.04153e-04
2023/12/07	20:38:36	--	ok	281.6340	26.530	0.029962	18.97	60.638	9.844	51955231.614719	11	283.2359	5.09525e-05	3.85300e-04
2023/12/07	20:38:43	--	ok	282.6080	26.753	0.030039	18.90	60.839	9.835	47808260.685705	11	284.5144	5.15843e-05	2.18742e-04
2023/12/07	20:38:50	--	ok	284.6240	26.828	0.030061	18.86	61.045	9.843	51379173.811250	11	284.8739	5.05371e-05	2.97396e-04
2023/12/07	20:38:57	--	ok	281.7040	26.546	0.029969	18.84	61.125	9.848	56625050.615380	11	283.3060	5.14321e-05	2.57397e-04
2023/12/07	20:39:03	--	ok	282.7460	26.766	0.030042	18.83	61.173	9.848	47961864.448043	11	284.5725	5.07010e-05	2.84006e-04
2023/12/07	20:39:10	ok	ok	282.8920	26.805	0.030056	18.83	61.183	9.850	46442378.707313	11	284.7702	5.07632e-05	2.76363e-04
2023/12/07	20:44:10	--	ok	282.7720	26.796	0.030056	19.35	60.012	9.964	46336140.236057	11	284.6649	5.13938e-05	3.10765e-04
2023/12/07	20:44:17	--	ok	282.7960	26.831	0.030069	19.37	59.976	9.967	53631443.007278	12	284.9189	5.06910e-05	3.36882e-04
2023/12/07	20:44:23	--	ok	284.7720	26.850	0.030081	19.30	59.925	9.917	52273600.895315	12	285.0133	5.22813e-05	2.49713e-04
2023/12/07	20:44:30	--	ok	281.6920	26.534	0.02998	19.23	60.076	9.900	50400531.681426	11	283.2714	5.09852e-05	2.47646e-04
2023/12/07	20:44:37	--	ok	282.6660	26.748	0.030054	19.15	60.208	9.879	50086523.708816	11	284.4743	5.30364e-05	2.22179e-04
2023/12/07	20:44:44	ok	ok	282.8720	26.806	0.030073	19.07	60.388	9.861	52381859.851330	11	284.7569	5.20520e-05	3.37933e-04
2023/12/07	20:49:43	ok	ok	282.8040	26.788	0.030073	19.20	60.253	9.912	54798149.950281	11	284.6761	5.02400e-05	3.30036e-04
2023/12/07	20:54:43	--	ok	282.5200	26.746	0.030073	19.15	60.278	9.891	57850272.936023	11	284.4349	5.10169e-05	2.69074e-04
2023/12/07	20:54:50	ok	ok	282.8720	26.836	0.030101	19.17	60.281	9.901	50813899.035795	12	284.9244	5.09373e-05	2.32809e-04
2023/12/07	20:59:49	--	ok	282.4940	26.793	0.030101	19.10	60.272	9.857	52716323.938443	11	284.6517	5.02854e-05	3.27017e-04
2023/12/07	20:59:56	--	ok	284.8940	26.873	0.03013	19.09	60.340	9.861	55577296.204795	12	285.1358	5.19553e-05	3.13176e-04
2023/12/07	21:00:02	--	ok	281.7000	26.547	0.030022	19.11	60.363	9.880	52547914.117111	10	283.3079	5.15820e-05	2.49325e-04
2023/12/07	21:00:09	--	ok	284.2400	26.757	0.030095	19.09	60.359	9.864	51612212.253286	10	284.5173	5.23848e-05	2.10630e-04
2023/12/07	21:00:16	--	ok	281.6420	26.539	0.030025	19.01	60.420	9.832	52068098.191943	11	283.2487	5.35449e-05	3.03213e-04
2023/12/07	21:00:23	--	ok	282.7320	26.768	0.030102	18.91	60.487	9.786	51286471.282183	11	284.5309	5.34237e-05	2.47615e-04
2023/12/07	21:00:30	ok	ok	282.9300	26.807	0.030117	18.86	60.652	9.780	55912644.156527	11	284.7600	5.26555e-05	2.42370e-04
2023/12/07	21:05:29	ok	ok	282.8340	26.799	0.030117	19.07	60.296	9.846	55083582.074424	11	284.6732	5.06308e-05	3.10321e-04
2023/12/07	21:10:29	--	ok	282.6080	26.762	0.030117	19.06	60.336	9.843	55437450.138127	12	284.4899	5.05912e-05	2.59670e-04
2023/12/07	21:10:36	--	ok	284.6520	26.834	0.03014	19.09	60.340	9.861	55710394.265932	12	284.8817	5.11703e-05	2.91623e-04
2023/12/07	21:10:42	--	ok	281.4720	26.544	0.030046	19.09	60.278	9.850	47816891.843943	10	283.2776	5.10693e-05	3.25827e-04
2023/12/07	21:10:49	--	ok	284.4260	26.788	0.030133	18.99	60.273	9.793	56073025.585680	11	284.6856	5.18066e-05	3.10200e-04
2023/12/07	21:10:56	--	ok	281.6720	26.540	0.030052	18.90	60.415	9.766	47318168.861766	9	283.2564	5.16727e-05	6.80154e-05
2023/12/07	21:11:03	--	ok	284.2880	26.759	0.030127	18.83	60.555	9.749	52843542.514479	11	284.5209	5.10250e-05	2.91979e-04
2023/12/07	21:11:10	--	ok	281.3480	26.542	0.030055	18.78	60.711	9.742	47909659.764504	9	283.2681	5.04080e-05	1.47339e-04
2023/12/07	21:11:17	--	ok	284.5820	26.817	0.030148	18.70	60.859	9.724	55319581.866774	11	284.8332	5.10587e-05	2.38853e-04
2023/12/07	21:11:23	--	ok	281.5380	26.548	0.030059	18.65	61.024	9.718	48496047.085011	9	283.2817	5.14172e-05	8.43208e-05
2023/12/07	21:11:30	--	ok	284.4500	26.790	0.030141	18.60	61.189	9.720	53903498.417676	11	284.6815	5.07199e-05	2.65025e-04
2023/12/07	21:11:37	ok	ok	283.1740	26.543	0.030059	18.58	61.326	9.725	48021889.520121	10	283.2773	5.02372e-05	2.00012e-04
2023/12/07	21:16:37	--	ok	281.5620	26.566	0.030059	19.23	60.015	9.890	47438252.084326	9	283.4447	5.02925e-05	9.95523e-05
2023/12/07	21:16:44	--	ok	284.5560	26.811	0.03014	19.17	59.998	9.854	55643059.358990	10	284.8108	4.98533e-05	2.33470e-04
2023/12/07	21:16:50	ok	ok	283.1620	26.536	0.030052	19.17	60.026	9.859	49849989.722035	11	283.2613	5.01384e-05	2.32282e-04
2023/12/07	21:21:50	ok	ok	283.1680	26.529	0.030052	19.29	60.053	9.930	46607830.315727	11	283.1985	4.98951e-05	2.12693e-04
2023/12/07	21:26:50	ok	ok	283.0260	26.510	0.030052	19.31	60.067	9.948	46165483.000255	11	283.0789	4.97824e-05	2.60242e-04
2023/12/07	21:31:50	ok	ok	282.8780	26.474	0.030052	19.31	60.079	9.950	48792588.723981	11	282.9625	4.91133e-05	1.99275e-04
2023/12/07	21:36:50	--	ok	282.7420	26.446	0.030052	19.37	60.098	9.987	49728115.002289	11	282.7944	5.02266e-05	3.00932e-04
2023/12/07	21:36:57	ok	ok	282.9240	26.490	0.030066	19.35	60.053	9.971	50545506.916177	10	283.0488	5.05174e-05	2.62685e-04
2023/12/07	21:41:56	--	ok	282.7740	26.457	0.030066	19.38	60.076	9.992	49223734.147930	10	282.8769	5.03381e-05	2.89849e-04
2023/12/07	21:42:03	ok	ok	282.9600	26.497	0.030079	19.40	60.049	9.995	48741915.702559	10	283.1148	5.11376e-05	3.04608e-04
2023/12/07	21:47:02	--	ok	282.7720	26.454	0.030079	19.27	60.255	9.954	47185969.591811	10	282.8992	4.98244e-05	2.94316e-04
2023/12/07	21:47:09	ok	ok	282.9780	26.499	0.030092	19.29	60.258	9.964	49965066.897039	10	283.1165	5.25391e-05	3.45728e-04
2023/12/07	21:52:08	ok	ok	282.8020	26.462	0.030092	19.17	60.383	9.917	47735241.709994	10	282.9361	4.97057e-05	4.04727e-04
2023/12/07	21:57:08	--	ok	282.6420	26.423	0.030092	19.14	60.400	9.903	49673891.956973	10	282.7356	5.03062e-05	2.74861e-04
2023/12/07	21:57:15	ok	ok	282.9760	26.500	0.030112	19.14	60.418	9.906	49804568.552472	10	283.0900	5.15492e-05	2.82995e-04
2023/12/07	22:02:14	ok	ok	282.8140	26.466	0.030112	19.13	60.418	9.898	52478922.578310	10	282.9264	4.87261e-05	2.73106e-04
2023/12/07	22:07:14	--	ok	282.6460	26.434	0.030112	19.03	60.534	9.860	54327130.875161	10	282.7346	4.95039e-05	2.78313e-04
2023/12/07	22:07:21	ok	ok	282.9700	26.501	0.030132	19.09	60.502	9.887	52182024.672995	9	283.1030	5.12036e-05	2.31264e-04
2023/12/07	22:12:20	--	ok	282.7980	26.467	0.030132	19.07	60.500	9.879	54692220.971193	10	282.9004	4.92570e-05	2.31847e-04
2023/12/07	22:12:27	ok	ok	282.9940	26.506	0.030144	19.11	60.433	9.891	52614633.959928	10	283.1006	5.03409e-05	2.70717e-04
2023/12/07	22:17:26	--	ok	282.7960	26.467	0.030144	19.04	60.446	9.853	53573780.838772	8	282.9062	4.83099e-05	9.69592e-05
2023/12/07	22:17:32	ok	ok	282.9780	26.511	0.030156	19.10	60.414	9.880	52925066.371260	10	283.1242	4.99747e-05	2.97210e-04
2023/12/07	22:22:32	ok	ok	282.8180	26.474	0.030156	19.06	60.415	9.856	52648786.209739	9	282.9138	4.81586e-05	1.21567e-04
2023/12/07	22:27:32	--	ok	282.7300	26.451	0.030156	19.21	60.246	9.918	53888799.228395	9	282.8330	4.80170e-05	1.43713e-04
2023/12/07	22:27:39	ok	ok	282.9900	26.503	0.030171	19.25	60.182	9.933	57238801.710771	9	283.1343	5.00567e-05	3.81612e-04
2023/12/07	22:32:38	ok	ok	282.8280	26.470	0.030171	19.29	60.166	9.949	61113556.884774	11	282.9051	4.89513e-05	2.72311e-04
2023/12/07	22:37:38	--	ok	282.6740	26.435	0.030171	19.33	60.131	9.968	58404317.488468	10	282.7689	4.89022e-05	2.76784e-04
2023/12/07	22:37:45	ok	ok	282.9520	26.490	0.03019	19.30	60.148	9.954	59337763.635044	10	283.0685	4.96554e-05	2.34563e-04
2023/12/07	22:42:44	ok	ok	282.8340	26.472	0.03019	19.34	60.163	9.981	57430793.351315	11	282.9146	5.03182e-05	2.44229e-04
2023/12/07	22:47:44	--	ok	282.7020	26.434	0.03019	19.37	60.107	9.989	65720613.361833	4	283.4390	5.27831e-05	1.65236e-03
2023/12/07	22:47:51	ok	ok	282.9600	26.493	0.030207	19.40	60.140	10.010	57404422.344628	10	283.0535	5.11869e-05	2.33119e-04
2023/12/07	22:52:50	ok	ok	282.8040	26.458	0.030207	19.44	60.056	10.021	59809049.803119	10	282.8984	4.89599e-05	2.12258e-04
2023/12/07	22:57:50	--	ok	282.6540	26.422	0.030207	19.43	60.175	10.033	61830957.889278	11	282.7362	4.89737e-05	2.48332e-04
2023/12/07	22:57:57	ok	ok	282.9820	26.498	0.030227	19.45	60.139	10.043	59312940.300772	12	283.0260	5.06412e-05	2.83789e-04
2023/12/07	23:02:56	--	ok	282.7560	26.448	0.030227	19.31	60.414	10.005	61766740.195999	11	282.8616	4.80347e-05	2.78381e-04
2023/12/07	23:03:03	ok	ok	282.9880	26.494	0.030241	19.35	60.397	10.028	59149910.938433	10	283.1114	5.02271e-05	3.65072e-04
2023/12/07	23:08:02	--	ok	282.7840	26.453	0.030241	19.27	60.478	9.991	60317983.922033	10	282.8868	4.90694e-05	2.43172e-04
2023/12/07	23:08:09	ok	ok	282.9460	26.493	0.030253	19.21	60.468	9.955	57265561.581170	11	283.0522	4.98728e-05	2.20687e-04
2023/12/07	23:13:08	ok	ok	282.8160	26.463	0.030253	19.20	60.528	9.957	59592039.482169	11	282.9179	4.81520e-05	3.03334e-04
2023/12/07	23:18:08	--	ok	282.6540	26.429	0.030253	19.15	60.491	9.926	60408921.630407	11	282.7794	4.74233e-05	2.56099e-04
2023/12/07	23:18:15	ok	ok	282.9760	26.499	0.030273	19.20	60.528	9.957	56709412.587798	9	283.0829	4.94209e-05	1.21242e-04
2023/12/07	23:23:14	--	ok	282.7860	26.466	0.030273	19.14	60.497	9.919	56271715.785082	10	282.9182	4.92792e-05	2.63386e-04
2023/12/07	23:23:20	ok	ok	283.0260	26.506	0.030285	19.14	60.529	9.924	60342490.630990	9	283.1086	5.01386e-05	1.05007e-04
2023/12/07	23:28:20	ok	ok	282.8680	26.471	0.030285	19.17	60.363	9.914	57812949.634636	9	282.9699	4.98380e-05	2.41226e-04
2023/12/07	23:33:20	--	ok	282.7580	26.453	0.030285	19.25	60.323	9.956	59042287.617144	10	282.8573	4.87624e-05	2.69347e-04
2023/12/07	23:33:27	ok	ok	282.9740	26.492	0.030299	19.27	60.327	9.966	60405370.748049	10	283.0638	5.01237e-05	2.78481e-04
2023/12/07	23:38:26	ok	ok	282.8420	26.463	0.030299	19.29	60.308	9.972	59259045.284846	11	282.9114	4.92830e-05	2.45536e-04
2023/12/07	23:43:26	--	ok	282.7060	26.432	0.030299	19.34	60.253	9.996	60081490.163357	11	282.7648	4.96457e-05	2.08912e-04
2023/12/07	23:43:33	ok	ok	282.9880	26.494	0.030315	19.40	60.221	10.024	60787027.211226	11	283.0785	5.05426e-05	2.34377e-04
2023/12/07	23:48:32	ok	ok	282.8160	26.454	0.030315	19.37	60.301	10.021	59350613.512415	10	282.8891	4.87173e-05	2.32293e-04
2023/12/07	23:53:32	--	ok	282.6620	26.426	0.030315	19.37	60.369	10.033	60953499.206211	10	282.7348	4.89168e-05	2.49924e-04
2023/12/07	23:53:39	ok	ok	282.9780	26.493	0.030335	19.38	60.342	10.036	61172266.810772	10	283.0817	5.04453e-05	3.34472e-04
2023/12/07	23:58:38	--	ok	282.7900	26.456	0.030335	19.38	60.304	10.030	61851267.991801	12	282.8245	5.03809e-05	2.50698e-04
2023/12/07	23:58:45	ok	ok	283.0140	26.491	0.030347	19.41	60.235	10.034	60313670.122333	10	283.0994	4.93226e-05	2.66909e-04
2023/12/08	00:03:44	ok	ok	282.8400	26.458	0.030347	19.38	60.281	10.026	61491766.651287	11	282.9020	5.10771e-05	3.40829e-04
2023/12/08	00:08:44	--	ok	282.6740	26.427	0.030347	19.29	60.491	10.003	62563355.173690	12	282.7416	4.89329e-05	3.36280e-04
2023/12/08	00:08:51	ok	ok	282.9540	26.484	0.030365	19.27	60.468	9.989	60249305.059810	9	282.9913	5.07045e-05	2.46135e-04
2023/12/08	00:13:50	--	ok	282.7920	26.453	0.030365	19.24	60.525	9.981	61762415.924973	11	282.8331	5.03047e-05	2.91618e-04
2023/12/08	00:13:57	ok	ok	282.9920	26.491	0.030377	19.27	60.537	10.001	60549811.237051	11	283.0199	5.09135e-05	3.39654e-04
2023/12/08	00:18:56	ok	ok	282.8020	26.460	0.030377	19.18	60.597	9.960	63413112.376152	11	282.8354	5.01376e-05	2.76514e-04
2023/12/08	00:23:56	--	ok	282.6520	26.428	0.030377	19.14	60.610	9.938	63059518.812716	11	282.6927	4.90704e-05	3.21851e-04
2023/12/08	00:24:03	ok	ok	283.0000	26.497	0.030397	19.17	60.626	9.957	62113687.881486	10	283.1255	4.89327e-05	4.34715e-04
2023/12/08	00:29:02	ok	ok	282.8260	26.467	0.030397	19.23	60.452	9.961	64963786.182964	11	282.8609	5.00107e-05	2.52537e-04
2023/12/08	00:34:02	--	ok	282.7160	26.433	0.030397	19.31	60.372	9.999	64864070.234415	10	282.8136	4.76744e-05	2.55867e-04
2023/12/08	00:34:09	ok	ok	282.9700	26.493	0.030414	19.31	60.383	10.000	63143454.681681	11	283.0668	4.89062e-05	2.84323e-04
2023/12/08	00:39:08	ok	ok	282.8240	26.465	0.030414	19.37	60.391	10.036	65638597.676502	10	282.8916	4.88510e-05	2.46504e-04
2023/12/08	00:44:08	--	ok	282.6920	26.437	0.030414	19.41	60.346	10.052	65561913.437835	12	282.7511	4.90635e-05	2.96525e-04
2023/12/08	00:44:15	ok	ok	283.0100	26.498	0.030431	19.44	60.310	10.064	63982293.585448	12	283.0633	5.06725e-05	2.93232e-04
2023/12/08	00:49:14	ok	ok	282.8020	26.461	0.030431	19.43	60.359	10.064	64963663.871064	10	282.8967	4.91312e-05	2.24544e-04
2023/12/08	00:54:14	--	ok	282.6800	26.429	0.030431	19.43	60.349	10.062	66181157.131632	10	282.7905	4.79107e-05	2.57205e-04
2023/12/08	00:54:21	ok	ok	282.9740	26.486	0.03045	19.43	60.369	10.066	62745859.562518	11	283.0315	5.03106e-05	3.68102e-04
2023/12/08	00:59:20	ok	ok	282.8040	26.453	0.03045	19.44	60.410	10.080	65656074.867867	10	282.9179	4.77305e-05	2.72569e-04
2023/12/08	01:04:20	--	ok	282.6740	26.424	0.03045	19.47	60.406	10.097	67325275.272784	12	282.7135	5.00133e-05	2.79510e-04
2023/12/08	01:04:27	ok	ok	282.9760	26.484	0.030469	19.45	60.360	10.080	60560662.049688	11	283.0236	4.98643e-05	3.08823e-04
2023/12/08	01:09:26	--	ok	282.7780	26.448	0.030469	19.33	60.679	10.059	62498297.657190	9	282.8695	4.86106e-05	2.46258e-04
2023/12/08	01:09:33	ok	ok	283.0040	26.497	0.030481	19.35	60.652	10.070	63318084.961194	7	283.0695	5.03036e-05	7.97370e-05
2023/12/08	01:14:32	--	ok	282.7980	26.453	0.030481	19.25	60.679	10.015	64418397.582029	10	282.9156	4.77451e-05	2.82088e-04
2023/12/08	01:14:39	ok	ok	282.9740	26.491	0.030493	19.25	60.717	10.021	59991761.947836	10	283.0771	4.97686e-05	2.33403e-04
2023/12/08	01:19:38	ok	ok	282.8240	26.462	0.030493	19.24	60.716	10.013	59206629.939148	12	282.8912	4.92971e-05	3.04403e-04
2023/12/08	01:24:38	--	ok	282.6660	26.425	0.030493	19.20	60.711	9.987	61973986.826470	9	282.7756	4.88188e-05	2.32465e-04
2023/12/08	01:24:45	ok	ok	283.0120	26.499	0.030512	19.21	60.731	9.998	59847624.774671	11	283.0916	4.98465e-05	2.69098e-04
2023/12/08	01:29:44	ok	ok	282.8420	26.467	0.030512	19.18	60.739	9.984	59685274.913263	10	282.9297	4.86032e-05	2.23999e-04
2023/12/08	01:34:44	--	ok	282.7340	26.440	0.030512	19.30	60.533	10.017	58623164.783448	12	282.7849	4.97761e-05	2.44787e-04
2023/12/08	01:34:51	ok	ok	283.0160	26.496	0.030527	19.37	60.533	10.060	58933757.783407	10	283.0847	4.96552e-05	2.70245e-04
2023/12/08	01:39:50	ok	ok	282.8400	26.465	0.030527	19.38	60.443	10.053	56557436.647900	11	282.9022	4.90876e-05	2.29459e-04
2023/12/08	01:44:50	--	ok	282.7300	26.431	0.030527	19.44	60.410	10.080	60087689.565979	9	282.8310	4.97411e-05	2.57181e-04
2023/12/08	01:44:57	ok	ok	282.9820	26.489	0.030543	19.43	60.441	10.078	57187474.156945	8	283.0552	5.01420e-05	1.49995e-04
2023/12/08	01:49:56	ok	ok	282.8040	26.454	0.030543	19.45	60.424	10.091	59897948.333854	10	282.9067	4.83567e-05	2.37543e-04
2023/12/08	01:54:56	--	ok	282.7020	26.427	0.030543	19.47	60.525	10.117	59328998.238643	11	282.7341	5.07707e-05	1.76714e-04
2023/12/08	01:55:03	ok	ok	282.9880	26.484	0.03056	19.53	60.514	10.149	58263308.280785	10	283.0515	4.95216e-05	3.06232e-04
2023/12/08	02:00:02	ok	ok	282.8380	26.458	0.03056	19.54	60.566	10.165	58372780.248361	9	282.9057	4.85004e-05	1.04933e-04
2023/12/08	02:05:02	--	ok	282.7020	26.423	0.03056	19.53	60.493	10.145	62131836.536619	10	282.7867	4.87169e-05	2.48722e-04
2023/12/08	02:05:09	ok	ok	282.9620	26.477	0.030577	19.55	60.478	10.158	61191889.983113	9	283.0695	5.02129e-05	2.87857e-04
2023/12/08	02:10:08	ok	ok	282.8140	26.446	0.030577	19.57	60.520	10.175	59662716.835934	10	282.9130	4.83937e-05	2.04665e-04
2023/12/08	02:15:08	--	ok	282.6540	26.420	0.030577	19.53	60.597	10.162	60541188.807065	11	282.7305	4.93884e-05	2.07582e-04
2023/12/08	02:15:14	ok	ok	283.0020	26.486	0.030597	19.58	60.644	10.204	58221103.537357	10	283.0559	5.13400e-05	2.67279e-04
2023/12/08	02:20:14	--	ok	282.7880	26.442	0.030597	19.43	60.784	10.135	61229494.343978	12	282.8495	4.97708e-05	3.19093e-04
2023/12/08	02:20:21	ok	ok	283.0080	26.485	0.030609	19.44	60.766	10.140	55640248.437278	11	283.0699	5.07667e-05	2.93007e-04
2023/12/08	02:25:20	ok	ok	282.8360	26.450	0.030609	19.37	60.836	10.110	56223225.939098	10	282.8961	5.07462e-05	1.84563e-04
2023/12/08	02:30:20	--	ok	282.6980	26.423	0.030609	19.34	60.803	10.087	57392042.220730	11	282.7728	4.86385e-05	2.17180e-04
2023/12/08	02:30:27	ok	ok	282.9920	26.489	0.030626	19.40	60.821	10.124	58089958.685620	10	283.0718	5.08390e-05	3.37852e-04
2023/12/08	02:35:26	--	ok	282.7960	26.454	0.030626	19.33	60.850	10.087	60947476.939845	11	282.9094	4.85197e-05	1.79007e-04
2023/12/08	02:35:33	ok	ok	282.9880	26.490	0.030637	19.33	60.871	10.091	57427296.485666	9	283.0886	5.08554e-05	2.52682e-04
2023/12/08	02:40:32	ok	ok	282.8800	26.466	0.030637	19.45	60.676	10.133	59890791.767690	10	282.9889	4.87113e-05	2.10967e-04
2023/12/08	02:45:32	--	ok	282.7380	26.432	0.030637	19.50	60.580	10.142	59102740.721148	9	282.8385	4.90746e-05	1.89110e-04
2023/12/08	02:45:39	ok	ok	282.9940	26.483	0.030652	19.51	60.603	10.154	58065458.085561	9	283.0706	5.14896e-05	2.69829e-04
2023/12/08	02:50:38	ok	ok	282.8500	26.462	0.030652	19.55	60.569	10.174	59706486.318188	10	282.9331	4.91386e-05	2.82853e-04
2023/12/08	02:55:38	--	ok	282.7380	26.422	0.030652	19.58	60.514	10.182	61061305.525818	11	282.8473	4.86499e-05	1.99395e-04
2023/12/08	02:55:44	ok	ok	282.9760	26.477	0.030668	19.60	60.584	10.202	57816514.748591	10	283.0863	4.92051e-05	2.69634e-04
2023/12/08	03:00:44	ok	ok	282.8280	26.445	0.030668	19.65	60.482	10.218	58508961.958421	10	282.8960	5.09046e-05	1.99953e-04
2023/12/08	03:05:44	--	ok	282.6900	26.412	0.030668	19.67	60.534	10.236	58380170.980775	10	282.7764	4.91287e-05	1.95825e-04
2023/12/08	03:05:51	ok	ok	282.9960	26.477	0.030685	19.67	60.505	10.232	59235995.367737	10	283.0938	5.00202e-05	1.92614e-04
2023/12/08	03:10:50	ok	ok	282.8420	26.447	0.030685	19.71	60.580	10.268	62081824.950729	11	282.9554	4.81720e-05	2.52888e-04
2023/12/08	03:15:50	--	ok	282.6900	26.413	0.030685	19.68	60.620	10.259	60669712.778630	9	282.7904	4.91633e-05	2.29241e-04
2023/12/08	03:15:56	ok	ok	283.0340	26.485	0.030703	19.74	60.638	10.296	60153635.519237	9	283.0998	5.15600e-05	1.86814e-04
2023/12/08	03:20:56	ok	ok	282.8520	26.443	0.030703	19.74	60.565	10.283	56132583.640288	10	282.9278	5.02653e-05	2.12131e-04
2023/12/08	03:25:56	--	ok	282.6660	26.412	0.030703	19.60	60.809	10.240	60153095.010847	11	282.7766	4.81896e-05	1.95778e-04
2023/12/08	03:26:03	ok	ok	283.0120	26.481	0.030722	19.64	60.766	10.258	60456642.404819	11	283.0586	5.08875e-05	2.80737e-04
2023/12/08	03:31:02	ok	ok	282.8080	26.441	0.030722	19.55	60.844	10.220	60148346.787509	8	282.9173	4.89240e-05	2.41436e-04
2023/12/08	03:36:02	--	ok	282.7000	26.419	0.030722	19.53	60.891	10.212	58626484.191084	11	282.7427	4.98846e-05	2.54304e-04
2023/12/08	03:36:08	ok	ok	282.9860	26.476	0.030739	19.58	60.858	10.240	57255831.631495	10	283.0740	5.10237e-05	2.04448e-04
2023/12/08	03:41:08	ok	ok	282.8100	26.441	0.030739	19.48	60.885	10.185	58074686.351631	10	282.8843	4.89796e-05	2.30540e-04
2023/12/08	03:46:08	--	ok	282.6800	26.414	0.030739	19.53	60.909	10.215	60951982.565401	10	282.7770	4.88900e-05	2.62351e-04
2023/12/08	03:46:15	ok	ok	282.9660	26.477	0.030758	19.51	60.867	10.198	58021752.963384	10	283.0828	4.92242e-05	2.41610e-04
2023/12/08	03:51:14	ok	ok	282.8100	26.444	0.030758	19.54	60.830	10.210	59687193.740771	11	282.8926	4.92136e-05	2.50539e-04
2023/12/08	03:56:14	--	ok	282.7000	26.421	0.030758	19.62	60.693	10.238	61289068.512048	9	282.8464	4.75186e-05	3.51771e-04
2023/12/08	03:56:21	ok	ok	283.0000	26.483	0.030775	19.65	60.674	10.251	59753867.507309	11	283.1107	4.85091e-05	2.85670e-04
2023/12/08	04:01:20	ok	ok	282.8480	26.452	0.030775	19.69	60.598	10.263	60699676.164994	9	282.9460	4.82540e-05	2.49871e-04
2023/12/08	04:06:20	--	ok	282.7520	26.425	0.030775	19.78	60.633	10.321	60954864.271089	6	282.7512	6.25250e-05	2.69878e-04
2023/12/08	04:06:27	ok	ok	282.9640	26.475	0.030789	19.78	60.603	10.316	60595751.815492	9	283.0695	4.91952e-05	2.59541e-04
2023/12/08	04:11:26	ok	ok	282.8080	26.443	0.030789	19.82	60.607	10.342	59878086.095651	10	282.8997	4.91610e-05	2.71734e-04
2023/12/08	04:16:26	--	ok	282.6900	26.419	0.030789	19.85	60.653	10.366	59145238.684894	12	282.7426	4.98115e-05	3.05189e-04
2023/12/08	04:16:32	ok	ok	283.0220	26.477	0.030807	19.88	60.584	10.372	60082403.476990	11	283.1039	4.97457e-05	3.05488e-04
2023/12/08	04:21:32	ok	ok	282.8300	26.447	0.030807	19.88	60.649	10.383	61968371.502370	10	282.9377	4.76888e-05	2.92205e-04
2023/12/08	04:26:32	--	ok	282.7040	26.412	0.030807	19.91	60.571	10.388	63141283.813280	10	282.7955	4.83833e-05	2.26786e-04
2023/12/08	04:26:38	ok	ok	283.0040	26.476	0.030824	19.92	60.592	10.400	60037725.079776	12	283.0613	5.00378e-05	2.82244e-04
2023/12/08	04:31:38	ok	ok	282.8520	26.445	0.030824	19.96	60.681	10.441	62967454.644781	11	282.9060	4.88413e-05	2.56282e-04
2023/12/08	04:36:38	--	ok	282.7000	26.411	0.030824	19.92	60.725	10.422	63223365.076654	10	282.7723	4.88557e-05	2.60584e-04
2023/12/08	04:36:44	ok	ok	282.9960	26.472	0.030841	19.92	60.703	10.419	60494481.997716	12	283.0163	5.02277e-05	2.83682e-04
2023/12/08	04:41:44	ok	ok	282.8340	26.439	0.030841	19.91	60.752	10.419	63119747.712676	10	282.9040	4.85006e-05	2.29542e-04
2023/12/08	04:46:44	--	ok	282.6640	26.405	0.030841	19.82	60.963	10.403	63114103.113454	11	282.7167	4.93144e-05	2.82679e-04
2023/12/08	04:46:51	ok	ok	283.0000	26.471	0.030861	19.86	60.960	10.428	60999865.498248	12	283.0637	4.94999e-05	3.23323e-04
2023/12/08	04:51:50	--	ok	282.7960	26.430	0.030861	19.77	60.995	10.374	65705341.095562	10	282.9059	4.78685e-05	2.47840e-04
2023/12/08	04:51:57	ok	ok	282.9840	26.469	0.030872	19.78	61.009	10.385	63706840.932894	12	283.0269	4.98992e-05	2.35573e-04
2023/12/08	04:56:56	ok	ok	282.8440	26.445	0.030872	19.77	61.077	10.388	63957052.830611	12	282.8936	4.84875e-05	3.13087e-04
2023/12/08	05:01:56	--	ok	282.7040	26.417	0.030872	19.79	60.931	10.380	63515902.735659	11	282.7873	4.87249e-05	2.53550e-04
2023/12/08	05:02:03	ok	ok	282.9940	26.479	0.030889	19.84	60.885	10.398	62125495.873771	11	283.0797	4.85120e-05	1.95520e-04
2023/12/08	05:07:02	ok	ok	282.8400	26.450	0.030889	19.86	60.807	10.402	65408001.805231	10	282.9250	4.93369e-05	2.11307e-04
2023/12/08	05:12:02	--	ok	282.7220	26.422	0.030889	19.91	60.813	10.429	64758512.071943	10	282.7862	4.90930e-05	2.01094e-04
2023/12/08	05:12:09	ok	ok	283.0280	26.476	0.030905	19.98	60.775	10.467	63840422.234029	2	283.0167	7.22327e-05	1.42021e-16
2023/12/08	05:17:08	ok	ok	282.8380	26.439	0.030905	20.01	60.757	10.482	66353832.957004	12	282.8788	4.91508e-05	2.43734e-04
2023/12/08	05:22:08	--	ok	282.7040	26.417	0.030905	20.01	60.798	10.489	66691945.922880	12	282.7671	4.85563e-05	3.16470e-04
2023/12/08	05:22:15	ok	ok	283.0060	26.472	0.030922	20.02	60.809	10.499	64249943.150721	10	283.0511	4.97040e-05	2.75370e-04
2023/12/08	05:27:14	ok	ok	282.8200	26.440	0.030922	20.05	60.804	10.515	65571774.476066	12	282.8601	5.01634e-05	2.40140e-04
2023/12/08	05:32:14	--	ok	282.7080	26.408	0.030922	20.05	60.826	10.518	67775482.171861	11	282.7531	4.98651e-05	2.47200e-04
2023/12/08	05:32:21	ok	ok	282.9940	26.469	0.030939	20.09	60.780	10.537	64687556.042586	9	283.0649	5.11933e-05	2.52144e-04
2023/12/08	05:37:20	ok	ok	282.8120	26.436	0.030939	20.09	60.830	10.545	66668057.126752	12	282.8567	4.95497e-05	2.80612e-04
2023/12/08	05:42:20	--	ok	282.6860	26.406	0.030939	20.08	60.766	10.526	66539663.700038	12	282.7235	5.00583e-05	2.65808e-04
2023/12/08	05:42:27	ok	ok	283.0160	26.469	0.030957	20.13	60.754	10.558	61349336.349716	11	283.0738	5.01867e-05	3.19071e-04
2023/12/08	05:47:26	ok	ok	282.8160	26.439	0.030957	20.09	60.839	10.547	64790486.883041	11	282.8824	5.02694e-05	2.36735e-04
2023/12/08	05:52:26	--	ok	282.6500	26.400	0.030957	19.98	61.006	10.507	65089411.442337	8	282.6990	4.87225e-05	1.39363e-04
2023/12/08	05:52:33	ok	ok	282.9840	26.472	0.030977	19.99	61.028	10.519	62848140.504025	11	283.0803	4.93616e-05	2.54358e-04
2023/12/08	05:57:32	ok	ok	282.8020	26.433	0.030977	19.91	61.118	10.482	63203947.563468	10	282.8735	4.98274e-05	2.75786e-04
2023/12/08	06:02:32	--	ok	282.6680	26.403	0.030977	19.85	61.161	10.453	66871837.669429	4	282.5981	6.71415e-05	1.35490e-04
2023/12/08	06:02:39	ok	ok	282.9760	26.468	0.030996	19.89	61.166	10.480	58489239.511652	9	283.1004	5.00881e-05	3.34521e-04
2023/12/08	06:07:38	ok	ok	282.8200	26.440	0.030996	19.91	61.006	10.462	60538155.519243	9	282.8776	5.05175e-05	3.40531e-04
2023/12/08	06:12:38	--	ok	282.7040	26.418	0.030996	19.96	60.995	10.495	62190901.652874	9	282.8005	4.94623e-05	2.63131e-04
2023/12/08	06:12:45	ok	ok	283.0160	26.479	0.031014	20.01	60.951	10.515	58110728.105198	11	283.0763	5.04502e-05	3.26538e-04
2023/12/08	06:17:44	ok	ok	282.8420	26.445	0.031014	20.01	60.909	10.508	60359042.245533	8	282.8604	5.22556e-05	2.27146e-04
2023/12/08	06:22:44	--	ok	282.7480	26.417	0.031014	20.05	60.926	10.536	63901261.751826	6	283.1166	5.96723e-05	1.81426e-03
2023/12/08	06:22:51	ok	ok	282.9720	26.467	0.031027	20.09	60.859	10.550	59580571.496611	11	283.0440	5.06000e-05	3.28868e-04
2023/12/08	06:27:50	ok	ok	282.8000	26.432	0.031027	20.05	60.926	10.536	62271374.036618	11	282.9033	4.82797e-05	2.26890e-04
2023/12/08	06:32:50	--	ok	282.6860	26.406	0.031027	20.05	60.977	10.544	59870481.406882	10	282.7637	5.03678e-05	2.69457e-04
2023/12/08	06:32:57	ok	ok	282.9840	26.468	0.031046	20.08	60.931	10.555	57916164.545513	9	283.0776	5.16262e-05	2.65889e-04
2023/12/08	06:37:56	ok	ok	282.8420	26.435	0.031046	20.09	60.963	10.568	57602927.336431	10	282.9493	4.90600e-05	2.79065e-04
2023/12/08	06:42:56	--	ok	282.7160	26.407	0.031046	20.09	61.013	10.577	57744470.105769	11	282.7657	5.11949e-05	2.53267e-04
2023/12/08	06:43:02	ok	ok	282.9920	26.472	0.031062	20.16	60.992	10.618	57114104.475156	10	283.1118	4.94493e-05	2.25910e-04
2023/12/08	06:48:02	--	ok	282.7900	26.428	0.031062	20.08	61.010	10.568	55330311.180209	10	282.8757	5.07322e-05	2.35449e-04
2023/12/08	06:48:09	ok	ok	283.0020	26.470	0.031074	20.11	60.964	10.579	54952508.962027	10	283.1229	5.00027e-05	2.99014e-04
2023/12/08	06:53:08	ok	ok	282.8260	26.437	0.031074	20.04	61.115	10.560	55097188.173293	11	282.9271	4.82065e-05	2.38113e-04
2023/12/08	06:58:08	--	ok	282.6820	26.404	0.031074	19.99	61.230	10.554	55280947.388852	7	282.7483	4.94732e-05	9.17212e-05
2023/12/08	06:58:15	ok	ok	282.9720	26.461	0.031092	19.98	61.189	10.538	58269829.119819	10	283.0748	5.24613e-05	2.35989e-04
2023/12/08	07:03:14	--	ok	282.7880	26.425	0.031092	19.88	61.266	10.489	55151562.392763	11	282.8946	4.96393e-05	2.54916e-04
2023/12/08	07:03:21	ok	ok	282.9420	26.458	0.031104	19.85	61.302	10.477	54827627.280918	11	283.0700	5.09163e-05	2.72105e-04
2023/12/08	07:08:20	ok	ok	282.8560	26.442	0.031104	19.92	61.170	10.499	56094107.729770	11	282.9593	4.93587e-05	2.69441e-04
2023/12/08	07:13:20	--	ok	282.7520	26.419	0.031104	20.01	61.082	10.538	54562779.450887	11	282.8591	4.84276e-05	2.35942e-04
2023/12/08	07:13:27	ok	ok	282.9820	26.467	0.031118	20.01	61.082	10.538	55573872.571558	10	283.1047	5.13116e-05	2.14682e-04
2023/12/08	07:18:26	ok	ok	282.8400	26.446	0.031118	20.07	61.028	10.563	54413914.150251	11	282.9366	4.93177e-05	2.33084e-04
2023/12/08	07:23:26	--	ok	282.7280	26.410	0.031118	20.08	61.041	10.574	52191169.029272	10	282.8181	4.99758e-05	2.45262e-04
2023/12/08	07:23:32	ok	ok	282.9820	26.469	0.031134	20.12	61.068	10.605	51613635.102731	9	283.0744	5.35418e-05	1.84666e-04
2023/12/08	07:28:32	ok	ok	282.8360	26.437	0.031134	20.12	61.027	10.598	52292022.327801	11	282.9589	4.96995e-05	2.48455e-04
2023/12/08	07:33:32	--	ok	282.7000	26.403	0.031134	20.11	61.045	10.593	48702390.213249	10	282.8255	5.00706e-05	3.14464e-04
2023/12/08	07:33:38	ok	ok	282.9800	26.466	0.031151	20.13	61.061	10.612	54610416.166018	10	283.1086	4.99236e-05	2.22002e-04
2023/12/08	07:38:38	ok	ok	282.8320	26.435	0.031151	20.16	61.065	10.631	51534788.153897	11	282.9437	4.92874e-05	2.52855e-04
2023/12/08	07:43:38	--	ok	282.7100	26.403	0.031151	20.13	61.079	10.615	53484555.659899	10	282.8200	4.92623e-05	2.62616e-04
2023/12/08	07:43:45	ok	ok	282.9900	26.462	0.031168	20.16	61.054	10.629	53658859.789984	10	283.1512	4.87135e-05	2.86272e-04
2023/12/08	07:48:44	ok	ok	282.8160	26.433	0.031168	20.11	61.115	10.605	51186059.329444	10	282.9363	4.89678e-05	2.69350e-04
2023/12/08	07:53:44	--	ok	282.6620	26.397	0.031168	19.98	61.331	10.563	51791143.536636	10	282.7434	5.06600e-05	2.16821e-04
2023/12/08	07:53:51	ok	ok	282.9860	26.462	0.031188	20.02	61.308	10.585	51385204.111093	10	283.1174	5.04559e-05	2.87313e-04
2023/12/08	07:58:50	ok	ok	282.8340	26.429	0.031188	19.92	61.416	10.541	46628769.186638	10	282.9024	4.99017e-05	2.21834e-04
2023/12/08	08:03:50	--	ok	282.6880	26.404	0.031188	19.98	61.312	10.559	48346090.137829	10	282.7741	5.08485e-05	1.96183e-04
2023/12/08	08:03:57	ok	ok	282.9900	26.469	0.031206	20.01	61.265	10.569	54248851.138028	11	283.1352	4.96364e-05	2.50837e-04
2023/12/08	08:08:56	ok	ok	282.8680	26.432	0.031206	20.05	61.138	10.572	48745545.887980	11	282.9741	4.96472e-05	2.58880e-04
2023/12/08	08:13:56	--	ok	282.7480	26.407	0.031206	20.07	61.141	10.583	50776092.269061	12	282.8009	5.07895e-05	2.48471e-04
2023/12/08	08:14:03	ok	ok	282.9580	26.454	0.03122	20.02	61.187	10.564	50955053.897417	10	283.0498	5.12120e-05	2.65235e-04
2023/12/08	08:19:02	ok	ok	282.8560	26.427	0.03122	20.08	61.175	10.597	50192674.600753	11	282.9087	5.09483e-05	2.68442e-04
2023/12/08	08:24:02	--	ok	282.7220	26.405	0.03122	20.08	61.123	10.588	49460493.274520	10	282.8194	5.06706e-05	3.09082e-04
2023/12/08	08:24:09	--	ok	281.3440	26.462	0.031236	20.09	61.146	10.600	50420902.059443	10	283.0792	5.05067e-05	2.57567e-04
2023/12/08	08:24:15	--	ok	284.4300	26.732	0.031331	20.02	61.125	10.553	51096548.620272	10	284.6119	5.15066e-05	3.54836e-04
2023/12/08	08:24:22	ok	ok	283.0400	26.477	0.03125	19.93	61.244	10.520	52325972.350173	10	283.1532	5.07458e-05	3.04389e-04
2023/12/08	08:29:22	ok	ok	283.0500	26.474	0.03125	20.11	61.106	10.603	48870336.296652	11	283.1521	4.94132e-05	2.47515e-04
2023/12/08	08:34:22	--	ok	281.4760	26.445	0.03125	20.09	61.134	10.598	48579483.192166	11	283.0406	4.90892e-05	2.84400e-04
2023/12/08	08:34:29	--	ok	284.2840	26.693	0.031337	20.13	61.161	10.629	53950842.174660	11	284.4546	5.07997e-05	2.83777e-04
2023/12/08	08:34:36	ok	ok	283.0260	26.469	0.031264	20.09	61.114	10.595	51620672.414855	10	283.1573	5.00939e-05	3.04162e-04
2023/12/08	08:39:35	--	ok	281.6840	26.465	0.031264	20.13	61.111	10.620	47656949.907440	11	283.0905	5.04837e-05	2.34526e-04
2023/12/08	08:39:42	--	ok	282.7200	26.673	0.031339	20.15	61.093	10.626	51326812.244428	11	284.3237	5.03379e-05	2.47506e-04
2023/12/08	08:39:48	--	ok	284.3520	26.708	0.031355	20.12	61.059	10.603	54611420.434901	11	284.5337	5.07881e-05	2.47951e-04
2023/12/08	08:39:55	ok	ok	283.0400	26.473	0.031278	20.02	61.115	10.552	51785196.397239	10	283.1696	4.96349e-05	2.64992e-04
2023/12/08	08:44:55	--	ok	281.5160	26.474	0.031278	20.09	61.196	10.609	45572383.500360	11	283.1512	4.92753e-05	2.18225e-04
2023/12/08	08:45:02	--	ok	284.3940	26.711	0.031362	20.12	61.189	10.626	48719414.733236	11	284.5320	5.13232e-05	2.29134e-04
2023/12/08	08:45:08	ok	ok	283.0680	26.479	0.031283	20.07	61.161	10.586	51452173.260688	9	283.1619	5.19931e-05	2.41795e-04
2023/12/08	08:50:08	--	ok	281.3820	26.462	0.031283	20.12	61.118	10.614	46419387.714252	10	283.1122	5.02712e-05	2.25889e-04
2023/12/08	08:50:15	--	ok	284.4540	26.727	0.031375	20.13	61.132	10.624	54304396.326509	11	284.6215	5.11167e-05	2.57923e-04
2023/12/08	08:50:22	ok	ok	283.0860	26.479	0.031292	20.13	61.100	10.619	51926952.961665	10	283.2093	5.02299e-05	2.40404e-04
2023/12/08	08:55:21	ok	ok	282.9960	26.465	0.031292	20.07	61.274	10.606	46428415.163412	11	283.0886	4.97873e-05	2.52132e-04
2023/12/08	09:00:21	ok	ok	282.8420	26.430	0.031292	19.89	61.541	10.544	48490000.340627	10	282.9188	5.07400e-05	2.53047e-04
2023/12/08	09:05:21	--	ok	282.7460	26.405	0.031292	19.86	61.540	10.528	48852664.314024	11	282.8162	4.96377e-05	2.26582e-04
2023/12/08	09:05:28	ok	ok	282.9220	26.445	0.031306	19.86	61.530	10.526	51361849.601149	11	283.0311	5.03014e-05	2.51200e-04
2023/12/08	09:10:27	ok	ok	282.8020	26.416	0.031306	19.88	61.459	10.522	49689447.431066	12	282.8578	5.06238e-05	2.66482e-04
2023/12/08	09:15:27	--	ok	282.7140	26.398	0.031306	19.95	61.175	10.516	47527965.019866	10	282.8100	5.00031e-05	2.40353e-04
2023/12/08	09:15:34	--	ok	281.5120	26.455	0.031322	19.99	61.221	10.552	51763128.483705	4	283.0181	6.09712e-05	4.48299e-05
2023/12/08	09:15:41	--	ok	284.3100	26.696	0.031408	19.98	61.201	10.540	50863841.685430	11	284.4726	5.12066e-05	2.83641e-04
2023/12/08	09:15:47	ok	ok	283.0300	26.465	0.031333	19.92	61.221	10.508	51525787.944617	10	283.1191	5.07947e-05	2.24048e-04
2023/12/08	09:20:47	--	ok	281.4300	26.464	0.031333	20.05	61.189	10.581	52357796.862225	11	283.0832	5.09226e-05	2.38386e-04
2023/12/08	09:20:54	--	ok	284.4240	26.719	0.031423	20.05	61.201	10.583	56222809.709616	10	284.5635	5.27488e-05	2.03394e-04
2023/12/08	09:21:01	--	ok	281.4260	26.472	0.031342	19.98	61.189	10.538	49958048.756835	11	283.1599	5.12313e-05	1.46960e-04
2023/12/08	09:21:08	--	ok	284.3980	26.711	0.031432	19.85	61.334	10.483	54965960.495367	11	284.5439	5.14975e-05	2.13214e-04
2023/12/08	09:21:14	--	ok	281.4360	26.480	0.031352	19.86	61.508	10.522	49727079.042249	9	283.1671	5.16040e-05	1.51269e-04
2023/12/08	09:21:21	--	ok	284.4940	26.735	0.031441	19.81	61.550	10.495	53353191.512760	11	284.6308	5.13595e-05	1.81588e-04
2023/12/08	09:21:28	ok	ok	283.1580	26.483	0.031356	19.75	61.663	10.478	53106262.222809	11	283.1955	5.04322e-05	1.99452e-04
2023/12/08	09:26:28	--	ok	281.6000	26.501	0.031356	20.12	61.138	10.617	52502307.593142	10	283.3255	4.94600e-05	2.45473e-04
2023/12/08	09:26:35	--	ok	284.4620	26.720	0.031436	20.11	61.115	10.605	54421762.075585	12	284.6074	5.08109e-05	2.86833e-04
2023/12/08	09:26:42	--	ok	281.4740	26.464	0.031353	19.99	61.141	10.538	50086707.721654	10	283.1481	5.08034e-05	2.59258e-04
2023/12/08	09:26:48	--	ok	284.3920	26.710	0.03144	19.91	61.352	10.522	51388955.056163	10	284.5162	5.14417e-05	2.49205e-04
2023/12/08	09:26:55	--	ok	281.5480	26.471	0.031361	19.91	61.494	10.546	49550047.396039	9	283.1558	5.08365e-05	1.62007e-04
2023/12/08	09:27:02	--	ok	284.3820	26.704	0.031443	19.85	61.576	10.524	55474378.486999	10	284.4993	5.10615e-05	2.33020e-04
2023/12/08	09:27:09	ok	ok	283.1260	26.479	0.031365	19.79	61.691	10.509	54635153.310431	10	283.1893	5.04329e-05	1.58115e-04
2023/12/08	09:32:09	--	ok	281.6540	26.499	0.031365	20.12	61.170	10.623	51783208.722178	11	283.2934	5.02583e-05	2.96447e-04
2023/12/08	09:32:16	--	ok	284.4200	26.718	0.031442	20.15	61.134	10.633	52071551.609469	11	284.5709	5.03208e-05	2.07504e-04
2023/12/08	09:32:23	ok	ok	283.0640	26.465	0.031361	20.09	61.096	10.591	51798583.698612	10	283.1173	5.13436e-05	1.90197e-04
2023/12/08	09:37:22	--	ok	281.4420	26.455	0.031361	20.12	61.138	10.617	52272794.305780	10	283.1236	4.89919e-05	2.15357e-04
2023/12/08	09:37:29	--	ok	284.4220	26.709	0.03145	20.13	61.170	10.631	50473144.893906	11	284.5552	5.15795e-05	2.59187e-04
2023/12/08	09:37:36	--	ok	281.5380	26.471	0.031368	20.09	61.184	10.607	51662005.734618	11	283.1757	5.04682e-05	1.99638e-04
2023/12/08	09:37:42	--	ok	284.3460	26.701	0.031451	20.07	61.183	10.590	54273876.343965	11	284.5110	5.14093e-05	1.97290e-04
2023/12/08	09:37:49	--	ok	281.4340	26.464	0.031375	20.02	61.225	10.571	51471081.142559	10	283.1361	5.08473e-05	2.83415e-04
2023/12/08	09:37:56	--	ok	284.4340	26.713	0.031464	19.89	61.399	10.520	51433147.676788	10	284.5667	5.12436e-05	1.98459e-04
2023/12/08	09:38:03	ok	ok	283.1460	26.480	0.031383	19.85	61.617	10.531	54350759.843760	11	283.1713	5.17641e-05	2.24155e-04
2023/12/08	09:43:03	--	ok	281.6260	26.497	0.031383	20.15	61.161	10.638	54803025.322224	11	283.2845	4.98881e-05	2.54439e-04
2023/12/08	09:43:10	--	ok	284.4100	26.706	0.031461	20.18	61.147	10.653	46520111.901080	10	284.5559	5.13966e-05	2.31560e-04
2023/12/08	09:43:16	--	ok	281.5340	26.470	0.03138	20.08	61.132	10.589	52824494.539241	11	283.1790	5.08757e-05	2.33345e-04
2023/12/08	09:43:23	--	ok	282.6060	26.688	0.031464	20.01	61.297	10.575	47994985.368776	11	284.4773	5.17097e-05	2.12756e-04
2023/12/08	09:43:30	--	ok	284.5880	26.757	0.031487	19.96	61.440	10.572	53647750.576826	10	284.7526	5.25651e-05	1.44660e-04
2023/12/08	09:43:37	ok	ok	283.1980	26.492	0.031396	19.89	61.573	10.550	52518970.498145	12	283.2348	5.13398e-05	1.94173e-04
2023/12/08	09:48:37	--	ok	281.6100	26.505	0.031396	20.18	61.157	10.655	56447989.120028	11	283.3322	5.03166e-05	2.24989e-04
2023/12/08	09:48:44	--	ok	282.7800	26.732	0.031475	20.22	61.114	10.674	47524830.730169	11	284.6743	5.12928e-05	2.17678e-04
2023/12/08	09:48:50	--	ok	284.5920	26.760	0.031488	20.18	61.074	10.641	51273452.114690	11	284.8144	5.09892e-05	2.68953e-04
2023/12/08	09:48:57	ok	ok	283.1820	26.480	0.031397	20.11	61.106	10.603	53816171.539996	10	283.1853	5.31130e-05	1.54294e-04
2023/12/08	09:53:57	--	ok	281.5820	26.488	0.031397	20.23	61.115	10.683	55662883.705632	11	283.2450	5.03359e-05	2.21667e-04
2023/12/08	09:54:04	--	ok	282.6740	26.710	0.031478	20.23	61.033	10.668	47773873.897368	12	284.5859	5.04161e-05	2.09476e-04
2023/12/08	09:54:10	--	ok	284.5620	26.758	0.031497	20.16	61.045	10.627	51009247.933188	11	284.7798	5.16286e-05	2.38156e-04
2023/12/08	09:54:17	--	ok	281.5740	26.482	0.031407	20.07	61.202	10.593	54572992.009866	9	283.2148	5.20436e-05	1.88557e-04
2023/12/08	09:54:24	--	ok	284.3520	26.702	0.031489	20.01	61.357	10.585	51941006.552321	10	284.5375	5.12557e-05	1.75690e-04
2023/12/08	09:54:31	ok	ok	283.1900	26.482	0.031411	19.96	61.453	10.574	53880358.717219	11	283.2282	5.09768e-05	2.12794e-04
2023/12/08	09:59:31	--	ok	281.6840	26.493	0.031411	20.23	61.125	10.684	52038646.978981	9	283.3347	4.96692e-05	2.23136e-04
2023/12/08	09:59:38	--	ok	284.3440	26.703	0.031487	20.21	61.141	10.671	51407626.473135	11	284.5121	5.09138e-05	2.13672e-04
2023/12/08	09:59:45	--	ok	281.4820	26.472	0.03141	20.11	61.157	10.612	53744272.519536	10	283.1886	5.10282e-05	2.17820e-04
2023/12/08	09:59:51	--	ok	282.6920	26.707	0.031496	20.05	61.302	10.601	49934672.129346	11	284.5737	5.11534e-05	2.82782e-04
2023/12/08	09:59:58	--	ok	284.5900	26.759	0.031514	20.01	61.427	10.597	50566451.589948	11	284.7898	5.11486e-05	1.93432e-04
2023/12/08	10:00:05	--	ok	281.5680	26.483	0.031423	19.95	61.572	10.584	54712422.395942	10	283.2418	5.13390e-05	2.45947e-04
2023/12/08	10:00:12	--	ok	284.4080	26.720	0.031505	19.91	61.668	10.576	49972388.863739	11	284.6098	5.13104e-05	1.82520e-04
2023/12/08	10:00:19	--	ok	281.5980	26.484	0.031425	19.82	61.807	10.547	54083194.516295	10	283.2596	5.07826e-05	1.77512e-04
2023/12/08	10:00:26	--	ok	284.3460	26.706	0.031505	19.77	62.040	10.552	48746295.742443	11	284.5514	5.18253e-05	1.99504e-04
2023/12/08	10:00:33	--	ok	283.2800	26.490	0.031428	19.75	62.200	10.569	58271602.352815	6	283.2300	6.49626e-05	4.38558e-04
2023/12/08	10:00:39	ok	ok	282.9860	26.434	0.031412	19.71	62.306	10.561	55945719.830735	11	282.9983	5.18499e-05	2.21244e-04
2023/12/08	10:05:39	--	ok	281.5280	26.471	0.031412	20.23	60.983	10.660	55390378.885213	11	283.1922	4.95084e-05	2.38700e-04
2023/12/08	10:05:46	ok	ok	282.8060	26.703	0.031496	20.29	61.042	10.705	51675703.016257	11	284.5457	5.19129e-05	2.30122e-04
2023/12/08	10:10:45	--	ok	282.4820	26.656	0.031496	20.28	61.082	10.704	56886137.096943	10	284.2790	4.97829e-05	2.34662e-04
2023/12/08	10:10:52	--	ok	284.5760	26.758	0.031526	20.28	61.019	10.693	51404709.573056	11	284.7836	5.18135e-05	2.90273e-04
2023/12/08	10:10:59	--	ok	281.5820	26.480	0.031436	20.25	61.045	10.679	57834598.489639	10	283.2336	5.09405e-05	2.52159e-04
2023/12/08	10:11:05	--	ok	284.2580	26.695	0.031517	20.16	61.125	10.641	49266863.732524	9	284.4997	5.30040e-05	1.98407e-04
2023/12/08	10:11:12	--	ok	281.5440	26.481	0.031445	20.05	61.343	10.608	57957837.310519	11	283.2410	5.14212e-05	2.36025e-04
2023/12/08	10:11:19	--	ok	284.4560	26.720	0.031528	20.05	61.505	10.636	51804044.402414	10	284.6274	5.18426e-05	1.75132e-04
2023/12/08	10:11:26	--	ok	281.5840	26.477	0.031445	19.98	61.627	10.614	56201130.594388	9	283.2310	5.12870e-05	1.73850e-04
2023/12/08	10:11:33	--	ok	284.3900	26.706	0.031526	19.89	61.796	10.588	52043522.746720	11	284.5861	5.14744e-05	2.33162e-04
2023/12/08	10:11:40	--	ok	281.5480	26.473	0.031447	19.84	61.930	10.576	57703814.840385	11	283.2186	5.07438e-05	2.09880e-04
2023/12/08	10:11:47	--	ok	284.4240	26.717	0.03153	19.81	62.098	10.588	51165906.810031	12	284.6135	5.07919e-05	2.57279e-04
2023/12/08	10:11:53	--	ok	281.7440	26.478	0.031448	19.78	62.226	10.592	55051250.912064	10	283.2618	4.96708e-05	2.56414e-04
2023/12/08	10:12:00	--	ok	282.5540	26.679	0.03152	19.78	62.347	10.613	49145337.501789	11	284.4041	5.20698e-05	1.80741e-04
2023/12/08	10:12:07	--	ok	284.6460	26.763	0.031545	19.74	62.361	10.588	51842529.711501	11	284.8105	5.17193e-05	2.18646e-04
2023/12/08	10:12:14	--	ok	281.6820	26.482	0.031452	19.74	62.484	10.609	56484758.404203	10	283.2398	5.11985e-05	2.35645e-04
2023/12/08	10:12:21	--	ok	284.3380	26.696	0.031526	19.72	62.492	10.602	49209356.489128	11	284.5025	5.21384e-05	2.82823e-04
2023/12/08	10:12:28	--	ok	281.6340	26.479	0.03145	19.69	62.498	10.585	54589196.602877	9	283.1852	5.34646e-05	2.50607e-04
2023/12/08	10:12:34	--	ok	284.3520	26.698	0.031528	19.72	62.542	10.611	49842405.416724	11	284.5240	5.16474e-05	1.87049e-04
2023/12/08	10:12:41	--	ok	281.5920	26.480	0.031451	19.71	62.571	10.606	54414791.225156	10	283.2261	5.12084e-05	1.98729e-04
2023/12/08	10:12:48	--	ok	282.6980	26.712	0.031531	19.69	62.579	10.599	48424930.313446	10	284.5720	5.13545e-05	2.20907e-04
2023/12/08	10:12:55	--	ok	284.6440	26.765	0.031548	19.68	62.606	10.595	49696020.744448	11	284.8060	5.33426e-05	2.15744e-04
2023/12/08	10:13:02	--	ok	283.2200	26.487	0.031455	19.65	62.643	10.583	55755527.176464	11	283.2486	5.09745e-05	2.21041e-04
2023/12/08	10:13:09	--	ok	281.4320	26.446	0.031442	19.65	62.675	10.589	56339354.012058	11	283.0634	5.13523e-05	1.51476e-04
2023/12/08	10:13:16	--	ok	284.3840	26.705	0.031532	19.65	62.722	10.597	49968747.548994	11	284.5535	5.16484e-05	2.27854e-04
2023/12/08	10:13:22	--	ok	281.5700	26.476	0.031453	19.64	62.731	10.590	56768755.932053	10	283.2487	5.13330e-05	2.04506e-04
2023/12/08	10:13:29	ok	ok	283.1940	26.715	0.031534	19.61	62.799	10.583	52568415.586944	4	284.5602	5.64869e-05	5.79660e-05
2023/12/08	10:18:29	--	ok	282.7540	26.721	0.031534	20.32	60.955	10.708	57679271.682396	11	284.6145	5.10237e-05	2.52477e-04
2023/12/08	10:18:36	--	ok	284.6740	26.771	0.031548	20.37	60.882	10.730	50237744.549343	10	284.8649	5.19449e-05	2.86467e-04
2023/12/08	10:18:42	--	ok	281.5760	26.471	0.031452	20.32	60.864	10.692	60187581.096370	10	283.1887	5.33183e-05	2.23981e-04
2023/12/08	10:18:49	ok	ok	282.8540	26.691	0.031534	20.23	60.941	10.652	51281051.275037	10	284.4543	5.49491e-05	1.61642e-04
2023/12/08	10:23:49	--	ok	282.7660	26.681	0.031534	20.31	61.074	10.721	57125788.433492	11	284.4301	5.11238e-05	2.36972e-04
2023/12/08	10:23:55	--	ok	284.4760	26.729	0.031548	20.33	61.059	10.735	50698349.130568	11	284.6786	5.20450e-05	3.02279e-04
2023/12/08	10:24:02	--	ok	281.5600	26.471	0.031463	20.28	61.061	10.700	59686615.393856	11	283.2224	5.11170e-05	2.54795e-04
2023/12/08	10:24:09	--	ok	284.3600	26.697	0.031546	20.25	61.128	10.693	49052593.224449	10	284.5719	5.15114e-05	2.20355e-04
2023/12/08	10:24:16	--	ok	281.6040	26.472	0.031468	20.13	61.262	10.647	59186574.233395	11	283.2048	5.04691e-05	2.34130e-04
2023/12/08	10:24:23	--	ok	284.3340	26.693	0.031548	20.09	61.430	10.649	48800081.301531	11	284.5139	5.20663e-05	2.71578e-04
2023/12/08	10:24:30	--	ok	281.5760	26.471	0.031471	19.98	61.595	10.608	55724119.121837	11	283.2079	5.10864e-05	2.37982e-04
2023/12/08	10:24:36	--	ok	282.7220	26.699	0.031553	19.92	61.801	10.607	50873623.317399	10	284.5556	5.12070e-05	2.20087e-04
2023/12/08	10:24:43	--	ok	284.6160	26.753	0.031569	19.88	61.997	10.614	48761747.247229	11	284.7780	5.22371e-05	1.87649e-04
2023/12/08	10:24:50	--	ok	281.6940	26.477	0.031476	19.88	62.139	10.639	53266075.052356	10	283.2491	5.03131e-05	2.60923e-04
2023/12/08	10:24:57	--	ok	282.6640	26.688	0.03155	19.85	62.226	10.635	51610812.020908	10	284.4856	5.19799e-05	2.72073e-04
2023/12/08	10:25:03	--	ok	284.6180	26.752	0.03157	19.81	62.332	10.628	49791752.255674	11	284.7991	5.18817e-05	2.49756e-04
2023/12/08	10:25:10	--	ok	281.6400	26.478	0.031478	19.77	62.374	10.609	51725314.899966	10	283.2624	4.93160e-05	2.51736e-04
2023/12/08	10:25:17	ok	ok	282.8720	26.700	0.031555	19.78	62.400	10.622	50473362.893840	11	284.5741	5.13872e-05	3.18279e-04
2023/12/08	10:30:17	ok	ok	282.9300	26.719	0.031555	20.37	60.995	10.750	58434829.138717	10	284.6081	5.02903e-05	2.42917e-04
2023/12/08	10:35:17	--	ok	282.7840	26.679	0.031555	20.36	61.074	10.756	61042277.379216	10	284.3948	5.25334e-05	1.95837e-04
2023/12/08	10:35:24	ok	ok	283.0000	26.721	0.031567	20.40	61.064	10.781	57114044.804044	11	284.6656	5.15501e-05	2.27718e-04
2023/12/08	10:40:23	ok	ok	282.8860	26.690	0.031567	20.39	61.068	10.771	57953155.210393	10	284.4495	5.19309e-05	2.23012e-04
2023/12/08	10:45:23	--	ok	282.7000	26.670	0.031567	20.42	61.137	10.802	58530198.031208	10	284.3432	5.17064e-05	3.08385e-04
2023/12/08	10:45:29	--	ok	282.7940	26.724	0.031585	20.43	61.106	10.805	47278946.479435	11	284.6367	5.19668e-05	2.14621e-04
2023/12/08	10:45:36	--	ok	284.5760	26.749	0.031597	20.35	61.073	10.745	51801489.722351	10	284.8024	5.10380e-05	2.71267e-04
2023/12/08	10:45:43	ok	ok	283.1140	26.468	0.031506	20.25	61.207	10.707	49210391.067808	11	283.2009	5.11915e-05	2.46772e-04
2023/12/08	10:50:43	--	ok	281.6640	26.492	0.031506	20.46	61.051	10.814	48097784.398119	11	283.3215	5.10179e-05	2.50751e-04
2023/12/08	10:50:50	ok	ok	282.9160	26.708	0.031583	20.47	61.054	10.823	52360114.166941	11	284.6034	5.22822e-05	2.73051e-04
2023/12/08	10:55:49	ok	ok	282.8800	26.662	0.031583	20.49	61.047	10.830	56689971.099249	6	284.1915	6.28589e-05	1.60522e-04
2023/12/08	11:00:49	--	ok	282.5220	26.634	0.031583	20.52	61.111	10.860	56163067.964053	9	284.1877	5.15384e-05	2.65823e-04
2023/12/08	11:00:56	--	ok	284.4600	26.723	0.03161	20.52	61.091	10.856	50396230.114731	11	284.6769	5.13594e-05	2.35850e-04
2023/12/08	11:01:02	ok	ok	283.0940	26.463	0.031527	20.46	61.051	10.814	48874949.424557	11	283.1882	5.14868e-05	2.13347e-04
2023/12/08	11:06:02	--	ok	281.6000	26.479	0.031527	20.49	61.138	10.846	44879073.831991	11	283.2528	5.05960e-05	2.37902e-04
2023/12/08	11:06:09	--	ok	284.4020	26.709	0.031607	20.53	61.134	10.872	49593068.758115	11	284.5826	5.17268e-05	2.38461e-04
2023/12/08	11:06:15	ok	ok	283.0920	26.463	0.031527	20.47	61.054	10.823	49043382.625199	11	283.1967	5.06847e-05	2.18733e-04
2023/12/08	11:11:15	--	ok	281.4380	26.452	0.031527	20.50	61.120	10.853	47940738.388430	11	283.1161	5.09983e-05	2.39301e-04
2023/12/08	11:11:22	--	ok	284.4280	26.711	0.031616	20.54	61.115	10.877	50094230.298741	10	284.6639	5.11794e-05	2.98423e-04
2023/12/08	11:11:29	ok	ok	283.0880	26.460	0.031534	20.44	61.161	10.823	50664675.481888	10	283.1649	5.19847e-05	2.17444e-04
2023/12/08	11:16:28	--	ok	281.5080	26.453	0.031534	20.54	61.115	10.877	46472546.425570	10	283.1319	5.10301e-05	2.25671e-04
2023/12/08	11:16:35	ok	ok	282.9560	26.699	0.03162	20.56	61.079	10.881	52312646.461698	10	284.5540	5.22978e-05	2.51371e-04
2023/12/08	11:21:34	--	ok	282.3720	26.647	0.03162	20.54	61.160	10.885	52191703.069150	13	284.1938	5.12633e-05	2.49148e-04
2023/12/08	11:21:40	--	ok	284.6280	26.764	0.031657	20.52	61.164	10.869	49966715.828788	11	284.8328	5.25889e-05	2.46024e-04
2023/12/08	11:21:47	ok	ok	283.1640	26.475	0.031563	20.53	61.248	10.893	50139614.789168	10	283.2312	5.10945e-05	2.40263e-04
2023/12/08	11:26:47	--	ok	281.4780	26.483	0.031563	20.58	61.152	10.904	50145696.587936	11	283.2730	5.08244e-05	2.64824e-04
2023/12/08	11:26:54	--	ok	284.5340	26.737	0.03165	20.60	61.147	10.922	47852768.935635	11	284.7330	5.18261e-05	2.97014e-04
2023/12/08	11:27:00	--	ok	281.3240	26.465	0.031562	20.53	61.125	10.871	47970010.345945	11	283.2047	5.08167e-05	2.79528e-04
2023/12/08	11:27:07	--	ok	284.5200	26.723	0.031659	20.44	61.242	10.837	48573303.985672	10	284.6980	5.56538e-05	1.95672e-04
2023/12/08	11:27:14	ok	ok	283.0960	26.458	0.031572	20.36	61.390	10.811	49728478.702963	11	283.1860	5.08243e-05	2.25425e-04
2023/12/08	11:32:14	--	ok	281.6400	26.484	0.031572	20.58	61.184	10.910	50368416.999590	11	283.2761	5.15704e-05	2.54369e-04
2023/12/08	11:32:21	--	ok	282.7240	26.709	0.03165	20.63	61.202	10.949	53194473.086010	10	284.6090	5.17154e-05	2.94556e-04
2023/12/08	11:32:27	--	ok	284.5540	26.745	0.031666	20.60	61.138	10.920	49824039.616840	11	284.7934	5.22913e-05	2.30476e-04
2023/12/08	11:32:34	--	ok	281.4600	26.458	0.031576	20.49	61.210	10.859	46946719.221461	11	283.1864	5.16167e-05	1.80687e-04
2023/12/08	11:32:41	--	ok	284.3940	26.707	0.031665	20.36	61.358	10.806	47493150.933414	11	284.6210	5.24553e-05	2.58887e-04
2023/12/08	11:32:48	ok	ok	283.1500	26.471	0.031585	20.35	61.601	10.838	51498486.597354	11	283.2148	5.17479e-05	2.40871e-04
2023/12/08	11:37:48	--	ok	281.7300	26.499	0.031585	20.60	61.160	10.924	48013211.450337	11	283.3690	5.09092e-05	2.90305e-04
2023/12/08	11:37:55	--	ok	284.3660	26.698	0.031658	20.67	61.120	10.961	47340738.773252	10	284.6012	5.08119e-05	2.71956e-04
2023/12/08	11:38:01	ok	ok	283.1200	26.457	0.031579	20.63	61.073	10.926	49083623.661189	11	283.2026	5.17280e-05	2.94795e-04
2023/12/08	11:43:01	--	ok	281.4920	26.453	0.031579	20.64	61.146	10.947	48310243.219159	11	283.1376	5.18949e-05	2.41949e-04
2023/12/08	11:43:08	--	ok	284.3900	26.703	0.031666	20.70	61.125	10.981	47260291.626523	11	284.6284	5.14887e-05	2.54557e-04
2023/12/08	11:43:14	ok	ok	283.0780	26.453	0.031586	20.60	61.068	10.908	48636254.562787	11	283.1671	5.14127e-05	2.12571e-04
2023/12/08	11:48:14	--	ok	281.3660	26.451	0.031586	20.64	61.155	10.949	50470729.913938	11	283.1094	5.05816e-05	2.20245e-04
2023/12/08	11:48:21	ok	ok	282.8660	26.724	0.03168	20.69	61.141	10.974	52060672.142198	9	284.6983	5.21969e-05	1.71347e-04
2023/12/08	11:53:20	--	ok	282.6540	26.670	0.03168	20.67	61.212	10.978	54559701.054785	11	284.3573	5.21827e-05	3.02204e-04
2023/12/08	11:53:27	ok	ok	283.0560	26.739	0.0317	20.67	61.192	10.974	52927219.192228	11	284.7356	5.32693e-05	2.07160e-04
2023/12/08	11:58:26	--	ok	282.7160	26.691	0.0317	20.67	61.212	10.978	55909825.282508	10	284.5216	5.19677e-05	2.26026e-04
2023/12/08	11:58:33	--	ok	284.6140	26.750	0.031716	20.69	61.184	10.981	49319209.285744	11	284.8010	5.23761e-05	2.52349e-04
2023/12/08	11:58:39	ok	ok	283.1120	26.462	0.031624	20.70	61.166	10.988	49386132.748579	11	283.1981	5.16138e-05	2.47337e-04
2023/12/08	12:03:39	--	ok	281.4920	26.472	0.031624	20.67	61.183	10.973	47935557.068119	11	283.2239	5.11760e-05	2.82684e-04
2023/12/08	12:03:46	ok	ok	283.1060	26.728	0.03171	20.72	61.198	11.003	52367468.767775	11	284.7072	5.22056e-05	3.05761e-04
2023/12/08	12:08:45	--	ok	282.5980	26.671	0.03171	20.69	61.276	10.998	53658850.499654	10	284.4035	5.23664e-05	2.33523e-04
2023/12/08	12:08:52	--	ok	284.6060	26.751	0.031734	20.73	61.221	11.015	49699865.183921	10	284.8024	5.28356e-05	2.41411e-04
2023/12/08	12:08:59	ok	ok	283.0800	26.460	0.031641	20.69	61.193	10.983	49676002.394958	11	283.1896	5.07813e-05	2.80016e-04
2023/12/08	12:13:58	--	ok	281.3740	26.473	0.031641	20.74	61.173	11.015	45622920.122398	11	283.2257	5.03218e-05	2.74330e-04
2023/12/08	12:14:05	--	ok	284.5760	26.748	0.031735	20.72	61.210	11.005	48009064.171903	11	284.8028	5.27019e-05	3.15666e-04
2023/12/08	12:14:12	ok	ok	283.0780	26.459	0.031645	20.70	61.228	10.999	50079161.705487	11	283.1793	5.14428e-05	2.40509e-04
2023/12/08	12:19:11	ok	ok	283.0820	26.458	0.031645	20.74	61.234	11.026	47147223.158437	12	283.1304	5.10731e-05	2.54234e-04
2023/12/08	12:24:11	ok	ok	282.9560	26.425	0.031645	20.76	61.279	11.044	46213030.884725	11	283.0480	4.96407e-05	2.51327e-04
2023/12/08	12:29:11	ok	ok	282.8420	26.411	0.031645	20.74	61.347	11.047	47117086.826031	11	282.9240	5.07712e-05	2.00330e-04
2023/12/08	12:34:11	--	ok	282.7680	26.389	0.031645	20.80	61.317	11.079	49037395.267143	12	282.8042	5.14966e-05	2.00919e-04
2023/12/08	12:34:18	ok	ok	282.9360	26.419	0.031657	20.82	61.288	11.082	50786382.535334	11	283.0061	5.18614e-05	3.18518e-04
2023/12/08	12:39:17	ok	ok	282.8300	26.396	0.031657	20.77	61.340	11.064	46013854.201026	11	282.8739	5.13593e-05	2.61022e-04
2023/12/08	12:44:17	--	ok	281.0160	26.370	0.031657	20.77	61.352	11.066	44152273.414986	10	282.7252	5.27517e-05	2.41859e-04
2023/12/08	12:44:24	--	ok	284.5120	26.724	0.031773	20.82	61.367	11.097	50628462.226657	11	284.7445	5.09722e-05	2.27201e-04
2023/12/08	12:44:31	ok	ok	283.0520	26.448	0.031686	20.73	61.312	11.032	49760253.391183	11	283.1610	5.09771e-05	2.82938e-04
2023/12/08	12:49:30	--	ok	281.3000	26.441	0.031686	20.84	61.271	11.096	45980321.828654	10	283.1105	5.06688e-05	2.81187e-04
2023/12/08	12:49:37	--	ok	284.5380	26.736	0.031784	20.83	61.198	11.074	50581994.314490	10	284.7366	5.22938e-05	2.57156e-04
2023/12/08	12:49:43	ok	ok	283.0820	26.457	0.031695	20.87	61.196	11.102	51842253.632592	11	283.1850	5.14306e-05	2.88548e-04
2023/12/08	12:54:43	ok	ok	283.0220	26.442	0.031695	20.83	61.381	11.108	45896618.794883	11	283.0482	5.19726e-05	2.64184e-04
2023/12/08	12:59:43	ok	ok	282.9000	26.420	0.031695	20.89	61.372	11.142	47028495.298469	11	282.9870	5.00477e-05	2.20840e-04
2023/12/08	13:04:43	--	ok	282.7980	26.391	0.031695	20.90	61.262	11.133	47550222.925217	11	282.8477	5.12072e-05	2.44333e-04
2023/12/08	13:04:50	ok	ok	282.9680	26.428	0.031706	20.91	61.306	11.149	51442160.240139	11	283.0457	5.20522e-05	2.47083e-04
2023/12/08	13:09:49	--	ok	281.0180	26.399	0.031706	20.93	61.329	11.162	44045028.284948	11	282.8939	5.12867e-05	2.55020e-04
2023/12/08	13:09:56	--	ok	283.4460	26.753	0.031821	20.91	61.244	11.138	46195814.046566	6	284.8578	6.44806e-05	1.00922e-03
2023/12/08	13:10:02	--	ok	284.1820	26.655	0.031796	20.90	61.271	11.134	47355393.082667	11	284.3384	5.23716e-05	2.56505e-04
2023/12/08	13:10:09	ok	ok	282.9840	26.433	0.031727	20.82	61.308	11.086	51573054.937582	10	283.0511	5.19927e-05	2.33908e-04
2023/12/08	13:15:09	ok	ok	282.9900	26.440	0.031727	20.91	61.294	11.147	48083344.224146	11	283.0594	5.19445e-05	2.33524e-04
2023/12/08	13:20:09	ok	ok	282.9040	26.417	0.031727	20.94	61.370	11.178	49061175.801843	11	282.9758	5.02721e-05	2.12456e-04
2023/12/08	13:25:09	--	ok	282.7800	26.391	0.031727	20.98	61.299	11.193	46523051.667649	11	282.8310	5.12552e-05	2.58297e-04
2023/12/08	13:25:16	ok	ok	282.9600	26.429	0.031739	20.98	61.317	11.196	52018538.087832	10	283.0540	5.06465e-05	2.79733e-04
2023/12/08	13:30:15	ok	ok	282.8160	26.400	0.031739	20.98	61.308	11.195	47783863.023021	11	282.9096	5.07160e-05	3.22282e-04
2023/12/08	13:35:15	--	ok	282.7340	26.381	0.031739	21.03	61.315	11.224	48274222.639123	11	282.7706	5.10961e-05	2.34738e-04
2023/12/08	13:35:22	ok	ok	282.9700	26.430	0.031755	21.04	61.297	11.229	49501356.785488	10	283.0561	5.09540e-05	2.86632e-04
2023/12/08	13:40:21	ok	ok	282.8020	26.394	0.031755	21.01	61.324	11.217	47922149.310217	11	282.8661	5.08220e-05	2.30049e-04
2023/12/08	13:45:21	--	ok	282.6900	26.375	0.031755	21.03	61.357	11.231	50137563.683232	11	282.7572	5.14203e-05	2.39546e-04
2023/12/08	13:45:28	ok	ok	282.9980	26.435	0.031773	21.07	61.366	11.261	51351769.487624	10	283.1072	5.12361e-05	2.71641e-04
2023/12/08	13:50:27	ok	ok	282.8520	26.401	0.031773	21.03	61.418	11.242	47252633.060093	12	282.9048	5.17854e-05	2.68817e-04
2023/12/08	13:55:27	--	ok	282.7140	26.371	0.031773	21.01	61.416	11.233	47089821.923031	11	282.7666	5.11984e-05	2.93797e-04
2023/12/08	13:55:34	ok	ok	283.0400	26.433	0.031789	21.03	61.439	11.246	49588283.716841	2	282.9726	6.53607e-05	2.00880e-16
2023/12/08	14:00:33	ok	ok	282.8440	26.403	0.031789	21.07	61.466	11.279	47397279.029035	11	282.9256	5.05887e-05	2.22351e-04
2023/12/08	14:05:33	--	ok	282.7140	26.377	0.031789	21.07	61.404	11.268	47365697.708523	10	282.7979	4.99423e-05	2.59215e-04
2023/12/08	14:05:40	ok	ok	283.0220	26.437	0.031806	21.10	61.440	11.296	51230834.728703	8	283.0666	5.07284e-05	1.03250e-04
2023/12/08	14:10:39	ok	ok	282.8720	26.403	0.031806	21.10	61.482	11.303	52051190.852367	11	282.9056	5.11839e-05	2.95943e-04
2023/12/08	14:15:39	--	ok	282.7540	26.379	0.031806	21.10	61.462	11.299	50899830.858501	11	282.7711	5.15846e-05	2.49967e-04
2023/12/08	14:15:46	ok	ok	282.9940	26.431	0.03182	21.11	61.444	11.305	53332349.688831	8	283.0365	4.97907e-05	1.09012e-04
2023/12/08	14:20:45	ok	ok	282.8380	26.393	0.03182	21.09	61.448	11.286	50614653.659779	11	282.8593	5.15785e-05	2.59578e-04
2023/12/08	14:25:45	--	ok	282.7000	26.371	0.03182	21.11	61.431	11.303	50688057.996102	11	282.7616	5.05728e-05	2.19890e-04
2023/12/08	14:25:52	ok	ok	283.0040	26.426	0.031838	21.13	61.445	11.314	54483249.653137	11	283.0381	5.17797e-05	2.45352e-04
2023/12/08	14:30:51	ok	ok	282.8400	26.398	0.031838	21.10	61.482	11.303	52591817.946857	11	282.8485	5.20726e-05	2.11722e-04
2023/12/08	14:35:51	--	ok	282.7040	26.374	0.031838	21.11	61.514	11.318	55038884.988759	11	282.7285	5.17215e-05	2.11439e-04
2023/12/08	14:35:58	ok	ok	283.0240	26.435	0.031855	21.13	61.495	11.323	54432272.856893	12	283.0709	5.15394e-05	2.34567e-04
2023/12/08	14:40:57	ok	ok	282.8800	26.401	0.031855	21.14	61.498	11.332	53514688.869141	10	282.8843	4.94453e-05	1.33381e-04
2023/12/08	14:45:57	--	ok	282.7400	26.374	0.031855	21.16	61.482	11.340	53464215.020948	11	282.7574	5.21008e-05	2.90244e-04
2023/12/08	14:46:04	ok	ok	282.9760	26.427	0.03187	21.14	61.457	11.325	54864563.859503	10	283.0451	5.06075e-05	2.49202e-04
2023/12/08	14:51:03	ok	ok	282.8360	26.401	0.03187	21.16	61.553	11.353	53623777.557359	11	282.8589	5.07205e-05	2.62932e-04
2023/12/08	14:56:03	--	ok	282.6980	26.375	0.03187	21.18	61.569	11.374	53188802.585268	11	282.7206	5.20462e-05	2.73630e-04
2023/12/08	14:56:10	ok	ok	283.0140	26.436	0.031888	21.17	61.535	11.359	55764272.048983	11	283.0555	5.17477e-05	2.64344e-04
2023/12/08	15:01:09	--	ok	282.7940	26.394	0.031888	21.01	61.782	11.300	56755118.499577	11	282.8248	5.07778e-05	2.56488e-04
2023/12/08	15:01:16	ok	ok	282.9860	26.433	0.0319	21.06	61.791	11.330	62609833.649824	10	283.0662	5.08593e-05	2.44787e-04
2023/12/08	15:06:15	ok	ok	282.8260	26.405	0.0319	20.93	61.898	11.266	59375507.528547	11	282.8514	5.12885e-05	2.50929e-04
2023/12/08	15:11:15	--	ok	282.6920	26.380	0.0319	20.87	61.920	11.233	59376613.996383	11	282.7261	5.13493e-05	2.66025e-04
2023/12/08	15:11:22	ok	ok	283.0360	26.444	0.031918	20.90	61.852	11.240	59497425.730964	11	283.0784	5.11325e-05	2.50247e-04
2023/12/08	15:16:21	ok	ok	282.8820	26.412	0.031918	20.98	61.613	11.250	57223729.296417	11	282.9093	5.08441e-05	2.70562e-04
2023/12/08	15:21:21	ok	ok	282.8000	26.390	0.031918	21.03	61.590	11.274	60312203.981348	10	283.0403	5.14414e-05	1.50849e-03
2023/12/08	15:26:21	--	ok	282.6740	26.368	0.031918	21.04	61.613	11.287	59367312.894289	11	282.7039	5.03372e-05	2.56158e-04
2023/12/08	15:26:28	ok	ok	283.0060	26.434	0.031937	21.09	61.619	11.318	57889643.938412	11	283.0490	5.13433e-05	2.76061e-04
2023/12/08	15:31:27	ok	ok	282.8560	26.407	0.031937	21.10	61.541	11.314	58120699.528692	10	282.8733	5.27474e-05	2.31194e-04
2023/12/08	15:36:27	--	ok	282.7400	26.380	0.031937	21.11	61.627	11.339	58325959.933664	11	282.7671	5.05363e-05	2.14436e-04
2023/12/08	15:36:34	ok	ok	282.9900	26.437	0.031952	21.13	61.599	11.342	58692802.305219	11	283.0602	5.03607e-05	2.15061e-04
2023/12/08	15:41:33	ok	ok	282.8900	26.398	0.031952	21.11	61.576	11.329	55147174.503704	12	282.8716	5.05830e-05	2.85766e-04
2023/12/08	15:46:33	--	ok	282.7220	26.373	0.031952	21.11	61.596	11.333	58070320.716078	11	282.7762	4.99994e-05	2.78152e-04
2023/12/08	15:46:40	ok	ok	283.0040	26.436	0.031969	21.16	61.592	11.360	57520108.235563	11	283.0599	5.06672e-05	2.65225e-04
2023/12/08	15:51:39	ok	ok	282.8300	26.402	0.031969	21.11	61.668	11.346	53976610.624602	11	282.8596	5.09116e-05	3.00728e-04
2023/12/08	15:56:39	--	ok	282.7080	26.376	0.031969	21.11	61.627	11.339	54711649.302673	11	282.7289	5.14928e-05	2.61369e-04
2023/12/08	15:56:46	ok	ok	283.0000	26.430	0.031986	21.11	61.637	11.340	56156271.001424	11	283.0447	5.09240e-05	1.97067e-04
2023/12/08	16:01:45	ok	ok	282.8520	26.403	0.031986	21.11	61.656	11.344	54676813.765339	11	282.8748	5.12888e-05	2.63390e-04
2023/12/08	16:06:45	--	ok	282.7200	26.376	0.031986	21.10	61.624	11.329	57777332.726088	11	282.7601	5.12069e-05	2.62198e-04
2023/12/08	16:06:52	ok	ok	283.0160	26.435	0.032002	21.11	61.646	11.342	56579135.907861	10	283.0680	5.05638e-05	2.82007e-04
2023/12/08	16:11:51	ok	ok	282.8400	26.397	0.032002	20.96	61.833	11.273	54531214.986045	11	282.8549	5.10686e-05	2.78173e-04
2023/12/08	16:16:51	--	ok	282.6960	26.373	0.032002	20.87	62.002	11.248	53273218.005318	11	282.7315	5.13916e-05	2.89142e-04
2023/12/08	16:16:57	ok	ok	282.9920	26.436	0.032019	20.89	61.952	11.247	58963152.079657	11	283.0523	5.16956e-05	2.68938e-04
2023/12/08	16:21:57	ok	ok	282.8240	26.396	0.032019	20.79	62.016	11.195	56088614.957944	12	282.8621	5.10669e-05	2.58257e-04
2023/12/08	16:26:57	--	ok	282.7020	26.375	0.032019	20.74	62.089	11.180	58892546.208711	11	282.7260	5.15851e-05	2.46129e-04
2023/12/08	16:27:04	ok	ok	283.0040	26.436	0.032037	20.76	62.090	11.191	58730595.232211	11	283.0183	5.21469e-05	2.85230e-04
2023/12/08	16:32:03	ok	ok	282.9380	26.417	0.032037	20.84	61.833	11.198	58365578.122544	5	283.2495	5.55572e-05	1.42375e-03
2023/12/08	16:37:03	--	ok	282.7940	26.391	0.032037	20.89	61.718	11.205	57090927.639821	11	282.8129	5.09698e-05	2.72599e-04
2023/12/08	16:37:10	ok	ok	282.9780	26.427	0.032049	20.87	61.736	11.200	55856971.459614	12	283.0272	5.16961e-05	2.61536e-04
2023/12/08	16:42:09	ok	ok	282.8460	26.404	0.032049	20.97	61.610	11.241	53128850.710313	11	282.8929	5.22419e-05	2.62356e-04
2023/12/08	16:47:09	--	ok	282.7560	26.383	0.032049	20.97	61.714	11.260	53523814.219469	10	282.7781	5.02874e-05	1.47284e-04
2023/12/08	16:47:16	ok	ok	283.0220	26.427	0.032063	20.98	61.706	11.267	53251859.379108	11	283.0657	5.18089e-05	3.03616e-04
2023/12/08	16:52:15	--	ok	281.2400	26.404	0.032063	20.98	61.695	11.265	48047518.827815	11	282.9112	5.15299e-05	2.36756e-04
2023/12/08	16:52:22	ok	ok	283.0260	26.723	0.032165	21.00	61.656	11.269	53566248.997817	12	284.6480	5.22178e-05	2.57760e-04
2023/12/08	16:57:21	--	ok	282.5160	26.661	0.032165	21.00	61.637	11.265	52593247.434487	11	284.2749	5.37445e-05	4.17529e-04
2023/12/08	16:57:28	--	ok	284.5820	26.756	0.032194	20.98	61.686	11.264	51266556.187334	12	284.7983	5.22580e-05	2.87498e-04
2023/12/08	16:57:34	ok	ok	283.1980	26.475	0.032102	20.97	61.692	11.256	52500121.467815	12	283.2451	5.21500e-05	2.48596e-04
2023/12/08	17:02:34	--	ok	283.2160	26.473	0.032102	21.01	61.631	11.273	51113542.849862	11	283.2657	5.05676e-05	3.22184e-04
2023/12/08	17:02:41	ok	ok	283.0160	26.428	0.03209	21.06	61.605	11.296	54366421.610036	11	283.0471	5.27102e-05	2.76135e-04
2023/12/08	17:07:40	ok	ok	282.9380	26.411	0.03209	21.00	61.688	11.274	52832610.293640	12	282.9488	5.13142e-05	2.58618e-04
2023/12/08	17:12:40	ok	ok	282.8560	26.393	0.03209	21.01	61.691	11.284	51521048.364827	12	282.8715	5.13118e-05	2.94742e-04
2023/12/08	17:17:40	--	ok	282.7380	26.371	0.03209	21.01	61.743	11.293	53178311.002198	12	282.7460	5.16642e-05	2.67695e-04
2023/12/08	17:17:47	ok	ok	282.9400	26.416	0.032104	21.01	61.752	11.295	54868819.906592	10	282.9966	5.16163e-05	3.12780e-04
2023/12/08	17:22:47	--	ok	282.7820	26.382	0.032104	20.83	62.075	11.233	54745565.691432	11	282.7825	5.20949e-05	2.68212e-04
2023/12/08	17:22:54	ok	ok	282.9920	26.421	0.032117	20.82	61.990	11.209	50844185.470369	11	283.0104	5.36513e-05	2.34504e-04
2023/12/08	17:27:53	ok	ok	282.8520	26.398	0.032117	20.76	62.040	11.182	51135771.281019	10	282.8711	5.20507e-05	3.20761e-04
2023/12/08	17:32:53	--	ok	282.7260	26.376	0.032117	20.80	61.929	11.189	52942522.522652	11	282.7353	5.26118e-05	2.33577e-04
2023/12/08	17:33:00	ok	ok	282.9940	26.433	0.032133	20.82	61.889	11.191	51925392.812510	10	283.0558	5.15182e-05	3.38751e-04
2023/12/08	17:37:59	ok	ok	282.9140	26.415	0.032133	20.87	61.756	11.203	48717450.815225	10	282.8983	5.12867e-05	1.44907e-04
2023/12/08	17:42:59	ok	ok	282.8060	26.384	0.032133	20.89	61.700	11.202	49887501.474835	12	282.8220	5.13488e-05	2.77101e-04
2023/12/08	17:47:59	--	ok	282.7160	26.368	0.032133	20.93	61.727	11.235	51791507.202699	11	282.7183	5.13833e-05	2.80425e-04
2023/12/08	17:48:05	ok	ok	282.9440	26.415	0.032149	20.91	61.714	11.223	50623354.419242	11	282.9782	5.25185e-05	2.53655e-04
2023/12/08	17:53:05	ok	ok	282.8160	26.389	0.032149	20.87	61.736	11.200	48103956.799961	12	282.8488	5.08176e-05	2.68494e-04
2023/12/08	17:58:05	--	ok	282.7320	26.371	0.032149	20.94	61.738	11.245	50651968.041231	12	282.7549	5.09770e-05	2.59186e-04
2023/12/08	17:58:12	--	ok	281.3940	26.424	0.032165	20.94	61.697	11.238	52495019.996341	11	283.0275	5.16130e-05	3.15592e-04
2023/12/08	17:58:19	--	ok	282.6440	26.697	0.032259	20.94	61.686	11.236	52996352.140753	12	284.5745	5.13017e-05	2.07947e-04
2023/12/08	17:58:25	--	ok	284.6760	26.750	0.032279	20.91	61.692	11.219	50699878.405544	11	284.8151	5.32660e-05	2.27336e-04
2023/12/08	17:58:32	ok	ok	283.0540	26.445	0.032183	20.82	61.715	11.159	53772822.287462	11	283.0997	5.21041e-05	3.24852e-04
2023/12/08	18:03:32	ok	ok	283.1420	26.461	0.032183	20.93	61.765	11.242	50308211.637646	11	283.1740	5.06473e-05	2.54366e-04
2023/12/08	18:08:32	ok	ok	283.0280	26.435	0.032183	20.93	61.663	11.223	51207257.650817	10	283.0756	5.05861e-05	2.98459e-04
2023/12/08	18:13:32	ok	ok	282.9120	26.418	0.032183	20.97	61.701	11.258	52716483.575149	11	282.9805	5.02926e-05	2.51603e-04
2023/12/08	18:18:32	ok	ok	282.8000	26.396	0.032183	20.94	61.801	11.257	52703224.405619	11	282.8560	5.10257e-05	3.20800e-04
2023/12/08	18:23:32	--	ok	282.6580	26.368	0.032183	20.80	61.956	11.194	57042230.422965	12	282.7012	5.15727e-05	2.42189e-04
2023/12/08	18:23:39	ok	ok	282.9640	26.423	0.032202	20.83	62.004	11.220	57246275.786286	11	283.0072	5.25970e-05	2.92255e-04
2023/12/08	18:28:38	ok	ok	282.8000	26.396	0.032202	20.76	61.971	11.169	56497481.469457	12	282.8480	5.15700e-05	3.42757e-04
2023/12/08	18:33:38	--	ok	282.7160	26.382	0.032202	20.77	61.984	11.180	57323756.863597	11	282.7748	5.06835e-05	2.83255e-04
2023/12/08	18:33:45	ok	ok	282.9980	26.439	0.032218	20.77	61.942	11.173	55290961.185456	12	283.0580	5.26860e-05	3.69609e-04
2023/12/08	18:38:44	ok	ok	282.8900	26.413	0.032218	20.84	61.761	11.185	56550772.128191	12	282.9326	5.04509e-05	2.74355e-04
2023/12/08	18:43:44	--	ok	282.7880	26.392	0.032218	20.87	61.746	11.201	58363263.705216	11	282.8209	5.19967e-05	2.62782e-04
2023/12/08	18:43:51	ok	ok	282.9960	26.440	0.032231	20.90	61.669	11.207	61325029.936681	11	283.0589	5.19472e-05	3.09064e-04
2023/12/08	18:48:50	ok	ok	282.8620	26.410	0.032231	20.87	61.736	11.200	60437352.968268	11	282.9502	4.98807e-05	2.81460e-04
2023/12/08	18:53:50	--	ok	282.7720	26.390	0.032231	20.90	61.723	11.216	61764419.074494	12	282.8197	5.13907e-05	2.67081e-04
2023/12/08	18:53:57	ok	ok	282.9760	26.430	0.032244	20.93	61.706	11.231	61282439.831521	10	283.0944	4.98613e-05	3.67360e-04
2023/12/08	18:58:56	ok	ok	282.8560	26.408	0.032244	20.94	61.709	11.240	63674252.892033	12	282.9088	5.08910e-05	2.90957e-04
2023/12/08	19:03:56	--	ok	282.7640	26.390	0.032244	20.91	61.784	11.236	64443389.169370	12	282.8081	5.05746e-05	2.86144e-04
2023/12/08	19:04:03	ok	ok	282.9480	26.429	0.032258	20.86	61.814	11.205	58281381.348029	11	283.0337	5.06861e-05	3.40101e-04
2023/12/08	19:09:02	ok	ok	282.8660	26.413	0.032258	20.93	61.736	11.236	62382184.003637	10	282.9572	4.90828e-05	2.72423e-04
2023/12/08	19:14:02	--	ok	282.7520	26.388	0.032258	20.84	61.852	11.202	61859838.127696	10	282.8390	4.94158e-05	2.76513e-04
2023/12/08	19:14:09	ok	ok	282.9960	26.438	0.032272	20.89	61.871	11.233	63886398.698456	10	283.0677	5.10475e-05	3.40427e-04
2023/12/08	19:19:08	ok	ok	282.8540	26.412	0.032272	20.79	61.944	11.182	64422534.565900	10	282.9094	5.14824e-05	2.88123e-04
2023/12/08	19:24:08	--	ok	282.7360	26.388	0.032272	20.67	62.159	11.148	65334596.684748	9	282.8399	4.91747e-05	3.45774e-04
2023/12/08	19:24:15	ok	ok	283.0000	26.436	0.032287	20.70	62.113	11.158	65952915.357756	11	283.0406	5.25575e-05	3.06861e-04
2023/12/08	19:29:14	ok	ok	282.8360	26.404	0.032287	20.58	62.098	11.073	66351296.321231	11	282.8706	5.21520e-05	2.51771e-04
2023/12/08	19:34:14	--	ok	282.7360	26.388	0.032287	20.56	62.127	11.068	66446025.177427	11	282.8052	5.02646e-05	3.15838e-04
2023/12/08	19:34:21	ok	ok	283.0100	26.442	0.032303	20.58	62.130	11.079	66181523.962399	10	283.0576	5.19623e-05	2.76790e-04
2023/12/08	19:39:20	ok	ok	282.9300	26.422	0.032303	20.66	61.871	11.087	71823905.381468	6	282.8184	6.91600e-05	1.17295e-03
2023/12/08	19:44:20	ok	ok	282.8100	26.404	0.032303	20.72	61.851	11.120	68404332.667165	11	282.8575	5.07924e-05	2.71184e-04
2023/12/08	19:49:20	--	ok	282.7400	26.388	0.032303	20.69	61.805	11.093	68842692.581681	11	282.8012	5.09673e-05	3.20790e-04
2023/12/08	19:49:26	ok	ok	282.9960	26.440	0.032317	20.77	61.810	11.149	66661902.249307	11	283.0453	5.04870e-05	2.70623e-04
2023/12/08	19:54:26	ok	ok	282.8620	26.412	0.032317	20.76	61.724	11.125	69364734.216137	11	282.9197	5.16428e-05	3.14181e-04
2023/12/08	19:59:26	--	ok	282.7740	26.391	0.032317	20.74	61.793	11.127	69926101.794116	9	282.8550	5.05275e-05	2.82653e-04
2023/12/08	19:59:33	ok	ok	283.0220	26.441	0.03233	20.77	61.839	11.154	66319931.267506	10	283.0894	4.95992e-05	2.69074e-04
2023/12/08	20:04:32	ok	ok	282.8860	26.415	0.03233	20.76	61.807	11.140	68296718.865180	13	282.9290	5.05813e-05	3.21491e-04
2023/12/08	20:09:32	--	ok	282.7980	26.398	0.03233	20.77	61.819	11.150	70210869.323850	10	282.8459	5.14517e-05	3.29509e-04
2023/12/08	20:09:39	ok	ok	283.0140	26.435	0.032342	20.80	61.816	11.169	66238873.704508	11	283.0406	5.27443e-05	2.81482e-04
2023/12/08	20:14:38	ok	ok	282.8680	26.412	0.032342	20.74	61.825	11.133	67729883.423834	12	282.9035	5.13093e-05	2.26671e-04
2023/12/08	20:19:38	--	ok	282.7280	26.386	0.032342	20.59	62.061	11.075	70131224.757132	11	282.7602	5.17792e-05	2.83248e-04
2023/12/08	20:19:45	ok	ok	283.0020	26.444	0.032357	20.64	62.043	11.108	68368753.199971	10	283.0511	5.22701e-05	3.11603e-04
2023/12/08	20:24:44	ok	ok	282.8500	26.413	0.032357	20.54	62.126	11.057	68995406.653104	11	282.8786	5.10085e-05	3.14255e-04
2023/12/08	20:29:44	--	ok	282.7320	26.394	0.032357	20.47	62.182	11.023	70078761.573885	11	282.7705	5.14056e-05	2.86502e-04
2023/12/08	20:29:51	ok	ok	283.0420	26.451	0.032373	20.52	62.139	11.042	65075917.042345	12	283.0663	5.10118e-05	3.55486e-04
2023/12/08	20:34:50	ok	ok	282.8820	26.417	0.032373	20.44	62.167	11.001	69165324.801289	10	282.9239	5.14394e-05	3.44597e-04
2023/12/08	20:39:50	ok	ok	282.8160	26.403	0.032373	20.47	61.939	10.980	70559364.684997	12	282.8550	5.16141e-05	3.21917e-04
2023/12/08	20:44:50	--	ok	282.7620	26.393	0.032373	20.54	61.933	11.023	67894269.723143	12	282.7964	5.07298e-05	2.52761e-04
2023/12/08	20:44:57	ok	ok	283.0200	26.441	0.032386	20.58	61.897	11.037	69761365.934220	5	282.8342	6.92115e-05	6.57658e-04
2023/12/08	20:49:56	ok	ok	282.8680	26.420	0.032386	20.58	61.897	11.037	69165647.357968	12	282.9255	5.07139e-05	3.32818e-04
2023/12/08	20:54:56	ok	ok	282.8300	26.402	0.032386	20.63	61.784	11.053	71674279.671809	6	282.8481	4.90966e-05	1.38786e-04
2023/12/08	20:59:56	--	ok	282.7080	26.382	0.032386	20.62	61.791	11.046	71664567.187537	13	282.7254	5.13518e-05	3.06458e-04
2023/12/08	21:00:03	ok	ok	283.0320	26.443	0.032403	20.63	61.846	11.064	65983385.990182	11	283.0849	5.11692e-05	3.50425e-04
2023/12/08	21:05:02	ok	ok	282.9020	26.414	0.032403	20.62	61.852	11.057	70111959.576061	13	282.9559	4.94849e-05	2.95215e-04
2023/12/08	21:10:02	ok	ok	282.8160	26.401	0.032403	20.63	61.834	11.062	70620918.334683	12	282.8456	5.09688e-05	2.35259e-04
2023/12/08	21:15:02	--	ok	282.7420	26.382	0.032403	20.60	61.839	11.045	69390166.901260	12	282.7800	5.09152e-05	2.75475e-04
2023/12/08	21:15:09	ok	ok	283.0100	26.440	0.032418	20.66	61.883	11.090	66920129.419511	12	283.0284	5.17533e-05	2.57148e-04
2023/12/08	21:20:08	ok	ok	282.8560	26.407	0.032418	20.52	62.150	11.044	69473436.240286	10	282.8895	5.13533e-05	3.20795e-04
2023/12/08	21:25:08	--	ok	282.7360	26.388	0.032418	20.42	62.094	10.971	72079555.836487	12	282.7641	5.10890e-05	2.82839e-04
2023/12/08	21:25:15	ok	ok	283.0040	26.438	0.032433	20.46	62.130	11.005	64472333.050428	12	283.0331	5.28309e-05	3.07274e-04
2023/12/08	21:30:14	ok	ok	282.8820	26.411	0.032433	20.42	62.121	10.976	66670039.082097	13	282.9226	5.14378e-05	2.95803e-04
2023/12/08	21:35:14	ok	ok	282.8000	26.398	0.032433	20.43	61.952	10.954	67982032.692295	10	282.8268	5.18448e-05	2.72295e-04
2023/12/08	21:40:14	--	ok	282.7660	26.389	0.032433	20.54	61.880	11.013	69274128.614112	12	282.7998	5.09613e-05	2.54365e-04
2023/12/08	21:40:21	ok	ok	282.9860	26.433	0.032447	20.54	61.842	11.007	66338577.642761	11	283.0524	5.07674e-05	2.43776e-04
2023/12/08	21:45:20	ok	ok	282.9040	26.420	0.032447	20.54	61.810	11.001	68325548.119380	11	282.9686	4.94370e-05	3.42368e-04
2023/12/08	21:50:20	ok	ok	282.8180	26.399	0.032447	20.54	61.830	11.004	67981210.720448	10	282.8306	5.24421e-05	2.84938e-04
2023/12/08	21:55:20	--	ok	282.7360	26.383	0.032447	20.54	61.851	11.008	68939015.661354	13	282.7820	5.02636e-05	3.26354e-04
2023/12/08	21:55:27	ok	ok	283.0060	26.434	0.032462	20.58	61.834	11.026	64555987.620093	11	283.0679	5.11554e-05	3.60926e-04
2023/12/08	22:00:26	ok	ok	282.8980	26.411	0.032462	20.62	61.791	11.046	67582543.099908	12	282.9158	5.22602e-05	3.30842e-04
2023/12/08	22:05:26	ok	ok	282.8120	26.394	0.032462	20.59	61.807	11.029	66974571.733684	12	282.8394	5.06941e-05	2.90402e-04
2023/12/08	22:10:26	--	ok	282.7400	26.380	0.032462	20.58	61.897	11.037	65703886.215725	11	282.7807	5.12305e-05	3.29530e-04
2023/12/08	22:10:33	ok	ok	282.9660	26.424	0.032477	20.62	61.883	11.062	65456335.158899	11	283.0072	5.35573e-05	2.38757e-04
2023/12/08	22:15:32	ok	ok	282.8340	26.405	0.032477	20.46	62.089	10.997	63941226.853249	12	282.8986	5.07151e-05	3.46209e-04
2023/12/08	22:20:32	--	ok	282.7200	26.383	0.032477	20.36	62.090	10.935	63983776.909771	12	282.7522	5.19531e-05	2.82038e-04
2023/12/08	22:20:39	ok	ok	282.9780	26.428	0.032493	20.37	62.155	10.954	62101205.204187	11	283.0583	5.11093e-05	2.67868e-04
2023/12/08	22:25:38	ok	ok	282.8960	26.413	0.032493	20.33	62.158	10.928	62113613.491417	10	282.9680	5.02390e-05	2.63121e-04
2023/12/08	22:30:38	ok	ok	282.8260	26.402	0.032493	20.37	62.002	10.928	64149249.572039	11	282.8768	5.02375e-05	3.30268e-04
2023/12/08	22:35:38	--	ok	282.7760	26.394	0.032493	20.47	61.888	10.970	64655032.945106	13	282.8229	5.03521e-05	2.56608e-04
2023/12/08	22:35:45	ok	ok	282.9800	26.427	0.032506	20.46	61.775	10.942	62246295.981836	12	283.0138	5.28986e-05	2.62415e-04
2023/12/08	22:40:44	ok	ok	282.9120	26.408	0.032506	20.47	61.796	10.954	60340769.626667	12	282.9582	5.08424e-05	2.69691e-04
2023/12/08	22:45:44	ok	ok	282.8260	26.400	0.032506	20.50	61.862	10.984	63487241.301690	12	282.8753	5.05496e-05	2.63286e-04
2023/12/08	22:50:44	--	ok	282.7520	26.383	0.032506	20.52	61.865	10.994	64486014.239425	11	282.8188	4.93222e-05	2.47192e-04
2023/12/08	22:50:51	ok	ok	282.9820	26.434	0.032521	20.53	61.839	10.998	62108680.606795	11	283.0250	5.27046e-05	2.78749e-04
2023/12/08	22:55:50	ok	ok	282.8920	26.409	0.032521	20.58	61.802	11.020	65549457.939587	12	282.9915	4.92377e-05	3.21464e-04
2023/12/08	23:00:50	ok	ok	282.8120	26.396	0.032521	20.53	61.846	10.999	64537543.932940	12	282.8868	4.98837e-05	2.67331e-04
2023/12/08	23:05:50	--	ok	282.7580	26.388	0.032521	20.54	61.830	11.004	67028394.908168	11	282.7994	5.17936e-05	2.79859e-04
2023/12/08	23:05:57	ok	ok	283.0020	26.429	0.032535	20.59	61.837	11.035	63105093.155403	12	283.0456	5.13853e-05	2.65916e-04
2023/12/08	23:10:56	ok	ok	282.8740	26.408	0.032535	20.44	62.098	10.989	65757510.341913	13	282.8975	5.07722e-05	2.58902e-04
2023/12/08	23:15:56	--	ok	282.7440	26.380	0.032535	20.35	62.200	10.944	64080200.145428	12	282.8138	4.98455e-05	2.48670e-04
2023/12/08	23:16:03	ok	ok	282.9740	26.434	0.03255	20.33	62.190	10.933	63376781.660297	11	283.0603	5.08064e-05	3.70731e-04
2023/12/08	23:21:02	ok	ok	282.8600	26.413	0.03255	20.26	62.217	10.894	65640884.203783	12	282.9188	5.07454e-05	2.84134e-04
2023/12/08	23:26:02	--	ok	282.7800	26.398	0.03255	20.25	62.196	10.880	65521334.713132	13	282.8403	4.97640e-05	2.94288e-04
2023/12/08	23:26:09	ok	ok	282.9920	26.438	0.032562	20.25	62.155	10.873	61225537.229690	11	283.0970	4.98032e-05	3.34539e-04
2023/12/08	23:31:08	ok	ok	282.8920	26.419	0.032562	20.16	62.213	10.831	64595350.824607	11	282.9713	4.94779e-05	2.57483e-04
2023/12/08	23:36:08	--	ok	282.7960	26.404	0.032562	20.13	62.237	10.816	64240793.836464	13	282.8545	4.93914e-05	2.97293e-04
2023/12/08	23:36:15	ok	ok	283.0120	26.439	0.032574	20.12	62.217	10.804	62065625.271122	11	283.0642	5.27031e-05	2.76796e-04
2023/12/08	23:41:14	ok	ok	282.9180	26.423	0.032574	20.18	62.094	10.818	65132286.725926	12	282.9821	5.01006e-05	2.37855e-04
2023/12/08	23:46:14	ok	ok	282.8700	26.412	0.032574	20.22	62.008	10.830	68341797.394204	13	282.9356	5.04136e-05	3.00326e-04
2023/12/08	23:51:14	ok	ok	282.8360	26.401	0.032574	20.28	61.894	10.846	67933041.671110	3	282.8372	4.71456e-05	1.35951e-04
2023/12/08	23:56:14	--	ok	282.7620	26.389	0.032574	20.32	61.848	10.865	65447698.144997	12	282.8293	4.97228e-05	2.56077e-04
2023/12/08	23:56:20	ok	ok	283.0140	26.435	0.032588	20.32	61.869	10.869	66916097.876188	12	283.0708	5.11284e-05	2.79952e-04
2023/12/09	00:01:20	ok	ok	282.9040	26.419	0.032588	20.33	61.851	10.874	67626519.419027	12	282.9813	4.90236e-05	2.70719e-04
2023/12/09	00:06:20	ok	ok	282.8480	26.406	0.032588	20.37	61.871	10.904	67654825.883474	12	282.8695	5.21598e-05	2.31099e-04
2023/12/09	00:11:20	--	ok	282.7720	26.385	0.032588	20.33	61.924	10.887	66177983.497402	13	282.8324	4.96519e-05	2.83523e-04
2023/12/09	00:11:27	ok	ok	283.0060	26.431	0.032601	20.37	61.910	10.911	63960403.631112	12	283.0756	5.08222e-05	2.67115e-04
2023/12/09	00:16:26	ok	ok	282.8900	26.413	0.032601	20.33	61.802	10.865	64324383.831319	13	282.9720	4.90968e-05	2.70607e-04
2023/12/09	00:21:26	--	ok	282.7720	26.394	0.032601	20.21	62.168	10.850	65493233.199750	13	282.8128	5.00307e-05	2.02930e-04
2023/12/09	00:21:32	ok	ok	283.0400	26.442	0.032614	20.23	62.182	10.869	60228530.339220	12	283.0853	5.16296e-05	2.11295e-04
2023/12/09	00:26:32	ok	ok	282.8900	26.419	0.032614	20.12	62.237	10.808	63740508.730595	13	282.9310	5.04917e-05	2.52311e-04
2023/12/09	00:31:32	ok	ok	282.8280	26.406	0.032614	20.05	62.296	10.773	62803805.968921	13	282.8550	5.18352e-05	2.58515e-04
2023/12/09	00:36:32	--	ok	282.7320	26.389	0.032614	19.99	62.217	10.724	63019460.575148	13	282.7603	5.16711e-05	2.33332e-04
2023/12/09	00:36:39	ok	ok	283.0240	26.439	0.032629	20.01	62.231	10.736	61604637.200846	6	283.6710	5.52107e-05	2.98214e-03
2023/12/09	00:41:38	ok	ok	282.9480	26.429	0.032629	20.12	62.054	10.776	63439236.833811	13	282.9885	5.13806e-05	2.18510e-04
2023/12/09	00:46:38	ok	ok	282.8760	26.420	0.032629	20.11	61.961	10.751	65453273.352776	13	282.9092	5.14171e-05	2.54313e-04
2023/12/09	00:51:38	ok	ok	282.8220	26.400	0.032629	20.13	61.924	10.762	64000554.166900	13	282.8614	5.13966e-05	2.52581e-04
2023/12/09	00:56:38	--	ok	282.7800	26.389	0.032629	20.19	61.933	10.799	62208525.285182	13	282.8311	5.09011e-05	2.62719e-04
2023/12/09	00:56:45	ok	ok	282.9960	26.434	0.032642	20.22	61.855	10.804	61464048.411099	11	283.0748	5.16442e-05	2.81375e-04
2023/12/09	01:01:44	ok	ok	282.8920	26.414	0.032642	20.13	62.016	10.778	62301483.618525	11	282.9758	5.04948e-05	2.92482e-04
2023/12/09	01:06:44	ok	ok	282.8380	26.400	0.032642	20.16	61.967	10.788	61354713.440984	12	282.9048	4.99664e-05	2.19860e-04
2023/12/09	01:11:44	--	ok	282.7600	26.386	0.032642	20.15	61.915	10.769	63818015.216889	11	282.8045	5.14616e-05	2.48508e-04
2023/12/09	01:11:51	ok	ok	283.0180	26.439	0.032656	20.18	61.920	10.788	60607249.430542	12	283.0795	5.20729e-05	3.27611e-04
2023/12/09	01:16:50	ok	ok	282.8600	26.409	0.032656	20.02	62.121	10.726	62692965.725772	12	282.9252	5.06674e-05	3.28313e-04
2023/12/09	01:21:50	--	ok	282.7900	26.396	0.032656	19.96	62.213	10.704	62292029.478275	12	282.8583	5.07043e-05	2.31616e-04
2023/12/09	01:21:57	ok	ok	283.0040	26.432	0.032668	19.99	62.205	10.722	61472089.683813	12	283.0493	5.33639e-05	2.61865e-04
2023/12/09	01:26:56	ok	ok	282.8860	26.415	0.032668	19.88	62.260	10.659	61578342.839944	11	282.9641	4.99713e-05	2.59573e-04
2023/12/09	01:31:56	--	ok	282.7900	26.396	0.032668	19.82	62.251	10.623	63737212.709871	13	282.8551	5.15908e-05	3.05938e-04
2023/12/09	01:32:03	ok	ok	282.9920	26.437	0.032679	19.84	62.274	10.635	61778807.140202	12	283.0522	5.27776e-05	3.04685e-04
2023/12/09	01:37:02	ok	ok	282.9620	26.431	0.032679	19.99	61.953	10.678	61795940.368058	12	283.0406	4.99682e-05	2.32313e-04
2023/12/09	01:42:02	ok	ok	282.9060	26.418	0.032679	20.01	61.944	10.687	62579919.383411	13	282.9790	5.11008e-05	3.31675e-04
2023/12/09	01:47:02	ok	ok	282.8560	26.407	0.032679	20.04	61.929	10.701	64677975.964256	11	282.9195	5.03961e-05	1.97964e-04
2023/12/09	01:52:02	--	ok	282.7980	26.396	0.032679	20.05	61.901	10.704	64673758.791369	12	282.8838	5.05013e-05	3.03662e-04
2023/12/09	01:52:09	ok	ok	283.0100	26.441	0.032691	20.07	61.903	10.715	61124848.794493	11	283.0928	5.10317e-05	2.76717e-04
2023/12/09	01:57:08	ok	ok	282.9220	26.426	0.032691	20.07	61.852	10.706	61814229.522901	13	282.9829	5.04075e-05	3.02080e-04
2023/12/09	02:02:08	ok	ok	282.8620	26.409	0.032691	20.09	61.949	10.739	64257369.955048	13	282.9275	5.03139e-05	3.43097e-04
2023/12/09	02:07:08	ok	ok	282.8020	26.398	0.032691	20.09	61.970	10.743	64701528.734908	12	282.8913	4.98193e-05	2.93606e-04
2023/12/09	02:12:08	--	ok	282.7820	26.393	0.032691	20.16	61.816	10.761	64508226.477661	12	282.8259	5.12416e-05	2.71421e-04
2023/12/09	02:12:15	ok	ok	283.0080	26.431	0.032704	20.18	61.747	10.758	61103109.952002	11	283.0926	5.13991e-05	3.28181e-04
2023/12/09	02:17:14	ok	ok	282.8780	26.410	0.032704	20.01	62.127	10.718	60883628.162525	12	282.9302	5.08374e-05	2.96832e-04
2023/12/09	02:22:14	--	ok	282.7840	26.395	0.032704	19.91	62.173	10.663	61676409.612864	13	282.8345	5.08141e-05	2.41631e-04
2023/12/09	02:22:21	ok	ok	283.0040	26.436	0.032716	19.96	62.173	10.698	61998489.358025	11	283.0870	5.15683e-05	3.37814e-04
2023/12/09	02:27:20	ok	ok	282.8860	26.419	0.032716	19.86	62.187	10.638	66466947.614092	13	282.9437	5.06975e-05	2.75821e-04
2023/12/09	02:32:20	ok	ok	282.8480	26.403	0.032716	19.81	62.242	10.613	65481636.729064	2	282.7975	6.81766e-05	2.84263e-16
2023/12/09	02:37:20	--	ok	282.7700	26.393	0.032716	19.89	62.049	10.631	65833940.677074	12	282.8596	4.84925e-05	2.99791e-04
2023/12/09	02:37:26	ok	ok	283.0200	26.448	0.032729	19.91	62.052	10.642	62091269.063337	10	283.0943	4.98179e-05	1.51187e-04
2023/12/09	02:42:26	ok	ok	282.9520	26.435	0.032729	19.98	62.013	10.680	66521051.424761	12	283.0352	5.11337e-05	3.90693e-04
2023/12/09	02:47:26	ok	ok	282.9000	26.420	0.032729	20.02	61.967	10.699	65229948.483470	13	282.9610	5.05138e-05	2.96317e-04
2023/12/09	02:52:26	ok	ok	282.8400	26.403	0.032729	20.02	61.947	10.695	66208843.009788	14	282.8893	5.06165e-05	3.15650e-04
2023/12/09	02:57:26	--	ok	282.7880	26.392	0.032729	20.05	61.871	10.699	64381714.312076	12	282.8448	5.15937e-05	3.08673e-04
2023/12/09	02:57:33	ok	ok	283.0480	26.442	0.032741	20.11	61.807	10.725	60450318.223926	12	283.1095	5.10186e-05	2.50281e-04
2023/12/09	03:02:32	ok	ok	282.9260	26.417	0.032741	20.09	61.897	10.730	65433267.110420	13	282.9768	5.07393e-05	3.30615e-04
2023/12/09	03:07:32	ok	ok	282.8660	26.408	0.032741	20.08	61.894	10.721	65565075.229297	10	282.9570	5.08714e-05	3.17609e-04
2023/12/09	03:12:32	ok	ok	282.8240	26.396	0.032741	20.09	61.906	10.732	62825429.556674	12	282.8512	5.19709e-05	3.34395e-04
2023/12/09	03:17:32	--	ok	282.7460	26.384	0.032741	19.99	62.158	10.713	65761227.160252	13	282.8027	4.94994e-05	2.92512e-04
2023/12/09	03:17:39	ok	ok	283.0180	26.435	0.032756	20.01	62.148	10.722	66101553.591806	6	283.0364	4.84904e-05	1.82245e-04
2023/12/09	03:22:38	ok	ok	282.8740	26.409	0.032756	19.93	62.127	10.671	65416564.684461	12	282.9347	5.11797e-05	3.91518e-04
2023/12/09	03:27:38	ok	ok	282.8080	26.401	0.032756	19.82	62.251	10.623	66893612.782640	13	282.8264	5.22471e-05	3.58565e-04
2023/12/09	03:32:38	--	ok	282.7420	26.390	0.032756	19.79	62.228	10.601	65048177.717042	12	282.7803	5.13417e-05	3.46797e-04
2023/12/09	03:32:45	ok	ok	283.0440	26.445	0.032771	19.85	62.267	10.642	62302747.040442	11	283.0599	5.34052e-05	2.38342e-04
2023/12/09	03:37:44	ok	ok	282.9500	26.423	0.032771	19.89	62.049	10.631	65275352.543634	12	283.0084	4.99801e-05	3.04430e-04
2023/12/09	03:42:44	ok	ok	282.9180	26.416	0.032771	19.96	61.920	10.654	66624710.911773	13	282.9579	5.04427e-05	2.43415e-04
2023/12/09	03:47:44	ok	ok	282.8980	26.407	0.032771	20.01	61.935	10.685	65923058.437514	12	282.9399	5.12426e-05	2.55570e-04
2023/12/09	03:52:44	ok	ok	282.8340	26.398	0.032771	20.01	61.915	10.682	62633659.366463	12	282.8599	5.20874e-05	2.63882e-04
2023/12/09	03:57:44	ok	ok	282.8140	26.391	0.032771	20.04	61.929	10.701	64013067.068720	12	282.8400	5.15735e-05	2.97015e-04
2023/12/09	04:02:44	--	ok	282.7820	26.379	0.032771	20.05	61.892	10.703	64518022.449155	2	282.7692	5.08918e-05	1.11019e-15
2023/12/09	04:02:51	ok	ok	282.9520	26.418	0.032783	20.07	61.894	10.713	58597220.147124	12	282.9972	5.25132e-05	2.24664e-04
2023/12/09	04:07:50	ok	ok	282.9120	26.408	0.032783	20.11	61.889	10.739	59592719.758833	13	282.9440	5.17029e-05	2.17404e-04
2023/12/09	04:12:50	ok	ok	282.8320	26.390	0.032783	20.09	61.906	10.732	58964439.089429	11	282.8677	5.13086e-05	2.95590e-04
2023/12/09	04:17:50	--	ok	282.7580	26.377	0.032783	19.96	62.132	10.691	61053152.307519	12	282.7878	5.19026e-05	2.88887e-04
2023/12/09	04:17:57	ok	ok	283.0100	26.421	0.032797	19.95	62.109	10.677	60997938.639402	12	283.0645	5.22023e-05	3.54107e-04
2023/12/09	04:22:56	ok	ok	282.9300	26.407	0.032797	19.95	62.171	10.687	59014668.374257	12	282.9723	5.12942e-05	2.73873e-04
2023/12/09	04:27:56	ok	ok	282.8520	26.392	0.032797	19.86	62.187	10.638	61397642.120244	10	282.8611	5.16129e-05	1.48858e-04
2023/12/09	04:32:56	ok	ok	282.8420	26.389	0.032797	19.99	61.942	10.676	58541043.731844	12	282.8552	5.24509e-05	2.84196e-04
2023/12/09	04:37:56	--	ok	282.7940	26.376	0.032797	20.04	61.949	10.704	61025211.909876	12	282.8076	5.29339e-05	2.77541e-04
2023/12/09	04:38:02	ok	ok	283.0000	26.416	0.032809	20.02	61.947	10.695	60985345.631732	11	283.0216	5.38105e-05	3.21309e-04
2023/12/09	04:43:02	ok	ok	282.9760	26.410	0.032809	20.08	61.865	10.716	62783651.084793	11	282.9781	5.17169e-05	2.30968e-04
2023/12/09	04:48:02	ok	ok	282.9220	26.404	0.032809	20.15	61.884	10.763	60933548.669723	11	282.9445	5.28356e-05	2.98904e-04
2023/12/09	04:53:02	ok	ok	282.8640	26.392	0.032809	20.18	61.819	10.770	63341479.504526	13	282.8691	5.23251e-05	2.75259e-04
2023/12/09	04:58:02	--	ok	282.7900	26.374	0.032809	20.16	61.805	10.760	62400803.304481	12	282.8122	5.23086e-05	2.84571e-04
2023/12/09	04:58:08	ok	ok	283.0240	26.420	0.032821	20.19	61.860	10.786	61265455.438348	11	283.0344	5.31755e-05	3.17202e-04
2023/12/09	05:03:08	ok	ok	282.9520	26.406	0.032821	20.22	61.846	10.802	62718884.880866	12	282.9698	5.21972e-05	3.11199e-04
2023/12/09	05:08:08	ok	ok	282.8880	26.393	0.032821	20.22	61.834	10.800	63329990.590891	12	282.9063	5.20693e-05	2.84706e-04
2023/12/09	05:13:08	ok	ok	282.8340	26.386	0.032821	20.25	61.910	10.830	66355769.912149	10	282.8440	5.24165e-05	2.95095e-04
2023/12/09	05:18:08	--	ok	282.7260	26.362	0.032821	20.07	62.148	10.757	65211385.874588	11	282.7338	5.21293e-05	2.92535e-04
2023/12/09	05:18:15	ok	ok	283.0160	26.419	0.032837	20.09	62.132	10.771	63023253.713917	11	283.0366	5.23392e-05	2.84916e-04
2023/12/09	05:23:14	ok	ok	282.8960	26.399	0.032837	20.02	62.121	10.726	65348474.618547	12	282.9081	5.35012e-05	3.15419e-04
2023/12/09	05:28:14	ok	ok	282.8400	26.392	0.032837	20.01	62.118	10.717	67979505.899093	12	282.8732	5.25832e-05	2.93193e-04
2023/12/09	05:33:14	ok	ok	282.8120	26.382	0.032837	20.11	61.929	10.746	67806660.491876	13	282.8341	5.16760e-05	2.60524e-04
2023/12/09	05:38:14	--	ok	282.7540	26.373	0.032837	20.13	61.903	10.758	67863841.378684	13	282.7665	5.23208e-05	2.44471e-04
2023/12/09	05:38:21	ok	ok	283.0240	26.421	0.032851	20.19	61.912	10.795	65228428.160719	13	283.0610	5.24613e-05	2.84408e-04
2023/12/09	05:43:20	ok	ok	282.9260	26.400	0.032851	20.19	61.851	10.784	65908743.999296	13	282.9672	5.09397e-05	2.81665e-04
2023/12/09	05:48:20	ok	ok	282.8780	26.394	0.032851	20.26	61.811	10.823	66765157.769562	13	282.9157	5.13769e-05	2.84827e-04
2023/12/09	05:53:20	ok	ok	282.8320	26.386	0.032851	20.23	61.837	10.809	68671259.302824	12	282.8277	5.41783e-05	2.55096e-04
2023/12/09	05:58:20	--	ok	282.7900	26.386	0.032851	20.26	61.871	10.833	65921387.411276	12	282.8155	5.16478e-05	2.90253e-04
2023/12/09	05:58:27	ok	ok	283.0100	26.425	0.032863	20.29	61.816	10.841	64288779.348924	11	283.0296	5.50928e-05	2.66701e-04
2023/12/09	06:03:26	ok	ok	282.9160	26.406	0.032863	20.28	61.884	10.844	66726713.809473	13	282.9685	5.18060e-05	3.23244e-04
2023/12/09	06:08:26	ok	ok	282.8680	26.397	0.032863	20.29	61.843	10.845	67297935.937307	12	282.8998	5.16724e-05	2.31321e-04
2023/12/09	06:13:26	ok	ok	282.8220	26.387	0.032863	20.29	61.979	10.869	70712843.951927	13	282.8566	5.14101e-05	3.19861e-04
2023/12/09	06:18:26	--	ok	282.7040	26.366	0.032863	20.15	62.168	10.813	68866159.016088	14	282.7449	5.03693e-05	2.45419e-04
2023/12/09	06:18:33	ok	ok	283.0240	26.426	0.03288	20.19	62.145	10.836	66377847.983878	12	283.0612	5.20001e-05	2.74039e-04
2023/12/09	06:23:32	ok	ok	282.8820	26.401	0.03288	20.08	62.168	10.769	72081525.264626	12	282.9368	5.15037e-05	3.26707e-04
2023/12/09	06:28:32	ok	ok	282.8320	26.396	0.03288	20.04	62.255	10.757	69468325.054436	13	282.8732	5.13283e-05	3.19506e-04
2023/12/09	06:33:32	--	ok	282.7700	26.383	0.03288	20.02	62.162	10.733	68585491.188561	13	282.8279	4.95941e-05	2.74464e-04
2023/12/09	06:33:39	ok	ok	283.0320	26.434	0.032893	20.05	62.145	10.746	67372428.839531	10	283.0767	5.09935e-05	2.87783e-04
2023/12/09	06:38:38	ok	ok	282.9560	26.415	0.032893	20.13	61.984	10.772	72156865.970833	10	282.9798	5.17069e-05	4.65255e-04
2023/12/09	06:43:38	ok	ok	282.9240	26.411	0.032893	20.25	61.921	10.832	72439848.152210	12	282.9707	5.16767e-05	3.55555e-04
2023/12/09	06:48:38	ok	ok	282.8840	26.402	0.032893	20.29	61.875	10.851	74151528.782678	12	282.9614	4.96858e-05	2.83970e-04
2023/12/09	06:53:38	ok	ok	282.8340	26.395	0.032893	20.29	61.834	10.844	73488964.938969	11	282.8788	5.10855e-05	3.51111e-04
2023/12/09	06:58:38	--	ok	282.7880	26.382	0.032893	20.31	61.910	10.867	73143214.323772	12	282.8129	5.24850e-05	3.99824e-04
2023/12/09	06:58:45	ok	ok	283.0360	26.431	0.032906	20.35	61.884	10.888	68946557.475451	12	283.0545	5.26954e-05	3.40688e-04
2023/12/09	07:03:44	ok	ok	282.9680	26.411	0.032906	20.36	61.907	10.902	73989701.773234	5	282.8463	7.02263e-05	8.77965e-04
2023/12/09	07:08:44	ok	ok	282.9040	26.404	0.032906	20.40	61.875	10.924	72932156.717483	12	282.8910	5.22133e-05	2.95743e-04
2023/12/09	07:13:44	ok	ok	282.8400	26.392	0.032906	20.36	61.878	10.897	72244055.275096	13	282.8781	5.15026e-05	3.00464e-04
2023/12/09	07:18:44	--	ok	282.7720	26.376	0.032906	20.42	61.878	10.933	72465595.040910	12	282.7767	5.31532e-05	2.90025e-04
2023/12/09	07:18:50	ok	ok	283.0100	26.418	0.032918	20.39	61.883	10.915	66341030.672528	13	283.0558	5.12392e-05	2.74483e-04
2023/12/09	07:23:50	ok	ok	282.9080	26.403	0.032918	20.35	62.048	10.917	71471880.804420	12	282.9431	5.12769e-05	2.39146e-04
2023/12/09	07:28:50	ok	ok	282.8340	26.383	0.032918	20.28	62.159	10.892	70618227.002496	12	282.8703	5.10870e-05	3.75651e-04
2023/12/09	07:33:50	--	ok	282.7540	26.376	0.032918	20.19	62.196	10.844	74481112.378381	13	282.7764	5.06626e-05	2.80073e-04
2023/12/09	07:33:57	ok	ok	282.9920	26.419	0.032933	20.21	62.210	10.857	64445324.795721	11	283.0635	5.05882e-05	2.96477e-04
2023/12/09	07:38:56	ok	ok	282.9080	26.403	0.032933	20.18	62.255	10.846	68055284.611867	11	282.9801	4.98028e-05	2.35443e-04
2023/12/09	07:43:56	ok	ok	282.9060	26.405	0.032933	20.31	61.949	10.874	69341139.068743	12	282.9482	5.08181e-05	2.60976e-04
2023/12/09	07:48:56	ok	ok	282.8540	26.391	0.032933	20.35	61.944	10.899	67130036.829473	12	282.8910	5.09424e-05	3.73181e-04
2023/12/09	07:53:56	ok	ok	282.8220	26.386	0.032933	20.42	61.837	10.926	69240963.781679	11	282.8856	4.96312e-05	1.56467e-04
2023/12/09	07:58:56	--	ok	282.7700	26.369	0.032933	20.44	61.852	10.945	69751280.694345	12	282.8408	5.06320e-05	3.22333e-04
2023/12/09	07:59:03	ok	ok	282.9860	26.418	0.032946	20.39	61.903	10.919	65827398.920235	12	283.0170	5.15217e-05	2.55245e-04
2023/12/09	08:04:02	ok	ok	282.9320	26.403	0.032946	20.44	61.903	10.954	67664310.281372	12	282.9764	5.13921e-05	2.61849e-04
2023/12/09	08:09:02	ok	ok	282.8940	26.397	0.032946	20.50	61.944	10.999	66950171.622362	10	282.9430	5.15662e-05	3.00602e-04
2023/12/09	08:14:02	ok	ok	282.8400	26.384	0.032946	20.53	61.958	11.019	68279319.506963	13	282.8588	5.16737e-05	2.31104e-04
2023/12/09	08:19:02	--	ok	282.7760	26.367	0.032946	20.52	61.967	11.012	70031913.687965	9	282.8184	5.15087e-05	3.21178e-04
2023/12/09	08:19:09	ok	ok	282.9900	26.407	0.032959	20.53	62.040	11.033	64471810.355780	12	283.0222	5.24529e-05	3.14851e-04
2023/12/09	08:24:08	ok	ok	282.9480	26.407	0.032959	20.56	61.924	11.032	66035134.480755	11	283.0098	5.01199e-05	2.95063e-04
2023/12/09	08:29:08	ok	ok	282.8980	26.390	0.032959	20.58	61.926	11.042	66966373.593006	11	282.9450	5.09217e-05	3.05273e-04
2023/12/09	08:34:08	ok	ok	282.8080	26.379	0.032959	20.47	62.112	11.010	68909574.416447	11	282.8219	5.27110e-05	2.65350e-04
2023/12/09	08:39:08	--	ok	282.7320	26.363	0.032959	20.36	62.286	10.969	68947513.039682	14	282.7888	4.85462e-05	2.90973e-04
2023/12/09	08:39:15	ok	ok	282.9960	26.413	0.032974	20.39	62.300	10.989	62934290.448956	12	283.0367	5.11554e-05	2.82879e-04
2023/12/09	08:44:14	ok	ok	282.9100	26.400	0.032974	20.40	62.242	10.989	65492534.639683	13	282.9378	5.22702e-05	2.40943e-04
2023/12/09	08:49:14	ok	ok	282.8840	26.389	0.032974	20.47	62.031	10.996	66315895.553811	13	282.9391	5.03074e-05	2.61888e-04
2023/12/09	08:54:14	ok	ok	282.8340	26.380	0.032974	20.50	62.036	11.015	65377414.078916	12	282.8875	5.09831e-05	3.70117e-04
2023/12/09	08:59:14	ok	ok	282.8020	26.374	0.032974	20.59	62.061	11.075	69144630.900734	12	282.8420	5.06821e-05	2.53045e-04
2023/12/09	09:04:14	--	ok	282.7460	26.360	0.032974	20.56	62.057	11.055	66039839.810744	12	282.8069	5.14477e-05	3.62985e-04
2023/12/09	09:04:21	ok	ok	283.0460	26.416	0.032989	20.64	62.020	11.104	61227663.585713	10	283.1058	5.07904e-05	3.82495e-04
2023/12/09	09:09:20	ok	ok	282.9180	26.392	0.032989	20.58	61.988	11.053	66098109.817286	11	282.9662	5.17417e-05	2.74039e-04
2023/12/09	09:14:20	ok	ok	282.8760	26.388	0.032989	20.63	61.938	11.080	65813789.697323	13	282.9112	5.11331e-05	2.63651e-04
2023/12/09	09:19:20	ok	ok	282.8140	26.373	0.032989	20.66	61.962	11.104	64987457.409579	10	282.8894	5.05215e-05	2.53314e-04
2023/12/09	09:24:20	ok	ok	282.8020	26.367	0.032989	20.70	61.981	11.135	66453474.649688	9	282.8031	5.45640e-05	3.33665e-04
2023/12/09	09:29:20	--	ok	282.7220	26.350	0.032989	20.69	62.017	11.131	63815073.383502	11	282.7655	5.19382e-05	3.10702e-04
2023/12/09	09:29:27	ok	ok	282.9840	26.401	0.033005	20.64	62.020	11.104	62959522.642997	11	283.0158	5.29699e-05	2.29870e-04
2023/12/09	09:34:26	ok	ok	282.9300	26.393	0.033005	20.70	62.031	11.144	62651684.333777	11	282.9754	5.05961e-05	3.25653e-04
2023/12/09	09:39:26	ok	ok	282.8760	26.382	0.033005	20.70	62.094	11.155	66249359.645181	11	282.9002	5.13979e-05	3.31769e-04
2023/12/09	09:44:26	ok	ok	282.8160	26.373	0.033005	20.73	61.953	11.147	66868656.341270	12	282.8907	4.94941e-05	3.19876e-04
2023/12/09	09:49:26	--	ok	282.7160	26.355	0.033005	20.60	62.267	11.122	70686974.523204	13	282.7556	5.15220e-05	2.60332e-04
2023/12/09	09:49:33	ok	ok	283.0540	26.408	0.033021	20.63	62.232	11.133	64419764.758339	11	283.0990	5.09486e-05	3.01351e-04
2023/12/09	09:54:32	ok	ok	282.8960	26.385	0.033021	20.52	62.322	11.075	66567620.853617	11	282.9358	5.20751e-05	2.55611e-04
2023/12/09	09:59:32	ok	ok	282.8600	26.374	0.033021	20.56	62.240	11.088	68941926.569558	12	282.8888	5.21504e-05	2.96000e-04
2023/12/09	10:04:32	ok	ok	282.8340	26.373	0.033021	20.64	62.135	11.124	68450532.248874	11	282.8552	5.24903e-05	2.87518e-04
2023/12/09	10:09:32	--	ok	282.7720	26.358	0.033021	20.66	62.104	11.129	66764920.912618	12	282.8255	5.09647e-05	2.77643e-04
2023/12/09	10:09:38	ok	ok	283.0120	26.406	0.033034	20.67	62.116	11.140	64516285.018035	11	283.0354	5.23928e-05	2.89119e-04
2023/12/09	10:14:38	ok	ok	282.9380	26.392	0.033034	20.72	62.075	11.160	65975724.776309	11	282.9676	5.25097e-05	2.74636e-04
2023/12/09	10:19:38	ok	ok	282.8860	26.380	0.033034	20.79	61.997	11.191	67393852.148836	11	282.9228	5.24583e-05	3.04755e-04
2023/12/09	10:24:38	ok	ok	282.8500	26.376	0.033034	20.82	61.981	11.207	66286973.771267	11	282.9129	5.02224e-05	2.17894e-04
2023/12/09	10:29:38	ok	ok	282.8000	26.368	0.033034	20.83	62.075	11.233	67525442.607199	11	282.8333	5.19412e-05	2.66391e-04
2023/12/09	10:34:38	--	ok	282.7120	26.354	0.033034	20.84	62.066	11.240	68114866.454885	12	282.7436	5.21026e-05	2.49881e-04
2023/12/09	10:34:45	ok	ok	283.0200	26.413	0.03305	20.86	61.997	11.238	64177571.427608	11	283.0720	5.25348e-05	2.55925e-04
2023/12/09	10:39:44	ok	ok	282.9080	26.389	0.03305	20.82	62.022	11.215	66685496.200240	12	282.9635	5.14045e-05	2.70877e-04
2023/12/09	10:44:44	ok	ok	282.8740	26.376	0.03305	20.89	62.013	11.259	67984838.062709	11	282.9057	5.18833e-05	2.43065e-04
2023/12/09	10:49:44	--	ok	282.7960	26.364	0.03305	20.87	62.123	11.270	69486143.750484	13	282.8380	5.10047e-05	2.83206e-04
2023/12/09	10:49:51	ok	ok	283.0720	26.413	0.033062	20.90	62.077	11.281	70894130.894546	5	282.7688	7.49484e-05	1.08031e-03
2023/12/09	10:54:50	ok	ok	282.9340	26.391	0.033062	20.89	62.063	11.268	69944948.860500	13	282.9782	5.17907e-05	2.67763e-04
2023/12/09	10:59:50	ok	ok	282.8600	26.378	0.033062	20.84	62.199	11.264	70905282.542324	9	282.9190	4.95795e-05	1.45806e-04
2023/12/09	11:04:50	--	ok	282.7640	26.362	0.033062	20.73	62.341	11.217	73627392.787274	11	282.8487	4.95054e-05	2.82583e-04
2023/12/09	11:04:57	ok	ok	282.9780	26.402	0.033076	20.74	62.304	11.219	66212992.441179	10	283.0666	5.05154e-05	2.99247e-04
2023/12/09	11:09:56	ok	ok	282.9040	26.389	0.033076	20.67	62.402	11.191	68233691.715402	12	282.9422	5.16474e-05	2.96511e-04
2023/12/09	11:14:56	ok	ok	282.8520	26.385	0.033076	20.80	62.182	11.235	68141020.030695	12	282.9001	5.08105e-05	3.25693e-04
2023/12/09	11:19:56	ok	ok	282.8060	26.368	0.033076	20.82	62.052	11.220	67075733.589197	11	282.8916	4.93424e-05	3.29859e-04
2023/12/09	11:24:56	--	ok	282.7800	26.366	0.033076	20.89	62.126	11.279	66746607.170803	11	282.8676	5.03335e-05	3.24995e-04
2023/12/09	11:25:03	ok	ok	283.0360	26.412	0.033089	20.94	62.034	11.299	64601432.764896	12	283.0874	5.17686e-05	3.01322e-04
2023/12/09	11:30:02	ok	ok	282.9340	26.390	0.033089	20.93	62.061	11.295	67433899.015798	11	282.9912	5.11104e-05	3.30512e-04
2023/12/09	11:35:02	ok	ok	282.8880	26.383	0.033089	20.97	62.080	11.327	68349655.021938	11	282.9529	5.08944e-05	2.60952e-04
2023/12/09	11:40:02	ok	ok	282.8140	26.367	0.033089	20.96	62.118	11.325	71573672.829988	11	282.8833	5.06777e-05	3.74808e-04
2023/12/09	11:45:02	--	ok	282.7720	26.359	0.033089	21.00	62.095	11.349	68452571.436739	11	282.8221	5.11836e-05	3.32801e-04
2023/12/09	11:45:09	ok	ok	283.0440	26.409	0.033102	21.04	62.103	11.377	66059004.686597	10	283.0714	5.28339e-05	4.18414e-04
2023/12/09	11:50:08	ok	ok	282.9440	26.389	0.033102	21.06	62.086	11.384	68985137.350458	10	282.9810	5.21097e-05	3.93612e-04
2023/12/09	11:55:08	ok	ok	282.8840	26.379	0.033102	21.06	62.095	11.386	70498573.491536	12	282.9284	5.11936e-05	2.65252e-04
2023/12/09	12:00:08	ok	ok	282.8220	26.369	0.033102	21.09	62.049	11.397	69595947.415125	12	282.8913	4.91198e-05	3.35880e-04
2023/12/09	12:05:08	--	ok	282.7620	26.351	0.033102	21.10	62.061	11.410	70857674.162108	10	282.7849	5.31173e-05	3.02327e-04
2023/12/09	12:05:15	ok	ok	282.9920	26.399	0.033116	21.07	62.127	11.401	64411773.456053	11	283.0345	5.22984e-05	2.75649e-04
2023/12/09	12:10:14	ok	ok	282.9140	26.385	0.033116	21.11	62.075	11.421	68142105.694109	11	282.9618	5.08820e-05	3.18525e-04
2023/12/09	12:15:14	ok	ok	282.8660	26.373	0.033116	21.06	62.258	11.416	71387325.168192	11	282.9439	5.07706e-05	2.83625e-04
2023/12/09	12:20:14	ok	ok	282.8200	26.367	0.033116	21.13	62.139	11.442	70237317.442676	11	282.8640	5.15745e-05	3.05746e-04
2023/12/09	12:25:14	--	ok	282.7780	26.357	0.033116	21.17	62.116	11.466	70383366.855506	10	282.8149	4.99772e-05	2.04565e-04
2023/12/09	12:25:20	ok	ok	282.9940	26.398	0.033129	21.16	62.135	11.460	65008928.164558	12	283.0519	5.14911e-05	2.94435e-04
2023/12/09	12:30:20	ok	ok	282.9080	26.385	0.033129	21.20	62.112	11.485	68032032.206231	12	282.9618	5.01276e-05	2.80359e-04
2023/12/09	12:35:20	ok	ok	282.8740	26.369	0.033129	21.20	62.144	11.490	70363324.566530	3	282.8723	5.35645e-05	7.67384e-06
2023/12/09	12:40:20	ok	ok	282.8240	26.364	0.033129	21.26	62.130	11.525	71669732.727442	12	282.8746	5.03795e-05	2.90237e-04
2023/12/09	12:45:20	--	ok	282.7720	26.354	0.033129	21.28	62.095	11.537	71602865.394310	9	282.8373	5.00608e-05	2.39696e-04
2023/12/09	12:45:27	ok	ok	283.0120	26.396	0.033142	21.30	62.077	11.544	66800975.026675	12	283.0787	5.22710e-05	2.39382e-04
2023/12/09	12:50:26	ok	ok	282.9420	26.381	0.033142	21.33	62.103	11.567	66774585.620475	13	282.9729	5.16612e-05	2.17854e-04
2023/12/09	12:55:26	ok	ok	282.8540	26.364	0.033142	21.30	62.118	11.552	68131732.620155	12	282.8886	5.21300e-05	2.88975e-04
2023/12/09	13:00:26	ok	ok	282.8220	26.356	0.033142	21.36	62.068	11.580	67190373.338546	11	282.8662	5.22582e-05	2.79215e-04
2023/12/09	13:05:26	--	ok	282.7840	26.349	0.033142	21.40	62.136	11.621	66727378.893313	13	282.8194	5.25935e-05	2.66483e-04
2023/12/09	13:05:33	ok	ok	282.9720	26.381	0.033155	21.36	62.148	11.595	62570807.550509	11	283.0105	5.35435e-05	2.71405e-04
2023/12/09	13:10:32	ok	ok	282.9140	26.373	0.033155	21.42	62.121	11.636	66763745.592111	12	282.9494	5.28213e-05	2.85664e-04
2023/12/09	13:15:32	ok	ok	282.8840	26.367	0.033155	21.48	62.039	11.659	66629672.936906	12	282.9328	5.10902e-05	3.92845e-04
2023/12/09	13:20:32	ok	ok	282.8140	26.353	0.033155	21.51	62.075	11.685	66882448.719152	11	282.8537	5.31957e-05	4.10478e-04
2023/12/09	13:25:32	--	ok	282.7660	26.342	0.033155	21.54	62.049	11.700	66757460.831336	12	282.8098	5.22971e-05	3.09416e-04
2023/12/09	13:25:39	ok	ok	283.0200	26.394	0.033168	21.58	62.068	11.733	65913849.474978	12	283.0726	5.13998e-05	3.41199e-04
2023/12/09	13:30:38	ok	ok	282.8980	26.369	0.033168	21.57	62.075	11.723	68165986.756499	13	282.9373	5.07199e-05	2.29068e-04
2023/12/09	13:35:38	ok	ok	282.8400	26.360	0.033168	21.58	62.109	11.740	71057676.300639	11	282.9061	5.12485e-05	3.44676e-04
2023/12/09	13:40:38	--	ok	282.7720	26.348	0.033168	21.61	62.155	11.769	70356953.232372	12	282.7955	5.25854e-05	2.68149e-04
2023/12/09	13:40:45	ok	ok	283.0100	26.387	0.033181	21.64	62.121	11.783	66800270.602819	11	283.0787	5.14299e-05	2.46901e-04
2023/12/09	13:45:44	ok	ok	282.8960	26.370	0.033181	21.62	62.168	11.781	69079656.973747	12	282.9607	5.00155e-05	2.28897e-04
2023/12/09	13:50:44	ok	ok	282.8540	26.359	0.033181	21.68	62.177	11.821	71194345.789382	13	282.8638	5.24048e-05	2.72864e-04
2023/12/09	13:55:44	--	ok	282.7780	26.348	0.033181	21.64	62.139	11.786	70964615.451122	12	282.8381	5.11366e-05	3.37609e-04
2023/12/09	13:55:51	ok	ok	283.0320	26.387	0.033194	21.70	62.150	11.826	68636207.851639	11	283.0978	5.08398e-05	2.45305e-04
2023/12/09	14:00:50	ok	ok	282.9320	26.376	0.033194	21.68	62.240	11.832	70406998.157162	11	282.9605	5.24069e-05	2.25726e-04
2023/12/09	14:05:50	ok	ok	282.8540	26.360	0.033194	21.71	62.173	11.840	70369207.988723	12	282.8885	5.17930e-05	2.39251e-04
2023/12/09	14:10:50	ok	ok	282.8220	26.353	0.033194	21.75	62.213	11.877	69395007.968440	11	282.8718	5.08318e-05	2.89709e-04
2023/12/09	14:15:50	--	ok	282.7540	26.341	0.033194	21.78	62.309	11.913	69689080.976551	12	282.7936	5.16926e-05	3.16652e-04
2023/12/09	14:15:57	ok	ok	282.9920	26.383	0.033208	21.80	62.240	11.911	68423982.992503	12	283.0331	5.17570e-05	2.52527e-04
2023/12/09	14:20:56	ok	ok	282.9000	26.371	0.033208	21.84	62.196	11.932	71054414.805690	13	282.9458	5.17227e-05	2.69130e-04
2023/12/09	14:25:56	ok	ok	282.8380	26.356	0.033208	21.84	62.167	11.926	72064811.801968	11	282.8673	5.32833e-05	2.26319e-04
2023/12/09	14:30:56	ok	ok	282.8040	26.348	0.033208	21.85	62.231	11.948	73377689.156728	9	283.1243	5.57777e-05	1.75347e-03
2023/12/09	14:35:56	--	ok	282.7240	26.340	0.033208	21.89	62.196	11.971	70986635.047519	11	282.7569	5.17875e-05	2.54577e-04
2023/12/09	14:36:03	ok	ok	283.0540	26.387	0.033224	21.92	62.171	11.984	71511928.481229	4	283.0946	4.68042e-05	1.18810e-04
2023/12/09	14:41:02	ok	ok	282.9220	26.366	0.033224	21.95	62.155	12.001	71596017.858189	11	282.9697	5.19245e-05	3.06788e-04
2023/12/09	14:46:02	ok	ok	282.8320	26.356	0.033224	21.98	62.232	12.035	71902617.197645	11	282.8823	5.08549e-05	2.78432e-04
2023/12/09	14:51:02	--	ok	282.7560	26.338	0.033224	21.95	62.300	12.029	73495039.633951	11	282.8193	5.15455e-05	3.66051e-04
2023/12/09	14:51:09	ok	ok	283.0080	26.382	0.033239	21.96	62.281	12.035	70575509.274944	11	283.0513	5.21730e-05	2.45131e-04
2023/12/09	14:56:08	ok	ok	282.9260	26.373	0.033239	21.98	62.274	12.043	72486773.425548	12	282.9687	5.06515e-05	2.60031e-04
2023/12/09	15:01:08	--	ok	282.6780	26.328	0.033239	21.47	63.395	11.904	73079149.397520	12	282.7291	5.11719e-05	2.86859e-04
2023/12/09	15:01:15	ok	ok	283.0480	26.394	0.033258	21.47	63.416	11.908	65138593.056206	13	283.0981	5.02140e-05	2.74746e-04
2023/12/09	15:06:14	--	ok	282.7800	26.349	0.033258	21.04	63.948	11.715	74099376.806599	11	282.8445	5.13109e-05	2.32538e-04
2023/12/09	15:06:21	ok	ok	282.9880	26.383	0.033271	21.03	63.944	11.705	70452817.090394	11	283.0149	5.29607e-05	2.89726e-04
2023/12/09	15:11:20	ok	ok	282.8440	26.366	0.033271	20.79	64.082	11.568	75406047.318590	10	282.8667	5.14775e-05	3.11885e-04
2023/12/09	15:16:20	--	ok	282.7380	26.348	0.033271	20.63	64.176	11.481	79199986.016800	2	282.7183	6.03833e-05	3.17904e-16
2023/12/09	15:16:27	ok	ok	283.0040	26.393	0.033285	20.63	64.146	11.475	76403565.098657	6	278.3101	1.73026e-04	1.51883e-02
2023/12/09	15:21:26	ok	ok	282.8200	26.368	0.033285	20.47	64.135	11.369	79062997.073599	12	282.8904	5.06560e-05	3.03981e-04
2023/12/09	15:26:26	--	ok	282.7380	26.355	0.033285	20.39	64.172	11.319	80000628.144945	11	282.7715	5.45300e-05	3.65090e-04
2023/12/09	15:26:33	ok	ok	283.0180	26.405	0.033301	20.42	64.176	11.339	72573462.364952	12	283.0952	4.92098e-05	2.10952e-04
2023/12/09	15:31:32	ok	ok	282.8560	26.379	0.033301	20.16	64.346	11.202	77396742.617677	12	282.9112	5.16434e-05	3.44879e-04
2023/12/09	15:36:32	--	ok	282.7540	26.365	0.033301	20.04	64.428	11.133	80519136.578603	12	282.8065	5.14251e-05	2.84506e-04
2023/12/09	15:36:38	ok	ok	283.0180	26.414	0.033315	20.07	64.373	11.142	76202269.825934	6	282.7830	7.08363e-05	7.19045e-04
2023/12/09	15:41:38	ok	ok	282.8440	26.387	0.033315	19.88	64.424	11.030	80197054.123083	13	282.9061	5.13867e-05	2.82663e-04
2023/12/09	15:46:38	--	ok	282.7940	26.379	0.033315	19.89	64.263	11.011	82021269.263676	11	282.8572	5.09421e-05	3.13318e-04
2023/12/09	15:46:44	ok	ok	283.0380	26.424	0.033327	19.92	64.237	11.025	74685889.314497	11	283.1210	5.04477e-05	2.75638e-04
2023/12/09	15:51:44	ok	ok	282.9180	26.401	0.033327	19.82	64.231	10.961	78754464.182548	11	282.9769	5.17248e-05	3.09895e-04
2023/12/09	15:56:44	ok	ok	282.8540	26.388	0.033327	19.78	64.215	10.930	78699433.755359	12	282.9163	5.06325e-05	3.20533e-04
2023/12/09	16:01:44	--	ok	282.7720	26.372	0.033327	19.68	64.178	10.861	79635849.555107	12	282.8198	5.21445e-05	2.87436e-04
2023/12/09	16:01:51	ok	ok	283.0260	26.420	0.03334	19.69	64.150	10.865	78356528.177472	9	283.7589	5.30855e-05	2.94726e-03
2023/12/09	16:06:50	ok	ok	282.9140	26.403	0.03334	19.62	64.149	10.821	81484937.199382	4	282.8875	6.14334e-05	8.44108e-04
2023/12/09	16:11:50	ok	ok	282.8440	26.386	0.03334	19.57	64.140	10.784	81889818.350722	6	282.7910	6.00191e-05	9.18218e-04
2023/12/09	16:16:50	--	ok	282.7580	26.369	0.03334	19.50	64.210	10.750	80152511.868964	10	282.8462	5.02477e-05	1.91724e-04
2023/12/09	16:16:57	ok	ok	283.0140	26.419	0.033354	19.51	64.195	10.756	75926630.520903	12	283.0531	5.42849e-05	2.48766e-04
2023/12/09	16:21:56	ok	ok	282.9220	26.400	0.033354	19.44	64.121	10.700	80294152.250077	9	282.9845	5.13670e-05	1.58918e-04
2023/12/09	16:26:56	ok	ok	282.8800	26.388	0.033354	19.41	64.054	10.670	78312854.551727	12	282.9504	5.29586e-05	3.59924e-04
2023/12/09	16:31:56	ok	ok	282.8440	26.379	0.033354	19.34	64.076	10.630	77774268.245115	7	283.0104	6.26818e-05	9.64859e-04
2023/12/09	16:36:56	--	ok	282.7900	26.367	0.033354	19.29	64.158	10.609	76883750.625613	7	282.8270	6.74890e-05	1.00266e-03
2023/12/09	16:37:03	ok	ok	282.9800	26.413	0.033366	19.31	64.121	10.619	76764232.327875	12	283.0627	5.39414e-05	3.80542e-04
2023/12/09	16:42:02	ok	ok	282.8420	26.391	0.033366	19.17	64.181	10.541	74768101.229728	10	282.8932	5.66381e-05	4.12776e-04
2023/12/09	16:47:02	--	ok	282.7880	26.377	0.033366	19.06	64.213	10.475	75036434.666139	11	282.8217	5.68449e-05	3.61560e-04
2023/12/09	16:47:08	ok	ok	283.0140	26.413	0.033378	19.06	64.213	10.475	74141859.050494	10	283.1013	5.27363e-05	2.13475e-04
2023/12/09	16:52:08	ok	ok	282.9500	26.404	0.033378	19.07	64.105	10.468	71545096.953815	13	283.0174	5.32870e-05	3.82341e-04
2023/12/09	16:57:08	ok	ok	282.9560	26.400	0.033378	19.04	63.967	10.427	75119229.457613	7	282.9659	6.49055e-05	7.07929e-04
2023/12/09	17:02:08	ok	ok	282.8580	26.388	0.033378	19.01	63.934	10.404	73424940.371080	12	282.9144	5.51124e-05	3.07441e-04
2023/12/09	17:07:08	ok	ok	282.8240	26.379	0.033378	19.00	63.870	10.385	75347789.434767	10	282.8651	5.35635e-05	2.10885e-04
2023/12/09	17:12:08	--	ok	282.7820	26.366	0.033378	18.97	63.957	10.383	72748084.144668	11	282.8101	5.38605e-05	1.83561e-04
2023/12/09	17:12:15	ok	ok	283.0000	26.412	0.03339	18.96	63.934	10.369	74191617.987877	12	283.0591	5.32253e-05	3.40888e-04
2023/12/09	17:17:14	ok	ok	282.9240	26.394	0.03339	18.91	63.876	10.334	73615785.302486	10	282.9834	5.33247e-05	2.87273e-04
2023/12/09	17:22:14	ok	ok	282.8880	26.383	0.03339	18.90	63.853	10.322	74906263.456902	11	282.9532	5.28357e-05	3.07063e-04
2023/12/09	17:27:14	ok	ok	282.8420	26.380	0.03339	18.84	63.784	10.277	77540823.782848	12	282.9224	5.29834e-05	3.30037e-04
2023/12/09	17:32:14	ok	ok	282.8180	26.372	0.03339	18.80	63.819	10.257	75113972.924262	7	282.8869	6.30096e-05	8.19548e-04
2023/12/09	17:37:14	--	ok	282.7600	26.367	0.03339	18.76	63.824	10.231	78047768.958434	11	282.8098	5.31210e-05	2.71940e-04
2023/12/09	17:37:20	ok	ok	282.9980	26.412	0.033404	18.80	63.789	10.252	75928462.166959	11	283.0685	5.42742e-05	3.28966e-04
2023/12/09	17:42:20	ok	ok	282.8880	26.389	0.033404	18.70	63.885	10.207	77262351.954548	11	282.9659	5.45703e-05	3.56674e-04
2023/12/09	17:47:20	ok	ok	282.8340	26.382	0.033404	18.58	63.915	10.135	75651376.428605	11	282.8758	5.43046e-05	2.45963e-04
2023/12/09	17:52:20	--	ok	282.7680	26.367	0.033404	18.52	63.885	10.095	77940377.453467	12	282.8512	5.33846e-05	3.52771e-04
2023/12/09	17:52:27	ok	ok	282.9680	26.410	0.033416	18.53	63.879	10.104	78249071.533746	11	283.0544	5.39814e-05	3.99931e-04
2023/12/09	17:57:26	ok	ok	282.9020	26.399	0.033416	18.45	63.915	10.059	78897796.003186	11	282.9819	5.35500e-05	2.88473e-04
2023/12/09	18:02:26	ok	ok	282.8520	26.390	0.033416	18.40	63.899	10.031	79030549.356764	10	282.9380	5.36057e-05	2.66848e-04
2023/12/09	18:07:26	ok	ok	282.8060	26.380	0.033416	18.37	63.883	10.011	78572973.831955	11	282.9058	5.28620e-05	3.46849e-04
2023/12/09	18:12:26	--	ok	282.7920	26.377	0.033416	18.40	63.766	10.010	81117129.837679	11	282.8820	5.22727e-05	3.19365e-04
2023/12/09	18:12:33	ok	ok	283.0140	26.418	0.033428	18.42	63.719	10.010	75526289.144371	13	283.0745	5.19842e-05	2.77595e-04
2023/12/09	18:17:32	ok	ok	282.9720	26.408	0.033428	18.40	63.645	9.991	77973988.172785	13	283.0238	5.21678e-05	3.06060e-04
2023/12/09	18:22:32	ok	ok	282.9080	26.397	0.033428	18.39	63.604	9.977	80277751.892429	13	282.9761	5.27399e-05	3.45271e-04
2023/12/09	18:27:32	ok	ok	282.8940	26.392	0.033428	18.39	63.572	9.972	77360322.821903	12	282.9664	5.23016e-05	2.00452e-04
2023/12/09	18:32:32	ok	ok	282.8480	26.383	0.033428	18.37	63.510	9.952	80034989.589377	12	282.9225	5.24221e-05	2.96631e-04
2023/12/09	18:37:32	ok	ok	282.8360	26.379	0.033428	18.36	63.558	9.952	79465138.406072	2	282.9100	4.69544e-05	2.00924e-16
2023/12/09	18:42:32	--	ok	282.7840	26.373	0.033428	18.36	63.528	9.947	78830155.785213	13	282.8798	4.96540e-05	2.26061e-04
2023/12/09	18:42:38	ok	ok	283.0540	26.420	0.033441	18.39	63.482	9.957	77503085.568790	6	283.2305	6.31585e-05	9.33455e-04
2023/12/09	18:47:38	ok	ok	282.9460	26.409	0.033441	18.33	63.464	9.922	78161191.563912	12	283.0508	4.97147e-05	2.48219e-04
2023/12/09	18:52:38	ok	ok	282.9080	26.396	0.033441	18.35	63.445	9.926	78217559.648264	13	282.9847	5.22655e-05	2.06785e-04
2023/12/09	18:57:38	ok	ok	282.8700	26.387	0.033441	18.29	63.508	9.903	78230371.855406	12	282.9693	5.06775e-05	2.15783e-04
2023/12/09	19:02:38	ok	ok	282.8160	26.378	0.033441	18.19	63.673	9.871	79951923.818493	10	282.8824	5.23476e-05	2.13803e-04
2023/12/09	19:07:38	--	ok	282.7620	26.370	0.033441	18.12	63.601	9.818	78585798.904495	11	282.8661	5.07774e-05	2.94088e-04
2023/12/09	19:07:44	ok	ok	283.0060	26.416	0.033454	18.15	63.618	9.838	76445079.965248	11	283.1079	5.10109e-05	2.74635e-04
2023/12/09	19:12:44	ok	ok	282.9320	26.400	0.033454	18.14	63.532	9.817	80402272.290577	11	283.0670	5.04065e-05	3.58802e-04
2023/12/09	19:17:44	ok	ok	282.9200	26.397	0.033454	18.16	63.398	9.811	80061802.296464	9	282.9977	5.14357e-05	2.52767e-04
2023/12/09	19:22:44	ok	ok	282.8900	26.391	0.033454	18.18	63.330	9.808	78218892.679728	11	282.9814	5.17603e-05	2.75817e-04
2023/12/09	19:27:44	ok	ok	282.8720	26.391	0.033454	18.15	63.334	9.794	80696643.198791	13	282.9746	5.01787e-05	3.31419e-04
2023/12/09	19:32:44	ok	ok	282.8460	26.381	0.033454	18.14	63.281	9.778	78300798.155301	11	282.9575	5.20688e-05	3.87379e-04
2023/12/09	19:37:44	ok	ok	282.8280	26.379	0.033454	18.15	63.272	9.784	82303795.868782	11	282.8996	5.32221e-05	3.69047e-04
2023/12/09	19:42:44	ok	ok	282.8160	26.371	0.033454	18.14	63.290	9.779	81099805.029424	2	282.7400	7.89059e-05	1.42160e-16
2023/12/09	19:47:44	--	ok	282.7700	26.369	0.033454	18.16	63.275	9.792	81856713.876830	11	282.8718	5.14832e-05	3.62340e-04
2023/12/09	19:47:51	ok	ok	283.0360	26.412	0.033467	18.18	63.238	9.794	76114227.873159	10	283.1211	5.07668e-05	2.61342e-04
2023/12/09	19:52:50	ok	ok	282.9500	26.403	0.033467	18.15	63.221	9.776	78543660.344160	10	283.0238	5.13708e-05	1.86273e-04
2023/12/09	19:57:50	ok	ok	282.9340	26.396	0.033467	18.12	63.189	9.754	79767314.046560	7	282.9739	5.19819e-05	1.32641e-04
2023/12/09	20:02:50	ok	ok	282.8660	26.386	0.033467	18.05	63.308	9.732	78142563.403507	11	282.9450	5.33603e-05	3.85413e-04
2023/12/09	20:07:50	ok	ok	282.8180	26.375	0.033467	17.95	63.426	9.693	80956004.716312	9	282.9152	5.05176e-05	1.96914e-04
2023/12/09	20:12:50	--	ok	282.7780	26.371	0.033467	17.86	63.400	9.639	82028862.465972	13	282.8712	5.10869e-05	3.04200e-04
2023/12/09	20:12:57	ok	ok	283.0020	26.414	0.033479	17.91	63.418	9.668	72793131.378812	11	283.0948	5.23506e-05	2.89127e-04
2023/12/09	20:17:56	ok	ok	282.9540	26.403	0.033479	17.86	63.400	9.639	75947322.219410	11	283.0451	5.18712e-05	2.72093e-04
2023/12/09	20:22:56	ok	ok	282.9380	26.403	0.033479	17.94	63.239	9.657	74908170.367152	12	283.0132	5.25841e-05	3.71603e-04
2023/12/09	20:27:56	ok	ok	282.9140	26.400	0.033479	17.92	63.217	9.645	75659468.801577	12	283.0186	5.08469e-05	2.58635e-04
2023/12/09	20:32:56	ok	ok	283.1420	26.437	0.033479	18.72	61.764	9.876	77614523.589530	2	283.1700	5.82963e-05	3.17397e-16
2023/12/09	20:37:56	ok	ok	283.1900	26.443	0.033479	19.09	61.482	10.047	73405997.159029	13	283.3003	4.97503e-05	2.52491e-04
2023/12/09	20:42:56	--	ok	283.2520	26.453	0.033479	19.31	61.457	10.178	74430604.197931	12	283.3470	5.21543e-05	4.52325e-04
2023/12/09	20:43:03	ok	ok	283.0580	26.403	0.033466	19.35	61.431	10.199	71190785.669720	10	283.1689	5.11206e-05	3.65447e-04
2023/12/09	20:48:02	ok	ok	283.0800	26.405	0.033466	19.50	61.453	10.288	74800625.487526	12	283.1692	5.17389e-05	3.04982e-04
2023/12/09	20:53:02	ok	ok	283.1040	26.408	0.033466	19.61	61.399	10.347	74831361.175123	13	283.1678	5.29875e-05	3.34407e-04
2023/12/09	20:58:02	ok	ok	283.1160	26.410	0.033466	19.74	61.389	10.423	75757170.624468	12	283.1691	5.40773e-05	3.13191e-04
2023/12/09	21:03:02	ok	ok	283.1180	26.407	0.033466	19.79	61.476	10.472	73253095.470052	12	283.2346	5.14165e-05	3.29161e-04
2023/12/09	21:08:02	ok	ok	283.0820	26.401	0.033466	19.82	61.572	10.507	72940112.723985	13	283.1400	5.34961e-05	2.88905e-04
2023/12/09	21:13:02	ok	ok	283.0840	26.397	0.033466	19.81	61.764	10.531	73692070.764929	13	283.1397	5.23505e-05	2.72501e-04
2023/12/09	21:18:02	ok	ok	283.0300	26.386	0.033466	19.78	61.779	10.516	73528644.759940	13	283.0979	5.29565e-05	3.28057e-04
2023/12/09	21:23:02	ok	ok	283.0440	26.389	0.033466	19.88	61.651	10.555	73709946.631147	12	283.0625	5.67037e-05	2.91735e-04
2023/12/09	21:28:02	ok	ok	283.0520	26.388	0.033466	20.02	61.489	10.616	73165716.894916	13	283.1057	5.29976e-05	2.97607e-04
2023/12/09	21:33:02	ok	ok	283.0300	26.387	0.033466	20.11	61.535	10.678	73070053.504397	14	283.0896	5.06764e-05	2.72134e-04
2023/12/09	21:38:02	ok	ok	283.0440	26.383	0.033466	20.19	61.486	10.721	71142405.491442	12	283.1207	5.19482e-05	3.49961e-04
2023/12/09	21:43:02	ok	ok	283.0340	26.390	0.033466	20.26	61.505	10.769	73095268.174957	12	283.1116	5.10391e-05	2.75949e-04
2023/12/09	21:48:02	ok	ok	283.0320	26.388	0.033466	20.36	61.532	10.836	73698858.411534	11	283.1012	5.10237e-05	2.55730e-04
2023/12/09	21:53:02	ok	ok	283.0240	26.383	0.033466	20.39	61.558	10.858	72831271.476661	12	283.0718	5.24543e-05	2.38733e-04
2023/12/09	21:58:02	ok	ok	282.9820	26.377	0.033466	20.40	61.521	10.861	72269819.506958	10	283.0440	5.17539e-05	2.17069e-04
2023/12/09	22:03:02	ok	ok	282.9560	26.366	0.033466	20.43	61.646	10.900	70576021.216961	11	282.9860	5.44082e-05	2.47976e-04
2023/12/09	22:08:02	ok	ok	282.9340	26.360	0.033466	20.42	61.755	10.911	73126977.775040	12	283.0184	5.02334e-05	2.48969e-04
2023/12/09	22:13:02	ok	ok	282.8780	26.352	0.033466	20.40	61.752	10.902	71080140.950325	12	282.9462	5.05667e-05	2.12700e-04
2023/12/09	22:18:02	ok	ok	282.8700	26.350	0.033466	20.37	61.942	10.917	73972970.979113	7	282.8509	6.85616e-05	5.89806e-04
2023/12/09	22:23:02	--	ok	282.7940	26.336	0.033466	20.29	62.090	10.889	72984771.556596	12	282.8456	5.17514e-05	3.08669e-04
2023/12/09	22:23:09	ok	ok	282.9740	26.368	0.033477	20.32	62.095	10.908	68785329.080395	11	283.0180	5.43876e-05	2.86904e-04
2023/12/09	22:28:08	ok	ok	282.8920	26.359	0.033477	20.23	62.182	10.869	70801839.441361	11	282.9214	5.60311e-05	2.51415e-04
2023/12/09	22:33:08	ok	ok	282.8800	26.351	0.033477	20.32	61.993	10.890	70823344.118648	12	282.9292	5.25161e-05	3.19866e-04
2023/12/09	22:38:08	ok	ok	282.8500	26.352	0.033477	20.37	61.910	10.911	71967597.318407	9	282.9417	5.14357e-05	3.14336e-04
2023/12/09	22:43:08	ok	ok	282.8340	26.349	0.033477	20.43	61.889	10.943	71146927.658936	12	282.9105	5.05591e-05	3.01571e-04
2023/12/09	22:48:08	ok	ok	282.8300	26.347	0.033477	20.44	61.962	10.965	72248145.301257	5	282.7900	6.86291e-05	6.70745e-04
2023/12/09	22:53:08	ok	ok	282.8280	26.344	0.033477	20.54	61.860	11.010	74397844.165352	7	282.6769	7.07562e-05	1.00804e-03
2023/12/09	22:58:08	--	ok	282.7760	26.339	0.033477	20.56	61.924	11.032	72018228.208905	13	282.8243	5.19165e-05	2.77480e-04
2023/12/09	22:58:15	ok	ok	283.0000	26.377	0.03349	20.59	61.848	11.037	68216573.274742	12	283.0854	5.10519e-05	2.86147e-04
2023/12/09	23:03:14	ok	ok	282.9460	26.366	0.03349	20.54	61.971	11.030	71587579.342766	12	282.9890	5.27209e-05	2.71657e-04
2023/12/09	23:08:14	ok	ok	282.8780	26.355	0.03349	20.56	61.965	11.039	72813515.799004	11	282.9618	4.92013e-05	1.43304e-04
2023/12/09	23:13:14	ok	ok	282.8680	26.347	0.03349	20.58	61.958	11.048	70461724.300120	11	282.9450	4.89527e-05	1.52474e-04
2023/12/09	23:18:14	ok	ok	282.8380	26.345	0.03349	20.60	61.942	11.064	70953496.074849	11	282.9004	5.04236e-05	3.05630e-04
2023/12/09	23:23:14	--	ok	282.7920	26.334	0.03349	20.62	61.965	11.077	72092314.806649	10	282.8686	5.10901e-05	2.14023e-04
2023/12/09	23:23:21	ok	ok	283.0000	26.376	0.033502	20.64	61.970	11.095	69318268.008166	12	283.0629	5.13002e-05	2.49299e-04
2023/12/09	23:28:20	ok	ok	282.9340	26.364	0.033502	20.54	62.126	11.057	71801615.779050	12	282.9865	5.09495e-05	2.83845e-04
2023/12/09	23:33:20	ok	ok	282.8660	26.350	0.033502	20.46	62.345	11.043	68308851.020368	11	282.9436	4.96735e-05	2.79539e-04
2023/12/09	23:38:20	ok	ok	282.8120	26.344	0.033502	20.42	62.356	11.017	69942431.493848	12	282.8295	5.28069e-05	2.83253e-04
2023/12/09	23:43:20	--	ok	282.7940	26.344	0.033502	20.47	62.283	11.040	66656893.018551	12	282.8523	5.05002e-05	2.89439e-04
2023/12/09	23:43:27	ok	ok	283.0060	26.369	0.033514	20.46	62.213	11.019	66289792.158075	5	282.8789	6.27994e-05	4.57839e-04
2023/12/09	23:48:26	ok	ok	282.9700	26.372	0.033514	20.54	62.104	11.053	67918556.806511	11	283.0240	5.10373e-05	2.55832e-04
2023/12/09	23:53:26	ok	ok	282.9460	26.366	0.033514	20.63	62.048	11.100	66493606.886697	12	283.0112	5.01332e-05	2.28623e-04
2023/12/09	23:58:26	ok	ok	282.9200	26.365	0.033514	20.67	62.077	11.133	69390239.437766	14	282.9681	5.05682e-05	2.61346e-04
2023/12/10	00:03:26	ok	ok	282.8760	26.353	0.033514	20.63	62.109	11.111	66503589.512532	13	282.9329	5.04203e-05	2.80280e-04
2023/12/10	00:08:26	ok	ok	282.8420	26.344	0.033514	20.67	62.095	11.136	66250146.664105	11	282.9087	5.05792e-05	3.19305e-04
2023/12/10	00:13:26	ok	ok	282.8180	26.339	0.033514	20.67	62.159	11.148	66996925.720556	13	282.8528	5.06187e-05	2.32765e-04
2023/12/10	00:18:26	--	ok	282.7820	26.331	0.033514	20.72	62.034	11.153	67173055.664326	12	282.8093	5.13829e-05	2.48671e-04
2023/12/10	00:18:33	ok	ok	283.0260	26.374	0.033526	20.72	62.116	11.168	64028391.222606	11	283.0548	5.19283e-05	2.56584e-04
2023/12/10	00:23:32	ok	ok	282.9940	26.366	0.033526	20.74	62.100	11.182	68085670.716083	7	283.0508	6.45948e-05	1.07043e-03
2023/12/10	00:28:32	ok	ok	282.9160	26.348	0.033526	20.76	62.081	11.189	64634001.722932	12	282.9447	5.18501e-05	2.76548e-04
2023/12/10	00:33:32	ok	ok	282.9000	26.349	0.033526	20.76	62.185	11.208	64801156.982513	13	282.9349	5.05807e-05	2.61485e-04
2023/12/10	00:38:32	ok	ok	282.8640	26.340	0.033526	20.74	62.150	11.191	64689019.443185	12	282.8736	5.26660e-05	2.63344e-04
2023/12/10	00:43:32	--	ok	282.7960	26.329	0.033526	20.66	62.388	11.180	63122273.414908	12	282.8083	5.18797e-05	2.79857e-04
2023/12/10	00:43:39	ok	ok	282.9980	26.359	0.033538	20.67	62.382	11.188	61752513.729068	11	283.0131	5.32635e-05	3.02164e-04
2023/12/10	00:48:38	ok	ok	282.9380	26.355	0.033538	20.60	62.510	11.165	63010064.074557	13	282.9394	5.29154e-05	2.69660e-04
2023/12/10	00:53:38	ok	ok	282.8880	26.345	0.033538	20.56	62.423	11.120	64354463.658245	13	282.9058	5.15965e-05	3.10307e-04
2023/12/10	00:58:38	ok	ok	282.8780	26.338	0.033538	20.66	62.287	11.162	63587803.027563	13	282.8866	5.24186e-05	2.03678e-04
2023/12/10	01:03:38	ok	ok	282.8440	26.342	0.033538	20.72	62.208	11.184	65416540.930060	13	282.8644	5.11671e-05	2.87989e-04
2023/12/10	01:08:38	ok	ok	282.8360	26.331	0.033538	20.74	62.263	11.211	64695709.933686	12	282.8488	5.20893e-05	2.74299e-04
2023/12/10	01:13:38	ok	ok	282.8220	26.332	0.033538	20.74	62.242	11.208	66663804.591663	10	282.6326	7.51001e-05	1.14568e-03
2023/12/10	01:18:38	--	ok	282.7560	26.321	0.033538	20.76	62.255	11.220	64909644.362777	11	282.7932	5.23468e-05	3.55168e-04
2023/12/10	01:18:45	ok	ok	282.9900	26.360	0.033552	20.80	62.295	11.256	62071270.878255	10	283.0300	5.17347e-05	3.57942e-04
2023/12/10	01:23:44	ok	ok	282.9440	26.354	0.033552	20.82	62.235	11.254	63131632.587622	11	282.9624	5.23309e-05	3.41378e-04
2023/12/10	01:28:44	ok	ok	282.9340	26.350	0.033552	20.83	62.258	11.266	63540024.462755	11	282.9486	5.17394e-05	3.57292e-04
2023/12/10	01:33:44	ok	ok	282.8420	26.332	0.033552	20.77	62.329	11.242	62215288.858152	13	282.8479	5.24387e-05	2.23866e-04
2023/12/10	01:38:44	ok	ok	282.8340	26.334	0.033552	20.83	62.258	11.266	63716039.805160	11	282.8330	5.28450e-05	2.83280e-04
2023/12/10	01:43:44	--	ok	282.7640	26.320	0.033552	20.79	62.351	11.255	64309854.333957	13	282.7860	5.19920e-05	2.50332e-04
2023/12/10	01:43:51	ok	ok	283.0260	26.368	0.033566	20.83	62.391	11.290	61732834.375788	12	283.0392	5.31171e-05	2.21006e-04
2023/12/10	01:48:50	ok	ok	282.8940	26.346	0.033566	20.66	62.562	11.211	63235945.452649	10	282.8783	5.48059e-05	2.66620e-04
2023/12/10	01:53:50	ok	ok	282.8660	26.339	0.033566	20.62	62.585	11.187	63007844.425573	13	282.8958	5.11215e-05	2.90232e-04
2023/12/10	01:58:50	ok	ok	282.8000	26.333	0.033566	20.59	62.599	11.171	62910947.057979	12	282.8225	5.24317e-05	3.17676e-04
2023/12/10	02:03:50	--	ok	282.7780	26.332	0.033566	20.67	62.364	11.184	64953059.585564	12	282.7912	5.16330e-05	2.18169e-04
2023/12/10	02:03:56	ok	ok	283.0160	26.370	0.033579	20.69	62.383	11.197	61651625.551531	7	283.0244	4.99519e-05	9.83920e-05
2023/12/10	02:08:56	ok	ok	282.9340	26.360	0.033579	20.76	62.286	11.226	60490577.199817	11	282.9427	5.49822e-05	3.11781e-04
2023/12/10	02:13:56	ok	ok	282.9120	26.358	0.033579	20.80	62.333	11.262	64879758.547650	11	282.9394	5.30882e-05	2.50590e-04
2023/12/10	02:18:56	ok	ok	282.8700	26.345	0.033579	20.79	62.364	11.257	60754249.945272	13	282.8923	5.19916e-05	2.57455e-04
2023/12/10	02:23:56	ok	ok	282.8140	26.335	0.033579	20.83	62.300	11.274	63109292.105128	13	282.8672	5.09430e-05	2.97627e-04
2023/12/10	02:28:56	--	ok	282.7860	26.323	0.033579	20.82	62.388	11.281	61966040.274587	12	282.8233	5.23975e-05	2.92878e-04
2023/12/10	02:29:03	ok	ok	283.0120	26.363	0.033591	20.84	62.373	11.296	60032625.480058	11	283.0558	5.26002e-05	3.15588e-04
2023/12/10	02:34:02	ok	ok	282.9180	26.354	0.033591	20.82	62.338	11.272	58923753.166285	13	282.9603	5.26238e-05	2.88951e-04
2023/12/10	02:39:02	ok	ok	282.8880	26.347	0.033591	20.84	62.373	11.296	62371766.533849	13	282.9370	5.11115e-05	3.06633e-04
2023/12/10	02:44:02	ok	ok	282.8080	26.336	0.033591	20.73	62.606	11.265	64114523.725890	12	282.8511	5.23325e-05	2.33220e-04
2023/12/10	02:49:02	--	ok	282.7320	26.331	0.033591	20.64	62.713	11.228	64604960.597414	13	282.7995	5.11952e-05	3.25992e-04
2023/12/10	02:49:09	ok	ok	282.9800	26.374	0.033606	20.62	62.676	11.204	62043726.845726	11	283.0678	5.17064e-05	3.41518e-04
2023/12/10	02:54:08	ok	ok	282.9200	26.360	0.033606	20.58	62.759	11.191	61279186.232759	13	282.9729	5.10470e-05	3.43154e-04
2023/12/10	02:59:08	ok	ok	282.8600	26.353	0.033606	20.53	62.794	11.167	62911236.612588	13	282.9028	5.02924e-05	2.49354e-04
2023/12/10	03:04:08	ok	ok	282.8700	26.347	0.033606	20.60	62.594	11.180	63956062.495322	5	282.7632	6.29825e-05	7.36440e-04
2023/12/10	03:09:08	ok	ok	282.8300	26.348	0.033606	20.66	62.452	11.192	64025162.590313	13	282.8787	5.12818e-05	2.93114e-04
2023/12/10	03:14:08	--	ok	282.7900	26.338	0.033606	20.67	62.464	11.202	61481803.484589	12	282.8287	5.02961e-05	2.42637e-04
2023/12/10	03:14:15	ok	ok	283.0440	26.376	0.033619	20.70	62.501	11.228	61902384.863097	5	276.3878	2.36583e-04	1.64216e-02
2023/12/10	03:19:14	ok	ok	282.9460	26.366	0.033619	20.72	62.441	11.226	62697481.179474	11	282.9870	5.11775e-05	2.85928e-04
2023/12/10	03:24:14	ok	ok	282.9200	26.359	0.033619	20.73	62.443	11.235	62382243.010691	13	282.9747	5.13633e-05	2.58578e-04
2023/12/10	03:29:14	ok	ok	282.8900	26.357	0.033619	20.76	62.451	11.256	63129679.099125	13	282.9141	5.29302e-05	2.55603e-04
2023/12/10	03:34:14	ok	ok	282.8420	26.344	0.033619	20.77	62.461	11.266	63008409.003784	11	282.8616	5.37569e-05	2.64205e-04
2023/12/10	03:39:14	ok	ok	282.8160	26.341	0.033619	20.77	62.429	11.261	65803571.311297	12	282.8587	5.07337e-05	3.15955e-04
2023/12/10	03:44:14	--	ok	282.7220	26.327	0.033619	20.60	62.695	11.198	64035160.924380	12	282.7701	5.29571e-05	3.50155e-04
2023/12/10	03:44:21	ok	ok	283.0260	26.373	0.033634	20.62	62.698	11.208	59556874.603159	11	283.0337	5.43497e-05	2.65445e-04
2023/12/10	03:49:20	ok	ok	282.9360	26.361	0.033634	20.56	62.777	11.184	64170671.866851	11	282.9715	5.20672e-05	2.92886e-04
2023/12/10	03:54:20	ok	ok	282.9180	26.354	0.033634	20.54	62.745	11.167	65314795.888161	5	282.9148	6.94585e-05	9.45567e-04
2023/12/10	03:59:20	ok	ok	282.8760	26.351	0.033634	20.52	62.750	11.151	60239018.605805	12	282.8801	5.24386e-05	2.79853e-04
2023/12/10	04:04:20	ok	ok	282.8960	26.344	0.033634	20.62	62.524	11.177	62595719.136216	2	282.8745	6.54192e-05	0.00000e+00
2023/12/10	04:09:20	ok	ok	282.8200	26.340	0.033634	20.64	62.510	11.191	61939799.257211	13	282.8272	5.15526e-05	2.61800e-04
2023/12/10	04:14:20	--	ok	282.7940	26.329	0.033634	20.69	62.457	11.210	67595512.644273	2	282.7467	6.25235e-05	3.17872e-16
2023/12/10	04:14:27	ok	ok	283.0080	26.372	0.033646	20.70	62.501	11.228	59416479.929796	13	283.0365	5.24156e-05	2.48660e-04
2023/12/10	04:19:26	ok	ok	282.9340	26.359	0.033646	20.69	62.457	11.210	59761400.343692	12	282.9578	5.26665e-05	2.48418e-04
2023/12/10	04:24:26	ok	ok	282.8920	26.347	0.033646	20.72	62.502	11.237	57152039.739663	13	282.9504	5.10317e-05	3.20785e-04
2023/12/10	04:29:26	ok	ok	282.8780	26.344	0.033646	20.69	62.516	11.220	56128799.285438	12	282.8820	5.33140e-05	3.50200e-04
2023/12/10	04:34:26	ok	ok	282.8520	26.347	0.033646	20.73	62.452	11.237	57231220.216093	11	282.8618	5.35053e-05	2.55080e-04
2023/12/10	04:39:26	--	ok	282.7760	26.326	0.033646	20.59	62.744	11.197	58100077.386444	12	282.8157	5.25358e-05	3.06323e-04
2023/12/10	04:39:33	ok	ok	283.0340	26.363	0.033659	20.59	62.794	11.206	56779682.128613	7	283.3640	5.43528e-05	1.48459e-03
2023/12/10	04:44:32	ok	ok	282.9000	26.352	0.033659	20.54	62.795	11.176	54389487.232923	12	282.9588	5.19978e-05	3.44616e-04
2023/12/10	04:49:32	ok	ok	282.8660	26.344	0.033659	20.46	62.791	11.122	54689752.824435	12	282.9030	5.34219e-05	3.09765e-04
2023/12/10	04:54:32	--	ok	282.7900	26.337	0.033659	20.43	62.826	11.109	56561705.371343	11	282.8312	5.19986e-05	3.35143e-04
2023/12/10	04:54:38	ok	ok	283.0500	26.375	0.033671	20.44	62.786	11.111	53780545.719483	11	283.0943	5.31262e-05	3.65743e-04
2023/12/10	04:59:38	ok	ok	282.9840	26.367	0.033671	20.47	62.722	11.118	54268656.028275	11	282.9894	5.27634e-05	2.64805e-04
2023/12/10	05:04:38	ok	ok	282.9720	26.360	0.033671	20.53	62.602	11.133	56337975.971094	13	282.9883	5.22433e-05	3.29148e-04
2023/12/10	05:09:38	ok	ok	282.9260	26.358	0.033671	20.60	62.533	11.169	56602630.470586	13	282.9598	5.22045e-05	3.15390e-04
2023/12/10	05:14:38	ok	ok	282.9140	26.355	0.033671	20.63	62.487	11.179	61274686.353919	12	282.9427	5.11057e-05	2.70610e-04
2023/12/10	05:19:38	ok	ok	282.8760	26.351	0.033671	20.66	62.480	11.196	59146092.066620	12	282.8921	5.16620e-05	2.76685e-04
2023/12/10	05:24:38	ok	ok	282.8320	26.342	0.033671	20.66	62.583	11.215	61005681.669016	13	282.8456	5.20953e-05	2.78128e-04
2023/12/10	05:29:38	ok	ok	282.8020	26.330	0.033671	20.64	62.519	11.193	60803512.486080	12	282.8232	5.24432e-05	2.90563e-04
2023/12/10	05:34:38	--	ok	282.7480	26.327	0.033671	20.60	62.612	11.184	60632707.369577	13	282.7486	5.29583e-05	3.59653e-04
2023/12/10	05:34:45	ok	ok	282.9840	26.365	0.033686	20.59	62.661	11.182	58689446.183039	12	283.0578	5.10459e-05	3.49154e-04
2023/12/10	05:39:44	ok	ok	282.8840	26.351	0.033686	20.46	62.904	11.142	60710989.194321	13	282.9287	5.07784e-05	2.65012e-04
2023/12/10	05:44:44	ok	ok	282.8380	26.347	0.033686	20.46	62.759	11.116	63040930.560845	13	282.8778	5.16275e-05	2.82760e-04
2023/12/10	05:49:44	--	ok	282.7740	26.335	0.033686	20.40	62.791	11.086	61189039.468613	11	282.8202	5.09842e-05	3.30502e-04
2023/12/10	05:49:51	ok	ok	283.0240	26.375	0.033699	20.37	62.826	11.073	59638994.828022	5	283.0600	6.31547e-05	7.89970e-05
2023/12/10	05:54:50	ok	ok	282.9340	26.368	0.033699	20.37	62.846	11.076	60094938.382313	12	283.0191	4.96048e-05	3.05791e-04
2023/12/10	05:59:50	ok	ok	282.9260	26.363	0.033699	20.44	62.644	11.085	59229876.741985	13	282.9816	5.00499e-05	2.73683e-04
2023/12/10	06:04:50	ok	ok	282.9200	26.366	0.033699	20.52	62.588	11.122	62481346.530471	13	282.9243	5.25079e-05	3.07994e-04
2023/12/10	06:09:50	ok	ok	282.8900	26.362	0.033699	20.52	62.557	11.117	57857343.049978	12	282.9317	5.10341e-05	2.87173e-04
2023/12/10	06:14:50	ok	ok	282.8660	26.349	0.033699	20.54	62.562	11.135	60962530.587511	13	282.9271	5.02166e-05	2.99769e-04
2023/12/10	06:19:50	ok	ok	282.8300	26.343	0.033699	20.54	62.654	11.151	62373302.608239	11	282.8824	5.09484e-05	3.28676e-04
2023/12/10	06:24:50	--	ok	282.7780	26.334	0.033699	20.56	62.574	11.147	61397454.150226	12	282.7963	5.19637e-05	2.10259e-04
2023/12/10	06:24:57	ok	ok	283.0100	26.372	0.033712	20.59	62.589	11.169	58200052.354740	9	283.0992	5.01273e-05	3.01673e-04
2023/12/10	06:29:56	ok	ok	282.9520	26.364	0.033712	20.56	62.493	11.133	60846897.045407	12	282.9888	5.02498e-05	2.62750e-04
2023/12/10	06:34:56	ok	ok	282.8820	26.359	0.033712	20.42	62.794	11.095	59473260.194619	9	282.9661	4.87041e-05	2.96915e-04
2023/12/10	06:39:56	ok	ok	282.8280	26.344	0.033712	20.37	62.867	11.080	60148453.192615	10	282.8618	5.26700e-05	2.77281e-04
2023/12/10	06:44:56	--	ok	282.7620	26.336	0.033712	20.28	62.910	11.024	60003106.011994	11	282.7854	5.24982e-05	2.76172e-04
2023/12/10	06:45:03	ok	ok	283.0020	26.377	0.033725	20.31	62.914	11.044	56110585.087370	10	283.0938	5.21714e-05	3.17932e-04
2023/12/10	06:50:02	ok	ok	282.9340	26.363	0.033725	20.26	62.858	11.006	60449703.674294	10	282.9912	5.16427e-05	3.53973e-04
2023/12/10	06:55:02	ok	ok	282.9000	26.362	0.033725	20.22	62.892	10.985	57703653.991940	12	282.9684	5.06195e-05	3.52438e-04
2023/12/10	07:00:02	ok	ok	282.8900	26.361	0.033725	20.36	62.640	11.031	61120750.502225	13	282.9322	4.95985e-05	2.50891e-04
2023/12/10	07:05:02	ok	ok	282.8680	26.353	0.033725	20.40	62.597	11.051	60519919.835185	11	282.9175	5.24620e-05	3.77416e-04
2023/12/10	07:10:02	ok	ok	282.8580	26.351	0.033725	20.42	62.670	11.073	60973875.339371	10	282.8509	5.28739e-05	2.51169e-04
2023/12/10	07:15:02	ok	ok	282.8200	26.342	0.033725	20.44	62.574	11.073	62584452.584842	11	282.8992	5.08516e-05	2.52436e-04
2023/12/10	07:20:02	--	ok	282.7740	26.333	0.033725	20.44	62.565	11.071	64649859.157737	13	282.8261	5.08645e-05	3.37058e-04
2023/12/10	07:20:09	ok	ok	283.0060	26.373	0.033739	20.40	62.597	11.051	58819700.074931	10	283.0670	4.94651e-05	2.23282e-04
2023/12/10	07:25:08	ok	ok	282.9520	26.368	0.033739	20.44	62.625	11.082	60496012.454787	11	282.9783	5.20883e-05	2.34805e-04
2023/12/10	07:30:08	ok	ok	282.9140	26.361	0.033739	20.42	62.640	11.067	61400094.588272	13	282.9682	5.05510e-05	3.33090e-04
2023/12/10	07:35:08	ok	ok	282.8380	26.349	0.033739	20.28	62.890	11.020	62136401.210323	12	282.9041	5.13279e-05	3.86374e-04
2023/12/10	07:40:08	--	ok	282.7900	26.339	0.033739	20.21	62.950	10.986	61106324.349556	12	282.8286	5.27215e-05	3.43839e-04
2023/12/10	07:40:15	ok	ok	283.0360	26.379	0.033751	20.25	62.936	11.009	58939888.844532	11	283.1053	5.14122e-05	3.28789e-04
2023/12/10	07:45:14	ok	ok	282.9400	26.370	0.033751	20.18	62.835	10.947	64108364.651785	11	282.9892	5.08611e-05	3.20852e-04
2023/12/10	07:50:14	ok	ok	282.8920	26.361	0.033751	20.13	62.940	10.938	62514738.740990	10	282.9267	5.40302e-05	3.34691e-04
2023/12/10	07:55:14	ok	ok	282.8680	26.359	0.033751	20.19	62.745	10.940	64353288.891121	12	282.9302	4.95827e-05	2.85733e-04
2023/12/10	08:00:14	ok	ok	282.8440	26.354	0.033751	20.25	62.652	10.960	64148708.248910	11	282.8943	5.13260e-05	3.17696e-04
2023/12/10	08:05:14	ok	ok	282.8620	26.352	0.033751	20.33	62.583	11.003	62912991.683260	12	282.9288	5.10426e-05	3.47709e-04
2023/12/10	08:10:14	ok	ok	282.8240	26.346	0.033751	20.35	62.606	11.015	62801700.903875	11	282.8668	5.16434e-05	2.60729e-04
2023/12/10	08:15:14	ok	ok	282.8080	26.340	0.033751	20.37	62.571	11.028	63234522.869147	12	282.8861	4.99050e-05	4.02476e-04
2023/12/10	08:20:14	ok	ok	282.8080	26.336	0.033751	20.39	62.533	11.030	60968048.810856	11	282.8258	5.32778e-05	2.98702e-04
2023/12/10	08:25:14	--	ok	282.7320	26.325	0.033751	20.37	62.560	11.026	62431607.295884	10	282.7645	5.37866e-05	3.27089e-04
2023/12/10	08:25:21	ok	ok	283.0240	26.378	0.033766	20.37	62.603	11.033	58456987.206358	12	283.0561	5.34160e-05	2.81200e-04
2023/12/10	08:30:20	ok	ok	282.9680	26.371	0.033766	20.39	62.594	11.040	57485092.430583	10	282.9971	5.53876e-05	2.85248e-04
2023/12/10	08:35:20	ok	ok	282.8880	26.354	0.033766	20.28	62.757	10.997	62835432.445597	12	282.9341	5.31062e-05	3.37719e-04
2023/12/10	08:40:20	ok	ok	282.8640	26.342	0.033766	20.21	62.777	10.956	62907765.510625	2	282.8424	6.70872e-05	1.42109e-16
2023/12/10	08:45:20	ok	ok	282.8080	26.339	0.033766	20.15	62.901	10.940	59942386.446113	12	282.8420	5.15777e-05	3.19869e-04
2023/12/10	08:50:20	--	ok	282.7700	26.334	0.033766	20.15	62.831	10.928	59293906.701050	12	282.8033	5.22966e-05	2.97132e-04
2023/12/10	08:50:27	ok	ok	283.0180	26.379	0.033779	20.15	62.831	10.928	57282947.180854	11	283.0796	5.13146e-05	3.31095e-04
2023/12/10	08:55:26	ok	ok	283.0060	26.372	0.033779	20.28	62.606	10.971	59467073.867777	10	283.0779	5.13287e-05	3.86100e-04
2023/12/10	09:00:26	ok	ok	282.9600	26.364	0.033779	20.31	62.589	10.986	61564844.360097	12	283.0498	5.05230e-05	2.76409e-04
2023/12/10	09:05:26	ok	ok	282.9560	26.366	0.033779	20.35	62.535	11.003	63049999.272888	11	282.9862	5.16337e-05	2.87600e-04
2023/12/10	09:10:26	ok	ok	282.9400	26.363	0.033779	20.39	62.585	11.039	61207334.727068	12	282.9710	5.25435e-05	3.16767e-04
2023/12/10	09:15:26	ok	ok	282.9020	26.353	0.033779	20.39	62.524	11.028	61722123.678779	13	282.9430	5.25940e-05	3.08799e-04
2023/12/10	09:20:26	ok	ok	282.8680	26.345	0.033779	20.35	62.667	11.026	62128934.532276	12	282.8973	5.29951e-05	3.27233e-04
2023/12/10	09:25:26	ok	ok	282.8400	26.343	0.033779	20.39	62.553	11.033	62246543.094384	12	282.8886	5.18242e-05	3.23134e-04
2023/12/10	09:30:26	ok	ok	282.8360	26.339	0.033779	20.37	62.621	11.037	61339287.348723	10	282.8563	5.39921e-05	2.96319e-04
2023/12/10	09:35:26	ok	ok	282.8100	26.331	0.033779	20.37	62.571	11.028	61130791.942198	11	282.8622	5.23561e-05	3.42320e-04
2023/12/10	09:40:26	--	ok	282.7860	26.333	0.033779	20.44	62.533	11.066	62337151.465753	12	282.8015	5.24211e-05	3.08091e-04
2023/12/10	09:40:33	ok	ok	283.0040	26.360	0.033791	20.42	62.507	11.044	60390129.301588	11	283.0298	5.37215e-05	3.23658e-04
2023/12/10	09:45:32	ok	ok	282.9460	26.363	0.033791	20.39	62.666	11.053	64008606.650778	11	282.9904	5.13222e-05	3.31584e-04
2023/12/10	09:50:32	ok	ok	282.8880	26.346	0.033791	20.29	62.771	11.008	63375972.468981	11	282.9016	5.36704e-05	2.99754e-04
2023/12/10	09:55:32	ok	ok	282.8300	26.343	0.033791	20.26	62.867	11.008	61388170.837976	12	282.8538	5.31264e-05	2.61283e-04
2023/12/10	10:00:32	ok	ok	282.8220	26.337	0.033791	20.28	62.657	10.979	62431177.636553	12	282.8389	5.22109e-05	3.16072e-04
2023/12/10	10:05:32	ok	ok	282.8200	26.337	0.033791	20.39	62.542	11.031	62755363.099144	12	282.8404	5.15665e-05	2.40797e-04
2023/12/10	10:10:32	--	ok	282.7480	26.331	0.033791	20.31	62.762	11.017	65255440.149226	11	282.7744	5.34827e-05	3.42260e-04
2023/12/10	10:10:39	ok	ok	283.0240	26.374	0.033806	20.32	62.734	11.021	61610175.290254	10	283.0528	5.28630e-05	1.99868e-04
2023/12/10	10:15:38	ok	ok	282.9700	26.366	0.033806	20.33	62.635	11.012	61981638.669585	11	283.0029	5.11408e-05	3.48251e-04
2023/12/10	10:20:38	ok	ok	282.9440	26.363	0.033806	20.37	62.571	11.028	65313605.845292	11	282.9487	5.35496e-05	2.77190e-04
2023/12/10	10:25:38	ok	ok	282.9280	26.359	0.033806	20.42	62.560	11.053	61638674.192003	12	282.9482	5.26316e-05	2.53756e-04
2023/12/10	10:30:38	ok	ok	282.8900	26.351	0.033806	20.46	62.567	11.082	67141528.198958	11	282.9432	5.14912e-05	3.24253e-04
2023/12/10	10:35:38	ok	ok	282.8460	26.344	0.033806	20.47	62.519	11.082	66872692.389258	11	282.8642	5.23747e-05	2.66400e-04
2023/12/10	10:40:38	ok	ok	282.8380	26.341	0.033806	20.44	62.594	11.077	65319042.135646	11	282.8662	5.23237e-05	2.19893e-04
2023/12/10	10:45:38	ok	ok	282.8320	26.335	0.033806	20.49	62.603	11.106	68713402.775999	2	282.7682	6.60019e-05	1.42146e-16
2023/12/10	10:50:38	--	ok	282.7680	26.331	0.033806	20.50	62.544	11.106	64711512.455337	12	282.7682	5.41753e-05	2.42828e-04
2023/12/10	10:50:45	ok	ok	283.0400	26.378	0.033819	20.56	62.574	11.147	61596990.779158	10	283.0843	5.09818e-05	2.19729e-04
2023/12/10	10:55:44	ok	ok	282.9660	26.370	0.033819	20.52	62.525	11.111	64462580.012646	12	283.0121	5.05947e-05	2.41759e-04
2023/12/10	11:00:44	ok	ok	282.9120	26.356	0.033819	20.53	62.570	11.128	65921935.775359	12	282.9683	5.15735e-05	3.06225e-04
2023/12/10	11:05:44	ok	ok	282.8960	26.351	0.033819	20.54	62.571	11.136	63374606.570092	12	282.9128	5.21199e-05	2.30059e-04
2023/12/10	11:10:44	ok	ok	282.8860	26.354	0.033819	20.60	62.521	11.167	66758238.435939	11	282.9300	5.08853e-05	2.56494e-04
2023/12/10	11:15:44	ok	ok	282.8540	26.345	0.033819	20.60	62.510	11.165	65966061.246838	10	282.8676	5.27112e-05	1.91204e-04
2023/12/10	11:20:44	ok	ok	282.8300	26.342	0.033819	20.63	62.547	11.189	68827648.486180	12	282.8672	5.06318e-05	2.13926e-04
2023/12/10	11:25:44	ok	ok	282.8200	26.339	0.033819	20.63	62.567	11.193	66390723.481030	10	282.8692	5.12672e-05	2.62153e-04
2023/12/10	11:30:44	--	ok	282.7880	26.336	0.033819	20.69	62.525	11.222	67454480.465929	11	282.8218	5.15596e-05	3.41399e-04
2023/12/10	11:30:51	ok	ok	282.9980	26.372	0.033831	20.70	62.510	11.230	63665563.373459	10	283.0703	5.17208e-05	2.28998e-04
2023/12/10	11:35:50	ok	ok	282.9460	26.365	0.033831	20.72	62.542	11.244	67290533.668384	12	282.9768	5.12681e-05	2.20650e-04
2023/12/10	11:40:50	ok	ok	282.9320	26.361	0.033831	20.74	62.538	11.261	68549374.505143	11	282.9882	5.04763e-05	3.02472e-04
2023/12/10	11:45:50	ok	ok	282.9220	26.357	0.033831	20.82	62.388	11.281	65455332.894832	11	282.9592	5.15966e-05	2.80283e-04
2023/12/10	11:50:50	ok	ok	282.8840	26.351	0.033831	20.83	62.553	11.320	70159926.253804	11	282.9244	5.07704e-05	2.87890e-04
2023/12/10	11:55:50	ok	ok	282.8440	26.341	0.033831	20.80	62.528	11.298	69910634.822287	10	282.8606	5.42865e-05	2.47217e-04
2023/12/10	12:00:50	ok	ok	282.8380	26.340	0.033831	20.83	62.524	11.314	68077172.845229	11	282.8678	5.13388e-05	2.94678e-04
2023/12/10	12:05:50	ok	ok	282.8200	26.338	0.033831	20.89	62.502	11.347	67346842.481541	11	282.8778	4.99870e-05	3.44599e-04
2023/12/10	12:10:50	--	ok	282.7760	26.331	0.033831	20.89	62.585	11.362	69220104.144687	13	282.8151	4.94107e-05	2.57692e-04
2023/12/10	12:10:57	ok	ok	283.0440	26.378	0.033845	20.94	62.544	11.392	63191127.425706	11	283.0553	5.38595e-05	2.87828e-04
2023/12/10	12:15:56	ok	ok	282.9620	26.361	0.033845	20.93	62.551	11.385	65799556.582342	12	282.9799	5.19282e-05	2.83488e-04
2023/12/10	12:20:56	ok	ok	282.9580	26.357	0.033845	20.97	62.510	11.405	66946005.888655	3	282.9503	5.41258e-05	3.83586e-06
2023/12/10	12:25:56	ok	ok	282.8940	26.348	0.033845	20.98	62.539	11.419	67738082.055256	10	282.9355	5.16347e-05	3.18068e-04
2023/12/10	12:30:56	ok	ok	282.8840	26.349	0.033845	21.00	62.556	11.433	67792330.252488	12	282.9132	5.25383e-05	2.64772e-04
2023/12/10	12:35:56	ok	ok	282.8780	26.346	0.033845	21.01	62.538	11.439	69445504.024851	2	282.8726	6.14187e-05	1.31004e-15
2023/12/10	12:40:56	ok	ok	282.8180	26.337	0.033845	21.01	62.617	11.453	65809036.527908	10	282.8981	5.05083e-05	2.91337e-04
2023/12/10	12:45:56	--	ok	282.7860	26.328	0.033845	20.96	62.759	11.442	66994924.781255	12	282.8170	5.24670e-05	2.79151e-04
2023/12/10	12:46:03	ok	ok	283.0100	26.371	0.033857	20.98	62.744	11.457	64186077.122929	11	283.0376	5.39584e-05	2.30804e-04
2023/12/10	12:51:02	ok	ok	282.9400	26.355	0.033857	20.93	62.826	11.435	64284536.168198	11	282.9726	5.19011e-05	3.93568e-04
2023/12/10	12:56:02	ok	ok	282.8440	26.345	0.033857	20.86	62.876	11.398	65768152.365540	11	282.9108	5.17008e-05	3.71120e-04
2023/12/10	13:01:02	ok	ok	282.8580	26.348	0.033857	20.96	62.690	11.429	65604666.695473	11	282.9038	5.21625e-05	2.94617e-04
2023/12/10	13:06:02	ok	ok	282.8320	26.341	0.033857	21.01	62.617	11.453	67708490.293357	11	282.8790	5.14936e-05	2.68075e-04
2023/12/10	13:11:02	ok	ok	282.8040	26.334	0.033857	21.06	62.617	11.482	67614685.756904	12	282.8298	5.36627e-05	3.58544e-04
2023/12/10	13:16:02	ok	ok	282.8040	26.336	0.033857	21.09	62.640	11.505	66894977.308717	11	282.8544	5.12288e-05	3.15349e-04
2023/12/10	13:21:02	--	ok	282.7700	26.333	0.033857	21.11	62.667	11.530	66624521.266875	13	282.7878	5.25599e-05	2.96769e-04
2023/12/10	13:21:09	ok	ok	283.0060	26.372	0.03387	21.10	62.644	11.517	64236313.118265	12	283.0458	5.22159e-05	2.76149e-04
2023/12/10	13:26:08	ok	ok	282.9680	26.365	0.03387	21.13	62.617	11.530	69037978.682404	4	283.0304	9.01536e-05	7.96210e-04
2023/12/10	13:31:08	ok	ok	282.9300	26.361	0.03387	21.16	62.612	11.548	65493350.080662	12	282.9739	5.12746e-05	3.04249e-04
2023/12/10	13:36:08	ok	ok	282.8960	26.354	0.03387	21.20	62.643	11.583	67715046.718371	12	282.9399	5.12979e-05	2.85724e-04
2023/12/10	13:41:08	ok	ok	282.8500	26.347	0.03387	21.18	62.640	11.571	65780698.330583	11	282.8904	5.28032e-05	3.22127e-04
2023/12/10	13:46:08	ok	ok	282.8400	26.344	0.03387	21.21	62.621	11.588	65068093.035943	11	282.8692	5.36297e-05	2.38921e-04
2023/12/10	13:51:08	ok	ok	282.8000	26.339	0.03387	21.23	62.647	11.601	65534259.366544	11	282.8484	5.24368e-05	3.51031e-04
2023/12/10	13:56:08	--	ok	282.7800	26.336	0.03387	21.24	62.629	11.609	66020484.427467	12	282.8291	5.12952e-05	3.22040e-04
2023/12/10	13:56:15	ok	ok	283.0520	26.380	0.033883	21.30	62.589	11.639	65662210.331578	11	283.0799	5.37145e-05	2.62387e-04
2023/12/10	14:01:14	ok	ok	282.9240	26.362	0.033883	21.26	62.602	11.613	65587804.292290	11	282.9825	5.10765e-05	3.62096e-04
2023/12/10	14:06:14	ok	ok	282.8980	26.359	0.033883	21.27	62.675	11.635	67790338.721049	12	282.9733	5.04676e-05	3.94731e-04
2023/12/10	14:11:14	ok	ok	282.8360	26.349	0.033883	21.18	62.892	11.618	68713117.590947	11	282.8769	5.13717e-05	3.12889e-04
2023/12/10	14:16:14	--	ok	282.7800	26.337	0.033883	21.10	62.969	11.577	67945050.749556	11	282.8065	5.19868e-05	3.29945e-04
2023/12/10	14:16:21	ok	ok	283.0280	26.384	0.033896	21.13	62.954	11.592	64221632.508952	11	283.0754	4.98642e-05	2.97922e-04
2023/12/10	14:21:20	ok	ok	282.9420	26.370	0.033896	21.04	62.969	11.535	65636893.978382	11	282.9786	5.16821e-05	3.98906e-04
2023/12/10	14:26:20	ok	ok	282.9140	26.363	0.033896	21.11	62.809	11.556	68390489.412465	11	282.9399	5.27391e-05	2.70844e-04
2023/12/10	14:31:20	ok	ok	282.9000	26.357	0.033896	21.20	62.763	11.605	67671292.197586	12	282.9480	5.27348e-05	3.81802e-04
2023/12/10	14:36:20	ok	ok	282.8600	26.349	0.033896	21.21	62.675	11.598	69353978.833340	12	282.9111	5.09079e-05	2.65359e-04
2023/12/10	14:41:20	ok	ok	282.8420	26.351	0.033896	21.26	62.713	11.633	67550449.497315	11	282.8919	5.21527e-05	3.64667e-04
2023/12/10	14:46:20	ok	ok	282.8120	26.345	0.033896	21.28	62.698	11.649	71228054.350893	11	282.8494	5.16274e-05	3.17716e-04
2023/12/10	14:51:20	--	ok	282.7920	26.340	0.033896	21.33	62.654	11.669	70444685.964306	10	282.8512	5.21706e-05	3.02926e-04
2023/12/10	14:51:27	ok	ok	283.0240	26.375	0.033908	21.36	62.670	11.692	65018234.002550	11	283.0585	5.15371e-05	2.83267e-04
2023/12/10	14:56:26	ok	ok	282.9400	26.369	0.033908	21.36	62.620	11.683	68647592.663000	11	283.0068	5.08658e-05	3.35890e-04
2023/12/10	15:01:26	ok	ok	282.9200	26.365	0.033908	21.40	62.626	11.713	67375459.914427	11	282.9333	5.25255e-05	2.38923e-04
2023/12/10	15:06:26	ok	ok	282.8860	26.358	0.033908	21.42	62.631	11.732	69835641.283640	10	282.9201	5.10560e-05	3.05056e-04
2023/12/10	15:11:26	ok	ok	282.8240	26.346	0.033908	21.38	62.654	11.707	68135065.448688	11	282.8451	5.33157e-05	3.28094e-04
2023/12/10	15:16:26	ok	ok	282.8140	26.345	0.033908	21.45	62.658	11.757	69303684.210869	11	282.8315	5.19016e-05	3.09719e-04
2023/12/10	15:21:26	--	ok	282.7780	26.341	0.033908	21.48	62.734	11.789	70690432.319951	11	282.8137	4.94656e-05	2.55643e-04
2023/12/10	15:21:33	ok	ok	283.0300	26.381	0.03392	21.50	62.686	11.791	71326624.575169	2	283.0209	6.36722e-05	2.00845e-16
2023/12/10	15:26:32	ok	ok	282.9420	26.373	0.03392	21.50	62.654	11.785	69152494.287335	10	282.9914	5.29887e-05	4.05373e-04
2023/12/10	15:31:32	ok	ok	282.8800	26.362	0.03392	21.41	62.835	11.761	70176088.563025	12	282.9011	5.22444e-05	3.03675e-04
2023/12/10	15:36:32	ok	ok	282.8080	26.350	0.03392	21.30	63.006	11.717	69596443.536525	11	282.8623	5.14615e-05	3.09057e-04
2023/12/10	15:41:32	--	ok	282.7540	26.340	0.03392	21.24	63.059	11.689	70423554.281102	11	282.7886	5.30170e-05	3.29637e-04
2023/12/10	15:41:39	ok	ok	283.0440	26.380	0.033934	21.27	63.082	11.711	64384228.816204	5	283.7821	5.31322e-05	1.34119e-03
2023/12/10	15:46:38	ok	ok	282.9720	26.374	0.033934	21.24	62.914	11.662	67399538.232683	2	282.9967	5.31873e-05	0.00000e+00
2023/12/10	15:51:38	ok	ok	282.9360	26.366	0.033934	21.34	62.800	11.707	64290002.883509	11	282.9618	5.24595e-05	2.92861e-04
2023/12/10	15:56:38	ok	ok	282.9160	26.370	0.033934	21.38	62.808	11.736	63952156.187255	12	282.9532	5.18367e-05	2.49624e-04
2023/12/10	16:01:38	ok	ok	282.8800	26.359	0.033934	21.38	62.827	11.740	63177064.181774	12	282.8921	5.27372e-05	3.58734e-04
2023/12/10	16:06:38	ok	ok	282.8760	26.354	0.033934	21.41	62.864	11.766	62465264.826004	11	282.9288	5.07899e-05	2.95932e-04
2023/12/10	16:11:38	ok	ok	282.8340	26.346	0.033934	21.40	62.812	11.748	62447733.167927	11	282.8729	5.10893e-05	3.35312e-04
2023/12/10	16:16:38	--	ok	282.7960	26.343	0.033934	21.42	62.817	11.767	63358263.480007	11	282.8632	5.03874e-05	3.14480e-04
2023/12/10	16:16:45	ok	ok	283.0120	26.380	0.033946	21.41	62.844	11.763	59996013.977145	11	283.0644	5.20348e-05	3.48512e-04
2023/12/10	16:21:44	ok	ok	282.9700	26.367	0.033946	21.42	62.867	11.776	62434966.561046	2	282.9700	5.03988e-05	1.42045e-16
2023/12/10	16:26:44	ok	ok	282.9400	26.369	0.033946	21.44	62.840	11.782	59623080.465887	11	282.9778	5.26020e-05	3.61571e-04
2023/12/10	16:31:44	ok	ok	282.8900	26.360	0.033946	21.47	62.823	11.797	61295017.991236	10	282.9494	5.27956e-05	3.97765e-04
2023/12/10	16:36:44	ok	ok	282.8760	26.351	0.033946	21.48	62.826	11.807	61358741.777703	11	282.9078	5.20918e-05	3.32368e-04
2023/12/10	16:41:44	ok	ok	282.8160	26.343	0.033946	21.50	62.831	11.818	62559417.718485	11	282.8683	5.14343e-05	3.57719e-04
2023/12/10	16:46:44	--	ok	282.7660	26.334	0.033946	21.41	62.997	11.791	63226140.898448	11	282.7922	5.34120e-05	3.58161e-04
2023/12/10	16:46:51	ok	ok	283.0420	26.372	0.03396	21.45	63.046	11.830	66343206.422260	2	282.9517	7.66592e-05	3.17642e-16
2023/12/10	16:51:50	ok	ok	282.9060	26.367	0.03396	21.36	63.160	11.783	64396608.284252	11	282.9462	5.33934e-05	3.19255e-04
2023/12/10	16:56:50	ok	ok	282.8660	26.362	0.03396	21.30	63.221	11.757	63787030.523731	11	282.9280	5.05234e-05	3.57928e-04
2023/12/10	17:01:50	ok	ok	282.8380	26.353	0.03396	21.36	62.936	11.742	65994222.975110	11	282.8923	5.16867e-05	3.41032e-04
2023/12/10	17:06:50	ok	ok	282.8280	26.354	0.03396	21.42	62.928	11.787	64641638.118753	11	282.8749	5.10585e-05	2.53920e-04
2023/12/10	17:11:50	--	ok	282.7820	26.347	0.03396	21.45	62.892	11.801	64960255.994899	11	282.8270	5.17562e-05	3.10825e-04
2023/12/10	17:11:57	ok	ok	283.0440	26.384	0.033973	21.48	62.878	11.816	60997205.400237	11	283.0717	5.36060e-05	2.79978e-04
2023/12/10	17:16:56	ok	ok	282.9340	26.372	0.033973	21.44	62.919	11.797	64372961.014525	12	282.9682	5.13459e-05	3.00847e-04
2023/12/10	17:21:56	ok	ok	282.9400	26.372	0.033973	21.48	62.855	11.812	65026784.160178	5	283.0349	6.26055e-05	9.13103e-04
2023/12/10	17:26:56	ok	ok	282.8820	26.366	0.033973	21.48	62.878	11.816	65467444.585137	13	282.8881	5.25960e-05	3.24850e-04
2023/12/10	17:31:56	ok	ok	282.8400	26.355	0.033973	21.50	62.809	11.814	65904915.430802	12	282.8824	5.21322e-05	3.41290e-04
2023/12/10	17:36:56	ok	ok	282.8140	26.352	0.033973	21.52	62.895	11.849	66710081.146288	11	282.8621	5.20322e-05	2.94874e-04
2023/12/10	17:41:56	--	ok	282.7720	26.343	0.033973	21.52	62.885	11.847	66833590.860029	10	282.8046	5.37349e-05	3.24517e-04
2023/12/10	17:42:03	ok	ok	283.0240	26.386	0.033986	21.54	62.928	11.866	65924836.017332	11	283.0702	5.22376e-05	3.11173e-04
2023/12/10	17:47:02	ok	ok	282.9300	26.377	0.033986	21.55	62.860	11.862	66183061.769239	11	282.9492	5.39990e-05	3.96829e-04
2023/12/10	17:52:02	ok	ok	282.8640	26.363	0.033986	21.44	63.105	11.832	67808368.990581	11	282.9178	5.07697e-05	3.22064e-04
2023/12/10	17:57:02	ok	ok	282.8000	26.355	0.033986	21.37	63.183	11.797	67433041.977364	12	282.8636	5.34286e-05	3.98079e-04
2023/12/10	18:02:02	--	ok	282.7540	26.346	0.033986	21.33	63.185	11.768	66096685.049267	11	282.7967	5.23639e-05	3.83838e-04
2023/12/10	18:02:09	ok	ok	283.0520	26.399	0.034	21.37	63.162	11.793	63092472.755276	10	283.0812	5.25543e-05	3.01855e-04
2023/12/10	18:07:08	ok	ok	282.9280	26.381	0.034	21.30	63.201	11.753	65039066.743983	11	282.9592	5.30636e-05	3.36950e-04
2023/12/10	18:12:08	ok	ok	282.9140	26.377	0.034	21.40	62.983	11.780	64944779.341872	11	282.9488	5.32462e-05	2.76013e-04
2023/12/10	18:17:08	ok	ok	282.8780	26.372	0.034	21.42	62.937	11.789	65983732.270698	11	282.9310	5.18501e-05	3.34973e-04
2023/12/10	18:22:08	ok	ok	282.8640	26.367	0.034	21.45	62.942	11.810	66015267.314549	11	282.8913	5.24721e-05	3.63321e-04
2023/12/10	18:27:08	ok	ok	282.8120	26.360	0.034	21.52	62.895	11.849	67182167.191963	11	282.8701	5.11061e-05	3.69948e-04
2023/12/10	18:32:08	ok	ok	282.8160	26.353	0.034	21.50	62.901	11.832	71848326.484919	3	284.6793	-1.04458e-04	2.53258e-03
2023/12/10	18:37:08	--	ok	282.7600	26.349	0.034	21.51	62.945	11.849	68041081.631376	9	282.8581	5.08829e-05	3.05212e-04
2023/12/10	18:37:15	ok	ok	283.0120	26.387	0.034014	21.54	62.899	11.860	63216418.070214	9	283.0513	5.42073e-05	2.48239e-04
2023/12/10	18:42:14	ok	ok	282.9380	26.380	0.034014	21.54	62.846	11.850	65766257.891843	9	283.0525	5.04107e-05	2.81737e-04
2023/12/10	18:47:14	ok	ok	282.8960	26.376	0.034014	21.54	62.858	11.853	65844020.201915	9	282.9787	5.05613e-05	2.31373e-04
2023/12/10	18:52:14	ok	ok	282.8740	26.370	0.034014	21.58	62.835	11.878	67566735.437893	11	282.9381	5.13473e-05	3.27800e-04
2023/12/10	18:57:14	ok	ok	282.8040	26.355	0.034014	21.48	63.070	11.852	68352064.264310	9	282.9123	4.99134e-05	2.63431e-04
2023/12/10	19:02:14	--	ok	282.7520	26.346	0.034014	21.40	63.148	11.810	71526724.892300	2	282.7411	6.36089e-05	2.01044e-16
2023/12/10	19:02:21	ok	ok	282.9840	26.386	0.034029	21.37	63.203	11.801	68536527.194271	3	283.0109	5.87668e-05	1.18538e-05
2023/12/10	19:07:20	ok	ok	282.9120	26.382	0.034029	21.34	63.178	11.778	67380527.356170	11	282.9994	5.07938e-05	2.73373e-04
2023/12/10	19:12:20	ok	ok	282.8800	26.369	0.034029	21.36	63.128	11.778	67280564.426799	9	282.9793	5.00936e-05	2.63585e-04
2023/12/10	19:17:20	ok	ok	282.8700	26.369	0.034029	21.44	63.001	11.812	66831577.530764	12	282.9160	5.26641e-05	2.84677e-04
2023/12/10	19:22:20	ok	ok	282.8560	26.369	0.034029	21.48	62.969	11.833	67544528.625558	10	282.9253	5.11460e-05	3.71087e-04
2023/12/10	19:27:20	ok	ok	282.8140	26.363	0.034029	21.50	62.901	11.832	68691479.580388	9	282.9110	5.07017e-05	3.10567e-04
2023/12/10	19:32:20	--	ok	282.7760	26.353	0.034029	21.50	62.931	11.837	68560936.544476	10	282.8425	5.24019e-05	3.12189e-04
2023/12/10	19:32:26	ok	ok	283.0340	26.400	0.034042	21.52	62.947	11.858	68907648.149362	9	283.0532	5.57787e-05	3.12934e-04
2023/12/10	19:37:26	ok	ok	282.9220	26.379	0.034042	21.50	62.922	11.836	72219526.630659	11	283.0185	5.08455e-05	2.97216e-04
2023/12/10	19:42:26	ok	ok	282.8860	26.375	0.034042	21.51	62.945	11.849	71221305.935186	9	283.0165	5.06057e-05	4.05293e-04
2023/12/10	19:47:26	ok	ok	282.8820	26.374	0.034042	21.54	62.805	11.843	69955231.499982	10	282.9788	5.13931e-05	3.41704e-04
2023/12/10	19:52:26	ok	ok	282.8480	26.367	0.034042	21.54	62.937	11.868	72310459.080448	10	282.9032	5.29382e-05	3.46671e-04
2023/12/10	19:57:26	--	ok	282.7720	26.353	0.034042	21.44	63.084	11.828	70360676.218245	11	282.8346	5.33702e-05	3.97875e-04
2023/12/10	19:57:33	ok	ok	283.0360	26.395	0.034055	21.47	63.079	11.845	62668382.506594	11	283.0610	5.45802e-05	3.12921e-04
2023/12/10	20:02:32	ok	ok	282.9300	26.382	0.034055	21.37	63.215	11.803	67981854.763527	11	282.9895	5.05267e-05	3.00974e-04
2023/12/10	20:07:32	ok	ok	282.8900	26.371	0.034055	21.31	63.171	11.756	68192651.210975	10	282.9556	5.22379e-05	4.26891e-04
2023/12/10	20:12:32	ok	ok	282.8160	26.365	0.034055	21.27	63.267	11.745	65845412.651202	10	282.8342	5.25929e-05	3.53755e-04
2023/12/10	20:17:32	ok	ok	282.8280	26.369	0.034055	21.38	62.919	11.757	67217734.633498	9	282.8580	5.12323e-05	1.76428e-04
2023/12/10	20:22:32	ok	ok	282.8320	26.362	0.034055	21.42	62.876	11.778	67027087.825529	11	282.8900	5.14607e-05	3.32197e-04
2023/12/10	20:27:32	--	ok	282.7760	26.353	0.034055	21.47	62.844	11.801	68241045.610936	9	282.8558	5.30779e-05	2.78855e-04
2023/12/10	20:27:39	ok	ok	283.0300	26.392	0.034068	21.45	62.831	11.789	66274414.645968	6	269.8299	3.34996e-04	3.67218e-02
2023/12/10	20:32:38	ok	ok	282.9620	26.388	0.034068	21.45	62.933	11.808	64181391.943348	10	283.0397	5.15775e-05	3.96342e-04
2023/12/10	20:37:38	ok	ok	282.9040	26.379	0.034068	21.44	62.992	11.810	63103764.161509	9	282.9664	4.99400e-05	3.36805e-04
2023/12/10	20:42:38	ok	ok	282.8700	26.372	0.034068	21.45	62.901	11.802	65011766.134283	10	282.9807	4.98843e-05	3.34108e-04
2023/12/10	20:47:38	ok	ok	282.8660	26.367	0.034068	21.47	62.905	11.812	66932655.259721	2	282.8457	6.65227e-05	1.42107e-16
2023/12/10	20:52:38	ok	ok	282.8000	26.360	0.034068	21.47	62.936	11.818	63674400.246332	12	282.8604	5.01202e-05	3.40513e-04
2023/12/10	20:57:38	--	ok	282.7760	26.356	0.034068	21.42	63.070	11.814	64171915.596554	11	282.8246	5.17559e-05	3.38371e-04
2023/12/10	20:57:44	ok	ok	283.0260	26.395	0.034081	21.41	63.078	11.806	62647104.394222	5	283.1448	6.27049e-05	6.43919e-04
2023/12/10	21:02:44	ok	ok	282.9180	26.380	0.034081	21.31	63.235	11.768	59507334.384752	9	282.9681	5.30340e-05	3.61448e-04
2023/12/10	21:07:44	ok	ok	282.8720	26.374	0.034081	21.26	63.224	11.728	60764973.157184	10	282.9343	5.18679e-05	3.19040e-04
2023/12/10	21:12:44	ok	ok	282.8400	26.367	0.034081	21.23	63.249	11.713	61018178.729353	11	282.8839	5.35537e-05	3.77644e-04
2023/12/10	21:17:44	ok	ok	282.8120	26.362	0.034081	21.31	63.000	11.725	59187955.626465	11	282.8406	5.25650e-05	3.49186e-04
2023/12/10	21:22:44	ok	ok	282.8120	26.358	0.034081	21.40	62.904	11.765	59812117.371198	11	282.8648	5.10868e-05	3.02531e-04
2023/12/10	21:27:44	ok	ok	282.8200	26.362	0.034081	21.44	62.940	11.801	61818917.367173	11	282.8677	5.17417e-05	4.20552e-04
2023/12/10	21:32:44	--	ok	282.7720	26.349	0.034081	21.40	62.974	11.778	59123880.780274	10	282.8621	5.04787e-05	3.03760e-04
2023/12/10	21:32:51	ok	ok	283.0380	26.394	0.034095	21.44	62.940	11.801	63627146.708572	4	282.9555	6.28591e-05	1.21095e-03
2023/12/10	21:37:50	ok	ok	282.9500	26.384	0.034095	21.41	62.977	11.788	59332705.232015	11	283.0066	5.16149e-05	2.99355e-04
2023/12/10	21:42:50	ok	ok	282.8920	26.376	0.034095	21.41	62.965	11.785	59819676.028528	11	282.9387	5.27495e-05	3.23799e-04
2023/12/10	21:47:50	ok	ok	282.8980	26.365	0.034095	21.47	62.905	11.812	60786832.319277	4	283.0386	6.91771e-05	8.15842e-04
2023/12/10	21:52:50	ok	ok	282.8500	26.358	0.034095	21.41	62.977	11.788	57653077.565975	11	282.8890	5.43392e-05	2.66229e-04
2023/12/10	21:57:50	ok	ok	282.8120	26.354	0.034095	21.37	63.102	11.782	58819116.526517	12	282.8305	5.38785e-05	2.79904e-04
2023/12/10	22:02:50	--	ok	282.7640	26.343	0.034095	21.27	63.267	11.745	53496862.435101	11	282.8084	5.24224e-05	3.22276e-04
2023/12/10	22:02:57	ok	ok	283.0020	26.385	0.034108	21.28	63.258	11.753	52901569.614812	11	283.0898	5.26339e-05	3.96230e-04
2023/12/10	22:07:56	ok	ok	282.9040	26.376	0.034108	21.21	63.256	11.705	51881368.294088	11	282.9762	5.19907e-05	3.62152e-04
2023/12/10	22:12:56	ok	ok	282.8620	26.362	0.034108	21.14	63.272	11.659	54302245.898890	12	282.8994	5.36114e-05	2.81980e-04
2023/12/10	22:17:56	ok	ok	282.8480	26.359	0.034108	21.14	63.262	11.657	56102234.235085	2	282.8278	5.50444e-05	1.42116e-16
2023/12/10	22:22:56	ok	ok	282.8240	26.355	0.034108	21.24	63.107	11.697	53078202.893601	11	282.8814	5.24502e-05	3.16252e-04
2023/12/10	22:27:56	ok	ok	282.8080	26.353	0.034108	21.28	63.023	11.709	51234672.757297	10	282.8089	5.53216e-05	3.04795e-04
2023/12/10	22:32:56	ok	ok	282.8160	26.345	0.034108	21.36	62.956	11.745	56616023.047803	11	282.8648	5.32801e-05	3.58416e-04
2023/12/10	22:37:56	--	ok	282.7720	26.344	0.034108	21.34	62.983	11.741	55015711.370434	11	282.8227	5.30730e-05	4.15463e-04
2023/12/10	22:38:03	ok	ok	283.0280	26.388	0.034121	21.38	62.972	11.767	54511926.558596	11	283.0283	5.57117e-05	3.60252e-04
2023/12/10	22:43:02	ok	ok	282.9860	26.379	0.034121	21.38	62.982	11.768	57696765.194117	4	282.8597	1.44835e-04	1.05695e-03
2023/12/10	22:48:02	ok	ok	282.9380	26.375	0.034121	21.40	62.995	11.782	56998623.565246	11	282.9610	5.24715e-05	3.96250e-04
2023/12/10	22:53:02	ok	ok	282.9200	26.368	0.034121	21.44	62.983	11.809	54852281.927353	11	282.9469	5.23303e-05	3.28124e-04
2023/12/10	22:58:02	ok	ok	282.8480	26.356	0.034121	21.40	63.015	11.786	53757687.931912	11	282.8923	5.26723e-05	3.26363e-04
2023/12/10	23:03:02	ok	ok	282.8380	26.356	0.034121	21.44	62.940	11.801	45917975.580704	12	282.8715	5.19166e-05	3.05563e-04
2023/12/10	23:08:02	ok	ok	282.8100	26.351	0.034121	21.44	62.983	11.809	47158041.544247	11	282.8686	5.16775e-05	3.12166e-04
2023/12/10	23:13:02	--	ok	282.7940	26.338	0.034121	21.40	63.055	11.793	51002055.861868	5	282.8571	5.81787e-05	6.43867e-04
2023/12/10	23:13:08	ok	ok	282.9820	26.381	0.034133	21.42	63.050	11.810	47501076.515742	11	282.9884	5.50555e-05	3.56301e-04
2023/12/10	23:18:08	ok	ok	282.8660	26.363	0.034133	21.28	63.311	11.763	47147471.262338	11	282.9333	5.14753e-05	3.42926e-04
2023/12/10	23:23:08	--	ok	282.7820	26.354	0.034133	21.20	63.375	11.718	48937367.532221	11	282.8492	5.00857e-05	3.57524e-04
2023/12/10	23:23:15	ok	ok	282.9920	26.389	0.034146	21.20	63.294	11.703	49899153.355354	10	283.0915	5.11046e-05	3.15569e-04
2023/12/10	23:28:14	ok	ok	282.9580	26.389	0.034146	21.23	63.220	11.707	63532209.921902	3	283.7089	3.87981e-05	1.79217e-03
2023/12/10	23:33:14	ok	ok	282.9260	26.387	0.034146	21.36	62.995	11.753	62608808.801790	9	282.9813	5.32111e-05	3.48789e-04
2023/12/10	23:38:14	ok	ok	282.9140	26.380	0.034146	21.40	63.024	11.787	63307798.458275	10	283.0046	5.11173e-05	3.00525e-04
2023/12/10	23:43:14	ok	ok	282.8840	26.375	0.034146	21.40	62.995	11.782	63544510.295888	10	282.9860	5.10564e-05	3.17591e-04
2023/12/10	23:48:14	ok	ok	282.8460	26.371	0.034146	21.41	63.027	11.797	62462161.949669	11	282.9182	5.29502e-05	3.34020e-04
2023/12/10	23:53:14	ok	ok	282.8300	26.363	0.034146	21.47	62.968	11.824	62051927.890857	9	282.9180	5.04851e-05	2.15238e-04
2023/12/10	23:58:14	ok	ok	282.8120	26.363	0.034146	21.47	63.009	11.832	63888521.143625	9	282.8780	5.04092e-05	2.21757e-04
2023/12/11	00:03:14	--	ok	282.7800	26.359	0.034146	21.47	62.997	11.830	65227429.499826	10	282.8505	5.31899e-05	3.55003e-04
2023/12/11	00:03:21	ok	ok	283.0140	26.393	0.034159	21.50	62.951	11.841	64185857.417043	11	283.0695	5.24909e-05	2.78643e-04
2023/12/11	00:08:20	ok	ok	282.9420	26.389	0.034159	21.50	63.014	11.853	65525622.185010	11	282.9980	5.17022e-05	2.74962e-04
2023/12/11	00:13:20	ok	ok	282.9000	26.377	0.034159	21.47	63.079	11.845	65998363.306997	11	282.9638	5.03877e-05	3.00905e-04
2023/12/11	00:18:20	ok	ok	282.8800	26.375	0.034159	21.51	62.995	11.858	65898198.521343	9	282.9425	5.21425e-05	3.35961e-04
2023/12/11	00:23:20	ok	ok	282.8860	26.364	0.034159	21.52	63.027	11.874	65879944.790345	4	282.9524	5.21722e-05	6.64884e-05
2023/12/11	00:28:20	--	ok	282.7900	26.355	0.034159	21.42	63.244	11.847	65400606.108608	9	282.9217	4.96173e-05	3.09946e-04
2023/12/11	00:28:26	ok	ok	283.0460	26.396	0.034171	21.42	63.244	11.847	63971987.512387	2	283.1619	4.47076e-05	6.34812e-16
2023/12/11	00:33:26	ok	ok	282.9300	26.389	0.034171	21.34	63.261	11.793	62032944.426766	9	283.0354	5.03048e-05	2.70986e-04
2023/12/11	00:38:26	ok	ok	282.8400	26.374	0.034171	21.26	63.416	11.764	61269308.184603	10	282.8829	5.20933e-05	2.67231e-04
2023/12/11	00:43:26	ok	ok	282.8560	26.368	0.034171	21.33	63.174	11.766	66555506.407250	5	282.9078	5.32657e-05	1.60427e-04
2023/12/11	00:48:26	ok	ok	282.8300	26.368	0.034171	21.37	63.102	11.782	62589415.051189	10	282.8746	5.19170e-05	3.15489e-04
2023/12/11	00:53:26	ok	ok	282.8120	26.364	0.034171	21.41	63.069	11.805	64738174.603706	11	282.8601	5.18607e-05	3.66870e-04
2023/12/11	00:58:26	--	ok	282.7840	26.358	0.034171	21.45	63.098	11.839	65192531.409998	9	282.9026	4.93781e-05	3.69068e-04
2023/12/11	00:58:33	ok	ok	283.0040	26.398	0.034184	21.44	63.023	11.816	59567127.947824	10	283.0781	5.14945e-05	3.88804e-04
2023/12/11	01:03:32	ok	ok	282.9540	26.387	0.034184	21.48	63.029	11.845	61081203.036349	10	282.9709	5.20719e-05	3.34879e-04
2023/12/11	01:08:32	ok	ok	282.9500	26.387	0.034184	21.50	63.055	11.861	59996956.310549	10	283.0017	5.23446e-05	2.56871e-04
2023/12/11	01:13:32	ok	ok	282.8980	26.376	0.034184	21.45	63.078	11.836	61605398.063792	10	282.9418	5.25901e-05	2.85533e-04
2023/12/11	01:18:32	ok	ok	282.8680	26.369	0.034184	21.50	63.055	11.861	60803702.147891	9	282.9780	5.08195e-05	3.41240e-04
2023/12/11	01:23:32	ok	ok	282.8380	26.363	0.034184	21.50	63.023	11.854	61069639.163860	10	282.9150	5.16664e-05	2.26015e-04
2023/12/11	01:28:32	ok	ok	282.8300	26.363	0.034184	21.52	63.027	11.874	58195138.567801	11	282.8865	5.25057e-05	2.88058e-04
2023/12/11	01:33:32	ok	ok	282.8080	26.360	0.034184	21.54	63.041	11.887	59679885.241785	11	282.8585	5.26092e-05	2.72102e-04
2023/12/11	01:38:32	--	ok	282.7700	26.346	0.034184	21.55	63.043	11.897	60463595.736790	10	282.8769	5.05147e-05	2.93727e-04
2023/12/11	01:38:39	ok	ok	283.0100	26.394	0.034197	21.57	63.027	11.903	59268363.069623	9	283.0769	5.29113e-05	3.23184e-04
2023/12/11	01:43:38	ok	ok	282.9380	26.384	0.034197	21.58	63.009	11.911	61354461.929713	11	283.0112	5.24410e-05	3.36781e-04
2023/12/11	01:48:38	ok	ok	282.8860	26.372	0.034197	21.45	63.229	11.864	58837790.861734	11	282.9307	5.34704e-05	3.49899e-04
2023/12/11	01:53:38	ok	ok	282.8460	26.361	0.034197	21.40	63.261	11.831	63613936.541171	3	282.7895	6.94835e-05	1.39565e-06
2023/12/11	01:58:38	ok	ok	282.8220	26.352	0.034197	21.38	63.348	11.837	61722470.815037	2	282.8058	6.64732e-05	0.00000e+00
2023/12/11	02:03:38	ok	ok	282.8060	26.359	0.034197	21.47	63.069	11.843	58247438.298358	10	282.8333	5.46817e-05	2.73947e-04
2023/12/11	02:08:38	ok	ok	282.8000	26.355	0.034197	21.54	63.020	11.883	59087900.036439	10	282.8167	5.47873e-05	3.13497e-04
2023/12/11	02:13:38	--	ok	282.7880	26.356	0.034197	21.60	62.991	11.918	59856682.265323	10	282.7965	5.36866e-05	2.64667e-04
2023/12/11	02:13:45	ok	ok	283.0160	26.395	0.03421	21.65	62.950	11.949	55137412.894596	10	283.1093	5.15802e-05	2.95040e-04
2023/12/11	02:18:44	ok	ok	282.9300	26.376	0.03421	21.57	63.006	11.899	58621815.700604	12	282.9905	5.15782e-05	3.44451e-04
2023/12/11	02:23:44	ok	ok	282.8860	26.370	0.03421	21.62	62.974	11.933	58087248.804247	10	282.9217	5.52661e-05	2.76376e-04
2023/12/11	02:28:44	ok	ok	282.8720	26.364	0.03421	21.64	63.009	11.951	60216190.483003	10	282.9561	5.20945e-05	2.97774e-04
2023/12/11	02:33:44	ok	ok	282.8500	26.361	0.03421	21.65	63.001	11.959	61467682.738203	10	282.9165	5.23657e-05	3.28751e-04
2023/12/11	02:38:44	ok	ok	282.8380	26.359	0.03421	21.68	63.078	11.992	61200315.172878	11	282.8724	5.29045e-05	3.50944e-04
2023/12/11	02:43:44	ok	ok	282.8300	26.351	0.03421	21.68	63.027	11.982	60853503.661274	2	282.8389	8.39865e-05	1.42110e-16
2023/12/11	02:48:44	--	ok	282.7820	26.351	0.03421	21.71	63.020	12.001	57083614.905967	10	282.8426	5.32262e-05	3.19712e-04
2023/12/11	02:48:51	ok	ok	283.0500	26.389	0.034222	21.77	62.969	12.030	58338757.295332	2	283.0245	6.30050e-05	2.00843e-16
2023/12/11	02:53:50	ok	ok	282.9300	26.384	0.034222	21.72	63.033	12.013	58517097.773595	12	282.9689	5.17312e-05	3.04322e-04
2023/12/11	02:58:50	ok	ok	282.9020	26.373	0.034222	21.71	63.011	11.999	59073578.847283	11	282.9579	5.25521e-05	3.49222e-04
2023/12/11	03:03:50	ok	ok	282.8740	26.368	0.034222	21.75	62.977	12.022	60953902.877485	11	282.9368	5.17832e-05	3.12669e-04
2023/12/11	03:08:50	ok	ok	282.8340	26.361	0.034222	21.77	63.011	12.038	60326072.437523	11	282.9065	5.16225e-05	3.54662e-04
2023/12/11	03:13:50	--	ok	282.7940	26.352	0.034222	21.68	63.198	12.015	60821394.124851	11	282.8395	5.28641e-05	3.11690e-04
2023/12/11	03:13:56	ok	ok	283.0140	26.393	0.034234	21.74	63.151	12.046	57837569.877833	10	283.0967	5.07727e-05	2.62738e-04
2023/12/11	03:18:56	ok	ok	282.8980	26.384	0.034234	21.58	63.253	11.957	58333319.213567	10	283.0070	5.13839e-05	3.34949e-04
2023/12/11	03:23:56	ok	ok	282.8720	26.372	0.034234	21.58	63.345	11.974	60426454.171646	11	282.9450	5.29254e-05	4.01666e-04
2023/12/11	03:28:56	ok	ok	282.8600	26.368	0.034234	21.67	63.116	11.990	58608735.262051	10	282.9178	5.31698e-05	3.11034e-04
2023/12/11	03:33:56	ok	ok	282.8160	26.359	0.034234	21.71	63.011	11.999	58171617.260507	11	282.8790	5.16300e-05	3.21976e-04
2023/12/11	03:38:56	ok	ok	282.8140	26.365	0.034234	21.80	62.965	12.050	60939648.584873	12	282.8750	5.15736e-05	3.57149e-04
2023/12/11	03:43:56	--	ok	282.7960	26.359	0.034234	21.82	62.950	12.065	59182177.954617	8	282.9200	5.05789e-05	3.10870e-04
2023/12/11	03:44:02	ok	ok	283.0320	26.400	0.034246	21.87	62.876	12.081	54690316.957415	11	283.1041	5.18375e-05	3.29543e-04
2023/12/11	03:49:02	ok	ok	282.9740	26.387	0.034246	21.87	62.905	12.087	55104457.079716	8	283.0784	4.93836e-05	3.52680e-04
2023/12/11	03:54:02	ok	ok	282.9380	26.382	0.034246	21.88	62.960	12.107	59060325.303956	8	283.0636	5.00318e-05	3.42826e-04
2023/12/11	03:59:02	ok	ok	282.9220	26.372	0.034246	21.87	62.979	12.101	59791843.015926	2	282.9595	5.58732e-05	0.00000e+00
2023/12/11	04:04:02	ok	ok	282.8880	26.369	0.034246	21.88	63.043	12.122	59179552.786562	9	282.9555	4.91898e-05	1.78342e-04
2023/12/11	04:09:02	ok	ok	282.8360	26.365	0.034246	21.91	62.924	12.120	56520188.661350	9	282.9649	4.88164e-05	3.09258e-04
2023/12/11	04:14:02	ok	ok	282.8060	26.354	0.034246	21.91	62.997	12.134	58041152.424494	9	282.9044	5.07221e-05	2.77446e-04
2023/12/11	04:19:02	--	ok	282.7780	26.351	0.034246	21.95	62.942	12.153	57227595.193053	9	282.8363	5.16627e-05	5.34564e-04
2023/12/11	04:19:09	ok	ok	282.9760	26.392	0.034259	21.92	62.988	12.142	56044463.202467	11	283.0159	5.34336e-05	3.11693e-04
2023/12/11	04:24:08	ok	ok	282.9740	26.389	0.034259	21.96	63.027	12.179	58764319.621172	11	283.0039	5.25877e-05	3.10603e-04
2023/12/11	04:29:08	ok	ok	282.9040	26.381	0.034259	21.88	63.217	12.156	59356057.620268	9	283.0060	4.99620e-05	3.45471e-04
2023/12/11	04:34:08	ok	ok	282.8300	26.368	0.034259	21.77	63.288	12.091	58817987.564144	10	282.8475	5.39387e-05	3.19549e-04
2023/12/11	04:39:08	--	ok	282.7580	26.351	0.034259	21.71	63.339	12.062	60057159.980979	8	282.8650	5.00671e-05	1.72866e-04
2023/12/11	04:39:15	ok	ok	283.0260	26.397	0.034274	21.74	63.375	12.089	59363958.052428	11	283.0651	5.28360e-05	3.44329e-04
2023/12/11	04:44:14	ok	ok	282.9500	26.389	0.034274	21.67	63.403	12.044	62139428.700769	9	283.0511	5.01729e-05	3.00075e-04
2023/12/11	04:49:14	ok	ok	282.9740	26.391	0.034274	21.75	63.224	12.070	62073715.276587	8	283.4920	5.99419e-05	2.34052e-03
2023/12/11	04:54:14	ok	ok	282.9320	26.384	0.034274	21.84	63.105	12.106	62385656.232621	9	283.0298	5.03189e-05	3.32361e-04
2023/12/11	04:59:14	ok	ok	282.8940	26.377	0.034274	21.81	63.079	12.081	62468478.100374	10	282.9797	5.11264e-05	3.90067e-04
2023/12/11	05:04:14	ok	ok	282.8860	26.375	0.034274	21.88	63.052	12.124	61208117.647937	11	282.9623	5.11227e-05	3.79013e-04
2023/12/11	05:09:14	ok	ok	282.8660	26.380	0.034274	21.91	63.038	12.142	61777371.724723	10	282.9095	5.36732e-05	3.83234e-04
2023/12/11	05:14:14	ok	ok	282.8260	26.363	0.034274	21.91	62.997	12.134	62081508.634292	8	282.8913	5.21887e-05	1.62279e-04
2023/12/11	05:19:14	ok	ok	282.8040	26.360	0.034274	21.92	63.070	12.158	60643350.988355	10	282.8604	5.33094e-05	3.11007e-04
2023/12/11	05:24:14	--	ok	282.7480	26.350	0.034274	21.94	63.055	12.166	61604447.843666	11	282.7918	5.40711e-05	4.23918e-04
2023/12/11	05:24:21	ok	ok	283.0000	26.393	0.034288	21.89	63.066	12.138	60568870.940091	11	283.0766	5.05564e-05	4.26179e-04
2023/12/11	05:29:20	ok	ok	282.9800	26.392	0.034288	21.95	63.066	12.177	62400202.954311	3	282.9982	6.04264e-05	3.48656e-07
2023/12/11	05:34:20	ok	ok	282.9400	26.383	0.034288	21.96	63.110	12.195	59686221.321178	8	283.0560	5.02332e-05	3.55894e-04
2023/12/11	05:39:20	ok	ok	282.8980	26.373	0.034288	21.96	63.027	12.179	59103393.769725	11	282.9456	5.07324e-05	3.14617e-04
2023/12/11	05:44:20	ok	ok	282.8380	26.359	0.034288	21.84	63.302	12.144	61066819.321254	3	282.8150	6.71958e-05	8.40805e-05
2023/12/11	05:49:20	--	ok	282.7560	26.354	0.034288	21.74	63.435	12.101	59469909.281101	8	282.8359	4.99935e-05	1.54404e-04
2023/12/11	05:49:26	ok	ok	283.0780	26.402	0.034303	21.80	63.426	12.138	59531230.984876	2	283.0875	5.87061e-05	3.17490e-16
2023/12/11	05:54:26	ok	ok	282.9680	26.384	0.034303	21.71	63.421	12.077	61077126.957396	4	282.9486	6.11233e-05	3.10229e-05
2023/12/11	05:59:26	ok	ok	282.9040	26.380	0.034303	21.72	63.220	12.048	58856419.445471	9	282.9444	5.36061e-05	2.83080e-04
2023/12/11	06:04:26	ok	ok	282.8980	26.377	0.034303	21.80	63.221	12.099	57231690.236894	10	282.9606	5.20147e-05	3.50936e-04
2023/12/11	06:09:26	ok	ok	282.8880	26.372	0.034303	21.82	63.258	12.125	60780355.460113	4	282.8486	6.54734e-05	1.17812e-04
2023/12/11	06:14:26	ok	ok	282.8260	26.371	0.034303	21.82	63.226	12.118	60280349.924217	9	282.8657	5.36568e-05	3.25965e-04
2023/12/11	06:19:26	ok	ok	282.8140	26.363	0.034303	21.85	63.151	12.125	57940697.574438	10	282.9009	5.08124e-05	4.80865e-04
2023/12/11	06:24:26	--	ok	282.7660	26.351	0.034303	21.84	63.239	12.132	57953754.586198	10	282.8555	5.14858e-05	4.80711e-04
2023/12/11	06:24:33	ok	ok	282.9860	26.386	0.034316	21.82	63.194	12.112	56464869.545411	9	283.0732	5.07132e-05	2.95863e-04
2023/12/11	06:29:32	ok	ok	282.9560	26.390	0.034316	21.87	63.215	12.146	57914839.622771	11	283.0198	5.08576e-05	3.79746e-04
2023/12/11	06:34:32	ok	ok	282.9380	26.384	0.034316	21.84	63.178	12.120	57760274.818555	10	283.0177	5.00821e-05	4.12058e-04
2023/12/11	06:39:32	ok	ok	282.8900	26.373	0.034316	21.82	63.258	12.125	57240820.616092	11	282.9517	5.25094e-05	4.36436e-04
2023/12/11	06:44:32	ok	ok	282.8580	26.368	0.034316	21.80	63.252	12.105	57370142.998280	11	282.9088	5.20578e-05	4.62567e-04
2023/12/11	06:49:32	--	ok	282.7960	26.354	0.034316	21.67	63.462	12.056	54123416.354569	11	282.8409	5.23683e-05	2.55604e-04
2023/12/11	06:49:39	ok	ok	283.0460	26.390	0.034328	21.71	63.490	12.091	54935922.627187	2	283.0505	5.81285e-05	2.84008e-16
2023/12/11	06:54:38	ok	ok	282.9260	26.386	0.034328	21.58	63.549	12.013	53820702.152152	11	283.0118	5.12122e-05	4.11237e-04
2023/12/11	06:59:38	ok	ok	282.8640	26.374	0.034328	21.52	63.528	11.968	55051213.116603	10	282.8954	5.45713e-05	4.67420e-04
2023/12/11	07:04:38	ok	ok	282.8560	26.374	0.034328	21.62	63.322	11.999	54427819.632440	11	282.9566	5.21915e-05	4.51132e-04
2023/12/11	07:09:38	ok	ok	282.8280	26.369	0.034328	21.61	63.279	11.982	55842519.623308	11	282.8741	5.27738e-05	3.42283e-04
2023/12/11	07:14:38	ok	ok	282.8160	26.363	0.034328	21.67	63.320	12.029	56261439.762126	10	282.8651	5.57022e-05	4.41465e-04
2023/12/11	07:19:38	--	ok	282.7840	26.361	0.034328	21.70	63.215	12.029	55389161.015094	11	282.8552	5.20518e-05	5.51259e-04
2023/12/11	07:19:44	ok	ok	283.0020	26.394	0.034341	21.70	63.233	12.032	56961400.105386	11	283.0955	5.16799e-05	4.51648e-04
2023/12/11	07:24:44	ok	ok	282.9700	26.387	0.034341	21.74	63.160	12.048	57258326.829651	11	283.0426	5.29248e-05	3.41450e-04
2023/12/11	07:29:44	ok	ok	282.9340	26.380	0.034341	21.72	63.239	12.052	56377522.792041	11	282.9860	5.15025e-05	3.13417e-04
2023/12/11	07:34:44	ok	ok	282.9040	26.376	0.034341	21.71	63.308	12.056	53643785.747024	12	282.9851	5.21472e-05	4.04266e-04
2023/12/11	07:39:44	ok	ok	282.8800	26.370	0.034341	21.71	63.265	12.048	57385534.150290	10	282.9454	5.15347e-05	3.97792e-04
2023/12/11	07:44:44	ok	ok	282.8500	26.366	0.034341	21.77	63.185	12.071	57291524.928369	9	282.9137	5.07953e-05	2.24507e-04
2023/12/11	07:49:44	--	ok	282.7960	26.357	0.034341	21.67	63.412	12.046	57756333.759799	10	282.8328	5.40782e-05	3.37255e-04
2023/12/11	07:49:51	ok	ok	283.0120	26.393	0.034352	21.68	63.384	12.050	57881915.742073	10	283.0677	5.35174e-05	3.02968e-04
2023/12/11	07:54:50	ok	ok	282.9020	26.381	0.034352	21.55	63.473	11.978	57158021.820416	11	282.9486	5.29430e-05	2.96908e-04
2023/12/11	07:59:50	ok	ok	282.8760	26.375	0.034352	21.54	63.531	11.980	56981799.691425	10	282.9475	5.14964e-05	3.48268e-04
2023/12/11	08:04:50	ok	ok	282.8580	26.375	0.034352	21.54	63.398	11.955	55825004.562470	11	282.8843	5.26260e-05	3.84765e-04
2023/12/11	08:09:50	ok	ok	282.8380	26.368	0.034352	21.60	63.265	11.970	59500630.492996	10	282.8873	5.29694e-05	2.54908e-04
2023/12/11	08:14:50	ok	ok	282.8140	26.364	0.034352	21.62	63.230	11.982	57355203.730200	11	282.8944	5.15388e-05	3.67526e-04
2023/12/11	08:19:50	--	ok	282.7680	26.352	0.034352	21.64	63.233	11.994	58048421.649297	11	282.8258	5.24524e-05	3.95555e-04
2023/12/11	08:19:57	ok	ok	283.0100	26.401	0.034366	21.64	63.212	11.989	58225736.004738	11	283.1009	5.23939e-05	4.07985e-04
2023/12/11	08:24:56	ok	ok	282.9580	26.390	0.034366	21.68	63.189	12.013	60070249.623939	11	283.0190	5.11535e-05	3.01727e-04
2023/12/11	08:29:56	ok	ok	282.9280	26.384	0.034366	21.67	63.279	12.021	61775905.174779	7	282.9936	5.06690e-05	1.44494e-04
2023/12/11	08:34:56	ok	ok	282.9220	26.380	0.034366	21.70	63.192	12.025	61039507.609229	10	282.9989	5.05154e-05	2.72008e-04
2023/12/11	08:39:56	ok	ok	282.9020	26.370	0.034366	21.71	63.185	12.032	63203935.607920	3	282.8491	6.90185e-05	7.25586e-05
2023/12/11	08:44:56	ok	ok	282.8480	26.370	0.034366	21.74	63.210	12.058	61905378.645006	11	282.9069	5.11409e-05	3.23029e-04
2023/12/11	08:49:56	ok	ok	282.8340	26.366	0.034366	21.75	63.192	12.064	60567978.911394	7	282.9054	4.91066e-05	1.61128e-04
2023/12/11	08:54:56	--	ok	282.7960	26.360	0.034366	21.78	63.198	12.083	62471978.560757	10	282.8828	4.99721e-05	2.69723e-04
2023/12/11	08:55:03	ok	ok	283.0060	26.396	0.034378	21.77	63.102	12.056	62941321.892511	8	283.0965	5.04740e-05	1.72783e-04
2023/12/11	09:00:02	ok	ok	282.9440	26.391	0.034378	21.77	63.165	12.068	64145945.181496	10	283.0285	5.22860e-05	4.05665e-04
2023/12/11	09:05:02	ok	ok	282.9360	26.381	0.034378	21.77	63.143	12.064	63564768.252767	6	283.7610	3.22651e-05	2.61345e-03
2023/12/11	09:10:02	ok	ok	282.8460	26.373	0.034378	21.65	63.409	12.036	61663426.164725	10	282.9156	5.04795e-05	3.18812e-04
2023/12/11	09:15:02	--	ok	282.7840	26.361	0.034378	21.58	63.426	11.989	61932355.002551	9	282.9094	4.99229e-05	3.10772e-04
2023/12/11	09:15:09	ok	ok	283.0320	26.406	0.03439	21.58	63.436	11.991	62195909.705764	2	283.0800	5.26100e-05	2.00803e-16
2023/12/11	09:20:08	ok	ok	282.9620	26.398	0.03439	21.61	63.330	11.991	61791288.627532	9	283.0620	5.13228e-05	2.94970e-04
2023/12/11	09:25:08	ok	ok	282.9500	26.395	0.03439	21.70	63.262	12.038	63190371.977979	10	283.0262	5.12440e-05	3.48105e-04
2023/12/11	09:30:08	ok	ok	282.9060	26.383	0.03439	21.67	63.249	12.015	64526065.064874	9	283.0311	5.10789e-05	3.08090e-04
2023/12/11	09:35:08	ok	ok	282.8880	26.381	0.03439	21.71	63.165	12.029	63990725.153823	10	282.9573	5.11135e-05	3.25673e-04
2023/12/11	09:40:08	ok	ok	282.8820	26.377	0.03439	21.72	63.156	12.036	62978925.676340	10	282.9598	5.09878e-05	3.69305e-04
2023/12/11	09:45:08	ok	ok	282.8580	26.380	0.03439	21.78	63.137	12.072	64210533.878364	9	282.9863	5.13319e-05	4.07369e-04
2023/12/11	09:50:08	ok	ok	282.8640	26.370	0.03439	21.81	63.162	12.097	64468120.193207	4	282.9754	4.95871e-05	1.12976e-04
2023/12/11	09:55:08	ok	ok	282.8180	26.368	0.03439	21.81	63.171	12.099	63185149.405761	9	282.9322	5.06852e-05	2.85186e-04
2023/12/11	10:00:08	--	ok	282.7800	26.359	0.03439	21.78	63.096	12.064	64450726.844187	10	282.8965	5.02915e-05	2.78051e-04
2023/12/11	10:00:15	ok	ok	283.0300	26.398	0.034403	21.78	63.166	12.077	62751762.712628	3	283.0334	6.48104e-05	6.58073e-05
2023/12/11	10:05:14	ok	ok	282.9560	26.395	0.034403	21.84	63.084	12.102	62650568.199633	9	283.0349	5.04013e-05	1.20924e-04
2023/12/11	10:10:14	ok	ok	282.9400	26.387	0.034403	21.88	63.105	12.134	63593307.812612	9	283.0396	5.06249e-05	3.01467e-04
2023/12/11	10:15:14	ok	ok	282.8960	26.379	0.034403	21.84	63.157	12.116	62896779.838238	11	282.9910	5.06590e-05	2.90821e-04
2023/12/11	10:20:14	ok	ok	282.8540	26.371	0.034403	21.84	63.084	12.102	61843197.506787	9	282.9383	5.17456e-05	2.45977e-04
2023/12/11	10:25:14	ok	ok	282.8620	26.371	0.034403	21.89	63.075	12.140	62298724.150685	10	282.9490	5.06801e-05	3.06887e-04
2023/12/11	10:30:14	ok	ok	282.8340	26.368	0.034403	21.89	63.148	12.154	61508931.557593	10	282.8949	5.19275e-05	3.27116e-04
2023/12/11	10:35:14	ok	ok	282.8120	26.367	0.034403	21.88	63.238	12.160	61124284.334254	10	282.9004	5.08185e-05	2.71835e-04
2023/12/11	10:40:14	--	ok	282.7740	26.355	0.034403	21.87	63.183	12.140	64116680.738634	9	282.8988	4.99179e-05	2.89466e-04
2023/12/11	10:40:21	ok	ok	283.0080	26.400	0.034416	21.88	63.165	12.146	61474355.643216	9	283.1237	5.01429e-05	3.80752e-04
2023/12/11	10:45:20	ok	ok	282.9580	26.390	0.034416	21.91	63.151	12.164	61368017.104896	9	283.0490	5.09478e-05	2.51657e-04
2023/12/11	10:50:20	ok	ok	282.9200	26.380	0.034416	21.88	63.185	12.150	60671729.406358	10	283.0406	4.98910e-05	3.02972e-04
2023/12/11	10:55:20	ok	ok	282.8960	26.373	0.034416	21.89	63.128	12.150	61949277.959108	8	282.9710	5.09897e-05	1.73505e-04
2023/12/11	11:00:20	ok	ok	282.8740	26.377	0.034416	21.95	63.137	12.191	62947938.201357	11	282.9424	5.17331e-05	3.33534e-04
2023/12/11	11:05:20	ok	ok	282.8340	26.369	0.034416	21.88	63.156	12.144	62037601.380601	9	282.9235	5.02201e-05	1.70508e-04
2023/12/11	11:10:20	ok	ok	282.8240	26.363	0.034416	21.91	63.201	12.173	60951395.448066	8	282.9227	5.01626e-05	1.90764e-04
2023/12/11	11:15:20	ok	ok	282.8040	26.357	0.034416	21.95	63.169	12.197	62259350.363632	9	282.8799	5.12529e-05	1.60842e-04
2023/12/11	11:20:20	--	ok	282.7560	26.353	0.034416	21.95	63.178	12.199	62440734.561109	10	282.8478	4.91260e-05	2.48507e-04
2023/12/11	11:20:27	ok	ok	283.0700	26.402	0.03443	21.98	63.162	12.215	62184610.738829	2	283.0977	5.36213e-05	2.00791e-16
2023/12/11	11:25:26	ok	ok	282.9820	26.383	0.03443	21.95	63.178	12.199	62630609.872475	3	282.9339	6.87089e-05	6.16873e-05
2023/12/11	11:30:26	ok	ok	282.9440	26.383	0.03443	21.99	63.185	12.230	59567133.250192	11	283.0102	5.15078e-05	3.08863e-04
2023/12/11	11:35:26	ok	ok	282.9100	26.377	0.03443	22.01	63.169	12.237	60309351.010167	11	282.9368	5.35374e-05	3.18040e-04
2023/12/11	11:40:26	ok	ok	282.9220	26.374	0.03443	21.99	63.185	12.230	61529322.588556	2	282.8948	6.48313e-05	1.02457e-15
2023/12/11	11:45:26	ok	ok	282.8740	26.369	0.03443	22.01	63.148	12.233	59050354.950529	11	282.9080	5.17652e-05	3.11012e-04
2023/12/11	11:50:26	ok	ok	282.8640	26.366	0.03443	22.05	63.165	12.266	58205754.004879	10	282.8807	5.27068e-05	3.08844e-04
2023/12/11	11:55:26	ok	ok	282.8820	26.358	0.03443	22.11	63.075	12.290	61707300.037512	5	283.1217	5.35321e-05	1.07318e-03
2023/12/11	12:00:26	ok	ok	282.8060	26.354	0.03443	22.06	63.107	12.264	58742005.952909	10	282.8884	5.17072e-05	2.35015e-04
2023/12/11	12:05:26	--	ok	282.5700	26.311	0.03443	21.40	64.535	12.070	59500661.841899	10	282.6694	5.02158e-05	2.98631e-04
2023/12/11	12:05:33	ok	ok	282.9720	26.386	0.034456	21.36	64.517	12.037	51821368.903106	11	283.0536	5.36382e-05	2.32523e-04
2023/12/11	12:10:32	ok	ok	282.8220	26.358	0.034456	21.04	64.874	11.884	52829350.190426	11	282.9053	5.11975e-05	2.05400e-04
2023/12/11	12:15:32	--	ok	282.7200	26.348	0.034456	20.80	65.011	11.746	50804501.102082	12	282.7842	5.20070e-05	3.12208e-04
2023/12/11	12:15:39	ok	ok	283.0240	26.406	0.034472	20.87	64.965	11.785	52688122.893363	11	283.0806	5.34870e-05	2.91378e-04
2023/12/11	12:20:38	ok	ok	282.9080	26.384	0.034472	20.70	64.984	11.674	53624106.998787	2	282.8906	6.56351e-05	1.42084e-16
2023/12/11	12:25:38	--	ok	282.7920	26.374	0.034472	20.58	65.010	11.592	51402070.142310	9	282.8827	5.26774e-05	3.25277e-04
2023/12/11	12:25:45	ok	ok	282.9920	26.410	0.034484	20.58	64.988	11.588	51734133.548295	8	283.0847	5.28714e-05	1.77889e-04
2023/12/11	12:30:44	ok	ok	282.9140	26.397	0.034484	20.44	65.005	11.503	45657560.905548	9	283.0178	5.11955e-05	2.73174e-04
2023/12/11	12:35:44	ok	ok	282.8980	26.384	0.034484	20.39	65.025	11.469	48312992.271351	12	282.9333	5.15838e-05	2.84931e-04
2023/12/11	12:40:44	ok	ok	282.8380	26.376	0.034484	20.32	64.938	11.408	48070305.452370	12	282.8929	5.19406e-05	3.61807e-04
2023/12/11	12:45:44	--	ok	282.7880	26.370	0.034484	20.28	64.904	11.373	47409966.137483	12	282.8487	5.25697e-05	3.76394e-04
2023/12/11	12:45:51	ok	ok	282.9940	26.415	0.034496	20.33	64.822	11.396	51555854.998710	9	283.0699	5.34661e-05	3.84204e-04
2023/12/11	12:50:50	ok	ok	282.9020	26.400	0.034496	20.18	64.897	11.307	47096031.770945	11	283.0014	5.25132e-05	3.57396e-04
2023/12/11	12:55:50	ok	ok	282.8600	26.391	0.034496	20.16	64.886	11.296	49702506.091266	10	282.9840	5.20649e-05	4.28881e-04
2023/12/11	13:00:50	ok	ok	282.8700	26.386	0.034496	20.12	64.868	11.265	49393633.050649	5	232.5147	8.21695e-04	2.56882e-02
2023/12/11	13:05:50	ok	ok	282.8140	26.380	0.034496	20.09	64.771	11.229	48971500.200842	12	282.8979	5.31120e-05	5.20337e-04
2023/12/11	13:10:50	--	ok	282.7480	26.369	0.034496	20.02	64.791	11.187	51326671.856386	10	282.8528	5.36759e-05	3.27370e-04
2023/12/11	13:10:57	ok	ok	283.0120	26.415	0.034511	20.04	64.813	11.199	51275750.405244	10	283.1074	5.52934e-05	2.63241e-04
2023/12/11	13:15:56	ok	ok	282.9520	26.408	0.034511	19.99	64.675	11.147	46938164.968858	10	283.0190	5.49986e-05	3.94201e-04
2023/12/11	13:20:56	ok	ok	282.9260	26.400	0.034511	19.95	64.759	11.132	48044160.210729	11	283.0475	5.20363e-05	3.36044e-04
2023/12/11	13:25:56	ok	ok	282.8840	26.394	0.034511	19.95	64.698	11.122	49912706.703326	12	282.9673	5.46490e-05	4.53968e-04
2023/12/11	13:30:56	ok	ok	282.8400	26.391	0.034511	19.91	64.649	11.087	47377444.521634	10	282.9698	5.26337e-05	3.05465e-04
2023/12/11	13:35:56	ok	ok	282.8220	26.377	0.034511	19.85	64.672	11.053	47282584.034572	11	282.9574	5.21554e-05	3.99221e-04
2023/12/11	13:40:56	--	ok	282.7540	26.374	0.034511	19.84	64.630	11.037	51012516.917495	10	282.8724	5.22184e-05	3.11520e-04
2023/12/11	13:41:03	ok	ok	283.0240	26.424	0.034524	19.88	64.636	11.066	54580192.266201	10	283.1324	5.34365e-05	3.74194e-04
2023/12/11	13:46:02	ok	ok	282.9640	26.416	0.034524	19.85	64.570	11.036	51758430.468982	9	283.0848	5.21102e-05	2.67666e-04
2023/12/11	13:51:02	ok	ok	282.9320	26.408	0.034524	19.82	64.576	11.020	52911804.088218	11	283.0649	5.31104e-05	3.75900e-04
2023/12/11	13:56:02	ok	ok	282.8960	26.400	0.034524	19.81	64.544	11.005	52883305.962878	10	283.0239	5.02425e-05	3.34684e-04
2023/12/11	14:01:02	ok	ok	282.9200	26.397	0.034524	19.78	64.488	10.977	54506364.455565	5	283.0863	6.08336e-05	6.66353e-04
2023/12/11	14:06:02	ok	ok	282.8460	26.392	0.034524	19.74	64.480	10.948	55940700.917322	9	282.9837	5.41438e-05	4.11309e-04
2023/12/11	14:11:02	ok	ok	282.8300	26.385	0.034524	19.75	64.494	10.959	57257606.233234	10	282.9378	5.16717e-05	3.09812e-04
2023/12/11	14:16:02	--	ok	282.7920	26.383	0.034524	19.71	64.457	10.926	56832703.709604	10	282.8919	5.28032e-05	3.22753e-04
2023/12/11	14:16:09	ok	ok	283.0280	26.426	0.034536	19.74	64.433	10.940	59072525.232563	10	283.1386	5.20694e-05	3.36201e-04
2023/12/11	14:21:08	ok	ok	282.9740	26.416	0.034536	19.71	64.428	10.921	56312948.364401	11	283.0409	5.37883e-05	3.42962e-04
2023/12/11	14:26:08	ok	ok	282.9480	26.411	0.034536	19.67	64.410	10.892	54526294.889281	10	283.0594	5.22318e-05	3.09405e-04
2023/12/11	14:31:08	ok	ok	282.9720	26.404	0.034536	19.69	64.405	10.908	55436819.172051	7	282.9680	7.56862e-05	6.26200e-04
2023/12/11	14:36:08	ok	ok	282.9020	26.400	0.034536	19.64	64.375	10.867	57548537.928564	10	282.9741	5.59672e-05	3.44445e-04
2023/12/11	14:41:08	ok	ok	282.8900	26.398	0.034536	19.67	64.379	10.887	57097089.271791	8	283.0260	4.97615e-05	2.95392e-04
2023/12/11	14:46:08	ok	ok	282.9000	26.389	0.034536	19.67	64.279	10.870	56479999.294525	8	282.9177	7.14845e-05	6.08305e-04
2023/12/11	14:51:08	ok	ok	282.8420	26.388	0.034536	19.61	64.309	10.837	58049825.704577	10	282.8829	5.64424e-05	3.04345e-04
2023/12/11	14:56:08	ok	ok	282.8120	26.384	0.034536	19.58	64.305	10.820	59949779.955356	10	282.9194	5.29417e-05	3.10686e-04
2023/12/11	15:01:08	--	ok	282.7780	26.380	0.034536	19.61	64.269	10.831	59898643.283194	11	282.9246	5.14657e-05	3.86671e-04
2023/12/11	15:01:15	ok	ok	283.0280	26.423	0.034549	19.65	64.236	10.852	60087484.820667	10	283.1939	5.18889e-05	3.86662e-04
2023/12/11	15:06:14	ok	ok	282.9400	26.414	0.034549	19.54	64.360	10.802	60470639.011516	10	283.0516	5.32713e-05	2.70353e-04
2023/12/11	15:11:14	ok	ok	282.8900	26.403	0.034549	19.47	64.419	10.768	58006616.387844	9	283.0229	5.34637e-05	4.03720e-04
2023/12/11	15:16:14	ok	ok	282.8580	26.400	0.034549	19.45	64.324	10.742	59843327.514434	9	282.9419	5.62601e-05	2.39532e-04
2023/12/11	15:21:14	ok	ok	282.8960	26.398	0.034549	19.51	64.233	10.762	61648234.901358	6	282.8848	5.82007e-05	1.99908e-04
2023/12/11	15:26:14	ok	ok	282.8720	26.393	0.034549	19.50	64.201	10.748	58745525.689860	3	282.8583	6.13563e-05	5.03020e-05
2023/12/11	15:31:14	--	ok	282.7960	26.390	0.034549	19.45	64.233	10.727	61823539.497139	10	282.9354	5.01089e-05	3.37698e-04
2023/12/11	15:31:21	ok	ok	283.0160	26.422	0.034561	19.44	64.204	10.713	67682615.284607	10	283.1339	5.23396e-05	3.84591e-04
2023/12/11	15:36:20	ok	ok	282.9660	26.417	0.034561	19.43	64.169	10.699	67460799.852995	10	283.1077	5.20911e-05	3.82315e-04
2023/12/11	15:41:20	ok	ok	282.9420	26.413	0.034561	19.45	64.195	10.720	65023062.874797	10	283.0630	5.15701e-05	3.48787e-04
2023/12/11	15:46:20	ok	ok	282.9180	26.408	0.034561	19.44	64.112	10.698	65168956.221589	10	283.0576	5.02832e-05	2.96765e-04
2023/12/11	15:51:20	ok	ok	282.8780	26.398	0.034561	19.38	64.132	10.666	65032864.960613	10	282.9948	5.21278e-05	3.50780e-04
2023/12/11	15:56:20	ok	ok	282.8580	26.397	0.034561	19.38	64.141	10.668	68283388.074802	10	283.0159	5.11080e-05	4.25753e-04
2023/12/11	16:01:20	ok	ok	282.8700	26.391	0.034561	19.37	64.172	10.665	65062392.858608	5	282.9430	6.12402e-05	1.46051e-04
2023/12/11	16:06:20	ok	ok	282.8140	26.388	0.034561	19.35	64.137	10.649	65679983.402353	10	282.9407	5.10989e-05	2.96363e-04
2023/12/11	16:11:20	--	ok	282.7800	26.381	0.034561	19.34	64.155	10.643	65075730.532541	10	282.9195	5.14451e-05	4.13586e-04
2023/12/11	16:11:27	ok	ok	283.0420	26.428	0.034573	19.35	64.137	10.649	68511972.521362	10	283.1654	5.18295e-05	3.39172e-04
2023/12/11	16:16:26	ok	ok	282.9800	26.416	0.034573	19.33	64.103	10.626	65611231.729546	10	283.1006	5.24804e-05	3.28711e-04
2023/12/11	16:21:26	ok	ok	282.9400	26.412	0.034573	19.33	64.144	10.633	68324195.970021	9	283.0636	4.92039e-05	1.42810e-04
2023/12/11	16:26:26	ok	ok	282.9120	26.404	0.034573	19.25	64.103	10.580	66314806.534648	10	283.0229	5.30880e-05	3.54446e-04
2023/12/11	16:31:26	ok	ok	282.8800	26.404	0.034573	19.23	64.210	10.581	66638738.841616	10	283.0069	5.01230e-05	3.29259e-04
2023/12/11	16:36:26	ok	ok	282.8400	26.396	0.034573	19.13	64.254	10.527	68690947.075999	11	282.9078	5.43503e-05	3.34911e-04
2023/12/11	16:41:26	ok	ok	282.8080	26.391	0.034573	19.09	64.268	10.502	68572926.618010	10	282.9316	5.09485e-05	3.74666e-04
2023/12/11	16:46:26	ok	ok	282.8140	26.386	0.034573	19.10	64.109	10.485	66126123.572164	10	282.9313	5.20826e-05	3.70790e-04
2023/12/11	16:51:26	ok	ok	282.8120	26.379	0.034573	19.14	64.034	10.499	66914897.051160	4	230.6527	8.43441e-04	1.77430e-02
2023/12/11	16:56:26	--	ok	282.7680	26.377	0.034573	19.11	64.050	10.483	67411308.686395	10	282.8980	5.14504e-05	4.09379e-04
2023/12/11	16:56:33	ok	ok	283.0320	26.422	0.034586	19.14	63.972	10.489	69292335.917570	11	283.0888	5.51141e-05	3.16269e-04
2023/12/11	17:01:32	ok	ok	282.9720	26.416	0.034586	19.10	64.007	10.468	66521991.286071	10	283.1150	5.18474e-05	4.31086e-04
2023/12/11	17:06:32	ok	ok	282.9880	26.412	0.034586	19.11	64.030	10.480	67798743.061754	2	282.9650	6.67451e-05	1.42047e-16
2023/12/11	17:11:32	ok	ok	282.9300	26.407	0.034586	19.09	64.016	10.461	68919883.809527	10	283.0706	5.14240e-05	3.64281e-04
2023/12/11	17:16:32	ok	ok	282.9320	26.403	0.034586	19.06	63.999	10.441	66403153.039627	3	283.4864	5.33814e-05	1.27172e-03
2023/12/11	17:21:32	ok	ok	282.9000	26.400	0.034586	19.07	64.022	10.454	67408253.266184	9	283.0016	4.92930e-05	1.30607e-04
2023/12/11	17:26:32	ok	ok	282.8880	26.395	0.034586	19.04	63.986	10.430	65585609.822726	10	283.0256	5.10336e-05	4.63765e-04
2023/12/11	17:31:32	ok	ok	282.8940	26.395	0.034586	19.03	63.957	10.417	68346844.929658	9	283.5206	5.45327e-05	2.53079e-03
2023/12/11	17:36:32	ok	ok	282.8480	26.388	0.034586	19.03	63.944	10.415	68974172.774425	10	282.9609	5.11385e-05	3.57716e-04
2023/12/11	17:41:32	ok	ok	282.8200	26.388	0.034586	19.01	63.912	10.400	68943164.848058	10	282.9302	5.21544e-05	3.19832e-04
2023/12/11	17:46:32	ok	ok	282.8220	26.385	0.034586	19.01	63.972	10.410	66109385.927344	10	282.9504	5.24526e-05	3.38931e-04
2023/12/11	17:51:32	--	ok	282.7680	26.376	0.034586	18.91	64.131	10.375	66198404.633734	10	282.9005	5.29574e-05	3.89044e-04
2023/12/11	17:51:39	ok	ok	283.0280	26.427	0.0346	18.91	64.100	10.370	69244697.441057	10	283.1241	5.45574e-05	3.12931e-04
2023/12/11	17:56:38	ok	ok	282.9600	26.413	0.0346	18.87	64.082	10.343	70308985.338664	10	283.0639	5.28780e-05	3.03361e-04
2023/12/11	18:01:38	ok	ok	282.9300	26.409	0.0346	18.79	64.039	10.284	67256135.642813	10	283.0690	5.32809e-05	3.92962e-04
2023/12/11	18:06:38	ok	ok	282.9180	26.408	0.0346	18.84	63.915	10.298	69068938.536310	10	283.0412	5.16249e-05	2.54487e-04
2023/12/11	18:11:38	ok	ok	282.8860	26.398	0.0346	18.79	64.030	10.282	68617138.512579	10	282.9944	5.12741e-05	2.86100e-04
2023/12/11	18:16:38	ok	ok	282.8760	26.394	0.0346	18.82	63.963	10.288	67981951.312113	10	283.0001	5.25083e-05	4.23759e-04
2023/12/11	18:21:38	ok	ok	282.8680	26.395	0.0346	18.82	63.902	10.278	72231245.548404	10	282.9857	5.22178e-05	3.04368e-04
2023/12/11	18:26:38	ok	ok	282.8600	26.398	0.0346	18.83	63.853	10.280	70771086.674741	10	282.9805	5.13010e-05	3.13475e-04
2023/12/11	18:31:38	ok	ok	282.8840	26.389	0.0346	18.83	63.853	10.280	68728109.803736	5	283.4622	6.12924e-05	1.21062e-03
2023/12/11	18:36:38	ok	ok	282.8360	26.388	0.0346	18.83	63.853	10.280	68917807.207986	11	282.9107	5.25141e-05	3.38910e-04
2023/12/11	18:41:38	ok	ok	282.8400	26.384	0.0346	18.87	63.821	10.301	65725888.276814	8	282.9540	5.02458e-05	1.46582e-04
2023/12/11	18:46:38	ok	ok	282.8220	26.383	0.0346	18.87	63.810	10.299	69437344.898948	10	282.9578	5.27527e-05	3.72656e-04
2023/12/11	18:51:38	ok	ok	282.8000	26.381	0.0346	18.84	63.835	10.285	70016944.465728	10	282.9189	5.19390e-05	3.44575e-04
2023/12/11	18:56:38	ok	ok	282.8060	26.377	0.0346	18.84	63.825	10.283	66787805.699773	11	282.8955	5.40896e-05	4.02215e-04
2023/12/11	19:01:38	ok	ok	282.8000	26.377	0.0346	18.79	63.899	10.261	69963138.473729	4	282.8146	6.02184e-05	7.74450e-05
2023/12/11	19:06:38	--	ok	282.7500	26.370	0.0346	18.72	63.958	10.227	67722172.384091	10	282.8745	5.32767e-05	3.46624e-04
2023/12/11	19:06:45	ok	ok	283.0160	26.419	0.034614	18.75	63.893	10.234	69496019.837172	10	283.1195	5.36738e-05	3.12363e-04
2023/12/11	19:11:44	ok	ok	282.9280	26.412	0.034614	18.62	63.981	10.171	66343393.596659	10	283.0588	5.32128e-05	3.54611e-04
2023/12/11	19:16:44	ok	ok	282.9200	26.405	0.034614	18.66	63.816	10.171	65309022.054755	9	283.0453	5.47624e-05	3.78457e-04
2023/12/11	19:21:44	ok	ok	282.9340	26.410	0.034614	18.72	63.755	10.195	64613314.141557	11	283.0149	5.60555e-05	3.81184e-04
2023/12/11	19:26:44	ok	ok	282.9100	26.404	0.034614	18.70	63.824	10.198	60929986.995740	10	283.0367	5.27346e-05	3.89037e-04
2023/12/11	19:31:44	ok	ok	282.8900	26.394	0.034614	18.69	63.751	10.178	64432245.422589	10	283.0362	5.25134e-05	3.88196e-04
2023/12/11	19:36:44	ok	ok	282.8840	26.395	0.034614	18.66	63.838	10.174	65286102.113754	10	282.9970	5.32972e-05	2.64648e-04
2023/12/11	19:41:44	ok	ok	282.8840	26.391	0.034614	18.65	63.784	10.158	63160604.055000	8	282.9251	6.67690e-05	4.27852e-04
2023/12/11	19:46:44	ok	ok	282.8520	26.389	0.034614	18.68	63.810	10.179	64019157.438195	10	282.9907	5.14108e-05	3.31089e-04
2023/12/11	19:51:44	ok	ok	282.8420	26.386	0.034614	18.66	63.737	10.158	62272475.372736	9	283.0310	5.20676e-05	4.01589e-04
2023/12/11	19:56:44	ok	ok	282.8340	26.386	0.034614	18.68	63.697	10.161	63065913.458325	9	282.9297	5.38412e-05	1.45854e-04
2023/12/11	20:01:44	ok	ok	282.8260	26.380	0.034614	18.66	63.766	10.163	61678688.569556	10	282.9447	5.32981e-05	3.76028e-04
2023/12/11	20:06:44	--	ok	282.7940	26.376	0.034614	18.66	63.677	10.149	64044009.451985	10	282.9443	5.45268e-05	5.55692e-04
2023/12/11	20:06:51	ok	ok	283.0460	26.415	0.034625	18.69	63.709	10.171	64215080.078832	6	283.1179	6.60626e-05	6.00438e-04
2023/12/11	20:11:50	ok	ok	282.9580	26.413	0.034625	18.62	63.789	10.141	60603254.948771	10	283.0808	5.37652e-05	4.34311e-04
2023/12/11	20:16:50	ok	ok	282.9320	26.406	0.034625	18.55	63.810	10.101	58302255.469711	10	283.0746	5.26833e-05	4.13864e-04
2023/12/11	20:21:50	ok	ok	282.9080	26.402	0.034625	18.50	63.883	10.087	57978759.690439	10	283.0329	5.36019e-05	3.36134e-04
2023/12/11	20:26:50	ok	ok	282.8840	26.402	0.034625	18.46	63.847	10.056	61613753.934728	10	283.0080	5.48227e-05	3.97169e-04
2023/12/11	20:31:50	ok	ok	282.8940	26.395	0.034625	18.49	63.709	10.052	59372760.259141	10	283.0494	5.30561e-05	4.21422e-04
2023/12/11	20:36:50	ok	ok	282.8840	26.397	0.034625	18.50	63.743	10.065	57696112.749006	11	282.9819	5.30782e-05	4.62359e-04
2023/12/11	20:41:50	ok	ok	282.8600	26.392	0.034625	18.55	63.668	10.079	59774937.616220	10	283.0092	5.39894e-05	3.94717e-04
2023/12/11	20:46:50	ok	ok	282.8780	26.390	0.034625	18.52	63.714	10.068	58545262.477310	10	282.9816	5.40211e-05	3.44788e-04
2023/12/11	20:51:50	ok	ok	282.8460	26.384	0.034625	18.52	63.693	10.065	60427533.219665	11	282.9306	5.34524e-05	3.79125e-04
2023/12/11	20:56:50	ok	ok	282.8360	26.383	0.034625	18.49	63.670	10.045	59175205.692650	10	282.9693	5.29402e-05	4.46074e-04
2023/12/11	21:01:50	ok	ok	282.8060	26.380	0.034625	18.48	63.688	10.040	57777474.545213	10	282.9997	5.27537e-05	5.03263e-04
2023/12/11	21:06:50	ok	ok	282.8320	26.378	0.034625	18.48	63.677	10.039	55649987.620309	6	230.8704	7.82761e-04	2.41041e-02
2023/12/11	21:11:50	--	ok	282.7660	26.375	0.034625	18.40	63.748	10.007	58139790.595069	11	282.9150	5.36352e-05	5.12568e-04
2023/12/11	21:11:56	ok	ok	283.0440	26.423	0.034639	18.40	63.737	10.005	65947958.041589	4	283.3063	3.61730e-05	2.08840e-04
2023/12/11	21:16:56	ok	ok	282.9740	26.403	0.034639	18.32	63.825	9.969	57366922.906687	9	283.5302	5.23610e-05	2.34876e-03
2023/12/11	21:21:56	ok	ok	282.9080	26.398	0.034639	18.26	63.856	9.940	60205063.104523	10	283.0441	5.38843e-05	3.93482e-04
2023/12/11	21:26:56	ok	ok	282.8700	26.396	0.034639	18.22	63.890	9.920	62043860.102323	10	283.0324	5.37220e-05	4.20013e-04
2023/12/11	21:31:56	ok	ok	282.8680	26.395	0.034639	18.28	63.716	9.928	59188301.371284	10	283.0486	5.30164e-05	4.87860e-04
2023/12/11	21:36:56	ok	ok	282.8500	26.392	0.034639	18.25	63.711	9.910	62436731.239897	10	283.0091	5.36336e-05	4.18781e-04
2023/12/11	21:41:56	ok	ok	282.8560	26.391	0.034639	18.29	63.679	9.930	60948689.771494	11	283.0170	5.36194e-05	4.11570e-04
2023/12/11	21:46:56	ok	ok	282.8460	26.389	0.034639	18.31	63.650	9.933	59633422.588781	11	282.9986	5.36996e-05	3.41467e-04
2023/12/11	21:51:56	ok	ok	282.8280	26.390	0.034639	18.25	63.632	9.898	61924585.895116	11	283.0070	5.33800e-05	5.23290e-04
2023/12/11	21:56:56	ok	ok	282.8180	26.382	0.034639	18.25	63.622	9.896	61995352.290931	10	282.9695	5.40018e-05	5.02594e-04
2023/12/11	22:01:56	--	ok	282.7880	26.381	0.034639	18.25	63.651	9.901	65194008.375947	9	282.9299	5.78487e-05	4.70862e-04
2023/12/11	22:02:03	ok	ok	283.0540	26.422	0.03465	18.24	63.638	9.891	65456058.443106	5	283.1443	6.73987e-05	5.43515e-04
2023/12/11	22:07:02	ok	ok	282.9940	26.422	0.03465	18.25	63.613	9.895	60429763.782368	10	283.1217	5.35184e-05	4.02713e-04
2023/12/11	22:12:02	ok	ok	282.9500	26.416	0.03465	18.19	63.673	9.871	65878646.930376	10	283.0967	5.34166e-05	4.43411e-04
2023/12/11	22:17:02	ok	ok	282.9180	26.405	0.03465	18.12	63.752	9.841	64625445.855686	11	283.0609	5.31604e-05	3.82415e-04
2023/12/11	22:22:02	ok	ok	282.8960	26.400	0.03465	18.08	63.796	9.823	60737932.772607	10	283.0243	5.28646e-05	1.72790e-04
2023/12/11	22:27:02	ok	ok	282.8620	26.398	0.03465	18.01	63.796	9.783	61946060.358671	10	283.0026	5.48256e-05	4.25144e-04
2023/12/11	22:32:02	ok	ok	282.8660	26.399	0.03465	18.09	63.656	9.811	63382353.423098	10	283.0269	5.19151e-05	4.27328e-04
2023/12/11	22:37:02	ok	ok	282.8780	26.394	0.03465	18.11	63.600	9.810	63269843.535318	10	282.9892	5.57989e-05	3.85131e-04
2023/12/11	22:42:02	ok	ok	282.8520	26.390	0.03465	18.11	63.569	9.805	64277382.836265	8	283.0051	5.24030e-05	2.58879e-04
2023/12/11	22:47:02	ok	ok	282.8560	26.393	0.03465	18.11	63.558	9.803	64245479.524301	10	283.0519	5.18028e-05	5.39322e-04
2023/12/11	22:52:02	ok	ok	282.8500	26.387	0.03465	18.09	63.558	9.796	61940373.503955	10	282.9886	5.34754e-05	4.24144e-04
2023/12/11	22:57:02	ok	ok	282.8360	26.381	0.03465	18.09	63.558	9.796	62326891.997963	10	282.9777	5.37352e-05	3.83581e-04
2023/12/11	23:02:02	ok	ok	282.8340	26.383	0.03465	18.05	63.551	9.770	61003484.548769	11	282.9631	5.51816e-05	4.10923e-04
2023/12/11	23:07:02	--	ok	282.7960	26.379	0.03465	18.02	63.688	9.774	63895375.362877	10	282.9136	5.54203e-05	2.76588e-04
2023/12/11	23:07:09	ok	ok	283.0240	26.422	0.034662	18.02	63.645	9.767	71996432.003181	10	283.1765	5.40785e-05	4.21728e-04
2023/12/11	23:12:08	ok	ok	282.9540	26.408	0.034662	17.94	63.723	9.731	62762403.629546	10	283.0827	5.43985e-05	3.65215e-04
2023/12/11	23:17:08	ok	ok	282.9140	26.401	0.034662	17.86	63.774	9.696	64068331.798097	10	283.0487	5.33081e-05	3.71298e-04
2023/12/11	23:22:08	ok	ok	282.8920	26.397	0.034662	17.85	63.824	9.696	64829976.317487	10	283.0544	5.32108e-05	5.67401e-04
2023/12/11	23:27:08	ok	ok	282.8660	26.394	0.034662	17.80	63.774	9.656	63834249.971224	11	282.9953	5.47125e-05	5.52408e-04
2023/12/11	23:32:08	ok	ok	282.9380	26.409	0.034662	18.07	63.018	9.696	63021461.384274	10	283.0963	5.40436e-05	4.81999e-04
2023/12/11	23:37:08	ok	ok	283.1160	26.442	0.034662	18.65	62.116	9.892	65768694.745274	10	283.2220	5.55594e-05	3.98316e-04
2023/12/11	23:42:08	--	ok	283.2200	26.457	0.034662	19.09	61.866	10.110	61479357.444067	11	283.3685	5.46929e-05	4.70781e-04
2023/12/11	23:42:15	ok	ok	283.0600	26.415	0.03465	19.04	61.750	10.066	65604649.624022	4	283.3661	4.51506e-05	6.42410e-04
2023/12/11	23:47:14	ok	ok	283.1020	26.424	0.03465	19.29	61.837	10.225	61125160.963878	11	283.2388	5.47008e-05	3.93628e-04
2023/12/11	23:52:14	ok	ok	283.1780	26.430	0.03465	19.51	61.747	10.346	60490462.946474	10	283.2942	5.37097e-05	3.53039e-04
2023/12/11	23:57:14	--	ok	283.2040	26.432	0.03465	19.64	61.688	10.414	58831544.074866	11	283.3734	5.28770e-05	4.95912e-04
2023/12/11	23:57:21	ok	ok	283.0180	26.393	0.034638	19.64	61.697	10.415	68046178.889809	10	283.1591	5.34133e-05	4.31434e-04
2023/12/12	00:02:20	ok	ok	283.0680	26.401	0.034638	19.74	61.752	10.485	60643152.087700	10	283.1841	5.36957e-05	4.54246e-04
2023/12/12	00:07:20	ok	ok	283.1160	26.410	0.034638	19.85	61.810	10.564	58867413.756831	11	283.1849	5.47456e-05	3.25404e-04
2023/12/12	00:12:20	ok	ok	283.1240	26.410	0.034638	19.92	61.820	10.610	56575516.264445	10	283.2514	5.39723e-05	4.12425e-04
2023/12/12	00:17:20	ok	ok	283.1060	26.408	0.034638	19.86	62.066	10.618	58720058.684690	10	283.2556	5.39861e-05	5.74694e-04
2023/12/12	00:22:20	ok	ok	283.0900	26.401	0.034638	19.88	62.181	10.646	57595605.307353	10	283.1898	5.27480e-05	3.08447e-04
2023/12/12	00:27:20	ok	ok	283.0940	26.398	0.034638	19.85	62.235	10.637	57271059.487614	10	283.2548	5.24322e-05	4.70315e-04
2023/12/12	00:32:20	ok	ok	283.0940	26.401	0.034638	19.85	62.255	10.640	55458886.656208	10	283.1958	5.34087e-05	4.65122e-04
2023/12/12	00:37:20	ok	ok	283.0880	26.399	0.034638	19.86	62.341	10.665	57089253.134263	10	283.2022	5.39367e-05	4.09613e-04
2023/12/12	00:42:20	ok	ok	283.1460	26.404	0.034638	19.95	62.159	10.685	53820926.990970	3	283.1311	6.73809e-05	1.05595e-04
2023/12/12	00:47:20	ok	ok	283.1500	26.412	0.034638	20.05	62.145	10.746	54760348.314563	10	283.2247	5.35507e-05	5.12752e-04
2023/12/12	00:52:20	ok	ok	283.1560	26.416	0.034638	20.12	62.155	10.793	55077191.096446	10	283.2633	5.33768e-05	4.66423e-04
2023/12/12	00:57:20	ok	ok	283.1500	26.411	0.034638	20.19	62.145	10.836	56910031.658474	10	283.2716	5.27588e-05	4.01497e-04
2023/12/12	01:02:20	ok	ok	283.1540	26.414	0.034638	20.23	62.162	10.866	52895253.901218	10	283.2704	5.21470e-05	3.49596e-04
2023/12/12	01:07:20	ok	ok	283.1600	26.411	0.034638	20.28	62.219	10.903	52894477.578709	10	283.2234	5.44642e-05	3.28414e-04
2023/12/12	01:12:20	ok	ok	283.1640	26.409	0.034638	20.25	62.235	10.887	53013671.517980	10	283.2528	5.30662e-05	3.80445e-04
2023/12/12	01:17:20	ok	ok	283.1760	26.411	0.034638	20.32	62.246	10.935	51537825.192738	10	283.2719	5.29610e-05	3.39722e-04
2023/12/12	01:22:20	ok	ok	283.1300	26.405	0.034638	20.26	62.420	10.929	49613842.749152	8	283.2424	5.11207e-05	1.71084e-04
2023/12/12	01:27:20	ok	ok	283.1000	26.401	0.034638	20.21	62.585	10.923	53473418.666564	10	283.1919	5.33866e-05	3.47397e-04
2023/12/12	01:32:20	ok	ok	283.1320	26.401	0.034638	20.18	62.631	10.912	51726346.035849	6	283.1863	6.35066e-05	5.27617e-04
2023/12/12	01:37:20	ok	ok	283.1040	26.396	0.034638	20.18	62.611	10.908	51146671.881693	10	283.1488	5.51768e-05	4.00408e-04
2023/12/12	01:42:20	ok	ok	283.0940	26.399	0.034638	20.26	62.409	10.928	51296811.059869	10	283.2011	5.25311e-05	3.03321e-04
2023/12/12	01:47:20	ok	ok	283.1100	26.400	0.034638	20.35	62.414	10.981	51492508.001830	10	283.1375	5.54371e-05	2.75544e-04
2023/12/12	01:52:20	ok	ok	283.1100	26.399	0.034638	20.39	62.382	11.003	51625209.244061	10	283.2059	5.19319e-05	4.57396e-04
2023/12/12	01:57:20	ok	ok	283.1220	26.402	0.034638	20.43	62.409	11.035	52730069.430989	10	283.2320	5.26391e-05	4.22866e-04
2023/12/12	02:02:20	ok	ok	283.0940	26.394	0.034638	20.47	62.438	11.068	51711847.508132	10	283.1863	5.12596e-05	3.28388e-04
2023/12/12	02:07:20	ok	ok	283.1160	26.401	0.034638	20.49	62.469	11.082	50129730.168906	11	283.1843	5.22768e-05	3.77090e-04
2023/12/12	02:12:20	ok	ok	283.1160	26.395	0.034638	20.52	62.496	11.106	47566857.212124	11	283.1761	5.26356e-05	3.22954e-04
2023/12/12	02:17:20	ok	ok	283.0940	26.396	0.034638	20.54	62.501	11.124	50995102.045905	8	283.2059	4.96673e-05	2.57866e-04
2023/12/12	02:22:20	ok	ok	283.0740	26.390	0.034638	20.47	62.649	11.105	50313893.953213	10	283.1836	5.19320e-05	3.76369e-04
2023/12/12	02:27:20	ok	ok	283.0080	26.378	0.034638	20.39	62.799	11.077	49400568.566029	10	283.1060	5.22550e-05	3.29141e-04
2023/12/12	02:32:20	ok	ok	283.0180	26.383	0.034638	20.36	62.832	11.065	47531379.288928	8	283.1479	4.97382e-05	2.78331e-04
2023/12/12	02:37:20	ok	ok	283.0420	26.383	0.034638	20.49	62.560	11.098	48057767.454017	12	283.0967	5.34167e-05	3.81580e-04
2023/12/12	02:42:20	ok	ok	283.0360	26.384	0.034638	20.53	62.570	11.128	46322810.812820	10	283.0993	5.36935e-05	3.72818e-04
2023/12/12	02:47:20	ok	ok	283.0500	26.383	0.034638	20.60	62.553	11.173	47682484.314843	11	283.0942	5.28381e-05	3.39510e-04
2023/12/12	02:52:20	ok	ok	283.0340	26.377	0.034638	20.66	62.544	11.208	48151771.807293	8	283.1364	5.09307e-05	2.95667e-04
2023/12/12	02:57:20	ok	ok	283.0880	26.381	0.034638	20.69	62.570	11.230	48641617.657622	6	283.1116	5.58979e-05	5.00484e-04
2023/12/12	03:02:20	ok	ok	283.0140	26.373	0.034638	20.69	62.525	11.222	48747565.968666	11	283.0824	5.24772e-05	3.12666e-04
2023/12/12	03:07:20	ok	ok	283.0140	26.376	0.034638	20.72	62.603	11.255	48502488.686480	11	283.0850	5.29294e-05	3.53389e-04
2023/12/12	03:12:20	ok	ok	283.0180	26.376	0.034638	20.80	62.620	11.314	44258168.469190	8	283.1127	5.19745e-05	2.32100e-04
2023/12/12	03:17:20	ok	ok	283.0160	26.379	0.034638	20.80	62.661	11.322	46962714.446060	10	283.1068	5.21364e-05	4.80855e-04
2023/12/12	03:22:20	ok	ok	283.0120	26.377	0.034638	20.83	62.594	11.327	48076352.363646	11	283.0415	5.24847e-05	2.82456e-04
2023/12/12	03:27:20	ok	ok	282.9460	26.368	0.034638	20.66	62.849	11.263	45779660.002799	10	282.9972	5.18421e-05	2.53969e-04
2023/12/12	03:32:20	ok	ok	282.9320	26.360	0.034638	20.64	62.885	11.259	47483835.470517	10	282.9527	5.46848e-05	3.02835e-04
2023/12/12	03:37:20	ok	ok	282.9340	26.365	0.034638	20.72	62.757	11.283	46344202.130071	11	282.9971	5.18345e-05	3.56994e-04
2023/12/12	03:42:20	ok	ok	282.9500	26.365	0.034638	20.83	62.654	11.338	46771576.003203	10	283.0216	5.08248e-05	4.09595e-04
2023/12/12	03:47:20	ok	ok	282.9640	26.366	0.034638	20.87	62.722	11.379	47045894.837164	10	282.9887	5.22000e-05	1.75620e-04
2023/12/12	03:52:20	ok	ok	282.9260	26.361	0.034638	20.89	62.644	11.373	47112165.755114	8	282.9712	5.37977e-05	1.76619e-04
2023/12/12	03:57:20	ok	ok	282.9520	26.363	0.034638	20.93	62.725	11.416	47575242.231531	11	283.0066	5.12377e-05	3.33340e-04
2023/12/12	04:02:20	ok	ok	282.9320	26.363	0.034638	21.00	62.626	11.446	47028613.261584	10	283.0030	5.15522e-05	3.71367e-04
2023/12/12	04:07:20	ok	ok	282.9600	26.362	0.034638	20.97	62.794	11.457	50307162.404122	8	282.8940	7.08322e-05	1.26298e-03
2023/12/12	04:12:20	ok	ok	282.8960	26.359	0.034638	20.98	62.776	11.463	47677717.036052	9	282.9964	5.26086e-05	3.41003e-04
2023/12/12	04:17:20	ok	ok	282.8780	26.356	0.034638	20.98	62.808	11.468	47050314.910323	9	282.9217	5.26352e-05	1.55377e-04
2023/12/12	04:22:20	ok	ok	282.8660	26.355	0.034638	21.03	62.782	11.492	46548609.537631	11	282.9261	5.34842e-05	3.08901e-04
2023/12/12	04:27:20	ok	ok	282.8760	26.351	0.034638	21.04	62.858	11.515	47673793.258120	12	282.9345	5.25079e-05	3.41543e-04
2023/12/12	04:32:20	ok	ok	282.8140	26.344	0.034638	20.93	63.009	11.468	46965159.846340	12	282.8674	5.29064e-05	3.17741e-04
2023/12/12	04:37:20	ok	ok	282.8340	26.343	0.034638	20.89	63.020	11.441	49418077.912087	6	282.8747	6.12032e-05	6.11162e-04
2023/12/12	04:42:20	--	ok	282.7280	26.336	0.034638	20.84	63.125	11.432	48103957.430698	10	282.7677	5.54603e-05	3.00299e-04
2023/12/12	04:42:27	ok	ok	283.0120	26.383	0.034653	20.83	63.165	11.430	50806588.416448	11	283.0735	5.26664e-05	3.12087e-04
2023/12/12	04:47:26	ok	ok	282.9740	26.379	0.034653	20.87	63.000	11.429	46657922.145588	11	283.0796	5.13647e-05	3.10617e-04
2023/12/12	04:52:26	ok	ok	282.9660	26.380	0.034653	21.00	62.831	11.483	45611784.390288	9	283.0579	5.13905e-05	1.45028e-04
2023/12/12	04:57:26	ok	ok	282.9760	26.384	0.034653	21.06	62.809	11.517	45611144.539442	11	283.0634	5.29975e-05	3.05226e-04
2023/12/12	05:02:26	ok	ok	282.9420	26.370	0.034653	21.04	62.858	11.515	49128125.258811	10	283.0472	5.06117e-05	3.42708e-04
2023/12/12	05:07:26	ok	ok	282.9380	26.372	0.034653	21.10	62.817	11.549	49150822.798011	10	283.0592	5.10925e-05	3.55534e-04
2023/12/12	05:12:26	ok	ok	282.9340	26.371	0.034653	21.11	62.850	11.564	48821027.073015	11	283.0415	5.07960e-05	3.33390e-04
2023/12/12	05:17:26	ok	ok	282.9380	26.372	0.034653	21.17	62.841	11.600	49262631.164317	11	283.0116	5.11317e-05	3.70155e-04
2023/12/12	05:22:26	ok	ok	282.8940	26.365	0.034653	21.17	62.841	11.600	50607681.066391	11	283.0404	5.03142e-05	3.88641e-04
2023/12/12	05:27:26	ok	ok	282.8920	26.365	0.034653	21.20	62.814	11.614	51814207.422109	10	283.0152	5.12458e-05	3.58089e-04
2023/12/12	05:32:26	ok	ok	282.9200	26.369	0.034653	21.20	62.947	11.639	47993356.060626	11	282.9974	5.11287e-05	3.44849e-04
2023/12/12	05:37:26	ok	ok	282.8940	26.363	0.034653	21.23	62.942	11.656	48792090.516041	10	282.9651	5.09258e-05	1.43070e-04
2023/12/12	05:42:26	ok	ok	282.8540	26.354	0.034653	21.21	62.928	11.644	50216511.673927	10	282.9677	5.14094e-05	3.71455e-04
2023/12/12	05:47:26	ok	ok	282.8380	26.358	0.034653	21.24	62.947	11.668	49586898.181498	10	282.9367	5.26955e-05	3.03612e-04
2023/12/12	05:52:26	--	ok	282.7920	26.345	0.034653	21.14	63.151	11.637	50595530.865665	10	282.9123	5.11189e-05	3.88123e-04
2023/12/12	05:52:32	ok	ok	283.0180	26.384	0.034665	21.16	63.183	11.654	50736469.711742	9	283.1061	5.05791e-05	1.28108e-04
2023/12/12	05:57:32	ok	ok	282.9680	26.380	0.034665	21.09	63.201	11.608	48239699.237814	11	283.0332	5.12575e-05	2.97442e-04
2023/12/12	06:02:32	ok	ok	282.9140	26.370	0.034665	21.04	63.224	11.582	48047714.133401	10	283.0194	5.14891e-05	3.31747e-04
2023/12/12	06:07:32	ok	ok	282.9400	26.368	0.034665	21.03	63.252	11.578	50729597.591035	3	283.3367	4.35128e-05	9.27958e-04
2023/12/12	06:12:32	ok	ok	282.9080	26.365	0.034665	21.13	63.015	11.603	49519345.991576	9	282.9936	5.06655e-05	1.88174e-04
2023/12/12	06:17:32	ok	ok	282.9260	26.370	0.034665	21.21	62.969	11.652	50787926.815441	11	282.9894	5.23287e-05	3.15204e-04
2023/12/12	06:22:32	ok	ok	282.9240	26.374	0.034665	21.26	62.905	11.669	48965071.214574	11	282.9831	5.25767e-05	2.87752e-04
2023/12/12	06:27:32	ok	ok	282.9100	26.365	0.034665	21.27	62.940	11.685	51134257.266390	10	283.0101	5.05140e-05	3.99333e-04
2023/12/12	06:32:32	ok	ok	282.9000	26.367	0.034665	21.34	62.901	11.726	50762836.976741	9	282.9785	5.13085e-05	1.68919e-04
2023/12/12	06:37:32	ok	ok	282.9060	26.366	0.034665	21.37	62.969	11.757	50841716.880005	9	282.9759	5.15098e-05	1.90625e-04
2023/12/12	06:42:32	ok	ok	282.9020	26.365	0.034665	21.38	62.972	11.767	49363665.589179	10	282.9937	5.10674e-05	2.61362e-04
2023/12/12	06:47:32	ok	ok	282.8700	26.355	0.034665	21.42	62.937	11.789	47511720.370858	11	282.9324	5.25214e-05	3.78301e-04
2023/12/12	06:52:32	ok	ok	282.8620	26.358	0.034665	21.41	63.069	11.805	51768626.095309	11	282.9086	5.32170e-05	2.74285e-04
2023/12/12	06:57:32	ok	ok	282.8380	26.358	0.034665	21.42	63.020	11.805	49093158.304974	11	282.9187	5.31523e-05	3.66693e-04
2023/12/12	07:02:32	ok	ok	282.8360	26.353	0.034665	21.44	63.043	11.820	52319009.118490	11	282.9120	5.17647e-05	3.56690e-04
2023/12/12	07:07:32	ok	ok	282.8180	26.345	0.034665	21.48	63.059	11.850	53358058.466296	11	282.8885	5.18240e-05	3.34112e-04
2023/12/12	07:12:32	--	ok	282.7840	26.346	0.034665	21.48	63.000	11.839	54907403.847217	10	282.8653	5.22670e-05	2.93391e-04
2023/12/12	07:12:39	ok	ok	283.0160	26.382	0.034678	21.52	63.006	11.870	57612122.675719	10	283.1216	5.10641e-05	3.14854e-04
2023/12/12	07:17:38	ok	ok	282.9720	26.379	0.034678	21.45	63.128	11.845	54399229.490562	10	283.0761	5.05529e-05	3.13801e-04
2023/12/12	07:22:38	ok	ok	282.9000	26.369	0.034678	21.38	63.247	11.818	58151230.828305	10	283.0011	5.11781e-05	2.75156e-04
2023/12/12	07:27:38	ok	ok	282.9020	26.367	0.034678	21.34	63.340	11.808	56254777.414791	11	282.9620	5.34730e-05	3.10496e-04
2023/12/12	07:32:38	ok	ok	282.8740	26.369	0.034678	21.41	63.201	11.829	56488513.575445	11	282.9181	5.15965e-05	5.75923e-04
2023/12/12	07:37:38	ok	ok	282.8860	26.366	0.034678	21.47	63.088	11.847	57254409.977337	13	282.9508	5.10608e-05	3.14523e-04
2023/12/12	07:42:38	ok	ok	282.8760	26.362	0.034678	21.51	63.087	11.876	58299861.785982	12	282.9298	5.04115e-05	3.45307e-04
2023/12/12	07:47:38	ok	ok	282.8760	26.363	0.034678	21.62	63.046	11.947	59376604.186478	12	282.9456	5.08077e-05	3.18501e-04
2023/12/12	07:52:38	ok	ok	282.8840	26.363	0.034678	21.61	63.096	11.947	58591868.598138	13	282.9562	5.00324e-05	3.56976e-04
2023/12/12	07:57:38	ok	ok	282.8460	26.353	0.034678	21.62	63.024	11.943	58039051.703630	11	282.9319	5.18139e-05	3.88924e-04
2023/12/12	08:02:38	ok	ok	282.8360	26.353	0.034678	21.70	63.018	11.991	60196178.114809	10	282.9389	5.03463e-05	2.82683e-04
2023/12/12	08:07:38	ok	ok	282.8660	26.354	0.034678	21.70	63.029	11.994	58906754.436442	2	282.8533	5.75530e-05	2.00964e-16
2023/12/12	08:12:38	ok	ok	282.8400	26.348	0.034678	21.68	63.128	12.001	57769843.801826	2	282.8717	5.40967e-05	1.42094e-16
2023/12/12	08:17:38	ok	ok	282.8080	26.344	0.034678	21.75	63.133	12.052	59514812.385689	10	282.9097	4.93959e-05	3.21635e-04
2023/12/12	08:22:38	--	ok	282.7900	26.344	0.034678	21.75	63.133	12.052	58596865.733108	11	282.8705	5.00030e-05	3.60213e-04
[truncated: 949 more rows]
