# Supplementary material for: Plastic Creep Constraint in Nylon Instrument Strings
Source: Materials (Basel). 2025 Jan 7;18(2):223. doi: 10.3390/ma18020223 (PMC11766866; doi:10.3390/ma18020223)
Supplement: Supplementary file 1 [file materials-18-00223-s001.zip › data_files/string_N28_nylon/string_test_data_N28_step_4.csv]

Date	Time	+-	f0	Frequency	Tension	LengthAdj	Temp	Rel.Hm	Abs.Hm	Pk.Magnitude	Harmonics	Fitted.f0	Bend.Stiff	Fit.Error
2023/12/15	11:03:05	--	ok	283.3860	26.377	0.035223	20.73	55.087	9.912	35898274.004147	10	283.5460	5.01455e-05	3.35507e-04
2023/12/15	11:03:15	--	ok	247.0640	20.215	0.033234	20.69	55.187	9.905	51736129.292266	9	247.0031	5.36957e-05	2.55142e-04
2023/12/15	11:03:23	--	ok	234.6940	18.371	0.032541	20.54	55.489	9.876	52117625.796850	2	234.6429	5.63221e-05	1.91519e-16
2023/12/15	11:03:31	--	--	235.6560	18.485	0.032558	20.50	55.712	9.893	51491382.931028	3	250.7467	-2.77182e-03	1.12988e-02
2023/12/15	11:03:38	--	ok	236.0360	18.540	0.032558	20.47	55.879	9.905	51206111.570214	2	236.1740	-7.31421e-05	2.40684e-16
2023/12/15	11:03:45	--	ok	235.2360	18.400	0.032499	20.39	56.074	9.890	52379443.053352	2	234.2600	-7.31750e-04	5.21841e-16
2023/12/15	11:03:53	--	ok	235.2480	18.403	0.032485	20.31	56.263	9.876	52828441.368655	4	284.1144	-5.71399e-03	1.32380e-02
2023/12/15	11:04:00	ok	ok	235.1880	18.393	0.032472	20.32	56.474	9.921	52231413.639830	2	235.6152	-1.49753e-05	8.52966e-17
2023/12/15	11:09:00	--	ok	238.7840	18.906	0.032472	20.70	58.184	10.453	50495156.211512	5	238.8787	4.80382e-05	1.36821e-04
2023/12/15	11:09:07	ok	ok	234.8160	18.337	0.032254	20.74	58.199	10.480	53318923.395612	3	241.6787	-1.81622e-03	1.58413e-02
2023/12/15	11:14:07	--	ok	236.5140	18.578	0.032254	20.69	59.545	10.687	47475031.619354	10	237.8098	-2.50128e-07	4.13285e-03
2023/12/15	11:14:14	ok	ok	234.9480	18.344	0.032167	20.72	59.521	10.701	52587116.125027	2	199.5022	6.62641e-03	1.05172e-15
2023/12/15	11:19:13	--	ok	236.0060	18.499	0.032167	20.70	60.240	10.822	52724810.132016	5	290.3189	-6.16622e-03	1.31705e-02
2023/12/15	11:19:20	ok	ok	234.9340	18.342	0.03211	20.74	60.226	10.845	51524746.953948	3	276.0852	-5.13661e-03	6.20908e-03
2023/12/15	11:24:19	--	ok	235.7880	18.462	0.03211	20.72	60.699	10.913	53007434.405519	2	285.3889	-4.02581e-03	1.40841e-16
2023/12/15	11:24:26	ok	ok	234.9240	18.334	0.032064	20.74	60.674	10.925	52626823.551443	3	243.8459	-2.20903e-03	1.74857e-02
2023/12/15	11:29:25	--	ok	235.6180	18.430	0.032064	20.76	61.013	10.997	51265658.704850	8	235.6889	4.89553e-05	2.62442e-04
2023/12/15	11:29:32	ok	ok	235.0040	18.343	0.032029	20.79	60.977	11.007	52244625.655775	3	243.6165	-3.11347e-03	1.38607e-02
2023/12/15	11:34:31	--	ok	235.5680	18.420	0.032029	20.74	61.244	11.028	53020441.926948	2	291.9111	-6.11188e-03	3.44235e-16
2023/12/15	11:34:38	ok	ok	234.9820	18.339	0.031996	20.77	61.260	11.050	52884293.303014	2	234.7000	3.93473e-04	1.03466e-15
2023/12/15	11:39:37	--	ok	235.4900	18.408	0.031996	20.76	61.421	11.070	51589762.182713	2	225.2411	1.75131e-03	1.44148e-15
2023/12/15	11:39:44	ok	ok	234.9460	18.334	0.031968	20.77	61.444	11.083	51854021.564136	7	235.0617	4.88682e-05	3.48864e-04
2023/12/15	11:44:43	--	ok	235.4440	18.400	0.031968	20.79	61.608	11.121	52779582.133196	2	274.3067	-1.03586e-03	1.03613e-15
2023/12/15	11:44:50	ok	ok	234.9900	18.339	0.031942	20.83	61.596	11.147	52999074.452595	3	270.4605	-4.22807e-03	1.09581e-02
2023/12/15	11:49:49	--	ok	235.4300	18.399	0.031942	20.80	61.775	11.162	51637888.877763	2	275.5176	-5.34779e-03	1.47699e-15
2023/12/15	11:49:56	ok	ok	235.0040	18.334	0.031918	20.86	61.723	11.189	52757572.975958	2	235.2886	1.12111e-05	2.56245e-16
2023/12/15	11:54:55	--	ok	235.3860	18.385	0.031918	20.82	61.898	11.193	50579910.821899	2	266.0685	-4.22392e-03	3.61065e-15
2023/12/15	11:55:02	ok	ok	234.9940	18.337	0.031895	20.80	61.929	11.189	53397408.085927	6	235.0863	4.88253e-05	3.27243e-04
2023/12/15	12:00:01	--	ok	235.3720	18.387	0.031895	20.89	61.921	11.242	51498001.026126	2	234.8133	5.78320e-04	6.90032e-16
2023/12/15	12:00:08	ok	ok	234.9900	18.334	0.031874	20.93	61.888	11.264	52193672.463913	2	235.4152	-1.49399e-05	0.00000e+00
2023/12/15	12:05:07	--	ok	235.2940	18.375	0.031874	20.87	62.084	11.263	49693436.472950	2	235.3619	3.74421e-05	1.90934e-16
2023/12/15	12:05:14	--	--	235.0180	18.336	0.031857	20.87	62.052	11.257	50670277.274129	3	257.5294	-3.47172e-03	5.93463e-03
2023/12/15	12:05:20	ok	ok	234.9580	18.327	0.031857	20.82	62.022	11.215	50917280.992739	5	235.4735	1.83575e-05	1.01357e-03
2023/12/15	12:10:20	--	ok	235.3340	18.379	0.031857	20.91	62.141	11.301	47199918.369844	9	235.4775	4.41631e-05	2.24810e-04
2023/12/15	12:10:26	ok	ok	235.0400	18.333	0.031838	20.93	62.094	11.301	53730507.417501	3	250.7798	-2.88795e-03	1.19541e-02
2023/12/15	12:15:26	--	ok	235.2800	18.370	0.031838	20.86	62.254	11.285	51095935.636693	2	293.5325	-2.49760e-03	2.73867e-16
2023/12/15	12:15:33	ok	ok	235.0440	18.338	0.031822	20.90	62.251	11.312	52538167.272032	2	235.1933	2.61749e-05	1.54047e-15
2023/12/15	12:20:32	--	ok	235.2960	18.369	0.031822	20.87	62.356	11.312	53067784.452678	2	235.3543	4.49173e-05	4.97912e-16
2023/12/15	12:20:39	ok	ok	235.0040	18.333	0.031805	20.91	62.374	11.344	54207085.903257	2	228.2456	1.16397e-03	9.84437e-16
2023/12/15	12:25:38	--	ok	235.2460	18.365	0.031805	20.89	62.402	11.329	51048994.903455	6	235.4112	4.73035e-05	4.45379e-04
2023/12/15	12:25:45	ok	ok	235.0240	18.335	0.03179	20.91	62.406	11.349	52315113.797275	3	238.5704	3.98450e-05	1.15431e-02
2023/12/15	12:30:44	--	ok	235.2540	18.365	0.03179	20.90	62.452	11.349	54151870.156006	2	284.7067	-2.29549e-03	1.33187e-15
2023/12/15	12:30:51	ok	ok	235.0100	18.334	0.031776	20.91	62.507	11.368	52813132.671944	2	223.3844	1.99304e-03	1.00586e-15
2023/12/15	12:35:50	--	ok	235.2440	18.365	0.031776	20.94	62.483	11.381	52738999.424335	2	296.7458	-7.62228e-03	2.03176e-16
2023/12/15	12:35:57	ok	ok	234.9940	18.331	0.031762	20.94	62.483	11.381	51988036.873808	2	235.0800	3.14141e-04	0.00000e+00
2023/12/15	12:40:56	--	ok	235.2300	18.366	0.031762	20.94	62.574	11.398	51001551.972463	8	235.2275	5.14163e-05	3.44370e-04
2023/12/15	12:41:03	ok	ok	235.0400	18.339	0.031748	21.00	62.544	11.431	50126075.621501	3	221.8583	2.31415e-03	1.14018e-03
2023/12/15	12:46:02	--	ok	235.2420	18.368	0.031748	20.96	62.647	11.421	52313285.736822	4	266.6835	-3.82527e-03	1.09178e-02
2023/12/15	12:46:09	ok	ok	234.9940	18.331	0.031734	20.94	62.603	11.403	50530908.638276	3	244.3924	-5.62419e-05	2.86512e-02
2023/12/15	12:51:08	ok	ok	235.1980	18.362	0.031734	20.93	62.763	11.423	51663505.469337	3	274.6908	-5.00824e-03	4.98991e-03
2023/12/15	12:56:08	--	ok	235.4080	18.390	0.031734	20.96	62.782	11.446	54205367.282814	4	230.9282	6.87121e-05	2.36070e-02
2023/12/15	12:56:15	ok	ok	234.9600	18.332	0.031711	20.96	62.750	11.440	50152871.706464	4	235.0962	4.66289e-05	2.06972e-04
2023/12/15	13:01:14	--	ok	235.2080	18.362	0.031711	21.00	62.647	11.450	64064866.532651	2	288.9558	-6.83476e-03	6.95511e-16
2023/12/15	13:01:21	ok	ok	235.0200	18.336	0.031699	21.03	62.672	11.472	63125206.849443	2	264.8444	-4.10622e-03	6.87150e-16
2023/12/15	13:06:20	--	ok	235.2360	18.365	0.031699	21.10	62.684	11.524	63172521.180747	2	240.6367	-2.11052e-03	7.87895e-16
2023/12/15	13:06:27	ok	ok	234.9600	18.327	0.031685	21.06	62.657	11.489	62708728.221383	3	274.6356	-5.09796e-03	3.68856e-03
2023/12/15	13:11:26	ok	ok	235.1500	18.357	0.031685	21.04	62.754	11.496	59552160.156238	8	235.1589	5.00305e-05	5.07305e-04
2023/12/15	13:16:26	--	ok	235.3460	18.384	0.031685	21.10	62.736	11.534	61684152.456188	5	283.4798	-9.60429e-04	3.23449e-02
2023/12/15	13:16:33	ok	ok	234.9460	18.330	0.031665	21.09	62.744	11.524	56059309.350535	11	235.0095	4.43718e-05	2.76490e-04
2023/12/15	13:21:32	--	ok	235.2160	18.362	0.031665	21.10	62.684	11.524	62229120.146430	2	276.4692	-2.98215e-04	9.30916e-16
2023/12/15	13:21:39	ok	ok	235.0120	18.338	0.031653	21.17	62.739	11.581	62677585.051960	2	235.4076	-7.47194e-06	3.51997e-16
2023/12/15	13:26:38	ok	ok	235.1860	18.359	0.031653	21.10	62.858	11.556	61554294.550154	3	251.0900	-2.72052e-03	8.29851e-03
2023/12/15	13:31:38	--	ok	235.3620	18.382	0.031653	21.13	62.832	11.569	63408710.925171	4	286.2895	-5.98317e-03	8.89312e-03
2023/12/15	13:31:45	ok	ok	235.0120	18.333	0.031632	21.14	62.855	11.582	64243138.700333	3	299.6346	-6.92076e-03	9.26290e-03
2023/12/15	13:36:44	--	--	235.1840	18.361	0.031632	21.16	62.899	11.601	61973205.696437	4	280.9125	-3.83531e-04	3.45991e-02
2023/12/15	13:36:50	--	ok	235.2260	18.358	0.031632	21.18	62.863	11.613	61736406.068076	4	235.2802	4.93970e-05	8.76260e-05
2023/12/15	13:36:57	ok	ok	234.9160	18.320	0.031619	21.16	62.867	11.595	62987650.691619	2	292.7429	-8.10342e-03	4.60527e-16
2023/12/15	13:41:57	ok	ok	235.1120	18.349	0.031619	21.16	62.931	11.607	64104656.751730	6	235.2505	4.66090e-05	2.91362e-04
2023/12/15	13:46:57	--	ok	235.2900	18.372	0.031619	21.18	62.936	11.626	65214012.653264	3	250.5434	-2.71438e-03	9.93204e-03
2023/12/15	13:47:04	ok	ok	234.9660	18.328	0.031602	21.14	62.977	11.605	64461498.359162	2	234.7125	6.75854e-04	1.21092e-16
2023/12/15	13:52:03	ok	ok	235.1860	18.359	0.031602	21.23	62.942	11.656	64550808.610190	2	241.0300	-2.17675e-03	0.00000e+00
2023/12/15	13:57:03	--	ok	235.2840	18.374	0.031602	21.16	62.940	11.609	64623273.825672	8	235.2981	5.78368e-05	3.25645e-04
2023/12/15	13:57:10	ok	ok	234.9980	18.336	0.031586	21.17	63.024	11.633	64770941.133906	2	224.6378	1.76285e-03	7.15719e-16
2023/12/15	14:02:09	ok	ok	235.1940	18.360	0.031586	21.20	63.038	11.656	66745308.664929	3	259.1240	-3.53606e-03	3.31456e-03
2023/12/15	14:07:09	--	ok	235.3220	18.380	0.031586	21.11	63.258	11.639	65572201.118998	3	270.3932	-4.58916e-03	3.13291e-03
2023/12/15	14:07:16	ok	ok	234.9840	18.332	0.031567	21.13	63.178	11.633	65666066.579838	2	225.3667	1.23230e-02	1.78351e-16
2023/12/15	14:12:15	--	--	235.1040	18.353	0.031567	21.06	63.320	11.611	64627184.724010	3	237.2988	-8.31185e-04	1.04963e-02
2023/12/15	14:12:21	ok	ok	235.1300	18.346	0.031567	21.06	63.247	11.597	63928917.136635	2	237.6467	-3.36919e-04	1.19596e-16
2023/12/15	14:17:21	--	ok	235.2160	18.364	0.031567	21.03	63.275	11.582	65087425.945414	3	224.4462	1.87114e-03	5.03234e-04
2023/12/15	14:17:28	ok	ok	235.0420	18.340	0.031555	21.07	63.302	11.616	63749014.345606	2	234.8667	5.24294e-04	6.84548e-16
2023/12/15	14:22:27	ok	ok	235.1480	18.362	0.031555	21.13	63.107	11.620	59575889.997188	10	235.2560	4.33195e-05	1.99527e-04
2023/12/15	14:27:27	--	ok	235.3060	18.383	0.031555	21.18	63.107	11.658	65383931.994863	3	276.4494	-5.10706e-03	6.76694e-03
2023/12/15	14:27:34	ok	ok	234.9960	18.338	0.031537	21.18	63.107	11.658	64473290.606875	4	235.0442	5.05219e-05	2.09890e-05
2023/12/15	14:32:33	ok	ok	235.1660	18.359	0.031537	21.18	63.119	11.660	65345773.304465	2	231.0467	6.85556e-03	2.60950e-16
2023/12/15	14:37:33	--	ok	235.2960	18.377	0.031537	21.18	63.189	11.673	65590817.354883	2	292.6200	-4.41161e-03	0.00000e+00
2023/12/15	14:37:40	ok	ok	235.0380	18.336	0.03152	21.23	63.156	11.696	65035209.450001	3	259.0347	-3.56863e-03	3.81079e-03
2023/12/15	14:42:39	ok	ok	235.1180	18.351	0.03152	21.23	63.125	11.690	62572304.562884	7	235.3039	4.90080e-05	4.57882e-04
2023/12/15	14:47:39	--	ok	235.2860	18.371	0.03152	21.23	63.188	11.701	65217605.542922	2	240.5400	-2.07686e-03	8.35503e-17
2023/12/15	14:47:46	ok	ok	235.0160	18.331	0.031503	21.26	63.142	11.713	65359520.692037	3	272.1610	-4.63087e-03	6.31590e-03
2023/12/15	14:52:45	ok	ok	235.1240	18.353	0.031503	21.24	63.169	11.709	62354434.526882	3	244.4173	-2.04764e-03	1.34495e-02
2023/12/15	14:57:45	--	ok	235.2580	18.367	0.031503	21.26	63.224	11.728	64578384.076588	2	274.4100	-4.37333e-03	3.66189e-16
2023/12/15	14:57:52	ok	ok	234.9840	18.325	0.031489	21.27	63.226	11.738	63960828.011915	2	234.9162	8.23036e-05	2.41973e-16
2023/12/15	15:02:51	ok	ok	235.1060	18.348	0.031489	21.27	63.185	11.730	65179759.931119	2	235.3078	-1.05819e-04	1.90978e-16
2023/12/15	15:07:51	--	ok	235.2280	18.363	0.031489	21.30	63.252	11.762	65779591.650193	2	296.8725	-7.63915e-03	1.91474e-16
2023/12/15	15:07:58	ok	ok	235.0280	18.326	0.031475	21.30	63.160	11.745	65675709.626641	4	243.1017	-9.98358e-05	6.60680e-02
2023/12/15	15:12:57	ok	ok	235.1060	18.349	0.031475	21.26	63.294	11.741	65816291.835737	2	286.9956	-6.63964e-03	2.80104e-16
2023/12/15	15:17:57	--	ok	235.2400	18.371	0.031475	21.30	63.252	11.762	67028690.282114	2	287.0350	-6.17187e-03	1.98037e-16
2023/12/15	15:18:04	ok	ok	235.0260	18.334	0.031461	21.36	63.201	11.791	65656775.377395	2	228.8722	1.05329e-03	1.22305e-15
2023/12/15	15:23:03	ok	ok	235.1080	18.353	0.031461	21.30	63.293	11.770	66959635.478572	2	342.0511	-8.06360e-03	6.32810e-16
2023/12/15	15:28:03	ok	ok	235.1600	18.359	0.031461	21.24	63.413	11.754	67495668.123519	2	235.1390	5.99121e-05	1.20872e-16
2023/12/15	15:33:03	--	ok	235.2240	18.371	0.031461	21.13	63.587	11.708	68081950.218597	2	243.4489	-1.19914e-03	9.22959e-16
2023/12/15	15:33:09	ok	ok	235.0200	18.339	0.031448	21.14	63.499	11.701	64380154.487338	2	270.3448	-4.78022e-03	8.00656e-16
2023/12/15	15:38:09	--	--	235.0920	18.351	0.031448	21.13	63.505	11.693	63947908.618683	3	245.3426	-2.13115e-03	1.20176e-02
2023/12/15	15:38:15	--	--	235.1320	18.352	0.031448	21.14	63.508	11.703	65439857.881961	3	254.7620	-3.19666e-03	7.64319e-03
2023/12/15	15:38:22	ok	ok	235.0360	18.337	0.031448	21.04	63.458	11.625	61481324.282296	3	259.1655	-3.71696e-03	6.32844e-03
2023/12/15	15:43:22	--	ok	235.2160	18.369	0.031448	21.20	63.345	11.712	64644102.398786	3	234.0869	-1.79137e-04	7.76538e-03
2023/12/15	15:43:29	ok	ok	235.0440	18.341	0.031436	21.24	63.290	11.731	63586714.073850	3	253.4443	-3.15312e-03	9.91121e-03
2023/12/15	15:48:28	ok	ok	235.1060	18.355	0.031436	21.21	63.317	11.716	64490413.449022	5	235.1434	6.33675e-05	2.12036e-04
2023/12/15	15:53:28	--	ok	235.2300	18.369	0.031436	21.21	63.377	11.727	66099178.479799	2	277.9248	-4.59104e-03	6.50804e-16
2023/12/15	15:53:35	ok	ok	235.0400	18.339	0.031422	21.23	63.331	11.728	65683920.805265	2	268.6576	-4.57295e-03	2.54120e-15
2023/12/15	15:58:34	ok	ok	235.1080	18.353	0.031422	21.28	63.330	11.766	64005034.272290	2	236.5008	-1.59572e-04	3.50370e-16
2023/12/15	16:03:34	--	ok	235.2220	18.368	0.031422	21.26	63.377	11.757	65841787.205453	4	231.8848	5.43656e-05	2.59561e-02
2023/12/15	16:03:41	ok	ok	235.0100	18.335	0.03141	21.28	63.371	11.774	66831378.048292	3	259.3435	-3.51644e-03	1.93715e-03
2023/12/15	16:08:40	ok	ok	235.0880	18.353	0.03141	21.27	63.339	11.759	61158884.191155	10	235.1829	4.33067e-05	2.73784e-04
2023/12/15	16:13:40	--	ok	235.2000	18.360	0.03141	21.28	63.381	11.776	66273430.395991	3	251.8662	-2.07726e-03	6.07274e-03
2023/12/15	16:13:47	ok	ok	235.0520	18.338	0.031398	21.34	63.362	11.812	65358806.119918	2	235.3405	9.33219e-06	8.53962e-17
2023/12/15	16:18:46	ok	ok	235.1080	18.354	0.031398	21.28	63.362	11.772	66020342.076644	2	289.1050	-6.85737e-03	4.66322e-16
2023/12/15	16:23:46	ok	ok	235.1860	18.361	0.031398	21.24	63.394	11.751	65133795.722574	2	235.2505	4.86606e-05	8.54289e-17
2023/12/15	16:28:46	--	ok	235.2540	18.370	0.031398	21.26	63.325	11.747	68619604.334959	2	229.4178	1.00356e-03	1.23886e-15
2023/12/15	16:28:53	ok	ok	235.0040	18.330	0.031383	21.28	63.403	11.780	68596633.394813	2	235.0581	4.11398e-05	1.70998e-16
2023/12/15	16:33:52	ok	ok	235.1180	18.353	0.031383	21.27	63.400	11.770	66015342.854025	4	251.4304	-1.92410e-04	4.71355e-02
2023/12/15	16:38:52	ok	ok	235.1640	18.364	0.031383	21.11	63.677	11.716	65293458.354397	3	256.2167	-1.88654e-03	2.10911e-02
2023/12/15	16:43:52	--	ok	235.2000	18.362	0.031383	21.04	63.723	11.674	64591183.113125	3	276.4195	-5.10950e-03	6.84855e-03
2023/12/15	16:43:58	ok	ok	235.0280	18.339	0.031372	21.07	63.709	11.691	65913187.606637	2	235.4000	0.00000e+00	3.62214e-16
2023/12/15	16:48:58	--	--	235.0880	18.351	0.031372	21.06	63.595	11.661	62270217.043717	2	238.3467	-1.53790e-03	4.91661e-16
2023/12/15	16:49:04	ok	ok	235.1560	18.356	0.031372	21.11	63.574	11.697	65890897.292901	3	253.9754	-3.26957e-03	1.11644e-02
2023/12/15	16:54:04	ok	ok	235.1940	18.362	0.031372	21.13	63.444	11.682	63840205.087466	2	235.3500	1.47336e-04	2.41527e-16
2023/12/15	16:59:04	--	ok	235.2980	18.375	0.031372	21.18	63.485	11.728	62163807.343871	2	235.6272	8.28868e-06	8.52923e-17
2023/12/15	16:59:11	ok	ok	235.0060	18.335	0.031355	21.17	63.491	11.720	66161378.007699	2	235.4033	-1.30737e-05	8.09923e-16
2023/12/15	17:04:10	ok	ok	235.0860	18.349	0.031355	21.17	63.453	11.713	61874643.703335	2	235.1543	4.49077e-05	8.54638e-17
2023/12/15	17:09:10	ok	ok	235.1440	18.357	0.031355	21.18	63.423	11.716	60602813.470360	9	235.2998	4.43555e-05	4.20926e-04
2023/12/15	17:14:10	--	ok	235.2060	18.368	0.031355	21.18	63.413	11.714	62651516.135523	7	235.3620	4.97320e-05	5.83644e-04
2023/12/15	17:14:17	ok	ok	235.0200	18.341	0.031343	21.17	63.462	11.714	67128586.351056	2	235.3322	4.36072e-06	1.20773e-15
2023/12/15	17:19:16	ok	ok	235.1040	18.354	0.031343	21.21	63.490	11.748	65239539.398427	8	235.2493	4.77025e-05	5.21044e-04
2023/12/15	17:24:16	--	ok	235.2080	18.361	0.031343	21.23	63.453	11.751	64023200.588417	2	235.1238	7.49027e-05	2.70295e-16
2023/12/15	17:24:23	ok	ok	234.9700	18.330	0.031332	21.21	63.449	11.741	65517430.148328	5	235.2421	-4.06124e-04	6.79552e-03
2023/12/15	17:29:22	ok	ok	235.0580	18.347	0.031332	21.20	63.458	11.733	64053221.632874	5	235.2843	4.53603e-05	5.07158e-04
2023/12/15	17:34:22	ok	ok	235.1560	18.355	0.031332	21.20	63.510	11.743	65664127.034767	3	242.6443	-1.88103e-03	1.53564e-02
2023/12/15	17:39:22	--	ok	235.2080	18.365	0.031332	21.18	63.568	11.743	63669547.227337	4	235.3974	4.73877e-05	3.16870e-04
2023/12/15	17:39:29	ok	ok	235.0240	18.339	0.03132	21.16	63.563	11.724	64989800.003664	2	235.3648	8.63447e-06	8.53874e-17
2023/12/15	17:44:28	ok	ok	234.9820	18.338	0.03132	21.01	63.748	11.660	64699296.304134	5	235.2217	4.59869e-05	6.45723e-04
2023/12/15	17:49:28	ok	ok	235.0460	18.349	0.03132	20.96	63.801	11.632	63065916.077375	7	235.3181	4.47413e-05	7.37997e-04
2023/12/15	17:54:28	ok	ok	235.1020	18.354	0.03132	20.96	63.780	11.628	65360721.161488	2	241.6467	-9.43471e-04	1.79534e-15
2023/12/15	17:59:28	--	ok	235.2000	18.370	0.03132	21.01	63.627	11.638	67548770.128487	3	246.1026	-1.80691e-03	4.24529e-03
2023/12/15	17:59:35	--	--	234.9920	18.339	0.031309	21.01	63.627	11.638	67468021.934645	2	285.4083	-5.85124e-03	4.22493e-16
2023/12/15	17:59:41	ok	ok	234.9220	18.327	0.031309	20.97	63.609	11.606	65637518.655622	2	235.1848	1.49494e-05	1.20848e-16
2023/12/15	18:04:41	ok	ok	235.0740	18.353	0.031309	21.06	63.615	11.665	67498378.685886	2	284.1500	-6.34257e-03	2.91616e-16
2023/12/15	18:09:41	ok	ok	235.1320	18.361	0.031309	21.06	63.563	11.655	66969201.892161	4	236.1798	1.08540e-05	1.34827e-02
2023/12/15	18:14:41	--	ok	235.2180	18.371	0.031309	21.09	63.578	11.678	67539293.015879	2	288.5392	-6.79452e-03	2.78606e-16
2023/12/15	18:14:48	ok	ok	234.9540	18.337	0.031296	21.07	63.586	11.668	67735834.310141	2	231.5144	6.07126e-04	1.16464e-15
2023/12/15	18:19:47	--	--	235.0860	18.350	0.031296	21.09	63.578	11.678	63824597.585467	4	233.4106	-6.66753e-05	3.35944e-02
2023/12/15	18:19:53	ok	ok	235.1360	18.352	0.031296	21.13	63.597	11.710	68137304.422170	3	256.4389	-2.96444e-03	8.67140e-04
2023/12/15	18:24:53	ok	ok	235.1820	18.362	0.031296	21.16	63.500	11.712	66658323.745258	2	235.2505	4.86625e-05	8.54289e-17
2023/12/15	18:29:53	--	ok	235.2360	18.373	0.031296	21.13	63.565	11.704	66151611.473734	2	235.2429	5.61854e-05	1.70863e-16
2023/12/15	18:30:00	ok	ok	234.9920	18.339	0.031283	21.14	63.528	11.706	62147074.955092	10	235.1653	4.46509e-05	2.67442e-04
2023/12/15	18:34:59	ok	ok	235.0580	18.345	0.031283	21.16	63.551	11.722	64437033.666347	8	235.2934	4.57608e-05	4.34649e-04
2023/12/15	18:39:59	ok	ok	235.1340	18.355	0.031283	21.14	63.568	11.714	63493358.759204	2	235.8610	-5.97166e-05	1.20502e-16
2023/12/15	18:44:59	ok	ok	235.1280	18.359	0.031283	21.01	63.780	11.666	64198879.273851	4	235.2472	4.91287e-05	1.49500e-04
2023/12/15	18:49:59	ok	ok	235.1680	18.361	0.031283	20.91	63.883	11.618	65684944.540806	2	234.7933	4.98810e-04	4.99102e-16
2023/12/15	18:54:59	ok	ok	235.1960	18.368	0.031283	20.84	63.970	11.585	66749457.492594	2	235.6033	-1.30866e-05	1.84139e-15
2023/12/15	18:59:59	--	ok	235.2560	18.376	0.031283	20.98	63.622	11.617	60061752.407729	5	235.4516	4.73282e-05	4.32190e-04
2023/12/15	19:00:06	ok	ok	235.0360	18.341	0.031268	21.00	63.633	11.630	67787965.769218	2	235.3467	5.23250e-05	1.90947e-16
2023/12/15	19:05:05	ok	ok	235.0800	18.354	0.031268	20.98	63.610	11.615	65585680.147512	2	234.9853	7.15317e-05	1.91240e-16
2023/12/15	19:10:05	ok	ok	235.1760	18.366	0.031268	21.04	63.632	11.657	60318648.223626	10	235.2791	4.51396e-05	3.04737e-04
2023/12/15	19:15:05	--	ok	235.2420	18.370	0.031268	21.03	63.578	11.638	67580587.485576	2	292.3778	-6.15600e-03	3.70160e-16
2023/12/15	19:15:12	ok	ok	235.0340	18.341	0.031254	21.07	63.586	11.668	69259959.610095	2	235.2276	7.10480e-05	0.00000e+00
2023/12/15	19:20:11	ok	ok	235.0500	18.349	0.031254	21.06	63.604	11.663	66596862.845074	2	242.2056	-1.03851e-03	1.06261e-15
2023/12/15	19:25:11	ok	ok	235.1180	18.357	0.031254	21.07	63.546	11.661	64938733.063330	3	242.3567	-1.46940e-03	7.93247e-03
2023/12/15	19:30:11	ok	ok	235.1660	18.367	0.031254	21.07	63.606	11.672	67647347.732275	2	288.6883	-6.81893e-03	7.53007e-16
2023/12/15	19:35:11	--	ok	235.2580	18.376	0.031254	21.10	63.551	11.683	67043881.572117	3	229.5060	1.19205e-03	4.00376e-03
2023/12/15	19:35:18	ok	ok	235.0360	18.338	0.031239	21.17	63.482	11.718	68988099.430230	2	238.2000	-1.64765e-03	1.31251e-15
2023/12/15	19:40:17	ok	ok	234.9980	18.343	0.031239	21.04	63.723	11.674	68251621.318228	4	229.8587	5.98808e-05	2.17635e-02
2023/12/15	19:45:17	ok	ok	235.0280	18.347	0.031239	20.91	63.903	11.622	66597443.513147	2	284.1500	-6.34028e-03	2.91616e-16
2023/12/15	19:50:17	ok	ok	235.0240	18.347	0.031239	20.84	63.911	11.574	68099107.124759	2	241.3722	-9.14391e-04	1.15971e-15
2023/12/15	19:55:17	ok	ok	235.0300	18.351	0.031239	20.77	63.999	11.544	67584253.921904	8	235.0956	5.01233e-05	6.61831e-04
2023/12/15	20:00:17	ok	ok	235.0400	18.350	0.031239	20.64	63.995	11.457	68188730.730790	2	284.8444	-6.41603e-03	3.59761e-16
2023/12/15	20:05:17	ok	ok	235.1440	18.365	0.031239	20.77	63.784	11.505	68660420.864892	3	242.1469	-1.86683e-03	1.63597e-02
2023/12/15	20:10:17	ok	ok	235.1840	18.371	0.031239	20.84	63.696	11.535	65391416.100804	9	235.1797	4.91563e-05	2.23797e-04
2023/12/15	20:15:17	--	ok	235.2660	18.378	0.031239	20.84	63.716	11.539	69360483.766845	3	247.5320	-3.25850e-03	2.86804e-02
2023/12/15	20:15:23	ok	ok	235.0320	18.350	0.031224	20.89	63.674	11.560	64442393.397838	4	235.2067	4.07703e-05	2.55200e-04
2023/12/15	20:20:23	ok	ok	235.0360	18.352	0.031224	20.83	63.673	11.522	66025727.855082	2	268.9417	-4.61027e-03	4.22719e-16
2023/12/15	20:25:23	ok	ok	235.0740	18.360	0.031224	20.83	63.705	11.528	67062241.211966	2	235.3662	1.15901e-05	3.07867e-16
2023/12/15	20:30:23	ok	ok	235.1480	18.365	0.031224	20.87	63.702	11.556	66429818.405297	2	235.6229	-2.24285e-05	8.52939e-17
2023/12/15	20:35:23	ok	ok	235.1960	18.371	0.031224	20.86	63.709	11.549	67380730.588047	4	231.4836	6.46153e-05	2.54526e-02
2023/12/15	20:40:23	--	ok	235.2100	18.369	0.031224	20.86	63.679	11.543	65954615.992409	7	235.4021	4.63194e-05	7.32578e-04
2023/12/15	20:40:30	ok	ok	235.0320	18.345	0.031212	20.87	63.651	11.547	68584969.150740	2	234.8411	1.00531e-04	8.55778e-17
2023/12/15	20:45:29	ok	ok	235.0360	18.353	0.031212	20.74	63.903	11.507	66952388.906815	2	234.9559	6.98706e-05	1.91264e-16
2023/12/15	20:50:29	ok	ok	235.0220	18.350	0.031212	20.66	63.926	11.456	65986094.819282	3	246.1333	-1.84981e-03	4.44553e-03
2023/12/15	20:55:29	ok	ok	235.0440	18.360	0.031212	20.56	64.021	11.405	66974086.205199	2	241.0944	-8.73505e-04	4.48897e-16
2023/12/15	21:00:29	ok	ok	235.0560	18.355	0.031212	20.53	63.975	11.377	64242241.665527	8	235.1904	4.63451e-05	3.06676e-04
2023/12/15	21:05:29	ok	ok	235.0840	18.360	0.031212	20.53	63.871	11.359	63416907.050817	10	235.1693	4.43992e-05	2.57666e-04
2023/12/15	21:10:29	ok	ok	235.1900	18.370	0.031212	20.64	63.700	11.405	68487592.086682	3	268.2686	-4.02624e-03	9.18371e-03
2023/12/15	21:15:29	ok	ok	235.1980	18.372	0.031212	20.67	63.624	11.410	62568097.463674	11	235.3001	4.36921e-05	2.48295e-04
2023/12/15	21:20:29	--	ok	235.2740	18.381	0.031212	20.70	63.682	11.440	66506934.603565	5	235.3601	4.57031e-05	3.34637e-05
2023/12/15	21:20:35	ok	ok	235.0240	18.346	0.031196	20.72	63.684	11.449	68733678.977964	2	235.5190	-1.86795e-05	1.70663e-16
2023/12/15	21:25:35	ok	ok	235.0440	18.353	0.031196	20.73	63.655	11.453	65687484.539862	8	235.2056	4.43866e-05	2.97363e-04
2023/12/15	21:30:35	ok	ok	235.0960	18.360	0.031196	20.69	63.687	11.430	63775909.151278	6	235.2194	4.62586e-05	1.82142e-04
2023/12/15	21:35:35	ok	ok	235.1380	18.364	0.031196	20.69	63.757	11.443	64276325.589176	6	235.3716	4.57277e-05	1.08175e-03
2023/12/15	21:40:35	ok	ok	235.1820	18.364	0.031196	20.70	63.688	11.441	67279615.964906	2	237.4010	-2.93075e-04	8.46550e-17
2023/12/15	21:45:35	ok	ok	235.1840	18.369	0.031196	20.63	63.880	11.428	68028320.805328	2	241.5756	-9.27497e-04	8.56515e-16
2023/12/15	21:50:35	ok	ok	235.1620	18.370	0.031196	20.52	63.920	11.359	59135841.862593	11	235.2454	4.34374e-05	2.17057e-04
2023/12/15	21:55:35	--	ok	235.2020	18.371	0.031196	20.49	63.935	11.342	65610752.317593	2	241.2978	-8.86077e-04	1.50149e-15
2023/12/15	21:55:42	ok	ok	234.9840	18.342	0.031185	20.53	63.931	11.370	58882388.998354	10	235.0890	4.30902e-05	2.34568e-04
2023/12/15	22:00:41	ok	ok	234.9880	18.348	0.031185	20.44	63.867	11.302	63624367.421331	6	235.1035	4.59160e-05	2.47986e-04
2023/12/15	22:05:41	ok	ok	235.0280	18.357	0.031185	20.36	64.002	11.271	66008928.669121	2	287.8183	-6.73928e-03	5.75799e-16
2023/12/15	22:10:41	ok	ok	235.0460	18.356	0.031185	20.33	64.007	11.253	62272810.367279	5	235.2280	4.92455e-05	6.57516e-04
2023/12/15	22:15:41	ok	ok	235.0900	18.356	0.031185	20.37	63.783	11.241	66302004.865959	2	238.4952	-4.79864e-04	1.68533e-16
2023/12/15	22:20:41	ok	ok	235.1560	18.376	0.031185	20.46	63.728	11.288	63433677.363260	11	235.2362	4.40769e-05	2.60974e-04
2023/12/15	22:25:41	--	ok	235.2120	18.373	0.031185	20.47	63.638	11.281	69074324.062856	3	249.1455	-2.38990e-03	7.22992e-03
2023/12/15	22:25:48	ok	ok	235.0440	18.345	0.031173	20.54	63.651	11.329	66961325.225698	2	216.8567	3.16656e-03	3.70700e-16
2023/12/15	22:30:47	ok	ok	235.0500	18.349	0.031173	20.54	63.619	11.323	66239613.265436	6	235.0408	5.38218e-05	4.82160e-04
2023/12/15	22:35:47	ok	ok	235.0780	18.358	0.031173	20.54	63.569	11.314	61366098.287226	12	235.1481	4.44223e-05	2.68669e-04
2023/12/15	22:40:47	ok	ok	235.1580	18.358	0.031173	20.59	63.600	11.349	65565286.706573	2	230.8811	7.42974e-04	1.52268e-15
2023/12/15	22:45:47	ok	ok	235.1800	18.363	0.031173	20.59	63.609	11.351	67155056.122099	2	251.1238	9.95943e-03	2.17702e-15
2023/12/15	22:50:47	--	ok	235.2220	18.376	0.031173	20.59	63.691	11.366	65208915.133876	7	235.2476	4.68111e-05	3.73567e-04
2023/12/15	22:50:54	ok	ok	235.0560	18.345	0.03116	20.66	63.581	11.394	65630475.870014	3	244.2915	-1.63742e-03	5.60603e-03
2023/12/15	22:55:53	ok	ok	234.9960	18.344	0.03116	20.46	63.857	11.311	69086458.336374	2	241.4433	-9.30987e-04	1.50059e-15
2023/12/15	23:00:53	ok	ok	234.9960	18.344	0.03116	20.39	63.917	11.274	63800783.235464	2	241.3756	-9.26971e-04	4.16305e-16
2023/12/15	23:05:53	ok	ok	234.9760	18.345	0.03116	20.32	63.963	11.236	60715228.175681	10	235.0584	4.37564e-05	2.03050e-04
2023/12/15	23:10:53	ok	ok	235.0040	18.349	0.03116	20.29	63.938	11.213	68380269.213912	3	243.0315	-1.27807e-03	2.13495e-03
2023/12/15	23:15:53	ok	ok	235.0760	18.359	0.03116	20.37	63.742	11.234	69769888.173100	2	235.1543	4.49303e-05	1.20864e-16
2023/12/15	23:20:53	ok	ok	235.1380	18.365	0.03116	20.44	63.684	11.269	67174365.252858	2	287.7508	-6.71960e-03	3.12344e-16
2023/12/15	23:25:53	ok	ok	235.1840	18.369	0.03116	20.49	63.650	11.292	69838405.254317	3	251.4686	-2.37282e-03	5.00623e-04
2023/12/15	23:30:53	--	ok	235.2340	18.372	0.03116	20.53	63.597	11.310	67976060.605534	7	235.3625	4.89119e-05	3.28295e-04
2023/12/15	23:31:00	ok	ok	235.0040	18.338	0.031147	20.53	63.555	11.303	66377582.439826	7	234.9904	5.53838e-05	3.32397e-04
2023/12/15	23:35:59	ok	ok	235.0440	18.346	0.031147	20.52	63.615	11.305	65912483.281523	8	235.0761	4.91292e-05	5.07962e-04
2023/12/15	23:40:59	ok	ok	235.0780	18.347	0.031147	20.50	63.622	11.297	68879705.182444	2	287.5650	-6.69889e-03	2.79550e-16
2023/12/15	23:45:59	ok	ok	235.1120	18.350	0.031147	20.54	63.600	11.319	67862083.737731	8	235.1226	4.97742e-05	4.79275e-04
2023/12/15	23:50:59	ok	ok	235.1240	18.353	0.031147	20.43	63.801	11.281	69541721.763669	2	224.0078	1.89326e-03	9.36667e-16
2023/12/15	23:55:59	ok	ok	235.1280	18.358	0.031147	20.35	63.908	11.244	70130236.463691	3	249.5505	-2.51665e-03	8.15641e-03
2023/12/16	00:00:59	ok	ok	235.1260	18.357	0.031147	20.32	63.851	11.217	69118659.832511	2	295.8533	-7.54062e-03	6.79295e-16
2023/12/16	00:05:59	ok	ok	235.1240	18.355	0.031147	20.26	63.986	11.204	68108895.504307	2	240.6033	-7.81107e-04	1.50583e-15
2023/12/16	00:10:59	ok	ok	235.1800	18.366	0.031147	20.31	63.810	11.201	66214095.607543	10	235.2374	5.06578e-05	4.21754e-04
2023/12/16	00:15:59	--	ok	235.2320	18.371	0.031147	20.37	63.700	11.227	67442515.021925	2	287.7167	-2.94741e-03	1.28798e-15
2023/12/16	00:16:06	ok	ok	235.0240	18.337	0.031134	20.42	63.668	11.249	70594555.875216	2	223.0389	2.04707e-03	4.85237e-16
2023/12/16	00:21:05	ok	ok	235.0440	18.348	0.031134	20.39	63.682	11.232	68896452.111144	3	240.8913	-1.05222e-03	4.01967e-03
2023/12/16	00:26:05	ok	ok	235.0960	18.350	0.031134	20.44	63.560	11.248	68918340.388445	4	231.5139	4.84045e-05	2.63498e-02
2023/12/16	00:31:05	ok	ok	235.1280	18.350	0.031134	20.44	63.572	11.250	68283538.394228	2	240.7422	-8.01802e-04	8.71558e-16
2023/12/16	00:36:05	ok	ok	235.1540	18.359	0.031134	20.43	63.618	11.249	69426167.902213	3	241.6857	-1.77785e-03	1.59820e-02
2023/12/16	00:41:05	ok	ok	235.1580	18.359	0.031134	20.46	63.636	11.272	62139140.000410	10	235.2354	4.55521e-05	2.88797e-04
2023/12/16	00:46:05	ok	ok	235.1780	18.361	0.031134	20.36	63.851	11.245	70173971.949625	2	290.1279	-6.02797e-03	1.51921e-15
2023/12/16	00:51:05	ok	ok	235.1420	18.356	0.031134	20.25	63.903	11.179	67072354.460633	3	260.7555	-3.69216e-03	2.17934e-03
2023/12/16	00:56:05	ok	ok	235.1540	18.365	0.031134	20.21	63.906	11.153	68503949.513664	7	235.3094	4.90062e-05	3.19306e-04
2023/12/16	01:01:05	ok	ok	235.1160	18.361	0.031134	20.13	63.944	11.113	61246011.425473	11	235.1878	4.50951e-05	2.67115e-04
2023/12/16	01:06:05	ok	ok	235.1720	18.365	0.031134	20.12	63.943	11.104	69005093.641334	3	236.2017	-5.47848e-05	1.13085e-03
2023/12/16	01:11:05	--	ok	235.2000	18.372	0.031134	20.16	63.798	11.107	66486753.790055	2	296.0167	-7.55304e-03	4.55434e-16
2023/12/16	01:11:12	ok	ok	235.0260	18.344	0.031122	20.19	63.862	11.135	70714201.961528	2	256.3722	-3.02270e-03	3.99715e-16
2023/12/16	01:16:11	ok	ok	235.0380	18.349	0.031122	20.25	63.668	11.138	69323432.483322	3	235.2233	7.28932e-05	7.68324e-04
2023/12/16	01:21:11	ok	ok	235.1020	18.352	0.031122	20.22	63.655	11.118	68011602.142076	2	253.5200	-2.62465e-03	7.92726e-17
2023/12/16	01:26:11	ok	ok	235.0980	18.358	0.031122	20.29	63.674	11.166	62889594.424151	12	235.1824	4.54067e-05	3.18231e-04
2023/12/16	01:31:11	ok	ok	235.1320	18.362	0.031122	20.28	63.661	11.155	64969897.709953	5	235.2580	4.96545e-05	4.02204e-04
2023/12/16	01:36:11	--	ok	235.2120	18.369	0.031122	20.33	63.632	11.187	68819893.749362	3	249.8723	-3.10739e-03	1.90275e-02
2023/12/16	01:36:18	ok	ok	235.0320	18.343	0.03111	20.39	63.542	11.208	70273786.956619	2	223.0389	2.04771e-03	4.85237e-16
2023/12/16	01:41:17	ok	ok	235.0120	18.345	0.03111	20.35	63.645	11.198	66553260.083770	6	235.1940	4.72770e-05	5.74068e-04
2023/12/16	01:46:17	ok	ok	234.9800	18.341	0.03111	20.16	63.890	11.122	65908270.000922	6	234.9510	7.38268e-05	1.47321e-04
2023/12/16	01:51:17	ok	ok	234.9560	18.342	0.03111	20.11	63.870	11.083	65665179.597249	2	234.9238	7.48887e-05	8.55477e-17
2023/12/16	01:56:17	ok	ok	234.9720	18.343	0.03111	20.05	63.922	11.054	67099148.129876	2	234.9455	5.35204e-05	1.20971e-16
2023/12/16	02:01:17	ok	ok	234.9880	18.347	0.03111	20.04	63.990	11.057	62837094.133764	10	235.0992	4.50688e-05	3.17589e-04
2023/12/16	02:06:17	ok	ok	234.9980	18.345	0.03111	19.99	63.984	11.028	63863589.323111	6	235.0843	5.17472e-05	1.30821e-04
2023/12/16	02:11:17	ok	ok	235.0460	18.353	0.03111	20.07	63.771	11.038	65544607.982327	2	235.2810	1.87052e-05	1.20799e-16
2023/12/16	02:16:17	ok	ok	235.0960	18.362	0.03111	20.19	63.641	11.096	61945413.864104	12	235.1547	4.73225e-05	3.39973e-04
2023/12/16	02:21:17	ok	ok	235.1260	18.358	0.03111	20.19	63.577	11.085	67098462.848211	3	255.6021	-2.82896e-03	1.57425e-03
2023/12/16	02:26:17	ok	ok	235.1300	18.362	0.03111	20.18	63.595	11.080	66140854.811607	5	235.2863	4.99792e-05	3.45316e-04
2023/12/16	02:31:17	--	ok	235.2220	18.368	0.03111	20.25	63.586	11.123	67926275.749873	2	283.5844	-6.25501e-03	1.10245e-15
2023/12/16	02:31:24	ok	ok	234.9980	18.340	0.031097	20.29	63.572	11.149	68113183.743232	10	235.0330	5.23348e-05	4.31734e-04
2023/12/16	02:36:23	ok	ok	235.0180	18.346	0.031097	20.25	63.618	11.129	62698464.659485	4	235.0823	5.13804e-05	2.66073e-05
2023/12/16	02:41:23	ok	ok	235.0440	18.348	0.031097	20.31	63.514	11.149	65936260.145105	5	235.3109	4.86811e-05	5.07109e-04
2023/12/16	02:46:23	ok	ok	235.0840	18.353	0.031097	20.29	63.572	11.149	65425858.564300	8	235.1173	5.44714e-05	5.57549e-04
2023/12/16	02:51:23	ok	ok	235.1160	18.357	0.031097	20.32	63.597	11.172	62909752.740454	4	235.2842	4.05485e-05	2.68363e-04
2023/12/16	02:56:23	ok	ok	235.1200	18.358	0.031097	20.21	63.853	11.144	64650910.978408	2	235.2657	3.36805e-05	1.20807e-16
2023/12/16	03:01:23	ok	ok	235.0940	18.358	0.031097	20.12	63.851	11.088	62738101.182436	6	235.2217	5.08140e-05	4.10194e-04
2023/12/16	03:06:23	ok	ok	235.1100	18.364	0.031097	20.11	63.830	11.076	63958607.973565	3	235.2139	4.35578e-05	3.47579e-05
2023/12/16	03:11:23	ok	ok	235.1840	18.369	0.031097	20.23	63.665	11.128	63157847.914566	3	235.2476	5.46288e-05	1.13797e-04
2023/12/16	03:16:23	ok	ok	235.1860	18.372	0.031097	20.28	63.622	11.149	60828716.481673	10	235.2912	4.53470e-05	2.42628e-04
2023/12/16	03:21:23	--	ok	235.2620	18.380	0.031097	20.35	63.563	11.183	60421865.271032	10	235.3838	4.54473e-05	1.78882e-04
2023/12/16	03:21:30	ok	ok	235.0020	18.337	0.031083	20.33	63.508	11.165	66610406.025568	3	268.9857	-3.99845e-03	1.19717e-02
2023/12/16	03:26:29	ok	ok	234.9960	18.345	0.031083	20.35	63.510	11.174	62008530.929445	9	235.1389	4.46608e-05	2.85229e-04
2023/12/16	03:31:29	ok	ok	235.0580	18.349	0.031083	20.37	63.528	11.196	65968879.422895	8	235.0172	6.71616e-05	6.03908e-04
2023/12/16	03:36:29	ok	ok	235.0800	18.354	0.031083	20.40	63.574	11.224	64576584.688434	4	235.1567	6.38132e-05	2.56198e-04
2023/12/16	03:41:29	ok	ok	235.1580	18.362	0.031083	20.44	63.439	11.226	66857428.648648	2	235.2581	4.11764e-05	4.98116e-16
2023/12/16	03:46:29	ok	ok	235.1540	18.362	0.031083	20.46	63.513	11.250	62279815.653401	10	235.2571	4.51947e-05	3.16423e-04
2023/12/16	03:51:29	ok	ok	235.1760	18.363	0.031083	20.44	63.510	11.239	66215886.806695	3	243.1847	-1.52104e-03	6.80237e-03
2023/12/16	03:56:29	ok	ok	235.1880	18.365	0.031083	20.37	63.751	11.236	65307944.247968	8	235.2416	5.01315e-05	2.58109e-04
2023/12/16	04:01:29	ok	ok	235.1800	18.368	0.031083	20.31	63.810	11.201	66457290.130723	8	235.2151	4.89123e-05	4.65740e-04
2023/12/16	04:06:29	ok	ok	235.1980	18.370	0.031083	20.31	63.798	11.199	67587272.356372	2	278.9539	-5.75617e-03	8.70521e-16
2023/12/16	04:11:29	--	ok	235.2440	18.379	0.031083	20.39	63.569	11.212	64172568.958992	6	235.3931	4.47186e-05	2.99854e-04
2023/12/16	04:11:36	ok	ok	234.9900	18.347	0.031069	20.39	63.581	11.215	60538994.742973	11	235.0880	4.38785e-05	2.41715e-04
2023/12/16	04:16:35	ok	ok	235.0720	18.352	0.031069	20.47	63.536	11.262	67090974.468993	4	246.9695	-2.84345e-03	2.08188e-02
2023/12/16	04:21:35	ok	ok	235.1240	18.355	0.031069	20.50	63.491	11.274	67919229.379927	2	274.5911	-1.09213e-03	1.25920e-15
2023/12/16	04:26:35	ok	ok	235.1280	18.362	0.031069	20.54	63.508	11.303	61325666.432644	10	235.2258	4.46571e-05	2.24796e-04
2023/12/16	04:31:35	--	ok	235.2020	18.368	0.031069	20.59	63.476	11.327	66490806.136830	3	224.2448	1.82409e-03	6.92568e-04
2023/12/16	04:31:42	ok	ok	235.0160	18.339	0.031057	20.59	63.526	11.336	67356391.573024	2	239.7300	-1.80088e-03	4.27464e-16
2023/12/16	04:36:41	ok	ok	235.0460	18.347	0.031057	20.62	63.500	11.351	64724037.762359	4	235.2137	4.75329e-05	5.79051e-04
2023/12/16	04:41:41	ok	ok	235.0760	18.350	0.031057	20.62	63.513	11.353	66940467.086117	3	235.2561	4.06523e-05	1.11323e-04
2023/12/16	04:46:41	ok	ok	235.1200	18.353	0.031057	20.63	63.464	11.353	63364167.324517	2	234.2200	8.08910e-04	0.00000e+00
2023/12/16	04:51:41	ok	ok	235.1400	18.357	0.031057	20.70	63.445	11.398	62999342.821269	9	235.2348	4.63663e-05	3.72367e-04
2023/12/16	04:56:41	--	ok	235.2000	18.363	0.031057	20.67	63.513	11.390	64214802.071021	5	235.3477	-1.18964e-03	2.07084e-02
2023/12/16	04:56:47	ok	ok	234.9680	18.335	0.031045	20.66	63.500	11.379	66337940.876609	3	235.0907	4.63016e-05	8.13407e-05
2023/12/16	05:01:47	ok	ok	234.9480	18.333	0.031045	20.52	63.757	11.330	65097036.956683	3	252.3374	-2.92650e-03	8.36473e-03
2023/12/16	05:06:47	ok	ok	234.9340	18.334	0.031045	20.49	63.752	11.310	64944634.155859	5	235.1739	4.38742e-05	4.61367e-04
2023/12/16	05:11:47	ok	ok	234.9860	18.341	0.031045	20.53	63.720	11.332	65248357.398107	2	241.5144	-9.47559e-04	1.55455e-15
2023/12/16	05:16:47	ok	ok	235.0120	18.345	0.031045	20.58	63.586	11.338	63182010.045431	11	235.1146	4.44566e-05	3.22740e-04
2023/12/16	05:21:47	ok	ok	235.0800	18.351	0.031045	20.62	63.554	11.361	68643024.584441	2	284.5222	-5.62570e-03	1.57944e-16
2023/12/16	05:26:47	ok	ok	235.1440	18.364	0.031045	20.72	63.499	11.416	67895740.280974	2	269.5217	-4.67196e-03	4.77456e-16
2023/12/16	05:31:47	ok	ok	235.1680	18.363	0.031045	20.73	63.522	11.429	66995510.858071	2	296.4783	-7.60489e-03	5.46511e-16
2023/12/16	05:36:47	ok	ok	235.1780	18.367	0.031045	20.73	63.532	11.431	62282114.986800	12	235.2585	4.47399e-05	2.19576e-04
2023/12/16	05:41:47	ok	ok	235.1960	18.369	0.031045	20.76	63.496	11.444	61131009.540294	8	235.3317	4.19110e-05	2.69517e-04
2023/12/16	05:46:47	--	ok	235.2620	18.376	0.031045	20.79	63.491	11.461	67215390.087052	2	263.5545	-3.92603e-03	1.52509e-16
2023/12/16	05:46:54	ok	ok	234.9780	18.339	0.03103	20.82	63.478	11.478	66256512.733305	2	270.1256	-4.75978e-03	7.58728e-16
2023/12/16	05:51:53	ok	ok	235.0140	18.342	0.03103	20.80	63.536	11.480	66701749.531759	2	234.9238	7.48906e-05	4.27738e-16
2023/12/16	05:56:53	ok	ok	235.0460	18.346	0.03103	20.80	63.514	11.476	67095343.781114	3	251.8874	-2.88554e-03	8.94486e-03
2023/12/16	06:01:53	ok	ok	235.0700	18.349	0.03103	20.82	63.558	11.493	69325900.334178	2	280.2611	-5.91622e-03	9.98788e-16
2023/12/16	06:06:53	ok	ok	235.0580	18.352	0.03103	20.73	63.746	11.470	66635655.337197	3	234.9833	8.04141e-05	1.69345e-04
2023/12/16	06:11:53	ok	ok	235.0380	18.349	0.03103	20.64	63.833	11.428	68108001.657154	8	235.0534	4.96586e-05	4.46732e-04
2023/12/16	06:16:53	ok	ok	235.0600	18.352	0.03103	20.58	63.899	11.394	66900713.190078	4	280.8235	-5.62107e-03	7.63441e-03
2023/12/16	06:21:53	ok	ok	235.1400	18.365	0.03103	20.70	63.661	11.436	70179088.635053	2	238.2405	8.49365e-03	1.92363e-15
2023/12/16	06:26:53	ok	ok	235.1480	18.368	0.03103	20.74	63.618	11.455	64772767.972113	4	235.3237	4.96149e-05	3.24007e-04
2023/12/16	06:31:53	ok	ok	235.1480	18.363	0.03103	20.74	63.627	11.457	63738977.706148	9	235.2092	5.01745e-05	5.31796e-04
2023/12/16	06:36:53	--	ok	235.2080	18.367	0.03103	20.83	63.592	11.508	66325959.945376	2	236.5756	-1.65073e-04	8.66327e-16
2023/12/16	06:36:59	ok	ok	234.9720	18.338	0.031018	20.80	63.618	11.495	56965291.624468	10	235.0405	4.36352e-05	2.00306e-04
2023/12/16	06:41:59	ok	ok	235.0420	18.349	0.031018	20.83	63.560	11.502	62485519.322084	8	235.1757	4.46817e-05	2.67629e-04
2023/12/16	06:46:59	ok	ok	235.0660	18.353	0.031018	20.83	63.664	11.521	63934906.814868	3	235.0940	5.83790e-05	7.85875e-05
2023/12/16	06:51:59	ok	ok	235.0960	18.357	0.031018	20.86	63.597	11.528	66074669.995418	2	284.3067	-2.29768e-03	5.65507e-16
2023/12/16	06:56:59	ok	ok	235.1280	18.360	0.031018	20.86	63.638	11.536	65041841.742884	4	268.9511	-4.49390e-03	2.30177e-03
2023/12/16	07:01:59	ok	ok	235.1520	18.364	0.031018	20.93	63.590	11.574	64725209.618673	2	267.5714	3.94985e-04	1.00770e-15
2023/12/16	07:06:59	--	ok	235.2020	18.366	0.031018	20.93	63.682	11.590	68107112.462701	3	234.2955	-1.52582e-04	6.74409e-03
2023/12/16	07:07:06	ok	ok	234.9460	18.332	0.031007	20.90	63.627	11.562	65464342.435553	2	235.3038	-3.73641e-06	1.90981e-16
2023/12/16	07:12:05	ok	ok	234.9700	18.340	0.031007	20.89	63.705	11.566	66800125.541967	3	234.5329	7.74733e-05	8.75732e-04
2023/12/16	07:17:05	ok	ok	234.9880	18.342	0.031007	20.79	63.931	11.540	67536182.175858	3	243.1795	-1.52596e-03	6.36224e-03
2023/12/16	07:22:05	ok	ok	234.9860	18.342	0.031007	20.69	63.961	11.480	67622306.747440	2	226.6533	1.41274e-03	1.18962e-15
2023/12/16	07:27:05	ok	ok	234.9660	18.339	0.031007	20.64	63.975	11.454	64684668.270400	8	234.9900	5.14116e-05	4.95870e-04
2023/12/16	07:32:05	ok	ok	235.0060	18.352	0.031007	20.74	63.769	11.483	61047951.242901	11	235.0884	4.39999e-05	2.92681e-04
2023/12/16	07:37:05	ok	ok	235.0620	18.355	0.031007	20.82	63.732	11.524	60190719.221272	10	235.1599	4.26440e-05	2.33966e-04
2023/12/16	07:42:05	ok	ok	235.0880	18.362	0.031007	20.83	63.684	11.524	63113457.442317	10	235.1327	4.80198e-05	3.95798e-04
2023/12/16	07:47:05	ok	ok	235.1560	18.366	0.031007	20.90	63.697	11.575	68450819.113736	3	247.7655	-2.90350e-03	2.11552e-02
2023/12/16	07:52:05	ok	ok	235.1880	18.369	0.031007	20.93	63.664	11.587	63703321.158924	9	235.1812	5.89325e-05	4.61490e-04
2023/12/16	07:57:05	--	ok	235.2020	18.371	0.031007	20.93	63.702	11.594	67645431.170403	2	282.5908	-4.74955e-03	1.00575e-15
2023/12/16	07:57:12	ok	ok	235.0080	18.344	0.030995	20.93	63.682	11.590	67115996.214518	7	235.1258	4.92016e-05	4.03493e-04
2023/12/16	08:02:11	ok	ok	235.0260	18.348	0.030995	20.97	63.732	11.628	65505670.810168	8	235.1242	4.49454e-05	3.99493e-04
2023/12/16	08:07:11	ok	ok	235.0660	18.353	0.030995	20.98	63.723	11.636	66375497.019495	6	256.4022	-2.55730e-04	4.03399e-02
2023/12/16	08:12:11	ok	ok	235.1020	18.356	0.030995	20.97	63.761	11.634	65608972.203568	3	243.2065	-1.26832e-03	1.67867e-03
2023/12/16	08:17:11	ok	ok	235.1080	18.357	0.030995	20.97	63.751	11.632	67393433.426234	3	249.2339	-2.55560e-03	9.86621e-03
2023/12/16	08:22:11	ok	ok	235.1420	18.360	0.030995	21.03	63.711	11.662	64328876.782534	9	235.1933	4.79363e-05	3.40468e-04
2023/12/16	08:27:11	ok	ok	235.1840	18.369	0.030995	21.01	63.706	11.652	65519502.299004	8	235.1861	5.16579e-05	3.80991e-04
2023/12/16	08:32:11	--	ok	235.2020	18.367	0.030995	21.04	63.673	11.664	68206119.020287	2	235.2505	4.86777e-05	8.54289e-17
2023/12/16	08:32:17	ok	ok	234.9920	18.341	0.030984	21.06	63.696	11.679	67262769.278236	6	235.1901	4.73995e-05	5.09988e-04
2023/12/16	08:37:17	ok	ok	234.9940	18.344	0.030984	20.93	63.938	11.637	65884719.076244	3	245.1263	-1.57643e-04	2.86760e-02
2023/12/16	08:42:17	ok	ok	235.0100	18.347	0.030984	20.86	63.984	11.598	66942309.261816	3	232.8736	-3.20859e-04	1.37120e-02
2023/12/16	08:47:17	ok	ok	235.0480	18.350	0.030984	20.96	63.839	11.639	67285019.830603	3	236.6374	-7.57097e-04	1.08041e-02
2023/12/16	08:52:17	ok	ok	235.0760	18.356	0.030984	21.00	63.757	11.653	65908337.899784	3	236.7200	-7.70985e-04	1.09395e-02
2023/12/16	08:57:17	ok	ok	235.1360	18.363	0.030984	21.09	63.792	11.717	64435996.213547	4	235.7928	-2.41180e-06	2.32096e-02
2023/12/16	09:02:17	ok	ok	235.1660	18.365	0.030984	21.06	63.757	11.691	62024260.475834	7	235.3649	4.75557e-05	4.44326e-04
2023/12/16	09:07:17	--	ok	235.2220	18.373	0.030984	21.13	63.709	11.731	66527491.178398	3	240.8064	-1.56528e-03	1.46430e-02
2023/12/16	09:07:23	ok	ok	235.0000	18.339	0.030971	21.17	63.665	11.752	66848556.857386	5	235.1782	4.87141e-05	5.96069e-04
2023/12/16	09:12:23	ok	ok	235.0300	18.346	0.030971	21.17	63.677	11.754	65299124.047832	6	235.2154	4.88904e-05	4.02989e-04
2023/12/16	09:17:23	ok	ok	235.0560	18.348	0.030971	21.18	63.709	11.769	64709598.894880	3	252.3715	-2.92423e-03	8.63400e-03
2023/12/16	09:22:23	ok	ok	235.0820	18.355	0.030971	21.17	63.789	11.775	63399738.935996	7	235.1783	4.98246e-05	4.71554e-04
2023/12/16	09:27:23	ok	ok	235.1500	18.364	0.030971	21.23	63.760	11.807	63880034.454059	2	236.3295	-1.26704e-04	1.20263e-16
2023/12/16	09:32:23	ok	ok	235.1400	18.362	0.030971	21.24	63.720	11.811	62927930.637208	9	235.3979	4.62244e-05	5.53705e-04
2023/12/16	09:37:23	ok	ok	235.1940	18.365	0.030971	21.27	63.674	11.821	66765070.782563	3	221.2731	1.19253e-03	2.37944e-02
2023/12/16	09:42:23	--	ok	235.2300	18.372	0.030971	21.27	63.706	11.827	66507382.976745	2	223.3000	1.30508e-02	4.50004e-16
2023/12/16	09:42:30	ok	ok	235.0360	18.338	0.030958	21.28	63.719	11.838	67823625.443009	2	236.3000	-8.79279e-04	4.25247e-16
2023/12/16	09:47:29	ok	ok	235.0640	18.350	0.030958	21.31	63.755	11.865	66414009.738667	2	235.2581	4.11493e-05	4.98116e-16
2023/12/16	09:52:29	ok	ok	235.0680	18.350	0.030958	21.33	63.766	11.876	65163684.702132	6	235.2394	4.97904e-05	3.91631e-04
2023/12/16	09:57:29	ok	ok	235.1160	18.355	0.030958	21.36	63.711	11.886	65675128.990090	3	261.7128	-3.80708e-03	2.04549e-03
2023/12/16	10:02:29	ok	ok	235.1220	18.358	0.030958	21.37	63.702	11.894	65170721.686881	3	235.4637	9.38125e-06	5.35047e-04
2023/12/16	10:07:29	ok	ok	235.1500	18.353	0.030958	21.38	63.696	11.902	67570514.231191	2	235.2881	1.17295e-05	0.00000e+00
2023/12/16	10:12:29	--	ok	235.2000	18.370	0.030958	21.41	63.720	11.927	64588843.481431	5	235.2896	4.93574e-05	4.50713e-04
2023/12/16	10:12:36	ok	ok	235.0280	18.346	0.030946	21.45	63.729	11.958	65210997.928685	8	235.2203	4.50604e-05	4.81146e-04
2023/12/16	10:17:35	ok	ok	235.0200	18.343	0.030946	21.41	63.702	11.923	64664566.819097	5	235.2346	4.94318e-05	5.13478e-04
2023/12/16	10:22:35	ok	ok	235.0720	18.349	0.030946	21.48	63.696	11.970	64221535.016074	4	277.9286	-5.27458e-03	5.87891e-03
2023/12/16	10:27:35	ok	ok	235.0820	18.354	0.030946	21.50	63.757	11.993	61574493.555308	9	235.2301	4.61188e-05	3.87233e-04
2023/12/16	10:32:35	ok	ok	235.1320	18.359	0.030946	21.50	63.789	11.999	64306405.950449	2	287.2111	-6.29869e-03	1.56466e-16
2023/12/16	10:37:35	ok	ok	235.1620	18.366	0.030946	21.51	63.771	12.004	65312623.069642	4	262.2187	-2.52521e-03	1.97802e-02
2023/12/16	10:42:35	--	ok	235.2100	18.371	0.030946	21.55	63.769	12.034	63342372.530739	2	235.0467	4.46066e-04	4.98564e-16
2023/12/16	10:42:41	ok	ok	234.9680	18.339	0.030934	21.55	63.737	12.028	68101054.089747	3	244.6577	-1.05227e-04	2.84250e-02
2023/12/16	10:47:41	ok	ok	235.0200	18.343	0.030934	21.57	63.720	12.034	67136497.390156	2	274.9878	-1.07862e-03	1.58105e-15
2023/12/16	10:52:41	ok	ok	235.0220	18.349	0.030934	21.58	63.784	12.057	62998621.446823	8	235.1883	4.35454e-05	5.06944e-04
2023/12/16	10:57:41	ok	ok	235.0580	18.352	0.030934	21.61	63.789	12.078	66901279.595519	2	292.5867	-4.45872e-03	3.43440e-16
2023/12/16	11:02:41	ok	ok	235.1000	18.362	0.030934	21.64	63.784	12.098	68080352.899722	3	243.0352	-1.19456e-03	8.56870e-04
2023/12/16	11:07:41	ok	ok	235.1620	18.367	0.030934	21.68	63.720	12.114	67079504.569618	2	234.5600	6.30919e-04	1.14952e-15
2023/12/16	11:12:41	ok	ok	235.1600	18.365	0.030934	21.67	63.789	12.118	67502733.649037	3	252.8078	-2.28296e-03	4.72375e-03
2023/12/16	11:17:41	--	ok	235.2020	18.371	0.030934	21.74	63.844	12.179	67044888.267090	2	227.7544	1.26823e-03	2.64722e-16
2023/12/16	11:17:48	ok	ok	235.0320	18.347	0.030922	21.80	63.793	12.208	67930061.658832	3	270.5102	-4.23548e-03	1.08604e-02
2023/12/16	11:22:47	ok	ok	235.0440	18.352	0.030922	21.74	63.793	12.169	68725039.923062	2	273.0450	6.59984e-04	2.94416e-16
2023/12/16	11:27:47	ok	ok	235.0780	18.353	0.030922	21.78	63.821	12.202	68902121.204595	2	284.6344	-6.38945e-03	6.69837e-16
2023/12/16	11:32:47	ok	ok	235.1240	18.362	0.030922	21.81	63.784	12.216	66902271.405031	2	236.5078	-1.60726e-04	8.87162e-16
2023/12/16	11:37:47	ok	ok	235.0780	18.355	0.030922	21.72	63.972	12.192	66196187.129112	9	235.1576	4.51121e-05	3.98917e-04
2023/12/16	11:42:47	ok	ok	235.1280	18.365	0.030922	21.72	64.004	12.198	68843242.897429	3	332.7671	-6.98270e-03	6.71069e-03
2023/12/16	11:47:47	ok	ok	235.1640	18.369	0.030922	21.75	63.970	12.212	68096367.025694	2	283.2422	-6.23399e-03	6.69379e-16
2023/12/16	11:52:47	ok	ok	235.1920	18.372	0.030922	21.77	63.890	12.206	66392248.149278	2	238.3457	-4.32518e-04	3.04018e-16
2023/12/16	11:57:47	--	--	235.2460	18.381	0.030922	21.82	63.839	12.236	66173196.750826	2	284.0044	-6.31561e-03	2.91766e-16
2023/12/16	11:57:53	--	--	235.2760	18.378	0.030922	21.85	63.824	12.254	67431935.232277	2	284.4458	-5.68029e-03	7.06538e-16
2023/12/16	11:58:00	ok	ok	235.1780	18.368	0.030922	21.84	63.783	12.236	63179128.145313	6	235.3108	4.62629e-05	1.85664e-04
2023/12/16	12:03:00	--	ok	235.2560	18.380	0.030922	21.88	63.798	12.268	69304359.708588	2	235.2429	5.62079e-05	1.70863e-16
2023/12/16	12:03:07	ok	ok	234.9740	18.342	0.030908	21.87	63.787	12.256	65339750.244603	3	256.5448	-1.85386e-03	2.30591e-02
2023/12/16	12:08:06	ok	ok	235.0360	18.350	0.030908	21.89	63.780	12.275	66728678.237188	3	276.9882	-5.17070e-03	7.25925e-03
2023/12/16	12:13:06	ok	ok	235.0760	18.356	0.030908	21.91	63.825	12.294	66432920.590174	2	237.8924	-3.81155e-04	2.38946e-16
2023/12/16	12:18:06	ok	ok	235.1140	18.364	0.030908	21.98	63.848	12.347	68421167.628020	4	240.5011	-1.29219e-05	3.34730e-02
2023/12/16	12:23:06	ok	ok	235.1200	18.369	0.030908	21.96	63.856	12.339	65326677.172796	8	235.2803	4.46715e-05	3.78895e-04
2023/12/16	12:28:06	ok	ok	235.1840	18.373	0.030908	21.98	63.908	12.359	69219225.374888	2	280.4095	-2.10535e-03	1.32154e-15
2023/12/16	12:33:06	ok	ok	235.1880	18.377	0.030908	21.99	63.903	12.369	61343920.788771	9	235.2448	4.35560e-05	2.93561e-04
2023/12/16	12:38:06	ok	ok	234.9660	18.343	0.030908	21.27	65.345	12.131	58376815.478286	2	251.1405	9.88697e-03	1.43151e-15
2023/12/16	12:43:06	ok	ok	234.8400	18.331	0.030908	20.96	65.582	11.956	57967355.441128	2	249.4810	1.02721e-02	2.19136e-15
2023/12/16	12:48:06	--	ok	234.7780	18.322	0.030908	20.76	65.737	11.848	56890588.066435	2	276.3933	-2.69524e-04	7.27123e-17
2023/12/16	12:48:13	ok	ok	235.0240	18.358	0.030919	20.77	65.689	11.848	56954956.395577	2	235.0684	3.10589e-05	8.54950e-17
2023/12/16	12:53:12	ok	ok	234.9260	18.351	0.030919	20.62	65.698	11.744	58207164.485141	3	244.6104	-1.63713e-03	4.35296e-03
2023/12/16	12:58:12	ok	ok	234.8760	18.345	0.030919	20.44	65.696	11.626	59599850.479330	2	290.5456	-7.03402e-03	1.34305e-15
2023/12/16	13:03:12	ok	ok	234.8440	18.343	0.030919	20.39	65.737	11.595	57827408.008037	2	251.9429	9.63724e-03	1.59538e-16
2023/12/16	13:08:12	ok	ok	234.8260	18.340	0.030919	20.29	65.687	11.519	56992114.953362	2	272.4100	-5.05141e-03	3.04184e-16
2023/12/16	13:13:12	ok	ok	234.8040	18.338	0.030919	20.23	65.678	11.480	56228119.136512	2	279.6478	-5.88165e-03	1.02141e-15
2023/12/16	13:18:12	--	ok	234.7880	18.339	0.030919	20.19	65.702	11.456	56421078.092180	3	248.6784	-2.61687e-03	1.16719e-02
2023/12/16	13:18:19	ok	ok	235.0380	18.371	0.030931	20.21	65.693	11.465	55956644.321859	2	236.1292	-1.14267e-04	1.90314e-16
2023/12/16	13:23:18	ok	ok	234.9920	18.362	0.030931	20.12	65.609	11.393	55902931.386011	2	250.2262	1.01445e-02	6.81504e-16
2023/12/16	13:28:18	ok	ok	234.9620	18.365	0.030931	20.09	65.605	11.373	55794357.604193	4	235.0912	4.86094e-05	3.47496e-04
2023/12/16	13:33:18	ok	ok	234.9580	18.365	0.030931	20.07	65.579	11.351	56036332.532850	3	235.1130	4.19928e-05	6.36519e-05
2023/12/16	13:38:18	ok	ok	234.9700	18.362	0.030931	20.02	65.573	11.321	55291493.837385	4	235.6023	4.22750e-05	1.33542e-03
2023/12/16	13:43:18	ok	ok	234.9520	18.360	0.030931	19.99	65.518	11.293	55513176.044785	3	254.5499	-1.74635e-03	1.99489e-02
2023/12/16	13:48:18	ok	ok	234.9500	18.358	0.030931	19.93	65.499	11.251	55757621.243718	2	235.0429	5.61872e-05	1.71009e-16
2023/12/16	13:53:18	ok	ok	234.9580	18.358	0.030931	19.92	65.486	11.240	57094091.025346	3	231.5690	8.91577e-04	5.60410e-03
2023/12/16	13:58:18	ok	ok	234.9180	18.359	0.030931	19.89	65.431	11.211	54841416.394448	4	235.0255	4.76674e-05	2.31175e-04
2023/12/16	14:03:18	ok	ok	234.9400	18.355	0.030931	19.89	65.389	11.204	56826538.503393	2	235.7000	-6.86257e-04	4.97182e-16
2023/12/16	14:08:18	ok	ok	234.9440	18.359	0.030931	19.88	65.417	11.200	56477893.833540	2	234.9433	5.57463e-05	1.71081e-16
2023/12/16	14:13:18	ok	ok	234.9320	18.358	0.030931	19.84	65.330	11.157	54864264.021989	3	273.7296	-5.06048e-03	2.56174e-03
2023/12/16	14:18:18	ok	ok	234.9240	18.357	0.030931	19.82	65.357	11.153	57119914.571114	3	236.1783	2.99663e-04	8.43389e-03
2023/12/16	14:23:18	ok	ok	234.9260	18.361	0.030931	19.82	65.336	11.149	55893347.562530	7	235.0375	4.77460e-05	2.22801e-04
2023/12/16	14:28:18	ok	ok	234.9000	18.358	0.030931	19.79	65.284	11.121	51745735.605861	9	234.9894	4.52431e-05	3.70769e-04
2023/12/16	14:33:18	ok	ok	234.9360	18.365	0.030931	19.79	65.212	11.109	57221756.857872	3	247.0371	-2.28784e-03	1.02111e-02
2023/12/16	14:38:18	ok	ok	234.9360	18.359	0.030931	19.78	65.229	11.103	57189542.551757	3	219.0603	1.71402e-03	1.97434e-02
2023/12/16	14:43:18	ok	ok	234.9580	18.360	0.030931	19.77	65.217	11.092	55377717.677855	3	232.8704	7.30898e-04	6.54790e-03
2023/12/16	14:48:18	ok	ok	234.9400	18.363	0.030931	19.77	65.197	11.089	57682422.736650	6	235.0717	4.74387e-05	4.35747e-04
2023/12/16	14:53:18	ok	ok	234.9440	18.361	0.030931	19.72	65.211	11.064	55725211.748486	3	240.5593	-1.26495e-03	8.79873e-03
2023/12/16	14:58:18	ok	ok	234.9520	18.365	0.030931	19.74	65.183	11.068	56998512.371442	2	234.9390	5.99817e-05	8.55421e-17
2023/12/16	15:03:18	ok	ok	234.9580	18.366	0.030931	19.71	65.199	11.051	53755717.168825	9	234.9565	5.07215e-05	2.92470e-04
2023/12/16	15:08:18	ok	ok	234.9620	18.365	0.030931	19.72	65.139	11.052	55725711.309881	6	235.0711	4.89242e-05	4.08926e-04
2023/12/16	15:13:18	ok	ok	234.9960	18.365	0.030931	19.72	65.180	11.058	55599389.921644	2	196.1656	7.39129e-03	8.19601e-16
2023/12/16	15:18:18	ok	ok	234.9580	18.367	0.030931	19.68	65.203	11.035	52512655.650068	10	235.0274	4.54737e-05	1.99276e-04
2023/12/16	15:23:18	ok	ok	234.9620	18.366	0.030931	19.67	65.161	11.019	52086459.749626	10	235.0529	4.45423e-05	3.20616e-04
2023/12/16	15:28:18	ok	ok	234.9860	18.368	0.030931	19.64	65.144	10.997	56867379.512986	3	209.0267	4.05421e-03	1.16177e-02
2023/12/16	15:33:18	ok	ok	234.9340	18.361	0.030931	19.54	65.322	10.963	55060223.880173	4	235.0189	4.98286e-05	5.59935e-05
2023/12/16	15:38:18	ok	ok	234.9320	18.361	0.030931	19.48	65.275	10.920	55234791.656713	2	279.0092	-5.79652e-03	1.61065e-16
2023/12/16	15:43:18	ok	ok	234.9600	18.365	0.030931	19.51	65.124	10.911	55018623.427654	2	305.0156	-2.06853e-03	1.24319e-15
2023/12/16	15:48:18	ok	ok	234.9780	18.365	0.030931	19.51	65.097	10.907	56275697.646786	3	253.3122	-2.61484e-03	2.41523e-04
2023/12/16	15:53:18	ok	ok	234.9780	18.367	0.030931	19.55	65.103	10.935	55622317.097942	3	230.1252	-4.75294e-04	2.50878e-02
2023/12/16	15:58:18	ok	ok	235.0080	18.370	0.030931	19.53	65.087	10.915	56170889.796405	2	235.0505	4.87262e-05	4.98556e-16
2023/12/16	16:03:18	ok	ok	235.0040	18.370	0.030931	19.53	65.028	10.906	56653261.023124	3	241.4821	-1.77043e-03	1.59321e-02
2023/12/16	16:08:18	ok	ok	235.0220	18.367	0.030931	19.51	64.964	10.885	54334590.606912	3	219.9317	2.42489e-03	3.26327e-03
2023/12/16	16:13:18	ok	ok	235.0280	18.369	0.030931	19.53	64.996	10.900	56919900.907962	2	308.4233	-4.26884e-03	8.74227e-16
2023/12/16	16:18:18	ok	ok	235.0320	18.372	0.030931	19.53	65.016	10.903	57593068.296486	3	232.2072	-2.81388e-04	1.51245e-02
2023/12/16	16:23:18	ok	ok	235.0200	18.368	0.030931	19.50	65.011	10.884	56315564.996874	2	263.0929	-4.64583e-03	7.56204e-16
2023/12/16	16:28:18	ok	ok	235.0340	18.369	0.030931	19.48	64.938	10.863	56686015.431380	2	296.2333	-7.59843e-03	2.03527e-16
2023/12/16	16:33:18	ok	ok	235.0360	18.368	0.030931	19.48	65.000	10.874	56409389.054532	3	237.5647	-1.36830e-03	1.97409e-02
2023/12/16	16:38:18	ok	ok	235.0080	18.368	0.030931	19.47	65.006	10.866	52712417.737161	11	235.0946	4.45611e-05	2.33869e-04
2023/12/16	16:43:18	ok	ok	235.0440	18.375	0.030931	19.45	64.955	10.847	56137364.371293	3	233.0764	6.80799e-04	5.96665e-03
2023/12/16	16:48:18	ok	ok	235.0180	18.370	0.030931	19.43	64.970	10.833	57566616.861390	3	257.5919	-3.05376e-03	2.56694e-03
2023/12/16	16:53:18	ok	ok	235.0180	18.373	0.030931	19.41	64.947	10.819	50110395.091206	10	235.0818	4.42582e-05	2.05968e-04
2023/12/16	16:58:18	ok	ok	235.0520	18.375	0.030931	19.41	64.918	10.814	56141035.608112	2	252.3444	-2.48525e-03	6.37135e-16
2023/12/16	17:03:18	ok	ok	235.0320	18.374	0.030931	19.38	64.993	10.809	56470819.760971	3	208.5747	4.06355e-03	1.34649e-02
2023/12/16	17:08:18	ok	ok	235.0100	18.371	0.030931	19.31	65.052	10.774	57008285.859421	3	224.6769	1.73680e-03	4.34641e-04
2023/12/16	17:13:18	ok	ok	234.9960	18.369	0.030931	19.27	65.129	10.759	54161791.190520	7	235.0420	4.89808e-05	4.58873e-04
2023/12/16	17:18:18	ok	ok	235.0200	18.375	0.030931	19.29	64.929	10.736	56578813.868824	3	241.3486	-3.69902e-04	1.03787e-02
2023/12/16	17:23:18	ok	ok	235.0440	18.374	0.030931	19.31	64.860	10.742	56822334.890137	2	248.1824	-1.90025e-03	1.78334e-15
2023/12/16	17:28:18	ok	ok	235.0560	18.379	0.030931	19.35	64.897	10.775	55124051.827701	6	235.1863	4.60336e-05	3.11240e-04
2023/12/16	17:33:18	ok	ok	235.0600	18.374	0.030931	19.33	64.892	10.757	57517373.726726	2	235.4000	0.00000e+00	8.45166e-16
2023/12/16	17:38:18	ok	ok	235.0660	18.378	0.030931	19.35	64.837	10.765	54139792.575384	7	235.1918	4.60347e-05	3.25700e-04
2023/12/16	17:43:18	ok	ok	235.0920	18.379	0.030931	19.34	64.874	10.763	55581413.391297	3	232.3150	8.50851e-04	6.75094e-03
2023/12/16	17:48:18	ok	ok	235.0960	18.378	0.030931	19.35	64.868	10.770	57539239.682465	2	252.7611	-2.54266e-03	1.12445e-15
2023/12/16	17:53:18	ok	ok	235.1080	18.380	0.030931	19.34	64.823	10.754	56647632.659173	3	246.1498	-1.87017e-03	5.19088e-03
2023/12/16	17:58:18	ok	ok	235.1160	18.385	0.030931	19.35	64.805	10.760	55668380.854142	3	230.9984	9.31759e-04	4.07976e-03
2023/12/16	18:03:18	ok	ok	235.0900	18.380	0.030931	19.34	64.846	10.758	56463850.318149	6	235.2399	4.51081e-05	3.52236e-04
2023/12/16	18:08:18	ok	ok	235.1360	18.381	0.030931	19.33	64.813	10.744	55675528.185267	4	241.8445	-2.52902e-03	2.76308e-02
2023/12/16	18:13:18	ok	ok	235.1280	18.383	0.030931	19.34	64.804	10.751	54542827.164134	6	235.2333	4.69297e-05	2.20739e-04
2023/12/16	18:18:18	ok	ok	235.1400	18.385	0.030931	19.31	64.778	10.728	59095925.430243	3	232.0801	8.86588e-04	6.45866e-03
2023/12/16	18:23:18	ok	ok	235.1560	18.389	0.030931	19.35	64.826	10.763	57728331.626044	2	282.7025	-2.36656e-03	1.42179e-16
2023/12/16	18:28:18	ok	ok	235.1320	18.386	0.030931	19.37	64.749	10.760	54065692.193334	11	235.1932	4.63207e-05	2.73197e-04
2023/12/16	18:33:18	ok	ok	235.1780	18.388	0.030931	19.34	64.785	10.748	55880554.939412	2	269.7115	-4.68981e-03	3.64508e-15
2023/12/16	18:38:18	ok	ok	235.1580	18.386	0.030931	19.33	64.791	10.740	58256943.450601	3	249.9541	-2.60134e-03	8.84930e-03
2023/12/16	18:43:18	ok	ok	235.1660	18.386	0.030931	19.27	64.823	10.709	54507627.496518	2	234.9071	4.78591e-04	1.83093e-15
2023/12/16	18:48:18	ok	ok	235.1560	18.383	0.030931	19.20	64.924	10.680	56620284.443505	2	234.8167	-1.49477e-03	4.27933e-16
2023/12/16	18:53:18	ok	ok	235.1540	18.386	0.030931	19.18	64.881	10.665	55247685.101047	2	235.3115	4.53998e-05	1.70813e-16
2023/12/16	18:58:18	--	ok	235.2100	18.395	0.030931	19.27	64.681	10.685	56430327.607831	2	237.8667	9.08684e-04	2.67179e-16
2023/12/16	18:58:25	ok	ok	235.0140	18.366	0.030921	19.27	64.681	10.685	57514231.846806	5	237.2012	-2.02622e-03	3.42924e-02
2023/12/16	19:03:24	ok	ok	235.0480	18.370	0.030921	19.30	64.727	10.711	60586041.500783	3	259.7275	-3.77203e-03	5.86175e-03
2023/12/16	19:08:24	ok	ok	235.0660	18.367	0.030921	19.30	64.686	10.705	53915150.771697	2	237.0667	-2.60101e-04	6.78195e-16
2023/12/16	19:13:24	ok	ok	235.0700	18.372	0.030921	19.33	64.662	10.719	52932280.013617	3	239.9487	-8.79376e-05	1.16258e-02
2023/12/16	19:18:24	ok	ok	235.0640	18.371	0.030921	19.31	64.668	10.710	50728049.667553	8	235.1609	5.05821e-05	4.47038e-04
2023/12/16	19:23:24	ok	ok	235.0760	18.372	0.030921	19.31	64.668	10.710	53361344.525100	5	235.2999	4.71025e-05	5.51533e-04
2023/12/16	19:28:24	ok	ok	235.0760	18.375	0.030921	19.30	64.727	10.711	53859358.868890	4	235.2817	4.76120e-05	4.99298e-04
2023/12/16	19:33:24	ok	ok	235.1040	18.378	0.030921	19.31	64.680	10.712	54698093.380647	2	235.1543	4.49786e-05	8.54638e-17
2023/12/16	19:38:24	ok	ok	235.1100	18.377	0.030921	19.30	64.695	10.706	55837131.581501	3	240.0272	-9.72201e-05	1.16760e-02
2023/12/16	19:43:24	ok	ok	235.1000	18.375	0.030921	19.27	64.744	10.696	55622904.542695	3	244.4058	-1.68736e-03	6.19071e-03
2023/12/16	19:48:24	ok	ok	235.0960	18.376	0.030921	19.30	64.704	10.708	56504133.077264	2	284.3358	-6.36514e-03	1.41362e-16
2023/12/16	19:53:24	ok	ok	235.1200	18.380	0.030921	19.30	64.686	10.705	56785524.609041	3	212.0892	3.49902e-03	1.10394e-02
2023/12/16	19:58:24	ok	ok	235.1300	18.383	0.030921	19.33	64.662	10.719	55706168.176035	3	252.6922	-3.10423e-03	1.11327e-02
2023/12/16	20:03:24	ok	ok	235.1480	18.382	0.030921	19.31	64.707	10.716	55065670.232200	3	219.6392	2.47141e-03	3.93721e-03
2023/12/16	20:08:24	ok	ok	235.1540	18.383	0.030921	19.33	64.700	10.725	62279796.172769	3	246.3677	-1.93470e-03	6.16529e-03
2023/12/16	20:13:24	ok	ok	235.1460	18.384	0.030921	19.31	64.659	10.708	63226452.038181	2	235.1803	5.34934e-05	1.70909e-16
2023/12/16	20:18:24	ok	ok	235.1480	18.383	0.030921	19.25	64.781	10.692	62719082.188791	2	238.6589	-4.86997e-04	8.58765e-16
2023/12/16	20:23:24	ok	ok	235.1140	18.381	0.030921	19.18	64.851	10.660	60496646.830825	4	235.2649	4.69263e-05	2.81928e-04
2023/12/16	20:28:24	ok	ok	235.1260	18.387	0.030921	19.18	64.851	10.660	65863950.302018	3	240.9699	-3.09376e-04	9.98485e-03
2023/12/16	20:33:24	ok	ok	235.1660	18.389	0.030921	19.25	64.630	10.667	63961079.880107	2	236.0844	-6.97308e-05	1.29662e-15
2023/12/16	20:38:24	ok	ok	235.1800	18.395	0.030921	19.30	64.553	10.683	66598417.073975	5	270.0476	-4.54709e-03	4.90293e-03
2023/12/16	20:43:24	--	ok	235.2100	18.396	0.030921	19.33	64.649	10.717	65796944.264875	2	279.0600	-5.77616e-03	1.44035e-16
2023/12/16	20:43:31	ok	ok	234.9940	18.365	0.030909	19.35	64.553	10.718	65770434.653257	3	200.7134	5.34634e-03	1.97544e-02
2023/12/16	20:48:30	ok	ok	234.9840	18.365	0.030909	19.34	64.593	10.716	62746802.609248	5	235.0824	4.85174e-05	2.14138e-04
2023/12/16	20:53:30	ok	ok	235.0240	18.367	0.030909	19.35	64.543	10.716	66738838.122569	2	305.7200	-2.17821e-03	2.97493e-15
2023/12/16	20:58:30	ok	ok	235.0340	18.367	0.030909	19.38	64.579	10.741	63943204.338428	3	230.5485	1.00349e-03	4.18468e-03
2023/12/16	21:03:30	ok	ok	235.0320	18.370	0.030909	19.37	64.556	10.728	65782928.309947	3	242.1839	-1.75446e-03	1.37435e-02
2023/12/16	21:08:30	ok	ok	235.0680	18.372	0.030909	19.37	64.585	10.733	63851187.028340	3	245.7947	-1.82055e-03	5.00692e-03
2023/12/16	21:13:30	ok	ok	235.0600	18.370	0.030909	19.38	64.579	10.741	63063545.300642	2	293.9310	-9.67405e-03	1.36748e-16
2023/12/16	21:18:30	ok	ok	235.0660	18.373	0.030909	19.40	64.590	10.751	65424741.376682	3	233.3896	6.18044e-04	5.60576e-03
2023/12/16	21:23:30	ok	ok	235.0800	18.374	0.030909	19.37	64.526	10.723	64170882.113394	3	233.4843	6.02002e-04	5.70931e-03
2023/12/16	21:28:30	ok	ok	235.0940	18.379	0.030909	19.40	64.561	10.746	65830912.533588	2	279.6483	-5.85227e-03	1.43732e-16
2023/12/16	21:33:30	ok	ok	235.1000	18.377	0.030909	19.41	64.572	10.756	64278135.769559	3	232.0514	9.06497e-04	7.00197e-03
2023/12/16	21:38:30	ok	ok	235.1040	18.382	0.030909	19.43	64.575	10.767	63565968.958254	5	235.1686	5.03764e-05	2.24037e-04
2023/12/16	21:43:30	ok	ok	235.1340	18.380	0.030909	19.45	64.590	10.786	65086125.593815	3	252.4316	-2.45943e-03	5.12696e-04
2023/12/16	21:48:30	ok	ok	235.1360	18.384	0.030909	19.44	64.576	10.776	65282905.509671	4	237.5169	-1.85109e-05	1.04555e-02
2023/12/16	21:53:30	ok	ok	235.1420	18.388	0.030909	19.47	64.561	10.792	65526394.720305	4	237.5330	-3.25874e-05	6.13400e-03
2023/12/16	21:58:30	ok	ok	235.1320	18.386	0.030909	19.41	64.714	10.780	66594324.217637	2	309.9767	-2.91725e-03	1.97506e-15
2023/12/16	22:03:30	ok	ok	235.1200	18.383	0.030909	19.34	64.764	10.744	66350737.985885	3	230.6793	1.06414e-03	5.73793e-03
2023/12/16	22:08:30	ok	ok	235.1120	18.383	0.030909	19.27	64.782	10.702	66635442.662945	3	245.7581	-1.80570e-03	4.91670e-03
2023/12/16	22:13:30	ok	ok	235.1260	18.386	0.030909	19.31	64.698	10.715	67091224.226172	2	231.2300	6.80686e-04	1.87622e-15
2023/12/16	22:18:30	ok	ok	235.1540	18.389	0.030909	19.35	64.613	10.728	65424042.663824	2	269.5048	-4.67091e-03	4.17863e-15
2023/12/16	22:23:30	ok	ok	235.1640	18.391	0.030909	19.37	64.598	10.735	64139333.499560	2	236.2700	-1.17595e-04	1.90200e-16
2023/12/16	22:28:30	ok	ok	235.1840	18.391	0.030909	19.40	64.581	10.749	65444026.093993	2	227.5478	1.29791e-03	9.00698e-16
2023/12/16	22:33:30	--	ok	235.2040	18.391	0.030909	19.40	64.630	10.757	63001737.953260	3	233.2955	6.40504e-04	5.37099e-03
2023/12/16	22:33:37	ok	ok	235.0160	18.369	0.030898	19.40	64.602	10.753	66130734.988133	3	240.7695	-1.09774e-03	5.33620e-03
2023/12/16	22:38:36	ok	ok	235.0160	18.368	0.030898	19.41	64.593	10.760	62622575.548219	2	234.1000	7.75596e-04	3.09532e-16
2023/12/16	22:43:36	ok	ok	235.0340	18.370	0.030898	19.40	64.602	10.753	64052462.132195	4	234.2910	-8.42162e-05	3.62278e-02
2023/12/16	22:48:36	ok	ok	235.0540	18.376	0.030898	19.43	64.607	10.772	64333425.973018	2	236.1883	-1.11006e-04	1.90266e-16
2023/12/16	22:53:36	ok	ok	235.0620	18.373	0.030898	19.44	64.567	10.774	63643764.958441	2	290.0425	-6.96190e-03	2.85692e-16
2023/12/16	22:58:36	ok	ok	235.0680	18.377	0.030898	19.44	64.576	10.776	60082300.671922	8	235.1595	5.17641e-05	5.23258e-04
2023/12/16	23:03:36	ok	ok	235.0960	18.376	0.030898	19.43	64.594	10.770	62447142.504506	3	229.9316	1.15261e-03	4.96346e-03
2023/12/16	23:08:36	ok	ok	235.0920	18.376	0.030898	19.44	64.617	10.782	63845158.183430	3	245.5016	-1.79171e-03	5.48735e-03
2023/12/16	23:13:36	ok	ok	235.1060	18.376	0.030898	19.43	64.544	10.762	61768495.595903	3	239.4088	-3.33879e-06	1.13228e-02
2023/12/16	23:18:36	ok	ok	235.1100	18.378	0.030898	19.43	64.634	10.777	63225706.907851	3	241.1101	-3.27017e-04	1.01645e-02
2023/12/16	23:23:36	ok	ok	235.1340	18.381	0.030898	19.45	64.611	10.790	65707329.938796	2	235.1575	7.59717e-05	4.27313e-16
2023/12/16	23:28:36	ok	ok	235.1180	18.382	0.030898	19.41	64.643	10.768	64015490.638710	3	241.0071	-3.03015e-04	1.04471e-02
2023/12/16	23:33:36	ok	ok	235.0740	18.380	0.030898	19.34	64.804	10.751	63841937.596316	5	235.1550	5.00650e-05	2.94190e-04
2023/12/16	23:38:36	ok	ok	235.0760	18.377	0.030898	19.29	64.837	10.721	65998341.652515	2	238.7333	-1.23472e-03	1.88238e-16
2023/12/16	23:43:36	ok	ok	235.1020	18.383	0.030898	19.35	64.654	10.735	65271826.597298	2	270.5861	-4.80414e-03	9.03568e-16
2023/12/16	23:48:36	ok	ok	235.1220	18.386	0.030898	19.37	64.627	10.740	65959368.160777	3	230.2843	1.26675e-03	8.24613e-03
2023/12/16	23:53:36	ok	ok	235.1360	18.385	0.030898	19.41	64.552	10.753	65631681.255520	3	245.1305	-7.63790e-04	1.31608e-02
2023/12/16	23:58:36	ok	ok	235.1280	18.387	0.030898	19.41	64.552	10.753	66655962.702109	3	264.9861	-4.28028e-03	3.09472e-03
2023/12/17	00:03:36	ok	ok	235.1480	18.388	0.030898	19.44	64.567	10.774	64462188.172065	7	235.3424	4.41018e-05	3.65536e-04
2023/12/17	00:08:36	ok	ok	235.1360	18.389	0.030898	19.40	64.590	10.751	64390628.574896	4	235.2341	4.97268e-05	1.91883e-04
2023/12/17	00:13:36	ok	ok	235.1700	18.389	0.030898	19.41	64.613	10.763	64289399.404412	2	306.9867	-2.37301e-03	8.78318e-16
2023/12/17	00:18:36	ok	ok	235.1780	18.390	0.030898	19.43	64.575	10.767	65717716.368811	2	224.0044	1.91094e-03	1.00308e-15
2023/12/17	00:23:36	ok	ok	235.1860	18.392	0.030898	19.45	64.599	10.788	66370755.857696	4	257.4426	-3.73653e-03	1.00501e-02
2023/12/17	00:28:36	ok	ok	235.1860	18.396	0.030898	19.47	64.613	10.800	65625908.124223	3	206.0939	2.57792e-03	5.19902e-02
2023/12/17	00:33:36	ok	ok	235.1980	18.395	0.030898	19.45	64.620	10.791	63463999.439482	3	244.4569	-1.57382e-03	4.53859e-03
2023/12/17	00:38:36	--	ok	235.2020	18.396	0.030898	19.45	64.599	10.788	64878809.776366	3	186.2228	7.97803e-03	3.51532e-02
2023/12/17	00:38:43	ok	ok	235.0000	18.369	0.030887	19.45	64.538	10.778	62791216.117746	2	234.2778	7.26291e-04	1.71567e-16
2023/12/17	00:43:42	ok	ok	235.0120	18.372	0.030887	19.44	64.598	10.779	66600155.926562	3	276.8684	-5.53952e-03	2.63469e-04
2023/12/17	00:48:42	ok	ok	235.0140	18.375	0.030887	19.40	64.611	10.754	65540199.507070	2	288.6517	-6.83318e-03	5.02068e-16
2023/12/17	00:53:42	ok	ok	235.0200	18.374	0.030887	19.44	64.588	10.778	64749151.860881	2	296.0286	-3.57208e-04	6.07221e-16
2023/12/17	00:58:42	ok	ok	235.0000	18.368	0.030887	19.33	64.762	10.736	63828949.807477	2	235.0357	4.21641e-04	0.00000e+00
2023/12/17	01:03:42	ok	ok	234.9700	18.368	0.030887	19.27	64.823	10.709	65456158.594472	3	245.1165	-1.75098e-03	5.21277e-03
2023/12/17	01:08:42	ok	ok	234.9740	18.369	0.030887	19.24	64.718	10.673	65847602.090179	6	235.0782	4.93809e-05	2.01184e-04
2023/12/17	01:13:42	ok	ok	235.0180	18.375	0.030887	19.30	64.636	10.696	64375369.699980	2	263.4303	-3.93834e-03	1.57277e-15
2023/12/17	01:18:42	ok	ok	235.0240	18.374	0.030887	19.31	64.668	10.710	63731702.810640	3	244.7714	-1.67769e-03	5.10476e-03
2023/12/17	01:23:42	ok	ok	235.0520	18.376	0.030887	19.34	64.652	10.726	65150182.626765	4	233.5256	-6.38987e-05	1.54475e-02
2023/12/17	01:28:42	ok	ok	235.0280	18.377	0.030887	19.34	64.622	10.721	61126675.372132	11	235.1160	4.52934e-05	2.39381e-04
2023/12/17	01:33:42	ok	ok	235.0740	18.379	0.030887	19.35	64.604	10.726	64689448.242181	2	236.2108	-1.20808e-04	8.42264e-16
2023/12/17	01:38:42	ok	ok	235.0820	18.380	0.030887	19.37	64.598	10.735	65096600.706946	2	238.3844	-4.57292e-04	2.52917e-16
2023/12/17	01:43:42	ok	ok	235.0900	18.379	0.030887	19.38	64.627	10.749	63356069.786401	3	254.8317	-3.32361e-03	9.80184e-03
2023/12/17	01:48:42	ok	ok	235.0780	18.380	0.030887	19.34	64.602	10.718	62684003.121992	3	240.1493	-1.60564e-04	1.08175e-02
2023/12/17	01:53:42	ok	ok	235.0920	18.380	0.030887	19.33	64.599	10.709	63829318.572736	3	233.4393	6.10801e-04	5.49368e-03
2023/12/17	01:58:42	ok	ok	235.1040	18.381	0.030887	19.35	64.604	10.726	62155680.025917	6	235.2876	4.84846e-05	3.62314e-04
2023/12/17	02:03:42	ok	ok	235.1120	18.384	0.030887	19.34	64.652	10.726	62412219.599772	4	234.0407	5.15730e-05	1.72441e-02
2023/12/17	02:08:42	ok	ok	235.1120	18.381	0.030887	19.31	64.659	10.708	62177050.789505	3	245.7029	-1.83938e-03	5.71749e-03
2023/12/17	02:13:44	ok	ok	235.0720	18.378	0.030887	19.24	64.759	10.680	61436681.593147	4	235.2167	4.82244e-05	3.02988e-04
2023/12/17	02:18:42	ok	ok	235.0700	18.380	0.030887	19.21	64.804	10.669	59710934.766435	3	235.0883	4.99213e-05	1.20889e-06
2023/12/17	02:23:42	ok	ok	235.0680	18.379	0.030887	19.14	64.845	10.632	64449009.071435	3	252.2094	-3.03836e-03	1.10373e-02
2023/12/17	02:28:42	ok	ok	235.0540	18.381	0.030887	19.18	64.698	10.634	59152718.954356	10	235.1823	4.46453e-05	1.78657e-04
2023/12/17	02:33:42	ok	ok	235.1000	18.383	0.030887	19.23	64.675	10.657	64442500.632315	2	236.2925	-1.27326e-04	1.90182e-16
2023/12/17	02:38:42	ok	ok	235.1040	18.382	0.030887	19.25	64.698	10.678	60628543.597489	6	235.2073	4.74431e-05	2.32313e-04
2023/12/17	02:43:42	ok	ok	235.1200	18.386	0.030887	19.24	64.677	10.666	64565212.382806	2	295.5310	-2.31234e-04	3.04122e-16
2023/12/17	02:48:42	ok	ok	235.1200	18.387	0.030887	19.25	64.630	10.667	66302870.224307	3	233.0469	6.59901e-04	5.22526e-03
2023/12/17	02:53:42	ok	ok	235.1420	18.391	0.030887	19.29	64.643	10.689	63383936.974892	3	244.3776	-5.98600e-04	1.42268e-02
2023/12/17	02:58:42	ok	ok	235.1500	18.387	0.030887	19.27	64.672	10.684	65516183.925250	4	234.0824	4.13360e-05	1.70012e-02
2023/12/17	03:03:42	ok	ok	235.1560	18.391	0.030887	19.29	64.613	10.684	67016954.598873	2	292.9214	-9.59815e-03	4.39315e-16
2023/12/17	03:08:42	ok	ok	235.1680	18.395	0.030887	19.31	64.648	10.707	63569303.570817	6	235.3238	4.51601e-05	2.38246e-04
2023/12/17	03:13:42	ok	ok	235.1840	18.393	0.030887	19.30	64.607	10.691	65737077.491316	3	241.1107	-3.21718e-04	1.00376e-02
2023/12/17	03:18:42	ok	ok	235.1660	18.394	0.030887	19.29	64.643	10.689	58952895.567943	11	235.2328	4.47974e-05	2.55570e-04
2023/12/17	03:23:42	ok	ok	235.1660	18.388	0.030887	19.29	64.622	10.686	64390171.688686	2	296.3167	-3.64571e-04	2.18724e-15
2023/12/17	03:28:42	--	ok	235.2080	18.398	0.030887	19.27	64.622	10.675	65220547.045146	3	239.8187	-2.74011e-05	1.20541e-02
2023/12/17	03:28:49	ok	ok	235.0160	18.366	0.030875	19.34	64.593	10.716	64776470.983251	2	300.3833	-1.18028e-03	2.67620e-16
2023/12/17	03:33:48	ok	ok	234.9620	18.363	0.030875	19.21	64.723	10.655	65347626.218312	3	250.6940	-2.95703e-03	1.31878e-02
2023/12/17	03:38:48	ok	ok	234.9720	18.368	0.030875	19.18	64.799	10.651	65414192.918005	2	296.2452	-4.08868e-04	1.35679e-15
2023/12/17	03:43:48	ok	ok	234.9220	18.360	0.030875	19.09	64.814	10.592	64538943.054134	2	304.5856	-1.97980e-03	8.34614e-16
2023/12/17	03:48:48	ok	ok	234.9380	18.366	0.030875	19.09	64.836	10.595	65420879.223260	4	241.8213	-2.63129e-03	2.72844e-02
2023/12/17	03:53:48	ok	ok	234.9640	18.365	0.030875	19.15	64.685	10.614	64374439.507513	3	245.5538	-1.81793e-03	5.40472e-03
2023/12/17	03:58:48	ok	ok	234.9700	18.365	0.030875	19.15	64.622	10.604	63400265.606845	3	238.6223	-1.03418e-03	9.99926e-03
2023/12/17	04:03:48	ok	ok	234.9960	18.367	0.030875	19.17	64.575	10.606	64543375.338682	3	225.4317	1.60377e-03	4.90596e-04
2023/12/17	04:08:48	ok	ok	234.9980	18.369	0.030875	19.15	64.634	10.606	64453377.816224	2	296.1167	-3.64451e-04	1.38426e-15
2023/12/17	04:13:48	ok	ok	235.0080	18.368	0.030875	19.15	64.663	10.610	66484535.707465	3	245.3271	-2.32033e-03	1.56441e-02
2023/12/17	04:18:48	ok	ok	235.0140	18.373	0.030875	19.17	64.585	10.608	64125283.463381	2	294.1833	-1.12697e-02	1.28897e-15
2023/12/17	04:23:48	ok	ok	234.9980	18.369	0.030875	19.14	64.631	10.597	66028830.743261	3	219.1081	2.61547e-03	2.47008e-03
2023/12/17	04:28:48	ok	ok	235.0100	18.371	0.030875	19.17	64.594	10.609	65828342.293886	4	237.4955	3.17570e-05	8.74838e-03
2023/12/17	04:33:48	ok	ok	235.0260	18.371	0.030875	19.17	64.607	10.611	64423626.416797	3	245.5044	-8.40252e-04	1.31839e-02
2023/12/17	04:38:48	ok	ok	235.0300	18.370	0.030875	19.14	64.590	10.590	64278243.142988	4	234.3886	-9.62889e-05	3.51217e-02
2023/12/17	04:43:48	ok	ok	235.0180	18.373	0.030875	19.13	64.680	10.596	63826376.095673	2	294.3190	-1.12421e-02	5.33312e-16
2023/12/17	04:48:48	ok	ok	234.9800	18.368	0.030875	19.04	64.776	10.559	64927589.509973	3	245.7638	-1.74684e-03	3.34156e-03
2023/12/17	04:53:48	ok	ok	234.9780	18.370	0.030875	18.99	64.799	10.528	64985483.416365	3	231.3248	1.02461e-03	7.38000e-03
2023/12/17	04:58:48	ok	ok	234.9680	18.370	0.030875	18.93	64.768	10.488	65175288.077496	3	238.9249	-8.24538e-04	5.21490e-03
2023/12/17	05:03:48	ok	ok	234.9760	18.370	0.030875	18.99	64.677	10.508	60395925.334793	11	235.0433	4.59752e-05	2.13878e-04
2023/12/17	05:08:48	ok	ok	235.0420	18.377	0.030875	19.01	64.631	10.517	63354050.334004	2	189.9833	8.84884e-03	1.47340e-15
2023/12/17	05:13:48	ok	ok	235.0420	18.372	0.030875	19.03	64.604	10.523	62096936.255341	3	225.0531	1.69101e-03	1.98660e-04
2023/12/17	05:18:48	ok	ok	235.0460	18.372	0.030875	19.04	64.636	10.536	62113029.576945	3	240.1132	-2.33831e-04	9.42758e-03
2023/12/17	05:23:48	ok	ok	235.0440	18.374	0.030875	19.01	64.631	10.517	60773834.349709	2	235.3322	4.36862e-06	1.20773e-15
2023/12/17	05:28:48	ok	ok	235.0280	18.371	0.030875	18.99	64.657	10.505	57067912.905615	10	235.1938	4.56778e-05	2.43806e-04
2023/12/17	05:33:48	ok	ok	235.0500	18.374	0.030875	18.97	64.677	10.500	61448824.547081	7	235.1707	5.03157e-05	5.88215e-04
2023/12/17	05:38:48	ok	ok	235.0800	18.374	0.030875	18.97	64.604	10.488	61223231.755540	3	223.8005	1.00075e-03	1.76850e-02
2023/12/17	05:43:48	ok	ok	235.1020	18.380	0.030875	18.99	64.648	10.503	61291222.209705	2	234.8667	4.96249e-04	5.47906e-16
2023/12/17	05:48:48	ok	ok	235.0660	18.373	0.030875	18.90	64.776	10.471	61439231.311341	2	235.1543	4.49656e-05	8.54638e-17
2023/12/17	05:53:48	ok	ok	235.0240	18.371	0.030875	18.79	64.849	10.414	60899683.820326	2	282.9000	-6.21316e-03	8.28460e-16
2023/12/17	05:58:48	ok	ok	235.0120	18.369	0.030875	18.75	64.863	10.390	58861947.757400	2	235.9433	-9.14771e-05	1.90464e-16
2023/12/17	06:03:48	ok	ok	235.0240	18.374	0.030875	18.78	64.785	10.395	60927694.783769	2	234.9800	4.72522e-04	1.20954e-16
2023/12/17	06:08:48	ok	ok	235.0220	18.370	0.030875	18.78	64.694	10.381	61124533.464257	2	295.2905	-1.93935e-04	2.38109e-15
2023/12/17	06:13:48	ok	ok	235.0000	18.373	0.030875	18.78	64.694	10.381	61268213.685522	6	235.1632	4.84238e-05	2.63788e-04
2023/12/17	06:18:48	--	--	235.0260	18.375	0.030875	18.79	64.695	10.389	65060299.247018	3	255.8048	-3.45303e-03	9.47019e-03
2023/12/17	06:18:54	ok	ok	235.0760	18.381	0.030875	18.84	64.666	10.419	68170599.872195	2	234.3444	7.26567e-04	7.37728e-16
2023/12/17	06:23:54	ok	ok	235.0340	18.375	0.030875	18.80	64.659	10.391	63641805.392230	2	226.5111	1.45243e-03	5.61146e-16
2023/12/17	06:28:54	ok	ok	235.0380	18.373	0.030875	18.82	64.680	10.403	63270070.723224	2	246.0233	-1.59201e-03	2.45064e-16
2023/12/17	06:33:54	ok	ok	235.0360	18.375	0.030875	18.79	64.625	10.378	64125519.731966	3	245.5282	-2.38489e-03	1.65369e-02
2023/12/17	06:38:54	ok	ok	235.0320	18.374	0.030875	18.79	64.717	10.393	62407927.780449	2	277.2750	-5.58945e-03	5.84361e-16
2023/12/17	06:43:54	ok	ok	235.0380	18.376	0.030875	18.78	64.685	10.379	62625048.667674	3	263.8165	-4.16035e-03	6.12569e-03
2023/12/17	06:48:54	ok	ok	235.0120	18.377	0.030875	18.73	64.686	10.353	56179070.528109	12	235.0672	4.50069e-05	2.40405e-04
2023/12/17	06:53:54	ok	ok	234.9760	18.370	0.030875	18.63	64.845	10.318	61183466.819799	9	235.0229	4.79039e-05	3.79233e-04
2023/12/17	06:58:54	ok	ok	234.9660	18.374	0.030875	18.56	64.863	10.276	61593372.611977	6	235.0222	4.99494e-05	2.92475e-04
2023/12/17	07:03:54	ok	ok	234.9520	18.366	0.030875	18.55	64.881	10.271	61479592.216420	6	235.0463	4.79492e-05	2.47509e-04
2023/12/17	07:08:54	ok	ok	234.9600	18.369	0.030875	18.49	64.913	10.242	63991407.108663	2	306.1500	-2.26613e-03	7.07017e-16
2023/12/17	07:13:54	ok	ok	234.9860	18.373	0.030875	18.58	64.681	10.257	64864939.035498	3	248.7350	-2.04317e-03	1.01698e-03
2023/12/17	07:18:54	ok	ok	234.9860	18.371	0.030875	18.58	64.634	10.249	61546256.084639	5	235.0551	4.94326e-05	2.84576e-04
2023/12/17	07:23:54	ok	ok	234.9940	18.373	0.030875	18.58	64.694	10.259	64701033.014431	3	244.7147	-2.28240e-03	1.66063e-02
2023/12/17	07:28:54	ok	ok	235.0040	18.372	0.030875	18.59	64.657	10.261	63143822.171809	3	222.2169	2.12491e-03	1.35013e-03
2023/12/17	07:33:54	ok	ok	235.0020	18.372	0.030875	18.59	64.593	10.251	64371035.282411	3	230.8002	9.67367e-04	4.39932e-03
2023/12/17	07:38:54	ok	ok	235.0100	18.370	0.030875	18.56	64.659	10.243	63160608.339341	3	233.9792	5.22301e-04	5.81791e-03
2023/12/17	07:43:54	ok	ok	235.0160	18.371	0.030875	18.56	64.659	10.243	62930178.067071	2	266.5364	-4.32278e-03	7.54013e-17
2023/12/17	07:48:54	ok	ok	234.9940	18.371	0.030875	18.58	64.602	10.244	62658235.178911	5	235.0518	4.94774e-05	1.44121e-04
2023/12/17	07:53:54	ok	ok	235.0000	18.371	0.030875	18.56	64.671	10.245	65184620.372945	3	241.4649	-1.89965e-03	1.85693e-02
2023/12/17	07:58:54	ok	ok	234.9520	18.368	0.030875	18.46	64.846	10.213	62656942.882626	4	235.0034	4.77114e-05	1.37652e-04
2023/12/17	08:03:54	ok	ok	234.9600	18.370	0.030875	18.39	64.868	10.175	63995711.263829	3	250.6446	-2.42196e-03	3.05586e-03
2023/12/17	08:08:54	ok	ok	234.9380	18.364	0.030875	18.35	64.869	10.149	61392449.275306	4	235.0123	4.85686e-05	2.20737e-04
2023/12/17	08:13:54	ok	ok	234.9320	18.369	0.030875	18.28	64.868	10.107	63878851.464898	3	238.0426	-1.57074e-06	8.18991e-03
2023/12/17	08:18:54	ok	ok	234.9420	18.369	0.030875	18.33	64.726	10.119	64986702.559785	3	226.2030	4.16946e-04	2.06908e-02
2023/12/17	08:23:54	ok	ok	234.9440	18.366	0.030875	18.37	64.631	10.128	64195120.127307	2	234.7444	4.62091e-04	3.08682e-16
2023/12/17	08:28:54	ok	ok	234.9700	18.370	0.030875	18.36	64.648	10.123	65867778.022022	3	236.5160	2.23253e-04	7.73537e-03
2023/12/17	08:33:54	ok	ok	234.9480	18.366	0.030875	18.37	64.611	10.125	60091923.225291	13	234.9995	4.67483e-05	3.07595e-04
2023/12/17	08:38:54	ok	ok	234.9860	18.368	0.030875	18.39	64.643	10.140	61252252.946689	5	235.0799	5.05982e-05	3.42293e-04
2023/12/17	08:43:54	ok	ok	234.9860	18.368	0.030875	18.39	64.643	10.140	62895942.185104	3	240.3261	-1.95018e-04	1.09026e-02
2023/12/17	08:48:54	ok	ok	235.0000	18.370	0.030875	18.40	64.607	10.142	66211041.543132	2	220.4711	2.49890e-03	7.29245e-16
2023/12/17	08:53:54	ok	ok	235.0020	18.370	0.030875	18.37	64.622	10.127	65877101.308723	3	258.6943	-3.57921e-03	4.62536e-03
2023/12/17	08:58:54	ok	ok	235.0040	18.370	0.030875	18.39	64.593	10.132	63957559.074945	2	250.0976	1.02069e-02	1.83243e-15
2023/12/17	09:03:54	ok	ok	235.0160	18.373	0.030875	18.39	64.604	10.133	65919358.080431	2	273.0515	-5.10319e-03	1.61422e-15
2023/12/17	09:08:54	ok	ok	235.0080	18.372	0.030875	18.32	64.694	10.104	64200583.328284	2	234.6667	5.25649e-04	1.09675e-15
2023/12/17	09:13:54	ok	ok	235.0100	18.374	0.030875	18.37	64.602	10.123	63354979.373315	3	203.7718	4.75458e-03	1.88055e-02
2023/12/17	09:18:54	ok	ok	235.0040	18.370	0.030875	18.33	64.584	10.097	61527273.829578	7	235.1289	5.03555e-05	2.59185e-04
2023/12/17	09:23:54	ok	ok	235.0300	18.372	0.030875	18.32	64.572	10.085	62205856.336343	3	205.7418	4.42096e-03	1.73502e-02
2023/12/17	09:28:54	ok	ok	235.0340	18.373	0.030875	18.37	64.552	10.116	61234670.543122	6	235.1394	5.12368e-05	3.30638e-04
2023/12/17	09:33:54	ok	ok	234.9920	18.368	0.030875	18.31	64.691	10.096	63323939.501163	4	235.2466	4.01930e-05	4.08163e-04
2023/12/17	09:38:54	ok	ok	234.9800	18.369	0.030875	18.25	64.782	10.076	63863395.208669	3	242.7901	-1.42285e-03	5.91208e-03
2023/12/17	09:43:54	ok	ok	234.9960	18.373	0.030875	18.26	64.625	10.060	63661813.703244	5	235.1487	4.77725e-05	2.33826e-04
2023/12/17	09:48:54	ok	ok	235.0340	18.372	0.030875	18.33	64.594	10.098	64662689.457891	3	250.6074	-2.42859e-03	3.50232e-03
2023/12/17	09:53:54	ok	ok	235.0220	18.373	0.030875	18.32	64.581	10.087	66095632.509083	2	329.6100	-6.20343e-03	4.87781e-16
2023/12/17	09:58:54	ok	ok	235.0140	18.373	0.030875	18.31	64.561	10.075	61784979.940763	6	235.0902	4.95159e-05	2.66981e-04
2023/12/17	10:03:54	ok	ok	235.0400	18.374	0.030875	18.35	64.556	10.100	64779744.439490	3	255.3983	-3.25449e-03	6.93313e-03
2023/12/17	10:08:54	ok	ok	235.0280	18.374	0.030875	18.32	64.572	10.085	62065038.746094	7	235.1602	4.62463e-05	3.36174e-04
2023/12/17	10:13:54	ok	ok	235.0300	18.376	0.030875	18.35	64.547	10.099	62710868.722948	4	235.2067	4.08298e-05	2.55200e-04
2023/12/17	10:18:54	ok	ok	235.0520	18.377	0.030875	18.33	64.565	10.094	65085744.997690	2	236.3150	-1.37058e-04	4.95888e-16
2023/12/17	10:23:54	ok	ok	235.0700	18.376	0.030875	18.35	64.547	10.099	65643600.014572	2	287.9817	-6.75318e-03	2.51618e-16
2023/12/17	10:28:54	ok	ok	235.0740	18.376	0.030875	18.37	64.520	10.111	64568368.710494	2	277.5650	-5.61742e-03	3.23806e-16
2023/12/17	10:33:54	ok	ok	235.0600	18.376	0.030875	18.35	64.488	10.090	61550162.106890	9	235.1046	4.96497e-05	3.79816e-04
2023/12/17	10:38:54	ok	ok	235.0700	18.376	0.030875	18.35	64.556	10.100	64734442.094984	2	235.1543	4.49737e-05	8.54638e-17
2023/12/17	10:43:54	ok	ok	235.0800	18.377	0.030875	18.35	64.475	10.088	61278895.350555	10	235.1165	4.98256e-05	4.02151e-04
2023/12/17	10:48:54	ok	ok	235.0880	18.384	0.030875	18.40	64.485	10.123	62388587.977521	7	235.0893	5.29784e-05	1.94965e-04
2023/12/17	10:53:54	--	--	235.1080	18.378	0.030875	18.42	64.466	10.128	62801350.750420	2	284.4778	-5.78762e-03	2.82584e-16
2023/12/17	10:54:00	ok	ok	235.1620	18.385	0.030875	18.46	64.402	10.143	62221005.443052	2	225.1156	1.71821e-03	1.66779e-15
2023/12/17	10:59:00	ok	ok	235.1080	18.381	0.030875	18.40	64.465	10.120	63887647.758337	3	244.3233	-1.58096e-03	4.72406e-03
2023/12/17	11:04:00	ok	ok	235.1180	18.382	0.030875	18.43	64.457	10.136	62787900.758158	4	232.7336	-8.30292e-05	4.35450e-02
2023/12/17	11:09:00	ok	ok	235.1360	18.384	0.030875	18.42	64.434	10.123	62509162.696056	2	238.7978	-5.08289e-04	9.10328e-16
2023/12/17	11:14:00	ok	ok	235.1460	18.385	0.030875	18.45	64.530	10.155	65244967.474414	3	241.5479	-3.92591e-04	9.81483e-03
2023/12/17	11:19:00	ok	ok	235.1200	18.385	0.030875	18.42	64.506	10.134	61414910.652032	6	235.2692	4.62611e-05	2.65649e-04
2023/12/17	11:24:00	ok	ok	235.1480	18.389	0.030875	18.46	64.512	10.161	62663233.379275	8	235.3355	4.75173e-05	3.52104e-04
2023/12/17	11:29:00	ok	ok	235.1300	18.389	0.030875	18.45	64.460	10.144	57513868.998882	11	235.1860	4.58302e-05	2.44593e-04
2023/12/17	11:34:00	ok	ok	235.1740	18.393	0.030875	18.45	64.521	10.154	60675609.258134	2	236.3517	-1.24093e-04	8.41762e-16
2023/12/17	11:39:00	ok	ok	235.1740	18.390	0.030875	18.45	64.492	10.149	60739271.350905	6	235.3571	4.81903e-05	3.13985e-04
2023/12/17	11:44:00	ok	ok	235.1840	18.391	0.030875	18.45	64.492	10.149	63633313.391410	4	236.0762	7.95148e-06	1.60130e-03
2023/12/17	11:49:00	--	ok	235.2000	18.391	0.030875	18.46	64.524	10.163	63892028.244932	3	256.4396	-2.94929e-03	1.39017e-03
2023/12/17	11:49:07	ok	ok	234.9700	18.362	0.030864	18.48	64.497	10.168	63682549.243328	7	235.0293	5.17790e-05	5.85881e-04
2023/12/17	11:54:06	ok	ok	234.9900	18.368	0.030864	18.46	64.442	10.150	63836781.802192	6	235.6137	-1.56521e-03	2.75375e-02
2023/12/17	11:59:06	ok	ok	234.9900	18.367	0.030864	18.48	64.497	10.168	63343230.645436	7	235.1966	4.57522e-05	4.17688e-04
2023/12/17	12:04:06	ok	ok	235.0100	18.371	0.030864	18.50	64.448	10.176	62547105.374425	8	235.0842	4.90781e-05	4.18759e-04
2023/12/17	12:09:06	ok	ok	235.0460	18.375	0.030864	18.53	64.443	10.193	63303571.925336	4	255.4190	-3.64512e-03	1.23100e-02
2023/12/17	12:14:06	ok	ok	235.0460	18.373	0.030864	18.50	64.460	10.178	60923376.508368	3	220.9004	8.84742e-04	3.01994e-02
2023/12/17	12:19:06	ok	ok	235.0540	18.374	0.030864	18.49	64.479	10.173	60332123.630062	2	279.7939	-5.87236e-03	2.29963e-15
2023/12/17	12:24:06	ok	ok	235.0420	18.376	0.030864	18.53	64.434	10.192	58923643.354379	11	235.1879	4.49787e-05	1.66702e-04
2023/12/17	12:29:06	ok	ok	235.0640	18.376	0.030864	18.56	64.469	10.213	63206526.092425	3	252.1147	-3.02445e-03	1.11395e-02
2023/12/17	12:34:06	ok	ok	235.0800	18.375	0.030864	18.55	64.488	10.208	62886119.929312	3	235.3625	3.27755e-04	6.03866e-03
2023/12/17	12:39:06	ok	ok	235.0980	18.378	0.030864	18.55	64.434	10.200	61322227.434390	3	242.1638	-1.19622e-03	3.22118e-03
2023/12/17	12:44:06	ok	ok	235.0860	18.378	0.030864	18.52	64.492	10.191	62137136.264163	6	236.5841	-1.44346e-03	2.67989e-02
2023/12/17	12:49:06	ok	ok	235.1100	18.379	0.030864	18.55	64.446	10.202	60920750.421885	4	222.1552	1.72815e-04	4.77305e-02
2023/12/17	12:54:06	ok	ok	235.0820	18.385	0.030864	18.56	64.457	10.211	58185179.584280	9	235.1864	4.60896e-05	2.99197e-04
2023/12/17	12:59:06	ok	ok	235.1020	18.384	0.030864	18.55	64.434	10.200	61897443.840524	5	235.2583	4.77645e-05	2.64273e-04
2023/12/17	13:04:06	ok	ok	235.1320	18.384	0.030864	18.58	64.411	10.214	62610578.994548	6	237.0358	-2.16996e-03	3.27131e-02
2023/12/17	13:09:06	ok	ok	235.1000	18.383	0.030864	18.55	64.508	10.211	63336685.570811	6	235.2621	4.61492e-05	2.84345e-04
2023/12/17	13:14:06	ok	ok	235.1060	18.380	0.030864	18.53	64.535	10.208	63561236.199326	3	233.9209	5.03617e-04	4.91402e-03
2023/12/17	13:19:06	ok	ok	235.1200	18.383	0.030864	18.55	64.475	10.206	65919810.375903	2	276.1883	-5.45773e-03	7.87087e-16
2023/12/17	13:24:06	ok	ok	235.1200	18.387	0.030864	18.58	64.512	10.230	61933056.960768	5	235.1899	5.20991e-05	2.49714e-04
2023/12/17	13:29:06	ok	ok	235.1200	18.383	0.030864	18.55	64.475	10.206	63069572.173397	6	235.2783	4.50288e-05	2.54768e-04
2023/12/17	13:34:06	ok	ok	235.1640	18.389	0.030864	18.56	64.498	10.218	63457208.051327	3	243.2038	-1.34410e-03	3.20741e-03
2023/12/17	13:39:06	ok	ok	235.1740	18.389	0.030864	18.59	64.433	10.225	61804254.189083	3	244.5510	-1.59333e-03	4.31072e-03
2023/12/17	13:44:06	ok	ok	235.1620	18.391	0.030864	18.60	64.465	10.240	63288713.784738	6	235.3182	4.67235e-05	2.74460e-04
2023/12/17	13:49:06	ok	ok	235.1540	18.389	0.030864	18.62	64.466	10.248	63905262.211479	6	235.2615	4.89133e-05	2.95747e-04
2023/12/17	13:54:06	ok	ok	235.1640	18.390	0.030864	18.59	64.483	10.233	64435152.094847	3	245.9583	-1.57279e-03	1.29156e-04
2023/12/17	13:59:06	ok	ok	235.1840	18.392	0.030864	18.62	64.479	10.250	63464317.930418	3	242.5278	-4.72628e-04	1.14294e-02
2023/12/17	14:04:06	ok	ok	235.1740	18.390	0.030864	18.63	64.480	10.260	62634781.238413	3	234.0910	4.94257e-04	5.00594e-03
2023/12/17	14:09:06	--	ok	235.2100	18.397	0.030864	18.65	64.433	10.261	64991706.787250	5	237.9982	2.15203e-05	6.27615e-03
2023/12/17	14:09:13	ok	ok	234.9960	18.369	0.030852	18.70	64.430	10.294	63346484.405865	8	235.0720	4.84085e-05	1.97407e-04
2023/12/17	14:14:12	ok	ok	234.9920	18.366	0.030852	18.69	64.448	10.289	64595028.561212	2	294.4989	-7.42888e-03	7.95831e-16
2023/12/17	14:19:12	ok	ok	234.9840	18.374	0.030852	18.69	64.457	10.291	58387655.458928	10	235.0425	4.49696e-05	2.55749e-04
2023/12/17	14:24:12	ok	ok	235.0260	18.372	0.030852	18.73	64.465	10.318	60652110.642402	3	235.0335	6.71503e-05	1.86441e-04
2023/12/17	14:29:12	ok	ok	235.0420	18.374	0.030852	18.73	64.393	10.306	63816211.775170	3	236.8671	1.74116e-04	7.71894e-03
2023/12/17	14:34:12	ok	ok	235.0560	18.372	0.030852	18.75	64.407	10.317	62128270.886072	3	244.3438	-1.57342e-03	4.18918e-03
2023/12/17	14:39:12	ok	ok	235.0760	18.378	0.030852	18.76	64.511	10.342	62807909.610334	2	282.9817	-6.21919e-03	2.92820e-16
2023/12/17	14:44:12	ok	ok	235.0700	18.373	0.030852	18.78	64.530	10.355	61472824.001972	3	223.7802	2.05972e-03	2.00841e-03
2023/12/17	14:49:12	ok	ok	235.0640	18.376	0.030852	18.75	64.526	10.336	64204498.934708	3	233.9329	5.01807e-04	5.16021e-03
2023/12/17	14:54:12	ok	ok	235.0360	18.376	0.030852	18.68	64.677	10.318	64362860.137287	7	235.1258	4.76158e-05	5.30568e-04
2023/12/17	14:59:12	ok	ok	235.0320	18.375	0.030852	18.63	64.681	10.292	63742405.614266	4	258.6049	-3.89423e-03	9.46036e-03
2023/12/17	15:04:12	ok	ok	235.0300	18.379	0.030852	18.62	64.709	10.287	60822640.387174	4	235.2491	3.77737e-05	2.86249e-04
2023/12/17	15:09:12	ok	ok	235.0220	18.375	0.030852	18.63	64.622	10.283	62987114.762155	5	235.1435	4.67372e-05	1.93444e-04
2023/12/17	15:14:12	ok	ok	235.0600	18.381	0.030852	18.66	64.524	10.284	65444475.592887	2	226.9278	1.38228e-03	1.08104e-15
2023/12/17	15:19:12	ok	ok	235.0800	18.377	0.030852	18.70	64.543	10.313	62945209.195337	4	241.6606	-2.58111e-03	2.81990e-02
2023/12/17	15:24:12	ok	ok	235.0660	18.380	0.030852	18.70	64.562	10.316	56776863.970785	9	235.1469	4.56904e-05	2.80369e-04
2023/12/17	15:29:12	ok	ok	235.0940	18.384	0.030852	18.73	64.475	10.320	63104011.580932	3	246.2927	-1.81457e-03	3.49680e-03
2023/12/17	15:34:12	ok	ok	235.0980	18.383	0.030852	18.73	64.547	10.331	60309038.533297	5	235.2684	4.84018e-05	4.26883e-04
2023/12/17	15:39:12	ok	ok	235.1100	18.385	0.030852	18.75	64.549	10.340	64198323.032852	3	251.1464	-2.75508e-03	8.39971e-03
2023/12/17	15:44:12	ok	ok	235.1020	18.385	0.030852	18.73	64.567	10.334	63322246.674282	5	235.3427	4.45187e-05	5.35120e-04
2023/12/17	15:49:12	ok	ok	235.1180	18.385	0.030852	18.78	64.521	10.353	62929182.132893	5	235.2519	4.67568e-05	3.16761e-04
2023/12/17	15:54:12	ok	ok	235.1180	18.388	0.030852	18.75	64.517	10.334	62786435.930274	4	235.2695	4.44796e-05	3.28994e-04
2023/12/17	15:59:12	ok	ok	235.1400	18.390	0.030852	18.76	64.552	10.348	63443708.919652	3	232.2526	8.36921e-04	6.03847e-03
2023/12/17	16:04:12	ok	ok	235.1020	18.391	0.030852	18.70	64.602	10.322	58978543.634203	10	235.1894	4.42182e-05	3.10662e-04
2023/12/17	16:09:12	ok	ok	235.0780	18.385	0.030852	18.62	64.730	10.290	62435277.858677	5	235.2051	4.56233e-05	2.82814e-04
2023/12/17	16:14:12	--	--	235.0700	18.381	0.030852	18.59	64.755	10.276	63170654.231673	2	282.5875	-6.18251e-03	1.59026e-16
2023/12/17	16:14:18	ok	ok	235.0720	18.382	0.030852	18.58	64.753	10.268	61656938.382307	5	235.1529	5.03009e-05	2.55795e-04
2023/12/17	16:19:18	ok	ok	235.0940	18.385	0.030852	18.58	64.744	10.267	64282648.703040	3	245.7145	-1.75330e-03	4.03174e-03
2023/12/17	16:24:18	ok	ok	235.0880	18.387	0.030852	18.65	64.562	10.282	57733221.699750	10	235.1712	4.40717e-05	2.29379e-04
2023/12/17	16:29:18	ok	ok	235.1080	18.390	0.030852	18.66	64.576	10.292	60251579.354711	7	235.2340	4.66723e-05	3.82451e-04
2023/12/17	16:34:18	ok	ok	235.1320	18.389	0.030852	18.65	64.625	10.292	64029648.751056	3	256.0876	-2.82858e-03	2.90821e-03
2023/12/17	16:39:18	ok	ok	235.1320	18.388	0.030852	18.65	64.625	10.292	63148651.174738	3	225.5743	1.62762e-03	1.04316e-04
2023/12/17	16:44:18	ok	ok	235.1240	18.382	0.030852	18.62	64.608	10.271	63475139.858605	4	233.8649	-4.48325e-05	1.35214e-02
2023/12/17	16:49:18	ok	ok	235.1340	18.385	0.030852	18.62	64.649	10.278	64934597.113014	3	230.2429	1.26506e-03	7.96145e-03
2023/12/17	16:54:18	ok	ok	235.1240	18.386	0.030852	18.59	64.666	10.262	63796143.116837	3	245.7894	-1.75209e-03	3.91563e-03
2023/12/17	16:59:18	ok	ok	235.1260	18.385	0.030852	18.60	64.627	10.266	65255386.563346	2	282.8550	-6.20250e-03	4.76626e-16
2023/12/17	17:04:18	ok	ok	235.1200	18.385	0.030852	18.62	64.588	10.268	60216065.403235	9	235.1700	4.86361e-05	4.51215e-04
2023/12/17	17:09:18	ok	ok	235.1140	18.385	0.030852	18.56	64.640	10.240	61219371.436607	4	235.1672	4.82759e-05	6.98417e-05
2023/12/17	17:14:18	ok	ok	235.0980	18.384	0.030852	18.48	64.799	10.215	61378067.037620	3	253.4187	-3.08301e-03	8.71903e-03
2023/12/17	17:19:18	ok	ok	235.0760	18.382	0.030852	18.43	64.822	10.193	63610474.968358	3	244.2481	-1.47680e-03	2.70717e-03
2023/12/17	17:24:18	ok	ok	235.0580	18.380	0.030852	18.40	64.868	10.183	61990629.319941	3	247.5069	-2.06064e-03	4.89147e-03
2023/12/17	17:29:18	ok	ok	235.0660	18.383	0.030852	18.40	64.736	10.162	62643096.365788	2	257.3952	3.30524e-03	1.47319e-15
2023/12/17	17:34:18	ok	ok	235.0500	18.382	0.030852	18.37	64.662	10.133	57041362.739209	11	235.1214	4.47320e-05	2.11971e-04
2023/12/17	17:39:18	ok	ok	235.0580	18.381	0.030852	18.39	64.643	10.140	60252889.908482	4	235.1455	3.86679e-05	3.26630e-04
2023/12/17	17:44:18	ok	ok	235.0760	18.383	0.030852	18.39	64.695	10.148	62594775.441475	2	246.5214	5.87397e-03	1.38349e-15
2023/12/17	17:49:18	ok	ok	235.0320	18.379	0.030852	18.37	64.671	10.134	57420289.761507	11	235.1100	4.48805e-05	2.24459e-04
2023/12/17	17:54:18	ok	ok	235.0660	18.380	0.030852	18.37	64.753	10.147	62834478.369057	3	233.8903	4.70880e-04	4.43678e-03
2023/12/17	17:59:18	ok	ok	235.0580	18.383	0.030852	18.35	64.758	10.132	63273600.321751	2	226.9703	1.38180e-03	1.03261e-15
2023/12/17	18:04:18	ok	ok	235.0220	18.379	0.030852	18.33	64.726	10.119	63415782.760068	7	235.0851	5.14549e-05	1.52720e-04
2023/12/17	18:09:18	--	--	235.0620	18.383	0.030852	18.31	64.741	10.104	64521889.057636	2	280.0764	-5.90124e-03	2.38960e-15
2023/12/17	18:09:24	ok	ok	235.0880	18.384	0.030852	18.31	64.712	10.099	64234472.212683	5	235.1753	-1.69339e-03	3.39064e-02
2023/12/17	18:14:24	ok	ok	235.0700	18.381	0.030852	18.32	64.694	10.104	63488484.019324	2	292.6976	-1.08797e-02	1.45977e-15
2023/12/17	18:19:24	ok	ok	235.0240	18.380	0.030852	18.24	64.790	10.070	62254931.705202	4	235.0883	4.88332e-05	1.53889e-04
2023/12/17	18:24:24	ok	ok	235.0280	18.377	0.030852	18.21	64.785	10.051	65100094.809848	2	234.1595	8.37479e-04	1.03349e-15
2023/12/17	18:29:24	ok	ok	235.0260	18.374	0.030852	18.18	64.851	10.044	65048436.377774	2	268.6067	-4.56984e-03	4.23247e-16
2023/12/17	18:34:24	ok	ok	235.0420	18.379	0.030852	18.24	64.700	10.056	63506457.267979	3	239.0059	-1.12868e-04	8.40796e-03
2023/12/17	18:39:24	ok	ok	235.0720	18.382	0.030852	18.28	64.645	10.073	61670531.441920	3	233.5447	5.45948e-04	4.69523e-03
2023/12/17	18:44:24	ok	ok	235.0660	18.382	0.030852	18.31	64.570	10.077	63340682.652600	5	235.1864	4.75714e-05	2.05073e-04
2023/12/17	18:49:24	ok	ok	235.1060	18.383	0.030852	18.31	64.620	10.085	63225044.065259	2	236.5008	-1.59827e-04	3.50370e-16
2023/12/17	18:54:24	ok	ok	235.0880	18.382	0.030852	18.33	64.625	10.103	61421282.282471	10	236.6430	1.35585e-05	8.23269e-03
2023/12/17	18:59:24	ok	ok	235.1020	18.388	0.030852	18.36	64.620	10.118	62256159.729569	5	235.2003	4.87927e-05	1.15860e-04
2023/12/17	19:04:24	ok	ok	235.0840	18.382	0.030852	18.29	64.576	10.070	60820632.115765	6	235.1778	5.07427e-05	1.96843e-04
2023/12/17	19:09:24	ok	ok	235.1160	18.385	0.030852	18.33	64.594	10.098	59918203.330107	5	235.3128	4.67410e-05	3.03265e-04
2023/12/17	19:14:24	ok	ok	235.1100	18.385	0.030852	18.35	64.585	10.105	62621019.663757	5	235.2368	4.74088e-05	2.94844e-04
2023/12/17	19:19:24	ok	ok	235.1440	18.388	0.030852	18.35	64.556	10.100	61678404.535625	3	242.5135	-1.28831e-03	4.32753e-03
2023/12/17	19:24:24	ok	ok	235.1200	18.385	0.030852	18.31	64.649	10.089	64009445.035353	3	233.9994	4.94046e-04	4.96768e-03
2023/12/17	19:29:24	ok	ok	235.0780	18.382	0.030852	18.24	64.730	10.060	64331897.913667	3	236.5088	2.43824e-04	7.86495e-03
2023/12/17	19:34:24	ok	ok	235.0880	18.383	0.030852	18.18	64.753	10.029	63603210.355421	3	251.7481	-2.95623e-03	1.06650e-02
2023/12/17	19:39:24	ok	ok	235.0820	18.380	0.030852	18.21	64.695	10.037	63695952.605670	3	256.0197	-3.48356e-03	9.82069e-03
2023/12/17	19:44:24	ok	ok	235.1100	18.384	0.030852	18.28	64.544	10.057	62767532.413472	3	252.8572	-3.23571e-03	1.33263e-02
2023/12/17	19:49:24	ok	ok	235.1500	18.388	0.030852	18.32	64.511	10.076	62497221.454795	3	246.8201	-2.01860e-03	6.05865e-03
2023/12/17	19:54:24	ok	ok	235.1460	18.392	0.030852	18.31	64.489	10.064	64129976.150721	2	238.9367	-5.29734e-04	8.41109e-17
2023/12/17	19:59:24	ok	ok	235.1460	18.389	0.030852	18.33	64.565	10.094	63556052.818082	3	249.8310	-2.24908e-03	2.43476e-03
2023/12/17	20:04:24	ok	ok	235.1640	18.387	0.030852	18.35	64.567	10.102	62937575.607600	2	283.8517	-6.30108e-03	2.83207e-16
2023/12/17	20:09:24	ok	ok	235.1700	18.391	0.030852	18.39	64.494	10.116	63344923.742185	4	235.1991	5.06325e-05	1.33546e-04
2023/12/17	20:14:24	ok	ok	235.1760	18.391	0.030852	18.35	64.535	10.097	62966086.528999	3	236.8488	-7.83016e-04	1.11173e-02
2023/12/17	20:19:24	ok	ok	235.1760	18.390	0.030852	18.36	64.529	10.104	63271398.895073	2	217.1989	3.13148e-03	1.15938e-15
2023/12/17	20:24:24	--	ok	235.2000	18.395	0.030852	18.39	64.462	10.111	61406364.616814	4	258.2525	-3.83814e-03	9.71890e-03
2023/12/17	20:24:31	ok	ok	234.9640	18.366	0.030841	18.39	64.483	10.114	61426122.971229	4	237.6695	6.87982e-05	6.90928e-03
2023/12/17	20:29:30	ok	ok	234.9800	18.369	0.030841	18.36	64.620	10.118	63943156.712261	3	226.1328	1.58620e-03	1.21228e-03
2023/12/17	20:34:30	ok	ok	234.9480	18.366	0.030841	18.26	64.675	10.068	62615273.092377	2	276.6950	-5.53198e-03	2.61882e-16
2023/12/17	20:39:30	ok	ok	234.9380	18.362	0.030841	18.22	64.707	10.047	62525332.187682	3	185.9857	7.98768e-03	3.49134e-02
2023/12/17	20:44:30	ok	ok	234.9500	18.364	0.030841	18.26	64.604	10.057	61790466.200538	5	235.0185	5.09149e-05	4.64548e-04
2023/12/17	20:49:30	ok	ok	234.9820	18.368	0.030841	18.29	64.526	10.062	62624489.041357	3	247.4995	-1.91903e-03	1.99658e-03
2023/12/17	20:54:30	ok	ok	234.9980	18.367	0.030841	18.35	64.497	10.091	63717486.728647	6	237.8616	-2.23629e-03	2.88997e-02
2023/12/17	20:59:30	ok	ok	234.9880	18.369	0.030841	18.32	64.483	10.071	62270630.931396	5	235.1970	4.53217e-05	2.69281e-04
2023/12/17	21:04:30	ok	ok	235.0220	18.372	0.030841	18.35	64.506	10.092	62072746.200643	3	212.5902	3.45616e-03	9.97846e-03
2023/12/17	21:09:30	ok	ok	235.0240	18.371	0.030841	18.35	64.515	10.094	62890593.840252	3	241.4940	-1.13260e-03	3.80501e-03
2023/12/17	21:14:30	ok	ok	235.0080	18.373	0.030841	18.36	64.457	10.093	57577790.646648	10	235.1596	4.60807e-05	1.89619e-04
2023/12/17	21:19:30	ok	ok	235.0460	18.375	0.030841	18.36	64.488	10.098	61219573.958099	3	259.4167	-3.87300e-03	8.65349e-03
2023/12/17	21:24:30	ok	ok	235.0540	18.371	0.030841	18.35	64.497	10.091	62663659.513688	2	287.0619	1.45788e-03	8.40119e-16
2023/12/17	21:29:30	ok	ok	235.0400	18.371	0.030841	18.33	64.544	10.090	61016295.262010	2	235.0352	6.37268e-05	3.08300e-16
2023/12/17	21:34:30	ok	ok	235.0060	18.374	0.030841	18.24	64.700	10.056	63082008.755219	2	235.1695	2.99774e-05	2.41713e-16
2023/12/17	21:39:30	ok	ok	234.9680	18.369	0.030841	18.16	64.707	10.014	65151308.617356	5	237.4599	-1.45866e-03	2.03980e-02
2023/12/17	21:44:30	ok	ok	234.9660	18.368	0.030841	18.16	64.627	10.001	63786467.134226	3	235.8552	3.06162e-04	7.34799e-03
2023/12/17	21:49:30	ok	ok	234.9800	18.369	0.030841	18.16	64.648	10.005	63524121.566376	4	238.3206	3.24772e-06	8.59584e-03
2023/12/17	21:54:30	ok	ok	234.9780	18.372	0.030841	18.22	64.547	10.022	62458470.263425	7	235.0882	4.91863e-05	2.77548e-04
2023/12/17	21:59:30	ok	ok	235.0140	18.371	0.030841	18.19	64.553	10.008	62973293.711301	2	217.2056	3.09971e-03	1.12943e-15
2023/12/17	22:04:30	ok	ok	235.0140	18.371	0.030841	18.21	64.553	10.015	63071822.851979	2	227.0667	1.35808e-03	1.25169e-15
2023/12/17	22:09:30	ok	ok	235.0160	18.374	0.030841	18.21	64.533	10.012	63141182.898302	3	243.8496	-1.47912e-03	3.76343e-03
2023/12/17	22:14:30	ok	ok	235.0200	18.373	0.030841	18.21	64.553	10.015	63994428.378687	2	273.1273	-5.11204e-03	1.63378e-15
2023/12/17	22:19:30	ok	ok	235.0080	18.373	0.030841	18.21	64.533	10.012	63497868.728249	3	235.0483	5.44922e-05	2.83227e-05
2023/12/17	22:24:30	ok	ok	235.0220	18.371	0.030841	18.19	64.543	10.006	64061038.954161	2	193.8722	7.92637e-03	6.55616e-16
2023/12/17	22:29:30	ok	ok	235.0040	18.370	0.030841	18.14	64.695	9.996	64872706.424146	2	236.0475	-1.07773e-04	2.69238e-16
2023/12/17	22:34:30	ok	ok	234.9600	18.367	0.030841	18.07	64.762	9.964	58257027.772736	9	235.0506	4.53232e-05	3.48482e-04
2023/12/17	22:39:30	ok	ok	234.9600	18.369	0.030841	18.01	64.714	9.923	62913682.283329	6	235.0561	5.09488e-05	2.70658e-04
2023/12/17	22:44:30	ok	ok	234.9540	18.370	0.030841	18.05	64.599	9.931	62355262.557150	4	235.0182	4.96969e-05	1.99642e-04
2023/12/17	22:49:30	ok	ok	235.0160	18.374	0.030841	18.14	64.521	9.969	64348079.416007	2	277.3792	-5.60121e-03	2.17361e-16
2023/12/17	22:54:30	ok	ok	234.9840	18.371	0.030841	18.07	64.511	9.925	61410218.061921	5	235.0928	4.87679e-05	2.16960e-04
2023/12/17	22:59:30	ok	ok	235.0040	18.371	0.030841	18.09	64.547	9.948	65012421.950950	2	241.9989	-1.01518e-03	6.64373e-16
2023/12/17	23:04:30	ok	ok	235.0020	18.373	0.030841	18.09	64.538	9.947	63781201.264307	4	237.6837	1.04048e-04	8.00835e-03
2023/12/17	23:09:30	ok	ok	235.0000	18.371	0.030841	18.11	64.517	9.951	66161221.444319	6	235.1112	4.69369e-05	1.30731e-04
2023/12/17	23:14:30	ok	ok	235.0040	18.371	0.030841	18.05	64.448	9.908	66230840.225433	3	241.5974	-1.24563e-03	5.55654e-03
2023/12/17	23:19:30	ok	ok	235.0240	18.374	0.030841	18.11	64.425	9.937	65988841.288857	3	233.8089	5.14287e-04	5.02205e-03
2023/12/17	23:24:30	ok	ok	235.0480	18.374	0.030841	18.09	64.456	9.934	65565119.469740	2	275.5515	-5.39300e-03	5.55452e-16
2023/12/17	23:29:30	ok	ok	234.9740	18.370	0.030841	18.01	64.572	9.902	61190699.621836	11	235.0411	4.64949e-05	2.23159e-04
2023/12/17	23:34:30	ok	ok	234.9940	18.371	0.030841	17.92	64.620	9.859	65480022.763704	2	232.9206	3.87556e-04	4.02861e-15
2023/12/17	23:39:30	--	ok	235.2380	18.404	0.030841	18.62	63.325	10.067	66745538.971803	2	218.5167	2.89822e-03	1.28101e-15
2023/12/17	23:39:37	ok	ok	234.9740	18.367	0.030828	18.65	63.290	10.079	65638449.118549	8	234.9655	5.36967e-05	2.72205e-04
2023/12/17	23:44:36	ok	ok	235.1340	18.384	0.030828	18.97	62.924	10.215	65464721.312163	3	240.3364	-1.81806e-03	2.08154e-02
2023/12/17	23:49:36	--	ok	235.2540	18.397	0.030828	19.29	62.881	10.398	69058120.071585	2	236.6417	-1.63115e-04	4.95203e-16
2023/12/17	23:49:43	ok	ok	234.9520	18.359	0.030814	19.30	62.823	10.396	66375200.755847	5	234.9961	4.97780e-05	3.57885e-04
2023/12/17	23:54:42	ok	ok	235.0940	18.371	0.030814	19.55	62.699	10.531	68341427.026907	4	222.5436	6.41493e-05	3.45655e-02
2023/12/17	23:59:42	ok	ok	235.1720	18.375	0.030814	19.68	62.739	10.618	67762402.768492	3	233.0549	7.60814e-04	7.06775e-03
2023/12/18	00:04:42	--	ok	235.2220	18.384	0.030814	19.78	62.785	10.687	64792239.886697	7	235.3122	5.03797e-05	5.05687e-04
2023/12/18	00:04:49	ok	ok	235.0260	18.351	0.030801	19.81	62.777	10.704	66331536.495651	2	252.2056	-2.46311e-03	4.29121e-16
2023/12/18	00:09:48	ok	ok	235.0880	18.362	0.030801	19.93	62.786	10.785	66186629.888707	2	236.4108	-1.20599e-04	1.20222e-16
2023/12/18	00:14:48	ok	ok	235.0960	18.364	0.030801	19.99	62.776	10.820	64631897.223145	3	234.1709	5.30839e-04	6.20505e-03
2023/12/18	00:19:48	ok	ok	235.1260	18.368	0.030801	20.05	62.855	10.869	65353533.033469	9	235.2402	4.78054e-05	3.69757e-04
2023/12/18	00:24:48	--	ok	235.2120	18.379	0.030801	20.18	62.927	10.963	69128082.252991	3	258.9326	-3.56146e-03	4.42571e-03
2023/12/18	00:24:54	ok	ok	234.9800	18.348	0.030789	20.21	62.840	10.967	66032346.530931	3	234.3881	5.82534e-04	8.22725e-03
2023/12/18	00:29:54	ok	ok	234.9640	18.349	0.030789	20.11	63.119	10.952	65540240.647918	5	235.2329	3.07742e-05	5.61274e-04
2023/12/18	00:34:54	ok	ok	235.0020	18.353	0.030789	20.07	63.262	10.950	66888201.556431	3	234.2117	5.26543e-04	6.61589e-03
2023/12/18	00:39:54	ok	ok	234.9920	18.355	0.030789	20.08	63.217	10.951	61880471.119852	6	235.0307	4.75892e-05	4.09131e-04
2023/12/18	00:44:54	ok	ok	234.9880	18.356	0.030789	20.05	63.322	10.950	63114433.965967	5	235.1300	3.78425e-05	3.40517e-04
2023/12/18	00:49:54	ok	ok	235.0760	18.365	0.030789	20.21	63.133	11.018	67724904.026556	2	282.0442	-6.11262e-03	7.12554e-16
2023/12/18	00:54:54	ok	ok	235.1360	18.370	0.030789	20.32	63.142	11.092	64491219.299446	3	246.5693	-1.87023e-03	4.40427e-03
2023/12/18	00:59:54	ok	ok	235.1680	18.374	0.030789	20.36	63.098	11.112	65710912.113910	3	245.1904	-1.59100e-03	2.85992e-03
2023/12/18	01:04:54	--	ok	235.2020	18.383	0.030789	20.43	63.224	11.179	64260548.878828	5	235.2127	4.75458e-05	2.03987e-04
2023/12/18	01:05:01	ok	ok	235.0140	18.357	0.030778	20.46	63.197	11.194	59884320.829489	12	235.0723	4.37638e-05	2.20394e-04
2023/12/18	01:10:00	ok	ok	235.0000	18.353	0.030778	20.46	63.197	11.194	62899061.838473	5	235.0747	4.32652e-05	2.46732e-04
2023/12/18	01:15:00	ok	ok	235.0380	18.358	0.030778	20.50	63.206	11.223	59231291.832036	11	235.1047	4.40606e-05	2.46707e-04
2023/12/18	01:20:00	ok	ok	235.0840	18.362	0.030778	20.53	63.230	11.245	64298080.870749	2	235.0352	6.36939e-05	3.42028e-16
2023/12/18	01:25:00	ok	ok	235.1100	18.365	0.030778	20.56	63.256	11.269	67817422.341737	3	229.1308	1.43616e-04	1.91773e-02
2023/12/18	01:30:00	ok	ok	235.0640	18.360	0.030778	20.46	63.554	11.257	64605006.095703	7	235.0370	5.45146e-05	5.44718e-04
2023/12/18	01:35:00	ok	ok	235.0620	18.364	0.030778	20.42	63.647	11.245	58339209.512304	12	235.1239	4.37564e-05	2.13380e-04
2023/12/18	01:40:00	--	--	235.0860	18.363	0.030778	20.42	63.627	11.242	65014969.692765	3	249.1173	-2.66890e-03	1.22181e-02
2023/12/18	01:40:06	ok	ok	235.1040	18.362	0.030778	20.44	63.592	11.253	63812075.027848	3	249.8705	-2.71608e-03	1.12207e-02
2023/12/18	01:45:06	ok	ok	235.0500	18.360	0.030778	20.37	63.659	11.220	63661826.095092	4	235.2044	3.57074e-05	2.49348e-04
2023/12/18	01:50:06	ok	ok	235.1320	18.369	0.030778	20.52	63.482	11.281	66318018.366350	2	295.8048	-1.03790e-02	8.70066e-16
2023/12/18	01:55:06	ok	ok	235.1800	18.381	0.030778	20.59	63.372	11.309	66316379.010225	3	211.6024	3.70564e-03	9.16877e-03
2023/12/18	02:00:06	ok	ok	235.1980	18.382	0.030778	20.63	63.432	11.348	65893916.698579	9	235.3016	4.76285e-05	3.15995e-04
2023/12/18	02:05:06	--	ok	235.2120	18.384	0.030778	20.66	63.427	11.366	67764212.283862	3	234.6624	-1.00093e-05	3.43332e-03
2023/12/18	02:05:13	ok	ok	235.0000	18.351	0.030765	20.67	63.471	11.383	67869085.801956	3	240.5771	-7.55309e-05	1.58090e-02
2023/12/18	02:10:12	ok	ok	235.0380	18.361	0.030765	20.72	63.481	11.413	64686474.688075	8	235.0408	5.78109e-05	5.03032e-04
2023/12/18	02:15:12	ok	ok	235.0480	18.360	0.030765	20.73	63.522	11.429	65453429.142533	5	218.7408	1.20706e-03	2.67569e-02
2023/12/18	02:20:12	ok	ok	235.0580	18.363	0.030765	20.76	63.519	11.448	66659735.585248	4	235.0298	7.63376e-05	2.08165e-04
2023/12/18	02:25:12	ok	ok	235.0840	18.366	0.030765	20.76	63.578	11.459	64433695.260298	4	235.3348	4.05000e-05	4.10430e-04
2023/12/18	02:30:12	ok	ok	235.0780	18.364	0.030765	20.69	63.738	11.440	65357299.516030	3	235.2432	3.97036e-05	1.77891e-04
2023/12/18	02:35:12	ok	ok	235.0740	18.362	0.030765	20.63	63.870	11.426	68112106.574250	4	279.5652	-5.03135e-03	1.60836e-02
2023/12/18	02:40:12	ok	ok	235.0340	18.360	0.030765	20.56	63.917	11.387	65502463.630245	9	234.9827	7.18374e-05	8.05183e-04
2023/12/18	02:45:12	ok	ok	235.0580	18.357	0.030765	20.54	63.935	11.379	67858848.761416	3	239.1297	-1.70166e-05	1.07210e-02
2023/12/18	02:50:12	ok	ok	235.1060	18.369	0.030765	20.66	63.682	11.412	66335237.053243	3	226.9623	-6.15864e-05	2.76354e-02
2023/12/18	02:55:12	ok	ok	235.1080	18.369	0.030765	20.73	63.595	11.442	65293336.344839	7	235.1211	5.87121e-05	3.71791e-04
2023/12/18	03:00:12	ok	ok	235.1500	18.378	0.030765	20.79	63.624	11.485	66633661.397259	2	298.0143	-1.16673e-02	4.86295e-16
2023/12/18	03:05:12	ok	ok	235.1700	18.380	0.030765	20.83	63.673	11.522	66422093.197094	5	235.3147	4.85696e-05	5.82880e-04
2023/12/18	03:10:12	ok	ok	235.1920	18.376	0.030765	20.86	63.638	11.536	65936512.776152	5	235.3962	3.71270e-05	2.35242e-04
2023/12/18	03:15:12	ok	ok	235.1880	18.381	0.030765	20.82	63.711	11.520	64457702.701137	8	235.3912	4.49550e-05	5.33734e-04
2023/12/18	03:20:12	--	ok	235.2060	18.385	0.030765	20.91	63.700	11.585	62181392.579057	10	235.3027	4.33297e-05	2.17009e-04
2023/12/18	03:20:19	ok	ok	235.0000	18.352	0.030754	20.91	63.641	11.574	65310622.692387	6	235.1364	4.18647e-05	3.73656e-04
2023/12/18	03:25:18	ok	ok	235.0320	18.359	0.030754	20.93	63.673	11.589	68129699.784572	3	254.1859	-2.45348e-03	5.35541e-03
2023/12/18	03:30:18	ok	ok	235.0260	18.356	0.030754	20.86	63.842	11.573	68206746.189965	3	224.2091	1.88408e-03	7.39907e-04
2023/12/18	03:35:18	ok	ok	235.0060	18.358	0.030754	20.79	63.952	11.544	66274329.038844	9	235.0722	4.63238e-05	2.87967e-04
2023/12/18	03:40:18	ok	ok	234.9960	18.356	0.030754	20.76	64.027	11.540	62428213.719167	11	235.0749	4.38821e-05	2.52700e-04
2023/12/18	03:45:18	ok	ok	234.9820	18.357	0.030754	20.72	64.100	11.524	60210734.363433	11	235.0525	4.40102e-05	2.07410e-04
2023/12/18	03:50:18	ok	ok	235.0440	18.365	0.030754	20.83	63.806	11.546	65190214.582109	9	235.1638	4.53168e-05	5.74137e-04
2023/12/18	03:55:18	ok	ok	235.0480	18.362	0.030754	20.87	63.752	11.565	63310454.482685	12	235.1010	4.64041e-05	3.10922e-04
2023/12/18	04:00:18	ok	ok	235.0820	18.367	0.030754	20.90	63.719	11.579	62767932.387778	6	235.2116	4.21664e-05	3.12587e-04
2023/12/18	04:05:18	ok	ok	235.0920	18.372	0.030754	20.91	63.833	11.609	63195432.374788	8	235.1775	4.50870e-05	3.50346e-04
2023/12/18	04:10:18	ok	ok	235.1020	18.370	0.030754	20.94	63.848	11.630	61419942.658025	11	235.1710	4.39904e-05	2.49502e-04
2023/12/18	04:15:18	ok	ok	235.1300	18.373	0.030754	20.98	63.764	11.643	66378985.813201	5	235.1753	4.84098e-05	2.66590e-04
2023/12/18	04:20:18	ok	ok	235.1580	18.375	0.030754	21.00	63.848	11.669	69005168.542225	2	223.6589	1.96286e-03	8.98564e-17
2023/12/18	04:25:18	--	ok	235.2000	18.382	0.030754	21.03	63.812	11.681	69034955.115036	2	301.6467	-1.37066e-03	1.33250e-16
2023/12/18	04:25:24	ok	ok	234.9580	18.345	0.030742	21.06	63.716	11.683	66956888.725142	8	234.9886	5.77617e-05	5.63130e-04
2023/12/18	04:30:24	ok	ok	234.9480	18.346	0.030742	20.89	64.041	11.627	65508470.363237	3	258.6245	-3.65854e-03	6.40992e-03
2023/12/18	04:35:24	ok	ok	234.9220	18.344	0.030742	20.82	64.140	11.598	65006463.937216	6	234.8635	8.69412e-05	2.50400e-04
2023/12/18	04:40:24	ok	ok	234.9060	18.348	0.030742	20.77	64.192	11.578	62156983.653792	11	235.0241	4.49865e-05	3.97419e-04
2023/12/18	04:45:24	ok	ok	234.9300	18.346	0.030742	20.79	64.082	11.568	64493292.889704	3	253.9779	-2.66424e-03	9.68192e-04
2023/12/18	04:50:24	ok	ok	234.9700	18.355	0.030742	20.90	63.880	11.608	63784708.860097	4	235.1473	4.68361e-05	4.89580e-04
2023/12/18	04:55:24	ok	ok	235.0060	18.355	0.030742	20.96	63.880	11.646	63662540.877778	7	234.9585	8.21207e-05	2.38562e-04
2023/12/18	05:00:24	ok	ok	235.0300	18.359	0.030742	20.97	63.915	11.662	67324854.287867	4	236.7120	-1.05005e-04	1.87579e-02
2023/12/18	05:05:24	ok	ok	235.0520	18.361	0.030742	20.97	63.862	11.652	64166751.119613	6	235.0240	8.81771e-05	2.79922e-04
2023/12/18	05:10:24	ok	ok	235.0580	18.366	0.030742	21.06	63.931	11.722	61553751.094805	9	235.1441	4.54083e-05	3.15220e-04
2023/12/18	05:15:24	ok	ok	235.0840	18.365	0.030742	21.03	63.925	11.701	65460045.827964	4	235.2492	4.74317e-05	4.24223e-04
2023/12/18	05:20:24	ok	ok	235.1080	18.367	0.030742	21.03	63.934	11.703	65379642.750322	4	230.3747	5.48214e-05	2.62467e-02
2023/12/18	05:25:24	ok	ok	235.1320	18.372	0.030742	21.07	63.934	11.732	66073269.878828	3	237.1555	-7.98438e-04	1.07557e-02
2023/12/18	05:30:24	ok	ok	235.0660	18.363	0.030742	20.94	64.154	11.685	64948752.431374	5	235.2590	4.07788e-05	5.78954e-04
2023/12/18	05:35:24	ok	ok	235.0800	18.366	0.030742	20.90	64.218	11.670	67259985.003302	2	259.7008	1.99133e-03	3.46080e-16
2023/12/18	05:40:24	ok	ok	235.0440	18.363	0.030742	20.83	64.263	11.629	67171401.773014	2	280.1222	-5.90538e-03	6.49673e-16
2023/12/18	05:45:24	ok	ok	235.0380	18.363	0.030742	20.82	64.213	11.611	67398616.008248	8	235.0452	5.31999e-05	5.30907e-04
2023/12/18	05:50:24	ok	ok	235.0820	18.369	0.030742	20.91	63.995	11.638	66228503.476506	9	234.9939	7.37898e-05	7.85357e-04
2023/12/18	05:55:24	ok	ok	235.1220	18.373	0.030742	20.98	63.989	11.684	70401726.813027	3	246.4471	-2.33187e-03	1.31096e-02
2023/12/18	06:00:24	ok	ok	235.0980	18.371	0.030742	21.00	63.940	11.686	63706029.173905	9	235.2049	4.48691e-05	3.07277e-04
2023/12/18	06:05:24	ok	ok	235.1320	18.374	0.030742	21.01	63.984	11.703	64930007.441375	5	235.2805	4.37501e-05	4.81574e-04
2023/12/18	06:10:24	ok	ok	235.1740	18.378	0.030742	21.00	64.021	11.701	67601821.056976	3	270.6610	-4.22898e-03	1.08370e-02
2023/12/18	06:15:24	ok	ok	235.1760	18.377	0.030742	21.04	63.999	11.724	67670000.144655	2	201.3656	6.28574e-03	2.99413e-16
2023/12/18	06:20:24	--	ok	235.2200	18.384	0.030742	21.07	63.993	11.743	66486397.556423	5	277.0168	-4.95342e-03	1.18248e-02
2023/12/18	06:20:31	ok	ok	235.0080	18.353	0.03073	21.07	63.975	11.740	68585786.516940	2	235.3289	1.74548e-05	8.58263e-16
2023/12/18	06:25:30	ok	ok	234.9980	18.351	0.03073	21.07	63.954	11.736	69334812.764447	3	249.6272	-2.76826e-03	1.24477e-02
2023/12/18	06:30:30	ok	ok	234.9900	18.351	0.03073	21.09	63.957	11.747	68499505.538055	2	280.5858	-5.94732e-03	4.53001e-16
2023/12/18	06:35:30	ok	ok	234.9700	18.352	0.03073	21.01	64.114	11.727	66398465.669800	4	235.2198	4.40689e-05	5.84993e-04
2023/12/18	06:40:30	ok	ok	234.9820	18.355	0.03073	20.93	64.254	11.694	69874965.296986	2	258.8756	-3.36409e-03	1.54682e-15
2023/12/18	06:45:30	ok	ok	234.9380	18.352	0.03073	20.90	64.277	11.681	68691265.293516	7	234.9185	5.65669e-05	4.52100e-04
2023/12/18	06:50:30	ok	ok	234.9100	18.346	0.03073	20.83	64.306	11.637	62259379.890990	10	234.9893	4.37964e-05	2.18968e-04
2023/12/18	06:55:30	ok	ok	234.9600	18.355	0.03073	20.93	64.118	11.670	67224645.406852	7	235.0196	4.91609e-05	1.83866e-04
2023/12/18	07:00:30	ok	ok	235.0100	18.358	0.03073	21.00	64.021	11.701	66520414.989191	8	235.0064	6.70406e-05	7.50727e-04
2023/12/18	07:05:30	ok	ok	235.0240	18.361	0.03073	21.00	64.053	11.707	65577414.975921	4	235.2100	3.75390e-05	1.31645e-04
2023/12/18	07:10:30	ok	ok	235.0660	18.366	0.03073	21.06	64.073	11.748	68155881.035814	5	268.9992	-4.09635e-03	9.88040e-03
2023/12/18	07:15:30	ok	ok	235.0460	18.364	0.03073	21.09	64.048	11.764	66612424.034829	2	234.8864	8.71787e-05	3.52778e-16
2023/12/18	07:20:30	ok	ok	235.0600	18.368	0.03073	21.09	64.048	11.764	61632048.327431	12	235.1063	4.49277e-05	3.01668e-04
2023/12/18	07:25:30	ok	ok	235.0940	18.366	0.03073	21.11	64.013	11.778	66564544.422202	5	235.1879	4.75796e-05	2.39850e-04
2023/12/18	07:30:30	ok	ok	235.1140	18.367	0.03073	21.13	64.067	11.797	68523382.994176	2	235.3967	1.30969e-05	1.84301e-15
2023/12/18	07:35:30	ok	ok	235.1020	18.368	0.03073	21.13	64.025	11.789	66855128.991575	4	235.3365	3.88755e-05	3.32393e-04
2023/12/18	07:40:30	--	--	235.1400	18.375	0.03073	21.18	64.025	11.827	69039589.142922	2	252.8119	4.76672e-03	1.31106e-15
2023/12/18	07:40:36	--	ok	235.2000	18.374	0.03073	21.20	63.998	11.833	67303751.173923	7	235.2206	5.82706e-05	4.49026e-04
2023/12/18	07:40:43	ok	ok	234.8880	18.338	0.030718	21.14	63.966	11.787	64693690.312869	5	234.9143	6.10388e-05	7.79882e-04
2023/12/18	07:45:43	ok	ok	234.9520	18.346	0.030718	21.18	64.007	11.824	67873449.831691	2	293.8078	-7.36142e-03	8.23675e-16
2023/12/18	07:50:43	ok	ok	234.8940	18.344	0.030718	21.04	64.254	11.771	65615291.468439	6	235.1656	4.78212e-05	1.19364e-03
2023/12/18	07:55:43	ok	ok	234.8820	18.339	0.030718	20.98	64.324	11.745	67479543.715707	4	239.7622	-1.25909e-04	3.73257e-02
2023/12/18	08:00:43	ok	ok	234.8380	18.340	0.030718	20.94	64.315	11.715	64899457.638069	10	234.9613	4.44661e-05	3.65449e-04
2023/12/18	08:05:43	ok	ok	234.9460	18.354	0.030718	21.10	64.050	11.775	71148237.418075	4	231.1980	6.56875e-04	1.36734e-02
2023/12/18	08:10:43	ok	ok	234.9600	18.353	0.030718	21.13	64.016	11.787	70590528.426345	2	242.6933	-1.11702e-03	7.45281e-16
2023/12/18	08:15:43	ok	ok	234.9480	18.350	0.030718	21.13	64.067	11.797	64825798.882053	9	235.0575	4.37488e-05	3.25021e-04
2023/12/18	08:20:43	ok	ok	234.9940	18.354	0.030718	21.16	64.082	11.819	71050077.581230	2	280.5042	-5.94458e-03	2.14940e-16
2023/12/18	08:25:43	ok	ok	235.0080	18.358	0.030718	21.21	63.970	11.837	67748982.312420	5	235.3529	2.90912e-05	5.71927e-04
2023/12/18	08:30:43	ok	ok	235.0340	18.361	0.030718	21.21	63.990	11.841	67156598.564922	5	235.2415	4.54733e-05	4.13590e-04
2023/12/18	08:35:43	ok	ok	235.0700	18.363	0.030718	21.24	64.027	11.868	69709156.611949	4	250.3777	-1.46184e-04	3.35869e-02
2023/12/18	08:40:43	ok	ok	235.0260	18.357	0.030718	21.24	63.966	11.857	64247457.916150	11	235.1141	4.43995e-05	2.71593e-04
2023/12/18	08:45:43	ok	ok	235.0440	18.363	0.030718	21.26	64.030	11.878	65642680.282750	9	235.1454	4.46914e-05	2.66790e-04
2023/12/18	08:50:43	ok	ok	235.1120	18.369	0.030718	21.27	64.044	11.889	68766490.386267	2	224.9089	1.74563e-03	9.66544e-16
2023/12/18	08:55:43	ok	ok	235.1100	18.369	0.030718	21.28	64.063	11.902	64416147.403655	4	235.3065	3.85793e-05	2.38100e-04
2023/12/18	09:00:43	ok	ok	235.1140	18.369	0.030718	21.31	63.999	11.911	66108402.722771	5	235.2095	4.73762e-05	3.03238e-04
2023/12/18	09:05:43	ok	ok	235.1280	18.374	0.030718	21.33	63.990	11.918	65200386.559947	6	235.1914	4.96019e-05	3.44724e-04
2023/12/18	09:10:43	ok	ok	235.1440	18.377	0.030718	21.36	64.059	11.951	61825288.678848	11	235.2249	4.37507e-05	2.54196e-04
2023/12/18	09:15:43	ok	ok	235.1660	18.378	0.030718	21.34	64.076	11.945	65617393.126686	7	235.1988	4.81444e-05	3.82124e-04
2023/12/18	09:20:43	ok	ok	235.1760	18.380	0.030718	21.37	64.071	11.963	66645189.096200	9	235.2761	4.77546e-05	6.13484e-04
2023/12/18	09:25:43	--	ok	235.2100	18.386	0.030718	21.40	64.054	11.980	68264413.327982	2	195.7422	7.52601e-03	9.68603e-16
2023/12/18	09:25:50	ok	ok	235.0100	18.355	0.030706	21.44	63.993	11.998	62799926.880346	10	235.0572	4.42378e-05	2.43460e-04
2023/12/18	09:30:49	ok	ok	235.0080	18.355	0.030706	21.41	64.068	11.992	68688065.105645	3	229.7573	1.16623e-03	5.06964e-03
2023/12/18	09:35:49	ok	ok	235.0120	18.354	0.030706	21.42	63.999	11.988	67914676.260472	4	235.2306	3.48782e-05	1.70627e-04
2023/12/18	09:40:49	ok	ok	235.0460	18.362	0.030706	21.44	64.076	12.014	69485452.407218	3	262.6490	-4.02183e-03	3.53437e-03
2023/12/18	09:45:49	ok	ok	235.0180	18.360	0.030706	21.47	64.027	12.023	62686478.024204	11	235.1090	4.34782e-05	2.54563e-04
2023/12/18	09:50:49	ok	ok	235.0440	18.362	0.030706	21.47	64.027	12.023	67091170.988257	4	235.1878	4.32033e-05	2.64928e-04
2023/12/18	09:55:49	ok	ok	235.0780	18.365	0.030706	21.48	64.091	12.044	70211190.174422	4	230.3864	3.63690e-05	2.74145e-02
2023/12/18	10:00:49	ok	ok	235.1000	18.363	0.030706	21.50	64.085	12.054	69667886.148828	3	243.3579	-4.58620e-04	1.41462e-02
2023/12/18	10:05:49	ok	ok	235.0940	18.372	0.030706	21.52	64.050	12.066	68154956.821104	4	235.3562	3.70511e-05	4.50711e-04
2023/12/18	10:10:49	ok	ok	235.1280	18.369	0.030706	21.54	64.041	12.076	69162993.695872	3	240.8492	-1.07826e-03	4.85082e-03
2023/12/18	10:15:49	ok	ok	235.1280	18.368	0.030706	21.55	64.013	12.080	69720182.847529	3	224.9567	1.77337e-03	8.15900e-04
2023/12/18	10:20:49	ok	ok	235.1540	18.378	0.030706	21.61	64.022	12.123	67486928.695054	2	235.1314	6.74726e-05	1.70944e-16
2023/12/18	10:25:49	ok	ok	235.1780	18.378	0.030706	21.62	64.027	12.133	67948352.574260	5	235.3053	5.13226e-05	4.12360e-04
2023/12/18	10:30:49	--	ok	235.2140	18.379	0.030706	21.62	64.027	12.133	66611711.748469	3	234.0590	-4.89585e-04	1.39090e-02
2023/12/18	10:30:55	ok	ok	234.9880	18.348	0.030694	21.65	64.022	12.153	69428605.602744	8	235.0166	6.13140e-05	4.46571e-04
2023/12/18	10:35:55	ok	ok	235.0200	18.355	0.030694	21.67	64.025	12.162	65923543.678164	5	235.1258	4.88060e-05	6.32955e-04
2023/12/18	10:40:55	ok	ok	235.0380	18.355	0.030694	21.67	64.034	12.164	67884731.746640	2	235.3322	4.36414e-06	1.20773e-15
2023/12/18	10:45:55	ok	ok	235.0200	18.357	0.030694	21.70	64.050	12.188	65889421.130420	9	235.1172	4.39507e-05	3.53212e-04
2023/12/18	10:50:55	ok	ok	235.0380	18.362	0.030694	21.71	64.013	12.190	68434042.035700	7	235.2165	4.54532e-05	3.79096e-04
2023/12/18	10:55:55	ok	ok	235.0840	18.361	0.030694	21.75	64.030	12.223	70220324.953040	2	281.3011	-6.02958e-03	1.42351e-15
2023/12/18	11:00:55	ok	ok	235.0940	18.365	0.030694	21.78	64.027	12.242	66707036.379159	7	235.1383	5.86370e-05	5.27228e-04
2023/12/18	11:05:55	ok	ok	235.1300	18.372	0.030694	21.82	64.054	12.277	67168687.840788	5	235.3050	4.59563e-05	3.54967e-04
2023/12/18	11:10:55	ok	ok	235.1380	18.371	0.030694	21.82	64.022	12.271	64342522.247463	4	235.2929	4.80078e-05	4.43990e-04
2023/12/18	11:15:55	ok	ok	235.1440	18.372	0.030694	21.84	64.018	12.281	66762679.471301	10	235.2296	4.78369e-05	4.91379e-04
2023/12/18	11:20:55	ok	ok	235.1720	18.377	0.030694	21.82	64.063	12.279	69908588.118316	2	222.5478	2.15772e-03	1.62800e-15
2023/12/18	11:25:55	ok	ok	235.1880	18.382	0.030694	21.88	64.067	12.319	67834687.082782	5	235.2442	4.84506e-05	1.63655e-04
2023/12/18	11:30:55	ok	ok	235.1980	18.378	0.030694	21.91	64.071	12.341	68803494.461449	5	235.4250	4.32843e-05	4.06832e-04
2023/12/18	11:35:55	--	ok	235.2020	18.380	0.030694	21.95	64.048	12.367	69105749.224613	4	235.2892	4.97975e-05	2.23441e-05
2023/12/18	11:36:02	ok	ok	235.0160	18.350	0.030682	21.95	63.995	12.357	70407634.498431	4	237.2733	-8.25257e-05	4.75094e-02
2023/12/18	11:41:01	ok	ok	235.0220	18.358	0.030682	21.96	64.041	12.375	68889264.249670	9	235.0391	4.96421e-05	3.98950e-04
2023/12/18	11:46:01	ok	ok	235.0600	18.362	0.030682	22.01	64.027	12.403	66841908.119908	4	235.2628	3.80018e-05	2.15074e-04
2023/12/18	11:51:01	ok	ok	235.0780	18.370	0.030682	22.02	64.062	12.419	64711019.857281	10	235.1678	4.33147e-05	2.58762e-04
2023/12/18	11:56:01	ok	ok	235.0880	18.368	0.030682	22.02	64.112	12.429	68820414.030331	4	235.3171	3.68460e-05	2.55601e-04
2023/12/18	12:01:01	ok	ok	235.0900	18.368	0.030682	22.04	64.146	12.447	67321578.933814	10	235.1551	4.48142e-05	2.59988e-04
2023/12/18	12:06:01	ok	ok	235.0080	18.356	0.030682	21.77	64.718	12.364	67863475.278811	6	235.4997	8.90220e-06	8.60357e-04
2023/12/18	12:11:01	ok	ok	234.8240	18.327	0.030682	21.24	65.660	12.171	72258272.420490	3	267.7921	-3.96968e-03	1.00392e-02
2023/12/18	12:16:01	--	ok	234.7300	18.321	0.030682	20.94	65.898	12.003	70330297.346142	4	239.4167	-1.26218e-04	3.52859e-02
2023/12/18	12:16:08	ok	ok	235.0560	18.361	0.030697	21.00	65.856	12.036	70198301.892064	3	236.2031	-8.69520e-05	7.08958e-04
2023/12/18	12:21:07	ok	ok	234.8960	18.349	0.030697	20.76	65.953	11.887	66449579.544499	4	235.0299	4.53998e-05	3.81603e-04
2023/12/18	12:26:07	ok	ok	234.8360	18.343	0.030697	20.62	65.913	11.782	70616173.638785	4	276.8065	-4.75999e-03	1.29471e-02
2023/12/18	12:31:07	--	ok	234.7760	18.341	0.030697	20.49	65.930	11.696	67144991.874676	4	234.9520	4.72053e-05	3.11037e-04
2023/12/18	12:31:14	ok	ok	235.0740	18.376	0.030709	20.53	65.916	11.723	71141114.489553	3	238.4468	-9.71917e-04	9.66616e-03
2023/12/18	12:36:13	ok	ok	234.9540	18.367	0.030709	20.43	65.948	11.661	68630106.891360	5	235.1070	4.66624e-05	3.94611e-04
2023/12/18	12:41:13	ok	ok	234.9160	18.364	0.030709	20.35	65.953	11.604	67473106.242524	3	234.8273	9.41217e-05	3.42001e-04
2023/12/18	12:46:13	ok	ok	234.9180	18.364	0.030709	20.29	65.849	11.548	69266296.828628	3	234.6773	4.44285e-04	6.68799e-03
2023/12/18	12:51:13	ok	ok	234.8740	18.355	0.030709	20.22	65.826	11.497	65096070.905944	8	234.9970	4.58280e-05	5.25499e-04
2023/12/18	12:56:13	ok	ok	234.8560	18.354	0.030709	20.16	65.817	11.458	69623925.522819	6	234.8298	7.63347e-05	1.71005e-04
2023/12/18	13:01:13	ok	ok	234.8160	18.354	0.030709	20.13	65.844	11.443	63508670.692089	8	234.9328	4.40120e-05	4.37056e-04
2023/12/18	13:06:13	ok	ok	234.8460	18.352	0.030709	20.08	65.776	11.394	71444800.052660	3	226.5566	1.50788e-03	1.86955e-03
2023/12/18	13:11:13	--	ok	234.7960	18.349	0.030709	20.02	65.776	11.356	68424848.733954	4	234.9213	4.64850e-05	2.55581e-04
2023/12/18	13:11:20	ok	ok	235.0820	18.383	0.030721	20.11	65.748	11.409	68405144.165816	2	235.1189	5.68704e-05	8.92403e-16
2023/12/18	13:16:19	ok	ok	235.0060	18.378	0.030721	20.05	65.739	11.368	69225728.903366	4	235.0639	4.94090e-05	2.32122e-04
2023/12/18	13:21:19	ok	ok	235.0060	18.376	0.030721	20.01	65.682	11.332	69816533.169549	3	246.1294	-1.73794e-03	2.26582e-03
2023/12/18	13:26:19	ok	ok	234.9780	18.371	0.030721	20.02	65.675	11.339	66245967.639633	4	235.1906	4.30002e-05	4.53739e-04
2023/12/18	13:31:19	ok	ok	234.9580	18.372	0.030721	19.96	65.655	11.297	64252524.025608	9	235.0732	4.48379e-05	4.11135e-04
2023/12/18	13:36:19	ok	ok	234.9660	18.369	0.030721	19.96	65.583	11.284	67389355.643675	3	226.5276	1.49340e-03	9.71251e-04
2023/12/18	13:41:19	ok	ok	234.9620	18.369	0.030721	19.93	65.609	11.270	70045420.240887	2	296.0286	-3.57107e-04	6.07221e-16
2023/12/18	13:46:19	ok	ok	234.9620	18.366	0.030721	19.95	65.531	11.265	68213504.547994	2	250.0095	1.02173e-02	1.12540e-15
2023/12/18	13:51:19	ok	ok	234.9520	18.367	0.030721	19.92	65.515	11.245	71417876.865422	2	198.0422	6.96385e-03	1.18344e-15
2023/12/18	13:56:19	ok	ok	234.9480	18.369	0.030721	19.92	65.496	11.241	67757133.834727	3	251.5271	-2.96846e-03	1.10720e-02
2023/12/18	14:01:19	ok	ok	234.9360	18.366	0.030721	19.89	65.492	11.221	70113978.418994	2	240.5422	-8.03136e-04	1.12093e-15
2023/12/18	14:06:19	ok	ok	234.9280	18.366	0.030721	19.86	65.476	11.201	70234562.243799	3	242.3265	-1.37299e-03	5.69033e-03
2023/12/18	14:11:19	ok	ok	234.9480	18.368	0.030721	19.88	65.478	11.210	70949980.864662	2	279.4033	-5.83745e-03	1.01723e-15
2023/12/18	14:16:19	ok	ok	234.9280	18.367	0.030721	19.85	65.403	11.178	70158075.797978	2	296.3976	-4.38345e-04	3.83562e-16
2023/12/18	14:21:19	ok	ok	234.9380	18.366	0.030721	19.86	65.316	11.174	68835677.768494	2	195.9589	7.43097e-03	1.19602e-15
2023/12/18	14:26:19	ok	ok	234.9380	18.365	0.030721	19.86	65.325	11.175	72097474.176067	3	251.2764	-2.80862e-03	8.79805e-03
2023/12/18	14:31:19	ok	ok	234.9300	18.369	0.030721	19.88	65.336	11.186	66355781.812449	6	235.0113	4.80418e-05	1.83554e-04
2023/12/18	14:36:19	ok	ok	234.9680	18.369	0.030721	19.91	65.220	11.185	68709457.458645	4	255.5283	-3.56619e-03	1.13283e-02
2023/12/18	14:41:19	ok	ok	234.9760	18.375	0.030721	19.93	65.235	11.205	67873525.949129	3	243.7396	-1.41903e-03	2.68869e-03
2023/12/18	14:46:19	ok	ok	234.9780	18.374	0.030721	19.96	65.138	11.208	67375724.665060	5	235.0412	5.37682e-05	4.03840e-04
2023/12/18	14:51:19	ok	ok	234.9760	18.371	0.030721	19.93	65.153	11.191	67795697.405626	3	246.3183	-1.89306e-03	4.72401e-03
2023/12/18	14:56:19	ok	ok	234.9800	18.369	0.030721	19.93	65.193	11.198	68327081.337093	3	233.8607	5.77281e-04	6.63085e-03
2023/12/18	15:01:19	ok	ok	234.9840	18.369	0.030721	19.91	65.220	11.185	66596130.543978	3	247.5422	-2.10290e-03	5.39933e-03
2023/12/18	15:06:19	ok	ok	234.9880	18.373	0.030721	19.91	65.148	11.173	66313982.102564	3	234.1469	6.95207e-05	2.93303e-03
2023/12/18	15:11:19	ok	ok	234.9840	18.375	0.030721	19.92	65.151	11.182	69449243.457582	3	253.3819	-3.17309e-03	1.05684e-02
2023/12/18	15:16:19	ok	ok	235.0040	18.374	0.030721	19.93	65.133	11.188	68908260.349745	2	305.0089	-2.04932e-03	1.47336e-15
2023/12/18	15:21:19	ok	ok	235.0160	18.375	0.030721	19.96	65.097	11.201	68739327.558463	2	298.9238	-9.13895e-04	2.35215e-15
2023/12/18	15:26:19	ok	ok	235.0320	18.376	0.030721	19.98	65.060	11.205	67524351.782481	3	213.0318	3.38320e-03	9.63193e-03
2023/12/18	15:31:19	ok	ok	235.0320	18.378	0.030721	19.99	65.029	11.208	67783095.018290	4	231.3629	6.69295e-05	2.41402e-02
2023/12/18	15:36:19	--	--	250.4040	18.374	0.030721	19.98	65.028	11.199	8491366.053537	1	231.3629	6.69151e-05	4.32221e+06
2023/12/18	15:36:25	ok	ok	235.0280	18.378	0.030721	19.98	65.069	11.206	70892798.259340	3	235.1681	4.01241e-05	7.36539e-05
2023/12/18	15:41:25	ok	ok	234.9960	18.373	0.030721	19.88	65.153	11.155	70668516.475882	2	250.3143	1.01383e-02	7.18116e-16
2023/12/18	15:46:25	ok	ok	235.0080	18.379	0.030721	19.86	65.193	11.153	70219300.075831	3	253.7767	-3.24926e-03	1.07652e-02
2023/12/18	15:51:25	ok	ok	235.0220	18.381	0.030721	19.89	65.002	11.137	69812103.247808	2	218.7367	2.80705e-03	9.36980e-16
2023/12/18	15:56:25	ok	ok	235.0660	18.381	0.030721	19.95	64.973	11.169	68057732.465037	2	297.4383	-7.71238e-03	4.05405e-16
2023/12/18	16:01:25	ok	ok	235.0800	18.385	0.030721	19.98	64.956	11.187	66751378.514884	3	245.8896	-1.51073e-03	1.20579e-03
2023/12/18	16:06:25	ok	ok	235.0720	18.387	0.030721	19.99	64.897	11.186	67688127.040385	2	298.7071	-8.63484e-04	1.21105e-15
2023/12/18	16:11:25	ok	ok	235.0880	18.384	0.030721	20.01	64.929	11.202	66944378.107689	2	235.0514	5.22243e-05	2.70379e-16
2023/12/18	16:16:25	ok	ok	235.0980	18.387	0.030721	20.04	64.933	11.220	66830030.907119	3	230.7768	9.95548e-04	4.48134e-03
2023/12/18	16:21:25	ok	ok	235.1140	18.388	0.030721	20.04	64.895	11.213	69076669.085805	2	235.8133	-5.23567e-05	8.69128e-16
2023/12/18	16:26:25	ok	ok	235.1140	18.387	0.030721	20.01	64.910	11.198	68800958.378877	2	270.1383	-4.72438e-03	1.48792e-16
2023/12/18	16:31:25	ok	ok	235.1080	18.383	0.030721	20.01	64.941	11.204	70242564.627349	2	323.9078	-5.26184e-03	1.38739e-15
2023/12/18	16:36:25	ok	ok	235.1140	18.385	0.030721	19.99	64.897	11.186	70745611.399611	3	233.1699	7.34130e-04	7.02389e-03
2023/12/18	16:41:25	ok	ok	235.0860	18.386	0.030721	19.98	64.936	11.184	70296056.643308	2	271.0392	-4.84793e-03	1.48297e-16
2023/12/18	16:46:25	ok	ok	235.0800	18.389	0.030721	19.96	64.974	11.180	71997179.829386	3	244.1253	-1.43823e-03	2.41937e-03
2023/12/18	16:51:25	ok	ok	235.0660	18.386	0.030721	19.92	65.006	11.157	62777751.871108	11	235.1676	4.41717e-05	2.36562e-04
2023/12/18	16:56:25	ok	ok	235.0860	18.385	0.030721	19.91	64.996	11.147	67069633.186489	3	252.2631	-3.06633e-03	1.19725e-02
2023/12/18	17:01:25	ok	ok	235.0640	18.383	0.030721	19.88	64.961	11.122	68423023.414336	2	241.0233	-8.57753e-04	1.66139e-15
2023/12/18	17:06:25	ok	ok	235.0660	18.382	0.030721	19.91	64.977	11.144	68003773.608074	2	296.5476	-1.15198e-02	4.06623e-16
2023/12/18	17:11:25	ok	ok	235.0640	18.386	0.030721	19.92	64.947	11.147	70441027.146971	2	275.0708	9.81734e-05	2.06650e-16
2023/12/18	17:16:25	ok	ok	235.0640	18.389	0.030721	19.89	64.984	11.134	66081607.556077	4	235.3133	3.57057e-05	3.85112e-04
2023/12/18	17:21:25	ok	ok	235.0240	18.383	0.030721	19.82	65.115	11.111	24933590.090422	13	250.8994	6.42372e-05	4.15340e-02
2023/12/18	17:26:25	ok	ok	235.0320	18.378	0.030721	19.78	65.066	11.075	68241615.035810	2	235.4678	-4.36690e-06	1.67686e-15
2023/12/18	17:31:25	ok	ok	235.0020	18.372	0.030721	19.71	65.097	11.034	66136961.475305	5	235.1270	4.39654e-05	5.30654e-04
2023/12/18	17:36:25	ok	ok	235.0280	18.381	0.030721	19.77	64.955	11.048	65962445.526448	8	235.0932	5.01201e-05	2.99129e-04
2023/12/18	17:41:25	ok	ok	235.0440	18.382	0.030721	19.77	64.964	11.049	68827801.532761	2	280.2142	-5.92685e-03	3.20745e-16
2023/12/18	17:46:25	ok	ok	235.0440	18.382	0.030721	19.77	64.964	11.049	67667265.974554	5	235.1261	4.43366e-05	3.52124e-04
2023/12/18	17:51:25	ok	ok	235.0700	18.386	0.030721	19.79	64.938	11.062	68970331.388251	3	241.6598	-2.03019e-03	2.09497e-02
2023/12/18	17:56:25	ok	ok	235.0700	18.383	0.030721	19.81	64.858	11.059	69773938.192830	2	250.5786	1.01067e-02	7.17359e-16
2023/12/18	18:01:25	ok	ok	235.0800	18.384	0.030721	19.79	64.895	11.055	68664174.250892	2	204.1433	5.69887e-03	3.93786e-16
2023/12/18	18:06:25	ok	ok	235.0720	18.384	0.030721	19.79	64.927	11.060	70506304.302957	2	331.5167	-6.46935e-03	8.13329e-16
2023/12/18	18:11:25	ok	ok	235.0600	18.386	0.030721	19.78	64.874	11.043	69666202.923033	4	235.0403	6.93509e-05	1.07412e-04
2023/12/18	18:16:25	ok	ok	235.0840	18.388	0.030721	19.81	64.961	11.077	71422511.845310	2	296.5738	-4.53456e-04	1.35529e-16
2023/12/18	18:21:25	ok	ok	235.1040	18.385	0.030721	19.82	64.901	11.075	69745909.855233	3	243.1770	-1.50860e-03	6.55100e-03
2023/12/18	18:26:25	ok	ok	235.1080	18.386	0.030721	19.84	64.842	11.074	69272265.691836	2	270.0792	-4.72807e-03	2.23237e-16
2023/12/18	18:31:25	ok	ok	235.1200	18.388	0.030721	19.82	64.851	11.066	66920783.858796	2	271.0167	-4.84033e-03	4.97445e-16
2023/12/18	18:36:25	ok	ok	235.1120	18.388	0.030721	19.84	64.822	11.070	67666746.576234	8	235.2449	4.89751e-05	5.83319e-04
2023/12/18	18:41:25	ok	ok	235.1300	18.392	0.030721	19.82	64.810	11.059	64268401.413842	9	235.2626	4.89954e-05	5.30912e-04
2023/12/18	18:46:25	ok	ok	235.1600	18.390	0.030721	19.85	64.804	11.076	63743323.215266	3	223.6084	9.55678e-04	1.95839e-02
2023/12/18	18:51:25	ok	ok	235.1580	18.388	0.030721	19.85	64.823	11.079	65424346.756398	2	274.6533	-4.76495e-03	2.92692e-16
2023/12/18	18:56:25	ok	ok	235.1440	18.391	0.030721	19.79	64.877	11.052	64400729.653858	3	251.0798	-2.97682e-03	1.29098e-02
2023/12/18	19:01:25	ok	ok	235.1280	18.394	0.030721	19.84	64.854	11.076	67774112.236519	7	235.1353	5.52198e-05	4.57254e-04
2023/12/18	19:06:25	ok	ok	235.1340	18.395	0.030721	19.86	64.826	11.090	63494911.845259	10	235.3079	4.57220e-05	5.48573e-04
2023/12/18	19:11:25	ok	ok	235.1640	18.392	0.030721	19.82	64.831	11.063	66602926.296316	3	251.3571	-2.79931e-03	9.23054e-03
2023/12/18	19:16:25	ok	ok	235.1260	18.396	0.030721	19.81	64.878	11.062	63577049.038620	10	235.2572	4.57836e-05	3.84155e-04
2023/12/18	19:21:25	ok	ok	235.1200	18.391	0.030721	19.74	65.029	11.041	66351067.947459	3	230.9657	1.05658e-03	6.23512e-03
2023/12/18	19:26:25	ok	ok	235.1140	18.391	0.030721	19.68	65.032	11.006	67519803.258193	2	277.9817	-5.66936e-03	4.08972e-16
2023/12/18	19:31:25	ok	ok	235.0840	18.387	0.030721	19.65	65.066	10.993	70145071.819757	2	294.2619	-1.11626e-02	4.09782e-16
2023/12/18	19:36:25	ok	ok	235.1260	18.393	0.030721	19.74	64.868	11.014	71738482.035325	2	242.0633	-1.00758e-03	8.46687e-16
2023/12/18	19:41:25	ok	ok	235.1160	18.391	0.030721	19.75	64.840	11.018	67111160.652123	10	235.1782	4.98482e-05	5.56289e-04
2023/12/18	19:46:25	ok	ok	235.1260	18.396	0.030721	19.77	64.771	11.017	69884979.236904	3	253.9095	-3.26507e-03	1.11117e-02
2023/12/18	19:51:25	ok	ok	235.1460	18.400	0.030721	19.82	64.781	11.054	66771869.492377	6	235.0897	5.35925e-05	5.01473e-04
2023/12/18	19:56:25	ok	ok	235.1420	18.398	0.030721	19.81	64.787	11.047	67435372.957371	8	235.1690	5.04395e-05	4.87710e-04
2023/12/18	20:01:25	ok	ok	235.1840	18.401	0.030721	19.86	64.776	11.081	70387982.758983	2	270.1109	-4.74652e-03	9.98227e-16
2023/12/18	20:06:25	ok	ok	235.1780	18.399	0.030721	19.88	64.768	11.089	67155070.739362	5	235.2664	4.67679e-05	2.70262e-04
2023/12/18	20:11:25	ok	ok	235.1960	18.405	0.030721	19.92	64.704	11.105	69605002.941899	4	235.3329	4.78052e-05	9.68711e-05
2023/12/18	20:16:25	ok	ok	235.1900	18.402	0.030721	19.89	64.739	11.092	67416478.365376	6	235.4249	4.55100e-05	2.86921e-04
2023/12/18	20:21:25	--	ok	235.2200	18.410	0.030721	19.92	64.726	11.109	70458938.604698	3	251.7996	-2.85941e-03	9.83577e-03
2023/12/18	20:21:32	ok	ok	235.0200	18.382	0.030709	19.93	64.746	11.121	64939824.262762	11	235.1040	4.50155e-05	2.09434e-04
2023/12/18	20:26:31	ok	ok	235.0160	18.378	0.030709	19.96	64.712	11.135	68244345.500006	3	235.1681	3.86769e-05	1.09175e-04
2023/12/18	20:31:31	ok	ok	235.0220	18.381	0.030709	19.98	64.681	11.140	64518403.694831	12	235.0902	4.48341e-05	1.99522e-04
2023/12/18	20:36:31	ok	ok	235.0660	18.386	0.030709	20.01	64.698	11.162	69225295.093938	2	238.8044	-5.34167e-04	1.19017e-15
2023/12/18	20:41:31	ok	ok	235.0680	18.383	0.030709	19.98	64.723	11.147	71645367.462635	2	282.3381	2.45131e-03	8.05324e-16
2023/12/18	20:46:31	ok	ok	235.1020	18.384	0.030709	20.04	64.671	11.174	68826035.414723	3	243.4400	-1.56458e-03	6.65024e-03
2023/12/18	20:51:31	ok	ok	235.1040	18.386	0.030709	20.01	64.627	11.149	71731473.249744	3	250.7414	-2.93007e-03	1.28147e-02
2023/12/18	20:56:31	ok	ok	235.1040	18.387	0.030709	20.02	64.680	11.167	69525343.361033	3	247.3221	-1.05517e-03	1.37339e-02
2023/12/18	21:01:31	ok	ok	235.0980	18.389	0.030709	20.02	64.700	11.171	67115289.160545	6	235.0649	7.40688e-05	1.47948e-04
2023/12/18	21:06:31	ok	ok	235.1100	18.389	0.030709	20.01	64.698	11.162	69064575.380674	6	235.0574	8.24520e-05	2.30237e-04
2023/12/18	21:11:31	ok	ok	235.1320	18.391	0.030709	20.02	64.689	11.169	69289894.625725	2	231.0200	7.21572e-04	8.87161e-16
2023/12/18	21:16:31	ok	ok	235.1040	18.389	0.030709	20.05	64.714	11.191	67546846.305993	6	235.0708	7.59136e-05	2.01493e-04
2023/12/18	21:21:31	ok	ok	235.1480	18.396	0.030709	20.08	64.689	11.206	70378014.337016	2	268.9539	-4.60073e-03	1.21641e-15
2023/12/18	21:26:31	ok	ok	235.1320	18.394	0.030709	20.08	64.718	11.211	69553924.258820	7	235.1030	5.56882e-05	3.77804e-04
2023/12/18	21:31:31	ok	ok	235.1360	18.397	0.030709	20.09	64.712	11.218	68642807.557311	6	235.2734	4.72791e-05	3.05013e-04
2023/12/18	21:36:31	ok	ok	235.1400	18.393	0.030709	20.05	64.823	11.210	70109844.753184	2	284.7905	-9.63288e-03	2.09458e-15
2023/12/18	21:41:31	ok	ok	235.1320	18.394	0.030709	20.01	64.910	11.198	69652192.104214	3	252.9880	-2.97152e-03	7.90141e-03
2023/12/18	21:46:31	ok	ok	235.1100	18.390	0.030709	19.95	64.881	11.153	70799643.528221	3	242.3605	-1.80668e-03	1.43209e-02
2023/12/18	21:51:31	ok	ok	235.1640	18.397	0.030709	20.05	64.776	11.201	69776976.187823	3	251.3194	-2.79529e-03	8.89953e-03
2023/12/18	21:56:31	ok	ok	235.1780	18.404	0.030709	20.05	64.744	11.196	70400810.481651	3	242.0190	-1.96210e-03	1.84685e-02
2023/12/18	22:01:31	ok	ok	235.1760	18.403	0.030709	20.09	64.730	11.221	68177511.042003	4	235.1969	5.96447e-05	4.09965e-05
2023/12/18	22:06:31	ok	ok	235.1660	18.400	0.030709	20.09	64.739	11.223	67855748.676190	7	235.1333	5.46540e-05	3.88915e-04
2023/12/18	22:11:31	ok	ok	235.1940	18.402	0.030709	20.09	64.762	11.227	67593068.345504	3	263.8349	-3.44253e-03	1.02344e-02
2023/12/18	22:16:31	ok	ok	235.1900	18.403	0.030709	20.11	64.744	11.234	68556345.093923	3	235.2294	5.10643e-05	2.43286e-05
2023/12/18	22:21:31	--	ok	235.2040	18.406	0.030709	20.12	64.695	11.235	68911826.435809	2	243.0322	-1.13988e-03	3.30774e-16
2023/12/18	22:21:38	ok	ok	234.9860	18.371	0.030698	20.09	64.680	11.213	69306377.972334	3	211.9084	3.56447e-03	1.01605e-02
2023/12/18	22:26:37	ok	ok	234.9900	18.375	0.030698	20.13	64.707	11.246	71081012.007210	3	245.5596	-8.06768e-04	1.39810e-02
2023/12/18	22:31:37	ok	ok	235.0060	18.379	0.030698	20.12	64.755	11.245	68330508.415806	2	235.1024	4.68647e-05	1.00055e-15
2023/12/18	22:36:37	ok	ok	235.0320	18.380	0.030698	20.15	64.718	11.256	70111264.818256	3	257.9233	-3.06507e-03	3.21139e-03
2023/12/18	22:41:37	ok	ok	235.0040	18.378	0.030698	20.12	64.767	11.247	65519646.344248	7	235.0966	4.46064e-05	3.41152e-04
2023/12/18	22:46:37	ok	ok	235.0420	18.382	0.030698	20.16	64.691	11.262	67421899.873927	5	235.1189	4.94428e-05	1.79929e-04
2023/12/18	22:51:37	ok	ok	235.0680	18.383	0.030698	20.18	64.735	11.278	69809201.566107	2	203.7333	5.75536e-03	7.89156e-16
2023/12/18	22:56:37	ok	ok	235.0560	18.381	0.030698	20.21	64.657	11.284	69531990.487036	5	235.1969	4.98296e-05	3.33698e-04
2023/12/18	23:01:37	ok	ok	235.0660	18.381	0.030698	20.18	64.753	11.282	71098627.084912	2	293.9143	-9.62794e-03	1.36755e-16
2023/12/18	23:06:37	ok	ok	235.0580	18.386	0.030698	20.19	64.717	11.284	67362836.550997	2	235.0425	6.89363e-05	8.55045e-17
2023/12/18	23:11:37	ok	ok	235.0680	18.388	0.030698	20.19	64.735	11.287	66530407.482319	2	235.0276	7.12922e-05	5.20136e-16
2023/12/18	23:16:37	ok	ok	235.0780	18.389	0.030698	20.22	64.712	11.303	67106237.417724	6	235.0407	7.62808e-05	1.28110e-04
2023/12/18	23:21:37	ok	ok	235.0840	18.389	0.030698	20.18	64.735	11.278	68977337.792648	6	235.2201	4.70306e-05	3.77486e-04
2023/12/18	23:26:37	ok	ok	235.0840	18.388	0.030698	20.15	64.718	11.256	69534057.992929	2	294.6167	-5.23838e-05	1.12503e-15
2023/12/18	23:31:37	ok	ok	235.0920	18.392	0.030698	20.18	64.776	11.286	68299487.685486	4	235.2699	4.68663e-05	3.16280e-04
2023/12/18	23:36:37	ok	ok	235.1000	18.388	0.030698	20.16	64.723	11.267	70534830.130785	3	245.6011	-2.22005e-03	1.32649e-02
2023/12/18	23:41:37	ok	ok	235.0880	18.388	0.030698	20.16	64.823	11.285	70305405.452128	5	235.2787	4.80723e-05	4.61431e-04
2023/12/18	23:46:37	ok	ok	235.1100	18.391	0.030698	20.19	64.817	11.302	68512170.775218	5	235.2496	5.00760e-05	4.23056e-04
2023/12/18	23:51:37	ok	ok	235.0980	18.387	0.030698	20.13	64.860	11.272	67301231.286481	4	235.2880	4.66164e-05	4.14531e-04
2023/12/18	23:56:37	ok	ok	235.0640	18.386	0.030698	20.05	64.947	11.231	67697065.518141	5	235.1851	4.74492e-05	3.36817e-04
2023/12/19	00:01:37	ok	ok	235.0360	18.386	0.030698	20.01	65.002	11.214	68485602.139181	7	235.1145	5.06866e-05	1.51048e-04
2023/12/19	00:06:37	ok	ok	235.0780	18.388	0.030698	20.07	64.878	11.230	69453945.854502	3	239.5008	-1.07296e-03	8.39058e-03
2023/12/19	00:11:37	ok	ok	235.0800	18.388	0.030698	20.09	64.804	11.234	71400074.376424	3	238.7433	-1.47451e-03	1.83966e-02
2023/12/19	00:16:37	ok	ok	235.0740	18.388	0.030698	20.11	64.823	11.248	68032707.411225	4	235.2427	4.49360e-05	1.28062e-04
2023/12/19	00:21:37	ok	ok	235.0960	18.392	0.030698	20.12	64.817	11.256	69982290.776740	3	226.4005	1.52538e-03	7.58729e-04
2023/12/19	00:26:37	ok	ok	235.1180	18.392	0.030698	20.13	64.799	11.261	69527742.145200	3	234.0765	-4.66901e-04	1.34153e-02
2023/12/19	00:31:37	ok	ok	235.1100	18.390	0.030698	20.18	64.796	11.289	69447058.013660	2	235.2581	4.12383e-05	3.08008e-16
2023/12/19	00:36:37	ok	ok	235.1220	18.396	0.030698	20.16	64.814	11.283	69489695.059482	3	253.7477	-2.64112e-03	3.94119e-04
2023/12/19	00:41:37	ok	ok	235.1460	18.398	0.030698	20.19	64.787	11.296	68535770.927584	3	230.4163	-4.81058e-04	2.48825e-02
2023/12/19	00:46:37	ok	ok	235.1420	18.400	0.030698	20.19	64.735	11.287	69980051.173312	4	232.0741	-3.13265e-05	1.19990e-02
2023/12/19	00:51:37	ok	ok	235.1500	18.397	0.030698	20.23	64.762	11.320	66485302.198075	7	235.1921	5.01101e-05	3.05401e-04
2023/12/19	00:56:37	ok	ok	235.1460	18.397	0.030698	20.23	64.785	11.324	63978541.477898	4	235.2337	4.76155e-05	6.25951e-05
2023/12/19	01:01:37	ok	ok	235.1600	18.400	0.030698	20.23	64.753	11.319	67102874.966217	6	235.2614	4.72385e-05	2.89275e-04
2023/12/19	01:06:37	ok	ok	235.1500	18.402	0.030698	20.23	64.785	11.324	63251984.211459	11	235.2457	4.40925e-05	2.39565e-04
2023/12/19	01:11:37	ok	ok	235.1860	18.403	0.030698	20.23	64.814	11.329	70922605.413831	2	273.0322	-5.08758e-03	1.53697e-15
2023/12/19	01:16:37	ok	ok	235.1860	18.402	0.030698	20.23	64.833	11.332	65999372.742946	3	240.1818	-9.59125e-04	4.58018e-03
2023/12/19	01:21:37	ok	ok	235.1860	18.404	0.030698	20.25	64.744	11.326	69209464.781349	3	251.8029	-2.84041e-03	8.46659e-03
2023/12/19	01:26:37	--	ok	235.2020	18.405	0.030698	20.26	64.767	11.340	69142147.224192	3	262.8982	-3.43456e-03	8.03319e-03
2023/12/19	01:26:44	ok	ok	235.0040	18.377	0.030686	20.28	64.768	11.350	68893734.157359	3	242.1724	-1.38896e-03	6.41785e-03
2023/12/19	01:31:43	ok	ok	235.0240	18.378	0.030686	20.31	64.753	11.366	70295997.457078	2	284.1405	-9.48421e-03	1.41459e-15
2023/12/19	01:36:43	ok	ok	235.0160	18.377	0.030686	20.28	64.781	11.352	69167117.300952	2	251.7889	-2.40946e-03	1.21575e-15
2023/12/19	01:41:43	ok	ok	235.0140	18.380	0.030686	20.29	64.712	11.348	70146255.302448	3	243.5928	-1.57722e-03	6.35144e-03
2023/12/19	01:46:43	ok	ok	235.0280	18.381	0.030686	20.31	64.735	11.363	66543161.777015	4	235.2327	3.77400e-05	1.22574e-04
2023/12/19	01:51:43	ok	ok	235.0320	18.381	0.030686	20.29	64.750	11.355	66979923.532827	2	235.0055	6.84590e-05	1.71036e-16
2023/12/19	01:56:43	ok	ok	235.0400	18.386	0.030686	20.32	64.776	11.379	69021837.642681	4	235.1674	4.86018e-05	1.06983e-04
2023/12/19	02:01:43	ok	ok	235.0540	18.386	0.030686	20.32	64.787	11.381	66559480.216307	6	235.2156	4.50775e-05	3.52461e-04
2023/12/19	02:06:43	ok	ok	235.0880	18.387	0.030686	20.33	64.768	11.387	70136578.817530	3	243.5185	-1.57352e-03	6.59496e-03
2023/12/19	02:11:43	ok	ok	235.0420	18.383	0.030686	20.22	64.913	11.338	68598066.256402	5	235.2525	4.54730e-05	3.20345e-04
2023/12/19	02:16:43	ok	ok	235.0440	18.382	0.030686	20.19	64.970	11.328	69036109.738059	3	243.6377	-1.60231e-03	6.81870e-03
2023/12/19	02:21:43	ok	ok	235.0500	18.390	0.030686	20.26	64.790	11.344	66103573.355715	9	235.1601	4.56255e-05	3.47544e-04
2023/12/19	02:26:43	ok	ok	235.0800	18.389	0.030686	20.31	64.785	11.372	64923937.881530	5	235.1741	4.99358e-05	6.26006e-04
2023/12/19	02:31:43	ok	ok	235.0780	18.387	0.030686	20.31	64.805	11.375	69792920.208861	3	225.1234	6.18355e-04	2.07587e-02
2023/12/19	02:36:43	ok	ok	235.1080	18.391	0.030686	20.32	64.787	11.381	69422270.863639	3	257.8221	-3.01372e-03	3.75570e-03
2023/12/19	02:41:43	ok	ok	235.0980	18.391	0.030686	20.33	64.790	11.390	69597671.193408	5	235.2925	4.69477e-05	4.16959e-04
2023/12/19	02:46:43	ok	ok	235.1360	18.392	0.030686	20.36	64.744	11.402	69044641.983991	3	231.3046	9.07400e-04	4.56267e-03
2023/12/19	02:51:43	ok	ok	235.1260	18.391	0.030686	20.36	64.744	11.402	68404121.976187	3	235.1282	7.23178e-05	3.33445e-04
2023/12/19	02:56:43	ok	ok	235.1260	18.392	0.030686	20.36	64.764	11.405	70171945.791319	3	235.1176	7.20357e-05	1.70256e-04
2023/12/19	03:01:43	ok	ok	235.1320	18.393	0.030686	20.37	64.828	11.426	69314815.288655	4	235.3936	4.63468e-05	4.57062e-04
2023/12/19	03:06:43	ok	ok	235.1420	18.395	0.030686	20.39	64.768	11.424	68395424.807293	3	235.0648	7.68039e-05	9.97581e-05
2023/12/19	03:11:43	ok	ok	235.1560	18.398	0.030686	20.40	64.764	11.434	70272332.383464	3	244.5093	-2.14015e-03	1.48639e-02
2023/12/19	03:16:43	ok	ok	235.1480	18.397	0.030686	20.42	64.767	11.443	69345190.611414	5	235.2978	4.76057e-05	3.36323e-04
2023/12/19	03:21:43	ok	ok	235.1500	18.397	0.030686	20.42	64.796	11.448	70465395.570899	3	232.3892	-8.27087e-05	1.11231e-02
2023/12/19	03:26:43	ok	ok	235.1540	18.403	0.030686	20.42	64.805	11.450	69839534.456896	7	235.2930	4.65355e-05	2.31353e-04
2023/12/19	03:31:43	ok	ok	235.1760	18.402	0.030686	20.44	64.739	11.456	70894725.275857	3	248.3817	-2.08597e-03	3.29686e-03
2023/12/19	03:36:43	ok	ok	235.1820	18.401	0.030686	20.44	64.750	11.458	69809724.902798	3	238.1741	-9.52534e-04	1.03095e-02
2023/12/19	03:41:43	ok	ok	235.1740	18.402	0.030686	20.44	64.800	11.467	68046416.070140	7	236.7624	-1.69216e-04	1.43540e-02
2023/12/19	03:46:43	--	ok	235.2000	18.404	0.030686	20.49	64.790	11.494	70674083.714623	2	346.6633	-8.72411e-03	8.83022e-16
2023/12/19	03:46:50	ok	ok	234.9780	18.371	0.030675	20.47	64.805	11.487	67868791.727778	5	235.0738	4.66604e-05	3.15616e-04
2023/12/19	03:51:49	ok	ok	234.9800	18.374	0.030675	20.44	64.791	11.465	64630936.350393	7	232.7159	-3.06986e-04	2.73339e-02
2023/12/19	03:56:49	ok	ok	235.0060	18.376	0.030675	20.47	64.778	11.483	67452477.464509	2	234.9833	6.56321e-05	6.16737e-16
2023/12/19	04:01:49	ok	ok	235.0200	18.376	0.030675	20.49	64.768	11.490	69908833.720793	3	252.4129	-2.92644e-03	8.37155e-03
2023/12/19	04:06:49	ok	ok	235.0280	18.380	0.030675	20.47	64.767	11.481	69464368.390900	3	245.5347	-1.56598e-03	7.23561e-04
2023/12/19	04:11:49	ok	ok	235.0400	18.384	0.030675	20.53	64.776	11.520	66724962.214986	4	235.3052	4.28684e-05	3.65692e-04
2023/12/19	04:16:49	ok	ok	235.0400	18.383	0.030675	20.52	64.735	11.504	67119579.210443	6	235.1280	5.00310e-05	2.90789e-04
2023/12/19	04:21:49	ok	ok	235.0380	18.384	0.030675	20.53	64.817	11.527	61845418.954426	11	235.1253	4.32797e-05	2.85266e-04
2023/12/19	04:26:49	ok	ok	235.0560	18.388	0.030675	20.54	64.790	11.531	68218835.822447	4	235.3288	4.56952e-05	4.74549e-04
2023/12/19	04:31:49	ok	ok	235.0500	18.386	0.030675	20.50	64.874	11.519	64880263.089870	8	235.0524	5.66524e-05	5.59665e-04
2023/12/19	04:36:49	ok	ok	235.0460	18.383	0.030675	20.42	64.988	11.482	69641475.037690	2	234.4214	9.73128e-03	6.18215e-16
2023/12/19	04:41:49	ok	ok	235.0440	18.383	0.030675	20.43	64.941	11.483	69041655.819399	2	283.9857	-9.26675e-03	2.83073e-16
2023/12/19	04:46:49	ok	ok	235.0660	18.389	0.030675	20.50	64.833	11.512	67564615.303782	2	235.1772	4.13936e-05	2.41705e-16
2023/12/19	04:51:49	ok	ok	235.0920	18.387	0.030675	20.52	64.764	11.509	67225830.766746	4	235.2526	4.42283e-05	2.34454e-04
2023/12/19	04:56:49	ok	ok	235.0820	18.388	0.030675	20.52	64.785	11.513	67231379.211822	4	235.2538	4.59021e-05	1.88187e-04
2023/12/19	05:01:49	ok	ok	235.0860	18.389	0.030675	20.54	64.799	11.533	68102449.854476	4	235.1773	4.73080e-05	1.70197e-04
2023/12/19	05:06:49	ok	ok	235.1060	18.390	0.030675	20.56	64.845	11.552	68761806.426009	2	235.0498	7.41072e-05	7.25507e-16
2023/12/19	05:11:49	ok	ok	235.1120	18.391	0.030675	20.59	64.808	11.565	68394811.522577	6	235.2647	4.66634e-05	2.66745e-04
2023/12/19	05:16:49	ok	ok	235.1220	18.393	0.030675	20.58	64.796	11.554	69638025.408042	4	279.8145	-5.04940e-03	1.30196e-02
2023/12/19	05:21:49	ok	ok	235.1160	18.397	0.030675	20.56	64.814	11.546	69827920.411460	4	235.0838	7.90994e-05	1.73778e-04
2023/12/19	05:26:49	ok	ok	235.1560	18.397	0.030675	20.58	64.785	11.552	66579740.335418	4	254.3298	-3.36605e-03	1.17052e-02
2023/12/19	05:31:49	ok	ok	235.1480	18.398	0.030675	20.59	64.819	11.567	67473751.501685	6	235.2740	4.89136e-05	3.21014e-04
2023/12/19	05:36:49	ok	ok	235.1540	18.401	0.030675	20.59	64.840	11.571	67564238.283245	4	235.3337	4.93111e-05	5.05776e-04
2023/12/19	05:41:49	ok	ok	235.1580	18.402	0.030675	20.62	64.833	11.589	69406511.645081	6	235.1537	7.03851e-05	1.39472e-04
2023/12/19	05:46:49	ok	ok	235.1580	18.404	0.030675	20.62	64.855	11.593	69922656.074249	2	235.2033	4.99109e-05	1.70892e-16
2023/12/19	05:51:49	ok	ok	235.1720	18.404	0.030675	20.60	64.883	11.589	69363127.543951	3	243.6905	-1.53202e-03	5.52330e-03
2023/12/19	05:56:49	ok	ok	235.1740	18.406	0.030675	20.59	64.840	11.571	65442387.099167	7	235.4035	4.41074e-05	5.72491e-04
2023/12/19	06:01:49	ok	ok	235.1620	18.403	0.030675	20.59	64.920	11.585	66420845.362034	7	235.2494	4.83956e-05	2.16421e-04
2023/12/19	06:06:49	ok	ok	235.1580	18.400	0.030675	20.59	64.910	11.583	69297525.405512	2	270.9575	-4.84743e-03	4.97554e-16
2023/12/19	06:11:49	ok	ok	235.1680	18.403	0.030675	20.59	64.941	11.589	68614420.103701	3	227.9741	1.26318e-04	2.38973e-02
2023/12/19	06:16:49	ok	ok	235.1720	18.404	0.030675	20.58	64.877	11.568	69596858.472121	2	263.9367	-3.99125e-03	7.61440e-17
2023/12/19	06:21:49	ok	ok	235.1600	18.404	0.030675	20.58	64.897	11.572	67143248.600027	2	235.1910	5.81687e-05	4.98258e-16
2023/12/19	06:26:49	ok	ok	235.1720	18.405	0.030675	20.58	64.918	11.576	70379498.840235	3	248.5849	-2.08293e-03	2.57002e-03
2023/12/19	06:31:49	ok	ok	235.1760	18.403	0.030675	20.56	64.906	11.563	70549719.073309	3	221.7848	2.21792e-03	1.61270e-03
2023/12/19	06:36:49	ok	ok	235.1720	18.404	0.030675	20.58	64.929	11.578	66151987.626047	8	235.1605	5.14989e-05	5.39088e-04
2023/12/19	06:41:49	ok	ok	235.1740	18.409	0.030675	20.58	64.968	11.585	65708577.850869	3	235.3733	4.17631e-05	2.43533e-04
2023/12/19	06:46:49	ok	ok	235.1820	18.405	0.030675	20.60	64.883	11.589	68044178.294586	6	235.2998	4.60444e-05	1.59608e-04
2023/12/19	06:51:49	ok	ok	235.1780	18.410	0.030675	20.59	64.941	11.589	68380190.937834	3	235.2335	5.23349e-05	1.71179e-05
2023/12/19	06:56:49	--	ok	235.2000	18.407	0.030675	20.54	64.942	11.558	67730841.690536	3	239.4866	-1.14153e-03	1.03120e-02
2023/12/19	06:56:56	ok	ok	234.9960	18.379	0.030663	20.62	64.924	11.606	67008025.482955	2	234.9769	6.84592e-05	1.91247e-16
2023/12/19	07:01:55	ok	ok	235.0080	18.380	0.030663	20.54	64.964	11.562	68676657.643609	3	249.2314	-2.61370e-03	1.06972e-02
2023/12/19	07:06:55	ok	ok	234.9980	18.381	0.030663	20.58	64.918	11.576	66554869.963382	2	234.9238	7.50506e-05	4.27738e-16
2023/12/19	07:11:55	ok	ok	234.9840	18.376	0.030663	20.50	65.170	11.572	69842959.568630	4	227.3733	6.28699e-05	2.92281e-02
2023/12/19	07:16:55	ok	ok	234.9580	18.377	0.030663	20.44	65.167	11.532	68055241.782180	2	234.9314	6.75262e-05	1.20979e-16
2023/12/19	07:21:55	ok	ok	234.9840	18.378	0.030663	20.46	65.098	11.530	68707969.484897	2	282.3292	-2.06234e-03	1.42367e-16
2023/12/19	07:26:55	ok	ok	235.0000	18.377	0.030663	20.50	64.974	11.537	68372543.165090	2	290.3262	7.81689e-04	1.73472e-15
2023/12/19	07:31:55	ok	ok	235.0080	18.381	0.030663	20.50	65.016	11.545	67995001.101678	2	328.1878	-5.98237e-03	1.22474e-15
2023/12/19	07:36:55	ok	ok	235.0260	18.382	0.030663	20.58	64.938	11.579	67680542.639164	8	235.0148	5.06405e-05	3.03662e-04
2023/12/19	07:41:55	ok	ok	235.0460	18.389	0.030663	20.56	64.965	11.573	67134647.997012	5	235.1749	5.08715e-05	4.99900e-04
2023/12/19	07:46:55	ok	ok	235.0600	18.386	0.030663	20.58	64.979	11.587	66923980.900346	3	243.2394	-1.49427e-03	5.86730e-03
2023/12/19	07:51:55	ok	ok	235.0660	18.384	0.030663	20.56	64.945	11.570	65498945.043704	2	270.8479	-4.82461e-03	3.42050e-15
2023/12/19	07:56:55	ok	ok	235.0660	18.383	0.030663	20.59	65.061	11.610	67486792.827648	5	235.2807	4.87339e-05	5.02828e-04
2023/12/19	08:01:55	ok	ok	235.0600	18.384	0.030663	20.54	65.034	11.575	67413929.605218	4	235.3118	4.56336e-05	4.55176e-04
2023/12/19	08:06:55	ok	ok	235.0700	18.386	0.030663	20.56	65.025	11.584	68788279.341788	3	248.4574	-2.46969e-03	1.01243e-02
2023/12/19	08:11:55	ok	ok	235.0820	18.386	0.030663	20.54	64.982	11.566	68359980.240175	2	296.9267	-5.11894e-04	1.51346e-16
2023/12/19	08:16:55	ok	ok	235.0940	18.391	0.030663	20.58	64.947	11.581	69152533.477597	2	280.5358	-1.83492e-03	7.16386e-16
2023/12/19	08:21:55	ok	ok	235.0980	18.391	0.030663	20.58	64.938	11.579	69706965.715613	2	263.9400	-4.00001e-03	2.64316e-15
2023/12/19	08:26:55	ok	ok	235.0900	18.391	0.030663	20.59	64.961	11.592	70066200.141303	3	243.4245	-1.53667e-03	6.14800e-03
2023/12/19	08:31:55	ok	ok	235.1080	18.388	0.030663	20.60	64.955	11.602	70192188.904511	3	221.2232	1.23361e-03	2.20554e-02
2023/12/19	08:36:55	ok	ok	235.1240	18.395	0.030663	20.63	65.000	11.628	69428323.213270	2	301.1556	-1.29873e-03	9.71655e-16
2023/12/19	08:41:55	ok	ok	235.0980	18.392	0.030663	20.56	64.997	11.579	66301649.761944	4	235.3431	4.12696e-05	5.63518e-04
2023/12/19	08:46:55	ok	ok	235.1220	18.395	0.030663	20.59	64.950	11.590	71045753.606058	2	251.6452	9.82475e-03	1.50686e-15
2023/12/19	08:51:55	ok	ok	235.0980	18.393	0.030663	20.58	65.020	11.594	68773842.447470	4	235.3546	3.87229e-05	5.40533e-04
2023/12/19	08:56:55	ok	ok	235.0820	18.390	0.030663	20.49	65.126	11.553	69601264.446459	4	281.0239	-3.60170e-04	3.41459e-02
2023/12/19	09:01:55	ok	ok	235.1000	18.390	0.030663	20.54	64.982	11.566	71475647.305124	3	243.6295	-1.50001e-03	5.10454e-03
2023/12/19	09:06:55	ok	ok	235.1000	18.394	0.030663	20.58	64.968	11.585	68484331.634155	5	235.4133	4.38727e-05	5.11317e-04
2023/12/19	09:11:55	ok	ok	235.1040	18.395	0.030663	20.56	64.987	11.577	67818542.701511	2	235.1093	6.47278e-05	1.91139e-16
2023/12/19	09:16:55	ok	ok	235.0900	18.393	0.030663	20.49	65.156	11.559	70691020.210491	2	289.8286	9.13055e-04	5.00030e-16
2023/12/19	09:21:55	ok	ok	235.0520	18.388	0.030663	20.46	65.180	11.545	69024559.901214	5	225.2383	2.56001e-04	2.93703e-02
2023/12/19	09:26:55	ok	ok	235.0400	18.390	0.030663	20.44	65.075	11.516	62695730.676745	10	235.1404	4.38367e-05	2.60015e-04
2023/12/19	09:31:55	ok	ok	235.0720	18.392	0.030663	20.47	65.080	11.536	67402365.746251	4	235.2382	4.80265e-05	1.95925e-04
2023/12/19	09:36:55	ok	ok	235.0900	18.395	0.030663	20.49	65.023	11.535	68968398.925190	2	297.6900	-7.74820e-03	9.05748e-16
2023/12/19	09:41:55	ok	ok	235.0920	18.397	0.030663	20.53	64.991	11.558	66555373.057739	2	235.0276	7.13253e-05	5.20136e-16
2023/12/19	09:46:55	ok	ok	235.0980	18.394	0.030663	20.53	64.991	11.558	66999427.548354	4	235.1988	5.65831e-05	9.64085e-05
2023/12/19	09:51:55	ok	ok	235.1060	18.395	0.030663	20.52	64.988	11.549	71881710.147945	3	256.4138	-2.75644e-03	5.24464e-03
2023/12/19	09:56:55	ok	ok	235.1000	18.395	0.030663	20.49	65.011	11.533	69912852.014096	4	271.7594	-4.75312e-03	3.54213e-03
2023/12/19	10:01:55	ok	ok	235.1100	18.397	0.030663	20.50	65.037	11.548	69434546.957446	2	270.9800	-4.85478e-03	7.41648e-17
2023/12/19	10:06:55	ok	ok	235.1140	18.395	0.030663	20.50	64.933	11.530	70719632.335229	4	231.2950	1.85196e-05	2.28297e-02
2023/12/19	10:11:55	ok	ok	235.1240	18.396	0.030663	20.52	65.010	11.552	71017145.452826	3	252.9102	-2.94223e-03	7.42468e-03
2023/12/19	10:16:55	ok	ok	235.1020	18.398	0.030663	20.50	64.965	11.536	67298880.771040	4	235.2925	4.36340e-05	3.87735e-04
2023/12/19	10:21:55	ok	ok	235.1120	18.397	0.030663	20.49	65.011	11.533	70209335.484194	3	244.6687	-1.54567e-03	2.82755e-03
2023/12/19	10:26:55	ok	ok	235.1220	18.395	0.030663	20.50	64.996	11.541	70525393.820738	3	245.4160	-1.53276e-03	6.23235e-04
2023/12/19	10:31:55	ok	ok	235.1140	18.396	0.030663	20.50	65.025	11.546	67954816.031584	6	235.0336	6.21251e-05	5.89788e-04
2023/12/19	10:36:55	ok	ok	235.1160	18.393	0.030663	20.47	65.020	11.526	70107627.892790	5	244.0028	-5.21183e-04	1.20318e-02
2023/12/19	10:41:55	ok	ok	235.1340	18.399	0.030663	20.46	64.987	11.511	68537211.875740	3	264.2526	-4.07244e-03	8.19237e-04
2023/12/19	10:46:55	ok	ok	235.1100	18.398	0.030663	20.47	64.988	11.520	67224861.672523	4	235.0274	7.96291e-05	1.56081e-04
2023/12/19	10:51:55	ok	ok	235.1560	18.401	0.030663	20.46	65.029	11.518	66477655.968034	3	258.5917	-3.16555e-03	2.70261e-03
2023/12/19	10:56:55	ok	ok	235.1380	18.399	0.030663	20.44	65.005	11.503	66018675.200549	4	235.2984	4.76300e-05	2.17143e-04
2023/12/19	11:01:55	ok	ok	235.1400	18.398	0.030663	20.46	64.987	11.511	67997218.992730	2	266.0406	-4.25703e-03	1.00785e-15
2023/12/19	11:06:55	ok	ok	235.1240	18.397	0.030663	20.44	65.025	11.507	66186550.123358	4	235.3078	4.22642e-05	2.33346e-04
2023/12/19	11:11:55	ok	ok	235.1200	18.397	0.030663	20.37	65.103	11.474	67545899.706205	3	263.9245	-3.57390e-03	8.13123e-03
2023/12/19	11:16:55	ok	ok	235.0840	18.392	0.030663	20.28	65.248	11.433	69582557.166265	2	231.9956	5.50037e-04	1.61833e-15
2023/12/19	11:21:55	ok	ok	235.0660	18.392	0.030663	20.25	65.263	11.417	68344082.422814	3	254.0023	-3.11795e-03	7.96250e-03
2023/12/19	11:26:55	ok	ok	235.0820	18.394	0.030663	20.29	65.116	11.419	69842365.719715	2	201.8567	6.16426e-03	1.11313e-15
2023/12/19	11:31:55	ok	ok	235.0720	18.393	0.030663	20.29	65.025	11.403	66638959.761070	8	235.1071	6.34793e-05	8.99999e-03
2023/12/19	11:36:55	ok	ok	235.0860	18.394	0.030663	20.29	65.025	11.403	69280458.911044	3	242.4041	-1.86039e-03	1.52163e-02
2023/12/19	11:41:55	ok	ok	235.1020	18.400	0.030663	20.32	65.029	11.424	68806469.463489	3	246.2814	-1.79221e-03	3.18644e-03
2023/12/19	11:46:55	ok	ok	235.0940	18.395	0.030663	20.32	65.083	11.433	65784252.535377	2	235.1169	5.72208e-05	2.56432e-16
2023/12/19	11:51:55	ok	ok	235.0840	18.394	0.030663	20.29	65.057	11.409	66502526.635747	3	235.2047	5.13301e-05	1.57101e-04
2023/12/19	11:56:55	ok	ok	235.1140	18.393	0.030663	20.32	65.011	11.420	68631307.385966	4	236.5171	-9.60407e-05	4.01502e-02
2023/12/19	12:01:55	ok	ok	235.0960	18.399	0.030663	20.31	65.028	11.415	65613160.263932	4	235.1312	6.00001e-05	8.82509e-05
2023/12/19	12:06:55	ok	ok	235.1120	18.399	0.030663	20.31	65.039	11.416	67558686.223443	2	284.0143	2.09720e-03	8.00571e-16
2023/12/19	12:11:55	ok	ok	235.1100	18.400	0.030663	20.29	65.046	11.407	68182857.365162	3	241.5088	-3.09065e-04	1.18918e-02
2023/12/19	12:16:55	ok	ok	235.0960	18.398	0.030663	20.28	65.043	11.398	68004140.791353	7	235.1043	5.23990e-05	3.77798e-04
2023/12/19	12:21:55	ok	ok	235.1040	18.395	0.030663	20.26	65.061	11.392	67250071.043483	3	252.2119	-2.35707e-03	1.81932e-03
2023/12/19	12:26:55	ok	ok	235.1080	18.397	0.030663	20.28	65.014	11.393	68825025.443012	3	253.6590	-3.09116e-03	8.20983e-03
2023/12/19	12:31:55	ok	ok	235.0980	18.393	0.030663	20.25	65.080	11.385	64671326.068351	2	235.0948	5.44056e-05	9.24667e-16
2023/12/19	12:36:55	ok	ok	235.1000	18.392	0.030663	20.26	65.011	11.383	63988594.887613	2	235.1467	5.25152e-05	0.00000e+00
2023/12/19	12:41:55	ok	ok	235.0900	18.396	0.030663	20.23	65.037	11.368	67831371.055346	3	251.6539	-2.82031e-03	8.16304e-03
2023/12/19	12:46:55	ok	ok	235.0860	18.393	0.030663	20.23	64.988	11.360	65857152.192777	6	235.1567	4.94955e-05	9.87972e-05
2023/12/19	12:51:55	ok	ok	235.0700	18.393	0.030663	20.18	65.119	11.345	66612648.673154	5	235.2059	4.60366e-05	2.47040e-04
2023/12/19	12:56:55	ok	ok	235.0420	18.387	0.030663	20.09	65.249	11.311	67329498.455568	10	235.0772	4.89129e-05	5.27732e-04
2023/12/19	13:01:55	ok	ok	235.0300	18.386	0.030663	20.05	65.222	11.278	70478324.988710	3	257.2890	-2.94799e-03	4.09730e-03
2023/12/19	13:06:55	ok	ok	235.0560	18.390	0.030663	20.09	65.116	11.288	67821057.245199	5	288.8469	-4.24187e-04	2.56684e-02
2023/12/19	13:11:55	ok	ok	235.0540	18.391	0.030663	20.13	65.011	11.298	67493848.649655	2	234.8940	7.97928e-05	5.41119e-16
2023/12/19	13:16:55	ok	ok	235.0720	18.388	0.030663	20.12	65.051	11.296	68481163.437742	2	276.2492	-3.65925e-04	2.05769e-16
2023/12/19	13:21:55	ok	ok	235.0540	18.390	0.030663	20.12	65.029	11.293	67816056.122165	5	235.1836	5.01147e-05	3.36066e-04
2023/12/19	13:26:55	ok	ok	235.0560	18.391	0.030663	20.09	65.066	11.280	68434545.647104	3	235.2021	4.27187e-05	1.03728e-04
2023/12/19	13:31:55	ok	ok	235.0540	18.391	0.030663	20.11	65.048	11.287	68720578.603919	2	235.0352	6.37946e-05	3.42028e-16
2023/12/19	13:36:55	ok	ok	235.0720	18.389	0.030663	20.09	65.034	11.274	70487154.881615	2	270.8889	-4.56645e-03	1.48380e-16
2023/12/19	13:41:55	ok	ok	235.0560	18.390	0.030663	20.07	65.061	11.261	65954836.746651	8	235.0587	5.18804e-05	5.30766e-04
2023/12/19	13:46:55	ok	ok	235.0540	18.389	0.030663	20.08	65.093	11.276	68402012.060600	6	235.0603	5.17696e-05	1.38733e-04
2023/12/19	13:51:55	ok	ok	235.0760	18.390	0.030663	20.07	65.052	11.260	68181899.625126	2	288.6111	-6.11241e-03	1.39268e-16
2023/12/19	13:56:55	ok	ok	235.0740	18.390	0.030663	20.05	65.039	11.247	70334010.546110	3	252.3421	-2.93445e-03	8.66764e-03
2023/12/19	14:01:55	ok	ok	235.0440	18.388	0.030663	20.02	65.075	11.236	67438009.279680	4	235.0403	6.93576e-05	1.07412e-04
2023/12/19	14:06:55	ok	ok	235.0680	18.394	0.030663	20.01	65.074	11.227	68773515.041416	3	256.0107	-3.29264e-03	6.03417e-03
2023/12/19	14:11:55	ok	ok	235.0660	18.391	0.030663	20.05	65.071	11.252	67991779.544708	3	223.6626	9.80286e-04	1.84271e-02
2023/12/19	14:16:55	ok	ok	235.0500	18.387	0.030663	19.99	65.042	11.211	67507568.378315	6	235.2662	4.49808e-05	4.49601e-04
2023/12/19	14:21:55	ok	ok	235.0480	18.388	0.030663	19.99	65.071	11.216	68096833.896152	2	235.1267	4.93581e-05	2.70292e-16
2023/12/19	14:26:55	ok	ok	235.0380	18.388	0.030663	19.91	65.139	11.171	68427460.323238	3	238.9010	-8.04707e-04	5.00857e-03
2023/12/19	14:31:55	ok	ok	234.9960	18.386	0.030663	19.86	65.212	11.156	62995624.535487	9	235.0918	4.49075e-05	3.69260e-04
2023/12/19	14:36:55	ok	ok	235.0000	18.388	0.030663	19.82	65.185	11.123	68494969.454011	2	235.1067	-1.05024e-04	3.41925e-16
2023/12/19	14:41:55	ok	ok	235.0220	18.385	0.030663	19.86	65.029	11.125	68829504.784702	3	224.5192	7.92192e-04	1.91743e-02
2023/12/19	14:46:55	ok	ok	235.0340	18.387	0.030663	19.88	65.115	11.148	69321746.672227	2	274.6233	1.91053e-04	3.27275e-16
2023/12/19	14:51:55	ok	ok	235.0160	18.387	0.030663	19.86	65.061	11.130	68328508.085434	2	235.1900	3.93692e-05	9.55369e-16
2023/12/19	14:56:55	ok	ok	235.0540	18.391	0.030663	19.92	65.029	11.161	69441301.617958	3	252.3877	-2.93664e-03	8.58683e-03
2023/12/19	15:01:55	ok	ok	235.0600	18.389	0.030663	19.92	65.039	11.163	70692684.370056	4	259.4721	-2.26710e-03	1.85130e-02
2023/12/19	15:06:55	ok	ok	235.0280	18.387	0.030663	19.86	65.042	11.127	69443868.288351	3	235.1694	4.83332e-05	1.22523e-04
2023/12/19	15:11:55	ok	ok	235.0260	18.388	0.030663	19.88	65.011	11.130	65883191.803691	11	235.1114	4.52159e-05	2.93757e-04
2023/12/19	15:16:55	ok	ok	235.0600	18.387	0.030663	19.86	65.010	11.121	70639008.230361	3	244.5696	-1.42058e-03	6.10960e-04
2023/12/19	15:21:55	ok	ok	235.0300	18.384	0.030663	19.86	64.938	11.109	71556444.328811	3	245.6105	-1.64761e-03	2.18438e-03
2023/12/19	15:26:55	ok	ok	235.0360	18.386	0.030663	19.86	64.979	11.116	66617329.997037	7	235.1442	4.66939e-05	2.91558e-04
2023/12/19	15:31:55	ok	ok	235.0440	18.388	0.030663	19.85	65.028	11.114	67016890.344325	2	235.0457	6.75357e-05	2.70385e-16
2023/12/19	15:36:55	ok	ok	235.0560	18.390	0.030663	19.88	64.961	11.122	67433597.746399	3	263.2731	-4.38096e-03	8.78147e-03
2023/12/19	15:41:55	ok	ok	235.0360	18.386	0.030663	19.88	64.961	11.122	66086422.492421	4	235.1816	4.70283e-05	3.10338e-04
2023/12/19	15:46:55	ok	ok	234.9940	18.384	0.030663	19.72	65.190	11.060	67727445.881207	5	235.1605	4.66180e-05	3.81227e-04
2023/12/19	15:51:55	ok	ok	234.9640	18.379	0.030663	19.68	65.162	11.028	69259446.147472	2	269.0570	-4.63654e-03	1.67023e-15
2023/12/19	15:56:55	ok	ok	234.9540	18.380	0.030663	19.64	65.197	11.006	66838298.089497	4	235.2010	4.27989e-05	4.63817e-04
2023/12/19	16:01:55	ok	ok	234.9900	18.380	0.030663	19.68	65.042	11.007	70484671.935633	3	247.2408	-1.85294e-03	1.41334e-03
2023/12/19	16:06:55	ok	ok	234.9960	18.380	0.030663	19.71	65.025	11.022	69913642.897183	3	244.1435	-1.39287e-03	1.39754e-03
2023/12/19	16:11:55	ok	ok	235.0020	18.381	0.030663	19.72	64.968	11.023	69181427.743014	2	289.5892	-6.93337e-03	3.10362e-16
2023/12/19	16:16:55	ok	ok	234.9800	18.379	0.030663	19.67	65.019	10.995	69150988.747641	8	235.0005	5.24741e-05	5.13966e-04
2023/12/19	16:21:55	ok	ok	235.0000	18.380	0.030663	19.67	64.968	10.986	69039646.912244	3	259.8842	-3.68976e-03	3.75306e-03
2023/12/19	16:26:55	ok	ok	235.0100	18.383	0.030663	19.68	64.991	10.999	69001288.136916	3	242.2947	-1.13844e-03	1.73840e-03
2023/12/19	16:31:55	ok	ok	235.0000	18.383	0.030663	19.67	64.977	10.988	70585793.023289	3	262.4055	-3.28839e-03	1.01018e-02
2023/12/19	16:36:55	ok	ok	235.0000	18.382	0.030663	19.68	64.961	10.994	67626370.754510	3	234.9238	7.50516e-05	1.20983e-16
2023/12/19	16:41:55	ok	ok	235.0060	18.382	0.030663	19.64	65.025	10.977	69252343.020585	2	264.5033	3.38291e-04	1.15731e-15
2023/12/19	16:46:55	ok	ok	234.9680	18.378	0.030663	19.55	65.130	10.940	67503480.396086	5	235.1642	4.76219e-05	3.20640e-04
2023/12/19	16:51:55	ok	ok	234.9520	18.374	0.030663	19.50	65.235	10.921	68949329.024481	3	246.3413	-1.83108e-03	3.35283e-03
2023/12/19	16:56:55	ok	ok	234.9160	18.373	0.030663	19.40	65.208	10.854	68724023.943413	3	243.9644	-1.39828e-03	1.66381e-03
2023/12/19	17:01:55	ok	ok	234.8940	18.369	0.030663	19.34	65.240	10.823	70270064.057337	2	302.6722	-1.64692e-03	7.15141e-16
2023/12/19	17:06:55	ok	ok	234.8740	18.365	0.030663	19.34	65.220	10.820	71205960.524307	2	197.0022	7.18779e-03	2.04030e-16
2023/12/19	17:11:55	ok	ok	234.8900	18.373	0.030663	19.38	65.064	10.821	72062653.607148	2	284.8425	-6.43931e-03	2.54391e-16
2023/12/19	17:16:55	ok	ok	234.8920	18.370	0.030663	19.34	65.048	10.791	69065680.482410	3	256.1140	-2.86457e-03	2.89413e-03
2023/12/19	17:21:55	ok	ok	234.8940	18.370	0.030663	19.35	65.071	10.804	69396444.865324	3	249.6928	-2.46823e-03	6.36120e-03
2023/12/19	17:26:55	ok	ok	234.9120	18.371	0.030663	19.35	64.968	10.787	68033406.141022	2	328.1944	-5.99774e-03	1.22471e-15
2023/12/19	17:31:55	ok	ok	234.9060	18.366	0.030663	19.35	64.918	10.778	67984607.697438	2	281.0667	-2.19368e-03	8.69875e-16
2023/12/19	17:36:55	ok	ok	234.8860	18.366	0.030663	19.30	65.000	10.757	68094521.456216	5	235.0342	4.75127e-05	2.30892e-04
2023/12/19	17:41:55	ok	ok	234.8680	18.367	0.030663	19.30	65.000	10.757	65778984.370449	10	234.9730	4.55376e-05	2.86581e-04
2023/12/19	17:46:55	ok	ok	234.8840	18.364	0.030663	19.30	65.029	10.761	69353070.507311	3	260.2693	-3.18447e-03	7.02940e-03
2023/12/19	17:51:55	ok	ok	234.8400	18.361	0.030663	19.18	65.174	10.713	66693909.699639	7	235.0312	4.81753e-05	2.96191e-04
2023/12/19	17:56:55	ok	ok	234.8080	18.360	0.030663	19.10	65.234	10.669	69252818.964431	2	234.9436	4.03607e-05	3.08421e-16
2023/12/19	18:01:55	--	ok	234.7920	18.353	0.030663	19.01	65.270	10.621	66855615.555103	4	252.7973	-3.28600e-03	1.18074e-02
2023/12/19	18:02:01	ok	ok	235.0120	18.386	0.030674	19.03	65.272	10.631	64071837.984070	12	235.0687	4.67948e-05	1.81577e-04
2023/12/19	18:07:01	ok	ok	234.9320	18.376	0.030674	18.91	65.193	10.547	67614654.597481	7	235.0744	4.74686e-05	2.98139e-04
2023/12/19	18:12:01	ok	ok	234.9160	18.372	0.030674	18.87	65.257	10.532	68031523.474002	3	252.7531	-3.01331e-03	8.82112e-03
2023/12/19	18:17:01	ok	ok	234.9120	18.375	0.030674	18.87	65.185	10.521	66913621.909327	4	235.1188	4.51615e-05	3.45305e-04
2023/12/19	18:22:01	ok	ok	234.9480	18.378	0.030674	18.90	65.119	10.527	67541090.601592	3	333.9659	-7.51446e-03	1.37713e-02
2023/12/19	18:27:01	ok	ok	234.9360	18.372	0.030674	18.91	65.052	10.524	68199502.750181	3	254.5910	-3.30557e-03	9.54307e-03
2023/12/19	18:32:01	ok	ok	234.9540	18.380	0.030674	18.94	64.965	10.528	67373069.444102	3	251.4237	-3.07253e-03	1.34163e-02
2023/12/19	18:37:01	ok	ok	234.9540	18.375	0.030674	18.94	64.974	10.530	66706447.617217	3	233.1679	8.09118e-04	8.94646e-03
2023/12/19	18:42:01	ok	ok	234.9520	18.374	0.030674	18.93	64.973	10.521	65186784.516875	3	246.4317	-1.85788e-03	3.73354e-03
2023/12/19	18:47:01	ok	ok	234.9380	18.372	0.030674	18.89	64.977	10.496	66426244.467010	2	242.5544	-1.09765e-03	1.26203e-15
2023/12/19	18:52:01	ok	ok	234.9400	18.371	0.030674	18.89	64.956	10.492	66502527.467362	2	288.8825	-6.86124e-03	6.95687e-16
2023/12/19	18:57:01	ok	ok	234.8880	18.367	0.030674	18.79	65.101	10.454	66089898.577056	4	235.0698	4.91213e-05	3.86709e-04
2023/12/19	19:02:01	ok	ok	234.8780	18.366	0.030674	18.70	65.170	10.413	66990213.533046	3	237.4571	-9.00236e-04	1.06231e-02
2023/12/19	19:07:01	ok	ok	234.8540	18.362	0.030674	18.62	65.156	10.358	67278621.284046	3	248.9319	-2.61734e-03	1.11638e-02
2023/12/19	19:12:01	ok	ok	234.8360	18.365	0.030674	18.58	65.179	10.336	67324610.144040	2	269.2909	-4.68310e-03	1.63676e-15
2023/12/19	19:17:01	ok	ok	234.8300	18.361	0.030674	18.53	65.171	10.308	65757566.340211	3	245.8105	-1.81384e-03	4.16418e-03
2023/12/19	19:22:01	--	ok	234.7980	18.359	0.030674	18.50	65.138	10.285	66518537.631916	4	235.0236	4.69907e-05	3.95191e-04
2023/12/19	19:22:08	ok	ok	235.0520	18.392	0.030685	18.52	65.148	10.295	67252344.614517	3	230.7433	9.97017e-04	4.64516e-03
2023/12/19	19:27:07	ok	ok	234.9660	18.386	0.030685	18.46	65.170	10.264	62984907.194029	9	235.0600	4.48059e-05	1.95440e-04
2023/12/19	19:32:07	ok	ok	235.0040	18.385	0.030685	18.55	64.942	10.280	68406985.870967	3	252.2743	-2.97087e-03	9.55609e-03
2023/12/19	19:37:07	ok	ok	235.0040	18.387	0.030685	18.58	64.886	10.289	67004792.914937	4	235.0930	4.65351e-05	4.04100e-05
2023/12/19	19:42:07	ok	ok	235.0000	18.381	0.030685	18.58	64.915	10.294	66001223.438172	5	235.0768	4.94208e-05	1.01488e-04
2023/12/19	19:47:07	ok	ok	235.0260	18.382	0.030685	18.55	64.872	10.269	69501098.893640	3	233.9676	-4.72339e-04	1.32506e-02
2023/12/19	19:52:07	ok	ok	235.0040	18.387	0.030685	18.58	64.865	10.286	61580899.333852	11	235.0770	4.47180e-05	2.32439e-04
2023/12/19	19:57:07	ok	ok	235.0220	18.383	0.030685	18.53	64.878	10.262	68385892.662814	3	245.2469	-1.60662e-03	2.29317e-03
2023/12/19	20:02:07	ok	ok	234.9980	18.383	0.030685	18.56	64.863	10.276	60370232.980922	11	235.0753	4.44029e-05	1.76465e-04
2023/12/19	20:07:07	ok	ok	234.9760	18.379	0.030685	18.46	65.010	10.239	66412469.946265	6	235.0668	4.70653e-05	2.55561e-04
2023/12/19	20:12:07	ok	ok	234.9420	18.374	0.030685	18.37	65.116	10.204	68866105.642410	3	252.2163	-2.95448e-03	9.09180e-03
2023/12/19	20:17:07	ok	ok	234.9300	18.374	0.030685	18.31	65.055	10.153	65868933.136981	2	242.0700	-1.03203e-03	3.32089e-16
2023/12/19	20:22:07	ok	ok	234.9200	18.374	0.030685	18.28	65.071	10.139	67499463.585156	3	250.7129	-2.47150e-03	3.58532e-03
2023/12/19	20:27:07	ok	ok	234.8740	18.370	0.030685	18.22	65.061	10.102	65423923.637129	5	235.0346	4.56361e-05	2.11018e-04
2023/12/19	20:32:07	ok	ok	234.8760	18.368	0.030685	18.19	65.075	10.088	68721417.574588	4	249.0091	-2.99617e-03	1.70343e-02
2023/12/19	20:37:07	ok	ok	234.8800	18.369	0.030685	18.21	65.006	10.086	66971837.529114	3	258.1417	-3.60071e-03	6.30796e-03
2023/12/19	20:42:07	ok	ok	234.8840	18.370	0.030685	18.24	64.872	10.082	67459812.777557	3	232.4454	-8.97389e-04	2.56928e-02
2023/12/19	20:47:07	ok	ok	234.8940	18.369	0.030685	18.22	64.891	10.076	67991229.504825	3	238.2982	2.46324e-06	1.03135e-02
2023/12/19	20:52:07	ok	ok	234.8840	18.366	0.030685	18.22	64.849	10.069	66824623.822501	3	253.7464	-3.17081e-03	9.27345e-03
2023/12/19	20:57:07	ok	ok	234.8800	18.368	0.030685	18.22	64.808	10.063	65312209.472945	5	234.9867	4.84070e-05	2.10519e-04
2023/12/19	21:02:07	ok	ok	234.8840	18.367	0.030685	18.24	64.860	10.081	67835847.489228	2	347.1878	-8.84741e-03	2.58872e-16
2023/12/19	21:07:07	ok	ok	234.8960	18.367	0.030685	18.22	64.808	10.063	67134006.110504	3	248.8430	-2.24287e-03	4.33566e-03
2023/12/19	21:12:07	ok	ok	234.8340	18.365	0.030685	18.11	64.982	10.023	62511342.878887	11	234.9160	4.53917e-05	1.93855e-04
2023/12/19	21:17:07	ok	ok	234.8380	18.358	0.030685	18.05	65.014	9.995	69090948.667149	3	245.5675	-1.87884e-03	6.19975e-03
2023/12/19	21:22:07	ok	ok	234.8220	18.360	0.030685	18.00	64.955	9.952	70201641.868529	3	253.8589	-3.24676e-03	1.01221e-02
2023/12/19	21:27:07	ok	ok	234.8080	18.361	0.030685	17.97	64.959	9.936	69732845.939830	3	230.8935	8.21483e-04	2.64464e-03
2023/12/19	21:32:07	ok	ok	234.8000	18.359	0.030685	17.92	64.984	9.914	69093770.596452	2	241.3822	-9.53255e-04	1.23773e-15
2023/12/19	21:37:07	ok	ok	234.9520	18.376	0.030685	18.37	63.954	10.022	66657367.862447	2	234.9483	5.08741e-05	1.71077e-16
2023/12/19	21:42:07	ok	ok	235.1180	18.398	0.030685	18.80	63.485	10.203	68201778.516140	2	245.1900	-1.47364e-03	1.63316e-15
2023/12/19	21:47:07	--	ok	235.2840	18.413	0.030685	19.23	63.134	10.404	65576573.879425	3	254.6633	-3.30765e-03	1.02565e-02
2023/12/19	21:47:14	ok	ok	234.9940	18.367	0.030669	19.23	63.105	10.399	67416999.708097	2	245.7429	4.62393e-03	8.80812e-16
2023/12/19	21:52:13	ok	ok	235.0860	18.383	0.030669	19.43	63.075	10.517	65858371.888868	5	235.2703	4.66592e-05	2.60445e-04
2023/12/19	21:57:13	--	ok	235.2100	18.396	0.030669	19.64	63.037	10.641	67296511.346666	2	243.4489	-1.20078e-03	9.22959e-16
2023/12/19	21:57:20	ok	ok	234.9140	18.352	0.030657	19.60	63.020	10.612	68481295.824478	6	235.0881	4.85332e-05	3.12371e-04
2023/12/19	22:02:19	ok	ok	235.0380	18.369	0.030657	19.78	63.037	10.730	64002465.484288	2	235.3289	1.74699e-05	8.58263e-16
2023/12/19	22:07:19	ok	ok	235.1240	18.375	0.030657	19.91	63.015	10.807	65942153.666891	3	253.9357	-3.33333e-03	1.24218e-02
2023/12/19	22:12:19	ok	ok	235.1820	18.379	0.030657	20.04	63.037	10.892	68529900.062794	2	228.7978	1.08771e-03	1.58353e-15
2023/12/19	22:17:19	--	ok	235.2260	18.388	0.030657	20.12	63.059	10.951	63779782.030055	5	235.3506	4.93591e-05	3.32672e-04
2023/12/19	22:17:26	ok	ok	234.9980	18.351	0.030644	20.12	62.968	10.935	68193783.494414	3	244.0722	-1.40171e-03	1.57631e-03
2023/12/19	22:22:25	ok	ok	234.9500	18.347	0.030644	19.99	63.316	10.913	66529091.569881	5	235.0821	4.62872e-05	2.31331e-04
2023/12/19	22:27:25	ok	ok	234.9640	18.354	0.030644	19.98	63.444	10.927	66637069.139425	4	234.9917	5.44460e-05	2.64700e-04
2023/12/19	22:32:25	ok	ok	234.9900	18.360	0.030644	20.02	63.459	10.957	68927170.285474	4	301.5438	-2.41175e-03	1.28130e-02
2023/12/19	22:37:25	ok	ok	235.0240	18.363	0.030644	20.05	63.476	10.977	68782344.421093	3	240.4652	-6.51575e-05	1.55352e-02
2023/12/19	22:42:25	ok	ok	234.9980	18.361	0.030644	20.01	63.528	10.960	61740441.542043	9	235.0905	4.35633e-05	2.56561e-04
2023/12/19	22:47:25	ok	ok	235.0200	18.361	0.030644	20.02	63.510	10.965	68221608.825933	2	290.5042	-7.01541e-03	4.37535e-16
2023/12/19	22:52:25	ok	ok	235.0280	18.364	0.030644	20.07	63.490	10.989	66125020.314223	9	235.0566	5.09683e-05	5.12573e-04
2023/12/19	22:57:25	ok	ok	235.1060	18.374	0.030644	20.18	63.343	11.036	64080200.569787	4	235.2613	4.56385e-05	1.46676e-04
2023/12/19	23:02:25	ok	ok	235.1420	18.374	0.030644	20.26	63.404	11.102	66397808.103942	4	235.2156	4.68086e-05	2.01819e-05
2023/12/19	23:07:25	ok	ok	235.1540	18.378	0.030644	20.29	63.400	11.118	65550443.862471	6	235.2533	4.81046e-05	2.16445e-04
2023/12/19	23:12:25	ok	ok	235.1880	18.380	0.030644	20.36	63.435	11.171	68185393.970150	6	235.2936	4.85920e-05	1.42328e-04
2023/12/19	23:17:25	ok	ok	235.1740	18.377	0.030644	20.35	63.462	11.166	66826144.053235	5	235.2901	4.83758e-05	1.50540e-04
2023/12/19	23:22:25	ok	ok	235.1960	18.383	0.030644	20.40	63.500	11.211	67153489.742542	4	235.3005	5.03991e-05	1.86133e-04
2023/12/19	23:27:25	--	ok	235.2120	18.379	0.030644	20.35	63.665	11.201	64059232.091201	6	235.4676	4.70177e-05	4.12028e-04
2023/12/19	23:27:32	ok	ok	235.0120	18.353	0.030632	20.35	63.613	11.192	71682634.538365	3	210.4514	3.81152e-03	1.09408e-02
2023/12/19	23:32:31	ok	ok	234.9680	18.353	0.030632	20.26	63.771	11.166	65153810.447426	3	234.8939	8.81738e-05	4.17474e-04
2023/12/19	23:37:31	ok	ok	234.9740	18.352	0.030632	20.22	63.796	11.143	68222655.186618	3	242.7095	-1.34053e-03	4.12044e-03
2023/12/19	23:42:31	ok	ok	234.9500	18.352	0.030632	20.21	63.783	11.132	63830423.670531	9	235.0621	4.44331e-05	3.19415e-04
2023/12/19	23:47:31	ok	ok	234.9740	18.354	0.030632	20.16	63.867	11.118	68890440.211729	3	245.0409	-1.77338e-03	5.87698e-03
2023/12/19	23:52:31	ok	ok	234.9300	18.353	0.030632	20.15	63.897	11.113	64525550.967696	10	235.0768	4.40278e-05	3.23965e-04
2023/12/19	23:57:31	ok	ok	234.9520	18.353	0.030632	20.11	63.931	11.093	65918293.571054	3	234.9334	7.45433e-05	2.71211e-04
2023/12/20	00:02:31	ok	ok	234.9500	18.352	0.030632	20.11	63.902	11.088	66154009.677892	4	228.7295	1.06161e-04	2.05179e-02
2023/12/20	00:07:31	ok	ok	234.9620	18.353	0.030632	20.09	63.990	11.093	64153953.974301	5	235.1529	4.86000e-05	4.21963e-04
2023/12/20	00:12:31	ok	ok	234.9780	18.358	0.030632	20.21	63.783	11.132	65299808.574781	4	235.1069	5.05680e-05	1.81286e-04
2023/12/20	00:17:31	ok	ok	235.0340	18.359	0.030632	20.25	63.748	11.151	67253663.994641	3	249.7959	-2.18580e-03	1.27171e-03
2023/12/20	00:22:31	ok	ok	235.0600	18.365	0.030632	20.31	63.677	11.177	66194368.025530	4	235.1701	4.82459e-05	3.07432e-04
2023/12/20	00:27:31	ok	ok	235.0500	18.365	0.030632	20.32	63.742	11.197	65667871.826182	2	235.0225	7.62028e-05	2.41864e-16
2023/12/20	00:32:31	ok	ok	235.0820	18.367	0.030632	20.36	63.709	11.220	68053111.374046	3	248.5698	-2.13762e-03	3.51210e-03
2023/12/20	00:37:31	ok	ok	235.0760	18.364	0.030632	20.35	63.806	11.226	68662085.023899	3	235.1805	4.87829e-05	3.87679e-05
2023/12/20	00:42:31	ok	ok	235.0620	18.366	0.030632	20.37	63.783	11.241	65165907.223629	10	235.1790	4.46956e-05	3.37611e-04
2023/12/20	00:47:31	ok	ok	235.0360	18.364	0.030632	20.25	63.952	11.187	68017047.994796	4	235.0469	5.09357e-05	5.13224e-05
2023/12/20	00:52:31	ok	ok	235.0160	18.360	0.030632	20.18	64.073	11.163	67134239.114413	4	235.1747	4.86125e-05	1.94777e-04
2023/12/20	00:57:31	ok	ok	235.0200	18.362	0.030632	20.13	64.149	11.148	67196259.970294	4	235.1767	4.04980e-05	1.68854e-04
2023/12/20	01:02:31	ok	ok	235.0020	18.360	0.030632	20.11	64.114	11.125	68045739.221800	3	229.5906	-4.62580e-04	2.66580e-02
2023/12/20	01:07:31	ok	ok	234.9760	18.359	0.030632	20.09	64.109	11.114	60995559.421566	10	235.0391	4.48588e-05	2.53036e-04
2023/12/20	01:12:31	ok	ok	234.9720	18.360	0.030632	20.01	64.181	11.073	66733988.638875	7	233.0510	-3.22200e-04	2.51557e-02
2023/12/20	01:17:31	ok	ok	234.9640	18.357	0.030632	20.04	64.173	11.089	63305207.652448	11	235.0527	4.43316e-05	2.84432e-04
2023/12/20	01:22:31	ok	ok	235.0440	18.366	0.030632	20.13	63.954	11.115	68756050.099104	3	252.6568	-3.14961e-03	1.19259e-02
2023/12/20	01:27:31	ok	ok	235.0340	18.362	0.030632	20.19	63.871	11.137	69191257.677835	3	246.9022	-1.81984e-03	1.96805e-03
2023/12/20	01:32:31	ok	ok	235.0720	18.367	0.030632	20.25	63.851	11.170	70316868.437416	2	224.2178	1.85174e-03	9.00795e-16
2023/12/20	01:37:31	ok	ok	235.0680	18.367	0.030632	20.23	63.857	11.162	70656512.223220	4	233.7803	1.65745e-05	1.14359e-02
2023/12/20	01:42:31	ok	ok	235.0920	18.366	0.030632	20.28	63.793	11.179	68108407.179045	3	245.2026	-1.79046e-03	6.07943e-03
2023/12/20	01:47:31	ok	ok	235.0640	18.368	0.030632	20.29	63.847	11.197	64606835.461157	9	235.1871	4.42877e-05	2.57531e-04
2023/12/20	01:52:31	ok	ok	235.0840	18.362	0.030632	20.31	63.839	11.206	70599390.158764	3	254.2290	-2.62744e-03	1.92059e-03
2023/12/20	01:57:31	ok	ok	235.0500	18.365	0.030632	20.16	64.132	11.165	67983878.124970	2	269.3945	-4.66242e-03	4.22009e-16
2023/12/20	02:02:31	ok	ok	235.0520	18.364	0.030632	20.11	64.176	11.136	69214874.722418	3	208.3841	4.32115e-03	9.35555e-03
2023/12/20	02:07:31	ok	ok	235.0420	18.364	0.030632	20.08	64.231	11.126	69843088.406912	4	237.7904	-7.83167e-04	6.74037e-03
2023/12/20	02:12:31	ok	ok	235.0300	18.364	0.030632	20.07	64.199	11.112	69974212.959100	2	239.0111	-5.58877e-04	5.31798e-16
2023/12/20	02:17:31	ok	ok	235.0240	18.366	0.030632	20.01	64.149	11.067	70555181.812621	2	252.5357	9.54798e-03	0.00000e+00
2023/12/20	02:22:31	ok	ok	235.0200	18.362	0.030632	19.96	64.233	11.052	70337696.367449	2	201.0944	6.30977e-03	1.52223e-15
2023/12/20	02:27:31	ok	ok	235.0140	18.362	0.030632	19.98	64.144	11.047	68386812.089492	3	235.2369	4.20267e-04	7.67740e-03
2023/12/20	02:32:31	ok	ok	235.0000	18.366	0.030632	19.93	64.291	11.043	69198783.694109	3	247.3687	-1.76238e-03	6.42096e-04
2023/12/20	02:37:31	ok	ok	234.9900	18.361	0.030632	19.93	64.199	11.027	66128966.422800	4	235.2988	3.48203e-05	4.37664e-04
2023/12/20	02:42:31	ok	ok	235.0280	18.363	0.030632	19.95	64.100	11.019	66776134.214240	3	232.3671	-1.24385e-03	3.30636e-02
2023/12/20	02:47:31	ok	ok	235.0660	18.366	0.030632	20.07	63.963	11.071	68411679.556368	2	272.5000	-7.12722e-03	3.68756e-16
2023/12/20	02:52:31	ok	ok	235.0640	18.368	0.030632	20.13	63.906	11.106	67357380.424980	3	235.2561	4.06914e-05	1.11323e-04
2023/12/20	02:57:31	ok	ok	235.0780	18.370	0.030632	20.16	63.899	11.124	62445009.033042	9	235.1520	4.55838e-05	3.28846e-04
2023/12/20	03:02:31	ok	ok	235.1000	18.371	0.030632	20.19	63.842	11.132	68559751.210034	2	235.1764	4.77653e-05	6.88966e-16
2023/12/20	03:07:31	ok	ok	235.1200	18.372	0.030632	20.22	63.876	11.157	67052678.118577	3	247.2029	-1.88079e-03	2.40829e-03
2023/12/20	03:12:31	ok	ok	235.1380	18.370	0.030632	20.22	63.888	11.159	70968613.242133	2	273.5617	-5.14568e-03	4.40789e-16
2023/12/20	03:17:31	ok	ok	235.1000	18.371	0.030632	20.13	64.077	11.136	66293308.992946	2	235.0574	6.65309e-05	1.46101e-15
2023/12/20	03:22:31	ok	ok	235.0800	18.365	0.030632	20.07	64.146	11.103	69578231.520867	3	245.6467	-1.57404e-03	8.23813e-04
2023/12/20	03:27:31	ok	ok	235.0460	18.367	0.030632	20.04	64.204	11.094	66959221.492221	3	235.1151	5.06647e-05	1.09112e-05
2023/12/20	03:32:31	ok	ok	235.0220	18.363	0.030632	19.99	64.167	11.060	61621054.835405	11	235.0842	4.41776e-05	1.77549e-04
2023/12/20	03:37:31	ok	ok	235.0380	18.363	0.030632	19.95	64.242	11.043	67876111.059840	2	289.2929	-1.06165e-02	4.44825e-16
2023/12/20	03:42:31	ok	ok	235.0400	18.367	0.030632	19.92	64.259	11.029	67202541.412106	3	254.0873	-3.16209e-03	8.55717e-03
2023/12/20	03:47:31	ok	ok	235.0380	18.366	0.030632	19.93	64.137	11.017	63164636.002558	10	235.1530	4.27658e-05	2.38244e-04
2023/12/20	03:52:31	ok	ok	235.0800	18.369	0.030632	20.09	63.899	11.077	66562450.999956	3	225.5921	6.16664e-04	1.91144e-02
2023/12/20	03:57:31	ok	ok	235.1040	18.371	0.030632	20.15	63.908	11.115	66244632.614081	4	235.1486	5.09307e-05	3.00137e-05
2023/12/20	04:02:31	ok	ok	235.1020	18.369	0.030632	20.16	63.890	11.122	67142687.342879	9	231.8137	1.12130e-04	2.32789e-02
2023/12/20	04:07:31	ok	ok	235.1180	18.373	0.030632	20.19	63.934	11.148	68376028.257424	4	235.2045	4.87742e-05	1.21900e-04
2023/12/20	04:12:31	ok	ok	235.1360	18.368	0.030632	20.18	63.902	11.133	68935109.812333	2	238.1744	-4.18560e-04	1.92416e-15
2023/12/20	04:17:31	ok	ok	235.1320	18.369	0.030632	20.21	63.885	11.149	66818352.799594	4	238.4548	-3.27344e-05	1.87667e-02
2023/12/20	04:22:31	ok	ok	235.0960	18.373	0.030632	20.11	64.094	11.122	63641500.674220	10	235.1918	4.40921e-05	3.20938e-04
2023/12/20	04:27:31	ok	ok	235.0740	18.369	0.030632	20.01	64.190	11.074	66309026.053870	2	235.0251	7.37187e-05	8.55108e-17
2023/12/20	04:32:31	ok	ok	235.0640	18.369	0.030632	20.01	64.228	11.081	66943429.323285	2	235.0055	6.84119e-05	1.71036e-16
2023/12/20	04:37:31	ok	ok	235.0500	18.366	0.030632	19.95	64.201	11.036	65895629.886745	4	235.1976	4.63174e-05	1.65228e-04
2023/12/20	04:42:31	ok	ok	235.0200	18.366	0.030632	19.88	64.190	10.990	66928129.596417	4	235.1143	4.66377e-05	2.76222e-04
2023/12/20	04:47:31	ok	ok	235.0540	18.370	0.030632	19.92	64.247	11.027	66397909.124195	2	235.0352	6.37225e-05	3.08300e-16
2023/12/20	04:52:31	ok	ok	235.0720	18.370	0.030632	20.01	64.036	11.048	64000165.764786	10	235.1515	4.50904e-05	2.29802e-04
2023/12/20	04:57:31	ok	ok	235.1380	18.373	0.030632	20.09	63.929	11.083	69692818.444675	3	244.6334	-2.14785e-03	1.47217e-02
2023/12/20	05:02:31	ok	ok	235.1400	18.376	0.030632	20.12	63.893	11.095	68126813.253202	3	235.3112	3.88110e-05	1.21308e-04
2023/12/20	05:07:31	ok	ok	235.1460	18.373	0.030632	20.15	63.865	11.108	68427305.480041	2	251.4286	9.88290e-03	8.60894e-16
2023/12/20	05:12:31	ok	ok	235.1420	18.374	0.030632	20.18	63.870	11.128	63474171.684211	9	235.2445	4.46977e-05	2.67764e-04
2023/12/20	05:17:31	ok	ok	235.1600	18.374	0.030632	20.16	63.980	11.138	67782214.644010	5	235.2971	4.86081e-05	2.98943e-04
2023/12/20	05:22:31	ok	ok	235.1540	18.377	0.030632	20.21	63.926	11.157	65468642.871040	9	235.2410	4.53023e-05	2.82898e-04
2023/12/20	05:27:31	ok	ok	235.1800	18.378	0.030632	20.12	64.155	11.141	65171331.037609	4	235.3905	4.61125e-05	3.71928e-04
2023/12/20	05:32:31	ok	ok	235.1420	18.372	0.030632	20.01	64.181	11.073	66501413.177978	4	238.7550	-2.16189e-03	2.90872e-02
2023/12/20	05:37:31	ok	ok	235.1260	18.369	0.030632	19.98	64.215	11.059	67518545.679952	4	290.7379	-6.30985e-03	1.37505e-02
2023/12/20	05:42:31	ok	ok	235.1140	18.370	0.030632	19.93	64.269	11.039	64398547.043846	2	272.8262	4.56121e-03	1.38987e-15
2023/12/20	05:47:31	ok	ok	235.1440	18.370	0.030632	20.04	64.021	11.062	63151929.078306	2	245.8033	-1.51789e-03	8.80595e-16
2023/12/20	05:52:31	ok	ok	235.1800	18.379	0.030632	20.09	63.980	11.091	64917131.778011	3	247.4057	-1.79089e-03	2.37778e-04
2023/12/20	05:57:31	ok	ok	235.1480	18.376	0.030632	20.12	63.952	11.106	64450975.237115	9	235.2600	4.62874e-05	3.60648e-04
2023/12/20	06:02:31	--	ok	235.2060	18.381	0.030632	20.18	63.940	11.140	64941638.273737	3	235.3159	4.98930e-05	1.11462e-04
2023/12/20	06:02:38	ok	ok	235.0300	18.354	0.030621	20.25	63.851	11.170	70243964.569757	3	234.2765	1.37413e-04	7.88617e-04
2023/12/20	06:07:37	ok	ok	235.0000	18.350	0.030621	20.18	63.922	11.137	69517360.759502	3	230.3484	1.21465e-03	7.86587e-03
2023/12/20	06:12:37	ok	ok	235.0080	18.357	0.030621	20.19	63.963	11.153	70036465.133586	3	234.9238	7.49520e-05	1.20983e-16
2023/12/20	06:17:37	ok	ok	235.0000	18.354	0.030621	20.15	64.018	11.134	67386862.532868	2	269.4333	-3.88767e-03	2.23772e-16
2023/12/20	06:22:37	ok	ok	234.9540	18.354	0.030621	20.11	64.105	11.123	63902952.234498	9	235.0588	4.37859e-05	2.46419e-04
2023/12/20	06:27:37	ok	ok	234.9680	18.351	0.030621	20.04	64.154	11.085	69546756.310530	2	291.1517	-7.08316e-03	3.08696e-16
2023/12/20	06:32:37	ok	ok	234.9420	18.353	0.030621	19.99	64.237	11.072	67929365.994438	7	235.3458	-2.92126e-05	1.06757e-02
2023/12/20	06:37:37	ok	ok	234.9520	18.351	0.030621	19.95	64.219	11.039	70187339.551401	3	242.3064	-1.24976e-03	3.52519e-03
2023/12/20	06:42:37	ok	ok	234.9180	18.350	0.030621	19.91	64.295	11.027	68663225.347659	4	234.9711	5.23143e-05	1.86233e-04
2023/12/20	06:47:37	ok	ok	234.9700	18.351	0.030621	20.01	64.109	11.060	68407687.192684	2	239.4989	-6.38777e-04	1.12894e-15
2023/12/20	06:52:37	ok	ok	235.0040	18.357	0.030621	20.05	64.004	11.068	68860011.950273	3	240.0160	-9.35562e-04	4.18138e-03
2023/12/20	06:57:37	ok	ok	234.9980	18.354	0.030621	20.11	63.949	11.096	71282341.722942	2	272.5058	-5.03953e-03	6.25786e-16
2023/12/20	07:02:37	ok	ok	235.0300	18.359	0.030621	20.13	63.966	11.117	65937242.646484	2	290.6100	-5.16149e-03	1.54636e-16
2023/12/20	07:07:37	ok	ok	235.0600	18.365	0.030621	20.22	63.899	11.161	67846341.808264	2	225.1900	1.68374e-03	3.56982e-16
2023/12/20	07:12:37	ok	ok	235.0600	18.362	0.030621	20.22	63.938	11.167	67249056.083644	2	235.0480	5.11687e-05	8.55025e-17
2023/12/20	07:17:37	ok	ok	235.0260	18.359	0.030621	20.15	64.039	11.138	64922837.867938	8	235.1384	4.61848e-05	2.67869e-04
2023/12/20	07:22:37	ok	ok	234.9900	18.352	0.030621	19.99	64.205	11.066	68104036.944800	2	235.0429	5.61685e-05	1.71009e-16
2023/12/20	07:27:37	ok	ok	235.0000	18.355	0.030621	19.96	64.286	11.061	67997048.894473	3	229.1439	1.30501e-03	5.78664e-03
2023/12/20	07:32:37	ok	ok	234.9680	18.350	0.030621	19.92	64.237	11.025	67429519.970431	3	235.1341	4.75784e-05	2.58986e-04
2023/12/20	07:37:37	ok	ok	234.9720	18.352	0.030621	19.88	64.260	11.002	67151801.336602	3	230.2185	1.06721e-03	4.63019e-03
2023/12/20	07:42:37	ok	ok	234.9500	18.354	0.030621	19.86	64.309	11.001	66575080.896819	4	235.0901	4.92879e-05	1.25414e-04
2023/12/20	07:47:37	ok	ok	234.9140	18.349	0.030621	19.82	64.364	10.983	67545659.544761	5	235.0386	4.66989e-05	3.05097e-04
2023/12/20	07:52:37	ok	ok	234.9120	18.349	0.030621	19.78	64.347	10.953	67745168.340909	5	235.4679	8.45562e-07	8.27414e-04
2023/12/20	07:57:37	ok	ok	234.8920	18.346	0.030621	19.77	64.283	10.934	67339097.220291	7	234.8928	5.13882e-05	2.83598e-04
2023/12/20	08:02:37	ok	ok	234.9000	18.345	0.030621	19.78	64.224	10.932	66498744.831227	6	235.0046	4.88017e-05	2.81337e-04
2023/12/20	08:07:37	ok	ok	234.9720	18.358	0.030621	19.89	64.091	10.981	69703260.995937	2	286.6950	-6.62633e-03	2.80398e-16
2023/12/20	08:12:37	ok	ok	234.9880	18.356	0.030621	19.98	63.972	11.018	70549815.479858	3	294.6701	-6.62091e-03	1.57315e-02
2023/12/20	08:17:37	ok	ok	235.0120	18.358	0.030621	20.01	63.966	11.035	69799741.984798	3	240.0819	-9.48570e-04	4.23904e-03
2023/12/20	08:22:37	ok	ok	235.0060	18.356	0.030621	20.04	64.002	11.059	62985968.883658	10	235.1083	4.35857e-05	2.17441e-04
2023/12/20	08:27:37	ok	ok	235.0480	18.361	0.030621	20.09	63.999	11.095	70153416.263078	2	234.4278	1.53381e-04	1.30578e-15
2023/12/20	08:32:37	ok	ok	235.0260	18.360	0.030621	20.08	64.009	11.088	69213591.687031	3	235.2482	2.91889e-05	1.16036e-04
2023/12/20	08:37:37	ok	ok	235.0320	18.363	0.030621	20.11	63.922	11.092	67367518.693873	7	235.1656	4.53421e-05	1.70108e-04
2023/12/20	08:42:37	ok	ok	235.0700	18.361	0.030621	20.12	63.995	11.113	70479508.659647	3	242.7636	-1.45838e-03	6.56215e-03
2023/12/20	08:47:37	ok	ok	235.0380	18.359	0.030621	20.02	64.172	11.080	70665932.383717	4	238.1132	-4.00193e-04	1.11923e-02
2023/12/20	08:52:37	ok	ok	234.9960	18.353	0.030621	19.95	64.201	11.036	70917432.250026	3	244.9879	-1.64638e-03	3.70752e-03
2023/12/20	08:57:37	ok	ok	234.9680	18.355	0.030621	19.92	64.247	11.027	61259125.050015	10	235.0576	4.40406e-05	2.25171e-04
2023/12/20	09:02:37	ok	ok	235.0000	18.357	0.030621	19.88	64.291	11.007	68909108.246044	3	254.3005	-3.22253e-03	9.19772e-03
2023/12/20	09:07:37	ok	ok	234.9740	18.358	0.030621	19.91	64.173	11.006	65890384.425460	2	234.9441	5.49622e-05	2.70502e-16
2023/12/20	09:12:37	ok	ok	235.0100	18.361	0.030621	20.02	63.948	11.041	60400598.426421	12	235.0900	4.44710e-05	2.22166e-04
2023/12/20	09:17:37	ok	ok	235.0600	18.366	0.030621	20.12	63.883	11.094	67533948.129149	5	235.1682	5.11394e-05	1.77000e-04
2023/12/20	09:22:37	ok	ok	235.0960	18.370	0.030621	20.15	63.926	11.118	70135558.210111	2	235.4650	-1.02193e-05	8.53510e-17
2023/12/20	09:27:37	ok	ok	235.0960	18.368	0.030621	20.18	63.940	11.140	62178371.059787	10	235.1838	4.44579e-05	2.24145e-04
2023/12/20	09:32:37	ok	ok	235.1360	18.375	0.030621	20.23	63.848	11.160	69872010.651065	2	343.1144	-8.21945e-03	6.83071e-16
2023/12/20	09:37:37	ok	ok	235.1520	18.371	0.030621	20.26	63.833	11.177	70455826.083575	3	247.3216	-1.82187e-03	1.18929e-03
2023/12/20	09:42:37	ok	ok	235.1600	18.377	0.030621	20.28	63.926	11.202	66560505.151925	8	235.1593	5.04348e-05	4.77874e-04
2023/12/20	09:47:37	ok	ok	235.1620	18.376	0.030621	20.29	63.888	11.204	69493330.131672	2	327.5344	-5.84182e-03	2.74406e-16
2023/12/20	09:52:37	ok	ok	235.1900	18.375	0.030621	20.33	63.853	11.226	69928995.201528	3	250.1598	-2.75270e-03	1.13394e-02
2023/12/20	09:57:37	--	ok	235.2180	18.385	0.030621	20.39	63.835	11.259	70443527.724051	2	329.1667	-6.09414e-03	0.00000e+00
2023/12/20	09:57:44	ok	ok	234.9920	18.351	0.030608	20.42	63.798	11.272	68423321.930570	4	235.3169	3.45957e-05	5.77404e-04
2023/12/20	10:02:43	ok	ok	234.9840	18.353	0.030608	20.40	63.816	11.267	68388187.262328	6	234.9653	7.56334e-05	2.76865e-04
2023/12/20	10:07:43	ok	ok	235.0420	18.360	0.030608	20.42	63.862	11.283	70798636.493374	3	248.7191	-2.13949e-03	3.15994e-03
2023/12/20	10:12:43	ok	ok	235.0400	18.357	0.030608	20.42	63.880	11.287	68278497.844246	2	270.0212	-4.74089e-03	4.70725e-16
2023/12/20	10:17:43	ok	ok	235.0580	18.358	0.030608	20.46	63.870	11.313	69628144.750740	2	267.1775	3.46866e-03	5.42422e-16
2023/12/20	10:22:43	ok	ok	235.0640	18.360	0.030608	20.46	63.961	11.329	67698291.835421	4	242.9875	-9.02358e-05	2.21613e-02
2023/12/20	10:27:43	ok	ok	235.1020	18.371	0.030608	20.52	63.819	11.341	67769954.133295	3	235.2338	4.50807e-05	1.29006e-04
2023/12/20	10:32:43	ok	ok	235.0900	18.364	0.030608	20.53	63.893	11.363	67156240.773163	5	235.2700	4.76385e-05	3.92315e-04
2023/12/20	10:37:43	ok	ok	235.0900	18.363	0.030608	20.54	63.935	11.379	67990737.021811	2	234.9681	8.05831e-05	2.70474e-16
2023/12/20	10:42:43	ok	ok	235.1200	18.364	0.030608	20.59	63.830	11.391	68067653.011038	3	235.1990	6.15273e-04	1.09352e-02
2023/12/20	10:47:43	ok	ok	235.1200	18.369	0.030608	20.63	63.789	11.412	67132965.884370	10	235.6917	-5.14086e-06	6.79063e-03
2023/12/20	10:52:43	ok	ok	235.1020	18.365	0.030608	20.60	63.944	11.422	68829374.494754	2	235.1986	5.05542e-05	1.02893e-15
2023/12/20	10:57:43	ok	ok	235.1400	18.373	0.030608	20.59	63.966	11.415	69307998.919151	2	347.8044	-8.87915e-03	8.33358e-16
2023/12/20	11:02:43	ok	ok	235.1680	18.375	0.030608	20.69	63.789	11.449	68071205.192315	3	250.9677	-2.98235e-03	1.34735e-02
2023/12/20	11:07:43	ok	ok	235.1780	18.376	0.030608	20.72	63.867	11.482	71169100.685967	2	251.0595	9.99584e-03	8.00495e-16
2023/12/20	11:12:43	--	ok	235.2020	18.384	0.030608	20.76	63.853	11.508	67696994.921258	3	235.3970	4.03512e-05	1.66029e-04
2023/12/20	11:12:50	ok	ok	234.9920	18.349	0.030597	20.79	63.787	11.514	65049841.347481	4	235.0539	6.31949e-05	1.48422e-04
2023/12/20	11:17:49	ok	ok	235.0080	18.355	0.030597	20.79	63.870	11.529	66593452.261261	4	235.0895	4.94819e-05	2.03853e-05
2023/12/20	11:22:49	ok	ok	235.0140	18.357	0.030597	20.79	63.870	11.529	66284750.212137	5	235.1668	4.46105e-05	2.12544e-04
2023/12/20	11:27:49	ok	ok	235.0420	18.359	0.030597	20.84	63.857	11.565	67570897.709335	2	290.8983	-7.05027e-03	6.36947e-16
2023/12/20	11:32:49	ok	ok	235.0460	18.360	0.030597	20.87	63.856	11.584	66319303.298457	6	190.8816	9.10779e-04	3.77008e-02
2023/12/20	11:37:49	ok	ok	235.0540	18.361	0.030597	20.84	63.890	11.571	66354145.026898	2	235.0650	5.90024e-05	5.47443e-16
2023/12/20	11:42:49	ok	ok	235.0740	18.362	0.030597	20.89	63.929	11.607	68604693.013824	3	231.7731	1.03493e-04	9.10182e-03
2023/12/20	11:47:49	ok	ok	235.0640	18.364	0.030597	20.87	63.948	11.601	64932301.775390	4	235.0866	6.88127e-05	2.06693e-04
2023/12/20	11:52:49	ok	ok	235.0600	18.357	0.030597	20.86	63.925	11.588	67846956.541100	2	199.9122	6.57141e-03	1.02521e-15
2023/12/20	11:57:49	ok	ok	235.0760	18.364	0.030597	20.89	63.958	11.612	65758171.847402	6	235.1804	4.89904e-05	3.61691e-04
2023/12/20	12:02:49	ok	ok	235.1000	18.368	0.030597	20.96	63.931	11.655	62492414.587003	10	235.1866	4.35193e-05	2.11749e-04
2023/12/20	12:07:49	ok	ok	235.0960	18.369	0.030597	20.91	63.935	11.627	65807149.110490	2	235.2283	4.58781e-05	3.82086e-16
2023/12/20	12:12:49	ok	ok	235.1100	18.372	0.030597	20.97	63.944	11.667	61686905.712073	13	235.2002	4.37432e-05	2.35327e-04
2023/12/20	12:17:49	ok	ok	235.1240	18.372	0.030597	20.94	63.929	11.644	67269518.825125	6	235.2155	4.71436e-05	2.36396e-04
2023/12/20	12:22:49	ok	ok	235.1480	18.374	0.030597	21.00	63.999	11.697	66399087.737927	3	289.9948	-5.83991e-03	2.06063e-02
2023/12/20	12:27:49	ok	ok	235.1640	18.375	0.030597	21.01	63.931	11.693	69867719.116795	2	226.1589	1.53205e-03	9.06230e-16
2023/12/20	12:32:49	ok	ok	235.1660	18.377	0.030597	21.03	64.016	11.718	70699356.678437	3	240.7981	-1.77633e-03	1.84644e-02
2023/12/20	12:37:49	--	ok	235.2100	18.380	0.030597	21.07	63.993	11.743	68881889.146817	2	225.6000	1.64106e-03	8.01749e-16
2023/12/20	12:37:56	ok	ok	235.0100	18.352	0.030584	21.10	63.958	11.758	69339449.415575	3	242.2120	-1.34131e-03	5.78046e-03
2023/12/20	12:42:55	ok	ok	234.9980	18.352	0.030584	21.09	63.967	11.749	67369574.431027	6	235.0985	4.92127e-05	2.68054e-04
2023/12/20	12:47:55	ok	ok	235.0000	18.356	0.030584	21.11	63.949	11.766	65469417.066516	3	235.1179	6.75522e-05	4.58381e-04
2023/12/20	12:52:55	ok	ok	235.0460	18.359	0.030584	21.11	63.931	11.762	65989048.601492	2	326.4100	-5.69292e-03	1.23141e-15
2023/12/20	12:57:55	ok	ok	235.0200	18.356	0.030584	21.16	63.990	11.803	67964747.096926	4	235.1957	4.77634e-05	3.30657e-04
2023/12/20	13:02:55	ok	ok	235.0560	18.363	0.030584	21.14	64.007	11.795	61999360.940311	9	235.2024	4.47313e-05	3.85380e-04
2023/12/20	13:07:55	ok	ok	235.0440	18.361	0.030584	21.17	63.931	11.801	63303572.009241	2	235.0352	6.36921e-05	3.08300e-16
2023/12/20	13:12:55	ok	ok	235.0680	18.367	0.030584	21.16	64.030	11.810	64759754.191423	2	234.9681	8.05992e-05	2.70474e-16
2023/12/20	13:17:55	ok	ok	235.0920	18.363	0.030584	21.20	64.030	11.839	63526428.218084	2	238.3233	-1.59404e-03	7.58946e-16
2023/12/20	13:22:55	ok	ok	235.1060	18.364	0.030584	21.21	64.021	11.847	64699481.967391	3	226.5847	1.65693e-04	2.46335e-02
2023/12/20	13:27:55	ok	ok	235.0880	18.366	0.030584	21.24	63.986	11.860	64219187.846148	5	235.3030	4.72813e-05	4.45717e-04
2023/12/20	13:32:55	ok	ok	235.1000	18.366	0.030584	21.23	64.044	11.860	67220729.948857	5	235.2905	4.72517e-05	4.10772e-04
2023/12/20	13:37:55	ok	ok	235.1420	18.371	0.030584	21.28	64.025	11.895	64525022.334464	8	235.1639	5.64607e-05	5.35629e-04
2023/12/20	13:42:55	ok	ok	235.1360	18.373	0.030584	21.31	64.050	11.920	65641198.464185	8	235.2719	4.41040e-05	4.38122e-04
2023/12/20	13:47:55	ok	ok	235.1400	18.375	0.030584	21.27	64.053	11.891	69734645.496729	5	235.3172	4.72914e-05	4.06344e-04
2023/12/20	13:52:55	ok	ok	235.1460	18.375	0.030584	21.30	64.068	11.914	69650905.122547	8	236.3085	-1.13377e-04	1.58354e-02
2023/12/20	13:57:55	ok	ok	235.1660	18.374	0.030584	21.33	64.105	11.939	68255375.527211	3	255.6130	-2.76982e-03	2.66966e-03
2023/12/20	14:02:55	ok	ok	235.1520	18.377	0.030584	21.31	64.071	11.924	69118585.056670	6	235.1664	4.59593e-05	2.70174e-04
2023/12/20	14:07:55	ok	ok	235.1160	18.376	0.030584	21.21	64.256	11.890	67689032.779960	2	235.1093	6.46602e-05	1.91139e-16
2023/12/20	14:12:55	ok	ok	235.1100	18.372	0.030584	21.16	64.388	11.876	71219949.427559	2	250.9714	1.00055e-02	5.77448e-16
2023/12/20	14:17:55	ok	ok	235.0680	18.368	0.030584	21.11	64.360	11.841	69042247.465120	5	235.1449	5.38905e-05	1.62150e-04
2023/12/20	14:22:55	ok	ok	235.1340	18.377	0.030584	21.26	64.100	11.891	68432676.300045	4	235.2107	6.47438e-05	2.16938e-04
2023/12/20	14:27:55	ok	ok	235.1560	18.380	0.030584	21.26	64.132	11.897	66938058.241463	2	235.1910	5.80937e-05	4.98258e-16
2023/12/20	14:32:55	ok	ok	235.1840	18.380	0.030584	21.31	64.150	11.939	68807636.675567	2	296.6642	-7.62572e-03	4.28450e-16
2023/12/20	14:37:55	ok	ok	235.1800	18.382	0.030584	21.38	64.022	11.963	67269870.134210	4	235.4014	4.31284e-05	2.13136e-04
2023/12/20	14:42:55	--	ok	235.2000	18.386	0.030584	21.38	64.063	11.971	68194856.096344	9	235.5147	3.83490e-06	5.80231e-03
2023/12/20	14:43:01	ok	ok	235.0020	18.348	0.030573	21.40	64.054	11.980	67890887.552668	2	235.8392	-7.50909e-05	1.90548e-16
2023/12/20	14:48:01	ok	ok	235.0060	18.363	0.030573	21.41	64.109	11.999	66432190.729506	3	235.1371	4.07752e-05	1.17862e-05
2023/12/20	14:53:01	ok	ok	235.0120	18.359	0.030573	21.40	64.076	11.984	68564146.527924	5	235.1323	4.69348e-05	3.40680e-04
2023/12/20	14:58:01	ok	ok	235.0580	18.363	0.030573	21.41	64.099	11.997	68817675.489672	3	253.9419	-2.43793e-03	4.92041e-03
2023/12/20	15:03:01	ok	ok	235.0580	18.366	0.030573	21.48	64.112	12.048	68857402.797134	5	235.1843	4.84314e-05	3.21621e-04
2023/12/20	15:08:01	ok	ok	235.0560	18.362	0.030573	21.42	64.182	12.022	67256622.541584	2	284.4956	-6.37763e-03	6.95738e-16
2023/12/20	15:13:01	ok	ok	235.0900	18.364	0.030573	21.47	64.121	12.041	69040031.438036	2	229.6344	9.35176e-04	9.78483e-16
2023/12/20	15:18:01	ok	ok	235.0960	18.368	0.030573	21.48	64.163	12.058	70499531.020166	3	236.5224	-7.31875e-04	1.07695e-02
2023/12/20	15:23:01	ok	ok	235.0920	18.366	0.030573	21.45	64.137	12.034	67118804.783475	7	235.1235	6.11129e-05	4.96719e-04
2023/12/20	15:28:01	ok	ok	235.1060	18.364	0.030573	21.47	64.242	12.063	67128235.903014	3	240.9221	-1.56677e-03	1.41183e-02
2023/12/20	15:33:01	ok	ok	235.0280	18.359	0.030573	21.30	64.416	11.979	66208263.054884	8	238.1480	-1.58333e-03	2.02694e-02
2023/12/20	15:38:01	ok	ok	235.0420	18.362	0.030573	21.30	64.465	11.988	65924514.726837	2	266.4767	-3.69252e-03	3.77091e-16
2023/12/20	15:43:01	ok	ok	235.0540	18.365	0.030573	21.36	64.263	11.989	66397617.380642	7	235.0995	5.84780e-05	4.77016e-04
2023/12/20	15:48:01	ok	ok	235.0720	18.366	0.030573	21.37	64.245	11.995	67360368.368415	2	224.8411	1.75044e-03	1.61139e-15
2023/12/20	15:53:01	ok	ok	235.0560	18.368	0.030573	21.42	64.256	12.036	63048750.972091	9	235.1541	4.48189e-05	3.26866e-04
2023/12/20	15:58:01	ok	ok	235.0680	18.369	0.030573	21.44	64.187	12.034	64485306.223595	8	235.1860	4.41421e-05	3.65622e-04
2023/12/20	16:03:01	ok	ok	235.0920	18.370	0.030573	21.44	64.237	12.044	67370013.985941	6	235.2053	4.86014e-05	3.13152e-04
2023/12/20	16:08:01	ok	ok	235.0940	18.369	0.030573	21.44	64.227	12.042	70382684.125185	4	233.1719	3.60774e-05	1.13706e-02
2023/12/20	16:13:01	ok	ok	235.1120	18.373	0.030573	21.48	64.247	12.073	67871810.280709	3	236.7620	-7.64083e-04	1.07884e-02
2023/12/20	16:18:01	ok	ok	235.1120	18.372	0.030573	21.44	64.300	12.056	68981695.846153	4	235.2486	5.68183e-05	3.34663e-04
2023/12/20	16:23:01	ok	ok	235.1200	18.377	0.030573	21.51	64.181	12.082	68963442.414705	5	235.2861	4.26969e-05	3.81606e-04
2023/12/20	16:28:01	ok	ok	235.1340	18.375	0.030573	21.48	64.295	12.083	66303601.421748	4	235.4148	3.18182e-05	2.93828e-04
2023/12/20	16:33:01	ok	ok	235.1440	18.377	0.030573	21.51	64.240	12.093	64476888.912274	4	235.2360	4.82311e-05	2.76533e-04
2023/12/20	16:38:01	ok	ok	235.1360	18.378	0.030573	21.54	64.164	12.099	67496739.743894	5	235.2722	4.55801e-05	3.32384e-04
2023/12/20	16:43:01	ok	ok	235.1700	18.379	0.030573	21.55	64.167	12.109	68821874.091828	2	331.2356	-6.43281e-03	1.20127e-15
2023/12/20	16:48:01	ok	ok	235.1340	18.379	0.030573	21.50	64.411	12.116	70965847.336251	3	238.7823	-9.89989e-04	9.14507e-03
2023/12/20	16:53:01	--	--	235.1300	18.377	0.030573	21.45	64.517	12.106	65846018.707313	5	272.6205	-4.33269e-03	1.14241e-02
2023/12/20	16:53:07	ok	ok	235.1600	18.378	0.030573	21.42	64.501	12.082	69791014.803888	3	242.0945	-1.29708e-03	5.93392e-03
2023/12/20	16:58:07	ok	ok	235.1020	18.377	0.030573	21.37	64.501	12.043	65538922.461184	2	235.1467	5.24725e-05	0.00000e+00
2023/12/20	17:03:07	ok	ok	235.1600	18.380	0.030573	21.50	64.279	12.091	69528504.316760	2	284.6311	-6.38791e-03	7.63740e-16
2023/12/20	17:08:07	ok	ok	235.1980	18.386	0.030573	21.57	64.263	12.136	70063141.081968	3	237.0651	-7.70707e-04	1.03627e-02
2023/12/20	17:13:07	ok	ok	235.1960	18.389	0.030573	21.60	64.196	12.146	69040467.429524	4	235.2423	6.62683e-05	1.62449e-04
2023/12/20	17:18:07	ok	ok	235.1940	18.388	0.030573	21.60	64.218	12.150	63845269.778082	11	235.2903	4.32469e-05	2.20791e-04
2023/12/20	17:23:08	--	ok	235.2140	18.392	0.030573	21.67	64.067	12.170	62808008.195418	10	235.3188	4.27107e-05	2.96804e-04
2023/12/20	17:23:54	--	ok	234.7420	18.316	0.03056	21.36	64.579	12.048	71177290.437113	3	242.0893	-1.37675e-03	6.15761e-03
2023/12/20	17:24:01	ok	ok	234.9620	18.346	0.030575	21.30	64.804	12.051	69130693.419060	6	234.9499	7.23239e-05	1.40458e-04
2023/12/20	17:29:00	--	ok	235.2760	18.396	0.030575	21.70	64.103	12.198	67699882.067804	2	235.3291	4.89545e-05	0.00000e+00
2023/12/20	17:29:07	ok	ok	235.0220	18.355	0.03056	21.74	64.048	12.218	67794232.471261	7	235.1101	5.10273e-05	3.64482e-04
2023/12/20	17:34:07	ok	ok	235.0520	18.360	0.03056	21.70	64.103	12.198	68388260.998647	3	256.0330	-2.83538e-03	2.66528e-03
2023/12/20	17:39:07	ok	ok	235.0340	18.366	0.03056	21.72	64.169	12.229	65115740.063534	8	235.1779	4.40591e-05	4.52849e-04
2023/12/20	17:44:07	ok	ok	235.0640	18.364	0.03056	21.71	64.146	12.215	67724792.050749	2	235.0650	5.90115e-05	3.41985e-16
2023/12/20	17:49:07	ok	ok	235.0760	18.364	0.03056	21.72	64.199	12.235	69821913.676479	2	330.5278	-6.32615e-03	1.21607e-15
2023/12/20	17:54:07	ok	ok	235.0880	18.364	0.03056	21.71	64.227	12.231	66515151.111183	3	239.1629	-1.01513e-03	8.41228e-03
2023/12/20	17:59:07	ok	ok	235.0340	18.363	0.03056	21.67	64.282	12.211	68316563.181710	5	235.2780	4.52124e-05	4.09661e-04
2023/12/20	18:04:07	ok	ok	234.9740	18.356	0.03056	21.45	64.639	12.128	66494979.374039	4	235.2260	4.64461e-05	5.40283e-04
2023/12/20	18:09:07	ok	ok	234.9980	18.361	0.03056	21.51	64.506	12.143	69543147.381784	5	235.2076	4.83656e-05	3.34380e-04
2023/12/20	18:14:07	ok	ok	235.0320	18.361	0.03056	21.58	64.416	12.176	70003390.215044	3	242.9824	-1.48408e-03	6.31898e-03
2023/12/20	18:19:07	ok	ok	235.0360	18.363	0.03056	21.61	64.341	12.183	68854129.300504	4	235.2504	4.13633e-05	2.77643e-04
2023/12/20	18:24:07	ok	ok	235.0560	18.367	0.03056	21.65	64.256	12.197	70183061.198699	3	234.0844	-4.63345e-04	1.29726e-02
2023/12/20	18:29:07	ok	ok	235.0460	18.367	0.03056	21.70	64.295	12.235	65937107.547335	9	235.1640	4.27343e-05	2.31065e-04
2023/12/20	18:34:07	ok	ok	235.0800	18.370	0.03056	21.71	64.259	12.237	71877939.753497	3	236.5517	-7.28374e-04	1.07334e-02
2023/12/20	18:39:07	ok	ok	235.0700	18.372	0.03056	21.74	64.251	12.256	67212501.300530	4	235.1099	6.28640e-05	1.73099e-04
2023/12/20	18:44:07	ok	ok	235.0960	18.374	0.03056	21.74	64.242	12.255	70562948.094487	2	235.0871	6.18503e-05	6.89228e-16
2023/12/20	18:49:07	ok	ok	235.1200	18.373	0.03056	21.80	64.233	12.292	68052040.796433	4	235.3093	4.61817e-05	2.87216e-04
2023/12/20	18:54:07	ok	ok	235.1460	18.380	0.03056	21.81	64.309	12.317	69769084.015910	2	288.2492	-6.77233e-03	1.55902e-16
2023/12/20	18:59:07	ok	ok	235.1060	18.374	0.03056	21.80	64.242	12.294	66866914.406297	6	235.2256	4.55279e-05	4.58460e-04
2023/12/20	19:04:07	ok	ok	235.1560	18.379	0.03056	21.80	64.263	12.298	70901475.413313	3	237.5617	-9.08098e-04	1.12870e-02
2023/12/20	19:09:07	ok	ok	235.1420	18.376	0.03056	21.82	64.247	12.314	70829084.112945	3	236.7128	-7.51464e-04	1.08106e-02
2023/12/20	19:14:07	ok	ok	235.1540	18.379	0.03056	21.85	64.245	12.335	70280549.113135	3	242.8020	-1.44236e-03	6.35275e-03
2023/12/20	19:19:07	ok	ok	235.1140	18.377	0.03056	21.71	64.515	12.286	69508898.662005	2	332.5189	-6.63909e-03	8.71667e-16
2023/12/20	19:24:07	ok	ok	235.0940	18.371	0.03056	21.64	64.613	12.255	72195952.322288	2	288.4800	-6.79834e-03	2.87239e-16
2023/12/20	19:29:07	ok	ok	235.0700	18.373	0.03056	21.61	64.567	12.226	66729302.151666	6	235.1577	4.85440e-05	2.82069e-04
2023/12/20	19:34:07	ok	ok	235.1240	18.383	0.03056	21.71	64.338	12.252	68851549.526426	3	249.6767	-2.79596e-03	1.32086e-02
2023/12/20	19:39:07	ok	ok	235.1120	18.379	0.03056	21.75	64.306	12.276	63014114.596353	10	235.2184	4.35759e-05	2.28579e-04
2023/12/20	19:44:07	ok	ok	235.1460	18.386	0.03056	21.78	64.302	12.294	68321132.384520	6	235.2797	4.63871e-05	3.30297e-04
2023/12/20	19:49:07	ok	ok	235.1820	18.387	0.03056	21.80	64.274	12.300	70809977.321535	3	250.1026	-2.62585e-03	9.03221e-03
2023/12/20	19:54:07	ok	ok	235.1960	18.389	0.03056	21.89	64.242	12.364	65987514.630536	4	235.2539	6.32779e-05	1.48296e-04
2023/12/20	19:59:07	ok	ok	235.1920	18.387	0.03056	21.85	64.356	12.356	66960519.571181	3	235.3681	3.86633e-05	1.09082e-04
2023/12/20	20:04:07	--	--	235.1920	18.382	0.03056	21.85	64.295	12.344	68801507.032316	3	243.3955	-1.55106e-03	6.98500e-03
2023/12/20	20:04:14	--	ok	235.2400	18.387	0.03056	21.89	64.373	12.390	69047685.695151	6	235.3393	4.74622e-05	3.16410e-04
2023/12/20	20:04:20	ok	ok	234.9260	18.348	0.030546	21.88	64.259	12.356	68256909.212246	4	269.3092	-4.12023e-03	8.72351e-03
2023/12/20	20:09:20	ok	ok	234.9600	18.358	0.030546	21.89	64.273	12.370	68993125.560484	5	235.1106	4.77973e-05	2.53744e-04
2023/12/20	20:14:20	ok	ok	234.9780	18.355	0.030546	21.89	64.334	12.382	67817736.923409	6	234.9542	7.60523e-05	2.10605e-04
2023/12/20	20:19:20	ok	ok	234.9800	18.358	0.030546	21.91	64.327	12.390	66145327.059087	9	235.0996	4.33176e-05	2.52150e-04
2023/12/20	20:24:20	ok	ok	235.0120	18.360	0.030546	21.92	64.306	12.396	69636540.450402	4	235.0899	5.83525e-05	2.09158e-04
2023/12/20	20:29:20	ok	ok	235.0180	18.364	0.030546	21.96	64.327	12.430	64459378.549466	9	235.1304	4.38275e-05	2.90971e-04
2023/12/20	20:34:20	ok	ok	235.0360	18.364	0.030546	21.94	64.302	12.406	67984208.235732	5	235.2507	4.74811e-05	5.02411e-04
2023/12/20	20:39:20	ok	ok	235.0000	18.360	0.030546	21.81	64.654	12.383	68910610.243233	5	197.7418	2.49752e-04	3.50868e-02
2023/12/20	20:44:20	ok	ok	234.9800	18.356	0.030546	21.72	64.659	12.323	68550356.918714	2	230.6811	7.43533e-04	9.74043e-16
2023/12/20	20:49:20	ok	ok	234.9860	18.358	0.030546	21.80	64.446	12.333	67424612.799240	4	235.2121	4.78053e-05	4.76504e-04
2023/12/20	20:54:20	ok	ok	235.0380	18.363	0.030546	21.87	64.379	12.370	61100346.690362	8	235.1686	4.52753e-05	3.08729e-04
2023/12/20	20:59:20	ok	ok	235.0560	18.363	0.030546	21.91	64.305	12.386	65466173.252718	2	235.0352	6.36977e-05	3.08300e-16
2023/12/20	21:04:20	ok	ok	235.0920	18.364	0.030546	21.95	64.355	12.426	65786759.534646	3	242.6990	-1.41777e-03	6.07912e-03
2023/12/20	21:09:20	ok	ok	235.1000	18.368	0.030546	21.96	64.378	12.440	66241493.793013	3	238.8578	-9.82699e-04	9.15203e-03
2023/12/20	21:14:20	ok	ok	235.1220	18.369	0.030546	21.96	64.338	12.433	65822765.922380	2	236.0667	-8.48970e-04	1.90364e-16
2023/12/20	21:19:20	ok	ok	235.1380	18.375	0.030546	22.01	64.323	12.460	66329158.834466	3	248.2913	-2.48219e-03	1.10694e-02
2023/12/20	21:24:20	ok	ok	235.1140	18.370	0.030546	22.04	64.268	12.471	67014845.496596	3	241.3236	-1.15878e-03	5.26545e-03
2023/12/20	21:29:20	ok	ok	235.1640	18.379	0.030546	22.11	64.260	12.521	68188463.343277	2	235.6000	0.00000e+00	1.20635e-15
2023/12/20	21:34:20	ok	ok	235.1460	18.379	0.030546	22.06	64.314	12.499	67730298.011855	6	235.2330	5.08033e-05	2.28299e-04
2023/12/20	21:39:20	ok	ok	234.9020	18.338	0.030546	21.38	65.707	12.278	71734860.263682	3	242.0329	-1.34619e-03	6.05210e-03
2023/12/20	21:44:20	--	ok	234.7320	18.327	0.030546	21.03	66.117	12.103	71307218.407799	7	234.7429	4.82902e-05	3.51056e-04
2023/12/20	21:44:26	ok	ok	235.0320	18.359	0.03056	21.03	66.096	12.099	72954333.952477	2	341.7700	-8.03385e-03	1.17606e-16
2023/12/20	21:49:26	ok	ok	234.8520	18.345	0.03056	20.69	66.325	11.904	69770165.223742	3	247.3146	-2.28581e-03	9.23394e-03
2023/12/20	21:54:26	--	ok	234.7640	18.340	0.03056	20.50	66.410	11.792	71391514.199443	2	287.3222	-4.11511e-03	4.69215e-16
2023/12/20	21:54:33	ok	ok	235.0240	18.374	0.030574	20.52	66.424	11.804	67830601.048128	7	235.0843	4.75023e-05	1.90957e-04
2023/12/20	21:59:32	ok	ok	234.8900	18.359	0.030574	20.26	66.447	11.635	71411905.959978	2	235.7522	-7.40719e-05	9.94143e-16
2023/12/20	22:04:32	ok	ok	234.8400	18.357	0.030574	20.19	66.351	11.569	68757242.103277	2	234.7162	8.25180e-05	1.91460e-16
2023/12/20	22:09:32	--	ok	234.7760	18.352	0.030574	20.11	66.265	11.498	68246758.733522	2	234.7017	7.21892e-05	8.73244e-16
2023/12/20	22:09:39	ok	ok	235.0560	18.385	0.030586	20.13	66.270	11.517	69033673.283538	6	235.0158	5.37669e-05	2.89826e-04
2023/12/20	22:14:38	ok	ok	234.9640	18.372	0.030586	20.04	66.246	11.447	67478137.950389	3	235.2471	2.70296e-05	1.83251e-04
2023/12/20	22:19:38	ok	ok	234.9160	18.371	0.030586	19.95	66.160	11.373	70356260.978981	4	235.0323	5.75345e-05	2.60848e-04
2023/12/20	22:24:38	ok	ok	234.8980	18.367	0.030586	19.89	66.172	11.338	70291233.852290	3	235.3120	-1.05122e-05	1.04999e-04
2023/12/20	22:29:38	ok	ok	234.8680	18.363	0.030586	19.84	66.163	11.299	70548477.954726	3	245.3614	-1.63495e-03	2.20578e-03
2023/12/20	22:34:38	ok	ok	234.8240	18.360	0.030586	19.78	66.091	11.250	70830624.935057	5	234.9806	4.86346e-05	4.01434e-04
2023/12/20	22:39:38	ok	ok	234.8280	18.358	0.030586	19.77	66.099	11.242	71341857.340559	3	248.0362	-2.49889e-03	1.12088e-02
2023/12/20	22:44:38	ok	ok	234.8020	18.355	0.030586	19.71	66.050	11.196	68592969.107797	2	234.9436	4.03498e-05	3.08421e-16
2023/12/20	22:49:38	--	ok	234.7980	18.355	0.030586	19.68	66.026	11.174	72186591.492057	2	235.5489	-6.10394e-05	1.22161e-15
2023/12/20	22:49:45	ok	ok	235.0580	18.386	0.030597	19.68	66.004	11.170	71109079.475464	2	250.4905	1.01207e-02	1.12324e-15
2023/12/20	22:54:44	ok	ok	234.9640	18.375	0.030597	19.58	66.009	11.107	69032948.951140	2	274.7300	1.01041e-04	0.00000e+00
2023/12/20	22:59:44	ok	ok	234.8940	18.370	0.030597	19.53	66.172	11.097	65047548.433879	9	234.9397	4.60547e-05	2.92702e-04
2023/12/20	23:04:44	ok	ok	234.8680	18.363	0.030597	19.40	66.142	11.009	71409337.201730	3	246.2541	-2.36889e-03	1.39129e-02
2023/12/20	23:09:44	ok	ok	234.8440	18.362	0.030597	19.37	66.076	10.981	68548281.559568	3	234.9213	4.86914e-05	4.04142e-05
2023/12/20	23:14:44	ok	ok	234.8380	18.364	0.030597	19.35	65.940	10.948	68593825.792081	3	235.0414	3.65636e-05	2.35820e-04
2023/12/20	23:19:44	ok	ok	234.8380	18.360	0.030597	19.33	65.908	10.926	70112322.113559	3	243.3156	-1.32284e-03	1.82782e-03
2023/12/20	23:24:44	ok	ok	234.8360	18.357	0.030597	19.33	65.898	10.924	69024824.648343	3	253.0016	-3.11592e-03	9.96110e-03
2023/12/20	23:29:44	ok	ok	234.8120	18.356	0.030597	19.30	65.840	10.895	69099912.347225	3	244.7436	-1.61767e-03	3.36991e-03
2023/12/20	23:34:44	ok	ok	234.8080	18.358	0.030597	19.29	65.820	10.884	72152639.371156	2	275.6300	-2.34776e-04	2.06231e-16
2023/12/20	23:39:44	--	ok	234.7860	18.351	0.030597	19.24	65.803	10.852	71878533.089429	3	243.5176	-1.99802e-03	1.39775e-02
2023/12/20	23:39:51	ok	ok	235.0920	18.387	0.030609	19.31	65.803	10.898	70723315.867392	3	235.4509	-4.27623e-04	8.26506e-03
2023/12/20	23:44:50	ok	ok	234.9880	18.380	0.030609	19.21	65.788	10.831	70931343.859234	2	275.7200	-2.68551e-04	2.06164e-16
2023/12/20	23:49:50	ok	ok	234.9820	18.377	0.030609	19.18	65.783	10.813	70024958.842008	2	267.5418	-4.45270e-03	4.50707e-16
2023/12/20	23:54:50	ok	ok	234.9600	18.376	0.030609	19.17	65.730	10.796	67913254.177550	3	235.1193	4.55224e-05	1.63615e-04
2023/12/20	23:59:50	ok	ok	234.9560	18.374	0.030609	19.20	65.684	10.805	69661891.549780	2	267.7267	-3.72101e-03	6.75594e-16
2023/12/21	00:04:52	ok	ok	234.8980	18.370	0.030609	19.09	65.806	10.754	65558188.297159	9	234.9872	4.55189e-05	2.09634e-04
2023/12/21	00:09:50	ok	ok	234.9020	18.367	0.030609	19.00	65.895	10.714	71778467.328157	2	236.3933	4.17339e-04	4.57824e-16
2023/12/21	00:14:50	ok	ok	234.8520	18.365	0.030609	18.93	65.852	10.664	71843254.600594	3	255.4842	-2.64253e-03	5.52622e-03
2023/12/21	00:19:50	ok	ok	234.8580	18.361	0.030609	18.90	65.716	10.623	69177251.745023	3	231.8650	8.23192e-04	5.45487e-03
2023/12/21	00:24:50	ok	ok	234.8640	18.367	0.030609	18.97	65.618	10.653	68053490.463464	6	234.9317	4.87190e-05	1.72808e-04
2023/12/21	00:29:50	ok	ok	234.8760	18.365	0.030609	18.97	65.565	10.644	69649015.858414	3	254.7645	-3.21898e-03	7.46300e-03
2023/12/21	00:34:50	ok	ok	234.8380	18.363	0.030609	18.94	65.560	10.625	63338117.440853	10	234.9345	4.42519e-05	1.78099e-04
2023/12/21	00:39:50	ok	ok	234.8480	18.360	0.030609	18.91	65.556	10.606	70783881.006515	3	231.4382	1.06036e-03	8.42870e-03
2023/12/21	00:44:50	ok	ok	234.8500	18.357	0.030609	18.93	65.509	10.608	72010638.913765	3	237.2332	-7.83174e-04	9.05104e-03
2023/12/21	00:49:50	ok	ok	234.8500	18.358	0.030609	18.94	65.501	10.615	71403375.052410	3	251.0559	-2.81637e-03	9.32597e-03
2023/12/21	00:54:50	ok	ok	234.8340	18.357	0.030609	18.90	65.435	10.578	69912702.222672	7	238.3403	-5.74162e-04	3.26413e-02
2023/12/21	00:59:50	ok	ok	234.8520	18.359	0.030609	18.97	65.435	10.623	69855543.103115	3	252.2749	-3.03577e-03	1.03163e-02
2023/12/21	01:04:50	ok	ok	234.8640	18.357	0.030609	18.94	65.418	10.602	69795355.168818	3	242.0164	-1.23530e-03	3.94750e-03
2023/12/21	01:09:50	ok	ok	234.8340	18.356	0.030609	18.91	65.394	10.579	68557737.823166	6	235.0201	4.79264e-05	3.06527e-04
2023/12/21	01:14:50	ok	ok	234.8700	18.357	0.030609	18.97	65.394	10.616	67976965.848055	3	230.8440	9.28199e-04	4.16913e-03
2023/12/21	01:19:50	ok	ok	234.8540	18.356	0.030609	18.91	65.345	10.572	68251022.043563	2	234.9543	4.49613e-05	1.20967e-16
2023/12/21	01:24:50	ok	ok	234.8120	18.352	0.030609	18.79	65.505	10.519	67567066.374512	3	219.2210	1.45885e-03	2.35449e-02
2023/12/21	01:29:50	ok	ok	234.8020	18.351	0.030609	18.75	65.499	10.492	68385412.164170	3	241.8113	-1.28864e-03	5.67813e-03
2023/12/21	01:34:50	--	ok	234.7940	18.349	0.030609	18.73	65.476	10.480	67691360.223636	2	227.4933	1.24560e-03	1.31330e-15
2023/12/21	01:34:57	ok	ok	235.0480	18.383	0.030621	18.73	65.385	10.465	70937948.807124	7	235.2375	4.78587e-05	3.76522e-04
2023/12/21	01:39:56	ok	ok	235.0120	18.378	0.030621	18.79	65.293	10.485	68838649.592880	5	235.2295	4.63573e-05	3.02016e-04
2023/12/21	01:44:56	ok	ok	235.0380	18.381	0.030621	18.83	65.270	10.508	67834283.150118	3	247.5899	-1.94709e-03	2.37601e-03
2023/12/21	01:49:56	ok	ok	235.0220	18.379	0.030621	18.82	65.258	10.496	69044695.030246	3	251.8406	-2.91597e-03	9.43706e-03
2023/12/21	01:54:56	ok	ok	235.0120	18.377	0.030621	18.82	65.307	10.504	69050700.398343	2	235.0352	6.37474e-05	3.08300e-16
2023/12/21	01:59:56	ok	ok	235.0200	18.381	0.030621	18.84	65.180	10.502	69854597.729745	3	209.8952	4.07371e-03	8.13347e-03
2023/12/21	02:04:56	ok	ok	235.0280	18.377	0.030621	18.87	65.165	10.518	67817550.728720	4	235.1945	4.77950e-05	3.10071e-04
2023/12/21	02:09:56	ok	ok	235.0380	18.380	0.030621	18.87	65.197	10.523	68827985.249339	2	236.0208	-8.04717e-04	1.70300e-16
2023/12/21	02:14:56	ok	ok	235.0340	18.380	0.030621	18.86	65.133	10.502	69534543.831410	3	233.3250	6.61417e-04	6.11157e-03
2023/12/21	02:19:56	ok	ok	235.0260	18.377	0.030621	18.91	65.133	10.537	72164721.640650	3	217.6413	1.84035e-03	2.25805e-02
2023/12/21	02:24:56	ok	ok	235.0020	18.379	0.030621	18.83	65.130	10.485	66995883.686855	4	235.1284	4.59435e-05	1.46654e-04
2023/12/21	02:29:56	ok	ok	235.0400	18.379	0.030621	18.87	65.126	10.511	69380556.865498	3	252.3208	-2.42337e-03	1.02118e-03
2023/12/21	02:34:56	ok	ok	235.0340	18.381	0.030621	18.87	65.147	10.515	69869511.756086	3	243.2559	-1.38836e-03	3.80163e-03
2023/12/21	02:39:56	ok	ok	235.0320	18.379	0.030621	18.89	65.129	10.520	69688736.671491	3	246.0996	-1.86888e-03	4.96247e-03
2023/12/21	02:44:56	ok	ok	235.0200	18.380	0.030621	18.82	65.258	10.496	68985980.991943	3	237.3331	-7.92611e-04	9.39425e-03
2023/12/21	02:49:56	ok	ok	234.9620	18.375	0.030621	18.73	65.293	10.451	64519104.724473	9	235.0376	4.51173e-05	3.46324e-04
2023/12/21	02:54:56	ok	ok	234.9620	18.377	0.030621	18.70	65.299	10.433	68702250.410174	6	235.1040	4.62532e-05	3.69798e-04
2023/12/21	02:59:56	ok	ok	235.0000	18.377	0.030621	18.78	65.121	10.449	67783339.852384	3	244.7084	-1.69778e-03	5.65899e-03
2023/12/21	03:04:56	ok	ok	235.0180	18.380	0.030621	18.80	65.093	10.461	68898452.597053	3	244.8518	-1.63631e-03	4.07958e-03
2023/12/21	03:09:56	ok	ok	235.0240	18.378	0.030621	18.78	65.039	10.436	66281557.467913	3	237.9720	8.96032e-05	9.25037e-03
2023/12/21	03:14:56	ok	ok	235.0400	18.379	0.030621	18.84	65.029	10.477	68218607.826373	2	272.0892	-4.99746e-03	4.67147e-16
2023/12/21	03:19:56	ok	ok	235.0260	18.381	0.030621	18.86	65.043	10.488	68622388.773774	3	235.1227	4.88958e-05	1.08164e-04
2023/12/21	03:24:56	ok	ok	235.0420	18.381	0.030621	18.84	64.997	10.472	70755040.013718	2	237.7633	-1.56046e-03	4.92867e-16
2023/12/21	03:29:56	ok	ok	235.0460	18.383	0.030621	18.87	65.023	10.495	69544178.098488	3	244.5631	-1.59430e-03	4.07478e-03
2023/12/21	03:34:56	ok	ok	235.0480	18.382	0.030621	18.89	64.987	10.497	68864686.673275	5	235.1889	4.53361e-05	9.56570e-05
2023/12/21	03:39:56	ok	ok	235.0480	18.382	0.030621	18.91	64.950	10.508	69848672.602206	3	241.8351	-1.98454e-03	1.91150e-02
2023/12/21	03:44:56	ok	ok	235.0560	18.382	0.030621	18.89	64.977	10.496	69791448.414196	4	270.6860	-4.12942e-03	1.45138e-02
2023/12/21	03:49:56	ok	ok	235.0620	18.386	0.030621	18.90	64.947	10.499	70619433.361704	2	227.0633	1.37276e-03	2.01832e-15
2023/12/21	03:54:56	ok	ok	235.0420	18.382	0.030621	18.93	64.964	10.520	67337693.261449	4	235.1623	4.75761e-05	2.66062e-04
2023/12/21	03:59:56	ok	ok	235.0500	18.381	0.030621	18.87	65.115	10.509	69626958.802517	2	235.1543	4.49841e-05	8.54638e-17
2023/12/21	04:04:56	ok	ok	235.0220	18.380	0.030621	18.78	65.190	10.460	70643526.335627	2	227.6189	1.27862e-03	1.54450e-15
2023/12/21	04:09:56	ok	ok	234.9960	18.380	0.030621	18.76	65.138	10.442	67224344.323428	6	235.0699	4.94063e-05	5.32640e-04
2023/12/21	04:14:56	ok	ok	234.9940	18.382	0.030621	18.82	64.984	10.452	62421797.517873	9	235.0995	4.59286e-05	2.66437e-04
2023/12/21	04:19:56	ok	ok	235.0400	18.382	0.030621	18.80	64.942	10.437	66540975.760461	2	235.4000	0.00000e+00	3.62214e-16
2023/12/21	04:24:56	ok	ok	235.0460	18.380	0.030621	18.84	64.938	10.463	66810355.270165	2	283.7925	-6.30254e-03	2.91984e-16
2023/12/21	04:29:56	ok	ok	235.0600	18.383	0.030621	18.84	64.909	10.458	65133863.320660	3	225.9607	1.62674e-03	7.75826e-04
2023/12/21	04:34:56	ok	ok	235.0640	18.382	0.030621	18.90	64.915	10.494	65681409.414042	3	244.5447	-1.53349e-03	2.96370e-03
2023/12/21	04:39:56	ok	ok	235.0660	18.380	0.030621	18.90	64.817	10.478	67108746.734520	2	227.2022	1.34887e-03	8.84550e-17
2023/12/21	04:44:56	ok	ok	235.0920	18.385	0.030621	18.91	64.846	10.491	66814431.422327	2	235.1467	5.24964e-05	4.98352e-16
2023/12/21	04:49:56	ok	ok	235.0720	18.386	0.030621	18.90	64.868	10.486	65944164.578920	5	235.2647	4.63289e-05	3.61003e-04
2023/12/21	04:54:56	ok	ok	235.0900	18.385	0.030621	18.91	64.869	10.495	66464837.884895	2	270.6450	-4.80619e-03	1.48513e-16
2023/12/21	04:59:56	ok	ok	235.0940	18.385	0.030621	18.93	64.849	10.501	66464974.262829	3	221.0880	1.29270e-03	2.11269e-02
2023/12/21	05:04:56	ok	ok	235.0880	18.392	0.030621	18.96	64.854	10.519	68241542.085099	2	287.1000	-1.00003e-02	5.60005e-16
2023/12/21	05:09:56	ok	ok	235.0900	18.387	0.030621	18.97	64.868	10.531	67682734.759702	4	251.3845	-3.36655e-03	1.67812e-02
2023/12/21	05:14:56	ok	ok	235.0880	18.390	0.030621	18.97	64.909	10.537	67702720.427611	2	235.2126	4.73763e-05	2.72614e-15
2023/12/21	05:19:56	ok	ok	235.0960	18.388	0.030621	18.97	64.918	10.539	69098603.827648	2	235.2733	2.62376e-05	1.91006e-16
2023/12/21	05:24:56	ok	ok	235.0700	18.386	0.030621	18.87	65.034	10.496	68381446.843402	3	243.7414	-1.38624e-03	2.38939e-03
2023/12/21	05:29:56	ok	ok	235.0540	18.385	0.030621	18.83	65.066	10.475	67677039.310489	3	253.7969	-3.27644e-03	1.15478e-02
2023/12/21	05:34:56	ok	ok	235.0260	18.385	0.030621	18.80	65.011	10.448	67310150.016535	4	235.0987	4.96695e-05	2.18222e-04
2023/12/21	05:39:56	ok	ok	235.0560	18.387	0.030621	18.89	64.906	10.484	66434469.464979	4	235.2479	4.38617e-05	4.12331e-04
2023/12/21	05:44:56	ok	ok	235.0720	18.390	0.030621	18.89	64.895	10.482	68034346.711747	3	248.6593	-2.08527e-03	2.33267e-03
2023/12/21	05:49:56	ok	ok	235.0760	18.386	0.030621	18.91	64.909	10.501	66891907.223071	3	226.7060	1.47457e-03	6.64290e-04
2023/12/21	05:54:56	ok	ok	235.0620	18.386	0.030621	18.91	64.878	10.496	65981620.474747	4	235.1359	4.90153e-05	1.51428e-04
2023/12/21	05:59:56	ok	ok	235.0960	18.389	0.030621	18.96	64.877	10.522	69153324.728721	2	242.5478	-1.07327e-03	1.80966e-15
2023/12/21	06:04:56	ok	ok	235.0860	18.386	0.030621	18.94	64.842	10.508	69572569.737524	3	248.0498	-2.07811e-03	3.85149e-03
2023/12/21	06:09:56	ok	ok	235.0800	18.385	0.030621	18.94	64.842	10.508	66749602.354917	4	235.3293	3.98478e-05	2.83709e-04
2023/12/21	06:14:56	ok	ok	235.1100	18.389	0.030621	18.96	64.865	10.520	69826532.000754	4	236.3412	8.12412e-06	1.14898e-02
2023/12/21	06:19:56	ok	ok	235.0960	18.387	0.030621	19.00	64.833	10.542	67613066.305027	3	245.7636	-2.41137e-03	1.63631e-02
2023/12/21	06:24:56	ok	ok	235.1080	18.395	0.030621	18.97	64.878	10.532	66886396.282343	5	235.1666	4.74318e-05	4.38143e-04
2023/12/21	06:29:56	ok	ok	235.1120	18.389	0.030621	18.97	64.828	10.524	72118224.401578	3	236.6447	-6.82026e-04	9.55581e-03
2023/12/21	06:34:56	ok	ok	235.1040	18.394	0.030621	18.97	64.828	10.524	63032649.405170	10	235.1853	4.51727e-05	2.14678e-04
2023/12/21	06:39:56	ok	ok	235.1260	18.394	0.030621	18.99	64.869	10.539	70273914.757684	2	296.3967	-7.61474e-03	5.46662e-16
2023/12/21	06:44:56	ok	ok	235.1140	18.391	0.030621	19.00	64.851	10.545	68413412.106558	4	239.4557	-1.03580e-03	6.98301e-03
2023/12/21	06:49:56	ok	ok	235.1300	18.395	0.030621	19.03	64.846	10.562	67565708.861265	4	235.2413	4.98253e-05	1.46265e-04
2023/12/21	06:54:56	ok	ok	235.1480	18.394	0.030621	19.06	64.790	10.569	68467416.818928	3	251.4951	-2.34095e-03	1.26312e-04
2023/12/21	06:59:56	ok	ok	235.1300	18.393	0.030621	19.00	64.964	10.563	68995321.359675	2	238.5911	-4.83097e-04	8.59009e-16
2023/12/21	07:04:56	ok	ok	235.1040	18.395	0.030621	18.90	65.006	10.508	69213406.892619	3	244.2416	-1.43552e-03	2.03284e-03
2023/12/21	07:09:56	ok	ok	235.0840	18.388	0.030621	18.89	65.037	10.505	69148463.529640	3	254.6450	-3.64408e-03	1.64901e-02
2023/12/21	07:14:56	ok	ok	235.1000	18.392	0.030621	18.91	64.918	10.502	68488091.933312	4	235.2825	4.48490e-05	2.60019e-04
2023/12/21	07:19:56	ok	ok	235.1340	18.395	0.030621	18.97	64.846	10.527	70063819.775712	2	241.1589	-8.66381e-04	1.79897e-15
2023/12/21	07:24:56	ok	ok	235.1320	18.395	0.030621	18.99	64.810	10.530	69455815.315307	3	244.8075	-1.82355e-03	7.87228e-03
2023/12/21	07:29:56	ok	ok	235.1640	18.397	0.030621	19.06	64.810	10.573	68079071.507580	2	219.4922	2.70597e-03	0.00000e+00
2023/12/21	07:34:56	ok	ok	235.1620	18.403	0.030621	19.10	64.785	10.595	67652706.810961	8	235.1572	5.33157e-05	4.48477e-04
2023/12/21	07:39:56	ok	ok	235.1600	18.398	0.030621	19.09	64.814	10.592	67944660.468886	2	240.8100	-8.07950e-04	1.04571e-15
2023/12/21	07:44:56	ok	ok	235.1720	18.402	0.030621	19.11	64.799	10.606	70098776.238277	3	248.2836	-1.83207e-03	1.40267e-03
2023/12/21	07:49:56	ok	ok	235.1580	18.400	0.030621	19.13	64.822	10.620	64548763.989193	9	235.2445	4.53777e-05	2.46233e-04
2023/12/21	07:54:56	ok	ok	235.1940	18.402	0.030621	19.14	64.836	10.630	69618592.705415	3	237.0125	-7.30878e-04	9.62537e-03
2023/12/21	07:59:56	ok	ok	235.1880	18.402	0.030621	19.14	64.782	10.622	69098335.258169	2	250.0444	-2.14128e-03	4.32830e-16
2023/12/21	08:04:56	ok	ok	235.1720	18.400	0.030621	19.15	64.846	10.640	61878778.133324	9	235.2589	4.39108e-05	2.21261e-04
2023/12/21	08:09:56	ok	ok	235.1780	18.402	0.030621	19.14	64.863	10.635	67927297.853486	4	235.3082	4.79318e-05	1.82266e-04
2023/12/21	08:14:56	ok	ok	235.1860	18.404	0.030621	19.17	64.878	10.656	69644256.601908	3	237.3488	-7.26149e-04	8.53606e-03
2023/12/21	08:19:56	ok	ok	235.1920	18.398	0.030621	19.14	64.854	10.633	68310868.076156	3	247.3924	-2.67501e-03	1.72493e-02
2023/12/21	08:24:56	ok	ok	235.1820	18.404	0.030621	19.15	64.865	10.643	67738233.030044	4	235.2671	4.89747e-05	9.46486e-05
2023/12/21	08:29:56	ok	ok	235.1900	18.401	0.030621	19.15	64.897	10.649	66490816.540532	4	235.2828	4.49636e-05	1.24808e-04
2023/12/21	08:34:56	ok	ok	235.1940	18.401	0.030621	19.13	64.892	10.631	68684192.184053	3	240.1184	-1.33004e-03	1.20880e-02
2023/12/21	08:39:56	ok	ok	235.1960	18.404	0.030621	19.17	64.849	10.651	68600908.270475	3	238.8013	-1.04807e-03	1.04106e-02
2023/12/21	08:44:56	ok	ok	235.1560	18.398	0.030621	19.06	65.052	10.612	67632985.774563	4	235.2950	4.46953e-05	1.71264e-04
2023/12/21	08:49:56	ok	ok	235.1620	18.398	0.030621	19.06	65.083	10.617	69006742.805404	3	236.0878	-4.88077e-04	7.62481e-03
2023/12/21	08:54:56	ok	ok	235.1440	18.399	0.030621	19.00	65.055	10.578	66631764.008157	5	235.2801	4.88040e-05	1.74915e-04
2023/12/21	08:59:56	ok	ok	235.1580	18.400	0.030621	19.01	65.075	10.589	67705008.596304	3	247.5462	-1.91374e-03	2.16255e-03
2023/12/21	09:04:56	ok	ok	235.1840	18.406	0.030621	19.11	64.929	10.627	66641552.505130	4	230.1010	-5.16021e-05	2.36414e-02
2023/12/21	09:09:56	--	ok	235.2320	18.410	0.030621	19.15	64.865	10.643	65549657.079438	2	237.3000	6.83687e-04	4.93829e-16
2023/12/21	09:10:03	ok	ok	235.0400	18.382	0.030609	19.18	64.810	10.653	69130699.046079	2	270.5183	-4.78477e-03	2.67861e-16
2023/12/21	09:15:02	ok	ok	235.0440	18.380	0.030609	19.18	64.842	10.658	67630728.179871	3	270.0772	-4.49656e-03	4.60467e-03
2023/12/21	09:20:02	ok	ok	235.0620	18.377	0.030609	19.23	64.767	10.673	66684404.192372	4	268.0043	-3.92430e-03	9.16030e-03
2023/12/21	09:25:02	ok	ok	235.0800	18.387	0.030609	19.25	64.800	10.695	64121884.269213	3	244.9933	-1.62573e-03	3.47212e-03
2023/12/21	09:30:02	ok	ok	235.0880	18.383	0.030609	19.30	64.796	10.723	66158478.771568	3	235.1814	5.11845e-05	1.13034e-04
2023/12/21	09:35:02	ok	ok	235.1120	18.387	0.030609	19.37	64.707	10.754	64489774.446524	2	235.3256	3.06023e-05	8.79263e-16
2023/12/21	09:40:02	ok	ok	235.1320	18.387	0.030609	19.40	64.721	10.773	63934693.120573	2	235.1833	6.56165e-05	1.30159e-15
2023/12/21	09:45:02	ok	ok	235.1340	18.390	0.030609	19.40	64.773	10.781	64201987.645594	5	235.2659	4.89942e-05	5.09128e-04
2023/12/21	09:50:02	ok	ok	235.1520	18.394	0.030609	19.41	64.794	10.793	65085383.114973	4	232.7728	6.86488e-05	1.44219e-02
2023/12/21	09:55:02	ok	ok	235.1640	18.393	0.030609	19.45	64.800	10.821	65730781.067403	5	235.0037	-9.28992e-04	1.80343e-02
2023/12/21	10:00:02	ok	ok	235.1620	18.394	0.030609	19.47	64.776	10.828	67286907.739313	2	297.1405	-1.09478e-02	6.76353e-16
2023/12/21	10:05:02	ok	ok	235.1660	18.401	0.030609	19.48	64.817	10.843	64010218.816227	6	235.2806	4.87014e-05	5.05652e-04
2023/12/21	10:10:02	ok	ok	235.1820	18.396	0.030609	19.51	64.750	10.849	64435068.000168	3	248.4292	-2.67700e-03	1.44778e-02
2023/12/21	10:15:02	--	ok	235.2020	18.403	0.030609	19.54	64.814	10.878	66583514.498715	3	248.5913	-1.92806e-03	1.75116e-04
2023/12/21	10:15:08	ok	ok	234.9840	18.370	0.030597	19.54	64.767	10.870	68221488.230698	7	235.0305	5.10769e-05	3.29900e-04
2023/12/21	10:20:08	ok	ok	234.9740	18.373	0.030597	19.54	64.776	10.872	66633285.597291	2	235.3924	7.48658e-06	1.90910e-16
2023/12/21	10:25:08	ok	ok	235.0020	18.377	0.030597	19.58	64.833	10.909	69225456.818769	2	202.8322	5.93637e-03	1.12972e-15
2023/12/21	10:30:08	ok	ok	235.0020	18.375	0.030597	19.60	64.794	10.911	67768167.370089	2	274.3642	1.88306e-04	2.93000e-16
2023/12/21	10:35:08	ok	ok	234.9960	18.375	0.030597	19.58	64.813	10.905	67205345.007730	5	235.1387	4.81578e-05	2.66850e-04
2023/12/21	10:40:08	ok	ok	235.0280	18.375	0.030597	19.60	64.776	10.908	66987791.898530	3	244.6503	-2.13149e-03	1.41244e-02
2023/12/21	10:45:08	ok	ok	235.0280	18.381	0.030597	19.61	64.826	10.925	70193622.354501	2	292.4556	-6.37301e-03	3.70062e-16
2023/12/21	10:50:08	ok	ok	235.0480	18.385	0.030597	19.64	64.842	10.946	69516740.335742	2	295.8190	-1.15051e-02	0.00000e+00
2023/12/21	10:55:08	ok	ok	235.0500	18.382	0.030597	19.64	64.810	10.941	68815881.475501	3	250.2162	-2.15043e-03	6.91215e-04
2023/12/21	11:00:08	ok	ok	235.0400	18.379	0.030597	19.61	64.868	10.932	70924601.499064	2	215.6778	3.38523e-03	1.41930e-15
2023/12/21	11:05:08	ok	ok	235.0780	18.385	0.030597	19.67	64.776	10.954	67500461.389353	3	238.0152	1.25842e-04	9.83199e-03
2023/12/21	11:10:08	ok	ok	235.0560	18.386	0.030597	19.68	64.849	10.975	68436193.760541	7	235.2038	4.86828e-05	3.07664e-04
2023/12/21	11:15:08	ok	ok	235.0620	18.391	0.030597	19.69	64.831	10.980	69271871.147874	4	235.1973	4.62250e-05	2.35996e-04
2023/12/21	11:20:08	ok	ok	235.0780	18.386	0.030597	19.69	64.840	10.982	71798622.640106	3	246.7704	-1.79746e-03	1.85467e-03
2023/12/21	11:25:08	ok	ok	235.0860	18.391	0.030597	19.74	64.826	11.007	71040939.353467	2	300.5933	-1.21184e-03	3.02566e-15
2023/12/21	11:30:08	ok	ok	235.1060	18.391	0.030597	19.75	64.808	11.013	68897526.547792	2	246.3122	4.59120e-03	3.89256e-15
2023/12/21	11:35:08	ok	ok	235.1000	18.393	0.030597	19.77	64.791	11.020	69260007.943267	2	270.4333	-6.27893e-03	1.40217e-15
2023/12/21	11:40:08	ok	ok	235.0400	18.389	0.030597	19.74	64.887	11.017	31444560.978210	10	248.4518	7.56891e-05	4.24318e-02
2023/12/21	11:45:08	ok	ok	235.1060	18.395	0.030597	19.78	64.622	11.000	71493836.987857	2	276.0433	-4.13859e-04	2.05922e-16
2023/12/21	11:50:08	ok	ok	235.1160	18.388	0.030597	19.75	64.768	11.006	68772437.371626	2	288.3758	-6.79381e-03	2.09073e-16
2023/12/21	11:55:08	ok	ok	235.1220	18.390	0.030597	19.78	64.823	11.034	68828951.722376	3	247.5750	-1.91459e-03	2.00547e-03
2023/12/21	12:00:08	ok	ok	235.1360	18.393	0.030597	19.78	64.845	11.038	66492745.608116	3	233.8521	7.77928e-04	9.94161e-03
2023/12/21	12:05:08	ok	ok	235.1420	18.394	0.030597	19.79	64.796	11.038	69786018.852696	3	254.6759	-3.30030e-03	1.01497e-02
2023/12/21	12:10:08	ok	ok	235.1260	18.394	0.030597	19.81	64.817	11.052	65818439.171908	6	235.2062	5.07437e-05	3.86888e-04
2023/12/21	12:15:08	ok	ok	235.1520	18.400	0.030597	19.81	64.808	11.050	66231478.824235	6	235.2285	5.09647e-05	5.92915e-04
2023/12/21	12:20:08	ok	ok	235.1440	18.398	0.030597	19.79	64.814	11.041	65488218.191685	3	247.0149	-1.81024e-03	1.52419e-03
2023/12/21	12:25:08	ok	ok	235.1640	18.402	0.030597	19.82	64.872	11.070	67875436.634718	4	234.1563	7.42570e-05	1.31373e-02
2023/12/21	12:30:08	ok	ok	235.1780	18.400	0.030597	19.86	64.837	11.092	65973720.988949	3	250.4628	-2.21733e-03	1.17438e-04
2023/12/21	12:35:08	ok	ok	235.1820	18.404	0.030597	19.85	64.823	11.079	66259186.131322	3	264.0452	-3.47268e-03	1.01683e-02
2023/12/21	12:40:08	ok	ok	235.1800	18.406	0.030597	19.88	64.860	11.104	66534457.199126	3	241.2771	-1.07455e-03	3.74504e-03
2023/12/21	12:45:08	ok	ok	235.1760	18.401	0.030597	19.86	64.858	11.095	68154328.106639	2	289.9867	-5.38959e-03	2.77215e-16
2023/12/21	12:50:08	ok	ok	235.1560	18.399	0.030597	19.86	64.906	11.104	71153038.133445	3	233.2913	6.45390e-04	5.56777e-03
2023/12/21	12:55:08	ok	ok	235.1580	18.405	0.030597	19.86	64.918	11.106	69664424.831697	2	235.2505	4.87763e-05	3.62444e-16
2023/12/21	13:00:08	ok	ok	235.1520	18.408	0.030597	19.82	64.910	11.077	70766896.413460	3	206.7807	4.56202e-03	1.12944e-02
2023/12/21	13:05:08	ok	ok	235.1760	18.407	0.030597	19.89	64.901	11.120	68374219.612958	4	239.4130	-6.00511e-05	3.39061e-02
2023/12/21	13:10:08	ok	ok	235.1540	18.405	0.030597	19.86	64.918	11.106	68034284.972450	5	235.2750	4.39260e-05	2.53301e-04
2023/12/21	13:15:08	ok	ok	235.1760	18.405	0.030597	19.86	64.950	11.111	69516847.114994	3	229.6685	-3.97212e-04	2.57576e-02
2023/12/21	13:20:08	ok	ok	235.1720	18.407	0.030597	19.89	64.892	11.119	66711371.121237	7	235.1141	5.18160e-05	3.93096e-04
2023/12/21	13:25:08	ok	ok	235.1680	18.408	0.030597	19.89	64.933	11.126	66758988.264902	8	235.1740	5.04118e-05	5.13680e-04
2023/12/21	13:30:08	--	ok	235.2060	18.413	0.030597	19.91	64.965	11.142	68874239.429062	4	238.4730	-1.62662e-05	9.02471e-03
2023/12/21	13:30:15	ok	ok	234.9780	18.377	0.030586	19.88	64.869	11.106	67207041.389359	3	235.6630	3.89159e-04	8.47730e-03
2023/12/21	13:35:14	ok	ok	234.9880	18.380	0.030586	19.89	64.901	11.120	69323842.731256	2	205.2611	5.43597e-03	1.45554e-15
2023/12/21	13:40:14	ok	ok	234.9840	18.383	0.030586	19.91	64.904	11.131	67373426.440578	9	235.0295	4.85449e-05	4.38974e-04
2023/12/21	13:45:14	ok	ok	235.0100	18.383	0.030586	19.95	64.982	11.171	70460243.818518	4	256.6237	-3.56723e-03	8.35825e-03
2023/12/21	13:50:14	ok	ok	235.0140	18.384	0.030586	19.96	64.923	11.171	68355573.659131	6	235.2894	4.53052e-05	3.96106e-04
2023/12/21	13:55:14	ok	ok	235.0300	18.386	0.030586	19.98	64.897	11.177	69513464.990424	3	241.7094	-1.25635e-03	5.65619e-03
2023/12/21	14:00:14	ok	ok	235.0240	18.383	0.030586	19.93	64.918	11.151	69197022.256206	2	245.4467	1.85311e-02	3.27520e-16
2023/12/21	14:05:14	ok	ok	235.0520	18.392	0.030586	19.96	64.895	11.166	70252396.776438	2	229.0789	1.02873e-03	8.81680e-16
2023/12/21	14:10:14	ok	ok	235.0400	18.384	0.030586	19.96	64.895	11.166	71335909.361360	2	250.1857	1.02025e-02	7.18485e-16
2023/12/21	14:15:14	ok	ok	235.0480	18.387	0.030586	19.98	64.936	11.184	68951020.427447	3	248.2249	-2.05081e-03	2.73964e-03
2023/12/21	14:20:14	ok	ok	235.0340	18.386	0.030586	19.98	64.924	11.182	66944765.782372	8	235.1665	4.89640e-05	5.58065e-04
2023/12/21	14:25:14	ok	ok	235.0380	18.389	0.030586	19.99	64.970	11.198	68298081.734138	6	235.2700	4.76607e-05	3.75486e-04
2023/12/21	14:30:14	ok	ok	235.0720	18.394	0.030586	20.01	64.961	11.207	67932838.479931	2	235.1900	3.93833e-05	9.55369e-16
2023/12/21	14:35:14	ok	ok	235.0840	18.395	0.030586	20.04	64.924	11.218	66946900.212809	5	235.1669	5.24320e-05	3.15971e-04
2023/12/21	14:40:14	ok	ok	235.0700	18.393	0.030586	20.01	64.941	11.204	66772304.600349	2	235.0352	6.38025e-05	3.08300e-16
2023/12/21	14:45:14	ok	ok	235.1060	18.394	0.030586	20.05	64.887	11.221	66242033.294678	2	274.4767	-5.25315e-03	2.92880e-16
2023/12/21	14:50:14	ok	ok	235.0840	18.395	0.030586	20.04	64.924	11.218	65555586.346312	3	235.0880	5.01770e-05	2.67036e-04
2023/12/21	14:55:14	ok	ok	235.1020	18.400	0.030586	20.04	64.933	11.220	69450315.639764	3	225.0556	1.75449e-03	7.21440e-04
2023/12/21	15:00:14	ok	ok	235.0920	18.394	0.030586	20.07	64.961	11.244	70385860.755804	2	250.4500	1.01704e-02	9.07861e-16
2023/12/21	15:05:14	ok	ok	235.0840	18.393	0.030586	20.02	64.993	11.221	69276530.088716	2	242.6900	-1.10675e-03	1.03761e-15
2023/12/21	15:10:14	ok	ok	235.0680	18.390	0.030586	19.96	65.116	11.204	69555112.393539	2	272.7444	-4.75759e-03	3.29529e-16
2023/12/21	15:15:14	ok	ok	235.0560	18.390	0.030586	19.96	65.097	11.201	68607281.003758	5	235.1513	5.51084e-05	4.09495e-04
2023/12/21	15:20:14	ok	ok	235.0820	18.394	0.030586	19.98	64.987	11.192	69675559.555006	2	288.8262	1.10717e-03	1.31288e-15
2023/12/21	15:25:14	ok	ok	235.0620	18.391	0.030586	20.01	64.982	11.211	68187936.123469	4	235.2023	4.27187e-05	1.81081e-04
2023/12/21	15:30:14	ok	ok	235.0640	18.392	0.030586	20.01	64.982	11.211	70915675.818634	4	237.7801	3.37530e-05	7.78330e-03
2023/12/21	15:35:14	ok	ok	235.0780	18.395	0.030586	19.99	64.997	11.203	71654718.751976	3	244.3683	-1.59000e-03	4.51616e-03
2023/12/21	15:40:14	ok	ok	235.0560	18.394	0.030586	19.99	65.061	11.214	66949854.597534	5	235.1893	4.76305e-05	1.75384e-04
2023/12/21	15:45:14	ok	ok	235.0380	18.388	0.030586	19.88	65.216	11.165	69337215.991972	3	243.5088	-1.39278e-03	3.16474e-03
2023/12/21	15:50:14	ok	ok	235.0160	18.386	0.030586	19.86	65.203	11.154	67284432.608408	3	235.1600	4.77403e-05	1.96414e-04
2023/12/21	15:55:14	ok	ok	235.0340	18.388	0.030586	19.86	65.089	11.135	68747987.901620	3	231.9310	9.09459e-04	6.79762e-03
2023/12/21	16:00:14	ok	ok	235.0260	18.387	0.030586	19.86	65.089	11.135	70946608.748058	4	237.7117	-2.73940e-05	9.10606e-03
2023/12/21	16:05:14	ok	ok	235.0260	18.388	0.030586	19.88	65.043	11.136	70723546.525836	2	283.2548	-9.05194e-03	1.22069e-15
2023/12/21	16:10:14	ok	ok	235.0280	18.388	0.030586	19.91	65.078	11.161	69158562.522087	4	235.1543	4.57539e-05	1.44680e-04
2023/12/21	16:15:14	ok	ok	235.0420	18.393	0.030586	19.92	65.071	11.168	71288203.809033	3	231.1393	9.36678e-04	4.85099e-03
2023/12/21	16:20:14	ok	ok	235.0340	18.388	0.030586	19.89	65.046	11.145	72173841.282559	2	255.4000	-2.90043e-03	9.60522e-16
2023/12/21	16:25:14	ok	ok	235.0460	18.390	0.030586	19.88	65.115	11.148	69907754.494255	2	324.9878	-5.47436e-03	1.23680e-16
2023/12/21	16:30:14	ok	ok	235.0280	18.385	0.030586	19.85	65.130	11.131	69460807.669994	5	235.1458	5.00367e-05	2.79656e-04
2023/12/21	16:35:14	ok	ok	235.0140	18.388	0.030586	19.86	65.101	11.137	64824402.935763	8	235.1236	4.55545e-05	3.09091e-04
2023/12/21	16:40:14	ok	ok	235.0320	18.390	0.030586	19.85	65.170	11.138	66908435.462224	5	235.1852	5.52809e-05	5.43011e-04
2023/12/21	16:45:14	ok	ok	234.9840	18.386	0.030586	19.84	65.147	11.126	35960689.958267	12	242.8836	1.41433e-04	5.69782e-02
2023/12/21	16:50:14	ok	ok	235.0660	18.387	0.030586	19.89	64.955	11.129	67209734.238251	3	235.4511	-1.16107e-06	1.27358e-05
2023/12/21	16:55:14	ok	ok	235.0540	18.387	0.030586	19.84	65.057	11.110	66483178.566718	3	229.7009	1.20286e-03	5.18357e-03
2023/12/21	17:00:14	ok	ok	235.0500	18.387	0.030586	19.81	65.112	11.102	64747465.109693	2	217.8967	2.98868e-03	1.66275e-15
2023/12/21	17:05:14	ok	ok	235.0080	18.385	0.030586	19.74	65.275	11.083	63709586.714359	5	235.2289	4.80201e-05	3.44870e-04
2023/12/21	17:10:14	ok	ok	234.9960	18.380	0.030586	19.65	65.412	11.051	64871940.758027	2	224.8444	1.73806e-03	1.14466e-15
2023/12/21	17:15:14	ok	ok	234.9580	18.379	0.030586	19.57	65.451	11.004	66359705.582789	3	240.0766	-1.09847e-03	7.33640e-03
2023/12/21	17:20:14	--	--	249.4840	18.383	0.030586	19.57	65.359	10.989	5699854.415426	2	249.1463	1.25484e-03	1.80371e-16
2023/12/21	17:23:12	--	ok	234.7180	18.352	0.030586	19.30	65.812	10.891	53440466.241510	10	234.5814	9.28646e-05	7.46649e-03
2023/12/21	17:23:29	ok	ok	235.0400	18.388	0.030601	19.31	65.834	10.903	69683152.365376	2	279.8967	-1.11376e-03	6.42218e-16
2023/12/21	17:28:27	ok	ok	235.1740	18.416	0.030601	19.64	65.064	10.984	52658934.575920	9	234.9297	1.38072e-04	3.65907e-03
2023/12/21	17:33:27	--	ok	235.2040	18.416	0.030601	19.62	65.153	10.990	67026593.977571	6	235.3714	4.78319e-05	3.14596e-04
2023/12/21	17:33:36	ok	ok	235.0500	18.392	0.03059	19.67	65.069	11.003	70430558.576314	4	235.1600	5.06433e-05	1.25740e-04
2023/12/21	17:38:36	ok	ok	235.0220	18.392	0.03059	19.64	65.097	10.989	68079512.253952	3	235.0467	7.61193e-05	4.03094e-04
2023/12/21	17:43:35	ok	ok	235.0040	18.391	0.03059	19.67	64.906	10.976	64583601.513214	8	235.1046	4.43489e-05	2.29531e-04
2023/12/21	17:48:35	ok	ok	235.0280	18.387	0.03059	19.57	65.126	10.949	68736187.807405	3	235.8682	1.35027e-05	2.02740e-03
2023/12/21	17:53:35	ok	ok	235.0280	18.390	0.03059	19.62	65.074	10.977	69438593.984351	3	238.1919	9.07599e-05	9.91854e-03
2023/12/21	17:58:35	ok	ok	234.9960	18.389	0.03059	19.58	65.075	10.949	67543061.637239	4	235.2225	4.36612e-05	3.34035e-04
2023/12/21	18:03:35	ok	ok	235.0080	18.388	0.03059	19.60	65.119	10.965	66644998.992986	4	235.0656	6.03359e-05	1.35666e-04
2023/12/21	18:08:35	ok	ok	235.0100	18.388	0.03059	19.58	65.087	10.951	70963210.637205	2	269.8233	-3.98369e-03	6.70345e-16
2023/12/21	18:13:35	ok	ok	235.0100	18.386	0.03059	19.57	65.156	10.954	69298200.962888	3	244.7014	-1.44565e-03	7.26025e-04
2023/12/21	18:18:35	ok	ok	235.0120	18.388	0.03059	19.55	65.130	10.940	70599723.227374	3	237.3542	-7.80362e-04	8.97207e-03
2023/12/21	18:23:35	ok	ok	235.0140	18.387	0.03059	19.53	65.107	10.919	69747892.663942	3	231.4950	1.01542e-03	7.47114e-03
2023/12/21	18:28:35	ok	ok	234.9600	18.382	0.03059	19.47	65.281	10.912	67308923.646350	7	235.1248	4.49034e-05	3.75605e-04
2023/12/21	18:33:35	ok	ok	234.9540	18.383	0.03059	19.43	65.354	10.897	66900809.341101	4	234.9983	4.62767e-05	4.34159e-04
2023/12/21	18:38:35	ok	ok	234.8940	18.375	0.03059	19.31	65.345	10.822	62202957.915880	10	234.9819	4.45854e-05	2.39439e-04
2023/12/21	18:43:35	ok	ok	234.8920	18.372	0.03059	19.27	65.341	10.794	70137698.092513	3	248.8672	-1.09216e-03	1.77664e-02
2023/12/21	18:48:35	ok	ok	234.9360	18.378	0.03059	19.34	65.211	10.819	70439928.830022	3	250.0380	-2.23735e-03	1.11520e-03
2023/12/21	18:53:35	ok	ok	234.9200	18.377	0.03059	19.40	65.158	10.845	68199790.452563	2	234.8795	6.94183e-05	9.25514e-16
2023/12/21	18:58:35	ok	ok	234.9560	18.379	0.03059	19.37	65.165	10.830	68361040.094850	2	239.4989	-6.39782e-04	1.12894e-15
2023/12/21	19:03:35	ok	ok	234.9180	18.376	0.03059	19.38	65.115	10.830	66911156.130507	7	235.0484	4.76902e-05	2.48384e-04
2023/12/21	19:08:35	ok	ok	234.9300	18.378	0.03059	19.41	65.151	10.853	68755553.545041	3	235.0995	4.15488e-05	1.35006e-04
2023/12/21	19:13:35	ok	ok	234.9440	18.379	0.03059	19.41	65.130	10.849	66139727.075585	2	234.9467	5.25226e-05	2.70499e-16
2023/12/21	19:18:35	ok	ok	234.9560	18.379	0.03059	19.40	65.170	10.847	69193759.436715	2	283.7952	-8.74318e-03	1.39491e-15
2023/12/21	19:23:35	ok	ok	234.9500	18.376	0.03059	19.40	65.170	10.847	68781357.566736	3	238.3607	-9.30842e-04	8.77623e-03
2023/12/21	19:28:35	ok	ok	234.9460	18.377	0.03059	19.41	65.110	10.846	66545741.932105	2	235.0505	4.87437e-05	2.41835e-16
2023/12/21	19:33:35	ok	ok	234.9400	18.377	0.03059	19.38	65.135	10.833	67378469.806495	7	235.1009	4.87546e-05	2.88021e-04
2023/12/21	19:38:35	ok	ok	234.9440	18.376	0.03059	19.41	65.110	10.846	68517062.986789	2	234.9131	5.15121e-05	3.62965e-16
2023/12/21	19:43:35	ok	ok	234.9700	18.381	0.03059	19.40	65.087	10.834	69885079.335398	3	224.9295	1.84460e-03	2.56830e-03
2023/12/21	19:48:35	ok	ok	234.9280	18.375	0.03059	19.40	65.129	10.841	64743745.097131	9	235.0414	4.41361e-05	2.43355e-04
2023/12/21	19:53:35	ok	ok	234.9080	18.371	0.03059	19.29	65.252	10.790	65302608.545731	6	234.9945	5.09986e-05	4.47569e-04
2023/12/21	19:58:35	ok	ok	234.9060	18.373	0.03059	19.27	65.280	10.784	68965740.006873	8	235.0383	4.94169e-05	5.58187e-04
2023/12/21	20:03:35	ok	ok	234.8800	18.368	0.03059	19.21	65.321	10.754	67613905.069254	3	235.0094	4.92487e-05	1.43625e-04
2023/12/21	20:08:35	ok	ok	234.9200	18.372	0.03059	19.27	65.129	10.759	66675474.024144	2	284.1548	-9.34109e-03	2.91612e-16
2023/12/21	20:13:35	ok	ok	234.9220	18.374	0.03059	19.27	65.107	10.756	65409172.220018	6	235.1275	4.82005e-05	5.19610e-04
[truncated: 167 more rows]
