# Supplementary material for: Plastic Creep Constraint in Nylon Instrument Strings
Source: Materials (Basel). 2025 Jan 7;18(2):223. doi: 10.3390/ma18020223 (PMC11766866; doi:10.3390/ma18020223)
Supplement: Supplementary file 1 [file materials-18-00223-s001.zip › data_files/string_N28_nylon/string_test_data_N28_step_5.csv]

Date	Time	+-	f0	Frequency	Tension	LengthAdj	Temp	Rel.Hm	Abs.Hm	Pk.Magnitude	Harmonics	Fitted.f0	Bend.Stiff	Fit.Error
2023/12/22	10:21:16	--	ok	249.8840	18.443	0.030601	19.48	61.402	10.272	7713292.762429	6	245.8573	3.97070e-04	2.23511e-02
2023/12/22	10:23:43	--	ok	270.5760	23.993	0.032501	19.24	62.185	10.255	76466868.249582	9	270.6106	5.34719e-05	3.27595e-04
2023/12/22	10:23:53	--	ok	282.2900	26.160	0.033212	19.23	62.214	10.252	70355653.392499	9	282.4139	5.37159e-05	2.51908e-04
2023/12/22	10:24:02	--	ok	282.3780	26.222	0.033252	19.20	62.260	10.242	70692114.877793	7	282.5350	5.01372e-05	2.12359e-04
2023/12/22	10:24:11	--	ok	282.6100	26.282	0.033288	19.18	62.318	10.243	70530845.640371	12	282.7094	5.02306e-05	2.68749e-04
2023/12/22	10:24:20	--	ok	282.6620	26.295	0.03331	19.18	62.350	10.248	68985972.487896	9	282.7752	4.96376e-05	1.55417e-04
2023/12/22	10:24:30	--	ok	282.7320	26.313	0.03333	19.15	62.374	10.235	68446487.352473	11	282.8263	5.25526e-05	2.28945e-04
2023/12/22	10:24:39	ok	ok	282.8160	26.323	0.033345	19.18	62.420	10.260	64754382.958575	11	282.9183	5.10370e-05	1.60657e-04
2023/12/22	10:29:38	--	ok	278.7400	25.550	0.033345	19.47	62.393	10.429	44812770.348958	11	278.7327	5.22018e-05	3.34539e-04
2023/12/22	10:30:22	--	ok	282.4500	26.255	0.033589	19.33	62.553	10.369	69898754.538208	8	282.5536	5.27515e-05	2.21533e-04
2023/12/22	10:30:42	ok	ok	282.8000	26.316	0.03362	19.25	62.763	10.359	64325183.355362	6	234.1090	7.01709e-04	2.59088e-02
2023/12/22	10:35:42	--	ok	281.7600	26.145	0.03362	19.45	62.795	10.487	56162603.942707	10	281.8567	5.45119e-05	2.78082e-04
2023/12/22	10:36:47	--	ok	282.6880	26.317	0.033691	19.29	63.073	10.429	41482068.668146	8	282.6087	1.79312e-04	3.04652e-03
2023/12/22	10:37:09	ok	ok	282.9100	26.361	0.033708	19.27	63.183	10.438	68505429.958020	10	283.0192	5.32078e-05	3.10639e-04
2023/12/22	10:42:08	--	ok	282.3520	26.267	0.033708	19.47	63.020	10.534	59084628.301100	9	282.4748	5.37432e-05	2.50243e-04
2023/12/22	10:42:16	ok	ok	283.0000	26.375	0.033746	19.47	63.061	10.541	69726958.038206	10	283.1699	5.17266e-05	4.45473e-04
2023/12/22	10:47:15	--	ok	282.4800	26.287	0.033746	19.53	63.272	10.611	54910388.512087	8	282.5549	5.20098e-05	1.76072e-04
2023/12/22	10:47:24	ok	ok	282.9880	26.378	0.033775	19.55	63.215	10.618	66017242.852916	9	283.0973	5.09963e-05	1.66451e-04
2023/12/22	10:52:24	--	ok	282.5000	26.290	0.033775	19.47	63.485	10.612	54793878.454852	9	282.5917	5.11468e-05	2.26207e-04
2023/12/22	10:52:35	ok	ok	282.9820	26.377	0.033804	19.48	63.449	10.614	64513811.673921	10	283.1065	5.10033e-05	2.37545e-04
2023/12/22	10:57:35	--	ok	282.5620	26.306	0.033804	19.47	63.587	10.629	56404589.447002	8	282.6697	5.16804e-05	2.66446e-04
2023/12/22	10:57:42	ok	ok	282.9980	26.390	0.033829	19.48	63.569	10.634	66411311.499386	10	283.0862	5.08965e-05	1.21270e-04
2023/12/22	11:02:42	--	ok	282.6260	26.319	0.033829	19.44	63.706	10.630	54986347.034490	11	282.7509	5.16387e-05	3.42723e-04
2023/12/22	11:02:49	ok	ok	282.9940	26.389	0.033851	19.47	63.691	10.646	68236231.289128	9	283.1073	5.10705e-05	2.13368e-04
2023/12/22	11:07:48	--	ok	282.6660	26.326	0.033851	19.48	63.752	10.665	59753880.776352	10	282.7553	5.14779e-05	2.38403e-04
2023/12/22	11:07:56	ok	ok	282.9920	26.390	0.03387	19.48	63.720	10.659	64166050.373760	10	283.0712	5.29118e-05	1.92984e-04
2023/12/22	11:12:56	--	ok	282.6820	26.337	0.03387	19.50	63.825	10.685	61720716.739181	9	282.7828	5.18205e-05	2.23878e-04
2023/12/22	11:13:03	ok	ok	282.9960	26.394	0.033888	19.50	63.806	10.682	65965851.232751	10	283.0958	5.13347e-05	2.53439e-04
2023/12/22	11:18:02	--	ok	282.7380	26.347	0.033888	19.50	63.876	10.694	56685533.180880	11	282.8356	5.17974e-05	2.06730e-04
2023/12/22	11:18:09	ok	ok	283.0100	26.397	0.033903	19.53	63.839	10.706	67550023.772651	9	283.0903	5.27097e-05	2.08592e-04
2023/12/22	11:23:09	--	ok	282.7360	26.349	0.033903	19.48	63.957	10.699	58892907.788619	9	282.8605	4.98364e-05	2.30095e-04
2023/12/22	11:23:20	ok	ok	282.9900	26.396	0.033918	19.51	63.940	10.713	64168126.333704	10	283.0766	5.26378e-05	1.92435e-04
2023/12/22	11:28:17	--	ok	282.7520	26.350	0.033918	19.45	64.044	10.695	59607255.079219	8	282.8374	5.34436e-05	2.35958e-04
2023/12/22	11:28:24	ok	ok	282.9800	26.401	0.033932	19.48	64.045	10.714	67672444.250026	10	283.1049	5.02458e-05	1.91248e-04
2023/12/22	11:33:24	--	ok	282.7620	26.358	0.033932	19.48	64.099	10.723	56758065.644206	10	282.8861	5.09240e-05	2.69256e-04
2023/12/22	11:33:31	ok	ok	282.9940	26.405	0.033946	19.48	64.086	10.721	67921993.445005	8	283.1266	5.10377e-05	1.89412e-04
2023/12/22	11:38:31	ok	ok	282.8300	26.359	0.033946	19.51	64.121	10.743	54281570.027619	3	282.8900	6.09130e-05	1.54293e-04
2023/12/22	11:43:31	--	ok	282.5840	26.328	0.033946	19.51	64.082	10.737	57964233.349730	8	282.6845	5.26364e-05	2.92504e-04
2023/12/22	11:43:38	ok	ok	282.9860	26.405	0.033969	19.53	64.094	10.749	67367962.774959	11	283.0671	5.15353e-05	1.32289e-04
2023/12/22	12:22:50	--	ok	281.8540	26.208	0.033969	19.68	64.250	10.873	61279313.390023	12	281.8950	5.26492e-05	2.58578e-04
2023/12/22	12:22:58	ok	ok	282.9940	26.412	0.034034	19.68	64.240	10.872	68204802.320135	9	283.0842	5.45112e-05	3.16826e-04
2023/12/22	12:27:57	--	ok	282.7560	26.366	0.034034	19.71	64.292	10.898	64274835.107098	9	282.8502	5.21645e-05	1.88832e-04
2023/12/22	12:28:04	ok	ok	283.0100	26.417	0.034048	19.72	64.256	10.902	68346582.638329	9	283.1121	5.14338e-05	2.05527e-04
2023/12/22	12:33:03	ok	ok	282.8040	26.381	0.034048	19.67	64.279	10.870	63458309.401560	6	282.9017	5.26918e-05	2.27610e-04
2023/12/22	12:38:03	--	ok	282.6640	26.353	0.034048	19.68	64.382	10.896	64451252.201803	8	282.7687	5.31215e-05	1.92031e-04
2023/12/22	12:38:09	ok	ok	282.9980	26.420	0.034068	19.68	64.341	10.889	74230149.856790	7	283.0877	5.21575e-05	2.19913e-04
2023/12/22	12:43:09	ok	ok	282.8140	26.383	0.034068	19.62	64.364	10.857	62964710.109721	7	282.9057	5.28896e-05	2.16400e-04
2023/12/22	12:48:09	--	ok	282.6900	26.361	0.034068	19.64	64.425	10.876	64318122.633737	8	282.7721	5.13255e-05	1.46785e-04
2023/12/22	12:48:15	ok	ok	282.9960	26.421	0.034086	19.62	64.414	10.865	72786308.213927	8	283.0801	5.45153e-05	1.83573e-04
2023/12/22	12:53:15	ok	ok	282.8240	26.390	0.034086	19.61	64.421	10.856	70727854.426582	8	282.9498	5.02950e-05	2.12729e-04
2023/12/22	12:58:15	--	ok	282.7160	26.365	0.034086	19.61	64.411	10.855	67445027.640287	10	282.8318	5.11187e-05	2.21668e-04
2023/12/22	12:58:22	ok	ok	283.0180	26.426	0.034102	19.65	64.439	10.887	77115614.779230	8	283.1285	5.12958e-05	1.96659e-04
2023/12/22	13:03:21	ok	ok	282.8520	26.395	0.034102	19.65	64.398	10.880	70231126.082268	9	282.9576	4.93419e-05	1.71517e-04
2023/12/22	13:08:21	--	ok	282.7440	26.374	0.034102	19.65	64.439	10.887	68839710.513265	9	282.8421	5.06135e-05	1.70919e-04
2023/12/22	13:08:28	ok	ok	283.0020	26.424	0.034117	19.67	64.379	10.887	76141508.538644	9	283.0911	5.14030e-05	1.78113e-04
2023/12/22	13:13:27	ok	ok	282.8440	26.393	0.034117	19.65	64.428	10.885	69891371.509002	10	282.9642	4.88527e-05	1.68655e-04
2023/12/22	13:18:27	--	ok	282.7380	26.378	0.034117	19.62	64.424	10.867	71593927.970055	9	282.8332	5.19951e-05	1.95473e-04
2023/12/22	13:18:33	ok	ok	283.0160	26.423	0.034132	19.67	64.451	10.899	76741519.565641	9	283.1352	5.07665e-05	2.05887e-04
2023/12/22	13:23:33	ok	ok	282.8740	26.394	0.034132	19.62	64.456	10.872	72876209.837618	9	282.9485	5.22378e-05	1.91982e-04
2023/12/22	13:28:33	--	ok	282.7600	26.376	0.034132	19.65	64.466	10.891	72745829.212289	7	282.8907	5.00124e-05	2.94702e-04
2023/12/22	13:28:39	ok	ok	283.0100	26.423	0.034145	19.67	64.442	10.897	76369246.558816	7	283.0919	5.26546e-05	2.14894e-04
2023/12/22	13:33:39	ok	ok	282.8700	26.400	0.034145	19.64	64.457	10.881	71557238.066270	9	282.9926	5.11754e-05	2.55525e-04
2023/12/22	13:38:39	--	ok	282.7640	26.375	0.034145	19.65	64.489	10.895	71608987.865564	9	282.8397	5.35965e-05	2.40469e-04
2023/12/22	13:38:45	ok	ok	283.0080	26.425	0.034159	19.65	64.489	10.895	78280667.609405	8	283.1342	5.04999e-05	2.56759e-04
2023/12/22	13:43:45	ok	ok	282.8860	26.396	0.034159	19.69	64.434	10.913	71482635.429469	9	282.9937	5.19513e-05	2.86267e-04
2023/12/22	13:48:45	ok	ok	282.8020	26.383	0.034159	19.68	64.515	10.918	72653495.459371	6	282.9104	5.19394e-05	1.36151e-04
2023/12/22	13:53:45	--	ok	282.6780	26.360	0.034159	19.67	64.480	10.904	72593818.798182	12	282.7749	5.20141e-05	2.83815e-04
2023/12/22	13:53:52	ok	ok	283.0120	26.431	0.034177	19.69	64.485	10.922	77097571.011706	11	283.1477	5.13344e-05	2.98046e-04
2023/12/22	13:58:51	ok	ok	282.8880	26.399	0.034177	19.69	64.446	10.915	74432217.371722	10	282.9801	5.27107e-05	2.77287e-04
2023/12/22	14:03:51	--	ok	282.7900	26.382	0.034177	19.69	64.526	10.929	72058418.215964	12	282.9121	4.92883e-05	1.84944e-04
2023/12/22	14:03:57	ok	ok	283.0280	26.426	0.03419	19.69	64.497	10.924	78223189.557399	7	283.1230	5.17233e-05	2.63858e-04
2023/12/22	14:08:57	ok	ok	282.8980	26.402	0.03419	19.68	64.524	10.920	73018835.365081	10	283.0172	4.85622e-05	1.52976e-04
2023/12/22	14:13:57	ok	ok	282.8240	26.383	0.03419	19.69	64.526	10.929	73790322.990027	10	282.9144	5.09728e-05	1.64918e-04
2023/12/22	14:18:57	--	ok	282.7260	26.367	0.03419	19.68	64.515	10.918	72323221.297725	7	282.8173	5.15492e-05	9.51651e-05
2023/12/22	14:19:04	ok	ok	282.9900	26.420	0.034205	19.69	64.497	10.924	77780956.459559	8	283.0600	5.37388e-05	2.50191e-04
2023/12/22	14:24:03	ok	ok	282.8760	26.402	0.034205	19.68	64.503	10.916	75365774.657389	9	282.9598	5.18340e-05	1.70457e-04
2023/12/22	14:29:03	ok	ok	282.8040	26.384	0.034205	19.69	64.506	10.925	72642805.047743	8	282.9137	5.07321e-05	1.73225e-04
2023/12/22	14:34:03	--	ok	282.7040	26.364	0.034205	19.69	64.497	10.924	73157992.233186	11	282.8190	4.85881e-05	2.36313e-04
2023/12/22	14:34:10	ok	ok	283.0100	26.428	0.034222	19.69	64.497	10.924	78828313.261140	11	283.0974	5.06862e-05	1.64200e-04
2023/12/22	14:39:09	ok	ok	282.8920	26.401	0.034222	19.71	64.538	10.939	75254461.033033	7	282.9258	5.67134e-05	2.72340e-04
2023/12/22	14:44:09	ok	ok	282.8080	26.388	0.034222	19.71	64.567	10.944	70992101.847395	9	282.8917	4.93796e-05	1.69629e-04
2023/12/22	14:49:09	--	ok	282.7080	26.367	0.034222	19.67	64.543	10.914	73139344.331066	10	282.8176	4.89239e-05	1.67375e-04
2023/12/22	14:49:16	ok	ok	283.0260	26.430	0.034239	19.68	64.553	10.925	81908561.863680	9	283.1255	5.25258e-05	1.60262e-04
2023/12/22	14:54:15	ok	ok	282.9020	26.403	0.034239	19.71	64.538	10.939	74247838.553911	8	283.0012	5.14013e-05	1.25758e-04
2023/12/22	14:59:15	ok	ok	282.8220	26.389	0.034239	19.67	64.584	10.921	72454947.031817	11	282.9231	4.86924e-05	1.50864e-04
2023/12/22	15:04:15	--	ok	282.7560	26.372	0.034239	19.68	64.594	10.932	72356836.216093	9	282.9034	4.93824e-05	2.20173e-04
2023/12/22	15:04:22	ok	ok	283.0120	26.421	0.034253	19.72	64.561	10.953	76247620.636325	6	283.1140	5.38967e-05	1.09085e-04
2023/12/22	15:09:21	ok	ok	282.8780	26.394	0.034253	19.57	64.771	10.890	70371817.219266	8	282.9831	5.22040e-05	1.63490e-04
2023/12/22	15:14:21	--	ok	282.7780	26.379	0.034253	19.53	64.785	10.865	70525124.419378	8	282.8304	5.90574e-05	1.92324e-04
2023/12/22	15:14:28	ok	ok	283.0200	26.423	0.034266	19.55	64.758	10.877	79989395.723297	9	283.1396	5.15560e-05	2.31236e-04
2023/12/22	15:19:27	ok	ok	282.9180	26.411	0.034266	19.57	64.617	10.864	19941549.926111	1	283.1396	5.15327e-05	3.53183e+06
2023/12/22	15:24:27	ok	ok	282.8460	26.394	0.034266	19.58	64.639	10.876	73623836.878590	9	283.0024	4.94269e-05	2.59840e-04
2023/12/22	15:29:27	--	ok	282.7840	26.380	0.034266	19.62	64.627	10.901	72937479.579658	10	282.9212	5.02462e-05	1.46184e-04
2023/12/22	15:29:34	ok	ok	283.0120	26.423	0.034278	19.58	64.611	10.871	79636403.711132	9	283.1393	5.12120e-05	2.22739e-04
2023/12/22	15:34:33	ok	ok	282.9120	26.403	0.034278	19.61	64.663	10.897	74691877.168680	9	283.0515	5.11903e-05	1.87320e-04
2023/12/22	15:39:33	ok	ok	282.8300	26.385	0.034278	19.60	64.631	10.883	75152950.742234	9	282.9381	5.11030e-05	1.49150e-04
2023/12/22	15:44:33	--	ok	282.7720	26.378	0.034278	19.61	64.634	10.892	73506435.891880	9	282.9070	5.24695e-05	2.39862e-04
2023/12/22	15:44:40	ok	ok	283.0400	26.425	0.034291	19.68	64.616	10.935	78875817.016538	9	283.1641	5.09658e-05	2.70230e-04
2023/12/22	15:49:39	ok	ok	282.9180	26.404	0.034291	19.62	64.598	10.896	72585526.382035	11	283.0252	5.24393e-05	1.71097e-04
2023/12/22	15:54:39	ok	ok	282.8620	26.390	0.034291	19.64	64.599	10.905	71518262.634371	9	282.9424	5.24395e-05	1.56408e-04
2023/12/22	15:59:39	ok	ok	282.8300	26.378	0.034291	19.62	64.598	10.896	69319153.701317	3	282.9932	7.83557e-05	7.07740e-04
2023/12/22	16:04:39	--	ok	282.7280	26.365	0.034291	19.65	64.570	10.909	70143146.341748	8	282.8403	5.16714e-05	3.27458e-04
2023/12/22	16:04:46	ok	ok	283.0040	26.418	0.034307	19.64	64.556	10.898	79448635.688100	10	283.0926	5.22178e-05	2.31165e-04
2023/12/22	16:09:45	ok	ok	282.8860	26.400	0.034307	19.60	64.672	10.890	74143619.797964	9	282.9880	5.23689e-05	2.32938e-04
2023/12/22	16:14:45	ok	ok	282.8140	26.382	0.034307	19.54	64.744	10.866	73811405.503726	9	282.8754	5.42533e-05	2.26244e-04
2023/12/22	16:19:45	--	ok	282.7380	26.369	0.034307	19.55	64.677	10.864	74478647.064776	9	282.8640	5.06711e-05	2.39098e-04
2023/12/22	16:19:52	ok	ok	283.0400	26.424	0.034322	19.57	64.668	10.872	76573905.552011	11	283.1192	5.34382e-05	2.79073e-04
2023/12/22	16:24:51	ok	ok	282.9320	26.406	0.034322	19.55	64.707	10.869	69068265.767093	11	283.0387	5.08866e-05	2.34516e-04
2023/12/22	16:29:51	ok	ok	282.8760	26.395	0.034322	19.57	64.639	10.867	68862332.627157	12	282.9897	5.21955e-05	2.38136e-04
2023/12/22	16:34:51	--	ok	282.7840	26.378	0.034322	19.50	64.808	10.850	71598164.743563	9	282.9159	5.05654e-05	2.31992e-04
2023/12/22	16:34:58	ok	ok	283.0060	26.418	0.034334	19.51	64.800	10.857	76045066.590401	10	283.0630	5.45823e-05	1.99456e-04
2023/12/22	16:39:57	ok	ok	282.8980	26.398	0.034334	19.45	64.854	10.830	66562762.001139	8	282.9716	5.27901e-05	1.75151e-04
2023/12/22	16:44:57	ok	ok	282.8220	26.386	0.034334	19.38	64.892	10.793	63707120.573464	11	282.9180	5.15204e-05	2.02968e-04
2023/12/22	16:49:57	--	ok	282.7720	26.373	0.034334	19.45	64.813	10.824	69624185.647378	10	282.8777	5.25123e-05	2.12981e-04
2023/12/22	16:50:03	ok	ok	283.0240	26.423	0.034347	19.45	64.753	10.814	74926114.420331	9	283.1478	5.14209e-05	2.22463e-04
2023/12/22	16:55:03	ok	ok	282.9240	26.405	0.034347	19.40	64.813	10.788	65242374.742542	10	282.9972	5.20155e-05	1.99450e-04
2023/12/22	17:00:03	ok	ok	282.8620	26.393	0.034347	19.44	64.781	10.810	68879292.622586	8	282.9550	5.19909e-05	1.37952e-04
2023/12/22	17:05:03	ok	ok	282.8120	26.385	0.034347	19.47	64.755	10.824	69277233.319047	10	282.8891	5.40214e-05	2.30513e-04
2023/12/22	17:10:03	--	ok	282.7600	26.370	0.034347	19.47	64.714	10.817	66777608.556987	11	282.8935	4.96345e-05	2.53274e-04
2023/12/22	17:10:10	ok	ok	283.0140	26.421	0.03436	19.48	64.675	10.819	75264551.050838	11	283.1187	5.16789e-05	2.00721e-04
2023/12/22	17:15:09	ok	ok	282.9060	26.403	0.03436	19.48	64.707	10.825	67496382.020755	10	283.0149	5.12659e-05	1.95469e-04
2023/12/22	17:20:09	ok	ok	282.8580	26.389	0.03436	19.47	64.663	10.809	65864130.087748	9	282.9552	5.13551e-05	1.75664e-04
2023/12/22	17:25:09	--	ok	282.7900	26.379	0.03436	19.45	64.762	10.815	70265942.156078	11	282.9037	5.26380e-05	2.39587e-04
2023/12/22	17:25:16	ok	ok	283.0380	26.424	0.034372	19.47	64.764	10.826	75959286.880528	10	283.1445	5.29391e-05	1.99980e-04
2023/12/22	17:30:15	ok	ok	282.9200	26.405	0.034372	19.45	64.741	10.812	71807359.249446	10	282.9840	5.20816e-05	5.10606e-04
2023/12/22	17:35:15	ok	ok	282.8760	26.400	0.034372	19.45	64.741	10.812	69443758.082126	10	282.9974	5.03403e-05	2.41956e-04
2023/12/22	17:40:15	ok	ok	282.8380	26.382	0.034372	19.47	64.704	10.816	66984840.916135	11	282.9154	5.37614e-05	2.33709e-04
2023/12/22	17:45:15	--	ok	282.7680	26.368	0.034372	19.43	64.778	10.801	70650342.877926	9	282.8672	5.42942e-05	2.71691e-04
2023/12/22	17:45:21	ok	ok	283.0240	26.423	0.034386	19.48	64.746	10.831	79077118.241005	10	283.1447	5.26923e-05	2.31973e-04
2023/12/22	17:50:21	ok	ok	282.9180	26.405	0.034386	19.43	64.768	10.799	73291663.257489	10	283.0242	5.32521e-05	2.39541e-04
2023/12/22	17:55:21	ok	ok	282.8540	26.391	0.034386	19.41	64.776	10.790	73460259.281235	9	282.9356	5.39843e-05	1.93024e-04
2023/12/22	18:00:21	--	ok	282.7820	26.379	0.034386	19.34	64.886	10.765	73901626.290848	10	282.8866	5.35851e-05	2.69477e-04
2023/12/22	18:00:28	ok	ok	283.0140	26.417	0.034398	19.35	64.909	10.777	74626981.765103	9	283.1463	5.25070e-05	2.29273e-04
2023/12/22	18:05:27	ok	ok	282.9520	26.400	0.034398	19.29	64.918	10.734	63196299.064964	5	228.4861	8.13098e-04	1.45802e-02
2023/12/22	18:10:27	ok	ok	282.8580	26.393	0.034398	19.24	64.950	10.711	66170939.823247	9	282.9512	5.22740e-05	3.11165e-04
2023/12/22	18:15:27	ok	ok	282.8200	26.386	0.034398	19.31	64.851	10.740	65090221.925785	10	282.9179	4.97827e-05	2.38509e-04
2023/12/22	18:20:27	ok	ok	282.8100	26.375	0.034398	19.31	64.771	10.727	64074913.854196	7	282.8518	6.46581e-05	6.23783e-04
2023/12/22	18:25:27	--	ok	282.7220	26.366	0.034398	19.30	64.778	10.720	68017333.487202	11	282.8189	5.27688e-05	2.38555e-04
2023/12/22	18:25:34	ok	ok	283.0100	26.424	0.034414	19.34	64.823	10.754	77774841.774848	9	283.1184	5.33155e-05	2.00728e-04
2023/12/22	18:30:33	ok	ok	282.9260	26.403	0.034414	19.33	64.762	10.736	71388892.551923	10	283.0324	5.31010e-05	2.11980e-04
2023/12/22	18:35:33	ok	ok	282.8780	26.396	0.034414	19.31	64.790	10.730	68683109.404485	8	282.9335	5.60279e-05	2.07663e-04
2023/12/22	18:40:33	ok	ok	282.8560	26.388	0.034414	19.35	64.714	10.744	72074256.480701	8	282.9065	5.71811e-05	1.92352e-04
2023/12/22	18:45:33	ok	ok	282.8020	26.378	0.034414	19.37	64.717	10.755	68801681.826241	9	282.9391	5.16846e-05	2.20509e-04
2023/12/22	18:50:33	--	ok	282.7420	26.369	0.034414	19.34	64.776	10.746	70636130.897453	8	282.8165	5.43613e-05	1.68596e-04
2023/12/22	18:50:40	ok	ok	283.0220	26.417	0.034428	19.35	64.767	10.753	73196683.447159	9	283.1659	5.36949e-05	2.48070e-04
2023/12/22	18:55:39	ok	ok	282.9400	26.404	0.034428	19.37	64.749	10.760	65875929.437450	8	283.0630	5.24660e-05	1.91110e-04
2023/12/22	19:00:39	ok	ok	282.8820	26.394	0.034428	19.33	64.721	10.729	63842577.504072	9	282.9777	5.22780e-05	1.49603e-04
2023/12/22	19:05:39	ok	ok	282.8500	26.390	0.034428	19.35	64.726	10.746	64635776.923601	9	282.9496	5.09220e-05	2.08312e-04
2023/12/22	19:10:39	ok	ok	282.8000	26.377	0.034428	19.34	64.703	10.734	64422006.679330	8	282.9363	5.32823e-05	3.68726e-04
2023/12/22	19:15:39	ok	ok	282.8160	26.370	0.034428	19.34	64.764	10.744	63293841.360661	5	282.9455	6.02921e-05	2.30110e-04
2023/12/22	19:20:39	--	ok	282.7160	26.358	0.034428	19.27	64.855	10.714	60220313.605319	9	282.7992	5.31542e-05	2.58573e-04
2023/12/22	19:20:46	ok	ok	282.9860	26.417	0.034445	19.31	64.869	10.743	72834650.350033	8	283.0900	5.56267e-05	2.88942e-04
2023/12/22	19:25:45	ok	ok	282.8740	26.397	0.034445	19.21	64.927	10.689	64922614.601580	10	283.0257	5.10370e-05	3.22538e-04
2023/12/22	19:30:45	ok	ok	282.8040	26.386	0.034445	19.17	64.932	10.664	68332807.675710	9	282.9628	5.28067e-05	2.85415e-04
2023/12/22	19:35:45	--	ok	282.7860	26.380	0.034445	19.21	64.845	10.675	64611943.907812	11	282.8726	5.31878e-05	1.73743e-04
2023/12/22	19:35:52	ok	ok	283.0020	26.422	0.034457	19.25	64.822	10.698	75766655.138309	8	283.1320	5.31451e-05	1.61783e-04
2023/12/22	19:40:51	ok	ok	282.9580	26.411	0.034457	19.30	64.736	10.713	67493752.954944	11	283.0463	5.56140e-05	1.75914e-04
2023/12/22	19:45:51	ok	ok	282.9140	26.400	0.034457	19.25	64.771	10.690	63548287.634375	8	283.0158	5.31004e-05	1.91569e-04
2023/12/22	19:50:51	ok	ok	282.8800	26.394	0.034457	19.31	64.698	10.715	66372360.450338	10	283.0061	5.14389e-05	1.93927e-04
2023/12/22	19:55:51	ok	ok	282.8300	26.383	0.034457	19.31	64.680	10.712	68763395.491914	8	282.9394	5.30182e-05	1.60677e-04
2023/12/22	20:00:51	--	ok	282.7900	26.379	0.034457	19.31	64.668	10.710	69206345.760942	9	282.9441	5.30063e-05	2.29001e-04
2023/12/22	20:00:58	ok	ok	283.0400	26.426	0.034469	19.37	64.689	10.750	75283853.177764	10	283.1664	5.56157e-05	4.83441e-04
2023/12/22	20:05:57	ok	ok	282.9320	26.406	0.034469	19.33	64.681	10.722	69811273.122927	10	283.0413	5.21204e-05	1.65438e-04
2023/12/22	20:10:57	ok	ok	282.9200	26.403	0.034469	19.37	64.689	10.750	69046273.536521	8	283.0339	5.28890e-05	2.06444e-04
2023/12/22	20:15:57	ok	ok	282.8680	26.391	0.034469	19.35	64.714	10.744	67605955.963997	9	282.9805	5.26060e-05	1.70672e-04
2023/12/22	20:20:57	ok	ok	282.8180	26.383	0.034469	19.37	64.727	10.757	71908810.817996	10	282.9474	5.51922e-05	4.48545e-04
2023/12/22	20:25:57	--	ok	282.7860	26.375	0.034469	19.38	64.700	10.761	68941594.154427	8	282.9358	5.26313e-05	2.53287e-04
2023/12/22	20:26:04	ok	ok	283.0200	26.422	0.034481	19.40	64.640	10.759	73904109.601490	9	283.1624	5.26836e-05	2.71758e-04
2023/12/22	20:31:03	ok	ok	282.9240	26.401	0.034481	19.37	64.689	10.750	69856119.874741	9	283.0595	5.29518e-05	1.75254e-04
2023/12/22	20:36:03	ok	ok	282.8580	26.393	0.034481	19.34	64.823	10.754	71257893.722622	8	283.0135	5.21229e-05	2.92817e-04
2023/12/22	20:41:03	ok	ok	282.8000	26.382	0.034481	19.25	64.851	10.703	69942441.511513	8	282.9669	5.14665e-05	2.27861e-04
2023/12/22	20:46:03	--	ok	282.7520	26.374	0.034481	19.20	64.883	10.673	69021625.538634	7	282.8972	5.35086e-05	1.87898e-04
2023/12/22	20:46:10	ok	ok	283.0120	26.417	0.034495	19.17	64.900	10.659	66302199.523752	7	234.5974	6.88483e-04	2.34534e-02
2023/12/22	20:51:09	ok	ok	282.9440	26.410	0.034495	19.23	64.796	10.677	64025731.828743	7	283.0645	5.47572e-05	2.84040e-04
2023/12/22	20:56:09	ok	ok	282.9620	26.405	0.034495	19.27	64.753	10.697	59129735.930932	5	282.9087	8.08871e-05	3.39517e-04
2023/12/22	21:01:09	ok	ok	282.8840	26.399	0.034495	19.29	64.704	10.699	65025941.842845	9	283.0484	5.31407e-05	4.88425e-04
2023/12/22	21:06:09	ok	ok	282.8360	26.391	0.034495	19.27	64.732	10.694	64700339.982641	9	282.9923	5.15971e-05	2.63261e-04
2023/12/22	21:11:09	ok	ok	282.8000	26.384	0.034495	19.27	64.723	10.692	65320902.716942	8	282.9449	5.39202e-05	2.92636e-04
2023/12/22	21:16:09	--	ok	282.7660	26.374	0.034495	19.30	64.677	10.703	65222204.000640	9	282.9001	5.12088e-05	1.39966e-04
2023/12/22	21:16:16	ok	ok	283.0500	26.428	0.034508	19.35	64.666	10.737	75499894.399482	8	283.1795	5.35589e-05	1.51199e-04
2023/12/22	21:21:15	ok	ok	282.9520	26.410	0.034508	19.31	64.707	10.716	71180919.162452	8	283.1493	5.13720e-05	2.45883e-04
2023/12/22	21:26:15	ok	ok	282.9100	26.405	0.034508	19.29	64.695	10.698	66210581.592831	9	283.0448	5.14172e-05	2.27969e-04
2023/12/22	21:31:15	ok	ok	282.8700	26.392	0.034508	19.27	64.732	10.694	68746333.746478	10	283.0261	5.43071e-05	5.70558e-04
2023/12/22	21:36:15	ok	ok	282.8100	26.385	0.034508	19.25	64.671	10.673	70648957.447302	10	282.9442	5.39700e-05	2.05456e-04
2023/12/22	21:41:15	--	ok	282.7900	26.377	0.034508	19.25	64.771	10.690	67177434.199950	10	282.9086	5.42499e-05	1.76855e-04
2023/12/22	21:41:22	ok	ok	282.9980	26.419	0.03452	19.29	64.704	10.699	76618513.348560	9	283.1300	5.62835e-05	4.19297e-04
2023/12/22	21:46:21	ok	ok	282.9320	26.406	0.03452	19.24	64.689	10.668	69544610.271382	8	283.1165	5.12251e-05	3.33285e-04
2023/12/22	21:51:21	ok	ok	282.8640	26.395	0.03452	19.15	64.846	10.640	69346985.800219	9	283.0278	5.14193e-05	1.95035e-04
2023/12/22	21:56:21	ok	ok	282.8100	26.386	0.03452	19.13	64.892	10.631	73534941.401072	9	282.9380	5.36851e-05	1.34822e-04
2023/12/22	22:01:21	--	ok	282.7600	26.381	0.03452	19.09	64.918	10.609	72504076.078020	9	282.8703	5.52828e-05	1.42951e-04
2023/12/22	22:01:27	ok	ok	282.9920	26.422	0.034533	19.10	64.927	10.619	75169778.535034	7	283.1121	5.36636e-05	1.73839e-04
2023/12/22	22:06:27	ok	ok	282.9380	26.415	0.034533	19.11	64.749	10.598	67354029.218669	9	283.0558	5.27845e-05	2.51867e-04
2023/12/22	22:11:27	ok	ok	282.8900	26.402	0.034533	19.13	64.750	10.608	69654727.095271	9	283.0371	5.34953e-05	1.37554e-04
2023/12/22	22:16:27	ok	ok	282.8820	26.402	0.034533	19.17	64.768	10.638	72574222.144966	7	283.0424	5.12815e-05	2.44484e-04
2023/12/22	22:21:27	ok	ok	282.8460	26.395	0.034533	19.17	64.727	10.631	70204606.662551	8	283.0223	5.11148e-05	2.00234e-04
2023/12/22	22:26:27	ok	ok	282.8200	26.384	0.034533	19.17	64.698	10.626	73352916.592078	9	282.9484	5.10544e-05	3.12684e-04
2023/12/22	22:31:27	--	ok	282.7860	26.381	0.034533	19.18	64.698	10.634	71735947.424049	8	282.8923	5.20243e-05	2.01274e-04
2023/12/22	22:31:34	ok	ok	283.0180	26.423	0.034545	19.21	64.652	10.644	80291288.858616	8	283.1386	5.25107e-05	2.14546e-04
2023/12/22	22:36:33	ok	ok	282.9540	26.410	0.034545	19.20	64.721	10.647	74102096.240881	10	283.1037	5.26217e-05	4.49181e-04
2023/12/22	22:41:33	ok	ok	282.9120	26.405	0.034545	19.18	64.709	10.636	77514354.965012	11	283.0430	5.49887e-05	2.97034e-04
2023/12/22	22:46:33	ok	ok	282.8760	26.398	0.034545	19.18	64.709	10.636	80133959.334942	9	282.9900	5.36903e-05	3.01124e-04
2023/12/22	22:51:33	ok	ok	282.8440	26.393	0.034545	19.18	64.709	10.636	78211162.890511	8	283.0165	5.03711e-05	2.95665e-04
2023/12/22	22:56:33	ok	ok	282.8120	26.390	0.034545	19.21	64.685	10.649	78761333.319237	8	282.9838	5.09383e-05	1.82306e-04
2023/12/22	23:01:33	--	ok	282.7840	26.379	0.034545	19.23	64.695	10.661	75845667.035061	8	282.9387	4.99658e-05	2.16019e-04
2023/12/22	23:01:39	ok	ok	283.0300	26.430	0.034557	19.23	64.686	10.659	81371186.944009	8	283.1125	5.30241e-05	2.85189e-04
2023/12/22	23:06:39	ok	ok	282.9280	26.402	0.034557	19.14	64.845	10.632	76107019.782337	9	282.9870	5.61438e-05	5.31321e-04
2023/12/22	23:11:39	ok	ok	282.8740	26.396	0.034557	19.07	64.883	10.595	77543636.950346	9	282.9641	5.18307e-05	1.60714e-04
2023/12/22	23:16:39	ok	ok	282.8380	26.392	0.034557	19.04	64.938	10.585	78345047.303004	7	282.9875	4.99738e-05	2.45492e-04
2023/12/22	23:21:39	--	ok	282.7960	26.383	0.034557	19.04	64.736	10.552	77455014.368930	9	282.9507	5.15868e-05	3.15040e-04
2023/12/22	23:21:46	ok	ok	283.0360	26.428	0.034569	19.09	64.764	10.584	83776074.944407	9	283.1310	5.32083e-05	2.20265e-04
2023/12/22	23:26:45	ok	ok	282.9860	26.417	0.034569	19.10	64.717	10.584	78770697.338490	8	283.0690	5.46861e-05	4.84489e-04
2023/12/22	23:31:45	ok	ok	282.9360	26.410	0.034569	19.14	64.732	10.613	79570921.785767	8	283.0725	4.99586e-05	1.21362e-04
2023/12/22	23:36:45	ok	ok	282.9220	26.406	0.034569	19.17	64.698	10.626	77004027.499059	10	282.9998	5.48077e-05	2.80294e-04
2023/12/22	23:41:45	ok	ok	282.8860	26.399	0.034569	19.15	64.694	10.615	80369235.276629	9	283.0170	5.36269e-05	4.58483e-04
2023/12/22	23:46:45	ok	ok	282.8580	26.390	0.034569	19.14	64.691	10.607	78222596.739492	8	282.9856	5.14423e-05	2.38407e-04
2023/12/22	23:51:45	ok	ok	282.8380	26.385	0.034569	19.17	64.666	10.621	81953191.504333	8	282.8922	6.80910e-05	4.68515e-04
2023/12/22	23:56:45	--	ok	282.7920	26.378	0.034569	19.15	64.694	10.615	82285652.044576	10	282.9308	5.07839e-05	1.58980e-04
2023/12/22	23:56:52	ok	ok	283.0140	26.421	0.034581	19.17	64.707	10.628	84797924.713491	7	283.1531	5.21288e-05	2.16724e-04
2023/12/23	00:01:51	ok	ok	282.9580	26.408	0.034581	19.20	64.662	10.637	81754085.019181	9	283.0986	5.21596e-05	3.01433e-04
2023/12/23	00:06:51	ok	ok	282.9200	26.403	0.034581	19.17	64.657	10.619	79413868.880143	10	283.0101	5.55980e-05	2.79511e-04
2023/12/23	00:11:51	ok	ok	282.9020	26.398	0.034581	19.20	64.681	10.640	79155385.439378	9	283.0325	5.00187e-05	1.79333e-04
2023/12/23	00:16:51	ok	ok	282.8780	26.395	0.034581	19.23	64.666	10.656	80877087.548159	10	283.0116	5.16681e-05	3.26519e-04
2023/12/23	00:21:51	ok	ok	282.8440	26.390	0.034581	19.21	64.672	10.647	77421274.076592	10	282.9660	5.08389e-05	2.54901e-04
2023/12/23	00:26:51	--	ok	282.7940	26.377	0.034581	19.13	64.860	10.626	79107838.039007	11	282.9335	5.12268e-05	3.60365e-04
2023/12/23	00:26:58	ok	ok	283.0200	26.425	0.034592	19.17	64.868	10.654	82042124.487560	8	283.1273	5.35418e-05	2.15567e-04
2023/12/23	00:31:57	ok	ok	282.9240	26.410	0.034592	19.09	64.874	10.601	79009803.104599	9	283.0567	4.94331e-05	1.71747e-04
2023/12/23	00:36:57	ok	ok	282.8820	26.398	0.034592	19.00	64.883	10.550	78346302.475976	9	283.0486	5.20163e-05	4.08405e-04
2023/12/23	00:41:57	ok	ok	282.8620	26.393	0.034592	19.04	64.776	10.559	75630743.161802	9	283.0264	5.07321e-05	2.20970e-04
2023/12/23	00:46:57	ok	ok	282.8480	26.392	0.034592	19.10	64.704	10.582	75423894.976060	10	283.0199	5.09698e-05	4.02429e-04
2023/12/23	00:51:57	ok	ok	282.8420	26.382	0.034592	19.11	64.749	10.598	71910625.411509	5	231.4948	8.43280e-04	2.26522e-02
2023/12/23	00:56:57	--	ok	282.7820	26.376	0.034592	19.13	64.730	10.605	78114413.547164	8	282.9320	5.20408e-05	2.32508e-04
2023/12/23	00:57:04	ok	ok	283.0360	26.422	0.034605	19.13	64.691	10.598	83697515.711729	9	283.1706	5.24962e-05	2.48879e-04
2023/12/23	01:02:03	ok	ok	282.9680	26.414	0.034605	19.10	64.717	10.584	76683221.692878	10	283.0972	5.23745e-05	3.55727e-04
2023/12/23	01:07:03	ok	ok	282.9420	26.405	0.034605	19.13	64.709	10.601	80258563.468501	11	283.0862	5.22407e-05	3.84464e-04
2023/12/23	01:12:03	ok	ok	282.9160	26.407	0.034605	19.11	64.698	10.589	77451331.880652	9	283.0476	5.11905e-05	1.89917e-04
2023/12/23	01:17:03	ok	ok	282.8980	26.399	0.034605	19.14	64.703	10.609	77870393.688412	5	283.0316	6.09605e-05	1.61114e-04
2023/12/23	01:22:03	ok	ok	282.8440	26.390	0.034605	19.11	64.707	10.591	80807571.016894	10	282.9971	4.92858e-05	1.76031e-04
2023/12/23	01:27:03	ok	ok	282.8280	26.385	0.034605	19.13	64.709	10.601	77527648.469613	9	282.9415	5.33103e-05	2.15107e-04
2023/12/23	01:32:03	ok	ok	282.8220	26.377	0.034605	19.10	64.686	10.579	74289445.855622	5	282.9607	5.64704e-05	4.43368e-04
2023/12/23	01:37:03	--	ok	282.7700	26.375	0.034605	19.10	64.717	10.584	79433498.897677	9	282.9159	5.06858e-05	1.88503e-04
2023/12/23	01:37:10	ok	ok	283.0000	26.416	0.034618	19.09	64.714	10.575	84429290.613703	9	283.1487	5.48483e-05	3.44113e-04
2023/12/23	01:42:09	ok	ok	282.9020	26.401	0.034618	18.97	64.909	10.537	74541607.738009	11	283.0358	5.07226e-05	2.99768e-04
2023/12/23	01:47:09	ok	ok	282.8800	26.396	0.034618	18.89	64.965	10.494	75677012.353648	10	283.0240	5.19049e-05	4.87414e-04
2023/12/23	01:52:09	ok	ok	282.8360	26.390	0.034618	18.96	64.836	10.516	77020770.273614	9	282.9619	5.30961e-05	1.88878e-04
2023/12/23	01:57:09	ok	ok	282.8340	26.384	0.034618	18.99	64.727	10.516	75776830.391245	9	282.9397	5.27494e-05	2.01546e-04
2023/12/23	02:02:09	ok	ok	282.8160	26.380	0.034618	18.99	64.749	10.520	76298752.930951	10	282.9389	5.42944e-05	4.33702e-04
2023/12/23	02:07:09	--	ok	282.7920	26.376	0.034618	19.01	64.723	10.532	76558873.342975	11	282.9056	5.39049e-05	4.70022e-04
2023/12/23	02:07:15	ok	ok	283.0280	26.421	0.03463	19.06	64.709	10.556	83936279.766824	9	283.1297	5.67557e-05	4.91397e-04
2023/12/23	02:12:15	ok	ok	282.9680	26.406	0.03463	19.01	64.732	10.533	74347330.512278	9	283.1171	5.19965e-05	4.44494e-04
2023/12/23	02:17:15	ok	ok	282.9160	26.401	0.03463	19.03	64.663	10.532	79483224.628062	9	283.0621	5.05873e-05	1.82159e-04
2023/12/23	02:22:15	ok	ok	282.9100	26.396	0.03463	19.07	64.721	10.568	77030150.587919	10	283.0407	5.10631e-05	1.77789e-04
2023/12/23	02:27:15	ok	ok	282.8680	26.393	0.03463	19.04	64.707	10.548	77749153.742460	8	283.0007	5.10792e-05	3.28556e-04
2023/12/23	02:32:15	ok	ok	282.8400	26.387	0.03463	19.03	64.613	10.524	78026194.585899	9	282.9847	5.04366e-05	2.10064e-04
2023/12/23	02:37:15	ok	ok	282.8180	26.380	0.03463	19.07	64.640	10.555	74892470.858690	9	282.9499	5.24201e-05	2.65623e-04
2023/12/23	02:42:15	ok	ok	282.8000	26.379	0.03463	19.04	64.695	10.546	77245060.871139	11	282.9314	4.91385e-05	1.52913e-04
2023/12/23	02:47:15	--	ok	282.7520	26.369	0.03463	19.01	64.723	10.532	77084043.551265	9	282.8974	5.14514e-05	2.71265e-04
2023/12/23	02:47:22	ok	ok	283.0240	26.417	0.034644	19.04	64.767	10.557	84494089.279117	10	283.1438	5.52524e-05	3.46662e-04
2023/12/23	02:52:21	ok	ok	282.9540	26.410	0.034644	18.96	64.814	10.512	76257126.076491	10	283.0491	5.53088e-05	4.82651e-04
2023/12/23	02:57:21	ok	ok	282.8900	26.398	0.034644	18.89	64.906	10.484	77526268.531481	11	283.0311	5.09853e-05	2.95085e-04
2023/12/23	03:02:21	ok	ok	282.8720	26.399	0.034644	18.89	64.865	10.477	76786835.797458	10	283.0226	5.21629e-05	4.42458e-04
2023/12/23	03:07:21	ok	ok	282.8700	26.394	0.034644	18.94	64.700	10.485	75798567.253509	9	283.0004	5.28360e-05	5.55010e-04
2023/12/23	03:12:21	ok	ok	282.8540	26.388	0.034644	19.00	64.671	10.515	77129907.768708	8	282.9775	5.22243e-05	2.33791e-04
2023/12/23	03:17:21	ok	ok	282.8320	26.381	0.034644	19.04	64.657	10.540	75884689.956005	9	282.9854	5.06149e-05	2.68562e-04
2023/12/23	03:22:21	ok	ok	282.8240	26.380	0.034644	19.01	64.662	10.522	76042694.857516	10	282.9677	5.17811e-05	4.14349e-04
2023/12/23	03:27:21	--	ok	282.7780	26.371	0.034644	19.01	64.681	10.525	76367617.847301	9	282.9285	5.07134e-05	8.76977e-05
2023/12/23	03:27:27	ok	ok	283.0360	26.420	0.034656	19.03	64.675	10.534	81418221.343378	8	283.1826	5.17584e-05	2.56511e-04
2023/12/23	03:32:27	ok	ok	282.9740	26.407	0.034656	19.04	64.636	10.536	73919993.429114	9	283.1042	5.13241e-05	1.58932e-04
2023/12/23	03:37:27	ok	ok	282.9480	26.401	0.034656	19.06	64.659	10.548	75291198.113448	9	283.0372	5.63575e-05	4.52220e-04
2023/12/23	03:42:27	ok	ok	282.9160	26.395	0.034656	19.03	64.634	10.528	73983296.035113	10	283.0176	5.38258e-05	4.44244e-04
2023/12/23	03:47:27	ok	ok	282.9360	26.397	0.034656	19.11	64.598	10.573	71749852.786447	2	282.9533	6.13844e-05	1.42053e-16
2023/12/23	03:52:27	ok	ok	282.8720	26.389	0.034656	19.10	64.613	10.567	77501216.231787	10	283.0237	5.19986e-05	2.28611e-04
2023/12/23	03:57:27	ok	ok	282.8480	26.385	0.034656	19.11	64.627	10.578	76037484.437686	9	282.9960	5.14422e-05	1.84930e-04
2023/12/23	04:02:27	ok	ok	282.8300	26.379	0.034656	19.11	64.668	10.584	82060909.357047	10	282.9694	5.16938e-05	2.21301e-04
2023/12/23	04:07:27	--	ok	282.7800	26.372	0.034656	19.01	64.814	10.547	74273755.606970	9	282.8991	5.18782e-05	2.28848e-04
2023/12/23	04:07:34	ok	ok	283.0200	26.416	0.034669	19.03	64.764	10.549	81517674.075986	8	283.1680	5.23040e-05	1.79692e-04
2023/12/23	04:12:33	ok	ok	282.9380	26.404	0.034669	18.96	64.814	10.512	73591769.911971	8	283.0965	5.12142e-05	2.51668e-04
2023/12/23	04:17:33	ok	ok	282.9100	26.399	0.034669	18.90	64.845	10.482	68467492.117818	9	282.9963	5.71039e-05	4.16449e-04
2023/12/23	04:22:33	ok	ok	282.8920	26.394	0.034669	18.97	64.717	10.506	70757565.205334	10	283.0358	5.29646e-05	5.27494e-04
2023/12/23	04:27:33	ok	ok	282.8640	26.395	0.034669	19.00	64.649	10.512	75992313.438772	11	283.0109	5.09603e-05	4.02199e-04
2023/12/23	04:32:33	ok	ok	282.8620	26.389	0.034669	19.01	64.681	10.525	70948079.718816	10	282.9892	5.35738e-05	4.85327e-04
2023/12/23	04:37:33	ok	ok	282.8280	26.384	0.034669	19.07	64.649	10.557	70932882.679926	9	282.9714	5.21299e-05	2.54074e-04
2023/12/23	04:42:33	ok	ok	282.8260	26.378	0.034669	19.06	64.627	10.543	69643719.073957	9	282.9711	5.15833e-05	2.64371e-04
2023/12/23	04:47:33	ok	ok	282.8080	26.374	0.034669	19.10	64.613	10.567	69765406.433804	9	282.9368	5.20544e-05	1.77602e-04
2023/12/23	04:52:33	--	ok	282.7860	26.372	0.034669	19.10	64.645	10.572	72233181.263287	7	282.9214	5.15689e-05	2.03277e-04
2023/12/23	04:52:40	ok	ok	283.0100	26.413	0.034681	19.07	64.620	10.552	82279834.559649	9	283.1666	5.22517e-05	3.06629e-04
2023/12/23	04:57:39	ok	ok	282.9580	26.403	0.034681	19.09	64.652	10.565	76509582.489107	8	283.0845	5.27103e-05	1.91792e-04
2023/12/23	05:02:39	ok	ok	282.9400	26.396	0.034681	19.11	64.616	10.576	72427580.001795	9	283.0844	5.03288e-05	2.54752e-04
2023/12/23	05:07:39	ok	ok	282.9240	26.396	0.034681	19.13	64.588	10.581	74899897.681597	10	283.0324	5.30830e-05	2.52863e-04
2023/12/23	05:12:39	ok	ok	282.8900	26.387	0.034681	19.13	64.649	10.591	72266691.706317	9	283.0363	5.10460e-05	2.22666e-04
2023/12/23	05:17:39	ok	ok	282.8660	26.383	0.034681	19.13	64.639	10.590	73620569.414092	8	282.9975	5.17300e-05	2.08860e-04
2023/12/23	05:22:39	ok	ok	282.8280	26.382	0.034681	19.11	64.636	10.579	74871288.347243	6	282.8865	5.41769e-05	9.96084e-05
2023/12/23	05:27:39	--	ok	282.7880	26.370	0.034681	19.00	64.840	10.543	73055999.906671	9	282.9321	5.15414e-05	1.79565e-04
2023/12/23	05:27:46	ok	ok	283.0120	26.412	0.034693	19.03	64.817	10.557	81016981.815457	9	283.1405	5.12169e-05	1.41800e-04
2023/12/23	05:32:45	ok	ok	282.9260	26.404	0.034693	18.94	64.863	10.512	73454574.843872	9	283.0859	5.04501e-05	1.87480e-04
2023/12/23	05:37:45	ok	ok	282.9060	26.396	0.034693	18.99	64.739	10.518	73323705.471737	11	283.0435	4.95228e-05	1.58713e-04
2023/12/23	05:42:45	ok	ok	282.9160	26.402	0.034693	19.03	64.654	10.531	71984542.783069	10	283.0259	5.24717e-05	1.93022e-04
2023/12/23	05:47:45	ok	ok	282.9040	26.396	0.034693	19.07	64.558	10.542	70770278.294372	8	283.0634	5.03366e-05	2.35818e-04
2023/12/23	05:52:45	ok	ok	282.8720	26.391	0.034693	19.06	64.680	10.552	71429133.393172	7	283.0090	5.22290e-05	2.42917e-04
2023/12/23	05:57:45	ok	ok	282.8420	26.383	0.034693	19.07	64.649	10.557	72006130.050112	9	282.9988	5.02234e-05	2.20159e-04
2023/12/23	06:02:45	ok	ok	282.8100	26.380	0.034693	19.06	64.668	10.550	73736659.912336	7	282.9610	5.19181e-05	2.71604e-04
2023/12/23	06:07:45	ok	ok	282.8040	26.377	0.034693	19.04	64.695	10.546	73308504.587763	7	282.9553	5.05461e-05	2.40623e-04
2023/12/23	06:12:45	--	ok	282.7540	26.369	0.034693	19.03	64.694	10.537	74112041.659528	11	282.8786	5.06415e-05	2.25036e-04
2023/12/23	06:12:52	ok	ok	283.0400	26.424	0.034707	19.06	64.698	10.555	83157676.832478	8	283.1951	5.15190e-05	2.34239e-04
2023/12/23	06:17:51	ok	ok	282.9820	26.411	0.034707	19.03	64.726	10.542	72113323.645618	8	283.1199	5.16153e-05	1.91005e-04
2023/12/23	06:22:51	ok	ok	282.9660	26.406	0.034707	19.03	64.675	10.534	71286200.785881	6	232.7039	7.25953e-04	2.23395e-02
2023/12/23	06:27:51	ok	ok	282.9240	26.399	0.034707	19.04	64.717	10.549	75891797.173316	9	283.0670	5.26393e-05	4.65499e-04
2023/12/23	06:32:51	ok	ok	282.9060	26.396	0.034707	19.01	64.691	10.527	75936161.461548	8	283.0477	4.97407e-05	2.70435e-04
2023/12/23	06:37:51	ok	ok	282.8400	26.383	0.034707	18.91	64.869	10.495	75887646.935146	11	282.9793	4.87986e-05	1.94021e-04
2023/12/23	06:42:51	ok	ok	282.8060	26.378	0.034707	18.87	64.883	10.472	74217003.155840	9	282.9331	5.13425e-05	1.87933e-04
2023/12/23	06:47:51	--	ok	282.7960	26.373	0.034707	18.87	64.759	10.452	74410576.551539	9	282.9291	5.13954e-05	1.93413e-04
2023/12/23	06:47:58	ok	ok	283.0180	26.415	0.034718	18.94	64.782	10.499	81366523.049398	9	283.1628	5.22123e-05	4.35056e-04
2023/12/23	06:52:57	ok	ok	282.9560	26.410	0.034718	18.93	64.698	10.477	74508139.649345	10	283.0641	5.07986e-05	1.86642e-04
2023/12/23	06:57:57	ok	ok	282.9360	26.402	0.034718	18.93	64.659	10.470	75984870.474245	8	283.0443	5.17199e-05	1.50031e-04
2023/12/23	07:02:57	ok	ok	282.9280	26.397	0.034718	18.97	64.686	10.501	75030795.679301	8	283.0386	5.03619e-05	1.88325e-04
2023/12/23	07:07:57	ok	ok	282.8960	26.396	0.034718	18.97	64.666	10.498	75946807.028261	12	283.0007	4.98474e-05	1.69478e-04
2023/12/23	07:12:57	ok	ok	282.8740	26.394	0.034718	18.96	64.622	10.481	78843406.239012	8	282.9986	5.04790e-05	2.35912e-04
2023/12/23	07:17:57	ok	ok	282.8540	26.385	0.034718	18.97	64.677	10.500	79831238.436401	10	282.9788	5.08327e-05	2.20449e-04
2023/12/23	07:22:57	ok	ok	282.8380	26.389	0.034718	18.97	64.654	10.496	82521978.287157	9	282.9552	5.09029e-05	2.23940e-04
2023/12/23	07:27:57	ok	ok	282.8180	26.379	0.034718	18.99	64.636	10.501	78075329.581472	11	282.9378	5.07708e-05	1.60825e-04
2023/12/23	07:32:57	ok	ok	282.8020	26.371	0.034718	18.99	64.636	10.501	78450261.956335	7	282.8981	5.16287e-05	1.53893e-04
2023/12/23	07:37:57	--	ok	282.7760	26.374	0.034718	18.99	64.627	10.500	81592046.342613	9	282.9133	5.05948e-05	2.13568e-04
2023/12/23	07:38:04	ok	ok	283.0200	26.414	0.03473	19.04	64.636	10.536	85223233.918947	9	283.1880	5.11040e-05	4.62408e-04
2023/12/23	07:43:03	ok	ok	282.9480	26.408	0.03473	19.00	64.671	10.515	79712199.670473	9	283.0412	5.12485e-05	1.82466e-04
2023/12/23	07:48:03	ok	ok	282.9020	26.397	0.03473	18.83	64.794	10.431	80793276.353810	8	282.9705	5.21840e-05	1.12887e-04
2023/12/23	07:53:03	ok	ok	282.8600	26.390	0.03473	18.80	64.872	10.426	80685763.865344	11	282.9546	5.21836e-05	3.94324e-04
2023/12/23	07:58:03	ok	ok	282.8260	26.382	0.03473	18.78	64.826	10.402	82918411.589021	9	282.9655	5.00811e-05	2.62237e-04
2023/12/23	08:03:03	ok	ok	282.8300	26.383	0.03473	18.87	64.730	10.447	80575460.696606	10	282.9400	5.23595e-05	4.66346e-04
2023/12/23	08:08:03	ok	ok	282.8080	26.377	0.03473	18.87	64.649	10.434	83683914.550544	8	282.9147	5.10123e-05	1.88731e-04
2023/12/23	08:13:03	--	ok	282.7880	26.368	0.03473	18.90	64.654	10.451	82361505.085080	9	282.8874	5.29957e-05	2.07893e-04
2023/12/23	08:13:09	ok	ok	283.0460	26.421	0.034742	18.91	64.645	10.458	85195834.191327	9	283.2056	4.98836e-05	3.13673e-04
2023/12/23	08:18:09	ok	ok	282.9840	26.412	0.034742	18.91	64.666	10.462	81366694.364005	9	283.0931	5.07385e-05	1.57626e-04
2023/12/23	08:23:09	ok	ok	282.9600	26.407	0.034742	18.90	64.654	10.451	81527425.546490	11	283.0606	5.12521e-05	3.42675e-04
2023/12/23	08:28:09	ok	ok	282.9380	26.401	0.034742	18.91	64.666	10.462	81759318.711653	8	283.0370	5.07977e-05	2.05470e-04
2023/12/23	08:33:09	ok	ok	282.9320	26.398	0.034742	18.93	64.617	10.464	83642130.884253	9	283.0547	4.94583e-05	1.82684e-04
2023/12/23	08:38:09	ok	ok	282.8940	26.397	0.034742	18.94	64.681	10.482	81553548.611590	8	283.0035	5.08171e-05	1.36186e-04
2023/12/23	08:43:09	ok	ok	282.8820	26.388	0.034742	18.91	64.666	10.462	81238077.763434	10	283.0201	4.89923e-05	2.20194e-04
2023/12/23	08:48:09	ok	ok	282.8480	26.383	0.034742	18.90	64.634	10.448	84730768.571418	9	282.9527	5.04966e-05	1.88776e-04
2023/12/23	08:53:09	ok	ok	282.8400	26.383	0.034742	18.91	64.645	10.458	82166286.337709	8	282.9288	5.17334e-05	2.52571e-04
2023/12/23	08:58:09	ok	ok	282.8080	26.375	0.034742	18.93	64.671	10.472	87226422.386407	9	282.8866	5.35661e-05	2.46080e-04
2023/12/23	09:03:09	--	ok	282.7740	26.370	0.034742	18.83	64.814	10.435	85162124.564497	9	282.8758	5.23869e-05	4.72193e-04
2023/12/23	09:03:16	ok	ok	282.9920	26.412	0.034755	18.82	64.831	10.427	87665215.271710	9	283.0820	5.39100e-05	4.06813e-04
2023/12/23	09:08:15	ok	ok	282.9480	26.405	0.034755	18.79	64.858	10.415	85188456.091682	6	283.0549	5.03973e-05	2.76875e-04
2023/12/23	09:13:15	ok	ok	282.9100	26.402	0.034755	18.75	64.759	10.373	87579629.836394	8	283.0535	5.07459e-05	4.97414e-04
2023/12/23	09:18:15	ok	ok	282.9060	26.397	0.034755	18.82	64.662	10.400	88389035.195547	9	283.0529	4.92539e-05	2.98400e-04
2023/12/23	09:23:15	ok	ok	282.8980	26.395	0.034755	18.83	64.681	10.413	84027064.440114	9	282.9624	5.07335e-05	1.55400e-04
2023/12/23	09:28:15	ok	ok	282.8760	26.391	0.034755	18.86	64.668	10.427	84722862.383025	6	282.9735	5.05732e-05	2.26884e-04
2023/12/23	09:33:15	ok	ok	282.8680	26.385	0.034755	18.83	64.681	10.413	85134536.576652	4	272.0058	3.38345e-04	3.71945e-02
2023/12/23	09:38:15	ok	ok	282.8440	26.385	0.034755	18.86	64.668	10.427	86126545.683726	6	282.9327	5.02708e-05	2.24570e-04
2023/12/23	09:43:15	ok	ok	282.8300	26.379	0.034755	18.90	64.666	10.453	86705604.083925	9	282.9521	4.99570e-05	3.67647e-04
2023/12/23	09:48:15	ok	ok	282.8060	26.380	0.034755	18.86	64.648	10.424	87698752.493467	6	282.8974	4.98972e-05	1.98010e-04
2023/12/23	09:53:15	--	ok	282.7940	26.373	0.034755	18.89	64.681	10.448	85942504.022833	8	282.8436	5.12652e-05	2.03063e-04
2023/12/23	09:53:22	ok	ok	282.9940	26.410	0.034767	18.89	64.602	10.435	84924015.417319	6	283.0738	5.06854e-05	1.54503e-04
2023/12/23	09:58:21	ok	ok	282.9680	26.402	0.034767	18.91	64.625	10.455	85131415.971030	7	283.0360	5.13692e-05	2.10232e-04
2023/12/23	10:03:21	ok	ok	282.9380	26.406	0.034767	18.94	64.590	10.467	86505421.881457	10	282.9970	5.14521e-05	2.12618e-04
2023/12/23	10:08:21	ok	ok	282.9160	26.396	0.034767	18.94	64.581	10.466	87200834.563336	11	282.9841	4.91634e-05	1.78029e-04
2023/12/23	10:13:21	ok	ok	282.9060	26.401	0.034767	18.94	64.620	10.472	86309987.384420	7	282.9850	5.34424e-05	4.18737e-04
2023/12/23	10:18:21	ok	ok	282.8860	26.394	0.034767	18.94	64.608	10.470	85765073.254401	9	282.9843	4.87622e-05	1.88719e-04
2023/12/23	10:23:21	ok	ok	282.8720	26.387	0.034767	18.97	64.575	10.483	84357591.536026	9	282.9468	5.03150e-05	1.97711e-04
2023/12/23	10:28:21	ok	ok	282.8640	26.385	0.034767	18.99	64.607	10.497	87562036.532818	7	282.9390	5.19458e-05	2.09988e-04
2023/12/23	10:33:21	ok	ok	282.8560	26.385	0.034767	19.01	64.593	10.511	87253459.359950	6	230.9320	7.71700e-04	2.10763e-02
2023/12/23	10:38:21	ok	ok	282.8240	26.380	0.034767	19.00	64.630	10.509	85562845.442746	8	282.8985	5.09056e-05	1.94289e-04
2023/12/23	10:43:21	ok	ok	282.8040	26.376	0.034767	19.01	64.620	10.515	88184864.673952	8	282.8934	5.08368e-05	2.72344e-04
2023/12/23	10:48:21	--	ok	282.7940	26.372	0.034767	19.04	64.607	10.531	83865558.356724	9	282.9189	4.97706e-05	2.92092e-04
2023/12/23	10:48:28	ok	ok	283.0020	26.410	0.034778	19.03	64.594	10.521	88728143.032103	10	283.1006	5.17397e-05	2.30337e-04
2023/12/23	10:53:27	ok	ok	282.9820	26.411	0.034778	19.03	64.572	10.517	86186895.462832	8	283.0999	5.11902e-05	2.44452e-04
2023/12/23	10:58:27	ok	ok	282.9580	26.408	0.034778	19.07	64.590	10.547	83300759.382491	9	283.0639	5.00067e-05	2.11933e-04
2023/12/23	11:03:27	ok	ok	282.9440	26.401	0.034778	19.07	64.602	10.549	83005190.781380	9	283.0421	5.11170e-05	1.77240e-04
2023/12/23	11:08:27	ok	ok	282.9260	26.399	0.034778	19.09	64.561	10.550	82784430.471284	11	283.0151	5.21006e-05	2.98657e-04
2023/12/23	11:13:27	ok	ok	282.9040	26.396	0.034778	19.10	64.594	10.564	83885746.156192	10	282.9641	5.19818e-05	1.88103e-04
2023/12/23	11:18:27	ok	ok	282.8900	26.392	0.034778	19.10	64.562	10.559	82034593.262887	8	282.9832	5.19919e-05	2.36595e-04
2023/12/23	11:23:27	ok	ok	282.8780	26.389	0.034778	19.17	64.575	10.606	82892088.945006	14	282.9567	5.43816e-05	4.34643e-04
2023/12/23	11:28:27	ok	ok	282.8600	26.383	0.034778	19.15	64.471	10.579	79964979.482314	9	282.9594	5.14819e-05	2.92862e-04
2023/12/23	11:33:27	ok	ok	282.8560	26.380	0.034778	19.18	64.535	10.608	77011075.331517	9	282.9650	5.04059e-05	2.17258e-04
2023/12/23	11:38:27	ok	ok	282.8500	26.380	0.034778	19.13	64.649	10.591	77810858.933449	2	282.8535	6.50902e-05	0.00000e+00
2023/12/23	11:43:27	ok	ok	282.8080	26.376	0.034778	19.18	64.547	10.610	78807932.023692	10	282.9441	4.88158e-05	2.43347e-04
2023/12/23	11:48:27	ok	ok	282.8080	26.370	0.034778	19.18	64.517	10.605	77915572.492983	9	282.8942	5.11715e-05	2.21035e-04
2023/12/23	11:53:27	--	ok	282.7980	26.372	0.034778	19.24	64.585	10.651	78694572.125946	8	282.8865	5.24404e-05	2.82048e-04
2023/12/23	11:53:34	ok	ok	283.0100	26.413	0.03479	19.24	64.565	10.648	80688336.286912	9	283.1154	5.13202e-05	1.32371e-04
2023/12/23	11:58:33	ok	ok	282.9820	26.404	0.03479	19.24	64.565	10.648	74969963.958974	8	283.1071	5.12197e-05	2.81931e-04
2023/12/23	12:03:33	ok	ok	282.9580	26.402	0.03479	19.25	64.567	10.656	74547796.144799	10	283.0545	5.23842e-05	1.75672e-04
2023/12/23	12:08:33	ok	ok	282.9420	26.394	0.03479	19.27	64.561	10.665	75281696.011081	7	283.0785	5.10113e-05	2.69689e-04
2023/12/23	12:13:33	ok	ok	282.9360	26.393	0.03479	19.30	64.544	10.681	72859533.386440	8	283.0454	5.12134e-05	1.80601e-04
2023/12/23	12:18:33	ok	ok	282.9140	26.393	0.03479	19.31	64.567	10.693	70563458.626932	8	283.0215	5.17874e-05	2.13898e-04
2023/12/23	12:23:33	ok	ok	282.8960	26.387	0.03479	19.30	64.575	10.686	70678409.463187	8	283.0419	4.86693e-05	2.05215e-04
2023/12/23	12:28:33	ok	ok	282.8880	26.386	0.03479	19.33	64.579	10.705	68907411.042348	8	283.0173	5.28024e-05	2.52227e-04
2023/12/23	12:33:33	ok	ok	282.8660	26.380	0.03479	19.34	64.552	10.709	66686178.887516	10	282.9697	4.99196e-05	1.56381e-04
2023/12/23	12:38:33	ok	ok	282.8700	26.382	0.03479	19.37	64.576	10.732	66106720.216276	10	282.9835	5.10022e-05	2.03459e-04
2023/12/23	12:43:33	ok	ok	282.8440	26.378	0.03479	19.35	64.533	10.715	68313007.619302	8	282.9616	5.30173e-05	2.10238e-04
2023/12/23	12:48:33	ok	ok	282.8540	26.374	0.03479	19.41	64.543	10.751	66492221.440750	7	282.9402	5.31153e-05	2.74361e-04
2023/12/23	12:53:33	ok	ok	282.8280	26.374	0.03479	19.43	64.544	10.762	65332848.410229	8	282.9407	5.33056e-05	2.61900e-04
2023/12/23	12:58:33	ok	ok	282.8220	26.374	0.03479	19.45	64.549	10.779	68256252.556353	8	282.9450	5.09207e-05	2.20293e-04
2023/12/23	13:03:33	ok	ok	282.8080	26.365	0.03479	19.43	64.553	10.763	66606422.960264	8	282.8933	5.22388e-05	1.82506e-04
2023/12/23	13:08:33	ok	ok	282.8080	26.367	0.03479	19.48	64.524	10.794	67027598.952973	8	282.9008	5.36399e-05	3.05186e-04
2023/12/23	13:13:33	--	ok	282.7820	26.360	0.03479	19.50	64.494	10.797	65479705.108808	8	282.8756	5.24280e-05	2.23454e-04
2023/12/23	13:13:40	ok	ok	283.0360	26.410	0.034802	19.53	64.460	10.810	73287713.706801	8	283.1424	5.19319e-05	2.07984e-04
2023/12/23	13:18:39	ok	ok	282.9980	26.402	0.034802	19.54	64.521	10.829	70074589.816429	9	283.0680	5.24764e-05	2.37262e-04
2023/12/23	13:23:39	ok	ok	282.9680	26.399	0.034802	19.55	64.515	10.836	70455133.578999	8	283.0930	5.08252e-05	2.64679e-04
2023/12/23	13:28:39	ok	ok	282.9380	26.387	0.034802	19.54	64.584	10.840	72289527.303750	7	283.0222	5.17955e-05	1.42934e-04
2023/12/23	13:33:39	ok	ok	282.9420	26.395	0.034802	19.58	64.558	10.862	72037100.574851	7	283.0209	5.33140e-05	2.04896e-04
2023/12/23	13:38:39	ok	ok	282.9160	26.388	0.034802	19.60	64.561	10.871	73951864.751635	9	283.0421	5.19393e-05	2.44827e-04
2023/12/23	13:43:39	ok	ok	282.8920	26.386	0.034802	19.60	64.521	10.865	71775794.168440	8	282.9949	5.26269e-05	2.35098e-04
2023/12/23	13:48:39	ok	ok	282.8800	26.385	0.034802	19.60	64.593	10.877	75896818.007703	8	282.9793	5.05505e-05	1.97847e-04
2023/12/23	13:53:39	ok	ok	282.8640	26.384	0.034802	19.62	64.565	10.891	78440678.213722	9	282.9575	5.15308e-05	2.02460e-04
2023/12/23	13:58:39	ok	ok	282.8400	26.376	0.034802	19.65	64.570	10.909	75904540.684586	9	282.9673	4.84290e-05	2.85810e-04
2023/12/23	14:03:39	ok	ok	282.8420	26.374	0.034802	19.69	64.547	10.932	78334206.296494	2	282.8277	5.75793e-05	1.42116e-16
2023/12/23	14:08:39	ok	ok	282.8140	26.370	0.034802	19.68	64.607	10.934	75635672.060086	9	282.9190	4.96246e-05	2.58346e-04
2023/12/23	14:13:39	ok	ok	282.8000	26.365	0.034802	19.68	64.562	10.926	78501933.295251	9	282.8883	4.88724e-05	2.62230e-04
2023/12/23	14:18:39	--	ok	282.7780	26.368	0.034802	19.68	64.616	10.935	78929311.854409	12	282.8834	4.86379e-05	2.48166e-04
2023/12/23	14:18:46	ok	ok	283.0300	26.405	0.034815	19.71	64.567	10.944	80826108.194956	3	283.0258	6.21304e-05	3.82470e-05
2023/12/23	14:23:45	ok	ok	282.9660	26.399	0.034815	19.72	64.570	10.955	81018224.084056	9	283.0650	4.85264e-05	2.23687e-04
2023/12/23	14:28:45	ok	ok	282.9440	26.395	0.034815	19.71	64.590	10.948	81264027.892752	9	283.0297	5.03354e-05	3.72041e-04
2023/12/23	14:33:45	ok	ok	282.9200	26.390	0.034815	19.74	64.512	10.954	82313559.132638	9	282.9991	4.91085e-05	2.15177e-04
2023/12/23	14:38:45	ok	ok	282.9080	26.388	0.034815	19.75	64.553	10.969	78755274.611279	8	282.9719	4.93654e-05	2.08061e-04
2023/12/23	14:43:45	ok	ok	282.8840	26.384	0.034815	19.77	64.608	10.989	82830407.412639	8	282.9756	4.84677e-05	1.65883e-04
2023/12/23	14:48:45	ok	ok	282.8700	26.378	0.034815	19.77	64.648	10.996	81702075.970114	9	282.9504	4.99206e-05	2.56270e-04
2023/12/23	14:53:45	ok	ok	282.8560	26.378	0.034815	19.78	64.549	10.987	80711945.787507	9	282.9004	5.00965e-05	1.97213e-04
2023/12/23	14:58:45	ok	ok	282.8300	26.373	0.034815	19.78	64.611	10.998	82313079.616892	9	282.9185	4.86103e-05	2.76456e-04
2023/12/23	15:03:45	ok	ok	282.8020	26.369	0.034815	19.77	64.639	10.994	82627042.280819	7	282.9109	4.77661e-05	1.88134e-04
2023/12/23	15:08:45	--	ok	282.7800	26.363	0.034815	19.77	64.639	10.994	80725774.306824	9	282.8280	5.10800e-05	2.21317e-04
2023/12/23	15:08:52	ok	ok	282.9900	26.411	0.034827	19.77	64.668	10.999	82768112.747345	8	283.0746	5.11184e-05	2.45262e-04
2023/12/23	15:13:51	ok	ok	282.9740	26.404	0.034827	19.78	64.691	11.012	82433790.627512	9	283.0634	4.95435e-05	1.49781e-04
2023/12/23	15:18:51	ok	ok	282.9400	26.397	0.034827	19.77	64.689	11.003	81492692.422571	10	283.0349	4.71622e-05	1.91069e-04
2023/12/23	15:23:51	ok	ok	282.9260	26.397	0.034827	19.77	64.680	11.001	82458304.165789	6	283.0500	4.83550e-05	1.83791e-04
2023/12/23	15:28:51	ok	ok	282.9040	26.388	0.034827	19.78	64.662	11.007	83276084.759086	9	282.9698	5.04087e-05	2.21618e-04
2023/12/23	15:33:51	ok	ok	282.8760	26.385	0.034827	19.77	64.668	10.999	84155981.214439	7	282.9857	5.15657e-05	2.01577e-04
2023/12/23	15:38:51	ok	ok	282.8620	26.380	0.034827	19.77	64.750	11.013	81088855.570396	9	282.9429	4.99014e-05	2.21324e-04
2023/12/23	15:43:51	ok	ok	282.8440	26.376	0.034827	19.75	64.717	10.997	79128828.883179	8	282.9245	5.07340e-05	1.59877e-04
2023/12/23	15:48:51	--	ok	282.7860	26.366	0.034827	19.69	64.800	10.975	78770484.596671	9	282.8702	5.01194e-05	2.12726e-04
2023/12/23	15:48:58	ok	ok	283.0120	26.409	0.03484	19.68	64.817	10.969	84701627.628767	8	283.0800	5.42219e-05	1.84611e-04
2023/12/23	15:53:57	ok	ok	282.9560	26.403	0.03484	19.62	64.910	10.949	81045978.462712	9	283.0733	4.99571e-05	2.37696e-04
2023/12/23	15:58:57	ok	ok	282.9160	26.395	0.03484	19.55	64.991	10.916	78628974.916289	8	283.0281	4.91589e-05	1.76173e-04
2023/12/23	16:03:57	ok	ok	282.9080	26.393	0.03484	19.61	64.778	10.916	79901174.415840	10	283.0012	5.02646e-05	2.34467e-04
2023/12/23	16:08:57	ok	ok	282.9000	26.391	0.03484	19.64	64.810	10.941	81753593.240552	8	282.9661	5.19881e-05	1.67604e-04
2023/12/23	16:13:57	ok	ok	282.8740	26.387	0.03484	19.60	64.804	10.912	81705705.981598	11	282.9876	5.00996e-05	2.80329e-04
2023/12/23	16:18:57	ok	ok	282.8480	26.379	0.03484	19.61	64.778	10.916	79044318.244508	7	282.8705	5.87747e-05	3.81070e-04
2023/12/23	16:23:57	ok	ok	282.8620	26.379	0.03484	19.65	64.762	10.941	82300877.797070	5	282.9515	5.42829e-05	1.30115e-04
2023/12/23	16:28:57	ok	ok	282.8100	26.372	0.03484	19.60	64.804	10.912	81998743.012953	9	282.9062	5.02022e-05	2.33360e-04
2023/12/23	16:33:57	--	ok	282.7780	26.367	0.03484	19.57	64.851	10.903	78631860.760271	7	282.8799	5.03872e-05	1.94107e-04
2023/12/23	16:34:04	ok	ok	283.0320	26.413	0.034852	19.60	64.845	10.919	80994834.513851	7	283.1179	5.33474e-05	1.84452e-04
2023/12/23	16:39:03	ok	ok	282.9680	26.403	0.034852	19.58	64.854	10.912	78682218.779991	9	283.0939	4.94662e-05	1.66387e-04
2023/12/23	16:44:03	ok	ok	282.9340	26.399	0.034852	19.57	64.819	10.898	78867451.606980	8	283.0387	5.17077e-05	2.21562e-04
2023/12/23	16:49:03	ok	ok	282.9120	26.392	0.034852	19.57	64.851	10.903	78244609.687619	8	283.0312	5.05805e-05	2.33220e-04
2023/12/23	16:54:03	ok	ok	282.9000	26.391	0.034852	19.57	64.791	10.893	78742088.971113	8	283.0055	5.05396e-05	1.48634e-04
2023/12/23	16:59:03	ok	ok	282.8840	26.391	0.034852	19.58	64.813	10.905	80304310.768099	7	282.9692	5.13032e-05	1.80516e-04
2023/12/23	17:04:03	ok	ok	282.8480	26.379	0.034852	19.51	64.923	10.878	78831795.314729	8	282.9476	5.22238e-05	2.04735e-04
2023/12/23	17:09:03	--	ok	282.7920	26.375	0.034852	19.41	65.019	10.831	79721260.898687	8	282.9049	5.04326e-05	2.46062e-04
2023/12/23	17:09:10	ok	ok	283.0360	26.418	0.034864	19.44	65.014	10.849	81964231.528197	8	283.1382	5.27067e-05	1.90133e-04
2023/12/23	17:14:09	ok	ok	282.9620	26.404	0.034864	19.38	65.034	10.816	81093892.766697	8	283.0825	4.97789e-05	1.61915e-04
2023/12/23	17:19:09	ok	ok	282.9300	26.397	0.034864	19.33	65.107	10.793	80494547.669894	8	283.0330	5.03106e-05	2.32001e-04
2023/12/23	17:24:09	ok	ok	282.9160	26.398	0.034864	19.37	64.910	10.787	78900405.072101	8	283.0232	5.05674e-05	2.01174e-04
2023/12/23	17:29:09	ok	ok	282.9020	26.392	0.034864	19.37	64.942	10.793	82324118.618933	9	282.9808	5.22810e-05	1.99709e-04
2023/12/23	17:34:09	ok	ok	282.8900	26.391	0.034864	19.38	64.872	10.789	77579290.643772	7	282.9708	5.15526e-05	2.11992e-04
2023/12/23	17:39:09	ok	ok	282.8880	26.387	0.034864	19.41	64.836	10.800	79589262.516603	5	282.9117	6.34623e-05	1.77815e-04
2023/12/23	17:44:09	ok	ok	282.8440	26.381	0.034864	19.35	64.858	10.768	78918901.443773	8	282.9279	5.17894e-05	1.54108e-04
2023/12/23	17:49:09	ok	ok	282.8280	26.373	0.034864	19.38	64.892	10.793	80711485.748632	7	282.9369	5.16632e-05	2.48883e-04
2023/12/23	17:54:09	ok	ok	282.8100	26.374	0.034864	19.37	64.878	10.782	78413530.380065	9	282.9048	5.15953e-05	1.88360e-04
2023/12/23	17:59:09	--	ok	282.7860	26.370	0.034864	19.37	64.828	10.774	79326875.684991	7	282.9078	5.17501e-05	2.14467e-04
2023/12/23	17:59:16	ok	ok	282.9820	26.404	0.034877	19.35	64.849	10.767	82870968.947856	11	283.1004	5.01312e-05	2.06437e-04
2023/12/23	18:04:15	ok	ok	282.9620	26.405	0.034877	19.33	64.845	10.749	76088114.626792	12	283.0492	5.01035e-05	1.26220e-04
2023/12/23	18:09:15	ok	ok	282.9560	26.402	0.034877	19.34	64.874	10.763	81406479.996879	4	283.0452	5.07781e-05	1.93959e-04
2023/12/23	18:14:15	ok	ok	282.9280	26.395	0.034877	19.33	64.863	10.752	79710524.893507	8	283.0169	5.20299e-05	2.18398e-04
2023/12/23	18:19:15	ok	ok	282.9080	26.391	0.034877	19.34	64.823	10.754	79764135.842056	9	282.9894	5.30620e-05	2.38499e-04
2023/12/23	18:24:15	ok	ok	282.8500	26.382	0.034877	19.21	65.037	10.707	78767646.353711	9	282.9328	5.16546e-05	2.32437e-04
2023/12/23	18:29:15	ok	ok	282.8080	26.372	0.034877	19.15	65.039	10.672	80423089.683866	8	282.9126	5.15749e-05	2.24579e-04
2023/12/23	18:34:15	--	ok	282.7840	26.372	0.034877	19.11	65.103	10.656	80759114.335736	12	282.8319	5.56425e-05	3.74393e-04
2023/12/23	18:34:22	ok	ok	283.0040	26.413	0.034888	19.13	65.064	10.659	84268673.890345	11	283.1694	5.17363e-05	4.56059e-04
2023/12/23	18:39:21	ok	ok	282.9840	26.412	0.034888	19.18	64.891	10.666	80525557.662405	9	283.0457	5.32223e-05	2.88723e-04
2023/12/23	18:44:21	ok	ok	282.9560	26.403	0.034888	19.18	64.851	10.660	82012081.150675	7	283.0657	5.02395e-05	2.12300e-04
2023/12/23	18:49:21	ok	ok	282.9220	26.401	0.034888	19.18	64.913	10.670	82748574.932359	13	282.9932	5.10605e-05	2.64979e-04
2023/12/23	18:54:21	ok	ok	282.9300	26.399	0.034888	19.24	64.851	10.695	82395681.893544	8	283.0344	5.09297e-05	2.04180e-04
2023/12/23	18:59:21	ok	ok	282.9180	26.394	0.034888	19.24	64.787	10.684	82934687.783458	8	282.9941	5.21656e-05	1.60728e-04
2023/12/23	19:04:21	ok	ok	282.8920	26.385	0.034888	19.24	64.808	10.688	78823844.532813	10	282.9949	4.83624e-05	1.98404e-04
2023/12/23	19:09:21	ok	ok	282.8820	26.387	0.034888	19.24	64.840	10.693	84723071.890449	8	282.9493	5.47752e-05	4.03265e-04
2023/12/23	19:14:21	ok	ok	282.8700	26.384	0.034888	19.24	64.858	10.696	83050987.506540	8	282.9306	5.14657e-05	1.86214e-04
2023/12/23	19:19:21	ok	ok	282.8400	26.383	0.034888	19.24	64.819	10.690	82596083.658528	8	282.9230	5.14597e-05	2.45165e-04
2023/12/23	19:24:21	ok	ok	282.8560	26.377	0.034888	19.25	64.833	10.700	83511525.649734	2	282.8429	6.70876e-05	4.49386e-16
2023/12/23	19:29:21	ok	ok	282.8260	26.376	0.034888	19.24	64.840	10.693	79628895.075192	11	282.8673	5.46832e-05	3.69896e-04
2023/12/23	19:34:21	ok	ok	282.8040	26.374	0.034888	19.24	64.759	10.680	80577486.113604	10	282.8645	5.20002e-05	1.77102e-04
2023/12/23	19:39:21	--	ok	282.7780	26.370	0.034888	19.18	64.869	10.663	82995984.153099	9	282.8823	4.99823e-05	1.75087e-04
2023/12/23	19:39:28	ok	ok	283.0220	26.415	0.034901	19.24	64.891	10.701	86071490.068254	9	283.1397	5.31350e-05	3.96512e-04
2023/12/23	19:44:27	ok	ok	282.9280	26.403	0.034901	19.13	65.005	10.650	83291637.806281	10	283.0020	5.30649e-05	3.62778e-04
2023/12/23	19:49:27	ok	ok	282.8860	26.392	0.034901	19.07	65.005	10.615	85156060.898176	6	283.0021	5.02278e-05	2.52158e-04
2023/12/23	19:54:27	ok	ok	282.8860	26.389	0.034901	19.11	64.901	10.623	84434960.565052	6	282.9825	5.16192e-05	2.15261e-04
2023/12/23	19:59:27	ok	ok	282.8880	26.394	0.034901	19.14	64.823	10.628	80979312.403951	9	282.9737	5.11975e-05	2.12495e-04
2023/12/23	20:04:27	ok	ok	282.8840	26.392	0.034901	19.20	64.753	10.652	83915556.288528	11	282.9527	5.24963e-05	3.84435e-04
2023/12/23	20:09:27	ok	ok	282.8740	26.386	0.034901	19.20	64.781	10.656	83903776.827724	9	282.9418	5.39758e-05	4.38486e-04
2023/12/23	20:14:27	ok	ok	282.8600	26.385	0.034901	19.23	64.746	10.669	81472648.859641	11	282.9792	5.11567e-05	4.13706e-04
2023/12/23	20:19:27	ok	ok	282.8420	26.383	0.034901	19.23	64.758	10.671	83878063.935797	11	282.9453	4.76931e-05	1.71949e-04
2023/12/23	20:24:27	ok	ok	282.8380	26.384	0.034901	19.24	64.739	10.676	86352515.933224	7	282.9449	5.04763e-05	2.19763e-04
2023/12/23	20:29:27	ok	ok	282.8200	26.378	0.034901	19.24	64.749	10.678	81633171.900433	10	282.9097	5.20705e-05	3.53947e-04
2023/12/23	20:34:27	ok	ok	282.8180	26.378	0.034901	19.24	64.749	10.678	83367980.826914	9	282.8867	5.37595e-05	3.80255e-04
2023/12/23	20:39:27	--	ok	282.7920	26.370	0.034901	19.27	64.744	10.696	82427693.651267	10	282.8986	4.80717e-05	1.78829e-04
2023/12/23	20:39:34	ok	ok	283.0260	26.410	0.034913	19.27	64.732	10.694	82185901.120069	8	283.1389	5.09045e-05	2.37663e-04
2023/12/23	20:44:33	ok	ok	283.0020	26.410	0.034913	19.27	64.694	10.687	84332013.553693	4	282.9336	6.72611e-05	3.69049e-04
2023/12/23	20:49:33	ok	ok	282.9700	26.401	0.034913	19.25	64.689	10.676	82198322.531552	8	283.0845	5.00656e-05	3.76120e-04
2023/12/23	20:54:33	ok	ok	282.9520	26.397	0.034913	19.27	64.703	10.689	79678300.587672	9	283.0490	5.04993e-05	2.72923e-04
2023/12/23	20:59:33	ok	ok	282.9340	26.397	0.034913	19.27	64.791	10.703	81690315.926695	11	283.0905	4.98105e-05	3.99688e-04
2023/12/23	21:04:33	ok	ok	282.8840	26.389	0.034913	19.18	64.932	10.673	83803570.901971	7	282.9484	5.26087e-05	1.94701e-04
2023/12/23	21:09:33	ok	ok	282.8560	26.384	0.034913	19.14	64.924	10.645	82124925.567822	9	282.9132	5.21789e-05	2.65569e-04
2023/12/23	21:14:33	ok	ok	282.8400	26.383	0.034913	19.13	64.881	10.629	79981902.346975	9	282.9398	4.91453e-05	2.63239e-04
2023/12/23	21:19:33	ok	ok	282.8380	26.384	0.034913	19.20	64.732	10.648	81693599.637221	10	282.9372	4.80852e-05	1.54595e-04
2023/12/23	21:24:33	ok	ok	282.8340	26.384	0.034913	19.24	64.718	10.673	82259015.588990	9	282.9398	5.13779e-05	3.84753e-04
2023/12/23	21:29:33	ok	ok	282.8260	26.378	0.034913	19.24	64.698	10.670	81801961.600493	9	282.8825	5.33293e-05	3.41945e-04
2023/12/23	21:34:33	ok	ok	282.8120	26.377	0.034913	19.24	64.707	10.671	79835635.301536	10	282.8895	4.88174e-05	1.61503e-04
2023/12/23	21:39:33	ok	ok	282.8080	26.375	0.034913	19.25	64.730	10.683	80089934.836439	8	282.8726	5.14462e-05	1.78898e-04
2023/12/23	21:44:33	--	ok	282.7960	26.373	0.034913	19.29	64.685	10.696	81524434.437176	10	282.8742	5.20219e-05	2.32331e-04
2023/12/23	21:44:40	ok	ok	283.0500	26.421	0.034924	19.33	64.640	10.715	82120058.288483	8	283.1586	5.07202e-05	2.82938e-04
2023/12/23	21:49:39	ok	ok	282.9720	26.403	0.034924	19.25	64.680	10.675	79902920.564257	7	283.0703	5.04193e-05	2.34818e-04
2023/12/23	21:54:39	ok	ok	282.9460	26.403	0.034924	19.27	64.732	10.694	80754970.709931	11	282.9888	5.14109e-05	2.19308e-04
2023/12/23	21:59:39	ok	ok	282.9360	26.400	0.034924	19.27	64.723	10.692	79304224.604459	7	282.9999	5.13377e-05	2.30285e-04
2023/12/23	22:04:39	ok	ok	282.9180	26.395	0.034924	19.29	64.714	10.701	82013302.613493	7	282.9869	5.14838e-05	2.03127e-04
2023/12/23	22:09:39	ok	ok	282.9260	26.389	0.034924	19.29	64.714	10.701	83909601.316151	2	282.9283	6.60697e-05	1.42066e-16
2023/12/23	22:14:39	ok	ok	282.8780	26.389	0.034924	19.27	64.744	10.696	79453972.334087	9	282.9639	4.92921e-05	2.19205e-04
2023/12/23	22:19:39	ok	ok	282.8680	26.382	0.034924	19.27	64.753	10.697	80311788.233935	11	282.9342	5.02419e-05	3.26506e-04
2023/12/23	22:24:39	ok	ok	282.8440	26.383	0.034924	19.21	64.874	10.680	80426225.294064	9	282.9203	5.00395e-05	2.76099e-04
2023/12/23	22:29:39	--	ok	282.7900	26.374	0.034924	19.10	65.010	10.632	82025410.048952	8	282.8754	5.15123e-05	2.39597e-04
2023/12/23	22:29:46	ok	ok	283.0080	26.412	0.034936	19.14	64.965	10.652	81547163.021614	6	283.0700	5.11878e-05	1.95940e-04
2023/12/23	22:34:45	ok	ok	282.9560	26.402	0.034936	19.10	64.979	10.627	79099198.499553	7	283.0354	5.06901e-05	2.21485e-04
2023/12/23	22:39:45	ok	ok	282.9540	26.404	0.034936	19.15	64.826	10.637	80278619.594773	7	283.0318	5.08067e-05	2.18500e-04
2023/12/23	22:44:45	ok	ok	282.9460	26.402	0.034936	19.18	64.730	10.640	81557565.769010	8	283.0183	5.28316e-05	5.04188e-04
2023/12/23	22:49:45	ok	ok	282.9400	26.403	0.034936	19.21	64.744	10.659	80955196.910116	7	283.0301	5.01047e-05	2.65254e-04
2023/12/23	22:54:45	ok	ok	282.9320	26.402	0.034936	19.25	64.649	10.670	82366875.110826	6	282.9869	5.13736e-05	2.53077e-04
2023/12/23	22:59:45	ok	ok	282.9260	26.392	0.034936	19.24	64.727	10.674	80217636.549001	8	282.9688	5.20663e-05	2.28327e-04
2023/12/23	23:04:45	ok	ok	282.8980	26.391	0.034936	19.27	64.732	10.694	82233713.407238	5	282.9807	4.98846e-05	2.70537e-04
2023/12/23	23:09:45	ok	ok	282.9140	26.388	0.034936	19.27	64.672	10.684	83027187.910126	6	227.7568	8.54749e-04	3.52795e-02
2023/12/23	23:14:45	ok	ok	282.9040	26.389	0.034936	19.29	64.704	10.699	82270053.443921	8	282.9715	5.16694e-05	2.62175e-04
2023/12/23	23:19:45	ok	ok	282.8800	26.382	0.034936	19.29	64.675	10.694	78215274.680737	7	282.9532	5.05925e-05	2.08924e-04
2023/12/23	23:24:45	ok	ok	282.8580	26.378	0.034936	19.27	64.712	10.690	76638455.651288	10	282.8977	4.86196e-05	2.17798e-04
2023/12/23	23:29:45	ok	ok	282.8500	26.381	0.034936	19.33	64.649	10.717	81652844.523144	7	282.8999	5.14122e-05	2.22336e-04
2023/12/23	23:34:45	ok	ok	282.8480	26.378	0.034936	19.33	64.691	10.724	80860486.344997	9	282.8870	5.12358e-05	2.01438e-04
2023/12/23	23:39:45	ok	ok	282.8360	26.378	0.034936	19.33	64.732	10.731	81498640.732267	7	282.9072	5.12521e-05	2.01897e-04
2023/12/23	23:44:45	ok	ok	282.8360	26.376	0.034936	19.35	64.675	10.738	80248793.201274	6	282.9256	4.95161e-05	1.70787e-04
2023/12/23	23:49:45	--	ok	282.7980	26.366	0.034936	19.30	64.736	10.713	80203893.174776	7	282.8660	4.97293e-05	1.11570e-04
2023/12/23	23:49:52	ok	ok	283.0100	26.408	0.034947	19.31	64.739	10.722	81050301.047236	6	283.1064	4.93367e-05	1.64632e-04
2023/12/23	23:54:51	ok	ok	282.9180	26.393	0.034947	19.21	64.836	10.674	78314346.164190	12	282.9736	4.88320e-05	1.50636e-04
2023/12/23	23:59:51	ok	ok	282.9000	26.394	0.034947	19.20	64.883	10.673	78849650.938498	9	283.0016	4.95619e-05	2.00153e-04
2023/12/24	00:04:51	ok	ok	282.9080	26.394	0.034947	19.24	64.787	10.684	77704397.850413	8	282.9350	5.40918e-05	3.51907e-04
2023/12/24	00:09:51	ok	ok	282.8900	26.390	0.034947	19.25	64.790	10.693	78754409.091665	10	282.9130	5.24811e-05	2.13052e-04
2023/12/24	00:14:51	ok	ok	282.8840	26.388	0.034947	19.25	64.750	10.687	78519799.062099	10	282.9111	5.49907e-05	2.94470e-04
2023/12/24	00:19:51	ok	ok	282.8700	26.385	0.034947	19.27	64.753	10.697	78259403.903006	7	282.9214	5.26427e-05	2.08092e-04
2023/12/24	00:24:51	ok	ok	282.8520	26.385	0.034947	19.30	64.727	10.711	79620063.405368	11	282.9277	4.89454e-05	2.24351e-04
2023/12/24	00:29:51	ok	ok	282.8460	26.382	0.034947	19.30	64.717	10.710	78067990.123440	10	282.9335	4.82795e-05	1.64165e-04
2023/12/24	00:34:51	ok	ok	282.8520	26.379	0.034947	19.30	64.749	10.715	79345630.293815	4	277.9560	1.56506e-04	1.75446e-02
2023/12/24	00:39:51	ok	ok	282.8180	26.375	0.034947	19.31	64.730	10.720	78588637.491034	7	282.9234	5.00354e-05	2.80054e-04
2023/12/24	00:44:51	ok	ok	282.8020	26.369	0.034947	19.30	64.749	10.715	76943720.968567	7	282.8648	5.17313e-05	2.65292e-04
2023/12/24	00:49:51	--	ok	282.7940	26.373	0.034947	19.31	64.771	10.727	77268711.547462	7	282.9171	4.87547e-05	2.47528e-04
2023/12/24	00:49:58	ok	ok	283.0160	26.416	0.034958	19.30	64.695	10.706	81138131.936032	10	283.1106	5.29610e-05	2.57001e-04
2023/12/24	00:54:57	ok	ok	282.9600	26.403	0.034958	19.31	64.739	10.722	78735560.168232	9	283.0496	5.14933e-05	1.99464e-04
2023/12/24	00:59:57	ok	ok	282.9820	26.407	0.034958	19.33	64.709	10.727	77083287.747547	2	282.9619	6.39430e-05	1.42049e-16
2023/12/24	01:04:57	ok	ok	282.9480	26.398	0.034958	19.34	64.764	10.744	75952316.020337	8	283.0225	5.08627e-05	1.47752e-04
2023/12/24	01:09:57	ok	ok	282.9360	26.393	0.034958	19.35	64.767	10.753	73829101.428608	7	283.0356	5.01826e-05	2.09925e-04
2023/12/24	01:14:57	ok	ok	282.9180	26.392	0.034958	19.34	64.735	10.740	74094723.049075	9	282.9680	5.39415e-05	2.11385e-04
2023/12/24	01:19:57	ok	ok	282.8940	26.391	0.034958	19.24	64.910	10.705	73902360.206244	8	282.9746	5.26940e-05	3.16200e-04
2023/12/24	01:24:57	ok	ok	282.8520	26.384	0.034958	19.21	64.945	10.692	70830825.859314	8	282.9543	4.94415e-05	1.64613e-04
2023/12/24	01:29:57	ok	ok	282.8380	26.381	0.034958	19.27	64.823	10.709	72264346.862243	10	282.9528	5.01391e-05	1.55213e-04
2023/12/24	01:34:57	ok	ok	282.8560	26.382	0.034958	19.29	64.785	10.713	70113533.664120	8	282.9389	5.20179e-05	2.40256e-04
2023/12/24	01:39:57	ok	ok	282.8360	26.385	0.034958	19.33	64.732	10.731	73031852.591999	9	282.9470	5.05892e-05	1.84952e-04
2023/12/24	01:44:57	ok	ok	282.8380	26.381	0.034958	19.31	64.730	10.720	68288612.043351	10	282.9421	5.20123e-05	2.41962e-04
2023/12/24	01:49:57	ok	ok	282.8120	26.374	0.034958	19.34	64.694	10.733	69569640.934447	10	282.9630	4.83622e-05	2.59180e-04
2023/12/24	01:54:57	ok	ok	282.8240	26.372	0.034958	19.37	64.749	10.760	64777497.523309	10	282.9563	4.93756e-05	2.17360e-04
2023/12/24	01:59:57	ok	ok	282.8540	26.368	0.034958	19.37	64.739	10.759	64850240.046156	4	282.9008	6.35871e-05	1.84913e-04
2023/12/24	02:04:57	ok	ok	282.8160	26.368	0.034958	19.41	64.714	10.780	63437635.813316	9	282.9083	5.10969e-05	2.32487e-04
2023/12/24	02:09:57	ok	ok	282.8040	26.372	0.034958	19.43	64.726	10.792	65570943.091814	10	282.8972	5.09153e-05	1.95141e-04
2023/12/24	02:14:57	--	ok	282.7920	26.362	0.034958	19.44	64.727	10.801	63834640.212782	8	282.9139	5.07303e-05	2.68110e-04
2023/12/24	02:15:04	ok	ok	283.0120	26.400	0.03497	19.41	64.675	10.774	71920312.857932	8	283.1521	5.20878e-05	3.15228e-04
2023/12/24	02:20:03	ok	ok	282.9660	26.397	0.03497	19.43	64.758	10.797	62429215.527141	11	283.0454	5.26081e-05	1.52537e-04
2023/12/24	02:25:03	ok	ok	282.9640	26.396	0.03497	19.47	64.732	10.820	63930469.076394	9	283.0648	5.18818e-05	1.60689e-04
2023/12/24	02:30:03	ok	ok	282.9520	26.393	0.03497	19.43	64.736	10.794	65036561.387906	9	283.0549	5.33760e-05	1.98635e-04
2023/12/24	02:35:03	ok	ok	282.9580	26.390	0.03497	19.47	64.732	10.820	61799269.117085	8	283.1023	5.15865e-05	3.23385e-04
2023/12/24	02:40:03	ok	ok	282.9520	26.393	0.03497	19.47	64.744	10.822	64247487.420891	7	283.0000	5.54241e-05	2.10979e-04
2023/12/24	02:45:03	ok	ok	282.9260	26.389	0.03497	19.50	64.736	10.838	61686847.687500	9	283.0849	5.12556e-05	2.96291e-04
2023/12/24	02:50:03	ok	ok	282.9680	26.385	0.03497	19.48	64.695	10.823	60663099.737974	5	282.8870	7.26137e-05	1.72015e-04
2023/12/24	02:55:03	ok	ok	282.9020	26.383	0.03497	19.51	64.691	10.839	64082556.570693	9	283.0325	5.27787e-05	3.47844e-04
2023/12/24	03:00:03	ok	ok	282.8980	26.383	0.03497	19.54	64.714	10.861	63594211.131864	9	283.0334	5.08595e-05	2.90241e-04
2023/12/24	03:05:03	ok	ok	282.8520	26.371	0.03497	19.44	64.901	10.830	64592056.757447	8	282.9368	5.42470e-05	2.72902e-04
2023/12/24	03:10:03	ok	ok	282.8360	26.373	0.03497	19.40	64.915	10.805	62981478.754809	9	282.9945	5.13541e-05	3.05654e-04
2023/12/24	03:15:03	ok	ok	282.8280	26.370	0.03497	19.45	64.782	10.818	65555457.823046	8	282.9218	5.29144e-05	3.09498e-04
2023/12/24	03:20:03	ok	ok	282.8280	26.368	0.03497	19.50	64.759	10.842	62448978.939272	8	282.9480	5.20756e-05	3.60765e-04
2023/12/24	03:25:03	ok	ok	282.8220	26.370	0.03497	19.55	64.677	10.864	66159294.203230	7	282.9206	5.41078e-05	2.36482e-04
2023/12/24	03:30:03	ok	ok	282.8020	26.371	0.03497	19.53	64.753	10.859	68670742.767630	8	282.9182	5.17210e-05	2.63358e-04
2023/12/24	03:35:03	--	ok	282.7900	26.365	0.03497	19.58	64.691	10.885	67534929.390732	10	282.8992	5.17679e-05	2.06823e-04
2023/12/24	03:35:10	ok	ok	283.0320	26.409	0.034982	19.58	64.649	10.878	71901637.885364	8	283.1270	5.34746e-05	2.39860e-04
2023/12/24	03:40:09	ok	ok	282.9920	26.403	0.034982	19.58	64.712	10.888	70673065.250477	8	283.1092	5.19886e-05	2.16864e-04
2023/12/24	03:45:09	ok	ok	282.9740	26.398	0.034982	19.61	64.695	10.903	67655181.579029	10	283.0771	5.03017e-05	2.09607e-04
2023/12/24	03:50:09	ok	ok	282.9620	26.398	0.034982	19.62	64.709	10.915	68078144.574049	9	283.0641	5.16135e-05	2.22838e-04
2023/12/24	03:55:09	ok	ok	282.9440	26.397	0.034982	19.64	64.700	10.922	70846231.488337	11	283.0459	4.88622e-05	1.70987e-04
2023/12/24	04:00:09	ok	ok	282.9460	26.393	0.034982	19.68	64.675	10.945	69341301.766605	9	283.0405	5.20398e-05	2.66089e-04
2023/12/24	04:05:09	ok	ok	282.9320	26.391	0.034982	19.69	64.677	10.954	74863753.965276	8	283.0268	5.17285e-05	2.93017e-04
2023/12/24	04:10:09	ok	ok	282.9300	26.389	0.034982	19.72	64.640	10.967	74053459.103102	9	283.0196	5.24087e-05	3.53975e-04
2023/12/24	04:15:09	ok	ok	282.9060	26.387	0.034982	19.77	64.648	10.996	78081657.614569	9	282.9969	4.98115e-05	2.76153e-04
2023/12/24	04:20:09	ok	ok	282.8920	26.388	0.034982	19.75	64.666	10.988	78132048.482923	11	282.9706	4.87742e-05	2.92607e-04
2023/12/24	04:25:09	ok	ok	282.8980	26.389	0.034982	19.75	64.645	10.985	78652904.141580	10	282.9731	4.94079e-05	2.41531e-04
2023/12/24	04:30:09	ok	ok	282.8740	26.382	0.034982	19.77	64.630	10.993	78018929.849795	13	282.9207	5.12368e-05	2.71047e-04
2023/12/24	04:35:09	ok	ok	282.8640	26.379	0.034982	19.78	64.681	11.010	79131549.887703	10	282.8731	5.26169e-05	3.29477e-04
2023/12/24	04:40:09	ok	ok	282.8640	26.381	0.034982	19.82	64.689	11.039	79936446.759483	10	282.9668	4.82113e-05	2.92607e-04
2023/12/24	04:45:09	ok	ok	282.8540	26.374	0.034982	19.82	64.709	11.042	81585116.483827	2	282.8483	6.60495e-05	3.17758e-16
2023/12/24	04:50:09	ok	ok	282.8380	26.376	0.034982	19.85	64.694	11.057	78954118.271620	9	282.9070	4.81329e-05	2.12627e-04
2023/12/24	04:55:09	ok	ok	282.8240	26.368	0.034982	19.85	64.714	11.060	80127032.637057	9	282.8868	4.99576e-05	2.44800e-04
2023/12/24	05:00:09	ok	ok	282.8200	26.373	0.034982	19.86	64.695	11.068	79443047.375186	9	282.8653	5.06475e-05	2.39165e-04
2023/12/24	05:05:09	ok	ok	282.8020	26.371	0.034982	19.92	64.694	11.104	81001960.558968	10	282.9100	4.61328e-05	2.03984e-04
2023/12/24	05:10:09	--	ok	282.7880	26.363	0.034982	19.88	64.718	11.080	81781608.441025	8	282.8241	5.25778e-05	2.25604e-04
2023/12/24	05:10:16	ok	ok	283.0300	26.408	0.034994	19.92	64.694	11.104	81203674.030291	12	283.1067	4.97703e-05	1.95700e-04
2023/12/24	05:15:15	ok	ok	282.9900	26.406	0.034994	19.93	64.675	11.109	80682966.318008	9	283.0649	5.00487e-05	2.25293e-04
2023/12/24	05:20:15	ok	ok	282.9700	26.406	0.034994	19.95	64.698	11.122	82160328.648436	11	283.0507	5.21532e-05	4.00580e-04
2023/12/24	05:25:15	ok	ok	282.9420	26.396	0.034994	19.88	64.840	11.101	81727374.060977	10	283.0138	5.22934e-05	3.22826e-04
2023/12/24	05:30:15	ok	ok	282.9080	26.390	0.034994	19.84	64.955	11.093	81905504.939513	9	282.9585	5.39041e-05	2.94829e-04
2023/12/24	05:35:15	ok	ok	282.8960	26.389	0.034994	19.84	64.883	11.081	79510930.787875	9	282.9974	4.98153e-05	2.46438e-04
2023/12/24	05:40:15	ok	ok	282.9000	26.387	0.034994	19.91	64.723	11.100	78328489.423004	8	282.9900	5.06657e-05	2.46435e-04
2023/12/24	05:45:15	ok	ok	282.9000	26.389	0.034994	19.92	64.726	11.109	76212518.674634	7	282.9763	5.38015e-05	2.66810e-04
2023/12/24	05:50:15	ok	ok	282.9200	26.382	0.034994	19.95	64.781	11.136	78588478.281806	2	282.9150	6.10469e-05	3.17683e-16
2023/12/24	05:55:15	ok	ok	282.9080	26.381	0.034994	19.99	64.717	11.154	77217958.202353	5	283.0133	6.16262e-05	5.46616e-04
2023/12/24	06:00:15	ok	ok	282.8760	26.382	0.034994	19.99	64.796	11.168	77429743.271710	7	282.9864	5.06406e-05	2.43804e-04
2023/12/24	06:05:15	ok	ok	282.8720	26.377	0.034994	20.01	64.749	11.170	75002092.125682	9	282.9481	5.27538e-05	2.18309e-04
2023/12/24	06:10:15	ok	ok	282.8600	26.375	0.034994	20.04	64.753	11.189	76110946.027643	9	282.9109	5.39199e-05	2.50628e-04
2023/12/24	06:15:15	ok	ok	282.8220	26.374	0.034994	20.04	64.741	11.187	78054784.231204	11	282.9394	4.98909e-05	1.53221e-04
2023/12/24	06:20:15	ok	ok	282.8320	26.370	0.034994	20.05	64.755	11.198	77310673.557967	10	282.9029	5.14248e-05	2.27723e-04
2023/12/24	06:25:15	ok	ok	282.8320	26.369	0.034994	20.09	64.782	11.230	80930333.694020	7	282.9328	4.95854e-05	3.27085e-04
2023/12/24	06:30:15	ok	ok	282.8020	26.368	0.034994	20.09	64.750	11.225	81946504.383843	10	282.8785	5.14640e-05	2.45728e-04
2023/12/24	06:35:15	--	ok	282.7920	26.364	0.034994	20.09	64.782	11.230	80029143.486658	10	282.7986	5.79635e-05	6.61754e-04
2023/12/24	06:35:22	ok	ok	283.0020	26.405	0.035006	20.07	64.758	11.209	83453327.929269	8	283.1335	5.04647e-05	2.80953e-04
2023/12/24	06:40:21	ok	ok	282.9720	26.402	0.035006	20.11	64.805	11.245	80254366.330615	9	283.0069	5.74233e-05	4.64910e-04
2023/12/24	06:45:21	ok	ok	282.9580	26.400	0.035006	20.11	64.805	11.245	79696542.561271	8	283.0153	5.66361e-05	4.84214e-04
2023/12/24	06:50:21	ok	ok	282.9440	26.392	0.035006	20.13	64.799	11.261	79273906.157747	10	283.0445	4.83566e-05	1.59428e-04
2023/12/24	06:55:21	ok	ok	282.9240	26.393	0.035006	20.15	64.771	11.265	78235101.774155	11	283.0369	4.98045e-05	4.62020e-04
2023/12/24	07:00:21	ok	ok	282.9120	26.391	0.035006	20.15	64.819	11.274	81196494.635127	9	282.9873	5.23295e-05	1.91805e-04
2023/12/24	07:05:21	ok	ok	282.9020	26.390	0.035006	20.12	64.858	11.263	78618242.966577	11	282.9894	4.88132e-05	1.62555e-04
2023/12/24	07:10:21	ok	ok	282.8820	26.385	0.035006	20.13	64.881	11.276	81244980.669975	10	283.0136	4.96472e-05	2.81902e-04
2023/12/24	07:15:21	ok	ok	282.8640	26.377	0.035006	20.15	64.863	11.281	81112721.592916	12	282.9186	5.25887e-05	2.84367e-04
2023/12/24	07:20:21	ok	ok	282.8540	26.374	0.035006	20.13	64.881	11.276	80228761.389863	14	282.9048	5.24310e-05	3.42441e-04
2023/12/24	07:25:21	ok	ok	282.8660	26.377	0.035006	20.19	64.817	11.302	81473902.627418	8	282.9428	5.07853e-05	2.20924e-04
2023/12/24	07:30:21	ok	ok	282.8320	26.371	0.035006	20.19	64.878	11.312	80950836.357576	13	282.8945	5.17455e-05	3.86686e-04
2023/12/24	07:35:21	ok	ok	282.8220	26.374	0.035006	20.21	64.901	11.327	79167716.279264	12	282.8745	5.32767e-05	3.56710e-04
2023/12/24	07:40:21	ok	ok	282.8120	26.370	0.035006	20.22	64.823	11.322	80047801.519852	8	282.9613	4.56214e-05	2.74302e-04
2023/12/24	07:45:21	--	ok	282.7900	26.365	0.035006	20.21	64.840	11.316	79530322.400738	10	282.9369	4.89817e-05	3.74694e-04
2023/12/24	07:45:28	ok	ok	283.0140	26.411	0.035018	20.25	64.808	11.337	83405611.412654	7	283.0974	5.24872e-05	2.31446e-04
2023/12/24	07:50:27	ok	ok	282.9700	26.405	0.035018	20.22	64.833	11.324	82853307.670148	10	283.0454	5.19583e-05	3.80190e-04
2023/12/24	07:55:27	ok	ok	282.9540	26.400	0.035018	20.22	64.904	11.336	83017732.361153	8	283.0345	5.02136e-05	1.81785e-04
2023/12/24	08:00:27	ok	ok	282.9300	26.392	0.035018	20.22	64.923	11.339	82127083.330090	11	283.0263	4.91104e-05	2.93900e-04
2023/12/24	08:05:27	ok	ok	282.9160	26.391	0.035018	20.25	64.909	11.355	83538874.152333	10	283.0389	5.09382e-05	4.14940e-04
2023/12/24	08:10:27	ok	ok	282.8940	26.387	0.035018	20.23	64.886	11.342	83190901.133363	7	282.9660	5.16943e-05	3.22775e-04
2023/12/24	08:15:27	ok	ok	282.8800	26.385	0.035018	20.23	64.936	11.351	82334937.079963	8	282.9770	5.07442e-05	3.42483e-04
2023/12/24	08:20:27	ok	ok	282.8600	26.385	0.035018	20.23	64.906	11.345	82413712.500142	8	282.9362	4.96385e-05	2.45100e-04
2023/12/24	08:25:27	ok	ok	282.8520	26.381	0.035018	20.25	64.927	11.358	82286949.759832	12	282.9079	5.00194e-05	2.66178e-04
2023/12/24	08:30:27	ok	ok	282.8360	26.374	0.035018	20.22	64.923	11.339	84649472.001001	2	282.8220	6.34911e-05	2.84238e-16
2023/12/24	08:35:27	ok	ok	282.8120	26.376	0.035018	20.23	64.915	11.347	84738403.486407	13	282.8804	5.05875e-05	3.74433e-04
2023/12/24	08:40:27	ok	ok	282.8100	26.372	0.035018	20.26	64.941	11.371	85377790.240117	13	282.8453	5.29660e-05	3.70283e-04
2023/12/24	08:45:27	ok	ok	282.8000	26.371	0.035018	20.28	64.923	11.377	82927831.295854	10	282.8741	5.07782e-05	3.77680e-04
2023/12/24	08:50:27	--	ok	282.7760	26.365	0.035018	20.32	64.891	11.399	82053741.002509	11	282.8658	4.91680e-05	4.14729e-04
2023/12/24	08:50:34	ok	ok	283.0060	26.411	0.035031	20.35	64.915	11.421	83384300.834947	8	283.1009	5.38673e-05	3.61365e-04
2023/12/24	08:55:33	ok	ok	282.9900	26.407	0.035031	20.33	64.923	11.414	82416708.500070	10	283.0536	5.10893e-05	4.49726e-04
2023/12/24	09:00:33	ok	ok	282.9600	26.404	0.035031	20.35	64.865	11.412	82585491.999349	9	283.0586	5.07670e-05	4.24996e-04
2023/12/24	09:05:33	ok	ok	282.9500	26.404	0.035031	20.36	64.927	11.434	82614365.053092	12	283.0111	4.86045e-05	2.33952e-04
2023/12/24	09:10:33	ok	ok	282.9400	26.400	0.035031	20.36	64.959	11.440	83509340.426140	13	282.9746	5.15947e-05	3.79489e-04
2023/12/24	09:15:33	ok	ok	282.9320	26.398	0.035031	20.39	64.860	11.440	84156154.983267	9	282.9840	5.13987e-05	2.74307e-04
2023/12/24	09:20:33	ok	ok	282.9100	26.400	0.035031	20.39	64.984	11.462	83442256.696060	9	282.9915	5.08076e-05	3.29928e-04
2023/12/24	09:25:33	ok	ok	282.9000	26.391	0.035031	20.39	64.973	11.460	85618479.329349	9	282.9980	4.92519e-05	2.22095e-04
2023/12/24	09:30:33	ok	ok	282.8920	26.391	0.035031	20.42	64.959	11.477	83747158.002021	10	282.9850	5.06627e-05	2.70120e-04
2023/12/24	09:35:33	ok	ok	282.8860	26.384	0.035031	20.46	64.938	11.502	80481496.856844	9	282.9718	5.07287e-05	2.16302e-04
2023/12/24	09:40:33	ok	ok	282.8560	26.382	0.035031	20.42	64.938	11.473	80335334.125720	8	282.9482	5.00976e-05	2.77267e-04
2023/12/24	09:45:33	ok	ok	282.8560	26.381	0.035031	20.46	64.997	11.513	81358287.080933	12	282.9146	5.26366e-05	2.97876e-04
2023/12/24	09:50:33	ok	ok	282.8580	26.382	0.035031	20.49	64.923	11.517	80135524.136246	10	282.9473	5.16273e-05	3.02363e-04
2023/12/24	09:55:33	ok	ok	282.8280	26.375	0.035031	20.50	64.915	11.527	79769003.645710	10	282.9390	5.01016e-05	1.95260e-04
2023/12/24	10:00:33	ok	ok	282.8220	26.373	0.035031	20.50	65.006	11.543	79076741.387832	8	282.9328	5.05686e-05	2.06712e-04
2023/12/24	10:05:33	ok	ok	282.8080	26.369	0.035031	20.52	65.019	11.554	78506014.876269	10	282.9156	5.08393e-05	2.50158e-04
2023/12/24	10:10:33	ok	ok	282.8120	26.372	0.035031	20.56	64.945	11.570	76688495.951710	10	282.9129	5.12367e-05	1.91696e-04
2023/12/24	10:15:33	--	ok	282.7760	26.367	0.035031	20.54	64.973	11.564	78845739.472188	10	282.9033	4.98841e-05	2.84012e-04
2023/12/24	10:15:40	ok	ok	283.0220	26.411	0.035044	20.54	64.910	11.553	83404293.966592	8	283.1726	5.09341e-05	3.22145e-04
2023/12/24	10:20:39	ok	ok	282.9860	26.407	0.035044	20.56	64.956	11.572	78853049.432136	7	283.1038	5.11472e-05	1.97184e-04
2023/12/24	10:25:39	ok	ok	282.9760	26.407	0.035044	20.62	64.947	11.610	78804387.094261	9	283.0613	5.15410e-05	3.40780e-04
2023/12/24	10:30:39	ok	ok	282.9440	26.401	0.035044	20.66	64.913	11.633	76663452.528305	10	283.0841	4.85551e-05	2.67043e-04
2023/12/24	10:35:39	ok	ok	282.9480	26.403	0.035044	20.67	64.895	11.638	78370224.970855	8	283.0473	5.22476e-05	2.73858e-04
2023/12/24	10:40:39	ok	ok	282.9600	26.406	0.035044	20.72	64.965	11.680	76232638.381550	10	283.0034	5.28189e-05	2.98167e-04
2023/12/24	10:45:39	ok	ok	282.9300	26.397	0.035044	20.74	64.920	11.690	78143739.124081	10	283.0017	5.23374e-05	2.28605e-04
2023/12/24	10:50:39	ok	ok	282.9300	26.396	0.035044	20.76	64.952	11.706	77053378.987447	14	282.9612	5.45825e-05	2.99895e-04
2023/12/24	10:55:39	ok	ok	282.9020	26.393	0.035044	20.74	65.011	11.706	79808181.017910	9	282.9882	4.98346e-05	2.75981e-04
2023/12/24	11:00:39	ok	ok	282.9080	26.392	0.035044	20.79	65.010	11.735	80366683.722163	2	282.9222	6.72397e-05	2.00915e-16
2023/12/24	11:05:39	ok	ok	282.8700	26.385	0.035044	20.82	64.955	11.745	81491913.946027	9	283.0011	4.77036e-05	2.71947e-04
2023/12/24	11:10:39	ok	ok	282.8640	26.388	0.035044	20.82	64.996	11.753	82844576.327204	8	282.9429	5.19275e-05	3.36666e-04
2023/12/24	11:15:39	ok	ok	282.8560	26.381	0.035044	20.83	64.997	11.762	83298614.845333	6	282.9914	7.14075e-05	9.08049e-04
2023/12/24	11:20:39	ok	ok	282.8460	26.386	0.035044	20.84	64.991	11.770	83738886.142871	5	283.8517	4.43992e-05	3.15277e-03
2023/12/24	11:25:39	ok	ok	282.8140	26.378	0.035044	20.86	64.993	11.781	83367700.367188	10	282.9246	4.82197e-05	2.20786e-04
2023/12/24	11:30:39	ok	ok	282.8020	26.379	0.035044	20.87	65.087	11.808	84774902.331316	9	282.9270	4.88011e-05	3.26295e-04
2023/12/24	11:35:39	--	ok	282.7820	26.372	0.035044	20.89	65.019	11.804	83910120.059694	9	282.8599	4.89664e-05	2.18575e-04
2023/12/24	11:35:46	ok	ok	283.0220	26.420	0.035057	20.91	65.034	11.827	82296345.041894	6	283.0668	4.99171e-05	1.51404e-04
2023/12/24	11:40:45	ok	ok	282.9820	26.413	0.035057	20.96	65.042	11.858	80724640.750531	8	283.0038	5.35080e-05	3.44374e-04
2023/12/24	11:45:45	ok	ok	282.9660	26.409	0.035057	20.94	65.071	11.852	81429640.753536	12	283.0219	5.16925e-05	3.29576e-04
2023/12/24	11:50:45	ok	ok	282.9820	26.413	0.035057	20.97	65.064	11.871	83586155.886287	6	282.9717	6.81116e-05	7.84156e-04
2023/12/24	11:55:45	ok	ok	282.9360	26.404	0.035057	21.00	65.083	11.895	83191637.508456	12	282.9633	5.26520e-05	3.82689e-04
2023/12/24	12:00:45	ok	ok	282.9180	26.403	0.035057	21.00	65.071	11.893	81723833.300429	13	282.9648	5.13200e-05	3.75063e-04
2023/12/24	12:05:45	ok	ok	282.9080	26.393	0.035057	21.01	65.074	11.902	82269839.356611	9	282.9889	4.99397e-05	2.91910e-04
2023/12/24	12:10:45	ok	ok	282.8780	26.391	0.035057	21.01	65.106	11.908	82473423.730577	12	282.8876	5.34089e-05	3.96733e-04
2023/12/24	12:15:45	ok	ok	282.8940	26.393	0.035057	21.04	65.078	11.922	85474449.437314	2	282.8745	6.55412e-05	0.00000e+00
2023/12/24	12:20:45	ok	ok	282.8620	26.390	0.035057	21.07	65.115	11.949	83041905.256308	8	282.9106	5.08762e-05	2.00679e-04
2023/12/24	12:25:45	ok	ok	282.8460	26.386	0.035057	21.09	65.107	11.959	85499473.331655	10	282.9292	5.06831e-05	3.27196e-04
2023/12/24	12:30:45	ok	ok	282.8320	26.383	0.035057	21.09	65.129	11.962	84317760.729028	8	282.8899	4.96669e-05	1.63163e-04
2023/12/24	12:35:45	ok	ok	282.8100	26.378	0.035057	21.10	65.121	11.972	82389134.935026	7	282.8869	4.93565e-05	2.21705e-04
2023/12/24	12:40:45	--	ok	282.7880	26.374	0.035057	21.11	65.112	11.980	83163266.450138	9	282.8337	4.95748e-05	2.03708e-04
2023/12/24	12:40:52	ok	ok	283.0160	26.414	0.035069	21.10	65.110	11.970	83715868.825170	8	283.0785	5.08671e-05	1.79118e-04
2023/12/24	12:45:51	ok	ok	282.9800	26.412	0.035069	21.16	65.101	12.007	81587482.624928	7	283.0409	5.04618e-05	1.68252e-04
2023/12/24	12:50:51	ok	ok	282.9660	26.408	0.035069	21.16	65.133	12.013	82043430.024980	8	283.0528	4.80470e-05	1.17889e-04
2023/12/24	12:55:51	ok	ok	282.9600	26.411	0.035069	21.20	65.069	12.031	82131401.187701	9	283.0223	4.99417e-05	1.77120e-04
2023/12/24	13:00:51	ok	ok	282.9440	26.400	0.035069	21.21	65.162	12.058	83769991.267988	7	283.0199	5.02899e-05	1.91165e-04
2023/12/24	13:05:51	ok	ok	282.9280	26.398	0.035069	21.21	65.162	12.058	84130929.437081	9	282.9670	5.13385e-05	2.01362e-04
2023/12/24	13:10:51	ok	ok	282.9060	26.399	0.035069	21.23	65.126	12.060	83747711.040478	6	283.0200	4.87281e-05	3.38934e-04
2023/12/24	13:15:51	ok	ok	282.8880	26.398	0.035069	21.23	65.165	12.068	83331825.854652	8	282.9635	4.91230e-05	1.95507e-04
2023/12/24	13:20:51	ok	ok	282.8620	26.392	0.035069	21.24	65.199	12.085	80888699.420030	14	282.9054	5.04720e-05	3.17895e-04
2023/12/24	13:25:51	ok	ok	282.8460	26.386	0.035069	21.26	65.222	12.099	81743827.466720	11	282.8896	5.15103e-05	2.36438e-04
2023/12/24	13:30:51	ok	ok	282.8300	26.381	0.035069	21.26	65.231	12.100	81285597.441659	11	282.9114	4.98012e-05	2.34384e-04
2023/12/24	13:35:51	ok	ok	282.8140	26.382	0.035069	21.28	65.197	12.113	78943418.596263	14	282.8711	5.04424e-05	3.98640e-04
2023/12/24	13:40:51	ok	ok	282.8180	26.375	0.035069	21.34	65.148	12.145	82194866.556651	2	282.8567	5.69733e-05	2.84203e-16
2023/12/24	13:45:51	--	ok	282.7940	26.378	0.035069	21.36	65.202	12.164	78572462.003937	12	282.8156	5.16454e-05	2.59382e-04
2023/12/24	13:45:58	ok	ok	283.0280	26.419	0.035081	21.34	65.138	12.143	83314048.444865	8	283.1109	5.11951e-05	2.83932e-04
2023/12/24	13:50:57	ok	ok	282.9760	26.411	0.035081	21.36	65.139	12.153	81907758.532548	9	283.0638	4.93046e-05	1.85673e-04
2023/12/24	13:55:57	ok	ok	282.9660	26.408	0.035081	21.38	65.185	12.180	80551136.375565	9	283.0161	5.22962e-05	2.39039e-04
2023/12/24	14:00:57	ok	ok	282.9380	26.403	0.035081	21.38	65.206	12.184	80355233.773939	9	282.9842	5.31814e-05	2.73926e-04
2023/12/24	14:05:57	ok	ok	282.9300	26.404	0.035081	21.41	65.161	12.196	79902807.567949	9	283.0210	4.92576e-05	2.17070e-04
2023/12/24	14:10:57	ok	ok	282.9060	26.397	0.035081	21.44	65.126	12.210	78967937.385376	9	282.9836	5.18571e-05	3.04815e-04
2023/12/24	14:15:57	ok	ok	282.9020	26.394	0.035081	21.47	65.212	12.246	78897449.442974	13	282.9568	5.27577e-05	4.25663e-04
2023/12/24	14:20:57	ok	ok	282.8800	26.391	0.035081	21.47	65.193	12.242	79038569.703162	9	283.0242	5.04261e-05	3.96470e-04
2023/12/24	14:25:57	ok	ok	282.8800	26.396	0.035081	21.51	65.220	12.277	79278329.359558	11	282.9231	5.16936e-05	2.96916e-04
2023/12/24	14:30:57	ok	ok	282.8560	26.389	0.035081	21.50	65.179	12.260	78981291.351565	12	282.8809	5.42541e-05	4.00312e-04
2023/12/24	14:35:57	ok	ok	282.8360	26.381	0.035081	21.51	65.170	12.268	82682130.294430	9	282.9315	4.94962e-05	2.22143e-04
2023/12/24	14:40:57	ok	ok	282.8180	26.377	0.035081	21.52	65.193	12.282	81681950.548519	8	282.8799	5.16157e-05	2.41416e-04
2023/12/24	14:45:57	ok	ok	282.8080	26.374	0.035081	21.54	65.194	12.293	80116327.157466	11	282.8633	5.47099e-05	3.93198e-04
2023/12/24	14:50:57	--	ok	282.7940	26.374	0.035081	21.55	65.217	12.307	81905817.902939	9	282.8685	5.07191e-05	2.46560e-04
2023/12/24	14:51:04	ok	ok	283.0160	26.415	0.035093	21.55	65.249	12.313	83292172.400949	7	283.1161	5.06538e-05	2.19800e-04
2023/12/24	14:56:03	ok	ok	282.9720	26.409	0.035093	21.58	65.245	12.333	81068000.022846	8	283.0545	5.06727e-05	1.71878e-04
2023/12/24	15:01:03	ok	ok	282.9380	26.403	0.035093	21.57	65.231	12.319	79546156.701249	10	283.0633	5.11274e-05	4.44272e-04
2023/12/24	15:06:03	ok	ok	282.9300	26.397	0.035093	21.60	65.258	12.347	81313402.745107	8	283.0463	4.95684e-05	2.70503e-04
2023/12/24	15:11:03	ok	ok	282.9040	26.396	0.035093	21.61	65.188	12.343	80057500.225099	9	282.9954	4.95646e-05	2.62718e-04
2023/12/24	15:16:03	ok	ok	282.8820	26.397	0.035093	21.58	65.222	12.329	79691721.567218	7	282.9832	5.01360e-05	1.85951e-04
2023/12/24	15:21:03	ok	ok	282.8760	26.387	0.035093	21.62	65.284	12.371	82018304.063287	10	282.9521	5.02257e-05	2.10696e-04
2023/12/24	15:26:03	ok	ok	282.8520	26.388	0.035093	21.62	65.303	12.375	80996917.698291	11	282.9682	5.12266e-05	4.51832e-04
2023/12/24	15:31:03	ok	ok	282.8320	26.382	0.035093	21.64	65.318	12.389	82047838.736049	7	282.9253	4.99192e-05	1.91662e-04
2023/12/24	15:36:03	ok	ok	282.8040	26.374	0.035093	21.60	65.330	12.361	81489723.883823	8	282.8783	5.05356e-05	2.70117e-04
2023/12/24	15:41:03	--	ok	282.7960	26.373	0.035093	21.62	65.367	12.387	81317969.919481	8	282.8792	5.01703e-05	1.95289e-04
2023/12/24	15:41:10	ok	ok	283.0180	26.414	0.035105	21.65	65.341	12.403	83951357.773679	13	283.0733	5.03116e-05	5.62249e-04
2023/12/24	15:46:09	ok	ok	282.9720	26.404	0.035105	21.62	65.386	12.390	80987825.726483	13	283.0409	5.08829e-05	3.47060e-04
2023/12/24	15:51:09	ok	ok	282.9400	26.398	0.035105	21.62	65.322	12.378	83611353.428102	11	283.0229	5.00442e-05	2.45878e-04
2023/12/24	15:56:09	ok	ok	282.9000	26.394	0.035105	21.61	65.364	12.377	80392440.660025	9	282.9805	5.06240e-05	2.75805e-04
2023/12/24	16:01:09	ok	ok	282.8920	26.395	0.035105	21.62	65.414	12.396	79184202.521788	9	282.9933	4.94957e-05	2.18488e-04
2023/12/24	16:06:09	ok	ok	282.8660	26.389	0.035105	21.61	65.364	12.377	77776070.595041	9	282.9858	4.91124e-05	2.51292e-04
2023/12/24	16:11:09	ok	ok	282.8420	26.385	0.035105	21.61	65.423	12.388	80270019.775023	8	282.9454	5.05480e-05	2.35241e-04
2023/12/24	16:16:09	ok	ok	282.8100	26.380	0.035105	21.60	65.454	12.384	77766586.057966	9	282.8841	5.41846e-05	4.07394e-04
2023/12/24	16:21:09	ok	ok	282.8020	26.376	0.035105	21.58	65.469	12.376	82033108.175781	9	282.9015	5.01652e-05	2.80150e-04
2023/12/24	16:26:09	--	ok	282.7760	26.368	0.035105	21.60	65.389	12.372	80557529.438915	11	282.8686	4.97805e-05	2.63279e-04
2023/12/24	16:26:15	ok	ok	283.0000	26.412	0.035118	21.60	65.422	12.378	83748293.798374	10	283.1065	5.17367e-05	3.86481e-04
2023/12/24	16:31:15	ok	ok	282.9320	26.407	0.035118	21.60	65.389	12.372	79604948.580333	10	283.0364	4.75049e-05	1.85670e-04
2023/12/24	16:36:15	ok	ok	282.9260	26.400	0.035118	21.57	65.446	12.360	79426696.729252	9	282.9818	5.13155e-05	2.09535e-04
2023/12/24	16:41:15	ok	ok	282.8980	26.398	0.035118	21.58	65.440	12.370	81891515.446485	10	282.9814	4.95334e-05	2.39116e-04
2023/12/24	16:46:15	ok	ok	282.8620	26.390	0.035118	21.54	65.483	12.348	80863652.156888	10	282.9451	4.86826e-05	2.35749e-04
2023/12/24	16:51:15	ok	ok	282.8280	26.384	0.035118	21.48	65.501	12.309	82633080.623617	8	282.9111	5.34156e-05	5.57746e-04
2023/12/24	16:56:15	ok	ok	282.8080	26.380	0.035118	21.47	65.519	12.303	83665113.967915	11	282.9220	4.82669e-05	3.15792e-04
2023/12/24	17:01:15	--	ok	282.7740	26.374	0.035118	21.51	65.486	12.327	81456158.929927	11	282.8698	4.82055e-05	2.13206e-04
2023/12/24	17:01:22	ok	ok	283.0420	26.425	0.035131	21.52	65.458	12.332	83345800.287015	11	283.0804	5.03767e-05	1.96811e-04
2023/12/24	17:06:21	ok	ok	282.9720	26.415	0.035131	21.50	65.463	12.313	86070734.369115	9	283.0735	4.81063e-05	2.82962e-04
2023/12/24	17:11:21	ok	ok	282.9380	26.411	0.035131	21.48	65.510	12.311	81669450.174562	9	283.0372	5.02523e-05	3.33933e-04
2023/12/24	17:16:21	ok	ok	282.9300	26.402	0.035131	21.50	65.473	12.315	81243567.840767	9	282.9829	5.07310e-05	2.37495e-04
2023/12/24	17:21:21	ok	ok	282.8920	26.399	0.035131	21.45	65.527	12.295	81315699.292751	10	282.9996	5.06476e-05	2.66809e-04
2023/12/24	17:26:21	ok	ok	282.8840	26.391	0.035131	21.50	65.515	12.323	80895242.702933	8	282.9734	4.94148e-05	3.15257e-04
2023/12/24	17:31:21	ok	ok	282.8580	26.390	0.035131	21.47	65.560	12.311	82997020.757954	12	282.9129	5.06253e-05	2.76342e-04
2023/12/24	17:36:21	ok	ok	282.8060	26.380	0.035131	21.38	65.605	12.258	83351561.682495	10	282.8759	4.99681e-05	2.42141e-04
2023/12/24	17:41:21	--	ok	282.7680	26.374	0.035131	21.31	65.743	12.235	82664021.417925	13	282.8290	5.29361e-05	4.44901e-04
2023/12/24	17:41:28	ok	ok	283.0080	26.418	0.035145	21.34	65.698	12.247	85123199.592746	9	283.0861	5.04288e-05	1.88708e-04
2023/12/24	17:46:27	ok	ok	282.9660	26.416	0.035145	21.38	65.615	12.260	81361900.163695	10	283.0602	4.95164e-05	2.67721e-04
2023/12/24	17:51:27	ok	ok	282.9500	26.413	0.035145	21.41	65.487	12.257	80484090.524717	11	283.0365	4.98295e-05	2.92402e-04
2023/12/24	17:56:27	ok	ok	282.9240	26.404	0.035145	21.34	65.495	12.210	80066913.664078	12	283.0442	5.15195e-05	4.71829e-04
2023/12/24	18:01:27	ok	ok	282.9180	26.402	0.035145	21.37	65.501	12.230	80342587.591966	10	283.0149	5.07025e-05	2.16476e-04
2023/12/24	18:06:27	ok	ok	282.8860	26.396	0.035145	21.41	65.518	12.263	81938678.234281	9	283.0237	4.94593e-05	2.73264e-04
2023/12/24	18:11:27	ok	ok	282.8580	26.389	0.035145	21.37	65.560	12.241	81805169.432242	11	282.9953	5.06143e-05	4.56735e-04
2023/12/24	18:16:27	ok	ok	282.8380	26.386	0.035145	21.34	65.568	12.223	79962510.306697	9	282.9564	5.01732e-05	3.05037e-04
2023/12/24	18:21:27	ok	ok	282.8180	26.386	0.035145	21.34	65.536	12.217	79262329.483528	9	282.9125	5.05059e-05	1.98842e-04
2023/12/24	18:26:27	--	ok	282.7900	26.377	0.035145	21.31	65.591	12.207	79758406.361178	14	282.8454	5.34239e-05	3.87050e-04
2023/12/24	18:26:33	ok	ok	282.9900	26.423	0.035157	21.31	65.602	12.209	81788340.060707	11	283.0325	5.70039e-05	3.79887e-04
2023/12/24	18:31:33	ok	ok	282.9460	26.415	0.035157	21.27	65.643	12.186	81150208.729566	9	283.0530	5.01688e-05	2.35054e-04
2023/12/24	18:36:33	ok	ok	282.9040	26.403	0.035157	21.23	65.696	12.166	80448712.537231	9	283.0246	5.14092e-05	3.55727e-04
2023/12/24	18:41:33	ok	ok	282.8620	26.395	0.035157	21.17	65.757	12.138	83112054.779517	12	282.9634	5.08498e-05	4.77554e-04
2023/12/24	18:46:33	ok	ok	282.8400	26.387	0.035157	21.20	65.579	12.126	80616007.304757	10	282.9521	5.03803e-05	4.04880e-04
2023/12/24	18:51:33	ok	ok	282.8380	26.392	0.035157	21.21	65.570	12.133	81638178.957425	12	282.8576	5.43784e-05	4.08454e-04
2023/12/24	18:56:33	ok	ok	282.8260	26.383	0.035157	21.26	65.600	12.169	82965261.920810	11	282.9061	5.15671e-05	4.47655e-04
2023/12/24	19:01:33	ok	ok	282.8060	26.386	0.035157	21.21	65.602	12.139	79767264.728075	11	282.8758	5.13243e-05	3.44238e-04
2023/12/24	19:06:33	--	ok	282.7880	26.382	0.035157	21.26	65.559	12.161	82971686.624205	9	282.8713	4.93412e-05	2.41628e-04
2023/12/24	19:06:39	ok	ok	283.0220	26.420	0.035169	21.28	65.524	12.174	82718107.405134	8	283.0846	5.59877e-05	4.25295e-04
2023/12/24	19:11:39	ok	ok	282.9620	26.416	0.035169	21.24	65.577	12.155	82267303.632871	14	282.9797	5.46206e-05	3.52655e-04
2023/12/24	19:16:39	ok	ok	282.9380	26.404	0.035169	21.23	65.565	12.142	84894173.858400	12	283.0331	5.18629e-05	5.06274e-04
2023/12/24	19:21:39	ok	ok	282.9260	26.408	0.035169	21.26	65.559	12.161	79209563.697789	13	283.0304	5.11272e-05	3.33461e-04
2023/12/24	19:26:39	ok	ok	282.9120	26.401	0.035169	21.24	65.536	12.148	83911871.804445	12	282.9914	5.37902e-05	4.26336e-04
2023/12/24	19:31:39	ok	ok	282.9000	26.398	0.035169	21.26	65.467	12.144	78876973.690500	8	282.9913	5.04699e-05	3.38518e-04
2023/12/24	19:36:39	ok	ok	282.8620	26.392	0.035169	21.23	65.533	12.136	81218349.520242	9	282.9642	4.98243e-05	3.44573e-04
2023/12/24	19:41:39	ok	ok	282.8600	26.395	0.035169	21.26	65.499	12.150	80238144.855868	11	282.9216	5.06998e-05	3.04410e-04
2023/12/24	19:46:39	ok	ok	282.8300	26.384	0.035169	21.26	65.519	12.154	82021766.218736	8	282.9464	5.06304e-05	4.91954e-04
2023/12/24	19:51:39	ok	ok	282.8240	26.382	0.035169	21.26	65.519	12.154	81547047.728847	8	282.9347	5.09764e-05	5.56917e-04
2023/12/24	19:56:39	--	ok	282.7980	26.379	0.035169	21.26	65.478	12.146	81377373.706094	9	282.9007	4.87184e-05	2.65887e-04
2023/12/24	19:56:46	ok	ok	283.0520	26.420	0.035181	21.28	65.454	12.161	84272089.222391	9	283.1355	5.06774e-05	1.74733e-04
2023/12/24	20:01:45	ok	ok	282.9760	26.416	0.035181	21.28	65.513	12.172	85879442.854855	10	283.0529	4.89186e-05	2.47666e-04
2023/12/24	20:06:45	ok	ok	282.9560	26.405	0.035181	21.26	65.559	12.161	85596947.419410	8	283.0152	5.15654e-05	1.78142e-04
2023/12/24	20:11:45	ok	ok	282.9380	26.401	0.035181	21.24	65.556	12.151	82004420.911271	13	282.9756	5.18963e-05	3.34339e-04
2023/12/24	20:16:45	ok	ok	282.9180	26.402	0.035181	21.23	65.545	12.138	83717674.484092	12	282.9791	5.07737e-05	4.08646e-04
2023/12/24	20:21:45	ok	ok	282.8900	26.393	0.035181	21.20	65.487	12.109	84677936.534817	6	282.9640	5.04471e-05	1.87228e-04
2023/12/24	20:26:45	ok	ok	282.8700	26.392	0.035181	21.21	65.551	12.130	81978964.914685	7	282.9573	4.90087e-05	2.02641e-04
2023/12/24	20:31:45	ok	ok	282.8540	26.386	0.035181	21.18	65.624	12.123	83724460.449800	12	282.8848	5.06751e-05	1.86366e-04
2023/12/24	20:36:45	ok	ok	282.8360	26.383	0.035181	21.18	65.545	12.108	80189858.922322	7	282.9288	4.90121e-05	1.56249e-04
2023/12/24	20:41:45	ok	ok	282.8280	26.385	0.035181	21.21	65.499	12.120	85940431.495581	7	282.8892	4.97533e-05	1.45086e-04
2023/12/24	20:46:45	ok	ok	282.8040	26.373	0.035181	21.18	65.597	12.118	83816121.244458	8	282.8453	5.08829e-05	2.70934e-04
2023/12/24	20:51:45	--	ok	282.7800	26.374	0.035181	21.17	65.563	12.102	85617152.376080	12	282.8201	5.17641e-05	4.21473e-04
2023/12/24	20:51:52	ok	ok	283.0140	26.418	0.035194	21.21	65.519	12.124	83028991.003904	7	283.0768	5.03476e-05	1.53817e-04
2023/12/24	20:56:51	ok	ok	282.9680	26.415	0.035194	21.23	65.492	12.128	85957100.366689	7	283.0294	5.06498e-05	2.31992e-04
2023/12/24	21:01:51	ok	ok	282.9340	26.404	0.035194	21.18	65.495	12.099	83823946.706583	8	282.9863	5.04413e-05	2.20550e-04
2023/12/24	21:06:51	ok	ok	282.9160	26.398	0.035194	21.18	65.513	12.102	80950477.072986	7	283.0088	4.91252e-05	2.32250e-04
2023/12/24	21:11:51	ok	ok	282.8900	26.396	0.035194	21.21	65.560	12.132	81084899.084845	9	282.9517	4.90613e-05	1.95877e-04
2023/12/24	21:16:51	ok	ok	282.8800	26.398	0.035194	21.21	65.531	12.126	83173505.113526	7	282.9432	5.08992e-05	1.71183e-04
2023/12/24	21:21:51	ok	ok	282.8680	26.393	0.035194	21.23	65.454	12.121	81282379.247326	11	282.8991	5.02399e-05	1.91624e-04
2023/12/24	21:26:51	ok	ok	282.8300	26.384	0.035194	21.21	65.510	12.122	84160686.255240	10	282.8583	5.07324e-05	1.81220e-04
2023/12/24	21:31:51	ok	ok	282.8340	26.388	0.035194	21.24	65.515	12.144	81023142.430469	10	282.8646	5.13980e-05	1.95711e-04
2023/12/24	21:36:51	ok	ok	282.8120	26.385	0.035194	21.23	65.492	12.128	82242248.238145	6	282.8776	5.06021e-05	2.38123e-04
2023/12/24	21:41:51	ok	ok	282.8020	26.380	0.035194	21.21	65.542	12.128	82295456.157170	7	282.8820	5.07643e-05	3.20754e-04
2023/12/24	21:46:51	--	ok	282.7820	26.377	0.035194	21.24	65.496	12.140	82150152.843022	13	282.8573	5.10639e-05	4.47808e-04
2023/12/24	21:46:58	ok	ok	283.0280	26.421	0.035207	21.28	65.454	12.161	81821315.234248	9	283.1191	5.13981e-05	2.61143e-04
2023/12/24	21:51:57	ok	ok	282.9640	26.413	0.035207	21.24	65.486	12.138	82578797.992846	8	283.0412	4.85133e-05	2.37727e-04
2023/12/24	21:56:57	ok	ok	282.9460	26.413	0.035207	21.24	65.496	12.140	79411039.965336	13	283.0350	5.05980e-05	3.97569e-04
2023/12/24	22:01:57	ok	ok	282.9140	26.403	0.035207	21.24	65.524	12.145	81631691.314644	11	283.0079	4.88937e-05	2.05959e-04
2023/12/24	22:06:57	ok	ok	282.8980	26.399	0.035207	21.21	65.478	12.116	80391054.916719	10	282.9854	5.08428e-05	2.50783e-04
2023/12/24	22:11:57	ok	ok	282.8660	26.393	0.035207	21.23	65.454	12.121	80734781.910057	9	282.9829	4.95862e-05	2.28524e-04
2023/12/24	22:16:57	ok	ok	282.8680	26.388	0.035207	21.24	65.444	12.131	76533234.733191	13	282.9297	5.28908e-05	4.56386e-04
2023/12/24	22:21:57	ok	ok	282.8280	26.386	0.035207	21.14	65.660	12.099	78875835.942077	13	282.9225	5.15951e-05	4.11275e-04
2023/12/24	22:26:57	--	ok	282.7760	26.379	0.035207	21.07	65.675	12.052	80685757.972073	11	282.8746	5.13508e-05	2.19056e-04
2023/12/24	22:27:04	ok	ok	283.0380	26.427	0.03522	21.11	65.696	12.087	84224356.624187	11	283.0596	5.72959e-05	3.57018e-04
2023/12/24	22:32:03	ok	ok	282.9840	26.416	0.03522	21.10	65.588	12.058	80922474.585388	10	283.0575	5.08598e-05	2.21538e-04
2023/12/24	22:37:03	ok	ok	282.9740	26.418	0.03522	21.13	65.533	12.067	81729693.253056	10	283.0786	5.01992e-05	2.65508e-04
2023/12/24	22:42:03	ok	ok	282.9700	26.414	0.03522	21.16	65.509	12.083	79241903.490797	13	283.0279	5.21901e-05	4.47298e-04
2023/12/24	22:47:03	ok	ok	282.9440	26.408	0.03522	21.17	65.533	12.096	74849179.610088	10	283.0754	4.99602e-05	2.47607e-04
2023/12/24	22:52:03	ok	ok	282.9500	26.407	0.03522	21.16	65.509	12.083	74190476.828112	10	283.0738	5.03435e-05	3.28735e-04
2023/12/24	22:57:03	ok	ok	282.9220	26.400	0.03522	21.16	65.478	12.077	74138283.128023	9	283.0284	4.99693e-05	2.00939e-04
2023/12/24	23:02:03	ok	ok	282.9120	26.402	0.03522	21.16	65.509	12.083	75210406.745938	9	283.0389	4.99484e-05	2.66774e-04
2023/12/24	23:07:03	ok	ok	282.8880	26.395	0.03522	21.17	65.522	12.094	72477279.925558	12	282.9490	5.27399e-05	3.49658e-04
2023/12/24	23:12:03	ok	ok	282.8660	26.395	0.03522	21.17	65.533	12.096	72004071.263990	9	283.0060	4.95357e-05	2.74519e-04
2023/12/24	23:17:03	ok	ok	282.8560	26.389	0.03522	21.18	65.504	12.100	73127974.450456	9	282.9823	4.91422e-05	2.57559e-04
2023/12/24	23:22:03	ok	ok	282.8420	26.383	0.03522	21.20	65.518	12.114	72550673.190498	10	282.9536	5.07034e-05	3.55851e-04
2023/12/24	23:27:03	ok	ok	282.8200	26.383	0.03522	21.16	65.458	12.073	73307094.711054	11	282.8931	5.34436e-05	3.41015e-04
2023/12/24	23:32:03	ok	ok	282.8020	26.381	0.03522	21.17	65.441	12.080	72060196.266208	10	282.9140	5.09998e-05	2.60712e-04
2023/12/24	23:37:03	ok	ok	282.8020	26.382	0.03522	21.18	65.486	12.097	72746802.633141	7	282.9062	5.21867e-05	2.83749e-04
2023/12/24	23:42:03	--	ok	282.7720	26.377	0.03522	21.16	65.458	12.073	76438633.120630	10	282.8823	4.91651e-05	2.00878e-04
2023/12/24	23:42:10	ok	ok	283.0300	26.422	0.035233	21.20	65.446	12.101	79777132.477738	8	283.1039	5.34954e-05	1.75802e-04
2023/12/24	23:47:09	ok	ok	282.9680	26.409	0.035233	21.17	65.501	12.091	74321561.969027	9	283.0610	5.09099e-05	2.50015e-04
2023/12/24	23:52:09	ok	ok	282.9500	26.403	0.035233	21.14	65.518	12.073	73699212.375687	10	283.0481	5.18965e-05	2.89755e-04
2023/12/24	23:57:09	ok	ok	282.9160	26.401	0.035233	21.16	65.509	12.083	76196565.684730	13	282.9476	5.60734e-05	3.73901e-04
2023/12/25	00:02:09	ok	ok	282.9060	26.403	0.035233	21.14	65.505	12.071	76688639.222295	8	283.0226	5.04823e-05	2.55816e-04
2023/12/25	00:07:09	ok	ok	282.8740	26.394	0.035233	21.11	65.499	12.051	77387570.362669	8	282.9661	4.98596e-05	2.85626e-04
2023/12/25	00:12:09	ok	ok	282.8520	26.394	0.035233	21.13	65.495	12.060	76294190.027631	11	282.9235	5.13183e-05	2.15367e-04
2023/12/25	00:17:09	ok	ok	282.8260	26.387	0.035233	21.10	65.541	12.049	79634649.845057	9	282.9100	5.10037e-05	2.31539e-04
2023/12/25	00:22:09	--	ok	282.7740	26.377	0.035233	20.98	65.721	12.000	83307990.676458	9	282.8739	4.97109e-05	2.36591e-04
2023/12/25	00:22:16	ok	ok	282.9780	26.422	0.035246	21.00	65.733	12.014	79606344.391903	11	283.0937	4.72341e-05	1.16817e-04
2023/12/25	00:27:15	ok	ok	282.9400	26.410	0.035246	20.94	65.693	11.966	78903923.694065	8	283.0172	4.96197e-05	2.18066e-04
2023/12/25	00:32:15	ok	ok	282.9420	26.421	0.035246	20.98	65.559	11.971	78131273.495124	9	283.0159	4.95462e-05	2.22309e-04
2023/12/25	00:37:15	ok	ok	282.9240	26.410	0.035246	20.98	65.547	11.969	81222169.007847	9	282.9808	5.10166e-05	1.99293e-04
2023/12/25	00:42:15	ok	ok	282.8920	26.402	0.035246	20.96	65.522	11.946	80051486.649508	11	282.9908	5.00984e-05	2.77303e-04
2023/12/25	00:47:15	ok	ok	282.8780	26.399	0.035246	20.98	65.537	11.967	80372557.519598	8	282.9964	4.83589e-05	1.95338e-04
2023/12/25	00:52:15	ok	ok	282.8680	26.398	0.035246	21.00	65.570	11.984	81343393.507534	9	282.9714	4.93658e-05	2.95126e-04
2023/12/25	00:57:15	ok	ok	282.8520	26.394	0.035246	20.98	65.518	11.963	82588857.890478	10	282.9404	5.05615e-05	1.37291e-04
2023/12/25	01:02:15	ok	ok	282.8460	26.391	0.035246	20.98	65.476	11.956	80205928.720833	13	282.9103	5.12708e-05	3.69054e-04
2023/12/25	01:07:15	ok	ok	282.8240	26.387	0.035246	21.00	65.501	11.971	82253223.419418	13	282.9069	5.04275e-05	4.07723e-04
2023/12/25	01:12:15	ok	ok	282.8120	26.384	0.035246	20.98	65.486	11.957	81881704.556383	9	282.8907	5.00642e-05	1.71721e-04
2023/12/25	01:17:15	--	ok	282.7860	26.380	0.035246	20.94	65.458	11.923	80698533.908426	13	282.8652	5.11743e-05	3.83125e-04
2023/12/25	01:17:22	ok	ok	283.0320	26.424	0.035258	20.98	65.496	11.959	81711938.635822	8	283.0815	5.11142e-05	1.38188e-04
2023/12/25	01:22:21	ok	ok	282.9840	26.416	0.035258	20.98	65.486	11.957	81867971.029808	10	282.9799	5.35008e-05	3.53730e-04
2023/12/25	01:27:21	ok	ok	282.9600	26.418	0.035258	20.96	65.492	11.940	84836998.062823	13	283.0130	5.09485e-05	3.81547e-04
2023/12/25	01:32:21	ok	ok	282.9300	26.405	0.035258	20.96	65.522	11.946	80766183.907676	11	282.9882	4.92224e-05	1.84625e-04
2023/12/25	01:37:21	ok	ok	282.9120	26.405	0.035258	20.94	65.550	11.940	82030319.488740	10	283.0010	4.82614e-05	2.39752e-04
2023/12/25	01:42:21	ok	ok	282.9080	26.401	0.035258	20.94	65.550	11.940	83179815.205076	8	282.9403	5.00123e-05	1.74950e-04
2023/12/25	01:47:21	ok	ok	282.8840	26.396	0.035258	20.91	65.545	11.920	84172593.940712	9	282.9667	5.03730e-05	2.13716e-04
2023/12/25	01:52:21	ok	ok	282.8660	26.396	0.035258	20.91	65.595	11.929	80944886.958028	13	282.9242	5.10708e-05	4.34696e-04
2023/12/25	01:57:21	ok	ok	282.8560	26.392	0.035258	20.91	65.492	11.910	83410147.630813	9	282.9429	4.83148e-05	2.39347e-04
2023/12/25	02:02:21	ok	ok	282.8480	26.388	0.035258	20.93	65.486	11.919	80819837.211807	10	282.8960	4.96448e-05	1.55079e-04
2023/12/25	02:07:21	ok	ok	282.8220	26.381	0.035258	20.91	65.492	11.910	82309098.136222	11	282.8801	4.93127e-05	1.81919e-04
2023/12/25	02:12:21	ok	ok	282.8020	26.377	0.035258	20.89	65.499	11.892	80687444.096636	13	282.8446	5.11611e-05	3.21176e-04
2023/12/25	02:17:21	--	ok	282.7960	26.380	0.035258	20.91	65.483	11.909	83532942.417983	10	282.8899	4.87121e-05	1.91193e-04
2023/12/25	02:17:28	ok	ok	283.0100	26.421	0.03527	20.93	65.505	11.922	81956158.545792	11	283.0426	5.18846e-05	1.70056e-04
2023/12/25	02:22:27	ok	ok	282.9780	26.409	0.03527	20.91	65.513	11.914	84040069.637798	2	282.9515	6.92859e-05	1.42054e-16
2023/12/25	02:27:27	ok	ok	282.9500	26.408	0.03527	20.91	65.513	11.914	81996709.477839	11	282.9776	5.24129e-05	2.55304e-04
2023/12/25	02:32:27	ok	ok	282.9340	26.406	0.03527	20.90	65.458	11.895	79125837.378485	10	282.9616	5.03189e-05	1.83011e-04
2023/12/25	02:37:27	ok	ok	282.9200	26.404	0.03527	20.91	65.524	11.916	79517316.140625	11	282.9698	4.94088e-05	1.82175e-04
2023/12/25	02:42:27	ok	ok	282.8720	26.396	0.03527	20.84	65.650	11.889	79469289.167772	11	282.9578	4.89520e-05	2.77123e-04
2023/12/25	02:47:27	ok	ok	282.8220	26.387	0.03527	20.73	65.692	11.820	79320311.431177	9	282.8855	4.98680e-05	1.56006e-04
2023/12/25	02:52:27	ok	ok	282.8420	26.387	0.03527	20.79	65.519	11.827	81331326.529623	10	282.8779	5.26419e-05	2.89810e-04
2023/12/25	02:57:27	ok	ok	282.8300	26.391	0.03527	20.82	65.464	11.837	83981115.475641	8	282.8845	5.09883e-05	1.97475e-04
2023/12/25	03:02:27	ok	ok	282.8200	26.392	0.03527	20.83	65.487	11.851	81370145.303078	9	282.9021	5.06476e-05	2.13503e-04
2023/12/25	03:07:27	ok	ok	282.8160	26.384	0.03527	20.82	65.524	11.848	80328390.719147	11	282.8470	5.12144e-05	2.11924e-04
2023/12/25	03:12:27	ok	ok	282.8060	26.376	0.03527	20.84	65.458	11.855	77167530.008800	13	282.8380	5.16582e-05	4.07034e-04
2023/12/25	03:17:27	--	ok	282.7820	26.376	0.03527	20.87	65.486	11.880	81268000.605637	8	282.8615	4.99643e-05	2.39069e-04
2023/12/25	03:17:34	ok	ok	283.0320	26.423	0.035282	20.87	65.444	11.872	83296289.567661	10	283.0659	5.26257e-05	2.01287e-04
2023/12/25	03:22:33	ok	ok	282.9640	26.413	0.035282	20.83	65.444	11.843	77955676.709250	12	283.0090	5.16615e-05	2.72274e-04
2023/12/25	03:27:33	ok	ok	282.9440	26.408	0.035282	20.83	65.467	11.847	78814901.133838	12	282.9979	5.08186e-05	2.59990e-04
2023/12/25	03:32:33	ok	ok	282.9440	26.410	0.035282	20.84	65.490	11.860	80211792.718334	11	282.9987	5.04959e-05	2.67216e-04
2023/12/25	03:37:33	ok	ok	282.9160	26.403	0.035282	20.84	65.490	11.860	79070315.523752	13	282.9834	5.18364e-05	3.75705e-04
2023/12/25	03:42:33	ok	ok	282.9240	26.400	0.035282	20.84	65.510	11.864	76812797.009126	12	282.9580	5.29946e-05	4.38432e-04
2023/12/25	03:47:33	ok	ok	282.8960	26.397	0.035282	20.84	65.519	11.866	77696495.601134	11	282.9117	5.17583e-05	1.35560e-04
2023/12/25	03:52:33	ok	ok	282.8860	26.391	0.035282	20.83	65.496	11.852	79691203.085471	10	282.9498	5.02607e-05	1.79063e-04
2023/12/25	03:57:33	ok	ok	282.8900	26.395	0.035282	20.82	65.473	11.839	76054432.811423	2	284.2400	-1.87050e-04	1.52958e-15
2023/12/25	04:02:33	ok	ok	282.8620	26.388	0.035282	20.84	65.408	11.846	74961149.940321	8	282.9312	4.94724e-05	2.36010e-04
2023/12/25	04:07:33	ok	ok	282.8360	26.388	0.035282	20.83	65.455	11.845	80209545.136764	9	282.9257	5.01954e-05	2.85374e-04
2023/12/25	04:12:33	ok	ok	282.8200	26.385	0.035282	20.84	65.440	11.851	76814746.721675	12	282.8812	5.04427e-05	2.78324e-04
2023/12/25	04:17:33	ok	ok	282.8220	26.382	0.035282	20.83	65.487	11.851	77993663.141861	13	282.8513	5.25987e-05	3.97063e-04
2023/12/25	04:22:33	ok	ok	282.8020	26.381	0.035282	20.86	65.481	11.870	80813014.956008	13	282.8461	5.28981e-05	4.48722e-04
2023/12/25	04:27:33	--	ok	282.7900	26.375	0.035282	20.86	65.501	11.873	78464377.919912	8	282.8975	4.90805e-05	3.12466e-04
2023/12/25	04:27:39	ok	ok	282.9900	26.417	0.035295	20.84	65.428	11.849	79518821.588527	11	283.0690	4.99136e-05	1.90005e-04
2023/12/25	04:32:39	ok	ok	282.9580	26.411	0.035295	20.83	65.467	11.847	80656421.550270	13	283.0225	5.22190e-05	3.57763e-04
2023/12/25	04:37:39	ok	ok	282.9560	26.405	0.035295	20.84	65.458	11.855	78239584.973158	11	283.0073	5.15221e-05	2.67682e-04
2023/12/25	04:42:39	ok	ok	282.9300	26.403	0.035295	20.83	65.496	11.852	77124314.091036	11	283.0161	5.06514e-05	2.06129e-04
2023/12/25	04:47:39	ok	ok	282.8920	26.398	0.035295	20.73	65.641	11.811	77306346.632420	10	282.9550	5.07559e-05	2.48869e-04
2023/12/25	04:52:39	ok	ok	282.8700	26.397	0.035295	20.67	65.650	11.774	74796387.370286	13	282.9070	5.24853e-05	3.97248e-04
2023/12/25	04:57:39	ok	ok	282.8540	26.389	0.035295	20.72	65.545	11.784	73700005.802532	11	282.9380	5.01763e-05	1.90644e-04
2023/12/25	05:02:39	ok	ok	282.8520	26.389	0.035295	20.74	65.451	11.785	75941573.181792	13	282.8825	5.44357e-05	3.58798e-04
2023/12/25	05:07:39	ok	ok	282.8480	26.386	0.035295	20.77	65.464	11.808	71333788.603085	12	282.9089	5.07215e-05	2.90905e-04
2023/12/25	05:12:39	ok	ok	282.8380	26.386	0.035295	20.76	65.483	11.802	75633829.282693	9	282.9223	5.08120e-05	2.24406e-04
2023/12/25	05:17:39	ok	ok	282.8240	26.387	0.035295	20.76	65.441	11.795	71767732.439718	11	282.8920	5.15622e-05	1.58649e-04
2023/12/25	05:22:39	ok	ok	282.8240	26.379	0.035295	20.73	65.417	11.770	68271459.687429	9	282.9395	4.96514e-05	2.41362e-04
2023/12/25	05:27:39	ok	ok	282.8080	26.378	0.035295	20.76	65.473	11.801	70463289.422925	11	282.8834	5.09619e-05	2.39294e-04
2023/12/25	05:32:39	ok	ok	282.8160	26.373	0.035295	20.73	65.496	11.785	68094594.636601	10	282.8916	5.04296e-05	2.74469e-04
2023/12/25	05:37:39	ok	ok	282.8060	26.373	0.035295	20.73	65.417	11.770	65176018.306873	12	282.8551	5.28966e-05	4.25624e-04
2023/12/25	05:42:39	ok	ok	282.8160	26.371	0.035295	20.76	65.495	11.804	64554193.251465	12	282.8590	5.20790e-05	2.48473e-04
2023/12/25	05:47:39	--	ok	282.7900	26.365	0.035295	20.74	65.499	11.794	69503688.168747	11	282.8502	5.16799e-05	1.92984e-04
2023/12/25	05:47:45	ok	ok	282.9940	26.407	0.035307	20.73	65.467	11.779	80694983.328119	8	283.0871	5.10520e-05	1.77418e-04
2023/12/25	05:52:45	ok	ok	282.9720	26.405	0.035307	20.79	65.499	11.824	74126185.549015	11	283.0238	5.22288e-05	2.62647e-04
2023/12/25	05:57:45	ok	ok	282.9320	26.395	0.035307	20.73	65.467	11.779	72193650.596108	10	283.0255	5.04218e-05	2.55359e-04
2023/12/25	06:02:45	ok	ok	282.9180	26.394	0.035307	20.72	65.444	11.766	67914279.199352	11	282.9614	5.51322e-05	3.32286e-04
2023/12/25	06:07:45	ok	ok	282.8960	26.389	0.035307	20.73	65.518	11.788	74573068.967095	10	283.0013	4.94410e-05	1.50329e-04
2023/12/25	06:12:45	ok	ok	282.8980	26.384	0.035307	20.73	65.458	11.778	70117745.877950	12	282.9268	5.57126e-05	3.66489e-04
2023/12/25	06:17:45	ok	ok	282.8780	26.384	0.035307	20.72	65.505	11.777	71641437.347731	9	282.9704	5.20064e-05	2.04160e-04
2023/12/25	06:22:45	ok	ok	282.8560	26.381	0.035307	20.70	65.441	11.756	73118807.142036	11	282.9465	5.25067e-05	3.03306e-04
2023/12/25	06:27:45	ok	ok	282.8380	26.378	0.035307	20.69	65.528	11.761	75667191.648691	9	282.9322	5.03598e-05	2.64857e-04
2023/12/25	06:32:45	--	ok	282.7840	26.373	0.035307	20.54	65.664	11.687	75025237.964028	9	282.8832	5.16490e-05	1.91788e-04
2023/12/25	06:32:52	ok	ok	283.0400	26.419	0.03532	20.60	65.655	11.727	82101022.813472	7	283.1748	4.88193e-05	2.87079e-04
2023/12/25	06:37:51	ok	ok	282.9600	26.403	0.03532	20.50	65.728	11.671	77119403.310635	9	283.0596	4.96334e-05	2.38097e-04
2023/12/25	06:42:51	ok	ok	282.9420	26.400	0.03532	20.54	65.533	11.664	78459438.360253	7	283.0236	5.21814e-05	2.32188e-04
2023/12/25	06:47:51	ok	ok	282.9360	26.401	0.03532	20.56	65.577	11.682	78696157.920655	9	283.0337	4.96961e-05	2.97829e-04
2023/12/25	06:52:51	ok	ok	282.9100	26.398	0.03532	20.58	65.537	11.686	81448675.445271	11	283.0116	5.07693e-05	2.57799e-04
2023/12/25	06:57:51	ok	ok	282.8960	26.397	0.03532	20.56	65.536	11.675	81105924.753888	10	282.9979	4.93450e-05	3.24346e-04
2023/12/25	07:02:51	ok	ok	282.8780	26.393	0.03532	20.52	65.527	11.644	81143659.685517	12	282.9760	4.91702e-05	3.17997e-04
2023/12/25	07:07:51	ok	ok	282.8520	26.388	0.03532	20.53	65.528	11.654	83761644.622895	10	282.9422	5.11247e-05	2.74965e-04
2023/12/25	07:12:51	ok	ok	282.8420	26.382	0.03532	20.50	65.556	11.640	83534724.789270	10	282.9139	4.91446e-05	2.09946e-04
2023/12/25	07:17:51	ok	ok	282.8400	26.383	0.03532	20.52	65.547	11.648	81405605.236830	10	282.9019	5.00875e-05	2.90852e-04
2023/12/25	07:22:51	ok	ok	282.8200	26.379	0.03532	20.52	65.547	11.648	81674689.636892	8	282.8318	5.44901e-05	2.89809e-04
2023/12/25	07:27:51	ok	ok	282.8020	26.370	0.03532	20.47	65.537	11.617	81216273.925418	13	282.8701	5.19270e-05	4.03599e-04
2023/12/25	07:32:51	--	ok	282.7880	26.373	0.03532	20.46	65.527	11.606	81249223.927190	7	282.8433	5.07830e-05	2.02907e-04
2023/12/25	07:32:58	ok	ok	282.9960	26.414	0.035332	20.49	65.501	11.620	79310897.521336	12	283.0345	5.38957e-05	4.29911e-04
2023/12/25	07:37:57	ok	ok	282.9560	26.406	0.035332	20.47	65.528	11.616	78005102.523187	7	282.9609	5.16911e-05	1.78182e-04
2023/12/25	07:42:57	ok	ok	282.9300	26.400	0.035332	20.46	65.556	11.612	79294973.673719	9	282.9659	4.96639e-05	1.64940e-04
2023/12/25	07:47:57	ok	ok	282.9100	26.400	0.035332	20.44	65.524	11.595	80243092.466672	12	282.9605	5.20451e-05	3.70516e-04
2023/12/25	07:52:57	ok	ok	282.9000	26.398	0.035332	20.43	65.490	11.580	78489266.766381	10	282.9661	4.92863e-05	2.12774e-04
2023/12/25	07:57:57	ok	ok	282.8900	26.398	0.035332	20.44	65.492	11.589	80423788.765185	10	282.9211	5.14855e-05	1.95706e-04
2023/12/25	08:02:57	ok	ok	282.8680	26.390	0.035332	20.36	65.660	11.563	75890448.051281	11	282.9211	5.04036e-05	2.06362e-04
2023/12/25	08:07:57	ok	ok	282.8280	26.380	0.035332	20.29	65.737	11.528	75204655.782957	9	282.8869	4.87154e-05	2.18117e-04
2023/12/25	08:12:57	--	ok	282.7940	26.378	0.035332	20.26	65.682	11.501	77838701.350087	11	282.8262	5.20347e-05	1.82679e-04
2023/12/25	08:13:04	ok	ok	283.0220	26.417	0.035343	20.28	65.655	11.505	77721881.258270	11	283.0873	5.23599e-05	4.32420e-04
2023/12/25	08:18:03	ok	ok	282.9800	26.412	0.035343	20.31	65.609	11.517	76961783.561565	11	283.0421	5.08894e-05	2.12982e-04
2023/12/25	08:23:03	ok	ok	282.9760	26.413	0.035343	20.32	65.528	11.511	78331503.531824	10	283.0625	5.03259e-05	1.79540e-04
2023/12/25	08:28:03	ok	ok	282.9720	26.407	0.035343	20.32	65.509	11.508	78988939.355374	4	283.3413	4.38164e-05	1.03497e-03
2023/12/25	08:33:03	ok	ok	282.9420	26.407	0.035343	20.32	65.550	11.515	76217532.673881	10	282.9793	5.17398e-05	2.21887e-04
2023/12/25	08:38:03	ok	ok	282.9300	26.399	0.035343	20.31	65.527	11.502	76539468.812450	8	282.9921	5.06501e-05	1.35773e-04
2023/12/25	08:43:03	ok	ok	282.9120	26.396	0.035343	20.29	65.473	11.482	73974190.492946	12	282.9570	5.15052e-05	2.21000e-04
2023/12/25	08:48:03	ok	ok	282.9260	26.399	0.035343	20.33	65.492	11.514	75260356.573539	10	282.9664	5.23762e-05	2.51104e-04
2023/12/25	08:53:03	ok	ok	282.8960	26.391	0.035343	20.33	65.501	11.515	76323458.397570	10	282.9546	5.29125e-05	2.72907e-04
2023/12/25	08:58:03	ok	ok	282.8900	26.388	0.035343	20.31	65.505	11.498	71431530.599598	12	282.9342	5.14865e-05	2.53411e-04
2023/12/25	09:03:03	ok	ok	282.8900	26.388	0.035343	20.31	65.476	11.493	74320464.797143	12	282.9225	5.11840e-05	1.73570e-04
2023/12/25	09:08:03	ok	ok	282.8680	26.389	0.035343	20.31	65.518	11.500	75066444.823171	11	282.9614	4.93753e-05	2.87658e-04
2023/12/25	09:13:03	ok	ok	282.8440	26.383	0.035343	20.29	65.454	11.479	73611067.248575	13	282.8876	5.45230e-05	3.26309e-04
2023/12/25	09:18:03	ok	ok	282.8480	26.380	0.035343	20.32	65.417	11.492	72605059.140830	11	282.9128	5.11419e-05	2.14563e-04
2023/12/25	09:23:03	ok	ok	282.8320	26.377	0.035343	20.31	65.486	11.495	71565930.623254	11	282.8717	5.40647e-05	3.11746e-04
2023/12/25	09:28:03	ok	ok	282.8380	26.377	0.035343	20.31	65.435	11.486	70610008.777264	9	282.8931	5.14324e-05	1.79676e-04
2023/12/25	09:33:03	ok	ok	282.8140	26.378	0.035343	20.28	65.481	11.474	71606867.713912	12	282.8940	5.16693e-05	2.67542e-04
2023/12/25	09:38:03	--	ok	282.7960	26.372	0.035343	20.29	65.473	11.482	76206829.725912	12	282.9069	5.08414e-05	2.47545e-04
2023/12/25	09:38:10	ok	ok	283.0020	26.409	0.035355	20.33	65.431	11.503	79389105.335468	10	283.0694	5.19929e-05	2.52544e-04
2023/12/25	09:43:09	ok	ok	282.9820	26.405	0.035355	20.31	65.394	11.479	75641199.318856	8	283.0471	5.11446e-05	3.03970e-04
2023/12/25	09:48:09	ok	ok	282.9580	26.400	0.035355	20.28	65.463	11.471	74408380.618001	10	283.0526	4.94997e-05	2.46820e-04
2023/12/25	09:53:09	ok	ok	282.9300	26.400	0.035355	20.28	65.441	11.467	77250919.722289	9	282.9862	5.27153e-05	2.50595e-04
2023/12/25	09:58:09	ok	ok	282.9260	26.398	0.035355	20.29	65.412	11.471	75315304.583320	12	282.9712	5.28048e-05	2.58651e-04
2023/12/25	10:03:09	ok	ok	282.9020	26.397	0.035355	20.22	65.554	11.450	73983685.142943	12	282.9574	5.26369e-05	3.54650e-04
2023/12/25	10:08:09	ok	ok	282.8660	26.387	0.035355	20.18	65.547	11.420	74242354.144694	11	282.9441	4.85996e-05	1.52116e-04
2023/12/25	10:13:09	ok	ok	282.8680	26.387	0.035355	20.16	65.565	11.414	76050735.684440	11	282.9318	5.12645e-05	2.18085e-04
2023/12/25	10:18:09	ok	ok	282.8580	26.386	0.035355	20.21	65.451	11.423	78128593.924229	11	282.9661	4.97101e-05	1.95157e-04
2023/12/25	10:23:09	ok	ok	282.8480	26.381	0.035355	20.23	65.403	11.432	75798510.461647	12	282.8989	5.30534e-05	2.72902e-04
2023/12/25	10:28:09	ok	ok	282.8340	26.377	0.035355	20.23	65.444	11.439	74987275.745672	11	282.9152	5.20687e-05	2.34179e-04
2023/12/25	10:33:09	ok	ok	282.8340	26.377	0.035355	20.23	65.394	11.431	75976716.803114	11	282.9090	5.06248e-05	2.77242e-04
2023/12/25	10:38:09	ok	ok	282.8340	26.376	0.035355	20.25	65.437	11.447	77542375.787671	2	282.8175	6.43338e-05	2.00990e-16
2023/12/25	10:43:09	ok	ok	282.8200	26.374	0.035355	20.26	65.418	11.454	74958035.738398	10	282.8746	5.08960e-05	2.77951e-04
2023/12/25	10:48:09	ok	ok	282.8100	26.373	0.035355	20.22	65.432	11.428	78065961.928803	12	282.8657	5.08220e-05	2.73456e-04
2023/12/25	10:53:09	--	ok	282.7960	26.372	0.035355	20.26	65.449	11.460	77574959.915259	11	282.8527	5.06335e-05	2.96087e-04
2023/12/25	10:53:15	ok	ok	282.9980	26.412	0.035366	20.28	65.400	11.460	85740715.257125	8	283.0867	5.32553e-05	2.76335e-04
2023/12/25	10:58:15	ok	ok	282.9480	26.404	0.035366	20.21	65.469	11.426	82383961.439266	10	283.0281	5.01922e-05	2.24188e-04
2023/12/25	11:03:15	ok	ok	282.9380	26.401	0.035366	20.21	65.418	11.417	83883490.615516	10	283.0283	4.98016e-05	2.93512e-04
2023/12/25	11:08:15	ok	ok	282.9380	26.402	0.035366	20.22	65.472	11.435	81546552.434650	9	283.0390	4.95082e-05	2.23427e-04
2023/12/25	11:13:15	ok	ok	282.9220	26.401	0.035366	20.23	65.435	11.438	82752266.637181	10	283.0230	5.04195e-05	2.83342e-04
2023/12/25	11:18:15	ok	ok	282.9080	26.401	0.035366	20.22	65.422	11.426	83227350.963078	11	283.0008	4.98319e-05	2.68624e-04
2023/12/25	11:23:15	ok	ok	282.9140	26.396	0.035366	20.26	65.348	11.442	86670971.308766	4	282.9397	7.20901e-05	5.34775e-04
2023/12/25	11:28:15	ok	ok	282.8820	26.395	0.035366	20.23	65.414	11.434	85213693.235392	13	282.9659	5.15626e-05	4.39609e-04
2023/12/25	11:33:15	ok	ok	282.8680	26.393	0.035366	20.25	65.426	11.445	84283340.445970	10	282.9503	5.04982e-05	2.71669e-04
2023/12/25	11:38:15	ok	ok	282.8840	26.392	0.035366	20.28	65.422	11.464	82814139.705951	8	282.9640	4.98979e-05	2.96279e-04
2023/12/25	11:43:15	ok	ok	282.8620	26.393	0.035366	20.26	65.440	11.458	82808956.360834	10	282.9841	4.72085e-05	2.66932e-04
2023/12/25	11:48:15	ok	ok	282.8560	26.382	0.035366	20.29	65.412	11.471	83983015.852721	10	282.9656	4.93864e-05	2.95000e-04
2023/12/25	11:53:15	ok	ok	282.8500	26.388	0.035366	20.29	65.423	11.473	81547957.014687	10	282.8931	5.15279e-05	2.80382e-04
2023/12/25	11:58:15	ok	ok	282.8340	26.385	0.035366	20.28	65.389	11.458	82404004.553173	11	282.9193	5.09430e-05	2.59936e-04
2023/12/25	12:03:15	ok	ok	282.8340	26.383	0.035366	20.31	65.426	11.484	82739241.503771	9	282.9134	5.12681e-05	3.04450e-04
2023/12/25	12:08:15	ok	ok	282.8240	26.379	0.035366	20.29	65.403	11.470	84030246.838219	11	282.9057	5.14941e-05	2.58537e-04
2023/12/25	12:13:15	ok	ok	282.8160	26.378	0.035366	20.29	65.444	11.477	81720694.054480	11	282.9298	5.05551e-05	2.73003e-04
2023/12/25	12:18:15	ok	ok	282.8060	26.375	0.035366	20.31	65.385	11.477	81266871.426300	12	282.8972	5.00765e-05	2.47549e-04
2023/12/25	12:23:15	--	ok	282.7980	26.377	0.035366	20.32	65.437	11.495	81096132.544778	11	282.8710	4.92243e-05	1.94235e-04
2023/12/25	12:23:22	ok	ok	283.0380	26.419	0.035378	20.36	65.417	11.520	80496815.127159	10	283.0843	5.38133e-05	2.19266e-04
2023/12/25	12:28:21	ok	ok	282.9940	26.412	0.035378	20.33	65.380	11.494	77769522.073283	11	283.0432	5.17323e-05	2.14569e-04
2023/12/25	12:33:21	ok	ok	282.9840	26.412	0.035378	20.33	65.431	11.503	77390106.006434	10	283.0296	5.21863e-05	2.59673e-04
2023/12/25	12:38:21	ok	ok	282.9800	26.405	0.035378	20.35	65.423	11.511	79089824.375438	9	283.0524	5.15476e-05	2.77088e-04
2023/12/25	12:43:21	ok	ok	282.9800	26.408	0.035378	20.39	65.371	11.530	75336645.787247	11	283.0685	4.95282e-05	2.42262e-04
2023/12/25	12:48:21	ok	ok	282.9680	26.399	0.035378	20.36	65.385	11.515	75133283.007444	10	283.0255	5.07386e-05	2.26620e-04
2023/12/25	12:53:21	ok	ok	282.9440	26.402	0.035378	20.33	65.359	11.491	75225229.125841	11	283.0270	5.21226e-05	2.47233e-04
2023/12/25	12:58:21	ok	ok	282.9440	26.400	0.035378	20.33	65.391	11.496	71696921.367856	9	282.9942	5.23677e-05	2.34460e-04
2023/12/25	13:03:21	ok	ok	282.9480	26.399	0.035378	20.36	65.437	11.524	69303453.883312	12	283.0320	5.10470e-05	2.36213e-04
2023/12/25	13:08:21	ok	ok	282.9120	26.398	0.035378	20.35	65.432	11.512	67852333.858125	10	283.0234	4.75156e-05	1.49142e-04
2023/12/25	13:13:21	ok	ok	282.9060	26.395	0.035378	20.32	65.377	11.485	69970879.399746	12	282.9850	5.20471e-05	2.55487e-04
2023/12/25	13:18:21	ok	ok	282.9240	26.394	0.035378	20.32	65.458	11.499	67256029.955403	9	282.9802	5.17030e-05	2.82483e-04
2023/12/25	13:23:21	ok	ok	282.9080	26.386	0.035378	20.36	65.405	11.518	68892039.628714	9	282.9734	5.38485e-05	2.41587e-04
2023/12/25	13:28:21	ok	ok	282.9080	26.386	0.035378	20.35	65.362	11.500	65593862.780371	10	282.9595	5.45781e-05	2.68511e-04
2023/12/25	13:33:21	ok	ok	282.9060	26.386	0.035378	20.36	65.385	11.515	63584984.882860	8	282.9719	5.19529e-05	1.83856e-04
2023/12/25	13:38:21	ok	ok	282.8960	26.386	0.035378	20.40	65.385	11.543	64626246.728100	11	282.9616	5.18871e-05	2.27609e-04
2023/12/25	13:43:21	ok	ok	282.8800	26.384	0.035378	20.37	65.368	11.521	65462199.790816	10	282.9757	4.94194e-05	1.52588e-04
2023/12/25	13:48:21	ok	ok	282.9000	26.387	0.035378	20.43	65.431	11.570	66108183.389809	10	282.9713	5.19620e-05	3.67155e-04
2023/12/25	13:53:21	ok	ok	282.8820	26.381	0.035378	20.43	65.327	11.551	61612421.953941	9	282.9400	5.51417e-05	2.96550e-04
2023/12/25	13:58:21	ok	ok	282.8780	26.381	0.035378	20.44	65.330	11.561	63933706.431683	9	282.9407	5.23717e-05	2.37861e-04
2023/12/25	14:03:21	ok	ok	282.8880	26.377	0.035378	20.44	65.350	11.564	64157287.728412	12	282.9173	5.27665e-05	2.36822e-04
2023/12/25	14:08:21	ok	ok	282.8640	26.380	0.035378	20.43	65.389	11.562	63104557.235068	11	282.8737	5.70523e-05	2.32579e-04
2023/12/25	14:13:21	ok	ok	282.8480	26.375	0.035378	20.43	65.389	11.562	63135999.431575	12	282.8918	5.32075e-05	2.50469e-04
2023/12/25	14:18:21	ok	ok	282.8360	26.377	0.035378	20.44	65.371	11.568	65535314.087756	8	282.8829	5.38620e-05	3.29665e-04
2023/12/25	14:23:21	ok	ok	282.8240	26.373	0.035378	20.47	65.376	11.589	64070269.582648	9	282.9069	5.10472e-05	2.44972e-04
2023/12/25	14:28:21	ok	ok	282.8320	26.372	0.035378	20.47	65.316	11.578	65149844.676125	9	282.8828	5.28629e-05	2.18298e-04
2023/12/25	14:33:21	ok	ok	282.8300	26.379	0.035378	20.50	65.353	11.604	65755657.394864	11	282.9031	5.10317e-05	2.73516e-04
2023/12/25	14:38:21	ok	ok	282.8080	26.370	0.035378	20.50	65.341	11.602	65902053.095940	10	282.8937	5.16102e-05	2.59799e-04
2023/12/25	14:43:21	--	ok	282.7980	26.368	0.035378	20.52	65.304	11.605	69158546.367146	10	282.8611	5.23404e-05	1.94944e-04
2023/12/25	14:43:28	ok	ok	282.9980	26.403	0.03539	20.53	65.357	11.623	74562755.141375	9	283.0463	5.43089e-05	2.74881e-04
2023/12/25	14:48:27	ok	ok	282.9740	26.402	0.03539	20.49	65.389	11.600	67976545.465137	12	283.0038	5.32162e-05	2.68646e-04
2023/12/25	14:53:27	ok	ok	282.9680	26.401	0.03539	20.53	65.307	11.614	71772898.366476	12	283.0420	5.21073e-05	2.69549e-04
2023/12/25	14:58:27	ok	ok	282.9440	26.393	0.03539	20.53	65.266	11.607	71491563.116997	13	283.0131	5.26473e-05	4.28870e-04
2023/12/25	15:03:27	ok	ok	282.9360	26.392	0.03539	20.52	65.364	11.615	71400538.176388	11	282.9910	5.14656e-05	1.95795e-04
2023/12/25	15:08:27	ok	ok	282.9220	26.397	0.03539	20.53	65.377	11.627	72237959.376937	12	282.9948	5.17916e-05	2.59974e-04
2023/12/25	15:13:27	ok	ok	282.9020	26.392	0.03539	20.54	65.380	11.636	75202628.323757	10	282.9641	5.10318e-05	2.57064e-04
2023/12/25	15:18:27	ok	ok	282.8800	26.388	0.03539	20.50	65.394	11.612	77301309.871009	10	282.9728	5.02553e-05	2.98376e-04
2023/12/25	15:23:27	ok	ok	282.8740	26.387	0.03539	20.50	65.353	11.604	75151111.755176	12	282.9400	5.05781e-05	1.80905e-04
2023/12/25	15:28:27	ok	ok	282.8580	26.383	0.03539	20.44	65.473	11.586	74896015.024804	8	282.9170	5.12524e-05	2.91119e-04
2023/12/25	15:33:27	ok	ok	282.8160	26.375	0.03539	20.40	65.536	11.570	77193556.561034	9	282.8812	5.09252e-05	2.10300e-04
2023/12/25	15:38:27	--	ok	282.7940	26.376	0.03539	20.39	65.501	11.553	77367912.949544	11	282.8916	4.84808e-05	2.43278e-04
2023/12/25	15:38:34	ok	ok	283.0340	26.419	0.035401	20.42	65.467	11.567	78409615.321433	10	283.1250	4.97566e-05	3.07591e-04
2023/12/25	15:43:33	ok	ok	282.9780	26.411	0.035401	20.40	65.435	11.552	75289923.333619	11	283.0651	5.11616e-05	2.38441e-04
2023/12/25	15:48:33	ok	ok	282.9760	26.410	0.035401	20.42	65.408	11.557	73912308.760608	9	283.0675	4.89148e-05	2.23603e-04
2023/12/25	15:53:33	ok	ok	282.9680	26.408	0.035401	20.42	65.428	11.560	73345446.871807	11	283.0417	5.02893e-05	2.67597e-04
2023/12/25	15:58:33	ok	ok	282.9560	26.405	0.035401	20.39	65.451	11.544	75909428.670355	13	283.0136	5.34842e-05	3.59681e-04
2023/12/25	16:03:33	ok	ok	282.9380	26.399	0.035401	20.43	65.389	11.562	75698607.210374	10	282.9749	5.15758e-05	1.74712e-04
2023/12/25	16:08:33	ok	ok	282.9380	26.396	0.035401	20.43	65.431	11.570	74462335.857408	11	283.0154	5.00453e-05	2.72037e-04
2023/12/25	16:13:33	ok	ok	282.9160	26.399	0.035401	20.40	65.394	11.545	74407843.355077	11	282.9460	5.10821e-05	2.22328e-04
2023/12/25	16:18:33	ok	ok	282.9100	26.396	0.035401	20.44	65.391	11.572	76927699.757595	13	282.9356	5.34667e-05	2.60824e-04
2023/12/25	16:23:33	ok	ok	282.8960	26.393	0.035401	20.43	65.409	11.566	74906450.797735	12	282.9567	5.08741e-05	2.24751e-04
2023/12/25	16:28:33	ok	ok	282.8840	26.390	0.035401	20.40	65.444	11.554	75448898.041143	13	282.9980	5.10753e-05	5.62579e-04
2023/12/25	16:33:33	ok	ok	282.8820	26.388	0.035401	20.43	65.460	11.575	78418941.483174	11	282.9144	5.30403e-05	2.35540e-04
2023/12/25	16:38:33	ok	ok	282.8680	26.384	0.035401	20.42	65.437	11.562	76661791.752037	12	282.9203	5.37244e-05	4.43626e-04
2023/12/25	16:43:33	ok	ok	282.8580	26.383	0.035401	20.40	65.414	11.549	74119462.188101	11	282.9297	4.99906e-05	1.96538e-04
2023/12/25	16:48:33	ok	ok	282.8380	26.381	0.035401	20.39	65.441	11.543	78687310.880623	10	282.9185	4.97805e-05	2.35035e-04
2023/12/25	16:53:33	ok	ok	282.8400	26.383	0.035401	20.40	65.444	11.554	77182837.420139	7	282.9078	4.92679e-05	2.11451e-04
2023/12/25	16:58:33	ok	ok	282.8360	26.380	0.035401	20.42	65.354	11.547	77977111.698079	12	282.8878	5.03552e-05	2.45483e-04
2023/12/25	17:03:33	ok	ok	282.8200	26.376	0.035401	20.39	65.451	11.544	75836106.558868	10	282.8620	4.97662e-05	1.86617e-04
2023/12/25	17:08:33	ok	ok	282.8060	26.373	0.035401	20.39	65.501	11.553	75978807.521652	10	282.8528	5.08493e-05	2.29898e-04
2023/12/25	17:13:33	--	ok	282.7940	26.364	0.035401	20.37	65.490	11.542	79952464.138601	4	283.1640	4.43873e-05	1.09146e-03
2023/12/25	17:13:40	ok	ok	283.0000	26.412	0.035413	20.37	65.449	11.535	76792074.083249	11	283.0366	5.32189e-05	2.25282e-04
2023/12/25	17:18:39	ok	ok	282.9520	26.403	0.035413	20.35	65.504	11.525	75517931.591515	9	282.9905	5.08073e-05	2.65971e-04
2023/12/25	17:23:39	ok	ok	282.9060	26.400	0.035413	20.26	65.632	11.492	76757277.844495	11	282.9597	5.02192e-05	2.08382e-04
2023/12/25	17:28:39	ok	ok	282.9000	26.393	0.035413	20.22	65.666	11.469	76242939.750554	8	282.9228	5.13902e-05	2.10869e-04
2023/12/25	17:33:39	ok	ok	282.8920	26.396	0.035413	20.28	65.501	11.478	72774391.413800	8	282.9208	5.17500e-05	2.38088e-04
2023/12/25	17:38:39	ok	ok	282.8920	26.391	0.035413	20.32	65.458	11.499	74959099.394929	8	282.9678	4.98213e-05	2.59657e-04
2023/12/25	17:43:39	ok	ok	282.8800	26.387	0.035413	20.33	65.440	11.505	78914868.128213	12	282.9067	5.17705e-05	2.12553e-04
2023/12/25	17:48:39	ok	ok	282.8860	26.388	0.035413	20.32	65.428	11.494	77571885.333501	10	282.9484	5.00389e-05	2.18495e-04
2023/12/25	17:53:39	ok	ok	282.8620	26.383	0.035413	20.29	65.432	11.475	73409593.994578	11	282.9346	4.90772e-05	2.29811e-04
2023/12/25	17:58:39	ok	ok	282.8480	26.380	0.035413	20.29	65.495	11.486	73901234.519563	11	282.9335	4.95683e-05	2.20516e-04
2023/12/25	18:03:39	ok	ok	282.8420	26.382	0.035413	20.31	65.446	11.488	74804954.010452	9	282.8989	5.07141e-05	2.85621e-04
2023/12/25	18:08:39	ok	ok	282.8320	26.377	0.035413	20.32	65.428	11.494	76542845.108079	9	282.8833	5.04652e-05	2.48349e-04
2023/12/25	18:13:39	ok	ok	282.8420	26.378	0.035413	20.31	65.426	11.484	75848912.822477	12	282.8976	5.22726e-05	4.35995e-04
2023/12/25	18:18:39	ok	ok	282.8020	26.375	0.035413	20.29	65.444	11.477	77043601.317638	13	282.8650	5.19680e-05	3.92613e-04
2023/12/25	18:23:39	ok	ok	282.8040	26.375	0.035413	20.33	65.409	11.499	74020181.197716	9	282.8771	5.02518e-05	3.09202e-04
2023/12/25	18:28:39	ok	ok	282.8100	26.374	0.035413	20.32	65.458	11.499	77190138.215215	8	282.9043	4.71727e-05	2.19207e-04
2023/12/25	18:33:39	--	ok	282.7960	26.372	0.035413	20.35	65.414	11.509	74466622.800980	11	282.8957	4.95819e-05	3.56357e-04
2023/12/25	18:33:46	ok	ok	283.0220	26.414	0.035425	20.36	65.385	11.515	76481831.162615	10	283.0962	5.15228e-05	3.37975e-04
2023/12/25	18:38:45	ok	ok	282.9920	26.403	0.035425	20.32	65.437	11.495	74146851.686928	2	282.9857	6.71205e-05	0.00000e+00
2023/12/25	18:43:45	ok	ok	282.9700	26.407	0.035425	20.33	65.492	11.514	74012625.605347	11	283.0574	5.08008e-05	2.37936e-04
2023/12/25	18:48:45	ok	ok	282.9500	26.398	0.035425	20.32	65.449	11.497	73110308.691018	13	282.9945	5.27242e-05	2.34260e-04
2023/12/25	18:53:45	ok	ok	282.9300	26.396	0.035425	20.29	65.444	11.477	73289644.441585	12	283.0329	5.04663e-05	2.66274e-04
2023/12/25	18:58:45	ok	ok	282.9280	26.398	0.035425	20.32	65.428	11.494	71972020.266580	10	283.0174	5.13088e-05	2.34378e-04
2023/12/25	19:03:45	ok	ok	282.9440	26.392	0.035425	20.29	65.444	11.477	69620761.204502	5	283.0209	6.34254e-05	7.44217e-04
2023/12/25	19:08:45	ok	ok	282.8940	26.386	0.035425	20.25	65.600	11.476	71811119.940522	12	282.9514	5.19566e-05	2.69740e-04
2023/12/25	19:13:45	ok	ok	282.8640	26.384	0.035425	20.18	65.618	11.432	71597819.025099	9	282.9378	5.12336e-05	3.44726e-04
2023/12/25	19:18:45	ok	ok	282.8900	26.388	0.035425	20.21	65.501	11.431	71396344.205582	6	282.8933	6.38233e-05	1.70910e-04
2023/12/25	19:23:45	ok	ok	282.8740	26.383	0.035425	20.26	65.460	11.462	69603353.449257	14	282.9376	5.25231e-05	4.27677e-04
2023/12/25	19:28:45	ok	ok	282.8540	26.386	0.035425	20.23	65.403	11.432	68880470.200988	13	282.9047	5.43094e-05	4.97314e-04
2023/12/25	19:33:45	ok	ok	282.8460	26.381	0.035425	20.28	65.400	11.460	71917001.670160	13	282.9131	5.27964e-05	3.61976e-04
2023/12/25	19:38:45	ok	ok	282.8600	26.382	0.035425	20.29	65.423	11.473	68719921.068663	11	282.9467	5.18506e-05	2.66771e-04
2023/12/25	19:43:45	ok	ok	282.8460	26.379	0.035425	20.28	65.400	11.460	69363066.226488	13	282.9044	5.21162e-05	2.69104e-04
2023/12/25	19:48:45	ok	ok	282.8380	26.380	0.035425	20.32	65.428	11.494	71792487.664061	14	282.8948	5.38375e-05	3.39208e-04
2023/12/25	19:53:45	ok	ok	282.8260	26.376	0.035425	20.29	65.382	11.466	68538766.380428	12	282.8936	5.28303e-05	3.65254e-04
2023/12/25	19:58:45	ok	ok	282.8280	26.376	0.035425	20.31	65.376	11.476	68241389.543074	11	282.8770	5.38397e-05	4.09790e-04
2023/12/25	20:03:45	ok	ok	282.8180	26.376	0.035425	20.32	65.377	11.485	68057415.489047	10	282.8692	5.16773e-05	1.95752e-04
2023/12/25	20:08:45	ok	ok	282.8100	26.375	0.035425	20.32	65.417	11.492	66788319.283962	12	282.8979	5.00311e-05	2.33263e-04
2023/12/25	20:13:45	ok	ok	282.8020	26.369	0.035425	20.32	65.386	11.486	65992385.557965	10	282.8968	5.05102e-05	2.59939e-04
2023/12/25	20:18:45	--	ok	282.7920	26.367	0.035425	20.31	65.467	11.492	69625002.920341	8	282.8416	5.17024e-05	2.08197e-04
2023/12/25	20:18:52	ok	ok	283.0400	26.422	0.035437	20.32	65.408	11.490	73544496.333236	7	283.1256	5.22748e-05	2.36181e-04
2023/12/25	20:23:51	ok	ok	282.9540	26.403	0.035437	20.26	65.469	11.463	67475175.192107	10	283.0241	5.29335e-05	2.60859e-04
2023/12/25	20:28:51	ok	ok	282.9320	26.396	0.035437	20.31	65.394	11.479	68108872.276781	10	283.0119	5.20513e-05	2.25531e-04
2023/12/25	20:33:51	ok	ok	282.9580	26.397	0.035437	20.26	65.469	11.463	65188287.299700	2	282.9767	6.45119e-05	2.00877e-16
2023/12/25	20:38:51	ok	ok	282.9280	26.396	0.035437	20.29	65.444	11.477	66501227.400611	9	283.0129	5.18561e-05	3.58921e-04
2023/12/25	20:43:51	ok	ok	282.8980	26.394	0.035437	20.25	65.446	11.449	68078081.619521	13	282.9883	5.36457e-05	4.07348e-04
2023/12/25	20:48:51	ok	ok	282.8940	26.386	0.035437	20.28	65.472	11.473	64184606.474467	10	283.0085	5.11326e-05	2.61696e-04
2023/12/25	20:53:51	ok	ok	282.8660	26.383	0.035437	20.18	65.618	11.432	66988712.104297	10	282.9577	5.36013e-05	5.32465e-04
2023/12/25	20:58:51	ok	ok	282.8160	26.376	0.035437	20.11	65.728	11.405	69115280.432823	12	282.8611	5.61504e-05	3.97497e-04
2023/12/25	21:03:51	ok	ok	282.8160	26.376	0.035437	20.15	65.542	11.399	68555825.158526	8	282.8985	5.25172e-05	2.96208e-04
2023/12/25	21:08:51	ok	ok	282.8280	26.379	0.035437	20.16	65.454	11.395	70928326.896857	10	282.9281	5.15610e-05	2.99935e-04
2023/12/25	21:13:51	ok	ok	282.8220	26.375	0.035437	20.18	65.464	11.405	72309478.475173	11	282.8746	5.23863e-05	2.00210e-04
2023/12/25	21:18:51	ok	ok	282.8520	26.375	0.035437	20.22	65.391	11.421	66073362.816139	2	282.8042	6.68463e-05	2.00999e-16
2023/12/25	21:23:51	ok	ok	282.8060	26.371	0.035437	20.21	65.440	11.421	67720154.322944	9	282.8889	5.05567e-05	1.88471e-04
2023/12/25	21:28:51	--	ok	282.7840	26.374	0.035437	20.21	65.460	11.424	71921972.195678	11	282.8625	5.14310e-05	2.04019e-04
2023/12/25	21:28:57	ok	ok	282.9900	26.413	0.03545	20.21	65.451	11.423	76245823.429288	10	283.1162	4.99841e-05	1.95021e-04
2023/12/25	21:33:57	ok	ok	282.9540	26.409	0.03545	20.19	65.449	11.412	75045191.914602	10	283.0719	5.11497e-05	2.78985e-04
2023/12/25	21:38:57	ok	ok	282.9340	26.406	0.03545	20.18	65.476	11.408	75580927.283962	11	283.0676	5.05395e-05	3.05463e-04
2023/12/25	21:43:57	ok	ok	282.9200	26.404	0.03545	20.16	65.473	11.398	76350062.886141	9	283.0274	5.06681e-05	2.69426e-04
2023/12/25	21:48:57	ok	ok	282.9240	26.402	0.03545	20.21	65.409	11.415	74580534.157372	11	282.9993	5.19034e-05	4.16065e-04
2023/12/25	21:53:57	ok	ok	282.8960	26.395	0.03545	20.19	65.417	11.406	76753076.178759	11	282.9972	4.83988e-05	1.83985e-04
2023/12/25	21:58:57	ok	ok	282.8940	26.396	0.03545	20.21	65.389	11.412	75175780.681641	8	282.9435	5.35208e-05	2.33533e-04
2023/12/25	22:03:57	ok	ok	282.8900	26.397	0.03545	20.19	65.509	11.422	76463163.019754	11	282.9821	4.91416e-05	2.40158e-04
2023/12/25	22:08:57	ok	ok	282.8700	26.393	0.03545	20.18	65.505	11.413	78571202.624111	13	282.9196	5.18637e-05	3.82079e-04
2023/12/25	22:13:57	ok	ok	282.8580	26.391	0.03545	20.18	65.446	11.402	76475450.767190	12	282.9038	5.08758e-05	2.22943e-04
2023/12/25	22:18:57	ok	ok	282.8660	26.391	0.03545	20.19	65.428	11.408	75934662.786657	9	282.9551	5.04364e-05	2.51946e-04
2023/12/25	22:23:57	ok	ok	282.8500	26.386	0.03545	20.18	65.464	11.405	77854671.544055	8	282.9458	5.04081e-05	2.67610e-04
2023/12/25	22:28:57	ok	ok	282.8100	26.386	0.03545	20.12	65.579	11.388	75642648.385139	8	282.8968	4.97345e-05	1.94330e-04
2023/12/25	22:33:57	--	ok	282.7820	26.378	0.03545	20.02	65.664	11.337	77356776.448558	10	282.8719	5.01294e-05	1.69978e-04
2023/12/25	22:34:04	ok	ok	283.0280	26.419	0.035462	20.05	65.628	11.349	78834768.917243	11	283.0931	5.22203e-05	2.99002e-04
2023/12/25	22:39:03	ok	ok	282.9840	26.414	0.035462	20.02	65.643	11.334	75371642.969845	7	283.0632	5.11760e-05	3.18239e-04
2023/12/25	22:44:03	ok	ok	282.9800	26.415	0.035462	20.07	65.478	11.333	76219155.344045	11	283.1057	5.00763e-05	4.26523e-04
2023/12/25	22:49:03	ok	ok	282.9580	26.408	0.035462	20.08	65.510	11.348	78323350.287347	11	283.0514	4.97866e-05	2.00758e-04
2023/12/25	22:54:03	ok	ok	282.9540	26.412	0.035462	20.11	65.495	11.365	78450517.179998	11	283.0516	4.96214e-05	2.91282e-04
2023/12/25	22:59:03	ok	ok	282.9620	26.412	0.035462	20.11	65.435	11.354	76711371.863062	12	283.0483	4.98159e-05	1.93579e-04
2023/12/25	23:04:03	ok	ok	282.9480	26.406	0.035462	20.13	65.408	11.367	76586155.180544	11	283.0455	4.87262e-05	1.86193e-04
2023/12/25	23:09:03	ok	ok	282.9460	26.409	0.035462	20.13	65.399	11.366	76625648.631580	8	283.0043	5.19238e-05	2.63171e-04
2023/12/25	23:14:03	ok	ok	282.9320	26.404	0.035462	20.11	65.435	11.354	75321022.251266	9	283.0044	5.09787e-05	2.57491e-04
2023/12/25	23:19:03	ok	ok	282.9180	26.404	0.035462	20.12	65.405	11.358	77377399.423227	8	282.9574	5.39294e-05	2.46570e-04
2023/12/25	23:24:03	ok	ok	282.9100	26.401	0.035462	20.13	65.440	11.373	77905986.827844	7	282.9800	5.25040e-05	2.24167e-04
2023/12/25	23:29:03	ok	ok	282.9080	26.399	0.035462	20.13	65.458	11.376	76750369.857592	7	283.0111	5.01780e-05	2.36382e-04
2023/12/25	23:34:03	ok	ok	282.8900	26.393	0.035462	20.12	65.417	11.360	75381202.310434	8	282.9578	5.29386e-05	3.13977e-04
2023/12/25	23:39:03	ok	ok	282.8920	26.398	0.035462	20.15	65.451	11.384	76807262.729271	9	282.9625	5.10517e-05	2.20321e-04
2023/12/25	23:44:03	ok	ok	282.8800	26.392	0.035462	20.09	65.483	11.352	76113227.444440	9	282.9639	5.08163e-05	2.81577e-04
2023/12/25	23:49:03	ok	ok	282.8520	26.390	0.035462	20.05	65.527	11.331	76701482.718847	8	282.9089	5.34600e-05	2.39985e-04
2023/12/25	23:54:03	ok	ok	282.8140	26.383	0.035462	19.96	65.614	11.290	75508758.055246	11	282.9225	5.06488e-05	2.42076e-04
2023/12/25	23:59:03	--	ok	282.7720	26.379	0.035462	19.88	65.661	11.242	74335003.618032	8	282.8172	5.37103e-05	2.52052e-04
2023/12/25	23:59:09	ok	ok	283.0380	26.427	0.035475	19.93	65.670	11.280	75937523.457475	7	283.1738	5.12824e-05	4.39720e-04
2023/12/26	00:04:09	ok	ok	282.9940	26.416	0.035475	19.93	65.570	11.263	69525292.262621	8	283.0729	5.10686e-05	2.76115e-04
2023/12/26	00:09:09	ok	ok	282.9940	26.418	0.035475	19.96	65.483	11.267	70187401.179894	9	283.0661	5.15961e-05	1.77264e-04
2023/12/26	00:14:09	ok	ok	282.9840	26.415	0.035475	19.99	65.487	11.287	69886244.733610	11	283.0593	4.92937e-05	1.62397e-04
2023/12/26	00:19:09	ok	ok	282.9740	26.419	0.035475	19.98	65.454	11.273	71511490.509640	10	283.0585	5.04629e-05	2.29041e-04
2023/12/26	00:24:09	ok	ok	282.9600	26.411	0.035475	19.96	65.422	11.257	71848327.331661	8	283.0480	5.22266e-05	2.37095e-04
2023/12/26	00:29:09	ok	ok	282.9520	26.411	0.035475	19.95	65.490	11.258	68205105.902717	9	283.0531	4.95555e-05	2.28326e-04
2023/12/26	00:34:09	ok	ok	282.9400	26.408	0.035475	19.96	65.472	11.265	68933541.131253	8	283.0212	5.27028e-05	3.32314e-04
2023/12/26	00:39:09	ok	ok	282.9200	26.404	0.035475	19.93	65.478	11.247	68712725.349196	9	283.0432	5.11922e-05	3.24446e-04
2023/12/26	00:44:09	ok	ok	282.9080	26.399	0.035475	19.92	65.527	11.247	71137865.903530	8	283.0205	5.07185e-05	2.11138e-04
2023/12/26	00:49:09	ok	ok	282.8980	26.404	0.035475	19.89	65.531	11.228	72295987.788071	10	283.0090	5.16689e-05	3.41029e-04
2023/12/26	00:54:09	ok	ok	282.8920	26.397	0.035475	19.89	65.501	11.223	70022977.532139	7	282.9505	5.30724e-05	2.38634e-04
2023/12/26	00:59:09	ok	ok	282.8460	26.389	0.035475	19.77	65.693	11.173	72133060.583177	9	282.9369	5.07446e-05	2.90133e-04
2023/12/26	01:04:09	ok	ok	282.8080	26.381	0.035475	19.68	65.721	11.122	69601649.271337	9	282.8796	5.17328e-05	2.45875e-04
2023/12/26	01:09:09	--	ok	282.7900	26.377	0.035475	19.65	65.716	11.102	71394054.223865	7	282.8872	5.09922e-05	2.35547e-04
2023/12/26	01:09:16	ok	ok	283.0680	26.429	0.035487	19.72	65.666	11.141	77540555.008633	10	283.1458	5.12980e-05	1.63655e-04
2023/12/26	01:14:15	ok	ok	282.9840	26.418	0.035487	19.65	65.605	11.084	75991498.222468	11	283.0995	5.02743e-05	2.91256e-04
2023/12/26	01:19:15	ok	ok	282.9820	26.415	0.035487	19.68	65.528	11.090	74112546.048884	8	283.0579	5.08339e-05	2.27384e-04
2023/12/26	01:24:15	ok	ok	282.9680	26.413	0.035487	19.71	65.501	11.102	75113542.107585	10	283.0634	5.09714e-05	2.98687e-04
2023/12/26	01:29:15	ok	ok	282.9660	26.411	0.035487	19.67	65.486	11.074	73542896.453131	10	283.0230	5.25440e-05	1.54306e-04
2023/12/26	01:34:15	ok	ok	282.9340	26.405	0.035487	19.65	65.504	11.067	75158409.384330	7	283.0174	5.02795e-05	1.71042e-04
2023/12/26	01:39:15	ok	ok	282.9360	26.405	0.035487	19.65	65.472	11.061	76039649.571249	7	282.9981	5.15506e-05	2.16214e-04
2023/12/26	01:44:15	ok	ok	282.9160	26.403	0.035487	19.61	65.505	11.039	72879553.065182	8	282.9815	5.02341e-05	2.08684e-04
2023/12/26	01:49:15	ok	ok	282.9140	26.400	0.035487	19.62	65.541	11.055	73438700.487999	9	282.9906	5.04719e-05	1.64089e-04
2023/12/26	01:54:15	ok	ok	282.8960	26.396	0.035487	19.60	65.473	11.025	72086042.978149	9	282.9786	5.03194e-05	1.94811e-04
2023/12/26	01:59:15	ok	ok	282.8900	26.393	0.035487	19.60	65.495	11.029	74738768.055523	11	282.9554	5.07455e-05	1.79747e-04
2023/12/26	02:04:15	ok	ok	282.8420	26.390	0.035487	19.50	65.650	10.991	75075807.359014	10	282.9243	5.07096e-05	2.38835e-04
2023/12/26	02:09:15	ok	ok	282.8160	26.381	0.035487	19.40	65.684	10.933	72460740.273415	9	282.8520	5.31604e-05	1.86406e-04
2023/12/26	02:14:15	--	ok	282.7920	26.381	0.035487	19.35	65.710	10.910	72637868.290815	9	282.8890	5.01702e-05	1.93745e-04
2023/12/26	02:14:22	ok	ok	283.0320	26.426	0.035499	19.38	65.724	10.931	74455910.732631	11	283.0892	5.23929e-05	1.36049e-04
2023/12/26	02:19:21	ok	ok	282.9420	26.416	0.035499	19.29	65.728	10.868	70403444.812254	11	283.0269	4.76117e-05	1.71267e-04
2023/12/26	02:24:21	ok	ok	282.9600	26.410	0.035499	19.38	65.541	10.901	76370261.350096	8	283.0433	5.11692e-05	1.81346e-04
2023/12/26	02:29:21	ok	ok	282.9580	26.414	0.035499	19.37	65.478	10.882	72950568.031180	9	283.0522	5.10562e-05	2.29376e-04
2023/12/26	02:34:21	ok	ok	282.9580	26.409	0.035499	19.37	65.446	10.876	71086347.119121	8	283.0282	5.07223e-05	1.42543e-04
2023/12/26	02:39:21	ok	ok	282.9440	26.401	0.035499	19.35	65.527	10.879	73526212.622829	6	283.0040	5.17465e-05	1.61913e-04
2023/12/26	02:44:21	ok	ok	282.9340	26.406	0.035499	19.35	65.515	10.877	75237507.475029	9	282.9495	5.49847e-05	1.72954e-04
2023/12/26	02:49:21	ok	ok	282.9240	26.400	0.035499	19.34	65.423	10.854	74371655.613198	6	283.0071	5.01534e-05	8.55319e-05
2023/12/26	02:54:21	ok	ok	282.9140	26.398	0.035499	19.33	65.431	10.846	73748642.517722	8	282.9851	5.09679e-05	1.64519e-04
2023/12/26	02:59:21	ok	ok	282.8980	26.395	0.035499	19.34	65.513	10.869	72585211.013621	9	282.9662	5.20708e-05	1.93168e-04
2023/12/26	03:04:21	ok	ok	282.8920	26.388	0.035499	19.31	65.458	10.841	71837231.438886	9	282.9403	5.25344e-05	1.47316e-04
2023/12/26	03:09:21	ok	ok	282.8820	26.390	0.035499	19.20	65.634	10.797	73466584.404023	6	283.4500	5.59414e-05	1.53045e-03
2023/12/26	03:14:21	ok	ok	282.8320	26.387	0.035499	19.14	65.643	10.763	71115960.771959	10	282.8450	5.51207e-05	2.30753e-04
2023/12/26	03:19:21	--	ok	282.7920	26.376	0.035499	19.06	65.710	10.720	73883389.369483	10	282.8439	5.21343e-05	1.70196e-04
2023/12/26	03:19:28	ok	ok	282.9960	26.416	0.03551	19.06	65.692	10.717	74235635.621364	8	283.0978	5.13641e-05	2.96323e-04
2023/12/26	03:24:27	ok	ok	282.9520	26.407	0.03551	19.04	65.660	10.703	72786109.325546	10	282.9779	5.31524e-05	2.01387e-04
2023/12/26	03:29:27	ok	ok	282.9620	26.408	0.03551	19.10	65.505	10.713	68957695.975896	8	283.0225	5.17248e-05	1.87011e-04
2023/12/26	03:34:27	ok	ok	282.9700	26.410	0.03551	19.13	65.481	10.728	71948450.560796	11	283.0192	5.16691e-05	1.54743e-04
2023/12/26	03:39:27	ok	ok	282.9540	26.405	0.03551	19.17	65.426	10.746	70168538.016670	8	283.0553	5.19778e-05	2.80585e-04
2023/12/26	03:44:27	ok	ok	282.9200	26.401	0.03551	19.07	65.418	10.682	74216197.643251	11	283.0287	4.89498e-05	1.56742e-04
2023/12/26	03:49:27	ok	ok	282.9300	26.398	0.03551	19.11	65.426	10.709	69378477.100670	11	283.0296	5.15094e-05	1.80644e-04
2023/12/26	03:54:27	ok	ok	282.9200	26.399	0.03551	19.09	65.441	10.694	68800962.420886	10	282.9902	5.25620e-05	1.58213e-04
2023/12/26	03:59:27	ok	ok	282.9200	26.395	0.03551	19.09	65.373	10.683	69271352.256574	9	282.9956	5.28093e-05	1.79305e-04
2023/12/26	04:04:27	ok	ok	282.9020	26.397	0.03551	19.06	65.437	10.675	71607276.549168	7	282.9715	5.45860e-05	2.21990e-04
2023/12/26	04:09:27	ok	ok	282.9040	26.391	0.03551	19.01	65.501	10.659	69341059.700038	6	283.5670	5.45453e-05	1.75735e-03
2023/12/26	04:14:27	ok	ok	282.8280	26.384	0.03551	18.91	65.597	10.612	72835944.659289	10	282.9406	5.00925e-05	1.86439e-04
2023/12/26	04:19:27	ok	ok	282.8180	26.381	0.03551	18.82	65.560	10.545	68067875.625378	9	282.9335	5.12707e-05	1.88706e-04
2023/12/26	04:24:27	--	ok	282.7900	26.380	0.03551	18.80	65.588	10.541	70559321.887628	12	282.9307	5.28590e-05	4.11080e-04
2023/12/26	04:24:33	ok	ok	283.0480	26.424	0.035522	18.83	65.624	10.565	73844520.952226	5	283.0601	6.90075e-05	2.51219e-04
2023/12/26	04:29:33	ok	ok	282.9700	26.411	0.035522	18.73	65.650	10.508	69101135.213338	9	283.0690	5.17074e-05	1.76268e-04
2023/12/26	04:34:33	ok	ok	282.9900	26.412	0.035522	18.79	65.455	10.511	69014800.772009	8	283.0860	5.27206e-05	1.96859e-04
2023/12/26	04:39:33	ok	ok	282.9800	26.414	0.035522	18.80	65.396	10.510	68001776.276303	11	283.0698	5.21847e-05	1.36534e-04
2023/12/26	04:44:33	ok	ok	282.9840	26.413	0.035522	18.82	65.348	10.511	67870201.591522	13	283.1068	5.38591e-05	5.27729e-04
2023/12/26	04:49:33	ok	ok	282.9720	26.406	0.035522	18.80	65.418	10.514	65930716.921070	12	283.0624	5.27497e-05	1.82409e-04
2023/12/26	04:54:33	ok	ok	282.9580	26.408	0.035522	18.79	65.335	10.492	63718155.845120	10	283.0672	5.14883e-05	1.86975e-04
2023/12/26	04:59:33	ok	ok	282.9580	26.404	0.035522	18.78	65.382	10.491	68560788.844702	13	283.0578	5.33470e-05	5.51765e-04
2023/12/26	05:04:33	ok	ok	282.9340	26.397	0.035522	18.78	65.332	10.483	67022059.394997	12	283.0022	5.49141e-05	3.62309e-04
2023/12/26	05:09:33	ok	ok	282.9300	26.401	0.035522	18.78	65.272	10.474	67137418.271797	13	283.0595	5.31487e-05	4.53819e-04
2023/12/26	05:14:33	ok	ok	282.9160	26.394	0.035522	18.69	65.469	10.452	64890653.671729	13	282.9999	5.53182e-05	4.21504e-04
2023/12/26	05:19:33	ok	ok	282.8720	26.390	0.035522	18.60	65.496	10.404	66402864.359308	10	282.9678	5.22969e-05	1.87792e-04
2023/12/26	05:24:33	ok	ok	282.8340	26.383	0.035522	18.56	65.531	10.382	69725752.132300	9	282.9398	5.41284e-05	1.67834e-04
2023/12/26	05:29:33	ok	ok	282.8080	26.385	0.035522	18.52	65.504	10.351	68362511.738700	11	282.9057	5.49236e-05	2.54448e-04
2023/12/26	05:34:33	ok	ok	282.8360	26.384	0.035522	18.58	65.321	10.358	67868469.008109	10	282.9483	5.26633e-05	1.81825e-04
2023/12/26	05:39:33	ok	ok	282.8240	26.383	0.035522	18.56	65.289	10.343	69026614.175046	8	282.9355	5.20535e-05	1.50524e-04
2023/12/26	05:44:33	ok	ok	282.8180	26.380	0.035522	18.58	65.299	10.355	73467292.171297	9	282.9344	5.29001e-05	1.95192e-04
2023/12/26	05:49:33	ok	ok	282.8180	26.374	0.035522	18.59	65.261	10.357	67267127.914056	9	282.9691	5.09162e-05	1.90030e-04
2023/12/26	05:54:33	ok	ok	282.8060	26.375	0.035522	18.55	65.295	10.336	68709196.786026	9	282.9379	5.07466e-05	1.89151e-04
2023/12/26	05:59:33	--	ok	282.7760	26.372	0.035522	18.55	65.295	10.336	66905752.806729	11	282.9145	5.25457e-05	2.71193e-04
2023/12/26	05:59:40	ok	ok	283.0340	26.422	0.035534	18.58	65.312	10.357	63540052.848837	4	282.9887	7.03582e-05	2.49022e-04
2023/12/26	06:04:39	ok	ok	282.9420	26.408	0.035534	18.53	65.284	10.326	65543902.099515	11	283.0998	5.56197e-05	5.05165e-04
2023/12/26	06:09:39	ok	ok	282.9760	26.410	0.035534	18.55	65.275	10.333	60553548.409323	8	283.0675	5.83945e-05	5.28645e-04
2023/12/26	06:14:39	ok	ok	282.9220	26.404	0.035534	18.48	65.385	10.308	61557535.695252	11	283.0646	5.49865e-05	5.38726e-04
2023/12/26	06:19:39	ok	ok	282.9200	26.399	0.035534	18.37	65.440	10.255	58626377.991911	3	282.9899	5.80531e-05	6.55492e-05
2023/12/26	06:24:39	ok	ok	282.8660	26.396	0.035534	18.31	65.509	10.223	62433835.858324	11	282.9917	5.02552e-05	1.38420e-04
2023/12/26	06:29:39	ok	ok	282.8260	26.388	0.035534	18.26	65.492	10.195	61139098.199700	8	283.0205	5.09311e-05	2.91066e-04
2023/12/26	06:34:39	ok	ok	282.8620	26.389	0.035534	18.25	65.519	10.191	57350342.935864	4	283.3904	1.41356e-05	7.02855e-04
2023/12/26	06:39:39	ok	ok	282.8000	26.383	0.035534	18.18	65.519	10.148	63359091.203116	10	282.9335	5.08393e-05	1.86475e-04
2023/12/26	06:44:39	--	ok	282.7820	26.378	0.035534	18.14	65.490	10.119	62889826.125142	13	282.9176	5.48528e-05	5.64175e-04
2023/12/26	06:44:46	ok	ok	283.0280	26.425	0.035546	18.16	65.495	10.136	72070564.112656	10	283.1440	5.35664e-05	1.88726e-04
2023/12/26	06:49:45	ok	ok	282.9980	26.420	0.035546	18.12	65.487	10.109	69571673.098183	9	283.1368	5.11028e-05	2.09378e-04
2023/12/26	06:54:45	ok	ok	282.9960	26.417	0.035546	18.18	65.266	10.108	68184990.103010	12	283.1026	5.48549e-05	5.45431e-04
2023/12/26	06:59:45	ok	ok	283.0060	26.418	0.035546	18.21	65.231	10.121	68401761.339259	8	283.1206	5.21571e-05	2.08726e-04
2023/12/26	07:04:45	ok	ok	283.0140	26.412	0.035546	18.19	65.238	10.114	71150298.693806	2	283.0150	6.48527e-05	0.00000e+00
2023/12/26	07:09:45	ok	ok	283.0100	26.411	0.035546	18.16	65.284	10.103	67400032.101835	4	283.8036	-1.98077e-05	8.94715e-04
2023/12/26	07:14:45	ok	ok	282.9860	26.406	0.035546	18.19	65.238	10.114	66879714.317710	10	283.0688	5.31372e-05	2.16080e-04
2023/12/26	07:19:45	ok	ok	282.9860	26.410	0.035546	18.19	65.199	10.108	67541975.107436	9	283.1000	5.08367e-05	2.61973e-04
2023/12/26	07:24:45	ok	ok	282.9580	26.406	0.035546	18.16	65.194	10.089	69784592.430013	10	283.0694	5.12605e-05	2.05149e-04
2023/12/26	07:29:45	ok	ok	282.9360	26.408	0.035546	18.12	65.286	10.078	70465845.658421	10	283.0383	5.03550e-05	1.99404e-04
2023/12/26	07:34:45	ok	ok	282.9180	26.400	0.035546	18.04	65.396	10.045	66916211.480375	9	283.0160	5.24288e-05	1.76925e-04
2023/12/26	07:39:45	ok	ok	282.8920	26.393	0.035546	17.97	65.373	9.999	67499069.269940	2	282.8800	7.51736e-05	0.00000e+00
2023/12/26	07:44:45	ok	ok	282.8620	26.395	0.035546	17.92	65.396	9.977	68800467.513122	9	282.9586	5.11919e-05	1.92700e-04
2023/12/26	07:49:45	ok	ok	282.8360	26.383	0.035546	17.86	65.437	9.949	65755003.689001	11	282.9243	5.32823e-05	2.04700e-04
2023/12/26	07:54:45	ok	ok	282.8520	26.386	0.035546	17.91	65.313	9.957	68217619.504833	9	282.9635	5.26491e-05	2.11205e-04
2023/12/26	07:59:45	ok	ok	282.8520	26.388	0.035546	17.95	65.220	9.968	67614134.956251	10	282.9477	5.30262e-05	2.08622e-04
2023/12/26	08:04:45	ok	ok	283.0600	26.422	0.035546	18.68	63.798	10.177	68245222.854228	12	283.1772	4.84173e-05	1.32909e-04
2023/12/26	08:09:45	ok	ok	283.2000	26.445	0.035546	19.09	63.619	10.397	67796383.559882	11	283.2825	5.14594e-05	2.08439e-04
2023/12/26	08:14:45	--	ok	283.2760	26.457	0.035546	19.31	63.554	10.525	67560223.768939	11	283.3779	5.03865e-05	1.89689e-04
2023/12/26	08:14:52	ok	ok	283.0640	26.411	0.035532	19.38	63.523	10.565	72736318.365645	9	283.1524	5.14327e-05	1.59835e-04
2023/12/26	08:19:51	ok	ok	283.1120	26.418	0.035532	19.50	63.581	10.645	68219791.444076	11	283.1731	5.26048e-05	2.28299e-04
2023/12/26	08:24:51	ok	ok	283.1340	26.414	0.035532	19.58	63.536	10.690	68013360.588326	10	283.2327	5.06700e-05	1.91400e-04
2023/12/26	08:29:51	ok	ok	283.1840	26.426	0.035532	19.69	63.613	10.774	66808073.492273	11	283.3135	5.10025e-05	2.76858e-04
2023/12/26	08:34:51	ok	ok	283.2000	26.422	0.035532	19.67	63.812	10.791	66499219.348882	10	283.2719	5.23601e-05	2.01824e-04
2023/12/26	08:39:51	ok	ok	283.1880	26.425	0.035532	19.68	63.894	10.813	66238150.230443	11	283.2563	5.21720e-05	1.96316e-04
2023/12/26	08:44:51	ok	ok	283.1860	26.423	0.035532	19.69	63.929	10.828	67353109.162214	12	283.2807	5.14067e-05	1.68762e-04
2023/12/26	08:49:51	ok	ok	283.2000	26.422	0.035532	19.71	64.050	10.856	68396176.397195	11	283.2598	5.28234e-05	1.99871e-04
2023/12/26	08:54:51	ok	ok	283.1880	26.423	0.035532	19.75	63.977	10.871	66891429.357776	11	283.2834	4.96278e-05	2.19778e-04
2023/12/26	08:59:51	--	ok	283.2380	26.434	0.035532	19.86	63.780	10.911	66762989.730661	10	283.2633	5.43289e-05	1.84637e-04
2023/12/26	08:59:58	ok	ok	283.0120	26.386	0.035518	19.89	63.806	10.932	69653060.563981	9	283.0714	5.24896e-05	2.11467e-04
2023/12/26	09:04:57	ok	ok	283.0540	26.397	0.035518	19.96	63.757	10.970	65196028.860031	8	283.1292	5.21915e-05	2.18320e-04
2023/12/26	09:09:57	ok	ok	283.0900	26.403	0.035518	20.09	63.764	11.054	65339420.256036	9	283.1961	5.01262e-05	1.99702e-04
2023/12/26	09:14:57	ok	ok	283.1000	26.404	0.035518	20.13	63.815	11.090	65425811.701774	11	283.1396	5.47460e-05	2.08193e-04
2023/12/26	09:19:57	ok	ok	283.1360	26.411	0.035518	20.22	63.764	11.137	66505792.365126	13	283.2351	5.28914e-05	5.65322e-04
2023/12/26	09:24:57	ok	ok	283.1260	26.406	0.035518	20.21	63.865	11.146	65045046.434359	11	283.1983	5.10861e-05	2.04230e-04
2023/12/26	09:29:57	ok	ok	283.1520	26.411	0.035518	20.29	63.879	11.202	66282541.245788	11	283.2335	5.19202e-05	2.09921e-04
2023/12/26	09:34:57	ok	ok	283.1620	26.413	0.035518	20.32	63.893	11.224	66029893.841014	12	283.2192	5.27765e-05	3.68960e-04
2023/12/26	09:39:57	ok	ok	283.1740	26.410	0.035518	20.35	63.920	11.246	65258868.715798	8	283.2379	5.14252e-05	1.68040e-04
2023/12/26	09:44:57	ok	ok	283.1780	26.412	0.035518	20.37	63.925	11.266	65738228.673685	10	283.2082	5.12184e-05	2.17122e-04
2023/12/26	09:49:57	--	ok	283.2020	26.418	0.035518	20.39	63.957	11.281	66989193.992662	11	283.2445	5.20920e-05	2.12695e-04
2023/12/26	09:50:04	ok	ok	282.9700	26.375	0.035506	20.39	63.967	11.283	67589947.318261	9	283.0831	5.21545e-05	3.04519e-04
2023/12/26	09:55:03	ok	ok	282.9840	26.378	0.035506	20.43	63.984	11.314	65694827.257837	8	283.0541	5.07989e-05	1.83719e-04
2023/12/26	10:00:03	ok	ok	282.9920	26.382	0.035506	20.46	64.002	11.336	62521341.097797	9	283.0536	5.30723e-05	1.56144e-04
2023/12/26	10:05:03	ok	ok	283.0080	26.380	0.035506	20.49	64.007	11.355	60834587.323405	8	283.0826	5.13454e-05	1.65709e-04
2023/12/26	10:10:03	ok	ok	282.9960	26.380	0.035506	20.50	64.039	11.371	65520984.802350	7	283.0500	5.30418e-05	2.27560e-04
2023/12/26	10:15:03	ok	ok	283.0060	26.386	0.035506	20.53	64.022	11.386	61074163.761533	11	283.0878	5.26304e-05	2.40127e-04
2023/12/26	10:20:03	ok	ok	283.0320	26.388	0.035506	20.56	64.030	11.407	61756423.571444	9	283.1150	5.13648e-05	2.09548e-04
2023/12/26	10:25:03	ok	ok	283.0320	26.380	0.035506	20.59	64.096	11.438	57591881.643325	9	283.1533	5.11277e-05	2.89315e-04
2023/12/26	10:30:03	ok	ok	283.0560	26.380	0.035506	20.62	64.041	11.448	55104411.716768	9	283.1326	5.46896e-05	2.63037e-04
2023/12/26	10:35:03	ok	ok	283.0540	26.383	0.035506	20.63	64.034	11.455	59613735.978767	10	283.1395	5.11202e-05	2.05228e-04
2023/12/26	10:40:03	ok	ok	283.0620	26.388	0.035506	20.67	64.021	11.482	57530200.893467	10	283.1486	5.06174e-05	2.78580e-04
2023/12/26	10:45:03	ok	ok	283.0580	26.387	0.035506	20.70	64.067	11.509	56793929.856503	13	283.1162	5.63424e-05	3.40497e-04
2023/12/26	10:50:03	ok	ok	283.0680	26.386	0.035506	20.70	64.057	11.508	58311362.371618	11	283.1564	5.13610e-05	2.64194e-04
2023/12/26	10:55:03	ok	ok	283.0660	26.389	0.035506	20.77	64.050	11.553	60387437.491731	11	283.1569	5.41769e-05	5.79839e-04
2023/12/26	11:00:03	ok	ok	283.0680	26.387	0.035506	20.77	64.068	11.556	57303392.269748	11	283.1076	5.44816e-05	2.45620e-04
2023/12/26	11:05:03	ok	ok	283.0840	26.392	0.035506	20.82	64.118	11.594	57661025.356723	12	283.1339	5.27496e-05	2.74972e-04
2023/12/26	11:10:03	ok	ok	283.0780	26.390	0.035506	20.83	64.091	11.598	61325760.265613	11	283.1409	5.14406e-05	2.25646e-04
2023/12/26	11:15:03	ok	ok	283.0800	26.392	0.035506	20.86	64.105	11.620	61743416.585095	11	283.1703	5.03105e-05	2.15438e-04
2023/12/26	11:20:03	ok	ok	283.0580	26.389	0.035506	20.83	64.123	11.604	64744241.479436	10	283.1296	5.20873e-05	1.57256e-04
2023/12/26	11:25:03	ok	ok	283.0660	26.385	0.035506	20.87	64.099	11.628	63344066.437150	11	283.1336	5.09427e-05	1.77065e-04
2023/12/26	11:30:03	ok	ok	283.0780	26.393	0.035506	20.90	64.126	11.653	62867360.058140	12	283.1622	5.03004e-05	2.47858e-04
2023/12/26	11:35:03	ok	ok	283.0780	26.393	0.035506	20.93	64.190	11.683	62977976.726208	11	283.1165	5.16816e-05	2.34642e-04
2023/12/26	11:40:03	ok	ok	283.0280	26.382	0.035506	20.83	64.398	11.654	64361627.076927	11	283.0940	5.10289e-05	2.15755e-04
2023/12/26	11:45:03	ok	ok	283.0340	26.381	0.035506	20.89	64.265	11.667	65013738.217212	14	283.0894	4.91646e-05	4.32447e-04
2023/12/26	11:50:03	ok	ok	283.0300	26.387	0.035506	20.89	64.274	11.669	65462010.688708	11	283.1089	4.88763e-05	1.63804e-04
2023/12/26	11:55:03	ok	ok	283.0260	26.387	0.035506	20.93	64.233	11.691	68533599.067280	8	283.0807	5.13753e-05	2.43886e-04
2023/12/26	12:00:03	ok	ok	283.0340	26.385	0.035506	20.94	64.204	11.694	63802266.001057	10	283.0916	5.08283e-05	2.14873e-04
2023/12/26	12:05:03	ok	ok	283.0160	26.378	0.035506	20.93	64.210	11.686	64302858.340671	8	283.0953	5.07797e-05	1.83108e-04
2023/12/26	12:10:03	ok	ok	283.0360	26.385	0.035506	20.94	64.213	11.696	67550752.993662	7	283.0705	5.21041e-05	2.05026e-04
2023/12/26	12:15:03	ok	ok	283.0140	26.382	0.035506	20.91	64.251	11.685	65608474.181196	10	283.0784	4.93642e-05	1.59307e-04
2023/12/26	12:20:03	ok	ok	282.9900	26.378	0.035506	20.91	64.219	11.679	63462256.325216	9	283.0332	5.00623e-05	1.41263e-04
2023/12/26	12:25:03	ok	ok	282.9940	26.374	0.035506	20.94	64.245	11.702	65234908.897581	8	283.0468	5.06616e-05	1.71496e-04
2023/12/26	12:30:03	ok	ok	283.0100	26.379	0.035506	20.97	64.240	11.721	63078124.130139	11	283.0391	5.14404e-05	1.64769e-04
2023/12/26	12:35:03	ok	ok	282.9940	26.377	0.035506	20.97	64.219	11.717	64482687.410195	7	283.0803	4.83203e-05	1.79092e-04
2023/12/26	12:40:03	ok	ok	283.0020	26.376	0.035506	21.00	64.204	11.734	63816309.006312	10	283.0946	4.92954e-05	2.79040e-04
2023/12/26	12:45:03	ok	ok	282.9980	26.380	0.035506	21.00	64.224	11.738	65679062.555095	9	283.0870	5.01084e-05	2.94702e-04
2023/12/26	12:50:03	ok	ok	282.9800	26.373	0.035506	21.03	64.201	11.752	64430740.263784	12	283.0233	5.17747e-05	3.69252e-04
2023/12/26	12:55:03	ok	ok	282.9900	26.378	0.035506	21.06	64.215	11.774	65672954.521967	12	283.0306	5.28354e-05	3.69840e-04
2023/12/26	13:00:03	ok	ok	282.9960	26.383	0.035506	21.07	64.218	11.784	64478057.612428	10	283.0666	5.23969e-05	4.50381e-04
2023/12/26	13:05:03	ok	ok	282.9660	26.379	0.035506	21.09	64.231	11.798	65459818.303670	9	283.0148	4.94582e-05	1.94102e-04
2023/12/26	13:10:03	ok	ok	282.9940	26.376	0.035506	21.10	64.315	11.824	69705184.553798	6	282.9920	9.33439e-05	7.93975e-04
2023/12/26	13:15:03	ok	ok	282.9940	26.381	0.035506	21.10	64.242	11.811	67697161.281156	10	283.0347	5.03710e-05	2.73169e-04
2023/12/26	13:20:03	ok	ok	282.9680	26.378	0.035506	21.13	64.260	11.832	67978856.533595	13	283.0382	5.00398e-05	3.60500e-04
2023/12/26	13:25:03	ok	ok	282.9680	26.373	0.035506	21.11	64.247	11.821	66290343.628060	13	283.0257	5.15724e-05	3.41482e-04
2023/12/26	13:30:03	ok	ok	282.9940	26.375	0.035506	21.16	64.297	11.859	64488992.063446	13	283.0577	4.96535e-05	3.66778e-04
2023/12/26	13:35:03	ok	ok	282.9720	26.371	0.035506	21.16	64.254	11.851	65583035.377895	13	283.0516	5.19337e-05	4.30012e-04
2023/12/26	13:40:03	ok	ok	282.9840	26.370	0.035506	21.18	64.231	11.865	64652228.676225	12	283.0380	5.07263e-05	3.12546e-04
2023/12/26	13:45:03	ok	ok	282.9700	26.370	0.035506	21.14	64.282	11.845	63357902.249683	12	283.0506	5.21575e-05	3.80685e-04
2023/12/26	13:50:03	ok	ok	282.9780	26.371	0.035506	21.21	64.286	11.896	64984910.515282	9	283.0477	5.09289e-05	1.92532e-04
2023/12/26	13:55:03	ok	ok	282.9660	26.372	0.035506	21.24	64.240	11.908	63783415.763944	11	283.0321	5.31708e-05	3.66217e-04
2023/12/26	14:00:03	ok	ok	282.9780	26.375	0.035506	21.27	64.318	11.940	65764454.468171	13	283.0344	5.33700e-05	3.56669e-04
2023/12/26	14:05:03	ok	ok	282.9840	26.371	0.035506	21.28	64.259	11.939	64922307.934816	8	283.0215	5.13775e-05	2.49038e-04
2023/12/26	14:10:03	ok	ok	282.9900	26.371	0.035506	21.34	64.196	11.968	63130928.648575	11	283.0974	5.13328e-05	5.27537e-04
2023/12/26	14:15:03	ok	ok	282.9760	26.368	0.035506	21.34	64.178	11.964	63910780.699651	9	283.0654	5.13840e-05	2.59768e-04
2023/12/26	14:20:03	ok	ok	282.9760	26.372	0.035506	21.36	64.242	11.985	62675946.137154	9	283.0318	5.04788e-05	1.92698e-04
2023/12/26	14:25:03	ok	ok	282.9700	26.372	0.035506	21.34	64.282	11.983	63603038.755676	13	283.0237	5.32130e-05	4.06714e-04
2023/12/26	14:30:03	ok	ok	282.9880	26.374	0.035506	21.37	64.306	12.007	63002286.547806	13	282.9919	5.31097e-05	3.88776e-04
2023/12/26	14:35:03	ok	ok	282.9620	26.369	0.035506	21.37	64.245	11.995	64765065.723019	8	283.0352	5.07895e-05	3.35031e-04
2023/12/26	14:40:03	ok	ok	282.9400	26.360	0.035506	21.38	64.297	12.014	65381666.044462	13	282.9984	5.19534e-05	3.62484e-04
2023/12/26	14:45:03	ok	ok	282.9500	26.364	0.035506	21.40	64.311	12.028	63996435.933667	11	283.0081	5.23967e-05	4.84116e-04
2023/12/26	14:50:03	ok	ok	282.9520	26.363	0.035506	21.40	64.291	12.024	64788320.040258	9	283.0388	4.98311e-05	2.23830e-04
2023/12/26	14:55:03	ok	ok	282.9440	26.364	0.035506	21.41	64.334	12.041	65545665.558692	11	282.9744	5.16744e-05	2.17071e-04
2023/12/26	15:00:03	ok	ok	282.8880	26.354	0.035506	21.23	64.677	11.977	64062300.298518	11	282.8935	5.56455e-05	4.62270e-04
2023/12/26	15:05:03	ok	ok	282.8480	26.349	0.035506	21.14	64.630	11.909	62927445.237010	12	282.9170	4.92412e-05	2.01406e-04
2023/12/26	15:10:03	ok	ok	282.8240	26.350	0.035506	21.10	64.681	11.891	64028417.079632	10	282.8740	5.27715e-05	4.26743e-04
2023/12/26	15:15:03	ok	ok	282.8280	26.343	0.035506	21.14	64.617	11.907	64299471.667574	9	282.8929	4.95708e-05	2.00938e-04
2023/12/26	15:20:03	ok	ok	282.8380	26.350	0.035506	21.18	64.494	11.914	63721309.767893	10	282.8636	5.09736e-05	1.66125e-04
2023/12/26	15:25:03	ok	ok	282.8040	26.344	0.035506	21.18	64.453	11.906	64340824.211838	11	282.8400	5.12183e-05	2.84291e-04
2023/12/26	15:30:03	ok	ok	282.8220	26.346	0.035506	21.20	64.508	11.927	63749852.808883	11	282.8457	5.11800e-05	2.39540e-04
2023/12/26	15:35:03	ok	ok	282.8140	26.343	0.035506	21.26	64.387	11.944	66933152.612748	9	282.8647	5.00367e-05	1.82622e-04
2023/12/26	15:40:03	ok	ok	282.8280	26.351	0.035506	21.23	64.494	11.943	65140499.595758	14	282.8259	5.29047e-05	3.94004e-04
2023/12/26	15:45:03	ok	ok	282.8140	26.345	0.035506	21.27	64.419	11.959	67004360.935393	11	282.8679	4.95750e-05	1.86296e-04
2023/12/26	15:50:03	--	ok	282.7820	26.340	0.035506	21.24	64.485	11.953	69084332.106296	6	282.8568	4.98081e-05	2.01470e-04
2023/12/26	15:50:10	ok	ok	283.0300	26.380	0.035518	21.30	64.425	11.981	64593743.881036	6	283.1119	4.95203e-05	2.13949e-04
2023/12/26	15:55:09	ok	ok	282.9400	26.368	0.035518	21.23	64.462	11.937	67058581.580001	12	282.9681	5.12548e-05	1.94323e-04
2023/12/26	16:00:09	ok	ok	282.9460	26.369	0.035518	21.23	64.521	11.948	68462125.213859	10	282.9399	5.14448e-05	1.78599e-04
2023/12/26	16:05:09	ok	ok	282.8760	26.358	0.035518	21.07	64.677	11.868	68946972.183127	9	282.9445	4.99336e-05	1.86122e-04
2023/12/26	16:10:09	ok	ok	282.8500	26.349	0.035518	21.00	64.776	11.839	67152713.590918	8	282.8982	4.96238e-05	1.79821e-04
2023/12/26	16:15:09	--	ok	282.7920	26.345	0.035518	20.87	64.874	11.769	68151581.461089	9	282.8365	5.02178e-05	1.73861e-04
2023/12/26	16:15:16	ok	ok	282.9880	26.377	0.03553	20.83	64.874	11.740	64549124.840871	8	283.0233	5.06885e-05	1.78796e-04
2023/12/26	16:20:15	ok	ok	282.9560	26.376	0.03553	20.84	64.868	11.748	66165143.810000	12	282.9907	5.17901e-05	3.25505e-04
2023/12/26	16:25:15	ok	ok	282.9160	26.371	0.03553	20.77	64.836	11.695	65940583.308708	12	282.9620	5.15460e-05	3.45776e-04
2023/12/26	16:30:15	ok	ok	282.9080	26.367	0.03553	20.76	64.822	11.683	64121000.836246	12	282.8967	5.51354e-05	3.58613e-04
2023/12/26	16:35:15	ok	ok	282.8880	26.370	0.03553	20.76	64.822	11.683	65956594.169606	11	282.9091	5.22655e-05	2.55266e-04
2023/12/26	16:40:15	ok	ok	282.8560	26.360	0.03553	20.70	64.759	11.634	66926572.497436	11	282.8857	5.05258e-05	1.73024e-04
2023/12/26	16:45:15	ok	ok	282.8540	26.360	0.03553	20.67	64.823	11.625	64092324.306546	11	282.8599	5.32053e-05	2.24021e-04
2023/12/26	16:50:15	ok	ok	282.8800	26.367	0.03553	20.83	64.549	11.681	65942962.541776	10	282.9409	4.91374e-05	1.45486e-04
2023/12/26	16:55:15	ok	ok	282.9020	26.369	0.03553	20.89	64.508	11.711	63427895.629563	9	282.9119	5.02164e-05	1.01987e-04
2023/12/26	17:00:15	ok	ok	282.9060	26.365	0.03553	20.96	64.442	11.749	66443624.184929	8	282.9465	5.05210e-05	1.61586e-04
2023/12/26	17:05:15	ok	ok	282.9000	26.364	0.03553	20.98	64.375	11.755	67136435.355465	10	282.9290	5.15029e-05	1.78644e-04
2023/12/26	17:10:15	ok	ok	282.8980	26.364	0.03553	20.98	64.396	11.759	68249560.175701	9	282.9612	4.80533e-05	2.03433e-04
2023/12/26	17:15:15	ok	ok	282.8760	26.365	0.03553	20.98	64.416	11.762	67627843.443454	7	282.8966	5.34054e-05	1.95715e-04
2023/12/26	17:20:15	ok	ok	282.9140	26.365	0.03553	21.04	64.396	11.797	65386738.779720	9	282.9496	5.03877e-05	1.25204e-04
2023/12/26	17:25:15	ok	ok	282.8860	26.363	0.03553	21.00	64.451	11.779	66123024.004604	13	282.9346	5.18206e-05	4.33437e-04
2023/12/26	17:30:15	ok	ok	282.8340	26.353	0.03553	20.84	64.685	11.715	66781086.731074	12	282.8429	5.14425e-05	1.84589e-04
2023/12/26	17:35:15	ok	ok	282.8120	26.351	0.03553	20.80	64.698	11.690	67407391.652751	12	282.8401	5.10821e-05	2.49040e-04
2023/12/26	17:40:15	--	ok	282.7840	26.345	0.03553	20.76	64.709	11.663	68477076.449314	8	282.8099	5.11681e-05	1.79561e-04
2023/12/26	17:40:22	ok	ok	283.0200	26.388	0.035542	20.76	64.709	11.663	65493632.275829	8	283.0780	4.97036e-05	1.41368e-04
2023/12/26	17:45:21	ok	ok	282.9640	26.377	0.035542	20.66	64.781	11.609	66979332.081595	5	283.3296	4.66149e-05	1.50241e-03
2023/12/26	17:50:21	ok	ok	282.9180	26.370	0.035542	20.62	64.721	11.569	66328301.749184	10	282.9282	5.32336e-05	3.17142e-04
2023/12/26	17:55:21	ok	ok	282.8920	26.363	0.035542	20.62	64.773	11.579	65867595.176064	9	282.9669	4.90120e-05	2.22727e-04
2023/12/26	18:00:21	ok	ok	282.8820	26.365	0.035542	20.56	64.753	11.536	62832158.738478	8	282.9135	4.99900e-05	1.73965e-04
2023/12/26	18:05:21	ok	ok	282.9000	26.366	0.035542	20.66	64.488	11.556	63457236.279235	7	282.9204	5.12054e-05	2.14627e-04
2023/12/26	18:10:21	ok	ok	282.9020	26.361	0.035542	20.66	64.497	11.558	62209519.540703	10	282.9505	4.98958e-05	2.00954e-04
2023/12/26	18:15:21	ok	ok	282.9080	26.361	0.035542	20.70	64.443	11.577	60197839.261787	11	282.9317	5.07575e-05	1.71761e-04
2023/12/26	18:20:21	ok	ok	282.8980	26.360	0.035542	20.70	64.506	11.588	62579813.938768	10	282.9612	5.06805e-05	2.31226e-04
2023/12/26	18:25:21	ok	ok	282.9000	26.355	0.035542	20.72	64.446	11.587	60279210.276373	11	282.9275	4.99553e-05	1.89423e-04
2023/12/26	18:30:21	ok	ok	282.8900	26.358	0.035542	20.67	64.498	11.567	59366730.207259	11	282.9243	5.03311e-05	1.84039e-04
2023/12/26	18:35:21	ok	ok	282.8320	26.349	0.035542	20.60	64.649	11.548	60996583.794940	7	282.9059	5.19995e-05	2.48921e-04
2023/12/26	18:40:21	ok	ok	282.8180	26.343	0.035542	20.52	64.714	11.500	60734219.636525	10	282.8857	5.16717e-05	3.25920e-04
2023/12/26	18:45:21	ok	ok	282.8100	26.342	0.035542	20.47	64.778	11.483	56959060.454042	8	282.8235	5.17238e-05	2.76720e-04
2023/12/26	18:50:21	--	ok	282.7680	26.340	0.035542	20.44	64.771	11.462	61216554.967831	9	282.7405	5.55020e-05	1.51460e-04
2023/12/26	18:50:28	ok	ok	283.0140	26.380	0.035556	20.44	64.759	11.460	58222136.113680	12	283.0734	5.05796e-05	1.63575e-04
2023/12/26	18:55:27	ok	ok	282.9640	26.376	0.035556	20.39	64.730	11.417	57826021.409933	9	283.0245	5.11689e-05	2.14883e-04
2023/12/26	19:00:27	ok	ok	282.9560	26.374	0.035556	20.35	64.762	11.394	56971879.297681	8	282.9648	5.51104e-05	2.06156e-04
2023/12/26	19:05:27	ok	ok	282.9260	26.372	0.035556	20.33	64.718	11.378	59075742.120388	11	282.9505	5.23813e-05	2.21124e-04
2023/12/26	19:10:27	ok	ok	282.9360	26.369	0.035556	20.29	64.782	11.361	58448580.827910	11	282.9544	5.12173e-05	2.26173e-04
2023/12/26	19:15:27	ok	ok	282.8880	26.359	0.035556	20.25	64.735	11.324	55644926.749304	9	282.8732	5.54233e-05	1.31312e-04
2023/12/26	19:20:27	ok	ok	282.8820	26.355	0.035556	20.23	64.732	11.315	57538389.881949	10	282.8999	5.55414e-05	1.91209e-04
2023/12/26	19:25:27	ok	ok	282.9000	26.359	0.035556	20.33	64.526	11.344	59315062.970360	8	282.9397	5.10307e-05	1.93551e-04
2023/12/26	19:30:27	ok	ok	282.8900	26.360	0.035556	20.35	64.479	11.345	62735356.323112	7	282.9611	5.06153e-05	1.78843e-04
2023/12/26	19:35:27	ok	ok	282.8880	26.354	0.035556	20.40	64.428	11.375	61119167.147702	12	282.9257	5.17691e-05	2.02918e-04
2023/12/26	19:40:27	ok	ok	282.9060	26.357	0.035556	20.46	64.398	11.406	60998719.329170	10	282.9190	5.33885e-05	1.67053e-04
2023/12/26	19:45:27	ok	ok	282.8860	26.356	0.035556	20.40	64.387	11.367	59144172.146463	7	282.9539	5.21915e-05	2.44146e-04
2023/12/26	19:50:27	ok	ok	282.9000	26.359	0.035556	20.49	64.373	11.420	59709152.863196	8	282.9699	5.01177e-05	2.00167e-04
2023/12/26	19:55:27	ok	ok	282.8960	26.357	0.035556	20.47	64.379	11.412	59003147.829377	8	282.9405	5.12723e-05	2.05519e-04
2023/12/26	20:00:27	ok	ok	282.8600	26.354	0.035556	20.40	64.549	11.396	60744539.175040	10	282.8886	5.12831e-05	1.70530e-04
2023/12/26	20:05:27	ok	ok	282.8160	26.350	0.035556	20.28	64.598	11.320	59581132.756854	9	282.8308	5.16329e-05	2.01023e-04
2023/12/26	20:10:27	--	ok	282.7920	26.346	0.035556	20.19	64.695	11.280	58463652.876864	12	282.8278	5.17717e-05	1.92884e-04
2023/12/26	20:10:34	ok	ok	283.0280	26.378	0.035568	20.23	64.649	11.300	61074522.090982	10	283.0411	5.27102e-05	1.25740e-04
2023/12/26	20:15:33	ok	ok	282.9580	26.374	0.035568	20.16	64.712	11.266	58818706.789395	9	283.0291	4.98558e-05	1.85708e-04
2023/12/26	20:20:33	ok	ok	282.9360	26.369	0.035568	20.13	64.718	11.247	58899491.418323	13	282.9917	5.18595e-05	3.24315e-04
2023/12/26	20:25:33	ok	ok	282.9200	26.371	0.035568	20.11	64.681	11.224	62716478.015993	7	282.9854	4.99450e-05	2.12161e-04
2023/12/26	20:30:33	ok	ok	282.9300	26.369	0.035568	20.19	64.471	11.241	62685474.193772	9	283.0167	5.06305e-05	2.48642e-04
2023/12/26	20:35:33	ok	ok	282.9460	26.371	0.035568	20.23	64.419	11.260	61500316.084082	8	282.9952	5.12207e-05	2.50742e-04
2023/12/26	20:40:33	ok	ok	282.9380	26.366	0.035568	20.28	64.343	11.275	62666943.398450	10	283.0052	5.02394e-05	2.14682e-04
2023/12/26	20:45:33	ok	ok	282.9280	26.367	0.035568	20.31	64.369	11.299	62710293.262164	9	282.9640	5.16884e-05	2.36901e-04
2023/12/26	20:50:33	ok	ok	282.9380	26.368	0.035568	20.32	64.300	11.296	65525000.869251	11	282.9829	5.26280e-05	3.72452e-04
2023/12/26	20:55:33	ok	ok	282.9140	26.359	0.035568	20.29	64.375	11.289	63124638.559376	12	282.9162	5.53198e-05	3.05328e-04
2023/12/26	21:00:33	ok	ok	282.9200	26.362	0.035568	20.29	64.295	11.275	60401530.990377	11	282.9656	5.06668e-05	2.42393e-04
2023/12/26	21:05:33	ok	ok	282.8980	26.354	0.035568	20.25	64.442	11.273	63553482.568730	13	282.9312	5.09474e-05	2.23940e-04
2023/12/26	21:10:33	ok	ok	282.8820	26.356	0.035568	20.15	64.517	11.221	58663799.819378	10	282.9613	4.98364e-05	2.35881e-04
2023/12/26	21:15:33	ok	ok	282.8480	26.347	0.035568	20.09	64.599	11.199	58769854.164911	10	282.8266	5.57613e-05	4.42117e-04
2023/12/26	21:20:33	ok	ok	282.8320	26.353	0.035568	20.04	64.570	11.157	62955238.872113	8	282.9130	4.96607e-05	2.42026e-04
2023/12/26	21:25:33	ok	ok	282.8120	26.347	0.035568	20.01	64.607	11.146	61551395.945390	11	282.8471	5.11734e-05	2.25791e-04
2023/12/26	21:30:33	ok	ok	282.8180	26.349	0.035568	20.02	64.538	11.143	59828854.264018	10	282.8437	5.07686e-05	1.97000e-04
2023/12/26	21:35:33	--	ok	282.7720	26.342	0.035568	19.96	64.579	11.112	61350054.686739	11	282.8124	5.23305e-05	2.65737e-04
2023/12/26	21:35:40	ok	ok	283.0200	26.382	0.035581	19.96	64.599	11.115	61444035.020445	10	283.0634	5.29718e-05	2.28134e-04
2023/12/26	21:40:39	ok	ok	283.0440	26.383	0.035581	20.13	64.282	11.172	60235572.453214	8	283.0411	5.15750e-05	2.08851e-04
2023/12/26	21:45:39	ok	ok	283.0340	26.386	0.035581	20.18	64.247	11.193	63104537.431233	8	283.0894	5.13673e-05	1.85546e-04
2023/12/26	21:50:39	ok	ok	283.0480	26.392	0.035581	20.23	64.195	11.221	61793721.494203	9	283.0966	4.99648e-05	1.92329e-04
2023/12/26	21:55:39	ok	ok	283.0360	26.389	0.035581	20.23	64.224	11.226	62061388.339851	11	283.0474	5.11061e-05	1.47925e-04
2023/12/26	22:00:39	ok	ok	283.0360	26.382	0.035581	20.25	64.227	11.235	64216386.725791	12	283.0695	5.05167e-05	1.87851e-04
2023/12/26	22:05:39	ok	ok	283.0480	26.386	0.035581	20.29	64.224	11.263	65271280.000946	10	283.0578	5.24657e-05	1.71921e-04
2023/12/26	22:10:39	ok	ok	283.0440	26.386	0.035581	20.29	64.245	11.267	63692004.349893	6	283.0940	5.06547e-05	2.02003e-04
2023/12/26	22:15:39	ok	ok	282.9960	26.374	0.035581	20.18	64.460	11.231	64051787.911395	8	283.0493	4.98460e-05	1.69406e-04
2023/12/26	22:20:39	ok	ok	282.9640	26.369	0.035581	20.09	64.488	11.179	68175894.813814	3	282.9815	5.45873e-05	2.37100e-05
2023/12/26	22:25:39	ok	ok	282.9340	26.369	0.035581	19.99	64.543	11.125	62870263.367696	12	282.9248	5.21720e-05	2.46684e-04
2023/12/26	22:30:39	ok	ok	282.9040	26.364	0.035581	19.96	64.558	11.108	64474642.985256	8	282.9589	5.13557e-05	1.99800e-04
2023/12/26	22:35:39	ok	ok	282.9420	26.369	0.035581	20.07	64.341	11.137	63662514.323840	10	282.9842	5.09437e-05	1.62545e-04
2023/12/26	22:40:39	ok	ok	282.9500	26.371	0.035581	20.15	64.222	11.170	63251193.228554	11	282.9798	5.27408e-05	2.72584e-04
2023/12/26	22:45:39	ok	ok	282.9380	26.368	0.035581	20.16	64.195	11.176	64208149.162267	10	282.9759	5.20224e-05	1.94915e-04
2023/12/26	22:50:39	ok	ok	282.9480	26.367	0.035581	20.18	64.155	11.177	63825227.672331	10	282.9990	5.09399e-05	2.70525e-04
2023/12/26	22:55:39	ok	ok	282.9320	26.362	0.035581	20.18	64.144	11.176	63634388.230523	8	282.9764	5.06065e-05	1.75778e-04
2023/12/26	23:00:39	ok	ok	282.9760	26.375	0.035581	20.25	64.167	11.225	64357320.390815	9	283.0641	4.87090e-05	2.74737e-04
2023/12/26	23:05:39	ok	ok	282.9660	26.371	0.035581	20.25	64.205	11.232	66389279.581425	10	282.9885	5.20090e-05	1.79806e-04
2023/12/26	23:10:39	ok	ok	282.9180	26.360	0.035581	20.13	64.361	11.185	63616386.957337	11	282.9656	5.17344e-05	2.41517e-04
2023/12/26	23:15:39	ok	ok	282.8860	26.358	0.035581	20.08	64.465	11.167	65643080.827704	9	282.9418	5.01804e-05	1.57127e-04
2023/12/26	23:20:39	ok	ok	282.8580	26.349	0.035581	19.99	64.480	11.114	62844159.037785	10	282.9182	5.00976e-05	1.78371e-04
2023/12/26	23:25:39	ok	ok	282.8380	26.347	0.035581	19.96	64.466	11.092	62684214.247243	10	282.8788	5.03165e-05	2.45707e-04
2023/12/26	23:30:39	ok	ok	282.8440	26.351	0.035581	19.95	64.494	11.087	64229493.200224	9	282.8519	5.08472e-05	2.26802e-04
2023/12/26	23:35:39	ok	ok	282.8360	26.352	0.035581	19.93	64.392	11.060	62350268.725985	11	282.8737	5.18698e-05	2.53351e-04
2023/12/26	23:40:39	ok	ok	282.8480	26.352	0.035581	20.04	64.224	11.097	64653364.315030	10	282.8908	5.09220e-05	2.27045e-04
2023/12/26	23:45:39	ok	ok	282.8680	26.352	0.035581	20.08	64.240	11.128	62285844.752385	10	282.8837	5.04233e-05	1.69560e-04
2023/12/26	23:50:39	ok	ok	282.8940	26.354	0.035581	20.12	64.167	11.143	61715669.454715	9	282.8755	5.22167e-05	1.36424e-04
2023/12/26	23:55:39	ok	ok	282.8840	26.354	0.035581	20.15	64.118	11.152	64755770.571238	9	282.9193	5.10321e-05	1.99926e-04
2023/12/27	00:00:39	ok	ok	282.8580	26.351	0.035581	20.15	64.131	11.154	60074085.105470	6	282.8993	5.25419e-05	2.07065e-04
2023/12/27	00:05:39	ok	ok	282.8560	26.345	0.035581	20.13	64.181	11.154	61997574.939725	11	282.8717	5.29193e-05	1.74194e-04
2023/12/27	00:10:39	ok	ok	282.8640	26.351	0.035581	20.13	64.219	11.161	60928217.517759	12	282.8785	5.13719e-05	1.82459e-04
2023/12/27	00:15:39	ok	ok	282.8380	26.343	0.035581	20.02	64.366	11.113	61028369.876619	7	282.8972	4.99558e-05	2.05741e-04
2023/12/27	00:20:39	ok	ok	282.8420	26.346	0.035581	19.96	64.497	11.098	60027087.385575	6	282.9198	4.97795e-05	2.20773e-04
2023/12/27	00:25:39	--	ok	282.7780	26.328	0.035581	19.92	64.462	11.064	60535228.775361	10	282.8408	5.07421e-05	1.95355e-04
2023/12/27	00:25:46	ok	ok	283.0440	26.378	0.035593	19.92	64.442	11.060	57529603.072479	8	283.0704	5.31049e-05	2.03773e-04
2023/12/27	00:30:45	ok	ok	283.0040	26.369	0.035593	19.86	64.453	11.026	54660876.415133	13	283.0651	5.18171e-05	5.63200e-04
2023/12/27	00:35:45	ok	ok	282.9720	26.359	0.035593	19.81	64.562	11.009	55579846.840372	8	283.0248	5.00494e-05	2.13113e-04
2023/12/27	00:40:45	ok	ok	282.9840	26.364	0.035593	19.85	64.338	10.996	53803605.553919	10	283.0319	5.03535e-05	2.36491e-04
2023/12/27	00:45:45	ok	ok	283.0140	26.371	0.035593	19.99	64.259	11.076	54889518.467219	11	283.0435	5.15024e-05	2.28843e-04
2023/12/27	00:50:45	ok	ok	283.0240	26.369	0.035593	20.01	64.137	11.065	53729174.915675	12	283.0181	5.22634e-05	1.63552e-04
2023/12/27	00:55:45	ok	ok	283.0040	26.366	0.035593	20.02	64.182	11.081	58464847.325364	6	283.0673	5.04761e-05	2.59117e-04
2023/12/27	01:00:45	ok	ok	283.0160	26.367	0.035593	20.01	64.228	11.081	56439298.675621	7	283.0475	5.04135e-05	2.16010e-04
2023/12/27	01:05:45	ok	ok	283.0240	26.367	0.035593	20.04	64.173	11.089	55281998.241863	7	283.0564	5.18040e-05	2.23341e-04
2023/12/27	01:10:45	ok	ok	283.0420	26.366	0.035593	20.07	64.169	11.107	53158947.297907	14	283.0918	5.15526e-05	5.25068e-04
2023/12/27	01:15:45	ok	ok	283.0380	26.367	0.035593	20.11	64.094	11.122	55336588.603228	9	283.0680	5.12796e-05	2.12421e-04
2023/12/27	01:20:45	ok	ok	282.9900	26.359	0.035593	19.95	64.364	11.064	54392791.269448	10	283.0515	5.01822e-05	1.88430e-04
2023/12/27	01:25:45	ok	ok	282.9520	26.353	0.035593	19.88	64.424	11.030	54129837.882161	6	282.9804	5.24332e-05	2.41032e-04
2023/12/27	01:30:45	ok	ok	282.9540	26.356	0.035593	19.86	64.433	11.023	55281174.247748	7	282.9752	5.37069e-05	2.01583e-04
2023/12/27	01:35:45	ok	ok	282.9140	26.350	0.035593	19.82	64.485	11.004	53241517.837337	9	282.9500	5.03053e-05	2.14061e-04
2023/12/27	01:40:45	ok	ok	282.9600	26.360	0.035593	19.93	64.199	11.027	55455634.323850	10	282.9848	5.22521e-05	2.09340e-04
2023/12/27	01:45:45	ok	ok	282.9480	26.357	0.035593	19.93	64.199	11.027	56450862.637197	11	282.9719	5.32820e-05	2.42508e-04
2023/12/27	01:50:45	ok	ok	282.9720	26.361	0.035593	20.05	64.186	11.099	56805441.425295	11	283.0288	5.23767e-05	4.71528e-04
2023/12/27	01:55:45	ok	ok	282.9820	26.358	0.035593	20.07	64.099	11.095	57063637.560965	6	283.0269	5.05703e-05	2.30069e-04
2023/12/27	02:00:45	ok	ok	282.9680	26.357	0.035593	20.07	64.126	11.099	56245409.115251	7	282.9875	5.35925e-05	2.12398e-04
2023/12/27	02:05:45	ok	ok	282.9380	26.349	0.035593	20.07	64.117	11.098	61953394.281817	8	282.9817	5.09580e-05	1.52558e-04
2023/12/27	02:10:45	ok	ok	282.9320	26.352	0.035593	20.09	64.109	11.114	63043089.900275	8	282.9733	5.05525e-05	2.48559e-04
2023/12/27	02:15:45	ok	ok	282.9300	26.358	0.035593	20.11	64.196	11.139	63114372.449742	10	282.9460	5.26279e-05	1.99401e-04
2023/12/27	02:20:45	ok	ok	282.8820	26.350	0.035593	19.95	64.343	11.061	64277674.373626	6	282.9379	5.17140e-05	2.39029e-04
2023/12/27	02:25:45	ok	ok	282.8540	26.342	0.035593	19.88	64.456	11.035	62093778.922751	10	282.8820	5.09745e-05	1.95570e-04
2023/12/27	02:30:45	ok	ok	282.8400	26.338	0.035593	19.82	64.494	11.005	61141087.360210	8	282.8391	5.21850e-05	2.03885e-04
2023/12/27	02:35:45	ok	ok	282.8360	26.343	0.035593	19.88	64.300	11.009	64050736.116095	8	282.8756	5.13144e-05	2.22110e-04
2023/12/27	02:40:45	ok	ok	282.8420	26.341	0.035593	19.95	64.172	11.031	65984593.264225	6	282.8921	4.97878e-05	1.63028e-04
2023/12/27	02:45:45	ok	ok	282.8440	26.342	0.035593	19.99	64.114	11.051	65624951.341293	9	282.8709	5.07878e-05	1.91910e-04
2023/12/27	02:50:45	ok	ok	282.8560	26.344	0.035593	20.02	64.140	11.074	64577498.588879	10	282.8503	5.13328e-05	1.65271e-04
2023/12/27	02:55:45	ok	ok	282.8740	26.344	0.035593	20.05	64.144	11.092	63209680.923126	9	282.9095	5.01651e-05	2.17645e-04
2023/12/27	03:00:45	ok	ok	282.8500	26.343	0.035593	20.01	64.201	11.076	63437792.346567	8	282.9210	4.96679e-05	2.24221e-04
2023/12/27	03:05:45	ok	ok	282.8540	26.343	0.035593	20.05	64.123	11.088	63352186.125602	10	282.8908	5.07842e-05	2.08469e-04
2023/12/27	03:10:45	ok	ok	282.8500	26.345	0.035593	20.08	64.140	11.110	63577326.219690	10	282.8405	4.97640e-05	2.04097e-04
2023/12/27	03:15:45	ok	ok	282.8620	26.345	0.035593	20.05	64.215	11.104	64394597.839253	11	282.9074	4.94652e-05	2.66286e-04
2023/12/27	03:20:45	ok	ok	282.8020	26.340	0.035593	19.91	64.407	11.046	63100039.062354	11	282.8384	5.05829e-05	2.17457e-04
2023/12/27	03:25:45	--	ok	282.7900	26.335	0.035593	19.89	64.405	11.035	62500730.008962	12	282.8276	5.02255e-05	2.08175e-04
2023/12/27	03:25:52	ok	ok	282.9940	26.368	0.035605	19.91	64.387	11.042	60896283.739855	12	283.0728	4.86585e-05	1.49489e-04
2023/12/27	03:30:51	ok	ok	282.9780	26.363	0.035605	19.85	64.419	11.010	59849026.537656	10	283.0266	4.98414e-05	1.44310e-04
2023/12/27	03:35:51	ok	ok	283.0120	26.371	0.035605	20.01	64.149	11.067	54422750.925283	11	283.0542	4.98194e-05	1.64017e-04
2023/12/27	03:40:51	ok	ok	283.0320	26.373	0.035605	20.07	64.126	11.099	55007543.580943	12	283.1784	3.98802e-05	1.39868e-03
2023/12/27	03:45:51	ok	ok	283.0520	26.370	0.035605	20.09	64.100	11.112	54111567.697615	9	283.0822	5.02417e-05	1.77429e-04
2023/12/27	03:50:51	ok	ok	283.0780	26.370	0.035605	20.13	64.077	11.136	53638804.069198	11	283.1016	5.02783e-05	2.05208e-04
2023/12/27	03:55:51	ok	ok	283.0720	26.371	0.035605	20.13	64.016	11.125	54509648.934597	8	283.1194	5.17225e-05	2.18812e-04
2023/12/27	04:00:51	ok	ok	283.0640	26.375	0.035605	20.16	63.990	11.140	52940315.229111	11	283.1218	4.93939e-05	1.20240e-04
2023/12/27	04:05:51	--	ok	281.1900	26.369	0.035605	20.15	64.091	11.147	49636851.028714	10	283.1067	5.30739e-05	2.76898e-04
2023/12/27	04:05:58	--	ok	284.8680	26.703	0.03571	20.19	64.045	11.167	53840273.534175	12	284.9788	5.44166e-05	3.10148e-04
2023/12/27	04:06:05	ok	ok	282.9320	26.349	0.035603	20.15	64.080	11.145	55747204.446791	10	282.9934	5.18672e-05	2.35036e-04
2023/12/27	04:11:04	ok	ok	283.0280	26.363	0.035603	20.21	64.057	11.180	50322495.581844	12	283.0461	5.29733e-05	2.00915e-04
2023/12/27	04:16:04	ok	ok	283.0360	26.364	0.035603	20.26	64.007	11.207	49956512.360240	10	283.1190	5.15258e-05	1.48435e-04
2023/12/27	04:21:04	ok	ok	283.0080	26.358	0.035603	20.12	64.279	11.162	49842127.111688	7	283.0503	5.22367e-05	2.06876e-04
2023/12/27	04:26:04	ok	ok	282.9820	26.355	0.035603	20.08	64.302	11.138	49100179.452821	8	283.0428	5.13942e-05	2.26788e-04
2023/12/27	04:31:04	ok	ok	282.9440	26.352	0.035603	19.99	64.338	11.089	48506294.362980	12	282.9773	5.12507e-05	1.85678e-04
2023/12/27	04:36:04	ok	ok	282.9840	26.362	0.035603	20.15	64.100	11.149	49387903.951967	12	283.0383	5.18475e-05	1.99070e-04
2023/12/27	04:41:04	ok	ok	283.0180	26.354	0.035603	20.22	64.030	11.183	50733683.654194	12	283.0060	5.43799e-05	1.90229e-04
2023/12/27	04:46:04	ok	ok	283.0180	26.363	0.035603	20.23	64.132	11.210	48215263.643896	11	283.0300	5.34268e-05	2.20363e-04
2023/12/27	04:51:04	ok	ok	283.0060	26.356	0.035603	20.22	64.100	11.196	51060779.409745	8	283.0338	5.15530e-05	2.55683e-04
2023/12/27	04:56:04	ok	ok	282.9840	26.363	0.035603	20.23	64.073	11.200	51364054.559092	10	283.0044	5.24057e-05	1.97794e-04
2023/12/27	05:01:04	ok	ok	283.0040	26.364	0.035603	20.28	64.059	11.225	52371694.237031	11	283.0344	5.19481e-05	1.93345e-04
2023/12/27	05:06:04	ok	ok	283.0180	26.360	0.035603	20.29	64.091	11.240	52096177.105059	12	283.0465	5.16202e-05	2.61986e-04
2023/12/27	05:11:04	ok	ok	282.9880	26.365	0.035603	20.29	64.100	11.241	54564115.037939	12	283.1317	4.95278e-05	4.17773e-04
2023/12/27	05:16:04	ok	ok	283.0000	26.367	0.035603	20.36	63.990	11.269	54053665.246940	6	283.0677	5.16908e-05	2.42873e-04
2023/12/27	05:21:04	ok	ok	282.9920	26.359	0.035603	20.33	64.048	11.260	53269946.255165	9	283.0569	5.16642e-05	2.00947e-04
2023/12/27	05:26:04	ok	ok	282.9680	26.356	0.035603	20.25	64.227	11.235	55944203.289991	3	283.2764	5.56318e-05	8.31709e-04
2023/12/27	05:31:04	ok	ok	282.9180	26.349	0.035603	20.21	64.260	11.215	55268454.520117	9	283.0015	5.12183e-05	2.74554e-04
2023/12/27	05:36:04	ok	ok	282.9240	26.349	0.035603	20.19	64.250	11.203	55847099.976897	9	282.9808	5.23177e-05	1.74060e-04
2023/12/27	05:41:04	ok	ok	282.9700	26.358	0.035603	20.32	64.045	11.251	53301326.728489	13	283.0089	5.05919e-05	2.10302e-04
2023/12/27	05:46:04	ok	ok	282.9640	26.355	0.035603	20.37	64.004	11.280	56723975.195005	12	283.0002	5.23876e-05	1.99569e-04
2023/12/27	05:51:04	ok	ok	282.9620	26.356	0.035603	20.39	64.048	11.297	57920037.716534	11	283.0225	5.13659e-05	1.97937e-04
2023/12/27	05:56:04	ok	ok	282.9520	26.356	0.035603	20.40	64.050	11.308	58419154.028825	12	282.9916	5.08131e-05	2.21631e-04
2023/12/27	06:01:04	ok	ok	282.9460	26.358	0.035603	20.40	64.103	11.317	58265258.776530	10	283.0097	4.97750e-05	1.69236e-04
2023/12/27	06:06:04	ok	ok	282.9720	26.364	0.035603	20.47	63.943	11.335	58690356.318648	11	283.0261	5.19619e-05	2.79807e-04
2023/12/27	06:11:04	ok	ok	282.9520	26.357	0.035603	20.49	64.027	11.358	61480474.456809	9	283.0008	5.13572e-05	1.86230e-04
2023/12/27	06:16:04	ok	ok	282.9360	26.357	0.035603	20.46	64.041	11.343	60341191.871064	10	282.9675	5.02887e-05	1.76703e-04
2023/12/27	06:21:04	ok	ok	282.9480	26.351	0.035603	20.49	64.007	11.355	61665797.612054	11	283.0177	5.06075e-05	2.07681e-04
2023/12/27	06:26:04	ok	ok	282.9500	26.357	0.035603	20.49	64.099	11.371	62198502.879925	10	283.0400	4.97616e-05	2.82106e-04
2023/12/27	06:31:04	ok	ok	282.9000	26.355	0.035603	20.39	64.314	11.344	62589758.543876	10	282.9555	4.94298e-05	1.75954e-04
2023/12/27	06:36:04	ok	ok	282.8600	26.346	0.035603	20.33	64.302	11.305	60504651.528757	9	282.9267	4.96163e-05	1.74184e-04
2023/12/27	06:41:04	ok	ok	282.8540	26.351	0.035603	20.31	64.379	11.301	65228706.848989	11	282.8892	5.18256e-05	2.18994e-04
2023/12/27	06:46:04	ok	ok	282.8500	26.346	0.035603	20.35	64.283	11.310	64183210.788943	10	282.9318	5.03352e-05	2.03132e-04
2023/12/27	06:51:04	ok	ok	282.8760	26.353	0.035603	20.44	64.080	11.340	63040539.033866	9	282.9627	5.04518e-05	2.08349e-04
2023/12/27	06:56:04	ok	ok	282.8840	26.346	0.035603	20.49	64.099	11.371	63066593.432229	11	282.9049	5.15269e-05	2.00613e-04
2023/12/27	07:01:04	ok	ok	282.8720	26.350	0.035603	20.50	64.089	11.380	63442641.439986	8	282.9332	5.07316e-05	2.06764e-04
2023/12/27	07:06:04	ok	ok	282.9020	26.355	0.035603	20.54	64.027	11.396	63782502.661456	7	282.9434	5.08631e-05	2.35187e-04
2023/12/27	07:11:04	ok	ok	282.8780	26.349	0.035603	20.54	64.089	11.407	63227854.673208	11	282.9028	5.20997e-05	2.18330e-04
2023/12/27	07:16:04	ok	ok	282.8860	26.354	0.035603	20.54	64.045	11.399	66244411.027521	11	282.9271	5.35326e-05	3.39774e-04
2023/12/27	07:21:04	ok	ok	282.8760	26.348	0.035603	20.56	64.112	11.421	65309138.004958	8	282.9031	5.18939e-05	1.68914e-04
2023/12/27	07:26:04	ok	ok	282.8860	26.349	0.035603	20.59	64.096	11.438	63324015.533515	14	282.9288	5.10649e-05	3.38321e-04
2023/12/27	07:31:04	ok	ok	282.8940	26.346	0.035603	20.63	64.073	11.462	62090166.278300	13	282.9228	5.28178e-05	3.02435e-04
2023/12/27	07:36:04	ok	ok	282.8860	26.349	0.035603	20.63	64.073	11.462	63558788.285954	12	282.9155	5.09108e-05	2.47745e-04
2023/12/27	07:41:04	ok	ok	282.8980	26.354	0.035603	20.66	64.091	11.485	61575842.958477	9	282.9589	5.03913e-05	1.68175e-04
2023/12/27	07:46:04	ok	ok	282.8780	26.352	0.035603	20.60	64.273	11.480	60640046.495268	10	282.9097	5.15507e-05	2.40061e-04
2023/12/27	07:51:04	ok	ok	282.8600	26.341	0.035603	20.52	64.347	11.435	62379829.151246	10	282.8885	5.10145e-05	2.20227e-04
2023/12/27	07:56:04	ok	ok	282.8180	26.344	0.035603	20.52	64.338	11.433	62544515.334994	7	282.8993	5.09543e-05	1.99114e-04
2023/12/27	08:01:04	ok	ok	282.8200	26.340	0.035603	20.47	64.392	11.414	60079447.973780	12	282.8349	5.27697e-05	1.78628e-04
2023/12/27	08:06:04	ok	ok	282.8400	26.344	0.035603	20.54	64.128	11.413	58197909.198582	12	282.8693	5.29053e-05	4.29068e-04
2023/12/27	08:11:04	ok	ok	282.8740	26.345	0.035603	20.67	64.094	11.495	56357015.068890	11	282.9185	5.24365e-05	2.77705e-04
2023/12/27	08:16:04	ok	ok	282.8880	26.345	0.035603	20.70	64.077	11.511	56404259.900162	11	282.9484	5.16269e-05	1.96596e-04
2023/12/27	08:21:04	ok	ok	282.9000	26.345	0.035603	20.73	64.123	11.537	54389949.477613	12	282.9526	5.16483e-05	2.03147e-04
2023/12/27	08:26:04	ok	ok	282.8900	26.346	0.035603	20.76	64.086	11.551	53390017.325130	13	282.9396	5.39414e-05	4.29381e-04
2023/12/27	08:31:04	ok	ok	282.9180	26.351	0.035603	20.80	64.076	11.577	50636511.754557	11	282.9499	5.14434e-05	2.18312e-04
2023/12/27	08:36:04	ok	ok	282.9140	26.346	0.035603	20.82	64.048	11.581	52497217.731765	12	282.9623	5.12833e-05	2.51597e-04
2023/12/27	08:41:04	ok	ok	282.9080	26.346	0.035603	20.87	64.068	11.623	52108404.393419	11	282.9605	4.92349e-05	4.63422e-04
2023/12/27	08:46:04	ok	ok	282.9540	26.347	0.035603	20.89	64.041	11.627	48393731.394602	12	282.9866	5.33608e-05	2.07682e-04
2023/12/27	08:51:04	ok	ok	282.9540	26.348	0.035603	20.94	64.100	11.675	49710739.263245	11	282.9912	5.19017e-05	2.10300e-04
2023/12/27	08:56:04	ok	ok	282.9580	26.348	0.035603	20.94	64.073	11.670	50715060.446386	11	282.9965	5.32552e-05	3.60406e-04
2023/12/27	09:01:04	ok	ok	282.9640	26.353	0.035603	20.98	64.041	11.694	49374635.168848	12	282.9924	5.20173e-05	1.82435e-04
2023/12/27	09:06:04	ok	ok	282.9560	26.351	0.035603	21.00	64.044	11.705	49448329.326719	11	282.9920	5.21843e-05	2.04798e-04
2023/12/27	09:11:04	ok	ok	282.9760	26.354	0.035603	21.07	64.057	11.755	50783215.706501	10	283.0167	5.15401e-05	2.18529e-04
2023/12/27	09:16:04	ok	ok	282.9260	26.346	0.035603	20.91	64.332	11.700	52472362.510416	12	282.9333	5.24973e-05	2.72934e-04
2023/12/27	09:21:04	ok	ok	282.9080	26.346	0.035603	20.87	64.375	11.678	50634091.866588	13	282.9360	5.23501e-05	1.91700e-04
2023/12/27	09:26:04	ok	ok	282.9040	26.341	0.035603	20.90	64.196	11.666	51302001.531965	10	282.9386	5.38176e-05	2.20719e-04
2023/12/27	09:31:04	ok	ok	282.9280	26.351	0.035603	21.01	64.158	11.735	50002954.084945	8	282.9932	5.14410e-05	1.97485e-04
2023/12/27	09:36:04	ok	ok	282.9480	26.353	0.035603	21.10	64.030	11.772	54495043.102753	12	282.9842	5.13387e-05	1.98685e-04
2023/12/27	09:41:04	ok	ok	282.9340	26.357	0.035603	21.10	64.071	11.779	53191481.610024	14	282.9673	5.29958e-05	3.51122e-04
2023/12/27	09:46:04	ok	ok	282.9540	26.352	0.035603	21.14	64.118	11.815	53629655.400169	14	282.9696	5.39636e-05	3.87360e-04
2023/12/27	09:51:04	ok	ok	282.9580	26.362	0.035603	21.21	64.012	11.845	55556224.585496	14	283.0053	5.35124e-05	3.38884e-04
2023/12/27	09:56:04	ok	ok	282.9340	26.353	0.035603	21.20	64.018	11.837	58867880.811319	12	282.9607	5.11034e-05	1.95613e-04
2023/12/27	10:01:04	ok	ok	282.9300	26.352	0.035603	21.24	64.118	11.885	58053243.492726	11	282.9618	5.21290e-05	2.36463e-04
2023/12/27	10:06:04	ok	ok	282.9540	26.355	0.035603	21.27	64.123	11.904	59301941.644811	12	282.9657	5.67828e-05	4.67269e-04
2023/12/27	10:11:04	ok	ok	282.9340	26.352	0.035603	21.33	64.082	11.935	60151899.786108	13	282.9640	5.16700e-05	2.44314e-04
2023/12/27	10:16:04	ok	ok	282.9400	26.356	0.035603	21.36	64.007	11.941	59811122.969613	8	282.9884	5.00871e-05	2.55663e-04
2023/12/27	10:21:04	ok	ok	282.9360	26.352	0.035603	21.37	64.082	11.965	61044926.194356	11	282.9778	5.07165e-05	2.22128e-04
2023/12/27	10:26:04	ok	ok	282.9520	26.360	0.035603	21.47	64.027	12.023	63675844.357705	11	282.9851	5.01879e-05	1.93177e-04
2023/12/27	10:31:04	ok	ok	282.9340	26.356	0.035603	21.44	64.063	12.011	64078629.995571	8	282.9902	4.94016e-05	1.76215e-04
2023/12/27	10:36:04	ok	ok	282.9480	26.360	0.035603	21.48	64.112	12.048	63758629.345875	10	282.9889	5.13137e-05	3.29188e-04
2023/12/27	10:41:04	ok	ok	282.9480	26.359	0.035603	21.48	64.123	12.050	64749675.132668	11	282.9718	5.09243e-05	1.84435e-04
2023/12/27	10:46:04	ok	ok	282.9480	26.357	0.035603	21.54	64.082	12.083	64260469.535429	8	283.0031	5.00467e-05	1.86586e-04
2023/12/27	10:51:04	ok	ok	282.9460	26.355	0.035603	21.55	64.096	12.095	62713400.861739	10	282.9895	4.98491e-05	1.61402e-04
2023/12/27	10:56:04	ok	ok	282.9460	26.360	0.035603	21.57	64.160	12.117	66249794.112293	13	282.9511	5.12208e-05	3.53207e-04
2023/12/27	11:01:04	ok	ok	282.9460	26.358	0.035603	21.57	64.128	12.111	64919961.896577	11	282.9743	5.04251e-05	1.78426e-04
2023/12/27	11:06:04	ok	ok	282.9340	26.361	0.035603	21.61	64.167	12.150	67100474.904054	9	282.9855	4.94009e-05	1.83875e-04
2023/12/27	11:11:04	ok	ok	282.9280	26.357	0.035603	21.58	64.286	12.152	65650614.517779	12	282.9622	5.16676e-05	3.19141e-04
2023/12/27	11:16:04	ok	ok	282.8820	26.348	0.035603	21.45	64.494	12.101	65290092.164981	7	282.9387	5.00251e-05	1.61649e-04
2023/12/27	11:21:04	ok	ok	282.8580	26.346	0.035603	21.44	64.424	12.079	65488194.482523	8	282.9187	4.82482e-05	1.41502e-04
2023/12/27	11:26:04	ok	ok	282.8960	26.356	0.035603	21.57	64.190	12.123	66527818.484284	11	282.9227	5.30163e-05	3.49011e-04
2023/12/27	11:31:04	ok	ok	282.9020	26.356	0.035603	21.61	64.187	12.154	65595243.033329	8	282.9244	5.01964e-05	1.70261e-04
2023/12/27	11:36:04	ok	ok	282.9160	26.359	0.035603	21.67	64.126	12.182	63979592.062360	10	282.9737	4.84281e-05	2.00818e-04
2023/12/27	11:41:04	ok	ok	282.8940	26.354	0.035603	21.67	64.158	12.188	66700852.454367	8	282.9666	4.93211e-05	1.52390e-04
2023/12/27	11:46:04	ok	ok	282.9240	26.360	0.035603	21.74	64.213	12.249	68269744.383392	9	282.9703	5.14386e-05	4.19022e-04
2023/12/27	11:51:04	ok	ok	282.9160	26.356	0.035603	21.75	64.195	12.255	67618828.716112	9	282.9426	5.10136e-05	2.34119e-04
2023/12/27	11:56:04	ok	ok	282.9180	26.365	0.035603	21.78	64.199	12.275	69673110.018716	8	282.9264	5.38932e-05	3.91210e-04
2023/12/27	12:01:04	ok	ok	282.9100	26.353	0.035603	21.80	64.192	12.285	66758107.133736	12	282.9404	5.05640e-05	2.21367e-04
2023/12/27	12:06:04	ok	ok	282.9260	26.358	0.035603	21.81	64.196	12.295	67520526.522198	9	282.9768	5.21830e-05	4.64816e-04
2023/12/27	12:11:04	ok	ok	282.9140	26.358	0.035603	21.80	64.274	12.300	67398459.789047	9	282.9587	5.02721e-05	1.72955e-04
2023/12/27	12:16:04	ok	ok	282.9060	26.358	0.035603	21.84	64.251	12.326	64387511.318949	10	282.8978	5.40886e-05	2.23283e-04
2023/12/27	12:21:04	ok	ok	282.9220	26.359	0.035603	21.88	64.218	12.348	66897692.685441	12	282.9593	5.29325e-05	3.62524e-04
2023/12/27	12:26:04	ok	ok	282.9180	26.358	0.035603	21.92	64.186	12.373	67189437.137112	11	282.9418	5.18842e-05	1.87587e-04
2023/12/27	12:31:04	ok	ok	282.9060	26.359	0.035603	21.92	64.286	12.392	66620782.908626	9	282.9268	5.10853e-05	2.33552e-04
2023/12/27	12:36:04	ok	ok	282.9120	26.356	0.035603	21.96	64.204	12.407	69280628.095365	11	282.9367	5.21170e-05	1.67473e-04
2023/12/27	12:41:04	ok	ok	282.9160	26.356	0.035603	21.95	64.210	12.398	70521562.752768	10	282.9391	5.15473e-05	1.81629e-04
2023/12/27	12:46:04	ok	ok	282.9160	26.355	0.035603	21.98	64.318	12.438	68171870.149564	11	282.9427	5.06408e-05	1.75742e-04
2023/12/27	12:51:04	ok	ok	282.9080	26.354	0.035603	21.96	64.274	12.420	67364208.518421	9	282.9667	5.11953e-05	3.98891e-04
2023/12/27	12:56:04	ok	ok	282.9140	26.359	0.035603	22.01	64.283	12.452	67630339.122861	10	282.9766	5.17495e-05	6.03911e-04
2023/12/27	13:01:04	ok	ok	282.9040	26.354	0.035603	22.02	64.286	12.463	69055738.575761	10	282.9442	5.11530e-05	2.36832e-04
2023/12/27	13:06:04	ok	ok	282.8520	26.348	0.035603	21.89	64.488	12.412	66659545.781923	11	282.9342	4.90250e-05	2.69243e-04
2023/12/27	13:11:04	ok	ok	282.8280	26.345	0.035603	21.85	64.570	12.397	67335671.869507	8	282.8750	5.17380e-05	1.98729e-04
2023/12/27	13:16:04	ok	ok	282.8480	26.347	0.035603	21.88	64.434	12.390	66228376.146850	11	282.8913	5.03025e-05	2.20584e-04
2023/12/27	13:21:04	ok	ok	282.8640	26.349	0.035603	21.96	64.254	12.416	66771470.573528	10	282.9456	4.78460e-05	2.71721e-04
2023/12/27	13:26:04	ok	ok	282.8740	26.353	0.035603	22.01	64.295	12.455	65410979.247319	12	282.9218	5.07660e-05	3.29522e-04
2023/12/27	13:31:04	ok	ok	282.8640	26.344	0.035603	22.06	64.292	12.495	67184814.560255	12	282.9283	5.28257e-05	4.69392e-04
2023/12/27	13:36:04	--	ok	282.6400	26.305	0.035603	21.34	65.719	12.251	67218610.508083	9	282.6622	5.16717e-05	2.16478e-04
2023/12/27	13:36:11	ok	ok	282.9980	26.369	0.035623	21.37	65.693	12.266	66742022.515511	11	283.0302	5.38910e-05	3.89662e-04
2023/12/27	13:41:10	ok	ok	282.8280	26.343	0.035623	21.01	66.023	12.076	67872667.440612	12	282.8605	5.11923e-05	2.23563e-04
2023/12/27	13:46:10	--	ok	282.7280	26.329	0.035623	20.82	66.123	11.957	69349655.963813	12	282.7627	5.07312e-05	2.75316e-04
2023/12/27	13:46:17	ok	ok	283.0300	26.384	0.035639	20.83	66.078	11.958	68524032.099654	13	283.0535	5.03222e-05	6.14335e-04
2023/12/27	13:51:16	ok	ok	282.8960	26.367	0.035639	20.67	66.096	11.854	69841436.970073	11	282.9543	4.86233e-05	2.18565e-04
2023/12/27	13:56:16	ok	ok	282.8480	26.366	0.035639	20.52	66.149	11.755	70233338.199578	11	282.8823	5.16566e-05	2.73020e-04
2023/12/27	14:01:16	ok	ok	282.8000	26.357	0.035639	20.44	66.104	11.698	69542288.440923	12	282.8339	4.95724e-05	1.92712e-04
2023/12/27	14:06:16	--	ok	282.7600	26.346	0.035639	20.35	66.082	11.627	69830363.742166	11	282.8397	4.88321e-05	2.70730e-04
2023/12/27	14:06:23	ok	ok	283.0120	26.397	0.035652	20.37	66.069	11.644	67425725.993042	11	283.0805	5.20662e-05	2.54633e-04
2023/12/27	14:11:22	ok	ok	282.9360	26.384	0.035652	20.29	66.064	11.586	67871007.831023	10	283.0096	5.03263e-05	1.98309e-04
2023/12/27	14:16:22	ok	ok	282.9080	26.375	0.035652	20.18	66.076	11.512	71992380.574528	4	273.1190	1.15481e-03	8.99441e-03
2023/12/27	14:21:22	ok	ok	282.8600	26.370	0.035652	20.16	66.012	11.492	70069030.600799	12	282.8970	5.16917e-05	2.63530e-04
2023/12/27	14:26:22	ok	ok	282.8480	26.362	0.035652	20.08	66.018	11.436	72162380.291985	2	282.8233	6.32103e-05	3.17786e-16
2023/12/27	14:31:22	--	ok	282.7900	26.356	0.035652	20.08	65.939	11.422	71033552.618383	10	282.8627	5.04999e-05	2.46736e-04
2023/12/27	14:31:29	ok	ok	283.0540	26.403	0.035665	20.05	65.953	11.405	70954567.517222	7	283.1679	5.75562e-05	9.15908e-04
2023/12/27	14:36:28	ok	ok	282.9960	26.395	0.035665	19.98	65.982	11.364	69569271.453335	2	283.1771	2.68213e-05	4.01469e-16
2023/12/27	14:41:28	ok	ok	282.9680	26.391	0.035665	20.01	65.966	11.381	69584361.489221	11	283.0068	5.16917e-05	2.19484e-04
2023/12/27	14:46:28	ok	ok	282.9220	26.385	0.035665	19.93	65.975	11.332	71494613.972629	9	283.0188	4.98813e-05	1.84048e-04
2023/12/27	14:51:28	ok	ok	282.9000	26.376	0.035665	19.82	66.081	11.276	69052032.659766	2	282.9245	5.92406e-05	1.30980e-15
2023/12/27	14:56:28	ok	ok	282.8260	26.370	0.035665	19.74	66.067	11.218	69222681.638610	11	282.9037	4.91475e-05	1.69162e-04
2023/12/27	15:01:28	ok	ok	282.8420	26.366	0.035665	19.72	65.902	11.181	66772798.857207	11	282.9351	5.00479e-05	2.35879e-04
2023/12/27	15:06:28	ok	ok	282.8340	26.366	0.035665	19.75	65.875	11.194	65071562.963356	11	282.8800	5.22404e-05	2.57669e-04
2023/12/27	15:11:28	ok	ok	282.8040	26.366	0.035665	19.74	65.830	11.178	66101333.826996	11	282.8558	5.05833e-05	1.64930e-04
2023/12/27	15:16:28	--	ok	282.7960	26.359	0.035665	19.71	65.806	11.154	65579037.547025	8	282.8625	5.06275e-05	2.03308e-04
2023/12/27	15:16:35	ok	ok	283.0520	26.405	0.035676	19.77	65.776	11.187	74557174.517304	9	283.1506	5.23999e-05	2.71534e-04
2023/12/27	15:21:34	ok	ok	283.0100	26.397	0.035676	19.74	65.748	11.164	69413681.497320	3	283.0434	5.10983e-05	1.40353e-05
2023/12/27	15:26:34	ok	ok	282.9700	26.395	0.035676	19.69	65.724	11.131	70892213.989618	9	283.0393	5.13816e-05	2.35333e-04
2023/12/27	15:31:34	ok	ok	282.9420	26.392	0.035676	19.68	65.751	11.127	70967326.554646	6	283.0110	5.32741e-05	2.55502e-04
2023/12/27	15:36:34	ok	ok	282.9300	26.386	0.035676	19.65	65.716	11.102	70974724.125577	9	282.9731	5.33321e-05	2.18377e-04
2023/12/27	15:41:34	ok	ok	282.9260	26.386	0.035676	19.68	65.660	11.112	70640734.899539	10	282.9615	5.21025e-05	2.15167e-04
2023/12/27	15:46:34	ok	ok	282.8960	26.385	0.035676	19.69	65.673	11.123	75389156.647309	11	282.9929	4.88809e-05	1.67431e-04
2023/12/27	15:51:34	ok	ok	282.8800	26.378	0.035676	19.65	65.583	11.080	71295885.905411	11	282.9147	5.29537e-05	1.92584e-04
2023/12/27	15:56:34	ok	ok	282.8920	26.381	0.035676	19.64	65.551	11.066	72175195.144319	8	282.9883	5.01190e-05	1.85415e-04
2023/12/27	16:01:34	ok	ok	282.8760	26.373	0.035676	19.62	65.591	11.064	69507476.639116	10	282.9323	5.22660e-05	1.71015e-04
2023/12/27	16:06:34	ok	ok	282.8680	26.376	0.035676	19.64	65.542	11.064	72911975.603742	7	282.9417	5.08569e-05	1.75890e-04
2023/12/27	16:11:34	ok	ok	282.8520	26.374	0.035676	19.61	65.527	11.043	74617697.157047	10	282.9638	4.87879e-05	1.85195e-04
2023/12/27	16:16:34	ok	ok	282.8220	26.374	0.035676	19.58	65.605	11.038	75450953.576776	11	282.9004	4.96166e-05	1.34073e-04
2023/12/27	16:21:34	--	ok	282.7700	26.356	0.035676	19.45	65.702	10.972	73753514.854894	7	282.8443	5.04570e-05	1.65190e-04
2023/12/27	16:21:41	ok	ok	283.0320	26.411	0.03569	19.48	65.719	10.994	76872136.240394	8	283.0947	5.22817e-05	1.14263e-04
2023/12/27	16:26:40	ok	ok	282.9940	26.403	0.03569	19.45	65.664	10.966	72754977.447757	10	283.0353	5.08584e-05	1.19410e-04
2023/12/27	16:31:40	ok	ok	282.9880	26.403	0.03569	19.53	65.483	10.982	73822512.710202	9	283.0455	5.11646e-05	1.74235e-04
2023/12/27	16:36:40	ok	ok	282.9840	26.400	0.03569	19.53	65.412	10.970	73178355.230099	6	283.0575	5.18041e-05	1.65014e-04
2023/12/27	16:41:40	ok	ok	282.9840	26.403	0.03569	19.47	65.473	10.944	74084283.627855	5	230.9968	7.56363e-04	2.09179e-02
2023/12/27	16:46:40	ok	ok	282.9580	26.399	0.03569	19.50	65.428	10.954	76164991.972250	9	283.0492	5.07330e-05	1.82932e-04
2023/12/27	16:51:40	ok	ok	282.9740	26.397	0.03569	19.55	65.417	10.988	76393768.287205	9	283.0319	4.96888e-05	1.93676e-04
2023/12/27	16:56:40	ok	ok	282.9560	26.394	0.03569	19.53	65.412	10.970	73810462.578129	11	282.9952	5.07091e-05	2.38515e-04
2023/12/27	17:01:40	ok	ok	282.9260	26.395	0.03569	19.50	65.396	10.948	76122878.513436	11	282.9864	4.97962e-05	1.62456e-04
2023/12/27	17:06:40	ok	ok	282.9440	26.392	0.03569	19.54	65.382	10.973	74139007.368185	6	283.0022	5.05220e-05	2.06448e-04
2023/12/27	17:11:40	ok	ok	282.9140	26.388	0.03569	19.48	65.322	10.927	75494492.407762	8	282.9809	5.13144e-05	1.26060e-04
2023/12/27	17:16:40	ok	ok	282.9100	26.386	0.03569	19.54	65.322	10.963	73656816.578600	7	282.9799	4.97699e-05	1.61446e-04
2023/12/27	17:21:40	ok	ok	282.9260	26.387	0.03569	19.51	65.298	10.941	72759952.759283	11	282.9541	5.11044e-05	1.92655e-04
2023/12/27	17:26:40	ok	ok	282.9120	26.386	0.03569	19.53	65.270	10.946	73318565.337542	10	282.9718	4.96969e-05	1.37556e-04
2023/12/27	17:31:40	ok	ok	282.8920	26.384	0.03569	19.48	65.293	10.923	71491481.086425	11	282.9691	4.85539e-05	1.56978e-04
2023/12/27	17:36:40	ok	ok	282.8920	26.378	0.03569	19.51	65.267	10.935	73599418.079866	10	282.9739	4.94276e-05	1.88909e-04
2023/12/27	17:41:40	ok	ok	282.8900	26.383	0.03569	19.50	65.325	10.937	75534365.938757	9	282.9620	5.00846e-05	1.86882e-04
2023/12/27	17:46:40	ok	ok	282.8900	26.381	0.03569	19.51	65.277	10.937	71998046.680344	8	282.9313	5.15942e-05	2.31565e-04
2023/12/27	17:51:40	ok	ok	282.8800	26.380	0.03569	19.51	65.248	10.932	72813935.201089	8	282.9477	5.03320e-05	1.52206e-04
2023/12/27	17:56:40	ok	ok	282.8540	26.376	0.03569	19.44	65.316	10.899	73099541.336763	8	282.9147	5.03728e-05	2.15083e-04
2023/12/27	18:01:40	ok	ok	282.8400	26.372	0.03569	19.38	65.389	10.875	73716135.122358	2	282.8667	5.50866e-05	1.42097e-16
2023/12/27	18:06:40	ok	ok	282.8040	26.369	0.03569	19.31	65.449	10.839	72914837.743095	9	282.8896	5.05319e-05	1.94537e-04
2023/12/27	18:11:40	--	ok	282.7980	26.366	0.03569	19.34	65.312	10.835	74533812.486768	10	282.8664	5.22131e-05	1.47035e-04
2023/12/27	18:11:47	ok	ok	283.0600	26.407	0.035701	19.38	65.330	10.866	72994372.134590	4	283.3260	7.94143e-05	1.71639e-03
2023/12/27	18:16:46	ok	ok	283.0440	26.407	0.035701	19.41	65.263	10.871	71727756.012158	2	282.9467	7.77031e-05	2.00898e-16
2023/12/27	18:21:46	ok	ok	283.0260	26.408	0.035701	19.41	65.211	10.863	68654045.755575	7	283.1230	5.18292e-05	1.60821e-04
2023/12/27	18:26:46	ok	ok	283.0060	26.410	0.035701	19.43	65.203	10.872	68867337.509545	8	283.0776	5.38798e-05	1.27000e-04
2023/12/27	18:31:46	ok	ok	283.0220	26.405	0.035701	19.48	65.151	10.899	65202929.106182	9	283.1275	5.20408e-05	3.20411e-04
2023/12/27	18:36:46	ok	ok	283.0200	26.407	0.035701	19.48	65.142	10.897	66545669.317695	11	283.0552	5.50541e-05	2.02305e-04
2023/12/27	18:41:46	ok	ok	283.0180	26.401	0.035701	19.50	65.174	10.911	67770698.002232	9	283.1135	5.39949e-05	2.03093e-04
2023/12/27	18:46:46	ok	ok	283.0240	26.410	0.035701	19.53	65.119	10.921	66435570.283253	9	283.1453	5.22991e-05	2.11898e-04
2023/12/27	18:51:46	ok	ok	283.0220	26.402	0.035701	19.51	65.135	10.913	65205303.742049	9	283.1314	5.31980e-05	2.33260e-04
2023/12/27	18:56:46	ok	ok	283.0200	26.399	0.035701	19.50	65.115	10.901	60639810.167254	9	283.1307	5.07311e-05	2.28910e-04
2023/12/27	19:01:46	ok	ok	283.0020	26.402	0.035701	19.50	65.153	10.908	62708853.307643	10	283.0873	5.16203e-05	1.08359e-04
2023/12/27	19:06:46	ok	ok	283.0600	26.401	0.035701	19.54	65.110	10.928	58968782.839941	2	283.2000	1.17364e-04	2.00718e-16
2023/12/27	19:11:46	ok	ok	283.0040	26.398	0.035701	19.50	65.052	10.891	60739757.190162	9	283.0848	5.26749e-05	1.52747e-04
2023/12/27	19:16:46	ok	ok	283.0040	26.397	0.035701	19.51	65.115	10.910	62072582.475785	9	283.1106	5.18121e-05	2.38765e-04
2023/12/27	19:21:46	ok	ok	283.0020	26.397	0.035701	19.54	65.039	10.916	64902275.321081	11	283.0880	5.51061e-05	6.24784e-04
2023/12/27	19:26:46	ok	ok	282.9840	26.395	0.035701	19.47	65.220	10.902	61569937.065949	10	283.0375	5.46768e-05	1.64885e-04
2023/12/27	19:31:46	ok	ok	282.9380	26.386	0.035701	19.40	65.240	10.859	63272419.345941	10	283.0490	5.48468e-05	6.58675e-04
2023/12/27	19:36:46	ok	ok	282.9460	26.387	0.035701	19.41	65.211	10.863	59916101.606180	9	283.0062	5.28932e-05	1.44266e-04
2023/12/27	19:41:46	ok	ok	282.9480	26.391	0.035701	19.43	65.071	10.850	62265953.651360	9	283.0552	5.22443e-05	2.72830e-04
2023/12/27	19:46:46	ok	ok	282.9540	26.389	0.035701	19.45	65.097	10.871	62327191.862596	11	283.0369	5.26123e-05	1.21695e-04
2023/12/27	19:51:46	ok	ok	282.9560	26.390	0.035701	19.48	65.071	10.885	64108391.005894	8	283.0566	5.20958e-05	2.10983e-04
2023/12/27	19:56:46	ok	ok	282.9740	26.390	0.035701	19.48	65.051	10.882	63961747.210131	8	283.0533	5.21832e-05	1.62240e-04
2023/12/27	20:01:46	ok	ok	282.9420	26.388	0.035701	19.47	65.057	10.875	65212434.900854	10	283.0437	5.15816e-05	1.52536e-04
2023/12/27	20:06:46	ok	ok	282.9540	26.388	0.035701	19.51	65.055	10.900	64550082.720774	10	283.0317	5.23817e-05	2.05057e-04
2023/12/27	20:11:46	ok	ok	282.9420	26.388	0.035701	19.50	65.042	10.889	68549581.303824	10	283.0520	5.16083e-05	1.86381e-04
2023/12/27	20:16:46	ok	ok	282.9280	26.385	0.035701	19.48	65.080	10.887	70150124.362925	12	283.0052	5.22579e-05	1.99412e-04
2023/12/27	20:21:46	ok	ok	282.9140	26.387	0.035701	19.47	65.057	10.875	70111821.838911	8	282.9885	5.36231e-05	1.70223e-04
2023/12/27	20:26:46	ok	ok	282.9120	26.384	0.035701	19.45	65.046	10.863	69287747.260493	9	282.9969	5.26721e-05	2.36016e-04
2023/12/27	20:31:46	ok	ok	282.8880	26.383	0.035701	19.45	65.046	10.863	70818707.832359	12	282.9766	4.93876e-05	1.22890e-04
2023/12/27	20:36:46	ok	ok	282.9140	26.385	0.035701	19.48	65.051	10.882	74862340.341150	10	282.9715	5.21130e-05	1.54132e-04
2023/12/27	20:41:46	ok	ok	282.8640	26.374	0.035701	19.38	65.206	10.845	70788099.814588	12	282.9503	4.94407e-05	1.49350e-04
2023/12/27	20:46:46	ok	ok	282.8400	26.375	0.035701	19.31	65.257	10.807	72208375.537402	8	282.9083	5.18043e-05	1.74294e-04
2023/12/27	20:51:46	ok	ok	282.8240	26.370	0.035701	19.25	65.197	10.760	73737807.930051	9	282.9202	5.15374e-05	1.93003e-04
2023/12/27	20:56:46	ok	ok	282.8300	26.375	0.035701	19.34	65.078	10.796	74310108.850724	7	282.9157	5.22111e-05	1.99750e-04
2023/12/27	21:01:46	ok	ok	282.8640	26.377	0.035701	19.37	65.061	10.812	73514451.112086	10	282.9387	5.11795e-05	2.39830e-04
2023/12/27	21:06:46	ok	ok	282.8300	26.371	0.035701	19.37	65.032	10.808	75057271.902668	9	282.8873	5.31387e-05	1.93510e-04
2023/12/27	21:11:46	ok	ok	282.8320	26.370	0.035701	19.35	65.020	10.795	75855540.901375	9	282.9360	4.90506e-05	2.01597e-04
2023/12/27	21:16:46	ok	ok	282.8200	26.368	0.035701	19.37	65.074	10.814	77798545.033166	7	282.8953	5.14493e-05	2.43017e-04
2023/12/27	21:21:46	ok	ok	282.8260	26.370	0.035701	19.38	65.025	10.815	76939020.473626	9	282.8504	5.35646e-05	2.03980e-04
2023/12/27	21:26:46	ok	ok	282.8140	26.376	0.035701	19.38	64.993	10.809	75703730.115382	12	282.8823	4.98572e-05	1.74091e-04
2023/12/27	21:31:46	ok	ok	282.8220	26.374	0.035701	19.38	64.984	10.808	76295074.051019	8	282.8763	5.07821e-05	2.08932e-04
2023/12/27	21:36:46	ok	ok	282.8080	26.367	0.035701	19.37	64.982	10.799	76177073.383417	10	282.8738	5.05646e-05	2.32396e-04
2023/12/27	21:41:46	ok	ok	282.8060	26.365	0.035701	19.35	65.000	10.792	76684410.202229	11	282.8454	5.25326e-05	2.07963e-04
2023/12/27	21:46:46	--	ok	282.7720	26.361	0.035701	19.29	65.151	10.773	73164729.735042	10	282.8435	4.88710e-05	1.96207e-04
2023/12/27	21:46:53	ok	ok	283.0720	26.413	0.035714	19.34	65.078	10.796	79690442.822290	3	283.1060	5.37233e-05	2.50936e-05
2023/12/27	21:51:52	ok	ok	282.9580	26.392	0.035714	19.20	65.217	10.728	74473626.443233	11	282.9792	5.31299e-05	1.73241e-04
2023/12/27	21:56:52	ok	ok	282.9140	26.393	0.035714	19.13	65.248	10.689	74613175.195472	11	282.9533	5.17564e-05	2.04842e-04
2023/12/27	22:01:52	ok	ok	282.9280	26.388	0.035714	19.13	65.185	10.679	75402291.925355	12	282.9452	5.36160e-05	2.04841e-04
2023/12/27	22:06:52	ok	ok	282.9160	26.391	0.035714	19.15	65.069	10.677	74882557.034302	10	282.9901	5.03625e-05	2.00474e-04
2023/12/27	22:11:52	ok	ok	282.9100	26.390	0.035714	19.17	65.112	10.694	74216090.765890	12	283.0012	4.69403e-05	1.66727e-04
2023/12/27	22:16:52	ok	ok	282.9060	26.387	0.035714	19.15	64.997	10.665	74835893.353018	9	282.9716	5.10840e-05	1.74640e-04
2023/12/27	22:21:52	ok	ok	282.9060	26.386	0.035714	19.13	65.034	10.654	73697735.802270	12	282.9932	5.01766e-05	1.85650e-04
2023/12/27	22:26:52	ok	ok	282.9020	26.387	0.035714	19.14	64.997	10.657	75342828.137248	11	282.9744	5.17195e-05	1.42364e-04
2023/12/27	22:31:52	ok	ok	282.8860	26.386	0.035714	19.14	65.046	10.665	69053307.925761	12	282.9875	4.77776e-05	1.22307e-04
2023/12/27	22:36:52	ok	ok	282.8960	26.383	0.035714	19.17	64.991	10.674	71098505.362703	11	282.9592	5.26542e-05	1.69701e-04
2023/12/27	22:41:52	ok	ok	282.8860	26.380	0.035714	19.13	65.014	10.651	68677931.821604	9	282.9645	5.18570e-05	1.44954e-04
2023/12/27	22:46:52	ok	ok	282.8740	26.377	0.035714	19.15	64.936	10.655	72804352.395195	10	282.9472	5.24223e-05	1.73313e-04
2023/12/27	22:51:52	ok	ok	282.8900	26.379	0.035714	19.15	65.019	10.669	67953463.137663	8	282.9888	5.16400e-05	2.10994e-04
2023/12/27	22:56:52	ok	ok	282.8620	26.381	0.035714	19.04	65.142	10.619	66380796.472983	9	282.9462	5.17732e-05	2.16800e-04
2023/12/27	23:01:52	ok	ok	282.8260	26.370	0.035714	18.97	65.171	10.580	64684420.640147	9	282.9314	5.23805e-05	1.64173e-04
2023/12/27	23:06:52	ok	ok	282.8460	26.368	0.035714	18.93	65.206	10.559	62050410.367579	4	227.7030	1.63878e-03	2.56294e-02
2023/12/27	23:11:52	ok	ok	282.8160	26.369	0.035714	18.94	65.097	10.550	64073189.919436	10	282.8865	5.32414e-05	1.51450e-04
2023/12/27	23:16:52	ok	ok	282.8180	26.373	0.035714	18.97	65.039	10.558	63422027.745006	9	282.8947	5.22731e-05	1.71380e-04
2023/12/27	23:21:52	ok	ok	282.8080	26.370	0.035714	18.97	64.970	10.547	62896696.331613	11	282.9053	5.06440e-05	1.39502e-04
2023/12/27	23:26:52	ok	ok	282.8280	26.365	0.035714	19.01	64.996	10.576	59595733.443248	10	282.9434	5.06521e-05	1.52338e-04
2023/12/27	23:31:52	ok	ok	282.8620	26.366	0.035714	19.00	64.993	10.568	59597384.775641	7	283.1084	6.38826e-05	1.12915e-03
2023/12/27	23:36:52	ok	ok	282.8060	26.363	0.035714	18.96	64.968	10.537	61487226.242524	10	282.9009	5.23917e-05	2.42160e-04
2023/12/27	23:41:52	--	ok	282.7980	26.360	0.035714	18.99	64.941	10.551	60921946.260021	10	282.8706	5.34401e-05	2.07829e-04
2023/12/27	23:41:59	ok	ok	283.0280	26.400	0.035726	19.01	64.945	10.568	70337204.840301	13	283.1436	5.53732e-05	5.95819e-04
2023/12/27	23:46:58	ok	ok	282.9960	26.399	0.035726	18.99	64.929	10.549	64479006.779654	11	283.0662	5.29369e-05	1.84462e-04
2023/12/27	23:51:58	ok	ok	282.9900	26.397	0.035726	19.00	64.913	10.555	64556535.867658	10	283.1227	5.06982e-05	2.52878e-04
2023/12/27	23:56:58	ok	ok	282.9640	26.396	0.035726	18.97	64.927	10.540	68270490.284270	9	283.0757	5.12762e-05	1.81098e-04
2023/12/28	00:01:58	ok	ok	282.9980	26.397	0.035726	19.00	64.872	10.548	64833135.723265	9	283.0676	5.27310e-05	1.81516e-04
2023/12/28	00:06:58	ok	ok	282.9540	26.395	0.035726	18.94	65.034	10.539	65994901.747156	10	283.0604	4.95315e-05	1.58890e-04
2023/12/28	00:11:58	ok	ok	282.9080	26.390	0.035726	18.86	65.083	10.494	69983808.343890	9	282.9974	5.26490e-05	1.62356e-04
2023/12/28	00:16:58	ok	ok	282.9240	26.384	0.035726	18.78	65.180	10.459	66993764.305300	6	282.9805	6.15011e-05	3.27635e-04
2023/12/28	00:21:58	ok	ok	282.8920	26.384	0.035726	18.76	65.075	10.432	69608083.961329	9	282.9531	5.09234e-05	1.49051e-04
2023/12/28	00:26:58	ok	ok	282.8980	26.387	0.035726	18.83	64.924	10.452	69774340.607055	10	282.9939	5.05510e-05	1.18792e-04
2023/12/28	00:31:58	ok	ok	282.8900	26.383	0.035726	18.83	64.968	10.459	69656693.442496	10	282.9513	5.18214e-05	1.86092e-04
2023/12/28	00:36:58	ok	ok	282.8820	26.383	0.035726	18.80	64.920	10.433	71060619.244213	8	282.9663	5.16801e-05	1.96366e-04
2023/12/28	00:41:58	ok	ok	282.8840	26.382	0.035726	18.80	64.952	10.439	70767961.619448	10	282.9346	5.23103e-05	1.63706e-04
2023/12/28	00:46:58	ok	ok	282.8720	26.379	0.035726	18.83	64.915	10.451	71975289.609548	8	282.9460	5.16646e-05	1.50844e-04
2023/12/28	00:51:58	ok	ok	282.8940	26.379	0.035726	18.82	64.973	10.450	71251812.524423	4	283.7413	-2.93590e-05	9.68690e-04
2023/12/28	00:56:58	ok	ok	282.8480	26.374	0.035726	18.80	64.920	10.433	70602959.905733	11	282.9405	4.77269e-05	1.34080e-04
2023/12/28	01:01:58	ok	ok	282.8840	26.379	0.035726	18.79	64.929	10.427	70483182.129374	4	225.8245	1.87651e-03	2.07127e-02
2023/12/28	01:06:58	ok	ok	282.8520	26.381	0.035726	18.78	64.915	10.416	71620790.703168	8	282.9371	4.95023e-05	2.11596e-04
2023/12/28	01:11:58	ok	ok	282.8260	26.369	0.035726	18.79	64.970	10.433	71804321.209079	10	282.9090	4.91542e-05	2.03144e-04
2023/12/28	01:16:58	ok	ok	282.8420	26.377	0.035726	18.79	64.909	10.423	73540567.361379	11	282.8802	5.28797e-05	2.13626e-04
2023/12/28	01:21:58	ok	ok	282.8600	26.377	0.035726	18.80	64.872	10.426	73749983.738617	8	282.9306	5.13199e-05	1.70587e-04
2023/12/28	01:26:58	ok	ok	282.8100	26.366	0.035726	18.69	65.064	10.388	71068379.420485	8	282.8687	5.10119e-05	2.14056e-04
2023/12/28	01:31:58	--	ok	282.7880	26.366	0.035726	18.65	65.110	10.369	72414585.470580	9	282.7984	5.51578e-05	2.04406e-04
2023/12/28	01:32:05	ok	ok	283.0380	26.404	0.035738	18.66	65.051	10.367	71932964.674489	4	213.8245	3.24703e-03	3.62610e-02
2023/12/28	01:37:04	ok	ok	282.9540	26.394	0.035738	18.59	65.119	10.334	70543833.518061	8	283.0697	4.90830e-05	2.61920e-04
2023/12/28	01:42:04	ok	ok	282.9860	26.402	0.035738	18.69	64.945	10.369	71962939.099791	8	283.0102	5.18707e-05	1.24956e-04
2023/12/28	01:47:04	ok	ok	282.9840	26.400	0.035738	18.69	64.901	10.362	72263733.798842	9	283.0405	5.11669e-05	1.80627e-04
2023/12/28	01:52:04	ok	ok	282.9680	26.398	0.035738	18.70	64.915	10.372	71529454.634641	9	283.0286	5.17445e-05	1.93929e-04
2023/12/28	01:57:04	ok	ok	282.9740	26.399	0.035738	18.72	64.837	10.368	73654246.151393	8	283.0528	4.97364e-05	1.75944e-04
2023/12/28	02:02:04	ok	ok	282.9720	26.399	0.035738	18.73	64.860	10.381	72341457.366797	8	283.0609	5.00804e-05	2.22909e-04
2023/12/28	02:07:04	ok	ok	282.9800	26.401	0.035738	18.75	64.851	10.388	72713427.689601	9	283.0738	5.03861e-05	1.95096e-04
2023/12/28	02:12:04	ok	ok	282.9680	26.397	0.035738	18.75	64.863	10.390	68893060.922781	9	283.0255	5.14159e-05	2.01733e-04
2023/12/28	02:17:04	ok	ok	282.9640	26.398	0.035738	18.75	64.851	10.388	70005110.854896	10	283.0424	4.98641e-05	1.69332e-04
2023/12/28	02:22:04	ok	ok	282.9840	26.400	0.035738	18.80	64.872	10.426	71447870.807773	12	283.0170	5.36842e-05	3.71571e-04
2023/12/28	02:27:04	ok	ok	282.9600	26.399	0.035738	18.76	64.895	10.403	71968598.464692	12	283.0210	5.28600e-05	3.67713e-04
2023/12/28	02:32:04	ok	ok	282.9680	26.401	0.035738	18.82	64.804	10.423	71913736.692714	8	283.0476	5.01733e-05	2.34382e-04
2023/12/28	02:37:04	ok	ok	282.9540	26.390	0.035738	18.78	64.877	10.410	71010703.994483	7	283.0316	5.26120e-05	2.48532e-04
2023/12/28	02:42:04	ok	ok	282.9480	26.399	0.035738	18.79	64.819	10.409	72056295.174725	10	282.9688	5.77823e-05	3.93205e-04
2023/12/28	02:47:04	ok	ok	282.9660	26.396	0.035738	18.76	64.823	10.392	68460523.076651	10	282.9923	5.25199e-05	2.00408e-04
2023/12/28	02:52:04	ok	ok	282.9260	26.389	0.035738	18.69	64.993	10.376	69793751.293450	9	282.9787	5.15343e-05	2.00228e-04
2023/12/28	02:57:04	ok	ok	282.9100	26.388	0.035738	18.65	65.029	10.356	69795176.025403	10	282.9881	5.14915e-05	2.63360e-04
2023/12/28	03:02:04	ok	ok	282.9080	26.388	0.035738	18.66	64.968	10.354	71977878.058079	10	282.9693	5.13997e-05	1.52454e-04
2023/12/28	03:07:04	ok	ok	282.9160	26.391	0.035738	18.70	64.915	10.372	67361749.029132	9	282.9886	5.09962e-05	2.32870e-04
2023/12/28	03:12:04	ok	ok	282.9400	26.391	0.035738	18.72	64.837	10.368	70943046.621919	4	285.3674	-2.02973e-04	2.10266e-03
2023/12/28	03:17:04	ok	ok	282.9120	26.388	0.035738	18.76	64.773	10.384	66301123.645228	6	283.0055	5.13251e-05	1.84832e-04
2023/12/28	03:22:04	ok	ok	282.9380	26.400	0.035738	18.80	64.768	10.409	69745827.351731	8	283.0152	5.25784e-05	1.58764e-04
2023/12/28	03:27:04	ok	ok	282.9280	26.391	0.035738	18.79	64.799	10.406	66260437.662068	7	282.9973	5.35008e-05	2.57961e-04
2023/12/28	03:32:04	ok	ok	282.9240	26.390	0.035738	18.79	64.767	10.401	69239608.037556	10	283.0265	5.05323e-05	1.71745e-04
2023/12/28	03:37:04	ok	ok	282.9380	26.393	0.035738	18.80	64.749	10.406	68428743.119553	10	283.0213	5.13207e-05	1.72048e-04
2023/12/28	03:42:04	ok	ok	282.9580	26.389	0.035738	18.80	64.822	10.418	65932604.148226	5	232.1189	8.19458e-04	2.12090e-02
2023/12/28	03:47:04	ok	ok	282.9360	26.388	0.035738	18.83	64.773	10.428	67386122.459183	10	283.0036	5.19097e-05	2.10909e-04
2023/12/28	03:52:04	ok	ok	282.9420	26.390	0.035738	18.86	64.749	10.440	65996533.559503	8	282.9913	5.14308e-05	1.85139e-04
2023/12/28	03:57:04	ok	ok	282.9320	26.385	0.035738	18.86	64.749	10.440	68002688.777628	7	283.0193	5.18504e-05	2.00918e-04
2023/12/28	04:02:04	ok	ok	282.9300	26.385	0.035738	18.82	64.782	10.420	65561481.632171	12	283.0316	5.00463e-05	2.78834e-04
2023/12/28	04:07:04	ok	ok	282.9580	26.387	0.035738	18.83	64.785	10.430	63527635.836432	2	282.9473	5.98215e-05	2.00898e-16
2023/12/28	04:12:04	ok	ok	282.8900	26.378	0.035738	18.75	64.955	10.405	63520732.825699	8	282.9773	5.32965e-05	1.51511e-04
2023/12/28	04:17:04	ok	ok	282.8740	26.382	0.035738	18.66	64.988	10.358	64004422.561665	8	282.9627	5.43532e-05	2.11317e-04
2023/12/28	04:22:04	ok	ok	282.8740	26.381	0.035738	18.69	64.964	10.372	63513063.895226	7	283.0310	5.03633e-05	3.34994e-04
2023/12/28	04:27:04	ok	ok	282.8860	26.383	0.035738	18.78	64.817	10.401	59168942.700023	8	282.9768	5.20415e-05	1.68206e-04
2023/12/28	04:32:04	ok	ok	282.8900	26.376	0.035738	18.75	64.771	10.375	61460786.285711	10	282.9592	5.29175e-05	2.15533e-04
2023/12/28	04:37:04	ok	ok	282.8900	26.381	0.035738	18.78	64.826	10.402	59712061.636110	11	282.9324	5.59973e-05	1.61728e-04
2023/12/28	04:42:04	ok	ok	282.8880	26.380	0.035738	18.79	64.767	10.401	64095315.172694	10	282.9632	5.39880e-05	2.41293e-04
2023/12/28	04:47:04	ok	ok	282.8880	26.380	0.035738	18.79	64.787	10.404	61424386.786528	9	283.0058	5.19211e-05	2.05294e-04
2023/12/28	04:52:04	ok	ok	282.8940	26.385	0.035738	18.78	64.785	10.395	59884273.093615	9	282.9838	5.27475e-05	2.08182e-04
2023/12/28	04:57:04	ok	ok	282.8920	26.383	0.035738	18.82	64.782	10.420	62144133.763211	10	282.9713	5.23910e-05	1.42269e-04
2023/12/28	05:02:04	ok	ok	282.8940	26.379	0.035738	18.86	64.727	10.437	60055884.963427	9	282.9896	5.18124e-05	1.46773e-04
2023/12/28	05:07:04	ok	ok	282.8940	26.377	0.035738	18.83	64.805	10.433	59274210.717314	12	282.9752	5.25022e-05	1.53739e-04
2023/12/28	05:12:04	ok	ok	282.8960	26.381	0.035738	18.87	64.759	10.452	61729350.516008	8	282.9915	5.13561e-05	1.57165e-04
2023/12/28	05:17:04	ok	ok	282.8900	26.380	0.035738	18.84	64.776	10.437	60782123.796969	10	283.0173	5.09411e-05	2.30562e-04
2023/12/28	05:22:04	ok	ok	282.8600	26.375	0.035738	18.87	64.771	10.454	62473871.397921	12	282.9783	4.92712e-05	1.17493e-04
2023/12/28	05:27:04	ok	ok	282.8860	26.379	0.035738	18.89	64.744	10.458	63952940.183882	9	282.9767	5.31086e-05	2.16899e-04
2023/12/28	05:32:04	ok	ok	282.9040	26.378	0.035738	18.86	64.698	10.432	62206963.455723	10	282.9601	5.55589e-05	2.75656e-04
2023/12/28	05:37:04	ok	ok	282.8520	26.372	0.035738	18.80	64.872	10.426	64173178.786065	9	282.9448	5.20964e-05	1.38562e-04
2023/12/28	05:42:04	ok	ok	282.8380	26.370	0.035738	18.75	64.973	10.407	61845013.659480	9	282.9416	5.13705e-05	2.43018e-04
2023/12/28	05:47:04	ok	ok	282.8160	26.370	0.035738	18.69	65.025	10.381	67155242.320997	8	282.9252	5.18748e-05	2.12080e-04
2023/12/28	05:52:04	ok	ok	282.8340	26.376	0.035738	18.75	64.842	10.386	66908559.794911	9	282.9054	5.35233e-05	2.51717e-04
2023/12/28	05:57:04	ok	ok	282.8380	26.371	0.035738	18.82	64.791	10.421	67036083.096594	7	282.9077	5.26170e-05	1.91737e-04
2023/12/28	06:02:04	ok	ok	282.8400	26.373	0.035738	18.83	64.744	10.423	68162815.392112	9	282.9625	5.04900e-05	2.56712e-04
2023/12/28	06:07:04	ok	ok	282.8320	26.375	0.035738	18.83	64.805	10.433	67950138.512416	7	282.9631	4.96492e-05	2.79998e-04
2023/12/28	06:12:04	ok	ok	282.8200	26.367	0.035738	18.80	64.730	10.403	71613171.785813	9	282.9367	4.87955e-05	2.45695e-04
2023/12/28	06:17:04	ok	ok	282.8340	26.369	0.035738	18.86	64.799	10.449	70960903.957474	12	282.8799	5.15035e-05	2.51593e-04
2023/12/28	06:22:04	ok	ok	282.8320	26.372	0.035738	18.87	64.759	10.452	69635441.855654	7	282.9166	5.02899e-05	1.84661e-04
2023/12/28	06:27:04	ok	ok	282.8400	26.372	0.035738	18.87	64.759	10.452	67522454.704856	10	282.9130	4.89535e-05	1.72789e-04
2023/12/28	06:32:04	ok	ok	282.8260	26.367	0.035738	18.86	64.727	10.437	70352737.427469	8	282.9015	5.03915e-05	1.25393e-04
2023/12/28	06:37:04	ok	ok	282.8160	26.369	0.035738	18.87	64.781	10.455	73446292.198391	10	282.8656	5.30870e-05	1.71784e-04
2023/12/28	06:42:04	ok	ok	282.8160	26.369	0.035738	18.90	64.755	10.468	71545929.088281	10	282.8845	5.10457e-05	1.78750e-04
2023/12/28	06:47:04	ok	ok	282.8220	26.368	0.035738	18.91	64.819	10.486	71363262.303123	10	282.8490	5.47399e-05	2.29510e-04
2023/12/28	06:52:04	ok	ok	282.8220	26.370	0.035738	18.90	64.805	10.476	70900250.195974	7	282.8736	5.16336e-05	1.55025e-04
2023/12/28	06:57:04	ok	ok	282.8100	26.371	0.035738	18.89	64.814	10.469	70578298.055509	8	282.8863	4.98804e-05	1.89621e-04
2023/12/28	07:02:04	ok	ok	282.8120	26.367	0.035738	18.93	64.790	10.492	70822452.722069	11	282.8653	5.07464e-05	1.55686e-04
2023/12/28	07:07:04	ok	ok	282.8100	26.366	0.035738	18.93	64.800	10.493	71921891.771042	7	282.8550	5.18376e-05	1.11125e-04
2023/12/28	07:12:04	ok	ok	282.8000	26.359	0.035738	18.79	64.961	10.432	74115483.909922	5	282.7916	6.74677e-05	1.97972e-04
2023/12/28	07:17:04	--	ok	282.7600	26.364	0.035738	18.76	64.996	10.419	70882743.527492	7	282.8200	5.10865e-05	2.43771e-04
2023/12/28	07:17:11	ok	ok	283.0320	26.411	0.035751	18.76	64.936	10.410	68368759.250238	7	283.0841	5.18253e-05	1.24271e-04
2023/12/28	07:22:10	ok	ok	282.9880	26.409	0.035751	18.78	64.897	10.413	72573014.282927	6	283.0433	5.27369e-05	1.43616e-04
2023/12/28	07:27:10	ok	ok	283.0000	26.405	0.035751	18.80	64.781	10.411	71675191.770902	10	283.0738	5.12736e-05	1.50376e-04
2023/12/28	07:32:10	ok	ok	282.9880	26.405	0.035751	18.82	64.791	10.421	67422578.125847	12	283.0648	4.90076e-05	1.66059e-04
2023/12/28	07:37:10	ok	ok	282.9820	26.400	0.035751	18.84	64.776	10.437	67461993.642530	7	283.0209	5.17160e-05	1.72080e-04
2023/12/28	07:42:10	ok	ok	282.9840	26.405	0.035751	18.86	64.810	10.450	69898517.256519	10	283.0526	4.93866e-05	1.66465e-04
2023/12/28	07:47:10	ok	ok	282.9960	26.404	0.035751	18.87	64.791	10.457	69750694.856939	13	283.0343	5.22599e-05	1.94211e-04
2023/12/28	07:52:10	ok	ok	282.9700	26.399	0.035751	18.83	64.814	10.435	67701777.562581	7	283.0438	5.21315e-05	2.01985e-04
2023/12/28	07:57:10	ok	ok	282.9820	26.399	0.035751	18.84	64.808	10.442	69036541.022682	12	283.0352	5.26918e-05	1.58315e-04
2023/12/28	08:02:10	ok	ok	283.0060	26.398	0.035751	18.87	64.800	10.459	67729999.356235	5	283.4134	5.59956e-05	1.22613e-03
2023/12/28	08:07:10	ok	ok	282.9880	26.402	0.035751	18.86	64.849	10.457	70230210.273788	6	283.0460	5.29552e-05	1.73151e-04
2023/12/28	08:12:10	ok	ok	282.9860	26.398	0.035751	18.87	64.781	10.455	68703294.939782	10	283.0516	5.15362e-05	1.82983e-04
2023/12/28	08:17:10	ok	ok	282.9840	26.398	0.035751	18.89	64.773	10.462	68687218.523785	9	283.0057	5.63113e-05	2.10444e-04
2023/12/28	08:22:10	ok	ok	282.9760	26.397	0.035751	18.90	64.796	10.474	68664018.620294	9	283.0391	5.17392e-05	1.44907e-04
2023/12/28	08:27:10	ok	ok	282.9720	26.397	0.035751	18.89	64.833	10.472	65357735.308235	9	283.0419	5.31413e-05	1.56844e-04
2023/12/28	08:32:10	ok	ok	282.9780	26.399	0.035751	18.86	64.810	10.450	64585187.946620	12	283.0393	5.36388e-05	1.35416e-04
2023/12/28	08:37:10	ok	ok	282.9520	26.392	0.035751	18.89	64.842	10.474	63258301.344818	9	283.0212	5.44744e-05	1.78564e-04
2023/12/28	08:42:10	ok	ok	282.9520	26.391	0.035751	18.83	64.886	10.446	63861545.182217	9	283.0314	5.22319e-05	1.80740e-04
2023/12/28	08:47:10	ok	ok	282.9480	26.389	0.035751	18.79	64.950	10.430	60683671.059322	11	283.0144	5.24182e-05	1.70066e-04
2023/12/28	08:52:10	ok	ok	282.9500	26.391	0.035751	18.76	65.005	10.421	64551945.024256	7	283.0858	7.11220e-05	1.17532e-03
2023/12/28	08:57:10	ok	ok	282.9280	26.389	0.035751	18.82	64.822	10.426	69014623.284423	10	283.0224	5.23984e-05	1.51826e-04
2023/12/28	09:02:10	ok	ok	282.9280	26.387	0.035751	18.83	64.845	10.439	66238724.523624	9	282.9770	5.44857e-05	1.66279e-04
2023/12/28	09:07:10	ok	ok	282.9480	26.389	0.035751	18.89	64.833	10.472	63151514.010756	11	283.0401	5.39847e-05	2.55172e-04
2023/12/28	09:12:10	ok	ok	282.9300	26.394	0.035751	18.89	64.794	10.466	67321614.549515	9	283.0127	5.21922e-05	1.69953e-04
2023/12/28	09:17:10	ok	ok	282.9520	26.393	0.035751	18.91	64.819	10.486	66716864.372312	9	282.9904	5.42744e-05	1.85427e-04
2023/12/28	09:22:10	ok	ok	282.9440	26.392	0.035751	18.90	64.785	10.473	66425966.091218	9	283.0457	5.19854e-05	2.51878e-04
2023/12/28	09:27:10	ok	ok	282.9500	26.395	0.035751	18.97	64.787	10.518	67674075.306634	9	283.0397	5.27858e-05	1.76093e-04
2023/12/28	09:32:10	ok	ok	282.9300	26.395	0.035751	18.93	64.810	10.495	68633078.452451	9	283.0155	5.17977e-05	1.64066e-04
2023/12/28	09:37:10	ok	ok	282.9740	26.395	0.035751	18.94	64.804	10.502	68478212.951372	4	277.6328	2.07003e-04	1.75151e-02
2023/12/28	09:42:10	ok	ok	282.9520	26.396	0.035751	18.97	64.796	10.519	68889467.553593	10	283.0221	5.10920e-05	1.40647e-04
2023/12/28	09:47:10	ok	ok	282.9420	26.392	0.035751	18.99	64.778	10.524	70972092.647639	12	283.0091	5.61252e-05	4.33991e-04
2023/12/28	09:52:10	ok	ok	282.9320	26.390	0.035751	18.97	64.796	10.519	73274050.269998	9	283.0284	4.92996e-05	1.61221e-04
2023/12/28	09:57:10	ok	ok	282.9380	26.390	0.035751	19.01	64.794	10.544	75918317.682293	7	283.0084	5.31422e-05	2.58327e-04
2023/12/28	10:02:10	ok	ok	282.9300	26.391	0.035751	19.01	64.833	10.550	76384424.303579	6	283.0341	5.09838e-05	2.06540e-04
2023/12/28	10:07:10	ok	ok	282.9340	26.395	0.035751	19.04	64.787	10.561	75136224.391755	8	283.0242	5.10742e-05	1.55744e-04
2023/12/28	10:12:10	ok	ok	282.9360	26.390	0.035751	19.03	64.714	10.540	76244252.758173	13	282.9977	5.44475e-05	3.57721e-04
2023/12/28	10:17:10	ok	ok	282.9480	26.394	0.035751	19.04	64.727	10.551	76228555.868769	4	283.5834	-8.01452e-06	7.09835e-04
2023/12/28	10:22:10	ok	ok	282.9280	26.391	0.035751	19.10	64.785	10.595	74284680.881152	10	283.0265	4.84455e-05	1.45439e-04
2023/12/28	10:27:10	ok	ok	282.9320	26.389	0.035751	19.07	64.721	10.568	74124317.535897	9	282.9358	5.54773e-05	2.57314e-04
2023/12/28	10:32:10	ok	ok	282.9240	26.392	0.035751	19.06	64.831	10.576	73456611.974385	9	282.9626	5.36309e-05	2.38716e-04
2023/12/28	10:37:10	ok	ok	282.9280	26.393	0.035751	19.09	64.773	10.585	76462276.900229	7	283.0124	5.14470e-05	1.56846e-04
2023/12/28	10:42:10	ok	ok	282.9320	26.387	0.035751	19.09	64.773	10.585	75603157.734879	9	282.9716	5.28158e-05	1.62302e-04
2023/12/28	10:47:10	ok	ok	282.9360	26.392	0.035751	19.11	64.767	10.601	75226678.618711	10	283.0268	4.98210e-05	1.28013e-04
2023/12/28	10:52:10	ok	ok	282.9280	26.389	0.035751	19.10	64.817	10.601	74474650.314100	9	283.0236	5.12909e-05	2.19173e-04
2023/12/28	10:57:10	ok	ok	282.9420	26.392	0.035751	19.14	64.782	10.622	75895331.385748	6	283.0330	5.14480e-05	2.47478e-04
2023/12/28	11:02:10	ok	ok	282.9320	26.389	0.035751	19.13	64.800	10.616	75558032.737687	8	283.0098	5.10986e-05	1.63427e-04
2023/12/28	11:07:10	ok	ok	282.9320	26.392	0.035751	19.15	64.785	10.630	75864115.219660	8	283.0179	5.07663e-05	1.33768e-04
2023/12/28	11:12:10	ok	ok	282.9340	26.394	0.035751	19.20	64.771	10.655	74154649.482563	9	282.9883	5.08296e-05	1.64221e-04
2023/12/28	11:17:10	ok	ok	282.9240	26.391	0.035751	19.18	64.739	10.641	72736939.396811	8	283.0184	5.03714e-05	2.12683e-04
2023/12/28	11:22:10	ok	ok	282.9380	26.392	0.035751	19.18	64.810	10.653	75414835.300270	8	282.9920	5.14572e-05	1.96169e-04
2023/12/28	11:27:10	ok	ok	282.9540	26.392	0.035751	19.23	64.746	10.669	73245388.927099	4	284.5425	-1.14140e-04	1.38976e-03
2023/12/28	11:32:10	ok	ok	282.9360	26.394	0.035751	19.21	64.804	10.669	72173971.531432	8	282.9839	5.27034e-05	1.77307e-04
2023/12/28	11:37:10	ok	ok	282.9460	26.391	0.035751	19.20	64.753	10.652	75942646.561161	5	275.2490	2.63779e-04	1.94712e-02
2023/12/28	11:42:10	ok	ok	282.9640	26.390	0.035751	19.25	64.750	10.687	73532203.315014	6	228.9629	8.18918e-04	3.54116e-02
2023/12/28	11:47:10	ok	ok	282.9440	26.392	0.035751	19.27	64.782	10.702	73198491.260434	9	283.0280	4.95694e-05	1.34472e-04
2023/12/28	11:52:10	ok	ok	282.9320	26.394	0.035751	19.25	64.842	10.702	72065085.987711	11	283.0203	4.86454e-05	1.49445e-04
2023/12/28	11:57:10	ok	ok	282.9280	26.391	0.035751	19.29	64.785	10.713	75935004.223844	10	282.9832	5.34343e-05	2.00664e-04
2023/12/28	12:02:10	ok	ok	282.9300	26.391	0.035751	19.29	64.726	10.703	74950928.033288	8	283.0155	5.10564e-05	2.17280e-04
2023/12/28	12:07:10	ok	ok	282.9380	26.395	0.035751	19.30	64.787	10.721	74649390.686638	8	282.9867	5.23319e-05	1.73407e-04
2023/12/28	12:12:10	ok	ok	282.9460	26.391	0.035751	19.33	64.845	10.749	70967392.452890	8	283.0257	5.05800e-05	1.58775e-04
2023/12/28	12:17:10	ok	ok	282.9400	26.393	0.035751	19.35	64.758	10.752	72777493.564910	7	282.9873	5.29020e-05	1.28790e-04
2023/12/28	12:22:10	ok	ok	282.9460	26.393	0.035751	19.35	64.767	10.753	73298032.124754	9	283.0219	5.14778e-05	1.69418e-04
2023/12/28	12:27:10	ok	ok	282.9480	26.398	0.035751	19.37	64.828	10.774	72069417.957457	7	283.0138	5.24183e-05	1.73867e-04
2023/12/28	12:32:10	ok	ok	282.9880	26.400	0.035751	19.38	64.810	10.779	72986965.144646	4	222.9049	2.14624e-03	3.58216e-02
2023/12/28	12:37:10	ok	ok	282.9640	26.399	0.035751	19.43	64.828	10.809	71306532.507442	11	283.0421	5.05281e-05	1.34393e-04
2023/12/28	12:42:10	ok	ok	282.9500	26.396	0.035751	19.45	64.791	10.820	68489439.889297	8	283.0110	5.32191e-05	2.02996e-04
2023/12/28	12:47:10	ok	ok	282.9760	26.399	0.035751	19.44	64.819	10.816	68610449.128198	2	283.0581	4.92012e-05	2.84001e-16
2023/12/28	12:52:10	ok	ok	282.9760	26.397	0.035751	19.47	64.794	10.831	70994217.039195	9	283.0283	5.21038e-05	1.63049e-04
2023/12/28	12:57:10	ok	ok	282.9700	26.395	0.035751	19.47	64.823	10.835	67335231.822584	8	283.0082	5.22601e-05	1.68437e-04
2023/12/28	13:02:10	ok	ok	282.9500	26.395	0.035751	19.45	64.842	10.828	69217434.136484	10	283.0277	5.18201e-05	1.26473e-04
2023/12/28	13:07:10	ok	ok	282.9520	26.398	0.035751	19.50	64.781	10.845	72079108.132285	11	283.0699	4.96804e-05	1.92230e-04
2023/12/28	13:12:10	ok	ok	282.9580	26.397	0.035751	19.47	64.814	10.834	68875632.162325	9	283.0251	5.20174e-05	1.61186e-04
2023/12/28	13:17:10	ok	ok	282.9620	26.399	0.035751	19.53	64.833	10.873	69737350.322971	7	283.0524	5.24950e-05	1.70665e-04
2023/12/28	13:22:10	ok	ok	282.9680	26.400	0.035751	19.53	64.845	10.875	66373395.139046	10	283.0819	5.13282e-05	2.50091e-04
2023/12/28	13:27:10	ok	ok	282.9700	26.395	0.035751	19.55	64.849	10.893	66873917.742347	9	283.0696	5.13573e-05	2.29031e-04
2023/12/28	13:32:10	ok	ok	282.9720	26.399	0.035751	19.57	64.800	10.895	68783852.803244	6	283.0532	5.19793e-05	2.00692e-04
2023/12/28	13:37:10	ok	ok	282.9640	26.399	0.035751	19.57	64.840	10.901	67147544.545043	8	283.0173	5.33274e-05	1.75519e-04
2023/12/28	13:42:10	ok	ok	282.9640	26.401	0.035751	19.58	64.822	10.907	65398071.235780	9	283.0430	5.30127e-05	1.78086e-04
2023/12/28	13:47:10	ok	ok	282.9760	26.401	0.035751	19.60	64.845	10.919	66272803.702114	10	283.0690	4.94730e-05	1.66502e-04
2023/12/28	13:52:10	ok	ok	282.9700	26.398	0.035751	19.58	64.863	10.914	67101978.402685	10	283.0583	5.15024e-05	2.17272e-04
2023/12/28	13:57:10	ok	ok	282.9640	26.401	0.035751	19.60	64.845	10.919	71800530.786898	7	283.0490	5.30239e-05	2.32119e-04
2023/12/28	14:02:10	ok	ok	282.9520	26.399	0.035751	19.64	64.822	10.943	69369449.404459	11	283.0459	5.22960e-05	1.92909e-04
2023/12/28	14:07:10	ok	ok	282.9640	26.396	0.035751	19.67	64.814	10.960	70952908.660318	11	283.0473	5.30494e-05	1.84725e-04
2023/12/28	14:12:10	ok	ok	282.9540	26.398	0.035751	19.68	64.790	10.965	74157441.976282	12	283.0483	4.93015e-05	1.53094e-04
2023/12/28	14:17:10	ok	ok	282.9720	26.403	0.035751	19.72	64.753	10.986	74164861.571468	8	283.0308	5.52553e-05	2.18281e-04
2023/12/28	14:22:10	ok	ok	282.9840	26.404	0.035751	19.77	64.781	11.018	75027873.972915	9	283.0631	5.08092e-05	2.24770e-04
2023/12/28	14:27:10	ok	ok	282.9880	26.401	0.035751	19.77	64.804	11.022	73499988.706685	9	283.0589	5.03189e-05	1.67982e-04
2023/12/28	14:32:10	ok	ok	283.0080	26.400	0.035751	19.78	64.794	11.029	73921365.984407	5	273.7376	2.51421e-04	3.01962e-02
2023/12/28	14:37:10	ok	ok	283.0080	26.403	0.035751	19.81	64.858	11.059	77804875.387122	2	282.9949	5.80169e-05	2.00864e-16
2023/12/28	14:42:10	ok	ok	282.9920	26.407	0.035751	19.81	64.787	11.047	74859093.084330	9	283.0689	5.08373e-05	1.92046e-04
2023/12/28	14:47:10	ok	ok	282.9880	26.403	0.035751	19.82	64.840	11.065	74907763.515507	8	283.0643	5.22020e-05	1.99792e-04
2023/12/28	14:52:10	ok	ok	283.0080	26.400	0.035751	19.85	64.814	11.077	74923254.688768	6	277.9617	1.65706e-04	1.22800e-02
2023/12/28	14:57:10	ok	ok	282.9920	26.404	0.035751	19.88	64.819	11.097	74650423.028612	9	283.0431	5.07289e-05	1.85510e-04
