# Supplementary material for: Plastic Creep Constraint in Nylon Instrument Strings
Source: Materials (Basel). 2025 Jan 7;18(2):223. doi: 10.3390/ma18020223 (PMC11766866; doi:10.3390/ma18020223)
Supplement: Supplementary file 1 [file materials-18-00223-s001.zip › data_files/string_N28_nylon/string_test_data_N28_step_6.csv]

Date	Time	+-	f0	Frequency	Tension	LengthAdj	Temp	Rel.Hm	Abs.Hm	Pk.Magnitude	Harmonics	Fitted.f0	Bend.Stiff	Fit.Error
2023/12/28	15:03:35	--	ok	283.0000	26.404	0.035751	19.91	64.833	11.119	74105757.391444	10	283.0511	5.05257e-05	1.86312e-04
2023/12/28	15:03:46	--	ok	311.2640	31.486	0.03774	19.93	64.778	11.127	70462515.866486	9	311.4368	5.70706e-05	2.80944e-04
2023/12/28	15:03:54	--	ok	321.6180	33.591	0.038465	19.91	64.794	11.112	62485970.461340	4	322.4194	4.66512e-05	1.30261e-03
2023/12/28	15:04:02	--	ok	322.9360	33.964	0.038601	19.86	64.735	11.074	57687845.183489	9	323.0891	5.30905e-05	2.05682e-04
2023/12/28	15:04:09	--	ok	323.3640	34.165	0.038661	19.82	64.781	11.054	59011094.602329	11	323.4783	5.25795e-05	2.64705e-04
2023/12/28	15:04:16	--	ok	323.5860	34.268	0.038697	19.82	64.881	11.072	59995596.213699	13	323.5984	5.54694e-05	3.90738e-04
2023/12/28	15:04:24	--	ok	323.6900	34.327	0.03872	19.81	64.869	11.061	57078844.650477	12	323.7185	5.56765e-05	3.54739e-04
2023/12/28	15:04:31	--	ok	323.7760	34.351	0.038738	19.79	64.927	11.060	59009708.222933	12	323.7609	5.62299e-05	3.65004e-04
2023/12/28	15:04:39	--	ok	323.7600	34.367	0.038751	19.77	64.923	11.042	55837890.687052	9	323.8506	5.47373e-05	2.29880e-04
2023/12/28	15:04:46	ok	ok	323.8460	34.386	0.038764	19.82	64.932	11.080	56769465.250241	14	323.9117	5.21488e-05	2.68724e-04
2023/12/28	15:09:46	--	ok	321.7540	33.982	0.038764	19.92	64.755	11.114	58285053.393078	8	321.7263	6.30074e-05	2.36308e-04
2023/12/28	15:09:53	--	ok	323.7900	34.454	0.038892	19.96	64.762	11.143	57804634.806816	9	323.9944	5.16945e-05	3.05159e-04
2023/12/28	15:09:59	ok	ok	323.9060	34.473	0.038904	19.93	64.746	11.121	55720163.323252	10	324.0711	5.36374e-05	4.19936e-04
2023/12/28	15:14:59	--	ok	322.8020	34.244	0.038904	19.92	64.826	11.126	52256812.343621	11	322.9098	5.35458e-05	2.38239e-04
2023/12/28	15:15:06	ok	ok	323.9040	34.492	0.038972	19.95	64.800	11.139	54592354.834499	9	324.1431	5.05867e-05	4.11325e-04
2023/12/28	15:20:05	--	ok	323.0640	34.314	0.038972	19.93	64.817	11.134	51543229.132866	9	323.2179	5.15289e-05	2.27223e-04
2023/12/28	15:20:12	ok	ok	323.9360	34.505	0.039025	19.96	64.833	11.155	58266835.027262	10	324.1312	5.14715e-05	3.55225e-04
2023/12/28	15:25:11	--	ok	323.2660	34.361	0.039025	19.96	64.842	11.157	55754661.421377	10	323.4045	5.16948e-05	2.09135e-04
2023/12/28	15:25:18	ok	ok	323.9360	34.513	0.039067	20.01	64.810	11.181	57793299.835569	9	324.1444	5.09494e-05	4.11731e-04
2023/12/28	15:30:17	--	ok	323.3680	34.391	0.039067	19.98	64.865	11.171	54849314.742411	12	323.4932	4.98404e-05	1.86325e-04
2023/12/28	15:30:24	ok	ok	323.9640	34.514	0.039103	19.99	64.808	11.170	58096157.649789	9	324.0701	5.24554e-05	2.12947e-04
2023/12/28	15:35:23	--	ok	323.4520	34.407	0.039103	19.99	64.787	11.167	56264886.780891	12	323.5645	5.01855e-05	1.55094e-04
2023/12/28	15:35:30	ok	ok	323.9380	34.510	0.039134	20.01	64.790	11.178	56390707.472771	9	324.1490	5.05071e-05	3.71201e-04
2023/12/28	15:40:29	--	ok	323.4600	34.413	0.039134	19.98	64.897	11.177	55624083.253373	11	323.6132	5.06319e-05	2.36193e-04
2023/12/28	15:40:36	ok	ok	323.9580	34.518	0.039165	19.99	64.868	11.181	61185932.708816	7	324.2241	6.19136e-05	7.04533e-04
2023/12/28	15:45:35	--	ok	323.5060	34.437	0.039165	20.01	64.840	11.186	56495378.288531	9	323.6743	5.08739e-05	2.26862e-04
2023/12/28	15:45:42	ok	ok	323.9580	34.523	0.039193	20.02	64.813	11.190	56010503.894837	8	324.1414	5.08985e-05	2.47444e-04
2023/12/28	15:50:41	--	ok	323.5460	34.438	0.039193	20.01	64.828	11.184	55996112.253062	10	323.7071	5.08750e-05	2.54481e-04
2023/12/28	15:50:48	ok	ok	323.9800	34.529	0.039219	20.07	64.837	11.222	55444320.804001	9	324.2155	4.99269e-05	4.04479e-04
2023/12/28	15:55:47	--	ok	323.5780	34.454	0.039219	19.99	64.826	11.173	53998638.575018	9	323.7564	5.02857e-05	2.25992e-04
2023/12/28	15:55:54	ok	ok	323.9900	34.531	0.039243	20.07	64.837	11.222	57181232.249132	9	324.1844	5.05552e-05	3.27388e-04
2023/12/28	16:00:53	--	ok	323.5900	34.458	0.039243	20.02	64.883	11.202	55450358.451151	10	323.7518	5.08205e-05	2.65499e-04
2023/12/28	16:00:59	ok	ok	323.9820	34.536	0.039266	20.02	64.872	11.201	53071329.548679	12	324.0910	5.07531e-05	2.13163e-04
2023/12/28	16:05:59	--	ok	323.5980	34.467	0.039266	20.04	64.822	11.201	54460808.631409	11	323.7412	5.06768e-05	1.78561e-04
2023/12/28	16:06:06	ok	ok	323.9700	34.536	0.039289	20.04	64.845	11.205	54976981.913984	8	324.0939	5.22126e-05	1.86748e-04
2023/12/28	16:11:05	--	ok	323.6200	34.470	0.039289	19.95	64.982	11.171	54200511.899961	10	323.7413	5.22138e-05	2.25041e-04
2023/12/28	16:11:12	ok	ok	323.9980	34.537	0.039311	19.96	65.005	11.185	60876855.023672	8	324.1250	5.14516e-05	2.11243e-04
2023/12/28	16:16:11	--	ok	323.6740	34.478	0.039311	19.86	65.112	11.139	58322647.612006	10	323.8130	5.00918e-05	2.02386e-04
2023/12/28	16:16:18	ok	ok	323.9300	34.528	0.039329	19.91	65.087	11.162	53237240.174732	14	324.0056	5.38730e-05	2.98734e-04
2023/12/28	16:21:17	--	ok	323.6260	34.476	0.039329	19.86	65.101	11.137	51997533.740857	11	323.7735	5.12920e-05	2.25150e-04
2023/12/28	16:21:24	ok	ok	324.0000	34.540	0.03935	19.89	65.064	11.148	62400524.574182	12	324.0770	5.17960e-05	2.62180e-04
2023/12/28	16:26:23	--	ok	323.7180	34.488	0.03935	19.93	64.970	11.160	60445069.151960	12	323.8114	5.04471e-05	2.46701e-04
2023/12/28	16:26:30	ok	ok	323.9520	34.536	0.039366	19.95	64.942	11.164	50790697.956241	10	324.0695	5.27345e-05	2.80072e-04
2023/12/28	16:31:29	--	ok	323.6600	34.482	0.039366	19.93	64.941	11.155	50752721.015340	12	323.7844	5.20111e-05	2.67382e-04
2023/12/28	16:31:36	ok	ok	323.9640	34.543	0.039385	19.95	64.910	11.158	51754684.252324	8	324.1435	5.09801e-05	2.34089e-04
2023/12/28	16:36:35	--	ok	323.6580	34.487	0.039385	19.88	65.023	11.132	50646982.097251	9	323.8116	5.03218e-05	1.54499e-04
2023/12/28	16:36:42	ok	ok	323.9900	34.552	0.039405	19.92	65.039	11.163	52835575.381458	12	324.0883	5.39831e-05	2.74497e-04
2023/12/28	16:41:41	--	ok	323.7040	34.498	0.039405	19.92	64.959	11.149	49212373.484366	10	323.8428	5.20874e-05	1.70696e-04
2023/12/28	16:41:48	ok	ok	324.0020	34.548	0.039422	19.93	64.950	11.156	59734771.218845	14	324.0422	5.31110e-05	2.80964e-04
2023/12/28	16:46:47	--	ok	323.7440	34.501	0.039422	19.93	64.941	11.155	57919653.508177	11	323.8951	5.08231e-05	2.23506e-04
2023/12/28	16:46:54	ok	ok	323.9740	34.547	0.039436	19.98	64.906	11.178	58176725.108216	9	324.1000	5.30449e-05	2.29438e-04
2023/12/28	16:51:53	--	ok	323.7140	34.495	0.039436	19.98	64.956	11.187	56951347.577233	11	323.8739	5.13713e-05	2.16561e-04
2023/12/28	16:52:00	ok	ok	323.9580	34.542	0.039452	19.98	64.956	11.187	58309539.452860	10	324.1012	5.31356e-05	2.11628e-04
2023/12/28	16:56:59	--	ok	323.7080	34.498	0.039452	19.99	64.927	11.191	56157050.329892	10	323.8844	5.07393e-05	2.35724e-04
2023/12/28	16:57:06	ok	ok	323.9980	34.554	0.039469	20.01	64.891	11.195	59440063.908066	9	324.1421	5.27884e-05	2.43695e-04
2023/12/28	17:02:05	--	ok	323.7320	34.497	0.039469	19.98	64.977	11.191	58713405.774065	13	323.8402	5.03041e-05	2.22858e-04
2023/12/28	17:02:12	ok	ok	323.9680	34.553	0.039484	20.01	64.961	11.207	54770981.232117	9	324.2130	5.06168e-05	4.04608e-04
2023/12/28	17:07:11	--	ok	323.7040	34.502	0.039484	19.98	64.977	11.191	55136743.615125	9	323.9104	5.07390e-05	2.39753e-04
2023/12/28	17:07:18	ok	ok	323.9980	34.558	0.039501	19.99	64.927	11.191	54657184.781220	9	324.1922	5.12379e-05	2.39273e-04
2023/12/28	17:12:17	--	ok	323.7420	34.511	0.039501	19.95	65.034	11.179	54191540.597294	10	323.9072	5.13384e-05	2.47886e-04
2023/12/28	17:12:23	ok	ok	323.9900	34.556	0.039516	19.99	64.979	11.200	54282153.458444	10	324.2289	5.07747e-05	5.25036e-04
2023/12/28	17:17:23	--	ok	323.7400	34.509	0.039516	20.01	64.973	11.209	51383796.758991	10	323.9062	5.06425e-05	2.18885e-04
2023/12/28	17:17:29	ok	ok	323.9680	34.554	0.039531	19.98	64.956	11.187	55085933.294951	12	324.1047	5.05652e-05	2.32747e-04
2023/12/28	17:22:29	--	ok	323.7480	34.513	0.039531	19.95	65.043	11.181	51430391.548984	12	323.8643	5.18493e-05	2.44757e-04
2023/12/28	17:22:36	ok	ok	323.9720	34.552	0.039545	19.98	64.987	11.192	53822658.297740	10	324.0750	5.37614e-05	2.02105e-04
2023/12/28	17:27:35	--	ok	323.7560	34.513	0.039545	19.99	64.997	11.203	55141001.598770	9	323.7753	7.46275e-05	6.38302e-04
2023/12/28	17:27:41	ok	ok	323.9720	34.558	0.039558	20.01	65.011	11.216	52431649.327975	9	324.1055	5.27655e-05	2.80786e-04
2023/12/28	17:32:41	--	ok	323.7500	34.513	0.039558	20.01	65.052	11.223	55195941.627229	7	323.8106	6.80233e-05	5.39816e-04
2023/12/28	17:32:48	ok	ok	323.9760	34.560	0.039573	19.99	64.979	11.200	51480184.111528	12	324.0382	5.43396e-05	3.20637e-04
2023/12/28	17:37:47	--	ok	323.7540	34.516	0.039573	19.99	64.988	11.201	52781410.171813	9	323.8845	5.22546e-05	1.95938e-04
2023/12/28	17:37:53	ok	ok	323.9860	34.561	0.039586	20.05	64.968	11.235	54153853.420076	10	324.0865	5.38677e-05	2.32371e-04
2023/12/28	17:42:53	--	ok	323.7380	34.516	0.039586	19.98	65.016	11.197	51309312.052096	10	323.8892	5.11089e-05	1.92211e-04
2023/12/28	17:43:00	ok	ok	324.0060	34.569	0.039601	20.04	65.037	11.238	51859316.974800	10	324.0901	5.30302e-05	2.87352e-04
2023/12/28	17:47:59	--	ok	323.7680	34.524	0.039601	20.02	64.984	11.220	53005752.462122	10	323.8958	5.26786e-05	1.79550e-04
2023/12/28	17:48:05	ok	ok	323.9740	34.562	0.039614	19.99	64.988	11.201	53260407.184427	10	324.0794	5.29490e-05	2.58374e-04
2023/12/28	17:53:05	--	ok	323.7680	34.521	0.039614	19.98	65.039	11.201	53377322.614399	10	323.8637	5.16930e-05	2.19066e-04
2023/12/28	17:53:12	ok	ok	324.0000	34.563	0.039628	20.02	65.034	11.228	57332169.649377	11	324.0942	5.29684e-05	2.45510e-04
2023/12/28	17:58:11	--	ok	323.7780	34.522	0.039628	20.01	65.002	11.214	54799994.017644	12	323.8654	5.14000e-05	2.12500e-04
2023/12/28	17:58:18	ok	ok	323.9840	34.564	0.03964	20.05	65.019	11.243	50501341.766138	11	324.0718	5.20681e-05	2.51104e-04
2023/12/28	18:03:17	--	ok	323.7500	34.522	0.03964	19.98	65.119	11.215	54835810.994246	8	323.7654	7.61660e-05	6.75079e-04
2023/12/28	18:03:23	ok	ok	323.9900	34.570	0.039654	19.99	65.110	11.222	52253986.612090	12	324.0379	5.55167e-05	2.85583e-04
2023/12/28	18:08:23	--	ok	323.7740	34.527	0.039654	19.93	65.153	11.191	52546397.871011	11	323.8769	5.19298e-05	2.56154e-04
2023/12/28	18:08:30	ok	ok	323.9920	34.569	0.039667	19.98	65.098	11.211	52670955.828040	13	324.0434	5.42647e-05	2.76563e-04
2023/12/28	18:13:29	--	ok	323.7720	34.524	0.039667	19.91	65.199	11.182	54694820.219516	9	323.8895	5.10753e-05	2.88106e-04
2023/12/28	18:13:35	ok	ok	324.0020	34.570	0.03968	19.93	65.193	11.198	49337329.868468	12	324.0948	5.28779e-05	2.66332e-04
2023/12/28	18:18:35	--	ok	323.7860	34.533	0.03968	19.95	65.083	11.188	52471654.370315	11	323.8914	5.19049e-05	2.52037e-04
2023/12/28	18:18:42	ok	ok	324.0180	34.577	0.039692	19.98	65.069	11.206	51713899.925631	12	324.0848	5.31385e-05	2.62699e-04
2023/12/28	18:23:41	--	ok	323.7980	34.534	0.039692	19.96	65.014	11.187	51826926.648448	10	323.9498	5.08626e-05	2.14015e-04
2023/12/28	18:23:47	ok	ok	323.9800	34.570	0.039703	20.01	65.002	11.214	50772971.840338	13	324.0455	5.34671e-05	2.67438e-04
2023/12/28	18:28:47	--	ok	323.7880	34.531	0.039703	19.99	64.970	11.198	52719953.614130	9	323.9253	5.10980e-05	1.72186e-04
2023/12/28	18:28:54	ok	ok	323.9800	34.565	0.039715	20.01	65.032	11.219	52390555.547825	8	324.1188	5.22988e-05	1.81051e-04
2023/12/28	18:33:53	--	ok	323.7880	34.534	0.039715	20.04	65.048	11.240	51572433.385156	10	323.9229	5.09506e-05	1.72007e-04
2023/12/28	18:33:59	ok	ok	324.0020	34.570	0.039727	20.05	65.039	11.247	52576861.351248	11	324.0937	5.22088e-05	2.66686e-04
2023/12/28	18:38:59	--	ok	323.7860	34.531	0.039727	20.05	65.006	11.241	54102550.019721	11	323.9429	4.98199e-05	2.19143e-04
2023/12/28	18:39:06	ok	ok	323.9920	34.569	0.039739	20.01	64.973	11.209	52279248.041907	11	324.0862	5.36986e-05	2.21951e-04
2023/12/28	18:44:05	--	ok	323.7940	34.537	0.039739	20.07	65.029	11.256	51633928.712674	8	323.9620	5.09263e-05	2.47172e-04
2023/12/28	18:44:12	ok	ok	323.9920	34.571	0.039751	20.07	64.991	11.249	49632311.168376	12	324.1007	5.17142e-05	2.60084e-04
2023/12/28	18:49:11	--	ok	323.7940	34.535	0.039751	20.07	64.991	11.249	48664059.414207	9	323.9365	5.16130e-05	1.90087e-04
2023/12/28	18:49:18	ok	ok	323.9740	34.566	0.039763	20.07	64.970	11.245	50883200.501746	12	324.0995	5.18154e-05	1.98482e-04
2023/12/28	18:54:17	--	ok	323.7980	34.533	0.039763	20.09	64.987	11.266	47846002.552339	9	323.9458	5.09046e-05	2.37951e-04
2023/12/28	18:54:24	ok	ok	323.9720	34.568	0.039774	20.09	64.965	11.262	48036718.259534	11	324.0969	5.15094e-05	2.65182e-04
2023/12/28	18:59:23	--	ok	323.7860	34.534	0.039774	20.11	64.988	11.277	47747451.256914	9	323.9561	5.10027e-05	2.28735e-04
2023/12/28	18:59:30	ok	ok	324.0120	34.573	0.039786	20.11	64.945	11.269	49522709.422669	8	324.1793	5.01790e-05	2.27433e-04
2023/12/28	19:04:29	ok	ok	323.8000	34.538	0.039786	20.09	65.046	11.276	49314306.031749	9	323.9532	5.13794e-05	2.74545e-04
2023/12/28	19:09:29	--	ok	323.6400	34.505	0.039786	20.09	65.014	11.271	48422124.183722	11	323.7728	5.15230e-05	2.19920e-04
2023/12/28	19:09:36	ok	ok	323.9920	34.571	0.039806	20.12	64.970	11.282	53755198.709226	9	324.1427	5.18279e-05	2.46263e-04
2023/12/28	19:14:35	--	ok	323.7760	34.531	0.039806	20.12	65.010	11.289	52988466.270492	12	323.9098	5.04567e-05	2.46975e-04
2023/12/28	19:14:42	ok	ok	323.9980	34.573	0.039819	20.15	64.984	11.302	47755157.307682	12	324.1299	5.15968e-05	2.61113e-04
2023/12/28	19:19:41	ok	ok	323.8060	34.539	0.039819	20.13	64.982	11.293	48884437.060507	11	323.9452	5.01997e-05	2.35596e-04
2023/12/28	19:24:41	--	ok	323.6340	34.508	0.039819	20.11	65.016	11.281	47915774.747553	11	323.7659	5.13650e-05	2.18443e-04
2023/12/28	19:24:48	ok	ok	323.9620	34.572	0.03984	20.11	64.997	11.278	50406448.239531	11	324.1103	5.19590e-05	2.58387e-04
2023/12/28	19:29:47	--	ok	323.7500	34.531	0.03984	20.01	65.194	11.247	49580714.534371	9	323.9195	5.07457e-05	2.58188e-04
2023/12/28	19:29:53	ok	ok	324.0120	34.578	0.039854	20.02	65.197	11.257	49955569.295917	11	324.1133	5.22450e-05	2.77984e-04
2023/12/28	19:34:53	--	ok	323.7980	34.541	0.039854	19.93	65.263	11.210	47222056.316046	8	323.9652	5.06028e-05	2.76217e-04
2023/12/28	19:35:00	ok	ok	323.9940	34.579	0.039866	19.96	65.229	11.224	48715167.850587	14	324.1028	5.14501e-05	2.70168e-04
2023/12/28	19:39:59	ok	ok	323.8180	34.546	0.039866	19.96	65.176	11.214	48477088.442559	8	323.9682	5.10648e-05	2.23378e-04
2023/12/28	19:44:59	--	ok	323.6620	34.516	0.039866	19.95	65.156	11.200	51556095.863822	13	323.7775	5.08906e-05	2.31132e-04
2023/12/28	19:45:06	ok	ok	323.9800	34.573	0.039885	19.99	65.142	11.228	50388797.465375	9	324.1440	5.19556e-05	2.24738e-04
2023/12/28	19:50:05	--	ok	323.7980	34.541	0.039885	19.98	65.098	11.211	50195528.327149	10	323.9796	5.01622e-05	2.52514e-04
2023/12/28	19:50:12	ok	ok	324.0140	34.578	0.039896	19.98	65.087	11.210	57383498.925939	10	324.1375	5.18382e-05	2.49802e-04
2023/12/28	19:55:11	ok	ok	323.8500	34.547	0.039896	20.01	65.043	11.221	57320593.285941	10	323.9783	5.11537e-05	3.22070e-04
2023/12/28	20:00:11	--	ok	323.6940	34.519	0.039896	19.99	65.071	11.216	56191802.723483	15	323.7413	5.23705e-05	2.66389e-04
2023/12/28	20:00:18	ok	ok	323.9780	34.573	0.039914	20.04	65.005	11.232	53735603.946558	11	324.0990	5.24669e-05	2.17109e-04
2023/12/28	20:05:17	--	ok	323.7960	34.541	0.039914	20.02	65.066	11.234	49752728.696637	10	323.9218	5.09585e-05	3.22061e-04
2023/12/28	20:05:23	ok	ok	324.0000	34.578	0.039925	20.04	64.987	11.229	59527933.017114	12	324.0651	5.30962e-05	3.60582e-04
2023/12/28	20:10:23	ok	ok	323.8160	34.542	0.039925	19.99	65.061	11.214	59459172.820732	10	323.9457	5.06518e-05	2.14747e-04
2023/12/28	20:15:23	--	ok	323.6620	34.516	0.039925	19.98	65.006	11.196	57743485.250738	11	323.8095	4.91017e-05	2.27809e-04
2023/12/28	20:15:30	ok	ok	323.9580	34.572	0.039945	19.99	65.071	11.216	56020138.759517	12	324.0424	5.45694e-05	3.18506e-04
2023/12/28	20:20:29	ok	ok	323.8020	34.540	0.039945	19.98	65.048	11.203	54764864.237263	10	323.9330	5.00953e-05	1.50824e-04
2023/12/28	20:25:29	--	ok	323.6560	34.514	0.039945	19.99	65.071	11.216	54227508.847774	13	323.7251	5.13817e-05	2.69518e-04
2023/12/28	20:25:36	ok	ok	324.0080	34.580	0.039964	20.04	65.025	11.236	54385551.878033	14	324.0559	5.30751e-05	2.98990e-04
2023/12/28	20:30:35	ok	ok	323.8080	34.539	0.039964	19.96	65.057	11.194	55805193.530126	12	323.8694	5.31144e-05	3.32407e-04
2023/12/28	20:35:35	--	ok	323.6660	34.512	0.039964	19.96	65.106	11.202	54620937.140589	12	323.7261	5.26017e-05	3.01623e-04
2023/12/28	20:35:41	ok	ok	323.9560	34.568	0.039983	19.95	65.083	11.188	53057654.113761	10	324.0831	5.23582e-05	2.01242e-04
2023/12/28	20:40:41	--	ok	323.7600	34.537	0.039983	19.93	65.124	11.186	52709713.253242	10	323.9211	5.08961e-05	1.89352e-04
2023/12/28	20:40:48	ok	ok	323.9880	34.578	0.039997	19.92	65.180	11.187	55856239.737987	11	324.1081	5.20456e-05	2.79633e-04
2023/12/28	20:45:47	ok	ok	323.8180	34.546	0.039997	19.84	65.299	11.152	53670290.319128	11	323.9112	5.21254e-05	2.63511e-04
2023/12/28	20:50:47	--	ok	323.6500	34.518	0.039997	19.75	65.245	11.087	53192191.558691	10	323.8204	5.04004e-05	2.12741e-04
2023/12/28	20:50:54	ok	ok	323.9900	34.583	0.040017	19.78	65.303	11.116	55142927.743517	11	324.1404	5.18301e-05	3.29029e-04
2023/12/28	20:55:53	ok	ok	323.8440	34.551	0.040017	19.84	65.147	11.126	53907018.981109	11	323.9516	5.15777e-05	3.20632e-04
2023/12/28	21:00:53	--	ok	323.7160	34.524	0.040017	19.86	65.071	11.132	53977729.647348	11	323.8630	5.01529e-05	2.12032e-04
2023/12/28	21:01:00	ok	ok	324.0140	34.581	0.040033	19.89	65.064	11.148	56798068.365459	14	324.0430	5.35718e-05	3.26093e-04
2023/12/28	21:05:59	ok	ok	323.8180	34.546	0.040033	19.88	65.074	11.141	55245107.899969	12	323.9077	5.12072e-05	2.08434e-04
2023/12/28	21:10:59	--	ok	323.6780	34.520	0.040033	19.86	65.051	11.128	56674483.669813	10	323.8104	5.14148e-05	2.45431e-04
2023/12/28	21:11:06	ok	ok	324.0000	34.581	0.040052	19.89	65.055	11.147	60063588.940071	5	324.6290	4.27211e-05	1.03280e-03
2023/12/28	21:16:05	ok	ok	323.8200	34.550	0.040052	19.91	65.069	11.159	53069360.881911	10	323.9392	5.18765e-05	2.24844e-04
2023/12/28	21:21:05	--	ok	323.6920	34.522	0.040052	19.86	65.042	11.127	54087680.266913	12	323.8223	5.16588e-05	1.91723e-04
2023/12/28	21:21:12	ok	ok	323.9920	34.574	0.040069	19.91	65.016	11.150	55503497.279099	10	324.0931	5.34123e-05	2.41249e-04
2023/12/28	21:26:11	ok	ok	323.8240	34.549	0.040069	19.89	65.064	11.148	56245437.368754	13	323.9220	5.13911e-05	2.26447e-04
2023/12/28	21:31:11	--	ok	323.6860	34.518	0.040069	19.86	65.071	11.132	55140399.384549	13	323.7838	5.19140e-05	3.29034e-04
2023/12/28	21:31:18	ok	ok	323.9960	34.574	0.040086	19.88	65.074	11.141	53938435.191185	13	324.0770	5.12679e-05	2.07766e-04
2023/12/28	21:36:17	ok	ok	323.8080	34.545	0.040086	19.86	65.089	11.135	56929795.768537	10	323.9568	5.14898e-05	2.92875e-04
2023/12/28	21:41:17	--	ok	323.6760	34.516	0.040086	19.85	65.057	11.119	56403383.010590	11	323.8029	5.17012e-05	2.74642e-04
2023/12/28	21:41:24	ok	ok	323.9960	34.575	0.040105	19.86	65.080	11.133	59264456.957182	12	324.0970	5.12132e-05	2.43944e-04
2023/12/28	21:46:23	ok	ok	323.8380	34.543	0.040105	19.86	65.071	11.132	56886420.096080	11	323.9499	5.08957e-05	2.42945e-04
2023/12/28	21:51:23	--	ok	323.7240	34.521	0.040105	19.85	65.048	11.117	61203329.659354	6	323.6905	7.38515e-05	1.04815e-04
2023/12/28	21:51:30	ok	ok	323.9600	34.572	0.04012	19.86	65.051	11.128	56468943.861390	15	324.0014	5.35103e-05	2.93296e-04
2023/12/28	21:56:29	--	ok	323.7800	34.544	0.04012	19.85	65.066	11.121	55026929.770360	12	323.8868	5.17004e-05	2.46147e-04
2023/12/28	21:56:36	ok	ok	324.0000	34.582	0.040132	19.91	65.057	11.157	57943590.079008	11	324.1050	5.27854e-05	2.47847e-04
2023/12/28	22:01:35	ok	ok	323.8260	34.542	0.040132	19.74	65.252	11.079	55467806.009111	10	323.9469	5.16783e-05	2.84386e-04
2023/12/28	22:06:35	--	ok	323.6820	34.519	0.040132	19.71	65.248	11.059	56264005.264442	11	323.7984	5.09641e-05	2.29192e-04
2023/12/28	22:06:42	ok	ok	324.0020	34.580	0.04015	19.74	65.243	11.078	56009169.621640	15	324.0432	5.34686e-05	3.04133e-04
2023/12/28	22:11:41	ok	ok	323.8220	34.553	0.04015	19.67	65.293	11.041	54612615.401862	11	323.9219	5.25838e-05	2.55668e-04
2023/12/28	22:16:41	--	ok	323.7140	34.529	0.04015	19.65	65.249	11.023	55876157.126328	10	323.8547	5.09626e-05	3.02383e-04
2023/12/28	22:16:48	ok	ok	323.9760	34.576	0.040166	19.65	65.208	11.017	58548770.129464	11	324.0709	5.39010e-05	2.71964e-04
2023/12/28	22:21:47	ok	ok	323.8320	34.554	0.040166	19.71	65.116	11.037	54770630.780644	12	323.9375	5.21217e-05	2.70634e-04
2023/12/28	22:26:47	--	ok	323.7220	34.530	0.040166	19.72	65.110	11.047	56789604.430651	11	323.8390	5.22866e-05	2.77378e-04
2023/12/28	22:26:54	ok	ok	323.9920	34.582	0.040182	19.74	65.069	11.048	57888094.875453	11	324.1134	5.37329e-05	2.82153e-04
2023/12/28	22:31:53	ok	ok	323.8360	34.553	0.040182	19.69	65.153	11.035	60486623.571295	4	324.0152	5.00143e-05	7.15568e-05
2023/12/28	22:36:53	--	ok	323.7120	34.527	0.040182	19.69	65.165	11.037	57337021.291000	11	323.8384	5.24600e-05	2.59963e-04
2023/12/28	22:37:00	ok	ok	323.9900	34.580	0.040198	19.69	65.153	11.035	61761673.772291	9	324.2093	5.62412e-05	1.08121e-03
2023/12/28	22:41:59	ok	ok	323.8340	34.550	0.040198	19.65	65.170	11.010	53754050.485421	10	323.9846	5.17222e-05	2.69920e-04
2023/12/28	22:46:59	--	ok	323.7100	34.532	0.040198	19.64	65.144	10.997	55277161.478916	11	323.8542	5.22149e-05	2.53623e-04
2023/12/28	22:47:06	ok	ok	323.9980	34.582	0.040215	19.64	65.106	10.991	58419710.311742	14	324.0464	5.36468e-05	2.66201e-04
2023/12/28	22:52:05	ok	ok	323.8580	34.553	0.040215	19.65	65.147	11.006	58076216.534803	10	323.9684	5.31255e-05	2.71213e-04
2023/12/28	22:57:05	--	ok	323.7440	34.533	0.040215	19.61	65.171	10.983	57445018.480244	10	323.8785	5.07721e-05	2.53678e-04
2023/12/28	22:57:12	ok	ok	323.9900	34.579	0.040229	19.62	65.124	10.985	57009839.876286	10	324.0854	5.35262e-05	2.64070e-04
2023/12/28	23:02:11	ok	ok	323.8280	34.548	0.040229	19.58	65.199	10.970	55050866.163832	11	323.9227	5.26702e-05	2.67411e-04
2023/12/28	23:07:11	--	ok	323.7340	34.528	0.040229	19.60	65.129	10.967	54487979.373113	10	323.8409	5.22283e-05	2.59232e-04
2023/12/28	23:07:18	ok	ok	323.9840	34.577	0.040245	19.62	65.103	10.982	54895834.648286	11	324.1046	5.26356e-05	2.67674e-04
2023/12/28	23:12:17	ok	ok	323.8300	34.550	0.040245	19.60	65.138	10.969	52690496.994658	12	323.9477	5.13080e-05	2.25435e-04
2023/12/28	23:17:17	--	ok	323.7040	34.528	0.040245	19.54	65.171	10.938	53326700.394900	11	323.7952	5.35863e-05	2.64562e-04
2023/12/28	23:17:24	ok	ok	324.0080	34.584	0.040261	19.57	65.156	10.954	54864761.984881	10	324.1023	5.46471e-05	2.53198e-04
2023/12/28	23:22:23	ok	ok	323.8280	34.545	0.040261	19.45	65.330	10.910	50922485.206532	12	323.9479	5.15409e-05	2.14403e-04
2023/12/28	23:27:23	--	ok	323.7060	34.525	0.040261	19.37	65.348	10.860	52662800.004686	10	323.8036	5.38757e-05	2.72169e-04
2023/12/28	23:27:30	ok	ok	324.0060	34.583	0.040278	19.43	65.354	10.897	52519920.773340	11	324.1083	5.31795e-05	2.63892e-04
2023/12/28	23:32:29	ok	ok	323.8500	34.552	0.040278	19.34	65.362	10.844	54331801.939936	10	323.9580	5.31854e-05	2.51806e-04
2023/12/28	23:37:29	--	ok	323.7620	34.534	0.040278	19.37	65.225	10.839	52955674.018891	11	323.8827	5.21923e-05	2.36350e-04
2023/12/28	23:37:36	ok	ok	324.0140	34.577	0.040291	19.40	65.170	10.847	57230515.018644	13	324.0910	5.27008e-05	2.30999e-04
2023/12/28	23:42:35	ok	ok	323.8900	34.554	0.040291	19.40	65.138	10.842	56497300.898465	12	323.9928	5.13376e-05	1.95356e-04
2023/12/28	23:47:35	--	ok	323.7980	34.535	0.040291	19.43	65.162	10.865	56346906.108849	11	323.9124	5.16636e-05	2.54390e-04
2023/12/28	23:47:42	ok	ok	323.9880	34.569	0.040303	19.43	65.133	10.860	60886723.138016	13	324.0627	5.21105e-05	2.10128e-04
2023/12/28	23:52:41	ok	ok	323.8740	34.547	0.040303	19.41	65.180	10.858	60718947.640716	12	323.9591	5.27198e-05	2.32920e-04
2023/12/28	23:57:41	--	ok	323.7660	34.526	0.040303	19.41	65.161	10.854	62611452.433552	10	323.8551	5.23490e-05	2.29922e-04
2023/12/28	23:57:48	ok	ok	323.9940	34.577	0.040316	19.40	65.158	10.845	50928051.971253	13	324.0749	5.14383e-05	1.82109e-04
2023/12/29	00:02:47	ok	ok	323.8300	34.551	0.040316	19.38	65.126	10.832	51448297.462008	10	323.9488	5.31525e-05	1.75443e-04
2023/12/29	00:07:47	--	ok	323.7440	34.527	0.040316	19.40	65.116	10.838	51842591.757479	11	323.8535	5.30385e-05	1.86885e-04
2023/12/29	00:07:54	ok	ok	324.0060	34.576	0.04033	19.44	65.106	10.864	52443578.561793	12	324.0944	5.38333e-05	2.35296e-04
2023/12/29	00:12:53	ok	ok	323.8480	34.545	0.04033	19.34	65.148	10.808	50085636.291692	11	323.9273	5.38036e-05	2.72267e-04
2023/12/29	00:17:53	--	ok	323.7520	34.529	0.04033	19.35	65.142	10.816	50684853.678322	11	323.8354	5.28997e-05	2.32032e-04
2023/12/29	00:17:59	ok	ok	324.0160	34.573	0.040344	19.40	65.158	10.845	50056831.355289	13	324.0960	5.20293e-05	2.49968e-04
2023/12/29	00:22:59	ok	ok	323.8620	34.548	0.040344	19.37	65.144	10.826	51331189.072575	13	323.9647	5.07665e-05	2.04787e-04
2023/12/29	00:27:59	--	ok	323.7600	34.529	0.040344	19.31	65.194	10.797	50854298.099085	14	323.8284	5.31258e-05	2.61810e-04
2023/12/29	00:28:06	ok	ok	323.9760	34.567	0.040358	19.33	65.217	10.811	52171625.664896	13	324.0277	5.64798e-05	2.80239e-04
2023/12/29	00:33:05	ok	ok	323.8160	34.541	0.040358	19.17	65.354	10.734	49169495.205369	12	323.9148	5.40957e-05	2.08868e-04
2023/12/29	00:38:05	--	ok	323.7160	34.526	0.040358	19.14	65.350	10.715	53077001.541036	11	323.8050	5.35028e-05	2.36516e-04
2023/12/29	00:38:12	ok	ok	324.0040	34.579	0.040374	19.18	65.336	10.739	56525315.436364	11	324.0660	5.51166e-05	2.38298e-04
2023/12/29	00:43:11	ok	ok	323.8560	34.551	0.040374	19.09	65.362	10.681	57389666.392220	12	323.9208	5.48215e-05	2.11998e-04
2023/12/29	00:48:11	--	ok	323.7720	34.531	0.040374	19.04	65.385	10.658	56533393.509523	11	323.8637	5.39638e-05	2.06570e-04
2023/12/29	00:48:18	ok	ok	323.9820	34.575	0.040386	19.07	65.339	10.669	52245086.298081	14	324.1044	5.21819e-05	1.91414e-04
2023/12/29	00:53:17	ok	ok	323.8460	34.549	0.040386	19.01	65.339	10.632	53528112.208726	11	323.9469	5.45293e-05	2.16404e-04
2023/12/29	00:58:17	--	ok	323.7740	34.536	0.040386	19.07	65.217	10.649	51273169.458969	10	323.9295	5.25913e-05	2.03835e-04
2023/12/29	00:58:23	ok	ok	323.9520	34.572	0.040399	19.06	65.194	10.635	54299216.958164	11	324.0699	5.57671e-05	2.16744e-04
2023/12/29	01:03:23	ok	ok	323.8560	34.555	0.040399	19.10	65.222	10.667	55685385.197913	12	323.9923	5.30846e-05	1.84094e-04
2023/12/29	01:08:23	--	ok	323.7740	34.536	0.040399	19.10	65.121	10.650	49644477.401905	12	323.9159	5.36193e-05	1.92666e-04
2023/12/29	01:08:30	ok	ok	323.9860	34.571	0.040411	19.13	65.126	10.669	56153187.241216	13	324.1265	5.44610e-05	1.88827e-04
2023/12/29	01:13:29	ok	ok	323.8720	34.558	0.040411	19.10	65.110	10.649	53172970.321409	12	324.0276	5.32316e-05	2.27693e-04
2023/12/29	01:18:29	--	ok	323.7860	34.539	0.040411	19.13	65.126	10.669	52908861.246406	10	323.9188	5.48743e-05	2.58825e-04
2023/12/29	01:18:35	ok	ok	323.9960	34.572	0.040423	19.13	65.126	10.669	57426710.479420	11	324.1103	5.47627e-05	2.20319e-04
2023/12/29	01:23:35	ok	ok	323.8940	34.558	0.040423	19.10	65.161	10.657	55631558.916975	12	324.0184	5.35038e-05	2.10646e-04
2023/12/29	01:28:35	--	ok	323.7960	34.541	0.040423	19.10	65.080	10.644	53796223.043196	10	323.9337	5.38859e-05	2.31775e-04
2023/12/29	01:28:42	ok	ok	323.9940	34.574	0.040435	19.14	65.066	10.668	57343120.457262	13	324.1428	5.36578e-05	2.18325e-04
2023/12/29	01:33:41	ok	ok	323.8780	34.555	0.040435	19.11	65.112	10.657	52686365.161493	13	324.0109	5.35876e-05	1.95812e-04
2023/12/29	01:38:41	--	ok	323.7860	34.536	0.040435	19.11	65.061	10.649	52232776.953723	11	323.9465	5.32311e-05	2.16239e-04
2023/12/29	01:38:48	ok	ok	323.9840	34.577	0.040447	19.10	65.071	10.642	58444526.031887	11	324.1417	5.56768e-05	2.69863e-04
2023/12/29	01:43:47	ok	ok	323.8740	34.556	0.040447	19.09	65.129	10.643	52726847.696195	12	324.0291	5.37887e-05	2.21117e-04
2023/12/29	01:48:47	--	ok	323.7940	34.538	0.040447	19.09	65.148	10.646	54065083.133711	12	323.9268	5.40634e-05	2.05516e-04
2023/12/29	01:48:54	ok	ok	324.0000	34.578	0.040458	19.10	65.101	10.647	56762847.925239	13	324.1395	5.50873e-05	2.46387e-04
2023/12/29	01:53:53	ok	ok	323.8500	34.551	0.040458	18.97	65.231	10.590	54336667.498117	14	323.9992	5.18906e-05	2.20309e-04
2023/12/29	01:58:53	--	ok	323.7520	34.531	0.040458	18.91	65.303	10.565	54609252.407580	13	323.9161	5.35484e-05	2.03402e-04
2023/12/29	01:59:00	ok	ok	324.0400	34.587	0.040472	18.94	65.280	10.579	60384720.338951	13	324.1562	5.35132e-05	1.77336e-04
2023/12/29	02:03:59	ok	ok	323.8960	34.557	0.040472	18.86	65.304	10.530	54890124.814907	14	324.0320	5.35982e-05	2.63062e-04
2023/12/29	02:08:59	ok	ok	323.8340	34.541	0.040472	18.84	65.202	10.505	60505563.869585	3	324.0137	5.13646e-05	1.03957e-04
2023/12/29	02:13:59	--	ok	323.7500	34.528	0.040472	18.90	65.089	10.522	55800372.085391	13	323.8643	5.28559e-05	1.90080e-04
2023/12/29	02:14:06	ok	ok	323.9760	34.577	0.040486	18.90	65.069	10.519	56659706.475178	13	324.1320	5.44055e-05	2.22653e-04
2023/12/29	02:19:05	ok	ok	323.8880	34.557	0.040486	18.94	65.147	10.558	52267746.670118	12	324.0312	5.31451e-05	2.48362e-04
2023/12/29	02:24:05	ok	ok	323.8000	34.543	0.040486	18.91	65.080	10.529	52329778.861319	13	323.9328	5.20414e-05	2.17789e-04
2023/12/29	02:29:05	--	ok	323.7060	34.525	0.040486	18.91	65.010	10.517	52483550.729714	12	323.8807	5.25607e-05	2.53296e-04
2023/12/29	02:29:12	ok	ok	323.9920	34.578	0.040503	18.93	65.074	10.538	51996673.806649	14	324.1303	5.24752e-05	2.05051e-04
2023/12/29	02:34:11	ok	ok	323.8900	34.557	0.040503	18.93	65.043	10.533	52953220.563867	11	324.0525	5.35128e-05	2.03563e-04
2023/12/29	02:39:11	ok	ok	323.8180	34.545	0.040503	18.94	65.066	10.545	52054582.665180	12	323.9474	5.22063e-05	2.48327e-04
2023/12/29	02:44:11	--	ok	323.7280	34.529	0.040503	18.87	65.074	10.503	52401632.272617	11	323.8845	5.24846e-05	2.40522e-04
2023/12/29	02:44:18	ok	ok	323.9820	34.571	0.040518	18.86	65.092	10.496	56795528.714334	12	324.1240	5.34650e-05	2.58122e-04
2023/12/29	02:49:17	ok	ok	323.8980	34.555	0.040518	18.87	65.046	10.498	54561736.041071	12	324.0221	5.30503e-05	2.34012e-04
2023/12/29	02:54:17	ok	ok	323.8160	34.542	0.040518	18.87	65.002	10.491	56239095.744899	12	323.9329	5.45139e-05	2.63882e-04
2023/12/29	02:59:17	--	ok	323.7260	34.528	0.040518	18.80	65.133	10.468	54060278.705091	12	323.8538	5.31286e-05	2.67404e-04
2023/12/29	02:59:24	ok	ok	323.9900	34.577	0.040533	18.80	65.144	10.469	56949742.717565	7	324.1530	6.49792e-05	8.28098e-04
2023/12/29	03:04:23	ok	ok	323.8660	34.550	0.040533	18.72	65.211	10.428	53352953.130729	13	324.0073	5.28334e-05	2.48133e-04
2023/12/29	03:09:23	--	ok	323.7620	34.538	0.040533	18.65	65.252	10.391	52703619.973486	13	323.8961	5.24409e-05	1.96619e-04
2023/12/29	03:09:30	ok	ok	323.9800	34.578	0.040546	18.68	65.216	10.404	56801340.035299	12	324.1125	5.38348e-05	2.41856e-04
2023/12/29	03:14:29	ok	ok	323.9000	34.560	0.040546	18.60	65.284	10.370	54426195.310247	5	324.0099	5.34927e-05	1.55100e-04
2023/12/29	03:19:29	ok	ok	323.8240	34.545	0.040546	18.68	65.093	10.384	55193387.276830	12	323.9887	5.27332e-05	2.94740e-04
2023/12/29	03:24:29	--	ok	323.7680	34.533	0.040546	18.70	65.078	10.398	52627780.738470	13	323.9145	5.26222e-05	2.68164e-04
2023/12/29	03:24:36	ok	ok	324.0260	34.578	0.04056	18.73	65.071	10.415	57053250.199199	14	324.1282	5.22464e-05	1.93268e-04
2023/12/29	03:29:35	ok	ok	323.9260	34.557	0.04056	18.75	65.034	10.417	58036907.695455	13	324.0590	5.28492e-05	2.58992e-04
2023/12/29	03:34:35	ok	ok	323.8480	34.542	0.04056	18.76	65.005	10.421	58058034.875138	12	323.9631	5.31123e-05	2.30953e-04
2023/12/29	03:39:35	--	ok	323.7840	34.534	0.04056	18.72	64.977	10.390	59802169.301720	12	323.8845	5.34842e-05	2.35437e-04
2023/12/29	03:39:41	ok	ok	324.0040	34.568	0.040572	18.75	64.993	10.411	59630173.377596	12	324.1140	5.36106e-05	2.37174e-04
2023/12/29	03:44:41	ok	ok	323.9260	34.556	0.040572	18.78	65.006	10.431	56280561.104315	12	324.0376	5.30667e-05	2.20986e-04
2023/12/29	03:49:41	ok	ok	323.8500	34.544	0.040572	18.75	64.973	10.407	56643064.854040	14	323.9566	5.25787e-05	1.97495e-04
2023/12/29	03:54:41	--	ok	323.7800	34.526	0.040572	18.76	64.974	10.416	56554817.868857	12	323.8968	5.33014e-05	2.35938e-04
2023/12/29	03:54:48	ok	ok	323.9600	34.563	0.040584	18.75	65.002	10.412	55489769.182560	12	324.1020	5.35807e-05	2.74610e-04
2023/12/29	03:59:47	ok	ok	323.8800	34.552	0.040584	18.73	64.952	10.396	52191998.234078	13	324.0212	5.17767e-05	1.91157e-04
2023/12/29	04:04:47	ok	ok	323.8060	34.535	0.040584	18.76	64.945	10.411	53243877.840578	11	323.9270	5.40849e-05	2.27232e-04
2023/12/29	04:09:47	--	ok	323.7380	34.520	0.040584	18.73	64.991	10.402	51034161.758860	13	323.8585	5.29781e-05	1.96693e-04
2023/12/29	04:09:54	ok	ok	324.0040	34.570	0.040599	18.75	64.993	10.411	56918582.608142	13	324.1369	5.37586e-05	2.41095e-04
2023/12/29	04:14:53	ok	ok	323.8680	34.549	0.040599	18.68	65.093	10.384	56526381.139263	12	324.0093	5.31114e-05	2.24009e-04
2023/12/29	04:19:53	--	ok	323.7920	34.533	0.040599	18.62	65.135	10.355	52580908.990886	12	323.9082	5.21373e-05	1.90358e-04
2023/12/29	04:20:00	ok	ok	324.0100	34.571	0.04061	18.62	65.084	10.347	57253751.902094	13	324.0972	5.47032e-05	2.32167e-04
2023/12/29	04:24:59	ok	ok	323.9060	34.553	0.04061	18.56	65.147	10.321	55018611.163666	13	324.0286	5.21426e-05	1.84910e-04
2023/12/29	04:29:59	ok	ok	323.8220	34.538	0.04061	18.50	65.167	10.290	56803452.041106	12	323.9414	5.40480e-05	2.64029e-04
2023/12/29	04:34:59	--	ok	323.7720	34.531	0.04061	18.60	64.979	10.322	56347122.056410	14	323.9073	5.21053e-05	1.93316e-04
2023/12/29	04:35:06	ok	ok	323.9660	34.567	0.040623	18.58	64.936	10.297	56699538.654221	10	324.1154	5.36880e-05	2.51642e-04
2023/12/29	04:40:05	ok	ok	323.8940	34.556	0.040623	18.60	65.011	10.327	51727189.667068	12	324.0615	5.29861e-05	2.38955e-04
2023/12/29	04:45:05	ok	ok	323.8440	34.542	0.040623	18.63	64.895	10.326	55274928.857179	2	323.9959	5.24250e-05	1.75445e-16
2023/12/29	04:50:05	--	ok	323.7740	34.530	0.040623	18.68	64.910	10.355	52270730.136134	10	323.9420	5.29315e-05	2.52465e-04
2023/12/29	04:50:11	ok	ok	323.9900	34.573	0.040636	18.66	64.849	10.335	58121256.903652	13	324.1536	5.42162e-05	2.09882e-04
2023/12/29	04:55:11	ok	ok	323.9020	34.554	0.040636	18.65	64.886	10.333	54261204.940533	12	324.0644	5.25684e-05	2.15906e-04
2023/12/29	05:00:11	ok	ok	323.8400	34.538	0.040636	18.65	64.906	10.336	53244207.741904	13	323.9965	5.25901e-05	1.97508e-04
2023/12/29	05:05:11	--	ok	323.7700	34.531	0.040636	18.65	64.927	10.340	56552300.204758	11	323.9221	5.40373e-05	2.36900e-04
2023/12/29	05:05:18	ok	ok	323.9960	34.570	0.040648	18.70	64.895	10.369	56769757.121267	13	324.1465	5.41933e-05	2.11387e-04
2023/12/29	05:10:17	ok	ok	323.9000	34.552	0.040648	18.66	64.858	10.337	54828513.966584	11	324.0563	5.34957e-05	2.23259e-04
2023/12/29	05:15:17	ok	ok	323.8340	34.542	0.040648	18.65	64.918	10.338	56118570.078366	11	324.0056	5.33570e-05	2.53109e-04
2023/12/29	05:20:17	--	ok	323.7760	34.527	0.040648	18.66	64.878	10.340	51697221.453572	13	323.9325	5.38343e-05	2.17198e-04
2023/12/29	05:20:24	ok	ok	323.9940	34.572	0.040661	18.66	64.869	10.339	56888523.216086	8	324.1290	5.56497e-05	2.51707e-04
2023/12/29	05:25:23	ok	ok	323.8700	34.548	0.040661	18.55	65.093	10.304	53359329.598208	11	324.0546	5.38349e-05	2.56679e-04
2023/12/29	05:30:23	--	ok	323.7860	34.536	0.040661	18.49	65.103	10.271	54764992.049623	10	323.9370	5.49097e-05	2.29759e-04
2023/12/29	05:30:30	ok	ok	324.0100	34.575	0.040673	18.53	65.071	10.292	59813020.107694	10	324.1361	5.62072e-05	2.58891e-04
2023/12/29	05:35:29	ok	ok	323.8980	34.555	0.040673	18.46	65.089	10.251	54233387.590395	11	324.0695	5.45094e-05	2.10456e-04
2023/12/29	05:40:29	ok	ok	323.8500	34.546	0.040673	18.49	65.023	10.259	53139826.707343	12	324.0088	5.41435e-05	2.44061e-04
2023/12/29	05:45:29	--	ok	323.7960	34.537	0.040673	18.52	64.886	10.253	56126732.210222	10	323.9532	5.39217e-05	2.39478e-04
2023/12/29	05:45:36	ok	ok	323.9920	34.571	0.040684	18.53	64.920	10.268	59144008.871177	2	324.0583	8.20156e-05	1.24034e-16
2023/12/29	05:50:35	ok	ok	323.9060	34.556	0.040684	18.55	64.881	10.271	53161819.722302	11	324.0938	5.35220e-05	2.44680e-04
2023/12/29	05:55:35	ok	ok	323.8500	34.547	0.040684	18.56	64.892	10.280	51805343.109966	11	324.0257	5.45632e-05	2.56504e-04
2023/12/29	06:00:35	--	ok	323.7860	34.529	0.040684	18.56	64.881	10.279	53862675.220600	11	323.9600	5.47784e-05	2.18730e-04
2023/12/29	06:00:42	ok	ok	323.9980	34.572	0.040695	18.56	64.813	10.268	58238381.225595	10	324.1690	5.54610e-05	2.50142e-04
2023/12/29	06:05:41	ok	ok	323.9080	34.552	0.040695	18.59	64.887	10.298	51698933.583307	10	324.0767	5.46521e-05	2.34974e-04
2023/12/29	06:10:41	ok	ok	323.8380	34.543	0.040695	18.62	64.831	10.306	56034031.663761	14	324.0068	5.37935e-05	2.13261e-04
2023/12/29	06:15:41	--	ok	323.7860	34.531	0.040695	18.56	64.881	10.279	51329671.777798	13	323.9420	5.33516e-05	1.88385e-04
2023/12/29	06:15:47	ok	ok	323.9980	34.565	0.040706	18.58	64.855	10.284	57269565.165498	11	324.1483	5.40221e-05	2.01934e-04
2023/12/29	06:20:47	ok	ok	323.8900	34.554	0.040706	18.60	64.860	10.303	52258931.465141	11	324.0731	5.46731e-05	2.51567e-04
2023/12/29	06:25:47	ok	ok	323.8320	34.540	0.040706	18.58	64.855	10.284	51456379.683176	12	323.9980	5.39211e-05	2.19612e-04
2023/12/29	06:30:47	--	ok	323.7720	34.529	0.040706	18.55	64.923	10.277	50513472.832719	11	323.9340	5.39334e-05	2.08388e-04
2023/12/29	06:30:54	ok	ok	324.0040	34.565	0.040719	18.58	64.915	10.294	58254753.029303	13	324.1408	5.40549e-05	2.18381e-04
2023/12/29	06:35:53	ok	ok	323.9220	34.546	0.040719	18.50	65.025	10.267	53012513.146998	12	324.0563	5.44709e-05	2.61595e-04
2023/12/29	06:40:53	ok	ok	323.8320	34.537	0.040719	18.39	65.139	10.217	51226905.630700	13	323.9609	5.33685e-05	1.91287e-04
2023/12/29	06:45:53	--	ok	323.7680	34.527	0.040719	18.39	65.089	10.209	54407024.460895	13	323.8957	5.37611e-05	1.82633e-04
2023/12/29	06:46:00	ok	ok	323.9540	34.566	0.040732	18.37	65.084	10.199	57231607.478704	10	324.1287	5.58361e-05	2.78075e-04
2023/12/29	06:50:59	ok	ok	323.8940	34.554	0.040732	18.42	64.973	10.207	49490849.921731	11	324.0481	5.59939e-05	2.35844e-04
2023/12/29	06:55:59	ok	ok	323.8540	34.542	0.040732	18.48	64.891	10.230	50682916.012053	11	324.0224	5.35393e-05	2.20498e-04
2023/12/29	07:00:59	--	ok	323.7840	34.534	0.040732	18.46	64.929	10.226	51726782.129380	10	323.9433	5.41550e-05	2.36558e-04
2023/12/29	07:01:06	ok	ok	324.0040	34.573	0.040743	18.46	64.846	10.213	55121051.849564	9	324.1640	5.62240e-05	2.72922e-04
2023/12/29	07:06:05	ok	ok	323.9220	34.556	0.040743	18.50	64.883	10.245	50869183.561713	10	324.0729	5.55356e-05	2.46494e-04
2023/12/29	07:11:05	ok	ok	323.8600	34.542	0.040743	18.48	64.891	10.230	49356953.669752	11	324.0528	5.40990e-05	2.23096e-04
2023/12/29	07:16:05	ok	ok	323.8280	34.533	0.040743	18.49	64.881	10.237	49915033.730910	7	324.0102	6.85138e-05	9.94648e-04
2023/12/29	07:21:05	--	ok	323.7460	34.524	0.040743	18.49	64.842	10.230	50604750.029721	12	323.9012	5.48074e-05	2.02833e-04
2023/12/29	07:21:12	ok	ok	324.0140	34.571	0.040757	18.52	64.846	10.247	57164594.586427	10	324.1788	5.47963e-05	2.53942e-04
2023/12/29	07:26:11	ok	ok	323.9260	34.558	0.040757	18.52	64.874	10.252	50571904.284074	10	324.0716	5.49199e-05	2.44419e-04
2023/12/29	07:31:11	ok	ok	323.8520	34.541	0.040757	18.49	64.872	10.235	53462609.340770	11	324.0169	5.39293e-05	2.09980e-04
2023/12/29	07:36:11	ok	ok	323.8080	34.530	0.040757	18.52	64.886	10.253	49817400.523208	11	323.9595	5.49200e-05	2.26966e-04
2023/12/29	07:41:11	--	ok	323.7220	34.519	0.040757	18.43	65.023	10.225	50049811.482967	11	323.8675	5.47249e-05	1.96143e-04
2023/12/29	07:41:17	ok	ok	324.0020	34.568	0.040773	18.43	64.974	10.217	55803323.682458	9	324.1159	5.76124e-05	2.67748e-04
2023/12/29	07:46:17	ok	ok	323.8940	34.549	0.040773	18.37	65.046	10.193	47992024.261705	11	324.0411	5.50846e-05	2.31018e-04
2023/12/29	07:51:17	ok	ok	323.8400	34.540	0.040773	18.33	65.089	10.176	49174344.099478	12	323.9543	5.45336e-05	2.04683e-04
2023/12/29	07:56:17	--	ok	323.7460	34.526	0.040773	18.28	65.071	10.139	50890720.300702	12	323.9237	5.43816e-05	2.26300e-04
2023/12/29	07:56:24	ok	ok	324.0000	34.571	0.040786	18.28	65.042	10.134	54753167.900164	11	324.1467	5.49945e-05	2.38645e-04
2023/12/29	08:01:23	ok	ok	323.9260	34.558	0.040786	18.28	65.089	10.142	52493898.754825	12	324.0643	5.47083e-05	2.47850e-04
2023/12/29	08:06:23	ok	ok	323.8900	34.551	0.040786	18.36	64.913	10.164	52643393.101381	9	324.0004	5.61353e-05	2.68969e-04
2023/12/29	08:11:23	ok	ok	323.8440	34.539	0.040786	18.35	64.878	10.151	50184196.253932	8	323.9194	7.34026e-05	6.10097e-04
2023/12/29	08:16:23	--	ok	323.7920	34.529	0.040786	18.35	64.910	10.156	49452022.793975	13	323.9198	5.44328e-05	1.96397e-04
2023/12/29	08:16:30	ok	ok	324.0200	34.567	0.040798	18.36	64.860	10.156	59669214.797569	10	324.1406	5.49506e-05	2.46289e-04
2023/12/29	08:21:29	ok	ok	323.9380	34.553	0.040798	18.36	64.932	10.167	56631793.114559	12	324.0553	5.33688e-05	2.29661e-04
2023/12/29	08:26:29	ok	ok	323.8980	34.541	0.040798	18.37	64.933	10.175	56465264.496481	13	324.0174	5.35850e-05	2.06195e-04
2023/12/29	08:31:29	ok	ok	323.8380	34.530	0.040798	18.42	64.891	10.194	61221641.954406	12	323.9352	5.46669e-05	2.72231e-04
2023/12/29	08:36:29	--	ok	323.7940	34.523	0.040798	18.36	64.842	10.153	57649134.899064	14	323.9145	5.25198e-05	1.92980e-04
2023/12/29	08:36:35	ok	ok	324.0120	34.560	0.04081	18.40	64.858	10.181	59474814.186899	11	324.1131	5.57615e-05	2.71918e-04
2023/12/29	08:41:35	ok	ok	323.9080	34.544	0.04081	18.37	64.895	10.169	56633428.454838	12	324.0240	5.36206e-05	2.34879e-04
2023/12/29	08:46:35	ok	ok	323.8700	34.537	0.04081	18.40	64.808	10.173	55335377.300418	13	323.9713	5.28062e-05	1.93356e-04
2023/12/29	08:51:35	ok	ok	323.8140	34.527	0.04081	18.39	64.855	10.173	56888474.207842	11	323.9276	5.44183e-05	2.49293e-04
2023/12/29	08:56:35	--	ok	323.7420	34.512	0.04081	18.33	64.968	10.157	56169396.390354	12	323.8449	5.34665e-05	2.03014e-04
2023/12/29	08:56:41	ok	ok	323.9880	34.559	0.040824	18.35	64.950	10.162	57395775.629982	12	324.1274	5.45566e-05	2.57214e-04
2023/12/29	09:01:41	ok	ok	323.8820	34.542	0.040824	18.25	65.057	10.119	54409881.490109	12	324.0122	5.36823e-05	2.26407e-04
2023/12/29	09:06:41	ok	ok	323.8400	34.533	0.040824	18.24	65.034	10.108	53474795.179817	11	323.9519	5.27024e-05	2.02705e-04
2023/12/29	09:11:41	ok	ok	323.8060	34.524	0.040824	18.32	64.886	10.134	55847333.352232	3	324.0196	3.72854e-05	3.80339e-05
2023/12/29	09:16:41	--	ok	323.7580	34.515	0.040824	18.35	64.799	10.138	54789028.189420	12	323.8575	5.35951e-05	1.97939e-04
2023/12/29	09:16:47	ok	ok	324.0380	34.562	0.040838	18.37	64.753	10.147	64015210.083819	4	324.1254	5.36765e-05	1.45720e-04
2023/12/29	09:21:47	ok	ok	323.9540	34.554	0.040838	18.36	64.810	10.148	59851795.346632	10	324.0353	5.37813e-05	2.58592e-04
2023/12/29	09:26:47	ok	ok	323.9080	34.543	0.040838	18.39	64.776	10.160	59445221.765487	7	324.0551	5.96558e-05	7.60598e-04
2023/12/29	09:31:47	ok	ok	323.8420	34.527	0.040838	18.36	64.800	10.147	60591290.452789	10	323.9420	5.36092e-05	2.44481e-04
2023/12/29	09:36:47	ok	ok	323.8020	34.523	0.040838	18.36	64.831	10.151	59239416.176096	12	323.9066	5.34102e-05	2.30471e-04
2023/12/29	09:41:47	--	ok	323.7500	34.510	0.040838	18.39	64.794	10.163	61474030.724159	12	323.8610	5.27243e-05	2.25556e-04
2023/12/29	09:41:54	ok	ok	324.0040	34.560	0.040852	18.45	64.785	10.196	53049379.848851	11	324.1184	5.40183e-05	2.93922e-04
2023/12/29	09:46:53	ok	ok	323.9100	34.538	0.040852	18.40	64.778	10.169	50836670.660740	11	324.0348	5.31973e-05	2.64784e-04
2023/12/29	09:51:53	ok	ok	323.8480	34.536	0.040852	18.45	64.773	10.194	52957539.847796	12	323.9814	5.27767e-05	2.70277e-04
2023/12/29	09:56:53	ok	ok	323.8080	34.524	0.040852	18.42	64.718	10.167	52881010.811822	12	323.9302	5.31258e-05	2.23196e-04
2023/12/29	10:01:53	--	ok	323.7580	34.514	0.040852	18.43	64.750	10.182	49977502.825820	11	323.8549	5.36777e-05	2.78350e-04
2023/12/29	10:02:00	ok	ok	323.9900	34.555	0.040865	18.40	64.746	10.164	51858282.154280	11	324.1263	5.23664e-05	2.60965e-04
2023/12/29	10:06:59	ok	ok	323.9140	34.545	0.040865	18.45	64.764	10.192	51686858.010825	11	324.0245	5.40658e-05	2.60057e-04
2023/12/29	10:11:59	ok	ok	323.8700	34.536	0.040865	18.45	64.794	10.197	53433756.556525	12	324.0040	5.25428e-05	2.38509e-04
2023/12/29	10:16:59	ok	ok	323.8200	34.521	0.040865	18.43	64.741	10.181	52722046.575470	10	323.9481	5.30326e-05	2.85539e-04
2023/12/29	10:21:59	--	ok	323.7660	34.516	0.040865	18.45	64.764	10.192	53944446.716241	11	323.8768	5.33846e-05	2.37729e-04
2023/12/29	10:22:05	ok	ok	324.0100	34.563	0.040878	18.49	64.721	10.211	54294437.088561	10	324.1300	5.42471e-05	3.49411e-04
2023/12/29	10:27:05	ok	ok	323.9520	34.547	0.040878	18.50	64.714	10.218	51559463.490529	12	324.0479	5.31015e-05	2.42458e-04
2023/12/29	10:32:05	ok	ok	323.8820	34.539	0.040878	18.50	64.671	10.211	53605687.661535	4	323.7989	7.20732e-05	3.49890e-04
2023/12/29	10:37:05	ok	ok	323.8500	34.528	0.040878	18.55	64.689	10.240	52173040.615253	11	323.9378	5.32524e-05	2.79528e-04
2023/12/29	10:42:05	--	ok	323.7920	34.520	0.040878	18.56	64.691	10.248	52955342.588267	11	323.9012	5.37630e-05	3.09770e-04
2023/12/29	10:42:12	ok	ok	323.9800	34.557	0.04089	18.58	64.681	10.257	55315835.971271	11	324.1092	5.44937e-05	2.93997e-04
2023/12/29	10:47:11	ok	ok	323.9220	34.543	0.04089	18.58	64.643	10.251	52483569.414234	13	324.0460	5.17176e-05	2.39465e-04
2023/12/29	10:52:11	ok	ok	323.8680	34.534	0.04089	18.58	64.634	10.249	54070411.606102	13	324.0104	5.15700e-05	2.38717e-04
2023/12/29	10:57:11	ok	ok	323.8300	34.528	0.04089	18.56	64.691	10.248	53021502.455260	13	323.9618	5.28355e-05	2.95102e-04
2023/12/29	11:02:11	--	ok	323.7700	34.514	0.04089	18.59	64.666	10.262	52402623.640098	13	323.8996	5.26940e-05	2.80222e-04
2023/12/29	11:02:18	ok	ok	324.0020	34.556	0.040903	18.62	64.721	10.289	53980253.277625	13	324.1391	5.20193e-05	2.50891e-04
2023/12/29	11:07:17	ok	ok	323.9260	34.545	0.040903	18.66	64.686	10.309	52299488.228808	11	324.0371	5.31879e-05	3.34053e-04
2023/12/29	11:12:17	ok	ok	323.8800	34.535	0.040903	18.63	64.681	10.292	53107964.240981	11	324.0268	5.21217e-05	2.53179e-04
2023/12/29	11:17:17	ok	ok	323.8320	34.526	0.040903	18.68	64.639	10.312	52321941.001755	12	323.9662	5.21480e-05	3.23688e-04
2023/12/29	11:22:17	--	ok	323.7800	34.520	0.040903	18.72	64.613	10.332	53788101.761164	14	323.9229	5.19286e-05	2.89985e-04
2023/12/29	11:22:24	ok	ok	324.0260	34.559	0.040915	18.75	64.608	10.349	56816789.281379	12	324.1475	5.27646e-05	2.73114e-04
2023/12/29	11:27:23	ok	ok	323.9460	34.545	0.040915	18.70	64.694	10.337	55958693.320152	12	324.0298	5.39723e-05	3.08830e-04
2023/12/29	11:32:23	ok	ok	323.8920	34.531	0.040915	18.70	64.714	10.340	55080917.016273	14	324.0068	5.12863e-05	2.11334e-04
2023/12/29	11:37:23	ok	ok	323.8480	34.524	0.040915	18.78	64.645	10.373	55207510.762814	11	323.9948	5.20151e-05	3.11268e-04
2023/12/29	11:42:23	--	ok	323.7940	34.515	0.040915	18.79	64.686	10.388	56299822.705274	12	323.8985	5.23741e-05	2.55800e-04
2023/12/29	11:42:30	ok	ok	324.0040	34.553	0.040927	18.79	64.636	10.380	55328094.378726	11	324.1349	5.25046e-05	2.37437e-04
2023/12/29	11:47:29	ok	ok	323.9120	34.539	0.040927	18.78	64.675	10.378	56414119.423420	13	324.0109	5.25131e-05	2.85276e-04
2023/12/29	11:52:29	ok	ok	323.8600	34.533	0.040927	18.79	64.675	10.386	60399739.942857	10	323.9933	5.27396e-05	2.66767e-04
2023/12/29	11:57:29	ok	ok	323.8100	34.523	0.040927	18.78	64.675	10.378	57645474.144098	11	323.9363	5.28487e-05	2.50952e-04
2023/12/29	12:02:29	--	ok	323.7600	34.511	0.040927	18.82	64.712	10.408	56422258.460411	11	323.9187	5.25283e-05	2.54403e-04
2023/12/29	12:02:36	ok	ok	323.9900	34.551	0.04094	18.78	64.694	10.381	63441001.397727	8	324.2004	6.16984e-05	1.02558e-03
2023/12/29	12:07:35	ok	ok	323.9340	34.541	0.04094	18.83	64.672	10.412	55175798.833053	12	324.0574	5.22659e-05	2.51646e-04
2023/12/29	12:12:35	ok	ok	323.8780	34.533	0.04094	18.87	64.671	10.438	58863159.083263	12	324.0068	5.18956e-05	2.52970e-04
2023/12/29	12:17:35	ok	ok	323.8320	34.522	0.04094	18.91	64.636	10.457	57629065.370857	13	323.9554	5.25458e-05	2.48803e-04
2023/12/29	12:22:35	--	ok	323.7740	34.512	0.04094	18.91	64.727	10.472	57021235.811807	13	323.8935	5.27839e-05	2.26249e-04
2023/12/29	12:22:42	ok	ok	323.9640	34.549	0.040953	18.89	64.703	10.451	57666453.965615	10	324.2203	5.15110e-05	4.16684e-04
2023/12/29	12:27:41	ok	ok	323.9160	34.538	0.040953	18.96	64.643	10.484	55309955.661994	13	324.0656	5.18068e-05	2.37166e-04
2023/12/29	12:32:41	ok	ok	323.8740	34.533	0.040953	18.96	64.643	10.484	56654091.890382	10	324.0576	5.16062e-05	2.09001e-04
2023/12/29	12:37:41	ok	ok	323.8200	34.519	0.040953	18.97	64.686	10.501	55901487.224435	12	323.9527	5.31270e-05	2.44247e-04
2023/12/29	12:42:41	--	ok	323.7660	34.514	0.040953	18.97	64.654	10.496	55826960.035839	12	323.8910	5.23222e-05	2.29392e-04
2023/12/29	12:42:48	ok	ok	324.0180	34.550	0.040965	19.01	64.640	10.519	60724691.934066	14	324.1386	5.16601e-05	2.14313e-04
2023/12/29	12:47:47	ok	ok	323.9360	34.538	0.040965	19.00	64.721	10.523	59483916.118507	12	324.0100	5.36138e-05	2.51107e-04
2023/12/29	12:52:47	ok	ok	323.8840	34.529	0.040965	19.03	64.694	10.537	60008718.611076	12	323.9610	5.30525e-05	1.95904e-04
2023/12/29	12:57:47	ok	ok	323.8160	34.521	0.040965	19.03	64.704	10.539	58869708.194079	12	323.9439	5.19570e-05	2.26180e-04
2023/12/29	13:02:47	--	ok	323.7780	34.507	0.040965	19.03	64.735	10.544	58925286.202276	13	323.8921	5.30786e-05	2.30727e-04
2023/12/29	13:02:54	ok	ok	323.9660	34.548	0.040978	19.06	64.698	10.555	58864772.622566	12	324.0668	5.35417e-05	2.51031e-04
2023/12/29	13:07:53	ok	ok	323.8900	34.537	0.040978	19.06	64.698	10.555	55729584.512299	13	324.0235	5.26022e-05	2.22751e-04
2023/12/29	13:12:53	ok	ok	323.8280	34.523	0.040978	19.09	64.735	10.579	56957626.101150	13	323.9734	5.19204e-05	2.17500e-04
2023/12/29	13:17:53	--	ok	323.7800	34.514	0.040978	19.09	64.714	10.575	56767652.769743	12	323.8981	5.27087e-05	2.18630e-04
2023/12/29	13:18:00	ok	ok	323.9960	34.554	0.04099	19.11	64.686	10.587	60438424.050826	9	324.1495	5.42154e-05	1.75976e-04
2023/12/29	13:22:59	ok	ok	323.9020	34.542	0.04099	19.10	64.686	10.579	57785626.685429	13	324.0524	5.35716e-05	2.69204e-04
2023/12/29	13:27:59	ok	ok	323.8560	34.530	0.04099	19.11	64.767	10.601	58415430.247750	8	324.0212	5.33058e-05	1.92795e-04
2023/12/29	13:32:59	ok	ok	323.8080	34.522	0.04099	19.11	64.727	10.594	56554790.447720	12	323.9685	5.00869e-05	4.35370e-04
2023/12/29	13:37:59	--	ok	323.7580	34.511	0.04099	19.17	64.666	10.621	56294616.120470	11	323.8881	5.27877e-05	2.06122e-04
2023/12/29	13:38:06	ok	ok	324.0040	34.556	0.041004	19.20	64.620	10.630	58332993.667236	8	324.1705	5.33331e-05	1.74914e-04
2023/12/29	13:43:05	ok	ok	323.9100	34.539	0.041004	19.15	64.685	10.614	55869151.551716	13	324.0410	5.23342e-05	2.09535e-04
2023/12/29	13:48:05	ok	ok	323.8480	34.527	0.041004	19.14	64.732	10.613	56775310.051351	10	323.9902	5.41727e-05	2.06000e-04
2023/12/29	13:53:05	--	ok	323.7780	34.511	0.041004	19.14	64.744	10.615	57152785.971438	12	323.9461	5.18620e-05	2.09283e-04
2023/12/29	13:53:12	ok	ok	324.0440	34.553	0.041016	19.15	64.773	10.628	61320167.433099	13	324.1486	5.22052e-05	2.07547e-04
2023/12/29	13:58:11	ok	ok	323.9820	34.547	0.041016	19.18	64.750	10.643	60517555.800569	11	324.0857	5.26292e-05	2.17491e-04
2023/12/29	14:03:11	ok	ok	323.9200	34.528	0.041016	19.17	64.727	10.631	58325272.344160	11	323.9905	5.46055e-05	2.20083e-04
2023/12/29	14:08:11	ok	ok	323.8700	34.519	0.041016	19.20	64.732	10.648	58605579.949567	12	323.9606	5.27340e-05	2.27530e-04
2023/12/29	14:13:11	ok	ok	323.8160	34.512	0.041016	19.18	64.689	10.633	58353014.321183	11	323.9211	5.45339e-05	2.50514e-04
2023/12/29	14:18:11	--	ok	323.7680	34.501	0.041016	19.23	64.767	10.673	56977256.256782	12	323.8700	5.34661e-05	2.21939e-04
2023/12/29	14:18:18	ok	ok	323.9620	34.545	0.041029	19.25	64.730	10.683	58496534.989094	13	324.1160	5.26850e-05	2.48649e-04
2023/12/29	14:23:17	ok	ok	323.8620	34.533	0.041029	19.21	64.714	10.654	59295001.088455	11	324.0086	5.39495e-05	2.53185e-04
2023/12/29	14:28:17	ok	ok	323.8000	34.518	0.041029	19.21	64.764	10.662	56182512.472417	11	323.9616	5.29816e-05	2.31788e-04
2023/12/29	14:33:17	--	ok	323.7400	34.505	0.041029	19.20	64.753	10.652	60700715.133455	11	323.9028	5.36272e-05	2.66697e-04
2023/12/29	14:33:24	ok	ok	323.9860	34.549	0.041044	19.20	64.741	10.650	64340842.863867	9	324.1537	5.56568e-05	2.25745e-04
2023/12/29	14:38:23	ok	ok	323.9020	34.542	0.041044	19.23	64.758	10.671	56974204.430358	11	324.0589	5.32934e-05	2.28908e-04
2023/12/29	14:43:23	ok	ok	323.8500	34.529	0.041044	19.21	64.764	10.662	56803245.585226	10	323.9979	5.45691e-05	2.42658e-04
2023/12/29	14:48:23	ok	ok	323.8020	34.520	0.041044	19.24	64.739	10.676	55847586.203376	11	323.9480	5.42993e-05	2.36915e-04
2023/12/29	14:53:23	--	ok	323.7420	34.505	0.041044	19.24	64.727	10.674	56007418.821565	10	323.8836	5.47587e-05	2.37222e-04
2023/12/29	14:53:30	ok	ok	324.0140	34.555	0.041059	19.23	64.704	10.662	61211069.909195	10	324.1372	5.44435e-05	2.43166e-04
2023/12/29	14:58:29	ok	ok	323.9180	34.537	0.041059	19.24	64.739	10.676	57218654.829205	11	324.0537	5.44766e-05	2.52542e-04
2023/12/29	15:03:29	ok	ok	323.8620	34.524	0.041059	19.21	64.794	10.667	55084406.110187	12	323.9970	5.52920e-05	2.31919e-04
2023/12/29	15:08:29	ok	ok	323.8080	34.515	0.041059	19.24	64.819	10.690	55115515.955229	11	323.9431	5.42306e-05	2.52096e-04
2023/12/29	15:13:29	--	ok	323.7180	34.503	0.041059	19.14	64.997	10.657	56698311.808931	8	323.7758	6.35093e-05	4.72643e-04
2023/12/29	15:13:35	ok	ok	324.0080	34.550	0.041075	19.09	64.945	10.613	59859236.108644	11	324.1141	5.52561e-05	2.76024e-04
2023/12/29	15:18:35	ok	ok	323.9100	34.538	0.041075	19.07	65.014	10.616	55916751.698339	11	324.0246	5.42508e-05	2.18282e-04
2023/12/29	15:23:35	ok	ok	323.8360	34.527	0.041075	19.06	64.993	10.603	52045903.130017	11	323.9568	5.48941e-05	2.21842e-04
2023/12/29	15:28:35	--	ok	323.7980	34.518	0.041075	19.11	64.840	10.613	54612819.001037	11	323.9324	5.46310e-05	2.45089e-04
2023/12/29	15:28:42	ok	ok	323.9980	34.553	0.041086	19.10	64.808	10.599	60178091.004907	12	324.1130	5.51233e-05	2.11253e-04
2023/12/29	15:33:41	ok	ok	323.9100	34.537	0.041086	19.14	64.836	10.630	53135552.745986	12	324.0600	5.37078e-05	2.32144e-04
2023/12/29	15:38:41	ok	ok	323.8740	34.528	0.041086	19.13	64.813	10.618	53219488.837665	12	323.9959	5.39420e-05	2.33188e-04
2023/12/29	15:43:41	ok	ok	323.8100	34.519	0.041086	19.09	64.874	10.601	54503502.682823	13	323.9476	5.21217e-05	1.86036e-04
2023/12/29	15:48:41	--	ok	323.7520	34.507	0.041086	19.10	64.868	10.609	55835913.477925	11	323.9002	5.42752e-05	2.76659e-04
2023/12/29	15:48:47	ok	ok	323.9820	34.552	0.0411	19.10	64.855	10.607	61993048.726948	10	324.1205	5.58226e-05	2.95610e-04
2023/12/29	15:53:47	ok	ok	323.8960	34.532	0.0411	19.10	64.828	10.602	55252115.581804	11	324.0621	5.35238e-05	2.18609e-04
2023/12/29	15:58:47	ok	ok	323.8260	34.528	0.0411	19.07	64.804	10.582	55292093.620098	11	323.9885	5.40078e-05	2.30886e-04
2023/12/29	16:03:47	--	ok	323.7620	34.514	0.0411	19.04	64.868	10.574	53933291.777453	12	323.9217	5.38516e-05	2.16162e-04
2023/12/29	16:03:54	ok	ok	323.9980	34.555	0.041114	19.04	64.878	10.576	60672450.582794	10	324.1254	5.51168e-05	2.65617e-04
2023/12/29	16:08:53	ok	ok	323.8980	34.538	0.041114	19.00	64.932	10.558	59391223.787527	10	324.0518	5.56285e-05	2.08811e-04
2023/12/29	16:13:53	ok	ok	323.8460	34.533	0.041114	18.97	64.927	10.540	55798283.043121	12	324.0102	5.38933e-05	2.37857e-04
2023/12/29	16:18:53	--	ok	323.7440	34.511	0.041114	18.76	65.258	10.461	57525248.938981	11	323.9069	5.38175e-05	2.42850e-04
2023/12/29	16:19:00	ok	ok	324.0120	34.558	0.041128	18.78	65.261	10.472	59540642.654107	13	324.1360	5.48745e-05	2.23285e-04
2023/12/29	16:23:59	ok	ok	323.8920	34.542	0.041128	18.69	65.258	10.419	55568667.914915	11	324.0495	5.38198e-05	2.60232e-04
2023/12/29	16:28:59	ok	ok	323.8260	34.532	0.041128	18.63	65.126	10.363	58221313.931147	12	324.0086	5.38503e-05	2.34509e-04
2023/12/29	16:33:59	--	ok	323.7760	34.522	0.041128	18.65	65.170	10.378	57381287.751153	11	323.9137	5.61196e-05	2.82172e-04
2023/12/29	16:34:05	ok	ok	324.0080	34.561	0.04114	18.66	65.112	10.377	60664983.520590	12	324.1827	5.41161e-05	2.50041e-04
2023/12/29	16:39:05	ok	ok	323.9360	34.553	0.04114	18.68	65.023	10.373	57515513.473562	5	324.5137	4.53823e-05	6.85509e-04
2023/12/29	16:44:05	ok	ok	323.8800	34.537	0.04114	18.69	64.933	10.367	54409753.258349	12	324.0430	5.40992e-05	2.45529e-04
2023/12/29	16:49:05	ok	ok	323.8360	34.530	0.04114	18.70	64.996	10.385	53135815.086126	11	324.0020	5.40693e-05	2.51636e-04
2023/12/29	16:54:05	--	ok	323.7940	34.520	0.04114	18.73	64.991	10.402	54810871.938918	12	323.9508	5.47835e-05	2.41336e-04
2023/12/29	16:54:12	ok	ok	323.9800	34.556	0.041152	18.69	64.933	10.367	61508036.483216	10	324.1242	5.59958e-05	2.90718e-04
2023/12/29	16:59:11	ok	ok	323.9160	34.541	0.041152	18.72	64.887	10.376	53786728.851511	10	324.0785	5.42299e-05	2.58815e-04
2023/12/29	17:04:11	ok	ok	323.8540	34.536	0.041152	18.70	64.947	10.377	55304988.360106	11	324.0034	5.48440e-05	2.48876e-04
2023/12/29	17:09:11	ok	ok	323.8080	34.525	0.041152	18.69	64.901	10.362	57258913.407371	11	323.9858	5.34670e-05	2.45898e-04
2023/12/29	17:14:11	--	ok	323.7680	34.515	0.041152	18.69	64.913	10.364	60901025.349530	11	323.9206	5.47068e-05	2.53635e-04
2023/12/29	17:14:18	ok	ok	324.0040	34.556	0.041165	18.72	64.906	10.379	62233162.795078	10	324.1355	5.55749e-05	2.82044e-04
2023/12/29	17:19:17	ok	ok	323.9220	34.543	0.041165	18.70	64.947	10.377	55514183.377297	10	324.0520	5.62745e-05	2.82525e-04
2023/12/29	17:24:17	ok	ok	323.8700	34.534	0.041165	18.69	64.984	10.375	56901522.415484	11	324.0229	5.56060e-05	2.70223e-04
2023/12/29	17:29:17	--	ok	323.7960	34.522	0.041165	18.59	65.069	10.326	54536003.473587	12	323.9480	5.34383e-05	2.12897e-04
2023/12/29	17:29:24	ok	ok	324.0160	34.564	0.041176	18.62	65.064	10.344	59954781.451279	11	324.1631	5.61962e-05	2.80186e-04
2023/12/29	17:34:23	ok	ok	323.9000	34.544	0.041176	18.52	65.080	10.284	58265969.065733	11	324.0689	5.53801e-05	2.44141e-04
2023/12/29	17:39:23	ok	ok	323.8560	34.534	0.041176	18.48	65.112	10.265	56040959.813736	12	324.0384	5.35993e-05	2.61395e-04
2023/12/29	17:44:23	ok	ok	323.8200	34.522	0.041176	18.55	64.961	10.283	56642149.939805	11	323.9802	5.53354e-05	2.51201e-04
2023/12/29	17:49:23	--	ok	323.7980	34.520	0.041176	18.56	64.872	10.277	59276350.458398	7	324.0459	5.84236e-05	5.35818e-04
2023/12/29	17:49:29	ok	ok	324.0000	34.560	0.041187	18.58	64.886	10.289	61851913.460585	11	324.1381	5.60233e-05	2.74627e-04
2023/12/29	17:54:29	ok	ok	323.9200	34.543	0.041187	18.59	64.929	10.304	55485547.873723	11	324.0538	5.54295e-05	2.47350e-04
2023/12/29	17:59:29	ok	ok	323.8620	34.528	0.041187	18.58	64.877	10.288	55284525.509250	10	324.0125	5.51134e-05	2.62785e-04
2023/12/29	18:04:29	ok	ok	323.8380	34.524	0.041187	18.60	64.920	10.312	54499605.846315	11	323.9993	5.47605e-05	2.56230e-04
2023/12/29	18:09:29	--	ok	323.7840	34.513	0.041187	18.56	64.904	10.282	56066714.729349	13	323.9298	5.33088e-05	2.14706e-04
2023/12/29	18:09:35	ok	ok	323.9860	34.551	0.041199	18.59	64.929	10.304	59596054.993616	12	324.1382	5.52760e-05	2.62820e-04
2023/12/29	18:14:35	ok	ok	323.9240	34.542	0.041199	18.56	64.913	10.284	53957867.527396	11	324.0810	5.44181e-05	2.47174e-04
2023/12/29	18:19:35	ok	ok	323.8840	34.531	0.041199	18.55	64.881	10.271	56325118.690686	11	324.0535	5.44827e-05	2.65702e-04
2023/12/29	18:24:35	ok	ok	323.8360	34.525	0.041199	18.55	64.881	10.271	57524013.374131	13	323.9905	5.45738e-05	2.54650e-04
2023/12/29	18:29:35	--	ok	323.7860	34.513	0.041199	18.53	64.900	10.265	56000304.099797	13	323.9338	5.39148e-05	2.11336e-04
2023/12/29	18:29:42	ok	ok	324.0060	34.558	0.041211	18.56	64.913	10.284	58903341.018283	12	324.1430	5.43107e-05	2.40248e-04
2023/12/29	18:34:41	ok	ok	323.8800	34.538	0.041211	18.42	65.011	10.213	55793473.083727	11	324.0396	5.56569e-05	2.83341e-04
2023/12/29	18:39:41	ok	ok	323.8200	34.523	0.041211	18.40	65.101	10.219	58136947.011111	11	323.9939	5.45550e-05	2.92311e-04
2023/12/29	18:44:41	--	ok	323.7760	34.512	0.041211	18.33	65.098	10.177	58095548.572263	2	323.8317	7.90709e-05	2.77543e-16
2023/12/29	18:44:48	ok	ok	323.9920	34.554	0.041222	18.36	65.185	10.207	57140234.245243	10	324.1623	5.45809e-05	2.90344e-04
2023/12/29	18:49:47	ok	ok	323.9200	34.544	0.041222	18.33	65.028	10.166	53231090.800460	13	324.0868	5.36112e-05	2.18075e-04
2023/12/29	18:54:47	ok	ok	323.8940	34.537	0.041222	18.43	64.854	10.198	54093641.547392	11	324.0443	5.51573e-05	2.64186e-04
2023/12/29	18:59:47	ok	ok	323.8720	34.528	0.041222	18.45	64.915	10.216	57205597.673948	9	324.0086	6.80199e-05	7.36166e-04
2023/12/29	19:04:47	ok	ok	323.8240	34.518	0.041222	18.43	64.904	10.206	58408646.488268	11	323.9436	5.45077e-05	2.50471e-04
2023/12/29	19:09:47	--	ok	323.7900	34.510	0.041222	18.43	64.863	10.200	53416297.479155	11	323.9394	5.44147e-05	2.33715e-04
2023/12/29	19:09:54	ok	ok	324.0020	34.545	0.041234	18.43	64.863	10.200	69718108.285207	5	324.2311	6.56232e-05	6.20377e-04
2023/12/29	19:14:53	ok	ok	323.9560	34.538	0.041234	18.43	64.842	10.196	56528657.598190	11	324.0949	5.49971e-05	2.78902e-04
2023/12/29	19:19:53	ok	ok	323.9180	34.527	0.041234	18.46	64.868	10.217	57169449.145441	11	324.0522	5.56790e-05	2.67585e-04
2023/12/29	19:24:53	ok	ok	323.8740	34.523	0.041234	18.45	64.874	10.209	62517034.392292	8	324.0024	6.31472e-05	6.98950e-04
2023/12/29	19:29:53	ok	ok	323.8420	34.513	0.041234	18.46	64.846	10.213	58010956.059426	12	323.9752	5.46082e-05	2.65671e-04
2023/12/29	19:34:53	--	ok	323.7580	34.499	0.041234	18.35	65.000	10.170	57123040.642154	11	323.8668	5.49673e-05	2.36143e-04
2023/12/29	19:35:00	ok	ok	323.9400	34.539	0.041248	18.37	65.014	10.188	57593142.419499	11	324.1224	5.53361e-05	2.49318e-04
2023/12/29	19:39:59	ok	ok	323.8680	34.531	0.041248	18.31	65.034	10.149	59823370.819849	11	324.0665	5.44061e-05	2.39354e-04
2023/12/29	19:44:59	ok	ok	323.8120	34.518	0.041248	18.25	65.066	10.121	57126930.815943	10	323.9793	5.63089e-05	2.50741e-04
2023/12/29	19:49:59	--	ok	323.7580	34.513	0.041248	18.18	65.124	10.086	54534053.883549	11	323.9035	5.57013e-05	2.49686e-04
2023/12/29	19:50:06	ok	ok	323.9880	34.556	0.041261	18.19	65.075	10.088	58246093.636012	11	324.1839	5.56673e-05	2.17267e-04
2023/12/29	19:55:05	ok	ok	323.9140	34.541	0.041261	18.16	65.103	10.075	53644929.219663	10	324.0811	5.54878e-05	2.21935e-04
2023/12/29	20:00:05	ok	ok	323.8800	34.534	0.041261	18.19	65.005	10.078	53472345.418975	10	324.0146	5.54727e-05	2.47217e-04
2023/12/29	20:05:05	ok	ok	323.8460	34.526	0.041261	18.22	64.869	10.072	53265350.749469	12	323.9961	5.43378e-05	2.38840e-04
2023/12/29	20:10:05	ok	ok	323.8200	34.523	0.041261	18.24	64.892	10.086	55905925.061905	13	323.9844	5.31139e-05	2.14474e-04
2023/12/29	20:15:05	--	ok	323.7760	34.513	0.041261	18.24	64.901	10.087	54931941.752783	10	323.9410	5.55333e-05	2.89031e-04
2023/12/29	20:15:11	ok	ok	323.9980	34.558	0.041273	18.25	64.863	10.089	58927031.781229	11	324.1710	5.53322e-05	1.92340e-04
2023/12/29	20:20:11	ok	ok	323.9220	34.538	0.041273	18.22	64.920	10.080	55040780.321677	11	324.0897	5.48054e-05	2.92946e-04
2023/12/29	20:25:11	ok	ok	323.8940	34.533	0.041273	18.26	64.826	10.091	54386203.194211	13	324.0493	5.29076e-05	2.20758e-04
2023/12/29	20:30:11	ok	ok	323.8520	34.527	0.041273	18.24	64.881	10.084	54834437.654958	11	324.0101	5.41126e-05	2.66214e-04
2023/12/29	20:35:11	ok	ok	323.8120	34.518	0.041273	18.25	64.804	10.080	54737419.219260	11	323.9640	5.52963e-05	2.75392e-04
2023/12/29	20:40:11	--	ok	323.7640	34.507	0.041273	18.21	64.837	10.059	54758198.858377	12	323.9453	5.35706e-05	2.84137e-04
2023/12/29	20:40:18	ok	ok	324.0000	34.553	0.041287	18.22	64.869	10.072	55686781.043881	11	324.1735	5.44499e-05	3.15196e-04
2023/12/29	20:45:17	ok	ok	323.9040	34.538	0.041287	18.14	65.019	10.046	52980247.486336	10	324.0557	5.50664e-05	2.61533e-04
2023/12/29	20:50:17	ok	ok	323.8500	34.527	0.041287	18.05	65.034	9.998	52482981.710493	12	324.0188	5.39524e-05	2.76371e-04
2023/12/29	20:55:17	ok	ok	323.8060	34.519	0.041287	18.05	65.025	9.996	53862342.551765	12	323.9782	5.37573e-05	3.05890e-04
2023/12/29	21:00:17	--	ok	323.7540	34.511	0.041287	17.97	65.011	9.944	51139145.172418	12	323.9147	5.43601e-05	2.82615e-04
2023/12/29	21:00:24	ok	ok	324.0160	34.559	0.0413	18.02	64.988	9.973	56346280.313202	11	324.1836	5.50302e-05	3.10604e-04
2023/12/29	21:05:23	ok	ok	324.0040	34.562	0.0413	18.31	64.227	10.023	59765343.862515	2	324.0833	7.66164e-05	1.75398e-16
2023/12/29	21:10:23	ok	ok	324.1300	34.581	0.0413	18.99	63.432	10.306	56531215.571392	10	324.2997	5.38897e-05	3.10284e-04
2023/12/29	21:15:23	ok	ok	324.1760	34.584	0.0413	19.27	63.244	10.448	54322763.434309	13	324.3668	5.23668e-05	2.13341e-04
2023/12/29	21:20:23	--	ok	324.2200	34.584	0.0413	19.51	63.261	10.599	55480313.804299	13	324.3828	5.20207e-05	2.30013e-04
2023/12/29	21:20:30	ok	ok	324.0180	34.544	0.041288	19.51	63.220	10.592	56179592.436926	11	324.2022	5.40550e-05	2.75649e-04
2023/12/29	21:25:29	ok	ok	324.0460	34.552	0.041288	19.71	63.189	10.711	56588514.187141	12	324.2226	5.33084e-05	2.66735e-04
2023/12/29	21:30:29	ok	ok	324.0380	34.546	0.041288	19.81	63.215	10.779	50584963.609424	12	324.2258	5.20548e-05	2.19824e-04
2023/12/29	21:35:29	ok	ok	324.0280	34.541	0.041288	19.92	63.272	10.860	51185835.006110	11	324.1922	5.45899e-05	2.55882e-04
2023/12/29	21:40:29	ok	ok	324.0120	34.538	0.041288	20.02	63.299	10.929	49683965.266247	12	324.1592	5.32147e-05	2.28422e-04
2023/12/29	21:45:29	ok	ok	323.9360	34.517	0.041288	19.96	63.513	10.928	51020926.218857	12	324.0954	5.20399e-05	2.07833e-04
2023/12/29	21:50:29	ok	ok	323.9020	34.512	0.041288	19.96	63.563	10.937	50903435.235128	13	324.0643	5.14974e-05	2.16594e-04
2023/12/29	21:55:29	ok	ok	323.8380	34.500	0.041288	19.96	63.677	10.957	49667541.664369	13	324.0163	5.09341e-05	1.96149e-04
2023/12/29	22:00:29	--	ok	323.7960	34.493	0.041288	19.95	63.755	10.960	50563793.475479	11	323.9565	5.32766e-05	3.03331e-04
2023/12/29	22:00:36	ok	ok	324.0000	34.530	0.041299	20.02	63.784	11.013	51406330.763135	12	324.1736	5.24251e-05	3.66723e-04
2023/12/29	22:05:35	ok	ok	323.8940	34.514	0.041299	20.01	63.732	10.995	48841561.744270	12	324.0725	5.22540e-05	2.26579e-04
2023/12/29	22:10:35	ok	ok	323.8700	34.508	0.041299	20.11	63.606	11.037	49458284.094228	10	324.0685	5.23419e-05	2.93383e-04
2023/12/29	22:15:35	ok	ok	323.8240	34.497	0.041299	20.21	63.531	11.088	49038592.119985	13	323.9975	5.14846e-05	2.09513e-04
2023/12/29	22:20:35	ok	ok	323.8320	34.499	0.041299	20.29	63.583	11.150	48897291.372558	13	323.9885	5.16066e-05	1.88610e-04
2023/12/29	22:25:35	--	ok	323.7860	34.483	0.041299	20.36	63.545	11.191	47945475.820605	13	323.9458	5.17209e-05	2.13410e-04
2023/12/29	22:25:42	ok	ok	324.0260	34.525	0.041311	20.40	63.513	11.213	52882020.104741	13	324.1689	5.10885e-05	2.00862e-04
2023/12/29	22:30:41	ok	ok	323.9440	34.512	0.041311	20.43	63.549	11.237	52567771.587520	11	324.0766	5.33411e-05	2.32464e-04
2023/12/29	22:35:41	ok	ok	323.8840	34.498	0.041311	20.47	63.606	11.275	53430046.659103	13	324.0255	5.10038e-05	2.07616e-04
2023/12/29	22:40:41	ok	ok	323.8280	34.482	0.041311	20.44	63.673	11.267	55850986.336740	11	323.9725	5.25345e-05	2.34512e-04
2023/12/29	22:45:41	--	ok	323.7840	34.476	0.041311	20.52	63.665	11.314	54915876.312599	11	323.9372	5.28098e-05	2.38847e-04
2023/12/29	22:45:48	ok	ok	323.9980	34.510	0.041324	20.53	63.668	11.323	53602286.773509	10	324.1511	5.34553e-05	2.48999e-04
2023/12/29	22:50:47	ok	ok	323.8780	34.496	0.041324	20.36	63.952	11.262	54290430.368792	14	324.0386	5.08413e-05	2.09963e-04
2023/12/29	22:55:47	ok	ok	323.8040	34.487	0.041324	20.36	64.022	11.275	53679191.092430	11	323.9387	5.22984e-05	2.24645e-04
2023/12/29	23:00:47	--	ok	323.7260	34.472	0.041324	20.31	64.114	11.254	54026743.581665	12	323.8548	5.36241e-05	2.56492e-04
2023/12/29	23:00:54	ok	ok	323.9840	34.517	0.041339	20.32	64.076	11.256	50476606.640173	13	324.1349	5.19759e-05	2.32018e-04
2023/12/29	23:05:53	ok	ok	323.9060	34.508	0.041339	20.33	64.140	11.276	52352226.251437	12	324.0487	5.11681e-05	2.02382e-04
2023/12/29	23:10:53	ok	ok	323.8460	34.492	0.041339	20.31	64.123	11.256	52406557.150490	13	323.9915	5.15339e-05	2.00111e-04
2023/12/29	23:15:53	ok	ok	323.8000	34.485	0.041339	20.40	63.908	11.283	52521248.943143	11	323.9502	5.16717e-05	2.22453e-04
2023/12/29	23:20:53	--	ok	323.7580	34.477	0.041339	20.46	63.899	11.318	50423704.965169	10	323.8812	5.28329e-05	2.42409e-04
2023/12/29	23:21:00	ok	ok	324.0400	34.523	0.041353	20.46	63.940	11.325	58161872.110314	13	324.1481	5.14891e-05	2.06259e-04
2023/12/29	23:25:59	ok	ok	323.9540	34.512	0.041353	20.53	63.903	11.365	59695580.420279	12	324.0514	5.29771e-05	2.03241e-04
2023/12/29	23:30:59	ok	ok	323.8940	34.494	0.041353	20.52	63.940	11.362	58354668.022404	11	324.0134	5.21866e-05	1.86734e-04
2023/12/29	23:35:59	ok	ok	323.8580	34.489	0.041353	20.59	63.943	11.411	60639879.331904	12	323.9695	5.24194e-05	2.04449e-04
2023/12/29	23:40:59	--	ok	323.7860	34.472	0.041353	20.59	63.902	11.403	60797829.225915	11	323.9033	5.24696e-05	1.68110e-04
2023/12/29	23:41:06	ok	ok	323.9680	34.505	0.041365	20.62	63.920	11.426	47645483.820541	13	324.1127	5.11979e-05	2.06231e-04
2023/12/29	23:46:05	ok	ok	323.8860	34.494	0.041365	20.60	63.967	11.426	45878266.951618	11	324.0220	5.18737e-05	2.63576e-04
2023/12/29	23:51:05	ok	ok	323.8000	34.480	0.041365	20.56	64.080	11.416	47543326.925839	13	323.9417	5.14075e-05	1.95304e-04
2023/12/29	23:56:05	--	ok	323.7060	34.456	0.041365	20.47	64.208	11.382	48572243.309982	13	323.8475	5.14748e-05	1.98469e-04
2023/12/29	23:56:12	ok	ok	324.0060	34.514	0.041382	20.49	64.199	11.389	57085925.264852	11	324.1442	5.39376e-05	2.19675e-04
2023/12/30	00:01:11	ok	ok	323.8920	34.499	0.041382	20.43	64.219	11.355	57359029.878624	13	324.0302	5.08025e-05	2.03654e-04
2023/12/30	00:06:11	ok	ok	323.8160	34.481	0.041382	20.35	64.315	11.316	56380896.612765	12	323.9450	5.19503e-05	2.25795e-04
2023/12/30	00:11:11	--	ok	323.7720	34.476	0.041382	20.36	64.318	11.327	57286063.521279	10	323.8629	5.41173e-05	2.77564e-04
2023/12/30	00:11:18	ok	ok	323.9860	34.517	0.041395	20.43	64.250	11.361	54187360.170718	11	324.1199	5.42565e-05	2.69792e-04
2023/12/30	00:16:17	ok	ok	323.8920	34.504	0.041395	20.44	64.109	11.345	53011181.382885	11	324.0563	5.39274e-05	2.39786e-04
2023/12/30	00:21:17	ok	ok	323.8660	34.496	0.041395	20.56	64.050	11.410	47523279.174381	11	324.0266	5.22403e-05	1.45044e-04
2023/12/30	00:26:17	--	ok	323.7960	34.479	0.041395	20.54	64.099	11.408	49237224.848573	13	323.9418	5.13299e-05	1.85062e-04
2023/12/30	00:26:24	ok	ok	323.9780	34.513	0.041407	20.54	64.089	11.407	50094699.089815	14	324.1538	5.08777e-05	1.44056e-04
2023/12/30	00:31:23	ok	ok	323.8900	34.496	0.041407	20.56	64.141	11.427	49814298.148987	12	324.0309	5.14835e-05	2.15924e-04
2023/12/30	00:36:23	ok	ok	323.8440	34.492	0.041407	20.59	64.187	11.454	51334655.974099	11	324.0150	5.23792e-05	2.19801e-04
2023/12/30	00:41:23	ok	ok	323.8080	34.479	0.041407	20.60	64.172	11.462	48869527.790476	11	323.9796	5.18035e-05	1.42323e-04
2023/12/30	00:46:23	--	ok	323.7240	34.463	0.041407	20.59	64.237	11.463	52197896.458359	11	323.9097	5.25237e-05	1.72404e-04
2023/12/30	00:46:29	ok	ok	323.9920	34.517	0.041423	20.60	64.222	11.471	53393447.871060	10	324.1465	5.29895e-05	1.76447e-04
2023/12/30	00:51:29	ok	ok	323.8700	34.497	0.041423	20.44	64.446	11.404	57115076.651915	7	323.9903	7.02957e-05	5.83980e-04
2023/12/30	00:56:29	--	ok	323.7820	34.479	0.041423	20.39	64.456	11.369	54118259.381663	11	323.9463	5.14926e-05	2.31123e-04
2023/12/30	00:56:36	ok	ok	324.0200	34.523	0.041435	20.42	64.439	11.385	51639137.653633	10	324.1850	5.29986e-05	2.57051e-04
2023/12/30	01:01:35	ok	ok	323.8800	34.497	0.041435	20.29	64.520	11.315	50745833.828676	9	324.0709	5.20669e-05	2.18781e-04
2023/12/30	01:06:35	ok	ok	323.8160	34.485	0.041435	20.25	64.543	11.291	51017703.872481	11	323.9553	5.32047e-05	2.46422e-04
2023/12/30	01:11:35	--	ok	323.7160	34.467	0.041435	20.18	64.593	11.254	51494282.521572	10	323.8934	5.21142e-05	1.71041e-04
2023/12/30	01:11:42	ok	ok	324.0400	34.521	0.041451	20.22	64.608	11.284	58442932.194321	12	324.2060	5.25997e-05	3.55370e-04
2023/12/30	01:16:41	ok	ok	323.9420	34.505	0.041451	20.22	64.517	11.268	57715160.307411	14	324.0745	5.11079e-05	1.95553e-04
2023/12/30	01:21:41	ok	ok	323.8720	34.491	0.041451	20.18	64.552	11.247	57831729.025116	12	324.0452	5.22678e-05	1.57803e-04
2023/12/30	01:26:41	ok	ok	323.8560	34.487	0.041451	20.29	64.346	11.284	57062127.139615	11	324.0116	5.21807e-05	2.49836e-04
2023/12/30	01:31:41	--	ok	323.7940	34.476	0.041451	20.36	64.227	11.311	58388776.958333	12	324.0015	5.14166e-05	2.83899e-04
2023/12/30	01:31:48	ok	ok	324.0100	34.516	0.041463	20.37	64.250	11.324	55185761.626150	11	324.2084	5.16984e-05	2.90849e-04
2023/12/30	01:36:47	ok	ok	323.9320	34.503	0.041463	20.37	64.279	11.329	55063715.246223	12	324.1129	5.17088e-05	2.39554e-04
2023/12/30	01:41:47	ok	ok	323.8760	34.489	0.041463	20.42	64.256	11.353	56367484.273368	12	324.0890	5.05786e-05	2.83913e-04
2023/12/30	01:46:47	ok	ok	323.8240	34.481	0.041463	20.42	64.288	11.359	56119075.545467	11	324.0291	5.11794e-05	2.80436e-04
2023/12/30	01:51:47	--	ok	323.7840	34.469	0.041463	20.42	64.268	11.355	57503911.600382	11	323.9988	5.00709e-05	3.75753e-04
2023/12/30	01:51:54	ok	ok	324.0040	34.513	0.041476	20.43	64.240	11.359	54565962.586972	12	324.1894	5.24392e-05	3.07825e-04
2023/12/30	01:56:53	ok	ok	323.9140	34.495	0.041476	20.43	64.311	11.372	54455121.587331	13	324.1065	4.98586e-05	2.50628e-04
2023/12/30	02:01:53	ok	ok	323.8000	34.469	0.041476	20.29	64.508	11.313	55403628.183547	13	323.9701	5.05876e-05	2.38635e-04
2023/12/30	02:06:53	--	ok	323.7120	34.457	0.041476	20.19	64.634	11.270	55935684.435521	13	323.8944	5.14440e-05	1.77105e-04
2023/12/30	02:07:00	ok	ok	323.9840	34.507	0.041492	20.16	64.631	11.252	58996666.577565	12	324.2121	5.13707e-05	3.37137e-04
2023/12/30	02:11:59	ok	ok	323.9140	34.492	0.041492	20.15	64.567	11.230	56958573.313479	13	324.0555	5.05250e-05	2.14869e-04
2023/12/30	02:16:59	ok	ok	323.8580	34.484	0.041492	20.08	64.607	11.191	60738625.598484	11	324.0372	5.14354e-05	2.93777e-04
2023/12/30	02:21:59	--	ok	323.7920	34.468	0.041492	20.09	64.567	11.193	61802190.011276	12	323.9196	5.24502e-05	1.82079e-04
2023/12/30	02:22:06	ok	ok	323.9660	34.508	0.041504	20.11	64.570	11.204	53148766.123248	10	324.1620	5.17221e-05	1.90639e-04
2023/12/30	02:27:05	ok	ok	323.8720	34.497	0.041504	20.07	64.584	11.179	51009309.803735	12	324.0285	5.21749e-05	2.32176e-04
2023/12/30	02:32:05	ok	ok	323.8540	34.488	0.041504	20.19	64.350	11.220	52301687.434671	11	324.0147	5.25850e-05	1.98252e-04
2023/12/30	02:37:05	ok	ok	323.8240	34.488	0.041504	20.23	64.286	11.237	52434936.533700	11	323.9819	5.26821e-05	2.61646e-04
2023/12/30	02:42:05	--	ok	323.7680	34.473	0.041504	20.25	64.277	11.244	53357063.762676	11	323.9474	5.23706e-05	2.13648e-04
2023/12/30	02:42:12	ok	ok	323.9940	34.509	0.041517	20.26	64.260	11.252	52362673.088904	12	324.1385	5.43831e-05	1.94229e-04
2023/12/30	02:47:11	ok	ok	323.9060	34.500	0.041517	20.28	64.251	11.259	49984311.250035	12	324.0450	5.21351e-05	2.55652e-04
2023/12/30	02:52:11	ok	ok	323.8640	34.489	0.041517	20.33	64.190	11.285	57017153.717662	8	323.9057	7.34907e-05	4.21327e-04
2023/12/30	02:57:11	ok	ok	323.8080	34.475	0.041517	20.31	64.236	11.275	53101437.295161	11	323.9681	5.28118e-05	1.86798e-04
2023/12/30	03:02:11	--	ok	323.7760	34.468	0.041517	20.37	64.250	11.324	51615874.509356	11	323.9330	5.21784e-05	1.93011e-04
2023/12/30	03:02:18	ok	ok	324.0120	34.512	0.04153	20.40	64.163	11.328	51511386.375863	13	324.1640	5.35152e-05	2.03468e-04
2023/12/30	03:07:17	ok	ok	323.8920	34.492	0.04153	20.33	64.323	11.308	50985109.040644	12	324.0717	5.20180e-05	2.38881e-04
2023/12/30	03:12:17	ok	ok	323.8100	34.475	0.04153	20.19	64.533	11.252	50090486.020473	10	323.9812	5.26063e-05	2.84197e-04
2023/12/30	03:17:17	--	ok	323.7300	34.461	0.04153	20.11	64.643	11.217	51159805.713731	12	323.8760	5.35282e-05	2.32288e-04
2023/12/30	03:17:23	ok	ok	323.9920	34.509	0.041545	20.12	64.604	11.219	50497819.649156	10	324.1087	5.43058e-05	2.74977e-04
2023/12/30	03:22:23	ok	ok	323.9020	34.493	0.041545	20.09	64.508	11.183	52326781.762123	12	324.0647	5.31911e-05	2.33840e-04
2023/12/30	03:27:23	ok	ok	323.8240	34.479	0.041545	20.04	64.520	11.148	51373651.166468	11	323.9938	5.33533e-05	2.30199e-04
2023/12/30	03:32:23	--	ok	323.7640	34.469	0.041545	20.05	64.581	11.168	51252417.406130	11	323.9581	5.19084e-05	2.48321e-04
2023/12/30	03:32:30	ok	ok	324.0420	34.518	0.041559	20.08	64.535	11.179	51119279.740472	11	324.1724	5.35876e-05	2.66255e-04
2023/12/30	03:37:29	ok	ok	323.9220	34.502	0.041559	19.98	64.622	11.129	52796162.112296	11	324.0748	5.39299e-05	2.02209e-04
2023/12/30	03:42:29	ok	ok	323.8960	34.497	0.041559	20.15	64.302	11.184	54632835.509870	11	324.0836	5.34415e-05	1.88960e-04
2023/12/30	03:47:29	ok	ok	323.8600	34.489	0.041559	20.19	64.218	11.197	52630031.711749	10	324.0335	5.34126e-05	1.76967e-04
2023/12/30	03:52:29	ok	ok	323.8320	34.479	0.041559	20.23	64.204	11.223	52996955.658100	12	324.0100	5.17719e-05	2.74327e-04
2023/12/30	03:57:29	--	ok	323.7940	34.472	0.041559	20.31	64.236	11.275	53120810.849986	12	323.9645	5.25682e-05	1.67749e-04
2023/12/30	03:57:36	ok	ok	324.0060	34.507	0.04157	20.32	64.146	11.268	52261637.322105	12	324.1590	5.25668e-05	2.18517e-04
2023/12/30	04:02:35	ok	ok	323.9140	34.492	0.04157	20.29	64.204	11.259	53161742.679699	11	324.0802	5.16747e-05	2.46564e-04
2023/12/30	04:07:35	ok	ok	323.8740	34.488	0.04157	20.32	64.218	11.281	52122690.043390	13	324.0178	5.13660e-05	2.08612e-04
2023/12/30	04:12:35	ok	ok	323.8120	34.473	0.04157	20.32	64.187	11.276	50727267.745974	12	323.9827	5.29022e-05	2.36404e-04
2023/12/30	04:17:35	--	ok	323.7500	34.455	0.04157	20.33	64.210	11.289	52215612.744593	12	323.9095	5.34545e-05	1.80303e-04
2023/12/30	04:17:42	ok	ok	323.9820	34.507	0.041584	20.31	64.227	11.274	54633299.427294	11	324.1279	5.40876e-05	2.34841e-04
2023/12/30	04:22:41	ok	ok	323.9120	34.489	0.041584	20.25	64.410	11.267	52564376.422516	11	324.0628	5.20268e-05	2.44448e-04
2023/12/30	04:27:41	ok	ok	323.8220	34.468	0.041584	20.12	64.492	11.199	52698369.741861	12	323.9818	5.20639e-05	2.15258e-04
2023/12/30	04:32:41	--	ok	323.7500	34.461	0.041584	20.07	64.492	11.163	53429781.484635	11	323.9077	5.27563e-05	1.68698e-04
2023/12/30	04:32:48	ok	ok	324.0120	34.510	0.041598	20.12	64.492	11.199	54481281.873639	10	324.1505	5.44616e-05	2.44140e-04
2023/12/30	04:37:47	ok	ok	323.9320	34.498	0.041598	20.12	64.309	11.168	53530967.488714	11	324.0489	5.45488e-05	2.81714e-04
2023/12/30	04:42:47	ok	ok	323.9000	34.492	0.041598	20.21	64.199	11.204	55133151.398696	11	324.0423	5.40226e-05	2.68569e-04
2023/12/30	04:47:47	ok	ok	323.8700	34.483	0.041598	20.26	64.190	11.239	54134643.294628	12	324.0321	5.16727e-05	2.29083e-04
2023/12/30	04:52:47	ok	ok	323.8240	34.475	0.041598	20.28	64.251	11.259	56284564.877703	10	323.9489	5.42619e-05	2.57980e-04
2023/12/30	04:57:47	--	ok	323.7600	34.459	0.041598	20.28	64.273	11.263	54576174.664662	11	323.9343	5.32007e-05	2.21046e-04
2023/12/30	04:57:54	ok	ok	324.0360	34.507	0.041612	20.29	64.283	11.273	61155011.667069	11	324.1907	5.27639e-05	2.33268e-04
2023/12/30	05:02:53	ok	ok	323.9300	34.494	0.041612	20.26	64.260	11.252	58081042.081246	12	324.0776	5.26369e-05	2.28240e-04
2023/12/30	05:07:53	ok	ok	323.8800	34.485	0.041612	20.26	64.219	11.244	61678609.157191	8	323.9572	6.85463e-05	3.74974e-04
2023/12/30	05:12:53	ok	ok	323.8140	34.467	0.041612	20.29	64.224	11.263	58447549.078413	12	323.9729	5.20379e-05	2.04260e-04
2023/12/30	05:17:53	--	ok	323.7580	34.458	0.041612	20.25	64.421	11.269	53876314.242427	12	323.9199	5.32368e-05	1.98783e-04
2023/12/30	05:18:00	ok	ok	324.0300	34.514	0.041625	20.28	64.334	11.273	51675707.740442	13	324.1937	5.17903e-05	1.79503e-04
2023/12/30	05:22:59	ok	ok	323.8820	34.485	0.041625	20.11	64.530	11.197	53635626.992419	13	324.0383	5.13791e-05	1.90741e-04
2023/12/30	05:27:59	ok	ok	323.8000	34.475	0.041625	20.08	64.547	11.181	51678902.687621	13	323.9674	5.21925e-05	2.00808e-04
2023/12/30	05:32:59	--	ok	323.7560	34.460	0.041625	20.04	64.540	11.152	54929973.516624	11	323.9155	5.39608e-05	2.37931e-04
2023/12/30	05:33:06	ok	ok	324.0500	34.516	0.041639	20.07	64.503	11.165	61816646.197270	10	324.2056	5.36086e-05	1.86856e-04
2023/12/30	05:38:05	ok	ok	323.9240	34.488	0.041639	19.98	64.520	11.112	56734893.281189	14	324.0720	5.24331e-05	2.29628e-04
2023/12/30	05:43:05	ok	ok	323.8940	34.489	0.041639	20.11	64.337	11.164	57806438.857259	12	324.0490	5.37150e-05	2.36548e-04
2023/12/30	05:48:05	ok	ok	323.8720	34.483	0.041639	20.12	64.309	11.168	58230172.272177	14	324.0301	5.21687e-05	2.10743e-04
2023/12/30	05:53:05	ok	ok	323.8220	34.472	0.041639	20.21	64.273	11.217	57774088.188302	13	323.9589	5.28195e-05	2.08523e-04
2023/12/30	05:58:05	--	ok	323.7780	34.456	0.041639	20.19	64.288	11.209	59870746.018518	13	323.9146	5.25931e-05	1.93494e-04
2023/12/30	05:58:12	ok	ok	323.9760	34.504	0.041652	20.19	64.288	11.209	55903958.367500	11	324.1348	5.48014e-05	2.16409e-04
2023/12/30	06:03:11	ok	ok	323.9360	34.493	0.041652	20.22	64.283	11.228	55221373.601141	14	324.1107	5.19746e-05	1.98177e-04
2023/12/30	06:08:11	ok	ok	323.8680	34.479	0.041652	20.26	64.137	11.230	55184563.858384	12	324.0724	5.33284e-05	2.21854e-04
2023/12/30	06:13:11	ok	ok	323.8260	34.478	0.041652	20.26	64.199	11.241	54357698.868104	11	323.9780	5.45694e-05	2.15324e-04
2023/12/30	06:18:11	--	ok	323.7600	34.463	0.041652	20.23	64.315	11.242	52225357.839412	12	323.9351	5.39874e-05	2.17508e-04
2023/12/30	06:18:17	ok	ok	324.0060	34.502	0.041666	20.23	64.315	11.242	55974018.928126	13	324.1672	5.24055e-05	2.07969e-04
2023/12/30	06:23:17	ok	ok	323.9120	34.490	0.041666	20.19	64.512	11.248	54110389.806447	14	324.0941	5.23961e-05	2.25738e-04
2023/12/30	06:28:17	ok	ok	323.8480	34.475	0.041666	20.13	64.515	11.212	57403425.473371	11	324.0322	5.31152e-05	2.93154e-04
2023/12/30	06:33:17	--	ok	323.7800	34.464	0.041666	20.05	64.572	11.166	51930263.568713	13	323.9212	5.29796e-05	2.14576e-04
2023/12/30	06:33:24	ok	ok	323.9640	34.503	0.041678	20.07	64.553	11.173	61028774.604353	7	323.9974	7.35936e-05	4.31951e-04
2023/12/30	06:38:23	ok	ok	323.9200	34.490	0.041678	19.98	64.590	11.124	55067125.383299	11	324.0707	5.41558e-05	2.41689e-04
2023/12/30	06:43:23	ok	ok	323.8860	34.489	0.041678	20.11	64.387	11.172	53710130.519842	11	324.0746	5.27205e-05	2.84239e-04
2023/12/30	06:48:23	ok	ok	323.8600	34.481	0.041678	20.16	64.277	11.190	54120964.815528	6	324.0695	6.65268e-05	5.04736e-04
2023/12/30	06:53:23	--	ok	323.7980	34.470	0.041678	20.13	64.352	11.184	52205765.416229	12	323.9616	5.40740e-05	2.25996e-04
2023/12/30	06:53:30	ok	ok	324.0240	34.508	0.04169	20.16	64.277	11.190	56251805.716750	13	324.1695	5.29851e-05	1.92074e-04
2023/12/30	06:58:29	ok	ok	323.9560	34.494	0.04169	20.21	64.283	11.219	56258984.620527	12	324.1141	5.33789e-05	2.18678e-04
2023/12/30	07:03:29	ok	ok	323.9040	34.487	0.04169	20.21	64.311	11.224	55429295.310250	12	324.0725	5.36197e-05	2.27237e-04
2023/12/30	07:08:29	ok	ok	323.8860	34.478	0.04169	20.25	64.297	11.248	53179969.177378	12	324.0453	5.31059e-05	2.38618e-04
2023/12/30	07:13:29	ok	ok	323.8340	34.469	0.04169	20.28	64.314	11.270	53026583.341245	12	323.9885	5.19289e-05	2.13016e-04
2023/12/30	07:18:29	--	ok	323.7780	34.458	0.04169	20.25	64.350	11.257	53411848.322666	12	323.9363	5.38351e-05	2.08062e-04
2023/12/30	07:18:36	ok	ok	323.9980	34.502	0.041702	20.22	64.324	11.235	55504594.312383	13	324.1748	5.28382e-05	1.89707e-04
2023/12/30	07:23:35	ok	ok	323.8960	34.487	0.041702	20.18	64.489	11.236	52802916.146598	11	324.0592	5.35900e-05	2.43181e-04
2023/12/30	07:28:35	ok	ok	323.8000	34.466	0.041702	20.05	64.593	11.170	51452090.461847	13	323.9612	5.24904e-05	2.14201e-04
2023/12/30	07:33:35	--	ok	323.7500	34.456	0.041702	20.02	64.608	11.155	54380226.598568	14	323.9312	5.08360e-05	3.67235e-04
2023/12/30	07:33:42	ok	ok	324.0240	34.511	0.041717	20.07	64.575	11.177	56089768.394260	12	324.1929	5.39492e-05	2.13167e-04
2023/12/30	07:38:41	ok	ok	323.9200	34.500	0.041717	20.01	64.594	11.144	54684567.782238	11	324.0853	5.33850e-05	2.64284e-04
2023/12/30	07:43:41	ok	ok	323.9040	34.490	0.041717	20.11	64.327	11.162	51889463.215778	13	324.0691	5.28880e-05	2.18726e-04
2023/12/30	07:48:41	ok	ok	323.8900	34.487	0.041717	20.13	64.273	11.170	50416878.170395	13	324.0438	5.23572e-05	2.11793e-04
2023/12/30	07:53:41	ok	ok	323.8600	34.478	0.041717	20.16	64.254	11.186	51378987.411056	14	324.0273	5.21536e-05	2.00982e-04
2023/12/30	07:58:41	--	ok	323.7860	34.464	0.041717	20.18	64.306	11.204	49693397.380550	13	323.9474	5.33553e-05	2.00324e-04
2023/12/30	07:58:48	ok	ok	324.0040	34.499	0.041729	20.18	64.338	11.209	58069621.817835	9	324.1504	6.26560e-05	6.28098e-04
2023/12/30	08:03:47	ok	ok	323.9420	34.497	0.041729	20.21	64.364	11.233	54098354.516391	13	324.0941	5.31367e-05	2.05927e-04
2023/12/30	08:08:47	ok	ok	323.8920	34.484	0.041729	20.25	64.309	11.250	53371712.868809	12	324.0327	5.39468e-05	2.29624e-04
2023/12/30	08:13:47	ok	ok	323.8460	34.471	0.041729	20.23	64.295	11.239	52994785.598626	14	324.0191	5.20772e-05	2.11530e-04
2023/12/30	08:18:47	ok	ok	323.8060	34.462	0.041729	20.25	64.309	11.250	50770774.961541	12	323.9827	5.32426e-05	1.70485e-04
2023/12/30	08:23:47	--	ok	323.7260	34.448	0.041729	20.16	64.570	11.241	47962016.474167	13	323.8778	5.20715e-05	2.17152e-04
2023/12/30	08:23:54	ok	ok	324.0320	34.508	0.041744	20.19	64.471	11.241	51336511.804446	13	324.2105	5.23280e-05	2.12829e-04
2023/12/30	08:28:53	ok	ok	323.9120	34.488	0.041744	20.09	64.508	11.183	52281627.400566	12	324.1140	5.28050e-05	2.25135e-04
2023/12/30	08:33:53	ok	ok	323.8540	34.479	0.041744	20.04	64.558	11.155	50568408.642432	13	324.0233	5.17110e-05	1.72874e-04
2023/12/30	08:38:53	ok	ok	323.8180	34.468	0.041744	20.15	64.393	11.200	50865427.240453	13	323.9998	5.32644e-05	1.81609e-04
2023/12/30	08:43:53	--	ok	323.7880	34.464	0.041744	20.16	64.315	11.197	50447840.393016	13	323.9476	5.15307e-05	1.90768e-04
2023/12/30	08:44:00	ok	ok	324.0300	34.507	0.041757	20.16	64.315	11.197	52704122.495762	11	324.1696	5.54636e-05	1.56339e-04
2023/12/30	08:48:59	ok	ok	323.9360	34.494	0.041757	20.22	64.283	11.228	48452398.874455	11	324.0910	5.32412e-05	2.26067e-04
2023/12/30	08:53:59	ok	ok	323.9180	34.486	0.041757	20.23	64.236	11.228	50207795.007526	12	324.0668	5.44734e-05	1.86102e-04
2023/12/30	08:58:59	ok	ok	323.8660	34.476	0.041757	20.29	64.213	11.261	49847135.598216	11	324.0495	5.29589e-05	2.02893e-04
2023/12/30	09:03:59	ok	ok	323.8180	34.466	0.041757	20.31	64.277	11.283	48417474.676446	13	324.0052	5.41266e-05	2.23311e-04
2023/12/30	09:08:59	ok	ok	323.8060	34.462	0.041757	20.33	64.292	11.303	54646624.635424	6	323.8228	6.75914e-05	2.75600e-04
2023/12/30	09:13:59	--	ok	323.7500	34.448	0.041757	20.33	64.292	11.303	51216016.298680	13	323.9221	5.24776e-05	1.52513e-04
2023/12/30	09:14:05	ok	ok	324.0220	34.504	0.041771	20.37	64.260	11.326	54373335.394259	12	324.2074	5.34677e-05	1.77675e-04
2023/12/30	09:19:05	ok	ok	323.9280	34.486	0.041771	20.39	64.263	11.335	50529099.614266	13	324.0975	5.32168e-05	2.24528e-04
2023/12/30	09:24:05	ok	ok	323.8920	34.482	0.041771	20.39	64.222	11.328	52003301.312943	13	324.0798	5.30341e-05	1.60178e-04
2023/12/30	09:29:05	ok	ok	323.8420	34.477	0.041771	20.40	64.324	11.356	50680080.310300	12	324.0345	5.35866e-05	2.02421e-04
2023/12/30	09:34:05	--	ok	323.7700	34.458	0.041771	20.33	64.434	11.328	47714776.499314	13	323.9397	5.32078e-05	1.73606e-04
2023/12/30	09:34:12	ok	ok	324.0100	34.497	0.041784	20.31	64.439	11.311	52187548.528087	12	324.1737	5.51781e-05	1.56276e-04
2023/12/30	09:39:11	ok	ok	323.9040	34.487	0.041784	20.23	64.489	11.272	49015883.061061	13	324.0910	5.27402e-05	1.51347e-04
2023/12/30	09:44:11	ok	ok	323.8320	34.468	0.041784	20.21	64.526	11.261	50303844.968634	11	324.0156	5.43485e-05	1.86312e-04
2023/12/30	09:49:11	ok	ok	323.8340	34.474	0.041784	20.33	64.343	11.312	48602177.996185	12	324.0154	5.32472e-05	1.70382e-04
2023/12/30	09:54:11	ok	ok	323.8020	34.466	0.041784	20.39	64.292	11.340	51680222.190803	13	324.0009	5.38949e-05	2.04893e-04
2023/12/30	09:59:11	--	ok	323.7780	34.458	0.041784	20.43	64.231	11.357	50882940.544652	13	323.9666	5.42371e-05	1.87668e-04
2023/12/30	09:59:18	ok	ok	323.9860	34.498	0.041796	20.43	64.199	11.352	52647215.428156	11	324.1504	5.60875e-05	1.87161e-04
2023/12/30	10:04:17	ok	ok	323.9020	34.487	0.041796	20.40	64.286	11.350	47561474.833324	12	324.0832	5.57552e-05	1.76269e-04
2023/12/30	10:09:17	ok	ok	323.8720	34.475	0.041796	20.47	64.259	11.391	50546669.553980	12	324.0718	5.43240e-05	1.84007e-04
2023/12/30	10:14:17	ok	ok	323.8280	34.465	0.041796	20.49	64.282	11.404	48936347.350157	13	324.0239	5.42202e-05	1.53812e-04
2023/12/30	10:19:17	--	ok	323.7920	34.463	0.041796	20.52	64.236	11.415	50827629.573056	12	323.9730	5.57998e-05	1.88579e-04
2023/12/30	10:19:24	ok	ok	324.0700	34.513	0.041808	20.54	64.240	11.434	50879549.598275	12	324.2303	5.45054e-05	1.41195e-04
2023/12/30	10:24:23	ok	ok	323.9300	34.488	0.041808	20.54	64.190	11.425	46058747.954240	12	324.1259	5.35213e-05	2.03438e-04
2023/12/30	10:29:23	ok	ok	323.8740	34.475	0.041808	20.52	64.247	11.417	46472765.170349	12	324.0856	5.25330e-05	1.75748e-04
2023/12/30	10:34:23	ok	ok	323.8460	34.468	0.041808	20.62	64.224	11.480	46022925.595175	13	324.0316	5.33322e-05	1.59959e-04
2023/12/30	10:39:23	ok	ok	323.8200	34.459	0.041808	20.63	64.288	11.501	49621768.649347	12	323.9836	5.45714e-05	2.41546e-04
2023/12/30	10:44:23	--	ok	323.7860	34.452	0.041808	20.64	64.260	11.505	47889515.249411	12	323.9663	5.32396e-05	1.71510e-04
2023/12/30	10:44:30	ok	ok	324.0080	34.488	0.04182	20.66	64.242	11.512	50506549.510935	12	324.1991	5.39634e-05	1.72883e-04
2023/12/30	10:49:29	ok	ok	323.9500	34.486	0.04182	20.69	64.218	11.526	47582082.547617	11	324.1126	5.31982e-05	1.76376e-04
2023/12/30	10:54:29	ok	ok	323.9220	34.473	0.04182	20.73	64.295	11.568	46615815.865230	12	324.0707	5.23555e-05	1.46420e-04
2023/12/30	10:59:29	ok	ok	323.8280	34.461	0.04182	20.59	64.421	11.496	48375022.373196	11	323.9797	5.42014e-05	1.74585e-04
2023/12/30	11:04:29	--	ok	323.7680	34.446	0.04182	20.52	64.520	11.465	46640453.364521	12	323.9222	5.28593e-05	1.42257e-04
2023/12/30	11:04:36	ok	ok	323.9820	34.493	0.041833	20.53	64.544	11.479	50956710.343388	11	324.1558	5.43599e-05	1.68478e-04
2023/12/30	11:09:35	ok	ok	323.9160	34.486	0.041833	20.60	64.405	11.504	46681166.693999	12	324.0816	5.38778e-05	1.91524e-04
2023/12/30	11:14:35	ok	ok	323.8860	34.480	0.041833	20.70	64.251	11.543	45865979.758735	11	324.0696	5.34929e-05	1.75568e-04
2023/12/30	11:19:35	ok	ok	323.8900	34.478	0.041833	20.73	64.245	11.559	46969016.208102	12	324.0394	5.30536e-05	1.37108e-04
2023/12/30	11:24:35	ok	ok	323.8340	34.459	0.041833	20.79	64.215	11.592	46322482.818673	12	323.9900	5.28887e-05	1.49846e-04
2023/12/30	11:29:35	--	ok	323.7880	34.459	0.041833	20.83	64.242	11.625	47394134.308412	11	323.9568	5.46473e-05	1.97349e-04
2023/12/30	11:29:42	ok	ok	323.9900	34.494	0.041845	20.83	64.204	11.618	51542367.328824	11	324.1625	5.41344e-05	2.00360e-04
2023/12/30	11:34:41	ok	ok	323.9220	34.481	0.041845	20.82	64.240	11.616	46526032.515492	10	324.0839	5.43864e-05	1.76958e-04
2023/12/30	11:39:41	ok	ok	323.8820	34.470	0.041845	20.84	64.237	11.634	45925486.300219	13	324.0404	5.24569e-05	1.52871e-04
2023/12/30	11:44:41	ok	ok	323.8600	34.466	0.041845	20.90	64.268	11.679	45557032.133935	11	324.0175	5.40693e-05	1.70559e-04
2023/12/30	11:49:41	ok	ok	323.8080	34.451	0.041845	20.94	64.315	11.715	47361396.070694	12	323.9810	5.30340e-05	1.65807e-04
2023/12/30	11:54:41	--	ok	323.7640	34.444	0.041845	20.97	64.282	11.729	47191216.394552	13	323.9083	5.25370e-05	1.47043e-04
2023/12/30	11:54:47	ok	ok	324.0620	34.495	0.041858	21.00	64.277	11.748	53198545.546397	12	324.2091	5.40725e-05	1.59026e-04
2023/12/30	11:59:47	ok	ok	323.9460	34.473	0.041858	21.00	64.215	11.736	54719287.600418	12	324.0487	5.44646e-05	1.52788e-04
2023/12/30	12:04:47	ok	ok	323.9020	34.458	0.041858	21.03	64.273	11.765	54901841.685756	10	324.0248	5.37420e-05	1.63734e-04
2023/12/30	12:09:47	ok	ok	323.8560	34.455	0.041858	21.06	64.215	11.774	54301311.416497	11	324.0102	5.29167e-05	1.75766e-04
2023/12/30	12:14:47	ok	ok	323.8120	34.448	0.041858	21.09	64.263	11.804	54456802.926412	11	323.9313	5.40865e-05	1.51348e-04
2023/12/30	12:19:47	--	ok	323.7680	34.436	0.041858	21.10	64.295	11.820	54805507.062912	13	323.9194	5.23457e-05	1.63217e-04
2023/12/30	12:19:54	ok	ok	323.9360	34.483	0.041871	21.11	64.288	11.828	56039608.495867	11	324.1350	5.40243e-05	1.88216e-04
2023/12/30	12:24:53	ok	ok	323.8780	34.476	0.041871	21.07	64.433	11.824	50006238.107792	12	324.0447	5.26555e-05	1.59980e-04
2023/12/30	12:29:53	--	ok	323.7880	34.456	0.041871	21.04	64.446	11.806	52548149.082554	12	323.9700	5.39707e-05	1.57037e-04
2023/12/30	12:30:00	ok	ok	324.0040	34.495	0.041883	21.07	64.492	11.835	57869825.026541	12	324.2020	5.34888e-05	1.95583e-04
2023/12/30	12:34:59	ok	ok	323.9620	34.491	0.041883	21.16	64.286	11.857	50891671.928516	12	324.1613	5.21877e-05	1.81376e-04
2023/12/30	12:39:59	ok	ok	323.9200	34.482	0.041883	21.23	64.227	11.894	53337386.213984	11	324.0984	5.39790e-05	1.62857e-04
2023/12/30	12:44:59	ok	ok	323.8560	34.469	0.041883	21.24	64.292	11.917	53867330.204824	12	324.0437	5.34739e-05	1.73293e-04
2023/12/30	12:49:59	ok	ok	323.8200	34.465	0.041883	21.31	64.233	11.954	51824264.183916	12	324.0070	5.28720e-05	1.82302e-04
2023/12/30	12:54:59	--	ok	323.7780	34.452	0.041883	21.38	64.215	11.999	55004392.262189	11	323.9720	5.33294e-05	1.82270e-04
2023/12/30	12:55:06	ok	ok	324.0240	34.499	0.041896	21.41	64.222	12.021	60247451.755776	11	324.2171	5.37238e-05	2.26481e-04
2023/12/30	13:00:05	ok	ok	323.9220	34.478	0.041896	21.40	64.199	12.007	54689368.923417	11	324.1027	5.38472e-05	1.86644e-04
2023/12/30	13:05:05	ok	ok	323.8880	34.471	0.041896	21.45	64.210	12.048	54995206.819270	13	324.0866	5.27427e-05	1.62091e-04
2023/12/30	13:10:05	ok	ok	323.8500	34.463	0.041896	21.45	64.332	12.071	54312366.798858	13	324.0245	5.20307e-05	1.51986e-04
2023/12/30	13:15:05	ok	ok	323.8000	34.457	0.041896	21.51	64.323	12.108	52633244.227972	12	323.9913	5.33999e-05	2.06074e-04
2023/12/30	13:20:05	--	ok	323.7500	34.444	0.041896	21.54	64.338	12.132	52621164.631066	13	323.9164	5.19099e-05	1.54712e-04
2023/12/30	13:20:12	ok	ok	323.9900	34.493	0.041911	21.52	64.263	12.106	59165359.465205	12	324.1981	5.38255e-05	1.99397e-04
2023/12/30	13:25:11	ok	ok	323.8900	34.472	0.041911	21.52	64.283	12.110	54048707.277589	12	324.0777	5.37591e-05	1.60433e-04
2023/12/30	13:30:11	ok	ok	323.8520	34.466	0.041911	21.60	64.309	12.168	57906559.603198	12	324.0518	5.33192e-05	2.27421e-04
2023/12/30	13:35:11	--	ok	323.7900	34.449	0.041911	21.60	64.360	12.177	57247412.760211	11	324.0044	5.25755e-05	1.82740e-04
2023/12/30	13:35:18	ok	ok	323.9960	34.491	0.041923	21.60	64.369	12.179	59786610.317701	12	324.2114	5.21551e-05	1.96506e-04
2023/12/30	13:40:17	ok	ok	323.9200	34.483	0.041923	21.64	64.346	12.205	55606116.017536	11	324.0826	5.36238e-05	1.90822e-04
2023/12/30	13:45:17	ok	ok	323.8760	34.464	0.041923	21.68	64.283	12.221	55043060.324206	13	324.0728	5.20319e-05	1.56651e-04
2023/12/30	13:50:17	ok	ok	323.8180	34.458	0.041923	21.71	64.297	12.244	55851803.967794	12	323.9823	5.38376e-05	1.35592e-04
2023/12/30	13:55:17	--	ok	323.7680	34.443	0.041923	21.74	64.315	12.268	57516018.435078	10	323.9485	5.43449e-05	1.97875e-04
2023/12/30	13:55:24	ok	ok	324.0520	34.496	0.041936	21.81	64.347	12.324	57911746.708336	11	324.2380	5.36821e-05	1.84541e-04
2023/12/30	14:00:23	ok	ok	323.9320	34.477	0.041936	21.80	64.306	12.306	55273569.374633	12	324.1097	5.36240e-05	1.72507e-04
2023/12/30	14:05:23	ok	ok	323.8660	34.463	0.041936	21.81	64.245	12.304	54117757.718404	11	324.0356	5.31338e-05	1.85553e-04
2023/12/30	14:10:23	ok	ok	323.8100	34.451	0.041936	21.84	64.334	12.342	54179160.021074	12	323.9957	5.29091e-05	2.09279e-04
2023/12/30	14:15:23	--	ok	323.7820	34.447	0.041936	21.91	64.327	12.390	55054434.358009	12	323.9602	5.31220e-05	2.00591e-04
2023/12/30	14:15:30	ok	ok	324.0360	34.486	0.041949	21.94	64.260	12.398	55145689.991685	11	324.2166	5.22674e-05	1.68889e-04
2023/12/30	14:20:29	ok	ok	323.9060	34.472	0.041949	21.91	64.315	12.388	53622566.581002	13	324.0609	5.25101e-05	1.87588e-04
2023/12/30	14:25:29	ok	ok	323.8460	34.459	0.041949	21.91	64.337	12.392	54319765.712516	11	324.0344	5.18309e-05	2.15541e-04
2023/12/30	14:30:29	--	ok	323.7860	34.445	0.041949	21.96	64.295	12.424	55601174.211664	11	323.9469	5.27072e-05	2.22572e-04
2023/12/30	14:30:36	ok	ok	324.0240	34.485	0.041961	22.01	64.305	12.457	54147390.043787	13	324.1728	5.18368e-05	1.30525e-04
2023/12/30	14:35:35	ok	ok	323.9220	34.477	0.041961	22.06	64.273	12.491	53051391.274235	12	324.0746	5.26226e-05	1.76510e-04
2023/12/30	14:40:35	ok	ok	323.8620	34.461	0.041961	22.06	64.346	12.505	54972493.087137	11	324.0442	5.23165e-05	1.98313e-04
2023/12/30	14:45:35	--	ok	323.7860	34.446	0.041961	22.06	64.396	12.515	53738757.597089	11	323.9467	5.21053e-05	1.96787e-04
2023/12/30	14:45:42	ok	ok	324.0140	34.485	0.041974	22.04	64.401	12.496	59243143.265300	11	324.1867	5.27209e-05	2.11969e-04
2023/12/30	14:50:41	ok	ok	323.8840	34.466	0.041974	21.94	64.608	12.466	54949376.223575	11	324.0226	5.35382e-05	1.89078e-04
2023/12/30	14:55:41	ok	ok	323.8020	34.451	0.041974	21.89	64.640	12.441	52699179.186779	11	323.9445	5.30250e-05	1.60597e-04
2023/12/30	15:00:41	--	ok	323.7380	34.432	0.041974	21.88	64.575	12.417	54609425.481157	11	323.9136	5.19651e-05	1.97615e-04
2023/12/30	15:00:47	ok	ok	324.0020	34.483	0.041989	21.89	64.579	12.429	58352799.928006	12	324.1750	5.20853e-05	1.43684e-04
2023/12/30	15:05:47	ok	ok	323.9200	34.472	0.041989	21.94	64.465	12.438	55663296.056988	12	324.0794	5.17858e-05	1.50304e-04
2023/12/30	15:10:47	ok	ok	323.8760	34.467	0.041989	22.04	64.421	12.500	56703022.588858	11	324.0284	5.24200e-05	1.54172e-04
2023/12/30	15:15:47	ok	ok	323.8220	34.454	0.041989	22.06	64.437	12.523	55114107.111105	13	323.9802	5.19446e-05	1.60119e-04
2023/12/30	15:20:47	--	ok	323.7480	34.438	0.041989	22.04	64.512	12.518	55915107.310500	11	323.9092	5.21956e-05	1.69304e-04
2023/12/30	15:20:54	ok	ok	323.9940	34.483	0.042004	22.11	64.466	12.561	60365827.541984	11	324.1894	5.25540e-05	2.10633e-04
2023/12/30	15:25:53	ok	ok	323.9000	34.472	0.042004	22.11	64.425	12.553	56697956.968510	11	324.0621	5.22333e-05	1.99186e-04
2023/12/30	15:30:53	ok	ok	323.8460	34.456	0.042004	22.12	64.498	12.577	56216423.589056	11	324.0109	5.18852e-05	2.04403e-04
2023/12/30	15:35:53	--	ok	323.6700	34.420	0.042004	21.80	65.225	12.482	54411245.175314	11	323.8415	5.24983e-05	1.96229e-04
2023/12/30	15:36:00	ok	ok	323.9900	34.485	0.042022	21.80	65.266	12.490	61014507.469054	12	324.1572	5.33497e-05	2.08702e-04
2023/12/30	15:40:59	--	ok	323.7440	34.438	0.042022	21.28	66.064	12.274	57545818.555869	13	323.9055	5.07372e-05	1.83201e-04
2023/12/30	15:41:05	ok	ok	323.9940	34.486	0.042037	21.27	66.062	12.264	56166857.456415	12	324.1608	5.17519e-05	1.95989e-04
2023/12/30	15:46:05	ok	ok	323.8300	34.459	0.042037	21.00	66.305	12.118	56979475.558851	12	323.9721	5.21334e-05	1.51206e-04
2023/12/30	15:51:05	--	ok	323.6920	34.432	0.042037	20.79	66.323	11.972	57105754.459269	14	323.8476	5.17344e-05	1.59993e-04
2023/12/30	15:51:12	ok	ok	324.0120	34.503	0.042054	20.80	66.296	11.978	58480262.375740	13	324.1643	5.31324e-05	1.88744e-04
2023/12/30	15:56:11	ok	ok	323.8660	34.478	0.042054	20.63	66.302	11.861	56540418.640290	12	324.0115	5.20933e-05	2.26774e-04
2023/12/30	16:01:11	--	ok	323.7720	34.459	0.042054	20.50	66.357	11.783	56189210.068279	12	323.9406	5.23017e-05	1.84104e-04
2023/12/30	16:01:18	ok	ok	323.9940	34.497	0.042067	20.56	66.348	11.820	58882698.640205	12	324.1402	5.37334e-05	1.82430e-04
2023/12/30	16:06:17	ok	ok	323.9120	34.485	0.042067	20.42	66.403	11.732	60895561.444204	3	323.9850	7.27115e-05	3.31512e-05
2023/12/30	16:11:17	ok	ok	323.8140	34.469	0.042067	20.32	66.343	11.654	54393347.276022	12	323.9503	5.22227e-05	1.71320e-04
2023/12/30	16:16:17	--	ok	323.7280	34.451	0.042067	20.21	66.406	11.589	58728409.903925	13	323.8663	5.25050e-05	1.59823e-04
2023/12/30	16:16:24	ok	ok	323.9700	34.503	0.042082	20.23	66.360	11.599	57567102.429136	12	324.1489	5.28883e-05	1.72352e-04
2023/12/30	16:21:23	ok	ok	323.8400	34.476	0.042082	20.07	66.462	11.504	56555074.063186	11	324.0122	5.29055e-05	2.24745e-04
2023/12/30	16:26:23	--	ok	323.7500	34.461	0.042082	19.93	66.484	11.420	57112393.932446	13	323.9119	5.34538e-05	1.91398e-04
2023/12/30	16:26:30	ok	ok	324.0180	34.513	0.042096	19.98	66.429	11.441	62044536.216121	13	324.1862	5.36738e-05	2.80185e-04
2023/12/30	16:31:29	ok	ok	323.9020	34.497	0.042096	19.86	66.369	11.354	58854707.022132	13	324.0678	5.30949e-05	1.93261e-04
2023/12/30	16:36:29	ok	ok	323.8440	34.490	0.042096	19.91	66.305	11.371	59446651.615006	13	324.0214	5.28733e-05	2.06474e-04
2023/12/30	16:41:29	--	ok	323.7920	34.472	0.042096	19.84	66.264	11.316	57826190.587637	11	323.9508	5.38485e-05	2.68667e-04
2023/12/30	16:41:36	ok	ok	324.0200	34.527	0.042108	19.89	66.242	11.350	57571771.147215	12	324.1641	5.53419e-05	2.64365e-04
2023/12/30	16:46:35	ok	ok	323.9240	34.504	0.042108	19.81	66.197	11.287	55125467.308375	12	324.0784	5.35962e-05	2.15135e-04
2023/12/30	16:51:35	ok	ok	323.8620	34.490	0.042108	19.81	66.126	11.275	55011617.738473	12	324.0215	5.36972e-05	2.35275e-04
2023/12/30	16:56:35	ok	ok	323.8100	34.480	0.042108	19.79	66.064	11.254	54516808.312405	12	323.9574	5.41624e-05	2.30139e-04
2023/12/30	17:01:35	--	ok	323.7700	34.468	0.042108	19.77	66.072	11.238	58886940.705342	3	323.8020	7.08970e-05	2.83046e-04
2023/12/30	17:01:42	ok	ok	324.0000	34.517	0.042121	19.77	66.018	11.229	58060790.910784	13	324.1433	5.49857e-05	2.28828e-04
2023/12/30	17:06:41	ok	ok	323.9200	34.500	0.042121	19.77	66.018	11.229	53568347.043207	12	324.0589	5.45367e-05	2.72599e-04
2023/12/30	17:11:41	ok	ok	323.8800	34.495	0.042121	19.72	66.000	11.198	54762042.057349	12	324.0302	5.36265e-05	2.91780e-04
2023/12/30	17:16:41	ok	ok	323.8240	34.481	0.042121	19.68	66.026	11.174	55290839.989261	12	323.9680	5.36408e-05	2.85055e-04
2023/12/30	17:21:41	--	ok	323.7720	34.470	0.042121	19.62	65.966	11.127	55055491.773041	11	323.9423	5.34359e-05	2.63014e-04
2023/12/30	17:21:48	ok	ok	324.0140	34.515	0.042134	19.68	65.913	11.155	56006226.471736	12	324.1533	5.46259e-05	2.86687e-04
2023/12/30	17:26:47	ok	ok	323.9360	34.502	0.042134	19.67	65.911	11.146	54130876.175956	13	324.1064	5.32185e-05	2.34958e-04
2023/12/30	17:31:47	ok	ok	323.8820	34.493	0.042134	19.64	65.907	11.126	53741831.740598	11	324.0186	5.42706e-05	2.83033e-04
2023/12/30	17:36:47	ok	ok	323.8280	34.482	0.042134	19.61	65.890	11.104	52092971.063625	13	323.9940	5.42708e-05	2.61640e-04
2023/12/30	17:41:47	--	ok	323.7660	34.467	0.042134	19.54	65.870	11.055	53755794.447182	12	323.9434	5.30817e-05	3.29836e-04
2023/12/30	17:41:54	ok	ok	324.0180	34.520	0.042148	19.57	65.927	11.084	54362244.503299	11	324.1241	5.48908e-05	2.31660e-04
2023/12/30	17:46:53	ok	ok	323.9280	34.502	0.042148	19.50	65.985	11.047	52023031.397554	12	324.0798	5.35503e-05	3.01453e-04
2023/12/30	17:51:53	ok	ok	323.8640	34.492	0.042148	19.38	65.989	10.975	52879630.624586	12	324.0042	5.39816e-05	3.26975e-04
2023/12/30	17:56:53	ok	ok	323.8340	34.482	0.042148	19.38	65.898	10.960	52504389.415313	11	324.0117	5.32737e-05	2.59927e-04
2023/12/30	18:01:53	ok	ok	323.8120	34.481	0.042148	19.43	65.789	10.969	50918521.258950	11	323.9559	5.37824e-05	2.83509e-04
2023/12/30	18:06:53	--	ok	323.7720	34.475	0.042148	19.43	65.771	10.966	51197837.829314	12	323.8977	5.45791e-05	2.64270e-04
2023/12/30	18:07:00	ok	ok	323.9920	34.516	0.04216	19.44	65.774	10.975	51392832.195443	10	324.1122	5.54096e-05	2.79207e-04
2023/12/30	18:11:59	ok	ok	323.9480	34.503	0.04216	19.45	65.702	10.972	51750273.906361	11	324.1019	5.29401e-05	3.08143e-04
2023/12/30	18:16:59	ok	ok	323.9260	34.500	0.04216	19.47	65.657	10.975	51829670.669061	13	324.0745	5.35220e-05	3.14395e-04
2023/12/30	18:21:59	ok	ok	323.8900	34.494	0.04216	19.44	65.632	10.952	50692287.763494	12	324.0501	5.32124e-05	2.47755e-04
2023/12/30	18:26:59	ok	ok	323.8320	34.480	0.04216	19.47	65.586	10.963	50302061.064581	13	323.9857	5.38980e-05	3.04630e-04
2023/12/30	18:31:59	ok	ok	323.8120	34.476	0.04216	19.44	65.632	10.952	52161417.161486	13	323.9585	5.42640e-05	2.80257e-04
2023/12/30	18:36:59	--	ok	323.7740	34.468	0.04216	19.44	65.611	10.948	50144489.046598	13	323.9582	5.26762e-05	2.92145e-04
2023/12/30	18:37:06	ok	ok	323.9920	34.512	0.042173	19.44	65.582	10.943	51327550.472335	13	324.1523	5.42659e-05	2.67633e-04
2023/12/30	18:42:05	ok	ok	323.9380	34.502	0.042173	19.43	65.600	10.938	52820165.431208	7	324.0835	6.57669e-05	7.64361e-04
2023/12/30	18:47:05	ok	ok	323.9080	34.495	0.042173	19.41	65.565	10.922	50615196.111742	11	324.0572	5.39344e-05	3.29130e-04
2023/12/30	18:52:05	ok	ok	323.8760	34.489	0.042173	19.41	65.536	10.917	50215913.800071	12	324.0077	5.36630e-05	2.85408e-04
2023/12/30	18:57:05	ok	ok	323.8440	34.486	0.042173	19.45	65.460	10.932	54674286.159796	5	324.0617	5.11846e-05	1.72876e-04
2023/12/30	19:02:05	ok	ok	323.8120	34.475	0.042173	19.41	65.515	10.913	50937812.879815	13	323.9526	5.33180e-05	2.58417e-04
2023/12/30	19:07:05	--	ok	323.7860	34.471	0.042173	19.44	65.478	10.926	50044226.558890	12	323.9217	5.45274e-05	2.86091e-04
2023/12/30	19:07:12	ok	ok	324.0060	34.511	0.042185	19.43	65.455	10.914	51859215.148385	12	324.1330	5.43021e-05	3.19674e-04
2023/12/30	19:12:11	ok	ok	323.9400	34.508	0.042185	19.44	65.431	10.918	51098867.441907	11	324.1174	5.33467e-05	2.88685e-04
2023/12/30	19:17:11	ok	ok	323.8920	34.482	0.042185	19.37	65.591	10.900	51091209.705104	12	324.0581	5.31519e-05	2.83146e-04
2023/12/30	19:22:11	ok	ok	323.8400	34.479	0.042185	19.31	65.591	10.863	49323204.518886	12	323.9958	5.26419e-05	2.87044e-04
2023/12/30	19:27:11	--	ok	323.7980	34.473	0.042185	19.27	65.554	10.829	51674285.704634	12	323.9877	5.25526e-05	4.39440e-04
2023/12/30	19:27:18	ok	ok	324.0060	34.513	0.042196	19.29	65.545	10.838	52949360.721910	10	324.2478	5.17658e-05	5.48130e-04
2023/12/30	19:32:17	ok	ok	323.9720	34.505	0.042196	19.31	65.449	10.839	52449891.617294	11	324.1422	5.24285e-05	3.09534e-04
2023/12/30	19:37:17	ok	ok	323.9500	34.498	0.042196	19.35	65.344	10.849	54533650.316702	11	324.0978	5.41090e-05	3.16077e-04
2023/12/30	19:42:17	ok	ok	323.9320	34.496	0.042196	19.38	65.348	10.869	51768906.549961	11	324.0724	5.36561e-05	3.23253e-04
2023/12/30	19:47:17	ok	ok	323.9160	34.490	0.042196	19.41	65.290	10.876	52323693.032508	11	324.0581	5.39463e-05	3.00089e-04
2023/12/30	19:52:17	ok	ok	323.8660	34.482	0.042196	19.41	65.263	10.871	53907816.818806	12	324.0235	5.33799e-05	2.76903e-04
2023/12/30	19:57:17	ok	ok	323.8480	34.480	0.042196	19.45	65.238	10.895	53507689.005942	13	324.0067	5.32093e-05	3.63298e-04
2023/12/30	20:02:17	ok	ok	323.8280	34.473	0.042196	19.44	65.267	10.891	55301643.747684	11	323.9750	5.42884e-05	2.69479e-04
2023/12/30	20:07:17	--	ok	323.7980	34.467	0.042196	19.44	65.257	10.889	54050968.509701	12	323.9397	5.37072e-05	2.23569e-04
2023/12/30	20:07:24	ok	ok	323.9960	34.510	0.042208	19.44	65.235	10.886	52574956.960374	13	324.1516	5.47340e-05	2.43450e-04
2023/12/30	20:12:23	ok	ok	323.9360	34.496	0.042208	19.43	65.225	10.875	49288961.676470	11	324.0321	5.55681e-05	2.68646e-04
2023/12/30	20:17:23	ok	ok	323.9160	34.491	0.042208	19.44	65.194	10.879	49462283.613058	10	324.0698	5.34933e-05	3.05672e-04
2023/12/30	20:22:23	ok	ok	323.8720	34.482	0.042208	19.43	65.225	10.875	49746665.250415	10	324.0261	5.38761e-05	2.98555e-04
2023/12/30	20:27:23	ok	ok	323.8460	34.481	0.042208	19.48	65.234	10.913	49905313.460913	12	324.0192	5.36957e-05	2.86964e-04
2023/12/30	20:32:23	ok	ok	323.8140	34.475	0.042208	19.45	65.188	10.886	49170996.125915	11	323.9088	5.67771e-05	3.30478e-04
2023/12/30	20:37:23	ok	ok	323.8020	34.472	0.042208	19.50	65.153	10.908	48950254.039487	13	323.9087	5.56565e-05	2.52981e-04
2023/12/30	20:42:23	--	ok	323.7660	34.460	0.042208	19.48	65.162	10.901	49457893.804718	13	323.9209	5.39316e-05	2.27849e-04
2023/12/30	20:42:30	ok	ok	324.0160	34.511	0.042221	19.51	65.135	10.913	49829212.695508	11	324.1635	5.44106e-05	3.05058e-04
2023/12/30	20:47:29	ok	ok	323.9580	34.498	0.042221	19.48	65.171	10.902	47772655.590241	13	324.1281	5.27196e-05	2.34965e-04
2023/12/30	20:52:29	ok	ok	323.8960	34.492	0.042221	19.40	65.261	10.863	49370390.151942	12	324.0448	5.33646e-05	2.72419e-04
2023/12/30	20:57:29	ok	ok	323.8500	34.482	0.042221	19.35	65.364	10.852	48938584.955448	13	324.0213	5.37777e-05	2.54859e-04
2023/12/30	21:02:29	--	ok	323.7880	34.470	0.042221	19.29	65.344	10.805	49494392.274079	12	323.9461	5.41835e-05	2.48489e-04
2023/12/30	21:02:36	ok	ok	324.0280	34.509	0.042233	19.30	65.325	10.810	48075671.914070	11	324.1355	5.47590e-05	2.32480e-04
2023/12/30	21:07:35	ok	ok	323.9640	34.507	0.042233	19.34	65.211	10.819	48987626.781037	12	324.1253	5.43307e-05	2.83933e-04
2023/12/30	21:12:35	ok	ok	323.9380	34.501	0.042233	19.37	65.124	10.823	50045138.517696	13	324.1091	5.37239e-05	2.48882e-04
2023/12/30	21:17:35	ok	ok	323.9260	34.498	0.042233	19.41	65.139	10.851	49025444.636503	12	324.0699	5.41528e-05	3.10365e-04
2023/12/30	21:22:35	ok	ok	323.8860	34.493	0.042233	19.43	65.112	10.856	48564952.459848	13	324.0503	5.48133e-05	2.35776e-04
2023/12/30	21:27:35	ok	ok	323.8660	34.484	0.042233	19.44	65.135	10.869	49772022.081612	11	324.0029	5.53866e-05	3.22103e-04
2023/12/30	21:32:35	ok	ok	323.8340	34.478	0.042233	19.47	65.048	10.873	49055715.451953	13	323.9891	5.45241e-05	2.66506e-04
2023/12/30	21:37:35	ok	ok	323.8080	34.471	0.042233	19.44	65.115	10.865	48593119.819064	12	323.9922	5.38303e-05	2.44710e-04
2023/12/30	21:42:35	--	ok	323.7940	34.469	0.042233	19.47	65.089	10.880	50041348.292760	11	323.9162	5.55279e-05	3.19755e-04
2023/12/30	21:42:41	ok	ok	324.0000	34.506	0.042244	19.50	65.061	10.892	51802027.814420	11	324.1237	5.59926e-05	2.78374e-04
2023/12/30	21:47:41	ok	ok	323.9400	34.493	0.042244	19.45	65.046	10.863	48406089.630074	13	324.1337	5.26728e-05	2.44281e-04
2023/12/30	21:52:41	ok	ok	323.9240	34.490	0.042244	19.48	65.029	10.878	48584495.087934	13	324.0766	5.42134e-05	3.00384e-04
2023/12/30	21:57:41	ok	ok	323.8720	34.484	0.042244	19.48	65.092	10.889	50344358.172772	11	324.0192	5.51845e-05	2.39941e-04
2023/12/30	22:02:41	ok	ok	323.8460	34.481	0.042244	19.47	65.069	10.877	48506972.176895	12	324.0108	5.43159e-05	2.55387e-04
2023/12/30	22:07:41	ok	ok	323.8160	34.470	0.042244	19.43	65.153	10.863	48611271.960535	12	324.0046	5.29138e-05	2.65299e-04
2023/12/30	22:12:41	--	ok	323.7960	34.469	0.042244	19.47	65.098	10.881	48238888.261701	11	323.9411	5.49673e-05	2.55661e-04
2023/12/30	22:12:48	ok	ok	324.0000	34.507	0.042255	19.50	65.074	10.894	50058193.159503	11	324.1314	5.64610e-05	2.79576e-04
2023/12/30	22:17:47	ok	ok	323.9600	34.500	0.042255	19.50	65.061	10.892	49738796.760553	13	324.0881	5.56932e-05	2.70007e-04
2023/12/30	22:22:47	ok	ok	323.9160	34.489	0.042255	19.48	65.080	10.887	48004801.567399	12	324.0662	5.49326e-05	2.40082e-04
2023/12/30	22:27:47	ok	ok	323.8700	34.478	0.042255	19.41	65.171	10.856	48823872.326861	10	324.0002	5.59289e-05	2.50851e-04
2023/12/30	22:32:47	ok	ok	323.8280	34.474	0.042255	19.37	65.277	10.848	46107449.348266	13	323.9977	5.53239e-05	2.55916e-04
2023/12/30	22:37:47	--	ok	323.7840	34.463	0.042255	19.30	65.304	10.807	48494945.708503	12	323.9378	5.41757e-05	2.15019e-04
2023/12/30	22:37:53	ok	ok	323.9920	34.510	0.042267	19.31	65.248	10.806	51787489.444777	12	324.1461	5.45168e-05	2.30102e-04
2023/12/30	22:42:53	ok	ok	323.9260	34.495	0.042267	19.29	65.222	10.785	50371161.827537	12	324.0663	5.57944e-05	2.32131e-04
2023/12/30	22:47:53	ok	ok	323.9120	34.488	0.042267	19.33	65.116	10.794	49038912.407718	12	324.0718	5.52759e-05	2.22382e-04
2023/12/30	22:52:53	ok	ok	323.8900	34.492	0.042267	19.37	65.083	10.816	50040716.222993	12	324.0686	5.55576e-05	1.90880e-04
2023/12/30	22:57:53	ok	ok	323.8740	34.480	0.042267	19.35	65.060	10.802	47766895.269925	12	324.0543	5.52265e-05	2.01476e-04
2023/12/30	23:02:53	ok	ok	323.8440	34.472	0.042267	19.41	65.060	10.838	53112358.978682	11	324.0113	5.48353e-05	2.83751e-04
2023/12/30	23:07:53	ok	ok	323.8140	34.471	0.042267	19.41	65.060	10.838	50552874.902198	12	324.0181	5.46109e-05	2.80824e-04
2023/12/30	23:12:53	--	ok	323.7920	34.468	0.042267	19.40	65.037	10.825	48184924.924090	12	323.9847	5.47827e-05	2.74285e-04
2023/12/30	23:13:00	ok	ok	324.0060	34.510	0.042279	19.45	65.066	10.866	54836893.925851	13	324.2081	5.59020e-05	2.64818e-04
2023/12/30	23:17:59	ok	ok	323.9520	34.500	0.042279	19.43	65.020	10.841	47379604.050327	11	324.1520	5.51091e-05	3.00128e-04
2023/12/30	23:22:59	ok	ok	323.9140	34.490	0.042279	19.44	64.982	10.843	50182146.623216	13	324.1249	5.63205e-05	3.90327e-04
2023/12/30	23:27:59	ok	ok	323.9020	34.487	0.042279	19.45	64.984	10.852	49498044.791670	14	324.0960	5.57440e-05	3.01684e-04
2023/12/30	23:32:59	ok	ok	323.8600	34.483	0.042279	19.45	65.025	10.859	48026863.037888	13	324.0546	5.63262e-05	3.03376e-04
2023/12/30	23:37:59	ok	ok	323.8440	34.477	0.042279	19.44	64.982	10.843	50426183.443115	10	324.0375	5.59130e-05	3.21366e-04
2023/12/30	23:42:59	ok	ok	323.8120	34.472	0.042279	19.44	65.043	10.853	46672130.080352	11	324.0218	5.48512e-05	2.49993e-04
2023/12/30	23:47:59	--	ok	323.7900	34.469	0.042279	19.48	64.950	10.865	48891530.323758	13	323.9793	5.57866e-05	2.66297e-04
2023/12/30	23:48:06	ok	ok	324.0260	34.516	0.042291	19.50	64.920	10.869	55264242.693315	14	324.2086	5.66355e-05	2.61025e-04
2023/12/30	23:53:05	ok	ok	323.9360	34.501	0.042291	19.44	65.032	10.852	49906656.257527	12	324.1217	5.58465e-05	3.02181e-04
2023/12/30	23:58:05	ok	ok	323.9160	34.491	0.042291	19.47	64.927	10.853	50927132.358999	13	324.1167	5.56651e-05	3.38853e-04
2023/12/31	00:03:05	ok	ok	323.8940	34.487	0.042291	19.45	65.046	10.863	49778334.750143	14	324.0876	5.48602e-05	2.84244e-04
2023/12/31	00:08:05	ok	ok	323.8780	34.488	0.042291	19.47	64.987	10.863	48114615.589834	13	324.0495	5.45416e-05	2.38773e-04
2023/12/31	00:13:05	ok	ok	323.8160	34.473	0.042291	19.37	65.185	10.833	48410473.255257	13	324.0276	5.50701e-05	2.48777e-04
2023/12/31	00:18:05	--	ok	323.7580	34.462	0.042291	19.31	65.216	10.801	49652708.346356	12	323.9553	5.54182e-05	2.65884e-04
2023/12/31	00:18:12	ok	ok	324.0260	34.506	0.042304	19.35	65.180	10.822	55835129.317348	14	324.2098	5.35293e-05	1.84978e-04
2023/12/31	00:23:11	ok	ok	323.9580	34.500	0.042304	19.27	65.229	10.776	53011075.327391	13	324.1222	5.55663e-05	2.37944e-04
2023/12/31	00:28:11	ok	ok	323.9100	34.497	0.042304	19.24	65.183	10.750	49786913.290778	12	324.0876	5.50307e-05	2.37290e-04
2023/12/31	00:33:11	ok	ok	323.8980	34.489	0.042304	19.27	65.107	10.756	50809228.513049	11	324.0725	5.44415e-05	2.90502e-04
2023/12/31	00:38:11	ok	ok	323.8920	34.483	0.042304	19.31	65.074	10.777	49905237.920807	11	324.0746	5.48692e-05	2.35606e-04
2023/12/31	00:43:11	ok	ok	323.8800	34.477	0.042304	19.33	65.025	10.779	50456156.246568	11	324.0310	5.42181e-05	2.61020e-04
2023/12/31	00:48:11	ok	ok	323.8500	34.473	0.042304	19.33	65.005	10.776	50664615.001718	13	324.0139	5.39971e-05	2.14310e-04
2023/12/31	00:53:11	ok	ok	323.8320	34.471	0.042304	19.35	65.000	10.792	50355230.210078	11	324.0028	5.46315e-05	2.15311e-04
2023/12/31	00:58:11	ok	ok	323.8100	34.467	0.042304	19.35	65.010	10.794	50721599.427493	13	323.9592	5.50647e-05	2.08755e-04
2023/12/31	01:03:11	--	ok	323.7780	34.461	0.042304	19.33	65.005	10.776	50731126.878037	11	323.9479	5.45006e-05	2.36664e-04
2023/12/31	01:03:18	ok	ok	323.9680	34.493	0.042317	19.33	65.025	10.779	55325399.032411	13	324.1572	5.46322e-05	2.91273e-04
2023/12/31	01:08:17	ok	ok	323.9600	34.494	0.042317	19.37	65.023	10.806	51947927.424640	14	324.1117	5.47273e-05	2.28495e-04
2023/12/31	01:13:17	ok	ok	323.9200	34.489	0.042317	19.35	65.010	10.794	52234144.697652	12	324.0759	5.45037e-05	2.90175e-04
2023/12/31	01:18:17	ok	ok	323.9140	34.485	0.042317	19.35	64.968	10.787	52998667.720509	10	324.0818	5.30492e-05	2.90460e-04
2023/12/31	01:23:17	ok	ok	323.8920	34.477	0.042317	19.34	65.037	10.790	52365102.223011	12	324.0180	5.41612e-05	2.50343e-04
2023/12/31	01:28:17	ok	ok	323.8560	34.473	0.042317	19.33	65.005	10.776	53403422.638100	10	323.9926	5.51350e-05	2.26406e-04
2023/12/31	01:33:17	ok	ok	323.8320	34.464	0.042317	19.35	64.988	10.790	53320782.578944	13	323.9712	5.46732e-05	1.65131e-04
2023/12/31	01:38:17	ok	ok	323.8100	34.460	0.042317	19.37	65.002	10.802	52202373.235778	12	323.9582	5.47198e-05	2.10552e-04
2023/12/31	01:43:17	--	ok	323.7820	34.454	0.042317	19.35	65.029	10.797	53056850.952709	13	323.9667	5.32743e-05	2.73163e-04
2023/12/31	01:43:24	ok	ok	323.9920	34.502	0.042329	19.40	64.987	10.817	52270115.706396	13	324.1629	5.51397e-05	2.42028e-04
2023/12/31	01:48:23	ok	ok	323.9420	34.493	0.042329	19.35	64.988	10.790	48446325.269625	13	324.0995	5.33872e-05	2.36273e-04
2023/12/31	01:53:23	ok	ok	323.9120	34.485	0.042329	19.34	65.019	10.787	48343391.377447	12	324.0361	5.30206e-05	1.89128e-04
2023/12/31	01:58:23	ok	ok	323.8800	34.477	0.042329	19.35	65.010	10.794	49768724.942936	12	324.0529	5.37773e-05	2.70629e-04
2023/12/31	02:03:23	ok	ok	323.8620	34.473	0.042329	19.37	65.023	10.806	49133914.345666	13	324.0104	5.40707e-05	2.50239e-04
2023/12/31	02:08:23	ok	ok	323.8000	34.467	0.042329	19.24	65.174	10.748	48839296.542638	11	323.9542	5.47960e-05	2.41060e-04
2023/12/31	02:13:23	--	ok	323.7580	34.457	0.042329	19.21	65.161	10.727	48934907.143319	10	323.9374	5.35595e-05	3.04525e-04
2023/12/31	02:13:30	ok	ok	324.0140	34.499	0.042342	19.23	65.142	10.734	55563075.067670	14	324.1536	5.36614e-05	2.14117e-04
2023/12/31	02:18:29	ok	ok	323.9600	34.488	0.042342	19.15	65.180	10.695	51204952.389696	12	324.0879	5.47644e-05	2.61646e-04
2023/12/31	02:23:29	ok	ok	323.9460	34.489	0.042342	19.23	65.029	10.716	51493870.240064	12	324.0872	5.48520e-05	2.37600e-04
2023/12/31	02:28:29	ok	ok	323.9180	34.484	0.042342	19.24	65.042	10.726	53529613.931590	11	324.0742	5.36905e-05	2.34137e-04
2023/12/31	02:33:29	ok	ok	323.8920	34.480	0.042342	19.27	65.078	10.751	53526315.833959	11	324.0227	5.38914e-05	2.11930e-04
2023/12/31	02:38:29	ok	ok	323.8900	34.467	0.042342	19.30	65.051	10.765	54378682.324762	12	324.0176	5.41632e-05	2.20678e-04
2023/12/31	02:43:29	ok	ok	323.8760	34.472	0.042342	19.29	64.956	10.741	53771814.887412	13	324.0183	5.32038e-05	2.03758e-04
2023/12/31	02:48:29	ok	ok	323.8360	34.463	0.042342	19.30	64.950	10.748	55314277.736562	11	323.9847	5.41110e-05	2.27636e-04
2023/12/31	02:53:29	ok	ok	323.8140	34.455	0.042342	19.30	64.991	10.755	50999975.583753	11	323.9467	5.51529e-05	2.23128e-04
2023/12/31	02:58:29	--	ok	323.7940	34.455	0.042342	19.31	65.023	10.769	52345880.854126	11	323.9437	5.41101e-05	2.44848e-04
2023/12/31	02:58:36	ok	ok	323.9740	34.489	0.042354	19.31	64.973	10.760	55649745.065152	11	324.1347	5.59894e-05	2.19885e-04
2023/12/31	03:03:35	ok	ok	323.9540	34.488	0.042354	19.29	64.968	10.743	52226767.601748	11	324.1013	5.41220e-05	2.24301e-04
2023/12/31	03:08:35	ok	ok	323.9300	34.483	0.042354	19.25	64.993	10.727	52824756.866957	12	324.0564	5.45781e-05	2.39961e-04
2023/12/31	03:13:35	ok	ok	323.8720	34.476	0.042354	19.29	64.956	10.741	54318058.570241	13	324.0020	5.36388e-05	2.03204e-04
2023/12/31	03:18:35	ok	ok	323.8580	34.469	0.042354	19.27	65.019	10.741	52514171.080681	13	324.0044	5.29746e-05	2.01127e-04
2023/12/31	03:23:35	ok	ok	323.8080	34.460	0.042354	19.21	65.139	10.724	53565253.741003	13	323.9382	5.35079e-05	2.13924e-04
2023/12/31	03:28:35	--	ok	323.7580	34.451	0.042354	19.13	65.226	10.686	51621980.311240	10	323.9190	5.41547e-05	2.08262e-04
2023/12/31	03:28:42	ok	ok	324.0320	34.503	0.042368	19.14	65.179	10.687	52429653.860314	12	324.1615	5.62153e-05	2.40665e-04
2023/12/31	03:33:41	ok	ok	323.9400	34.491	0.042368	19.07	65.217	10.649	48512953.561706	12	324.0822	5.44688e-05	2.50490e-04
2023/12/31	03:38:41	ok	ok	323.9300	34.483	0.042368	19.09	65.087	10.636	48909563.251851	12	324.0542	5.49945e-05	2.56554e-04
2023/12/31	03:43:41	ok	ok	323.9260	34.482	0.042368	19.17	65.020	10.679	49633223.408116	11	324.0618	5.49178e-05	2.53069e-04
2023/12/31	03:48:41	ok	ok	323.8920	34.478	0.042368	19.15	65.019	10.669	48163478.572174	12	324.0365	5.43730e-05	2.35541e-04
2023/12/31	03:53:41	ok	ok	323.8660	34.471	0.042368	19.14	65.016	10.660	49630080.558625	11	324.0052	5.47116e-05	2.44876e-04
2023/12/31	03:58:41	ok	ok	323.8380	34.466	0.042368	19.17	64.991	10.674	49638113.144014	11	323.9930	5.49599e-05	2.51453e-04
2023/12/31	04:03:41	ok	ok	323.8220	34.460	0.042368	19.14	65.016	10.660	50580597.150208	13	323.9530	5.34337e-05	2.10244e-04
2023/12/31	04:08:41	ok	ok	323.8100	34.462	0.042368	19.14	64.933	10.646	50033034.859447	12	323.9544	5.44588e-05	1.93286e-04
2023/12/31	04:13:41	--	ok	323.7720	34.447	0.042368	19.15	64.988	10.664	51530288.330380	12	323.9450	5.45157e-05	2.48355e-04
2023/12/31	04:13:47	ok	ok	323.9760	34.499	0.04238	19.18	64.961	10.678	49893484.898148	11	324.1716	5.60747e-05	2.80492e-04
2023/12/31	04:18:47	ok	ok	323.9000	34.485	0.04238	19.14	64.965	10.652	49114819.652346	12	324.0977	5.52930e-05	2.51666e-04
2023/12/31	04:23:47	ok	ok	323.8820	34.485	0.04238	19.13	64.996	10.648	44190236.422037	11	324.0371	5.55022e-05	2.42384e-04
2023/12/31	04:28:47	ok	ok	323.8600	34.471	0.04238	19.13	64.996	10.648	48259865.247973	12	324.0105	5.59957e-05	1.71099e-04
2023/12/31	04:33:47	ok	ok	323.8080	34.464	0.04238	19.09	65.098	10.638	48771478.501889	12	323.9981	5.51076e-05	2.08820e-04
2023/12/31	04:38:47	--	ok	323.7580	34.456	0.04238	18.99	65.162	10.587	47414697.098803	12	323.9349	5.48454e-05	2.21686e-04
2023/12/31	04:38:54	ok	ok	324.0180	34.500	0.042393	18.99	65.133	10.582	57323478.501361	10	324.1455	5.76043e-05	2.49648e-04
2023/12/31	04:43:53	ok	ok	323.9780	34.490	0.042393	18.91	65.162	10.542	49130827.428169	12	324.1207	5.43983e-05	2.25261e-04
2023/12/31	04:48:53	ok	ok	323.9760	34.490	0.042393	18.96	65.098	10.558	55752307.381525	3	324.0647	5.50874e-05	1.10039e-04
2023/12/31	04:53:53	ok	ok	323.9320	34.485	0.042393	18.99	65.000	10.561	49727730.955783	12	324.0789	5.48631e-05	2.20860e-04
2023/12/31	04:58:53	ok	ok	323.9120	34.480	0.042393	19.01	64.987	10.575	49892934.938316	11	324.0617	5.48940e-05	2.64561e-04
2023/12/31	05:03:53	ok	ok	323.8840	34.477	0.042393	19.01	64.955	10.570	49254343.706441	11	324.0142	5.63259e-05	2.39120e-04
2023/12/31	05:08:53	ok	ok	323.8580	34.472	0.042393	19.00	64.942	10.559	49448455.336077	11	324.0102	5.59149e-05	2.55995e-04
2023/12/31	05:13:53	ok	ok	323.8360	34.467	0.042393	19.00	64.974	10.565	54439827.663666	13	324.0076	5.53677e-05	2.83792e-04
2023/12/31	05:18:53	ok	ok	323.8260	34.466	0.042393	19.03	64.956	10.580	52378169.370684	11	323.9582	5.64177e-05	2.22548e-04
2023/12/31	05:23:53	ok	ok	323.8240	34.460	0.042393	18.99	64.929	10.549	51954580.598283	8	323.9291	6.77644e-05	4.45356e-04
2023/12/31	05:28:53	--	ok	323.7760	34.454	0.042393	19.01	64.933	10.566	51964868.968284	11	323.9250	5.68880e-05	2.60417e-04
2023/12/31	05:29:00	ok	ok	323.9440	34.497	0.042406	19.03	64.918	10.574	54334483.200746	12	324.1365	5.77789e-05	2.76962e-04
2023/12/31	05:33:59	ok	ok	323.9020	34.491	0.042406	19.01	64.933	10.566	48844381.110831	11	324.1068	5.65523e-05	2.78602e-04
2023/12/31	05:38:59	ok	ok	323.8620	34.485	0.042406	19.01	64.906	10.562	46664389.243061	11	324.0700	5.73176e-05	3.00823e-04
2023/12/31	05:43:59	ok	ok	323.8140	34.474	0.042406	18.89	65.087	10.513	50422837.102021	12	324.0500	5.70478e-05	3.92217e-04
2023/12/31	05:48:59	--	ok	323.7960	34.470	0.042406	18.83	65.107	10.482	46989504.184900	11	323.9811	5.73931e-05	2.78999e-04
2023/12/31	05:49:06	ok	ok	323.9760	34.503	0.042417	18.82	65.116	10.473	54314758.580540	11	324.1717	5.70243e-05	3.50920e-04
2023/12/31	05:54:05	ok	ok	323.9280	34.492	0.042417	18.76	65.158	10.445	46539616.866574	12	324.1144	5.80943e-05	3.28280e-04
2023/12/31	05:59:05	ok	ok	323.9060	34.493	0.042417	18.82	65.025	10.459	49989737.503984	10	324.1021	5.68341e-05	3.13188e-04
2023/12/31	06:04:05	ok	ok	323.9200	34.492	0.042417	18.87	64.955	10.484	47473176.903166	10	324.1065	5.61604e-05	3.01186e-04
2023/12/31	06:09:05	ok	ok	323.8820	34.485	0.042417	18.86	64.961	10.475	48296453.763977	11	324.0707	5.87600e-05	3.43145e-04
2023/12/31	06:14:05	ok	ok	323.8640	34.482	0.042417	18.89	64.924	10.487	48583230.101587	13	324.0774	5.62494e-05	3.04445e-04
2023/12/31	06:19:05	ok	ok	323.8480	34.477	0.042417	18.89	64.915	10.485	47391951.130432	10	324.0072	5.81805e-05	2.59699e-04
2023/12/31	06:24:05	ok	ok	323.8220	34.471	0.042417	18.89	64.906	10.484	50494654.785728	10	323.9936	5.74987e-05	2.82401e-04
2023/12/31	06:29:05	--	ok	323.7980	34.468	0.042417	18.87	64.904	10.475	48716874.105550	12	323.9832	5.74098e-05	2.80100e-04
2023/12/31	06:29:12	ok	ok	324.0320	34.516	0.042429	18.93	64.901	10.510	54082438.037769	11	324.2103	5.68002e-05	2.99529e-04
2023/12/31	06:34:11	ok	ok	323.9600	34.499	0.042429	18.89	64.865	10.477	47839709.049847	13	324.1405	5.53467e-05	2.53521e-04
2023/12/31	06:39:11	ok	ok	323.9420	34.494	0.042429	18.87	64.904	10.475	49327935.259627	11	324.1135	5.58508e-05	2.61842e-04
2023/12/31	06:44:11	ok	ok	323.9260	34.497	0.042429	18.89	64.814	10.469	51378379.821603	12	324.1044	5.59391e-05	2.87427e-04
2023/12/31	06:49:11	ok	ok	323.9080	34.485	0.042429	18.89	64.915	10.485	50453037.880025	12	324.0820	5.56742e-05	2.71461e-04
2023/12/31	06:54:11	ok	ok	323.8620	34.480	0.042429	18.79	65.000	10.438	47744344.580888	12	324.0350	5.57568e-05	2.71896e-04
2023/12/31	06:59:11	ok	ok	323.8240	34.470	0.042429	18.72	65.089	10.408	48412155.453986	11	323.9815	5.68661e-05	2.53741e-04
2023/12/31	07:04:11	--	ok	323.7880	34.467	0.042429	18.65	65.110	10.369	47612144.582032	12	323.9737	5.52300e-05	2.92579e-04
2023/12/31	07:04:18	ok	ok	324.0020	34.502	0.04244	18.68	65.074	10.381	52432838.752805	13	324.1936	5.35645e-05	2.74237e-04
2023/12/31	07:09:17	ok	ok	323.9520	34.493	0.04244	18.66	65.000	10.359	48995792.882664	12	324.1155	5.55376e-05	2.78108e-04
2023/12/31	07:14:17	ok	ok	323.9420	34.495	0.04244	18.70	64.936	10.375	49819787.848938	12	324.1055	5.57699e-05	2.53274e-04
2023/12/31	07:19:17	ok	ok	323.9200	34.492	0.04244	18.70	64.886	10.367	49940625.276062	13	324.1113	5.44057e-05	2.89808e-04
2023/12/31	07:24:17	ok	ok	323.9080	34.483	0.04244	18.72	64.968	10.389	47579071.459341	13	324.0907	5.34832e-05	2.67131e-04
2023/12/31	07:29:17	ok	ok	323.8940	34.485	0.04244	18.73	64.932	10.393	48704310.955787	10	324.0556	5.52661e-05	2.66853e-04
2023/12/31	07:34:17	ok	ok	323.8620	34.477	0.04244	18.69	64.945	10.369	50084654.809944	10	324.0402	5.44616e-05	2.70267e-04
2023/12/31	07:39:17	ok	ok	323.8420	34.473	0.04244	18.72	64.878	10.374	50185067.133524	13	324.0088	5.55027e-05	2.68424e-04
2023/12/31	07:44:17	ok	ok	323.8360	34.468	0.04244	18.70	64.895	10.369	47746109.429097	13	324.0020	5.37255e-05	2.55495e-04
2023/12/31	07:49:17	ok	ok	323.8000	34.461	0.04244	18.68	64.901	10.353	50020478.419557	11	323.9532	5.54949e-05	2.44463e-04
2023/12/31	07:54:17	--	ok	323.7960	34.454	0.04244	18.69	64.924	10.365	47402524.181606	12	323.9504	5.50440e-05	2.72215e-04
2023/12/31	07:54:24	ok	ok	324.0260	34.506	0.042452	18.69	64.883	10.359	49740611.854296	12	324.1901	5.40558e-05	2.85819e-04
2023/12/31	07:59:23	ok	ok	323.9320	34.491	0.042452	18.60	65.023	10.329	48501083.359365	12	324.0873	5.47466e-05	2.68101e-04
2023/12/31	08:04:23	ok	ok	323.8660	34.481	0.042452	18.53	65.083	10.294	48071405.614277	11	324.0124	5.46558e-05	2.64832e-04
2023/12/31	08:09:23	ok	ok	323.8480	34.476	0.042452	18.46	65.110	10.255	49667180.210391	11	324.0137	5.45725e-05	1.81126e-04
2023/12/31	08:14:23	ok	ok	323.8120	34.465	0.042452	18.42	65.133	10.233	49117257.461005	12	323.9244	5.54827e-05	2.13972e-04
2023/12/31	08:19:23	ok	ok	323.8140	34.465	0.042452	18.48	64.959	10.241	47448890.052219	13	323.9538	5.31179e-05	2.00560e-04
2023/12/31	08:24:23	--	ok	323.7960	34.462	0.042452	18.49	64.913	10.242	49033335.082587	9	323.9566	5.47857e-05	2.27719e-04
2023/12/31	08:24:30	ok	ok	324.0140	34.504	0.042463	18.49	64.923	10.243	55304899.442894	11	324.1151	5.60613e-05	2.33261e-04
2023/12/31	08:29:29	ok	ok	323.9860	34.496	0.042463	18.50	64.904	10.248	53445480.200523	13	324.1148	5.43889e-05	2.37132e-04
2023/12/31	08:34:29	ok	ok	323.9540	34.489	0.042463	18.45	64.895	10.213	53671456.879030	13	324.1464	5.28481e-05	2.82597e-04
2023/12/31	08:39:29	ok	ok	323.9420	34.486	0.042463	18.48	64.932	10.236	54871543.549903	10	324.0862	5.34058e-05	1.90568e-04
2023/12/31	08:44:29	ok	ok	323.9300	34.483	0.042463	18.46	64.909	10.223	55256671.506842	13	324.0523	5.39884e-05	2.15467e-04
2023/12/31	08:49:29	ok	ok	323.8960	34.473	0.042463	18.43	64.933	10.211	54810585.118718	14	324.0188	5.34524e-05	2.29875e-04
2023/12/31	08:54:29	ok	ok	323.8660	34.473	0.042463	18.43	64.913	10.208	55725938.488929	12	324.0167	5.39726e-05	1.88201e-04
2023/12/31	08:59:29	ok	ok	323.8540	34.469	0.042463	18.40	64.959	10.197	55641577.045596	10	323.9792	5.42739e-05	2.23461e-04
2023/12/31	09:04:29	ok	ok	323.8040	34.456	0.042463	18.32	65.066	10.162	55981990.539236	11	323.9486	5.31846e-05	1.80876e-04
2023/12/31	09:09:29	--	ok	323.7860	34.446	0.042463	18.26	65.098	10.134	58374739.504315	6	323.9015	5.43852e-05	2.05650e-04
2023/12/31	09:09:36	ok	ok	323.9940	34.494	0.042475	18.31	65.055	10.153	54785803.277079	11	324.1383	5.48423e-05	2.34162e-04
2023/12/31	09:14:35	ok	ok	323.9200	34.483	0.042475	18.22	65.121	10.112	53535779.679206	10	324.0688	5.37336e-05	1.81011e-04
2023/12/31	09:19:35	ok	ok	323.9040	34.482	0.042475	18.24	64.942	10.093	56145732.206273	11	324.0563	5.45230e-05	2.08863e-04
2023/12/31	09:24:35	ok	ok	323.9120	34.482	0.042475	18.25	64.904	10.095	51638379.137435	11	324.0756	5.35970e-05	1.73469e-04
2023/12/31	09:29:35	ok	ok	323.8760	34.472	0.042475	18.28	64.909	10.114	54705560.705303	11	324.0193	5.45482e-05	1.71546e-04
2023/12/31	09:34:35	ok	ok	323.8600	34.466	0.042475	18.24	64.892	10.086	53902081.202908	12	323.9847	5.45560e-05	2.06084e-04
2023/12/31	09:39:35	ok	ok	323.8520	34.472	0.042475	18.28	64.868	10.107	52288859.957064	12	323.9664	5.39212e-05	2.11845e-04
2023/12/31	09:44:35	ok	ok	323.8460	34.464	0.042475	18.31	64.842	10.119	54118287.087349	14	323.9890	5.43720e-05	2.97865e-04
2023/12/31	09:49:35	ok	ok	323.8300	34.456	0.042475	18.31	64.800	10.113	53340649.408591	9	323.9519	5.39530e-05	2.08824e-04
2023/12/31	09:54:35	--	ok	323.7980	34.458	0.042475	18.32	64.794	10.120	54084607.712560	12	323.9549	5.33928e-05	2.23503e-04
2023/12/31	09:54:42	ok	ok	324.0160	34.499	0.042487	18.32	64.753	10.113	54841730.101693	13	324.2024	5.47973e-05	3.37292e-04
2023/12/31	09:59:41	ok	ok	323.9800	34.494	0.042487	18.32	64.794	10.120	52789336.698853	13	324.1296	5.46532e-05	2.13637e-04
2023/12/31	10:04:41	ok	ok	323.9500	34.484	0.042487	18.32	64.836	10.126	54432575.623729	13	324.0816	5.43816e-05	2.26793e-04
2023/12/31	10:09:41	ok	ok	323.9340	34.482	0.042487	18.29	64.819	10.108	55386650.758248	11	324.1119	5.35544e-05	1.79103e-04
2023/12/31	10:14:41	ok	ok	323.9180	34.482	0.042487	18.28	64.787	10.095	54427394.112990	12	324.0461	5.48771e-05	2.10317e-04
2023/12/31	10:19:41	ok	ok	323.8940	34.475	0.042487	18.29	64.790	10.103	54287464.658636	14	324.0500	5.43285e-05	2.64438e-04
2023/12/31	10:24:41	ok	ok	323.8740	34.473	0.042487	18.31	64.773	10.109	54327285.728642	12	324.0344	5.57164e-05	3.02766e-04
2023/12/31	10:29:41	ok	ok	323.8640	34.467	0.042487	18.31	64.703	10.098	53777725.540647	12	324.0295	5.49324e-05	3.37507e-04
2023/12/31	10:34:41	ok	ok	323.8440	34.461	0.042487	18.29	64.759	10.098	53358189.188361	9	324.0116	5.48898e-05	3.10482e-04
2023/12/31	10:39:41	ok	ok	323.8400	34.461	0.042487	18.31	64.773	10.109	54013056.405658	14	323.9972	5.33981e-05	2.53139e-04
2023/12/31	10:44:41	ok	ok	323.8360	34.458	0.042487	18.35	64.709	10.124	59710710.404147	6	323.9871	6.97355e-05	6.21691e-04
2023/12/31	10:49:41	ok	ok	323.8180	34.455	0.042487	18.32	64.662	10.099	54935690.710443	11	324.0114	5.36143e-05	3.38626e-04
2023/12/31	10:54:41	ok	ok	323.8060	34.456	0.042487	18.36	64.659	10.124	53767255.202015	13	323.9908	5.41259e-05	2.89683e-04
2023/12/31	10:59:41	--	ok	323.7720	34.450	0.042487	18.35	64.727	10.127	54591404.716660	10	323.9351	5.60333e-05	3.39561e-04
2023/12/31	10:59:48	ok	ok	323.9920	34.497	0.042499	18.35	64.736	10.128	55465401.529372	9	324.1864	5.47263e-05	3.12555e-04
2023/12/31	11:04:47	ok	ok	323.9580	34.493	0.042499	18.36	64.709	10.132	50947419.491798	11	324.1586	5.46523e-05	3.11487e-04
2023/12/31	11:09:47	ok	ok	323.9280	34.486	0.042499	18.33	64.695	10.114	53819107.416621	13	324.1292	5.32952e-05	2.59020e-04
2023/12/31	11:14:47	ok	ok	323.9360	34.486	0.042499	18.37	64.732	10.144	50694366.844885	14	324.1001	5.31762e-05	2.10498e-04
2023/12/31	11:19:47	ok	ok	323.9000	34.478	0.042499	18.36	64.700	10.131	51902749.349817	12	324.0972	5.53070e-05	2.64988e-04
2023/12/31	11:24:47	ok	ok	323.8740	34.473	0.042499	18.39	64.663	10.143	52793205.513330	11	324.0718	5.48117e-05	3.00099e-04
2023/12/31	11:29:47	ok	ok	323.8840	34.472	0.042499	18.35	64.639	10.113	53637584.910752	5	324.0932	5.15932e-05	1.78698e-04
2023/12/31	11:34:47	ok	ok	323.8560	34.467	0.042499	18.37	64.681	10.136	50390998.318545	13	324.0322	5.36601e-05	2.15279e-04
2023/12/31	11:39:47	ok	ok	323.8500	34.463	0.042499	18.39	64.643	10.140	54523698.305427	11	324.0291	5.47824e-05	2.89254e-04
2023/12/31	11:44:47	ok	ok	323.8180	34.463	0.042499	18.39	64.584	10.130	49999205.823749	11	324.0172	5.59984e-05	2.90328e-04
2023/12/31	11:49:47	ok	ok	323.8100	34.454	0.042499	18.39	64.652	10.141	50873016.157228	12	323.9973	5.63679e-05	2.98243e-04
2023/12/31	11:54:47	ok	ok	323.8000	34.456	0.042499	18.43	64.620	10.162	52272486.197208	13	324.0038	5.54675e-05	2.91822e-04
2023/12/31	11:59:47	--	ok	323.7740	34.451	0.042499	18.43	64.620	10.162	53833050.224961	12	323.9806	5.56511e-05	2.92213e-04
2023/12/31	11:59:54	ok	ok	324.0080	34.493	0.042512	18.43	64.599	10.158	57973549.153325	9	324.1747	5.70281e-05	3.23751e-04
2023/12/31	12:04:53	ok	ok	323.9700	34.485	0.042512	18.40	64.585	10.138	53875858.713680	11	324.1372	5.48761e-05	2.79347e-04
2023/12/31	12:09:53	ok	ok	323.9500	34.485	0.042512	18.46	64.645	10.182	56320992.292242	11	324.1120	5.71894e-05	2.85024e-04
2023/12/31	12:14:53	ok	ok	323.9380	34.479	0.042512	18.42	64.608	10.150	53212365.021368	11	324.1194	5.46581e-05	2.75388e-04
2023/12/31	12:19:53	ok	ok	323.9220	34.475	0.042512	18.42	64.639	10.155	55518121.962054	12	324.0745	5.52038e-05	2.49895e-04
2023/12/31	12:24:53	ok	ok	323.8920	34.474	0.042512	18.42	64.668	10.159	52233819.391997	11	324.0609	5.50501e-05	2.93807e-04
2023/12/31	12:29:53	ok	ok	323.8860	34.467	0.042512	18.43	64.640	10.165	51466803.730036	11	324.0650	5.58704e-05	3.16861e-04
2023/12/31	12:34:53	ok	ok	323.8800	34.474	0.042512	18.43	64.680	10.171	53572426.781970	11	324.0444	5.52638e-05	2.89235e-04
2023/12/31	12:39:53	ok	ok	323.8640	34.464	0.042512	18.46	64.575	10.170	52473112.843512	12	324.0246	5.65947e-05	2.87125e-04
2023/12/31	12:44:53	ok	ok	323.8560	34.467	0.042512	18.49	64.640	10.199	53176639.233342	10	323.9933	5.70911e-05	2.89396e-04
2023/12/31	12:49:53	ok	ok	323.8380	34.464	0.042512	18.45	64.593	10.165	53641653.465586	10	323.9931	5.68095e-05	2.65773e-04
2023/12/31	12:54:53	ok	ok	323.8280	34.460	0.042512	18.46	64.594	10.174	55844356.900589	10	323.9838	5.58620e-05	2.97337e-04
2023/12/31	12:59:53	--	ok	323.7960	34.450	0.042512	18.49	64.640	10.199	51808490.384215	10	323.9762	5.67691e-05	2.89573e-04
2023/12/31	13:00:00	ok	ok	324.0260	34.496	0.042523	18.49	64.599	10.192	61514223.815888	11	324.2079	5.57827e-05	2.68686e-04
2023/12/31	13:04:59	ok	ok	324.0240	34.492	0.042523	18.52	64.625	10.212	59976246.861050	11	324.1702	5.55000e-05	2.91453e-04
2023/12/31	13:09:59	ok	ok	324.0080	34.490	0.042523	18.52	64.604	10.209	57268303.281303	11	324.1335	5.56813e-05	2.70620e-04
2023/12/31	13:14:59	ok	ok	323.9780	34.483	0.042523	18.52	64.581	10.205	58590722.460661	11	324.1293	5.56118e-05	2.95348e-04
2023/12/31	13:19:59	ok	ok	323.9660	34.482	0.042523	18.53	64.565	10.212	55225056.019516	12	324.0942	5.52588e-05	2.78634e-04
2023/12/31	13:24:59	ok	ok	323.9740	34.482	0.042523	18.53	64.607	10.219	55836001.347047	13	324.0974	5.54040e-05	2.72636e-04
2023/12/31	13:29:59	ok	ok	323.9520	34.478	0.042523	18.58	64.602	10.244	57700986.901501	12	324.0672	5.51153e-05	2.16679e-04
2023/12/31	13:34:59	ok	ok	323.9260	34.478	0.042523	18.60	64.576	10.258	58642644.947570	12	324.0788	5.54121e-05	2.83077e-04
2023/12/31	13:39:59	ok	ok	323.9140	34.474	0.042523	18.58	64.602	10.244	59340302.534980	12	324.0699	5.53896e-05	2.89300e-04
2023/12/31	13:44:59	ok	ok	323.8940	34.470	0.042523	18.58	64.634	10.249	58042944.180569	11	324.0466	5.46794e-05	2.53035e-04
2023/12/31	13:49:59	ok	ok	323.8820	34.464	0.042523	18.56	64.631	10.239	60700359.336193	12	324.0386	5.54866e-05	2.72812e-04
2023/12/31	13:54:59	ok	ok	323.8800	34.464	0.042523	18.60	64.677	10.274	56995826.190236	13	324.0134	5.47211e-05	2.38696e-04
2023/12/31	13:59:59	ok	ok	323.8600	34.462	0.042523	18.62	64.608	10.271	57072786.007373	12	324.0073	5.45970e-05	2.50087e-04
2023/12/31	14:04:59	ok	ok	323.8660	34.453	0.042523	18.60	64.617	10.264	57123879.209233	7	323.8439	8.28870e-05	3.69066e-04
2023/12/31	14:09:59	ok	ok	323.8240	34.448	0.042523	18.59	64.625	10.256	57364631.643851	11	323.9602	5.57830e-05	2.72087e-04
2023/12/31	14:14:59	ok	ok	323.8220	34.452	0.042523	18.65	64.584	10.285	57201529.205889	13	323.9540	5.43867e-05	2.17068e-04
2023/12/31	14:19:59	ok	ok	323.8000	34.450	0.042523	18.63	64.572	10.275	60771536.119162	11	323.9366	5.55741e-05	2.47301e-04
2023/12/31	14:24:59	--	ok	323.7980	34.447	0.042523	18.68	64.588	10.304	57184366.731871	13	323.9479	5.51200e-05	2.53979e-04
2023/12/31	14:25:06	ok	ok	324.0020	34.492	0.042534	18.66	64.544	10.287	62581585.009006	10	324.1474	5.57933e-05	2.64385e-04
2023/12/31	14:30:05	ok	ok	323.9620	34.479	0.042534	18.66	64.544	10.287	54460050.003813	13	324.1213	5.44124e-05	2.68846e-04
2023/12/31	14:35:05	ok	ok	323.9560	34.478	0.042534	18.69	64.561	10.307	57426595.726892	11	324.1000	5.57895e-05	2.88618e-04
2023/12/31	14:40:05	ok	ok	323.9320	34.470	0.042534	18.72	64.565	10.324	58817813.036077	12	324.0888	5.45109e-05	2.66518e-04
2023/12/31	14:45:05	ok	ok	323.9320	34.473	0.042534	18.72	64.553	10.322	57116689.151714	10	324.0441	5.67732e-05	2.77447e-04
2023/12/31	14:50:05	ok	ok	323.9200	34.469	0.042534	18.73	64.556	10.333	56976025.137017	11	324.0646	5.36231e-05	2.54119e-04
2023/12/31	14:55:05	ok	ok	323.8920	34.463	0.042534	18.75	64.608	10.349	57290787.269715	11	324.0173	5.60689e-05	2.37023e-04
2023/12/31	15:00:05	ok	ok	323.8900	34.460	0.042534	18.76	64.552	10.348	60314692.213187	10	324.0415	5.47339e-05	2.73900e-04
2023/12/31	15:05:05	ok	ok	323.8720	34.459	0.042534	18.78	64.622	10.369	56528872.025150	12	324.0221	5.43775e-05	2.35897e-04
2023/12/31	15:10:05	ok	ok	323.8580	34.458	0.042534	18.78	64.543	10.357	59055339.910602	12	324.0187	5.40453e-05	2.25638e-04
2023/12/31	15:15:05	ok	ok	323.8500	34.451	0.042534	18.79	64.544	10.365	58663354.606471	12	323.9806	5.52950e-05	2.55095e-04
2023/12/31	15:20:05	ok	ok	323.8100	34.445	0.042534	18.73	64.718	10.358	57307376.659352	12	323.9550	5.40672e-05	2.46035e-04
2023/12/31	15:25:05	--	ok	323.7660	34.439	0.042534	18.66	64.778	10.324	58108818.714857	10	323.9232	5.46939e-05	2.56810e-04
2023/12/31	15:25:12	ok	ok	323.9920	34.488	0.042548	18.65	64.805	10.320	54017253.500140	10	324.2047	5.42354e-05	3.22947e-04
2023/12/31	15:30:11	ok	ok	323.9260	34.480	0.042548	18.60	64.828	10.298	52004864.910879	9	324.0704	5.62326e-05	2.62529e-04
2023/12/31	15:35:11	ok	ok	323.9140	34.474	0.042548	18.59	64.826	10.288	55383470.270459	6	324.0569	7.81942e-05	7.17156e-04
2023/12/31	15:40:11	ok	ok	323.9000	34.477	0.042548	18.68	64.668	10.316	51987298.086029	10	324.0803	5.48708e-05	2.55378e-04
2023/12/31	15:45:11	ok	ok	323.8880	34.471	0.042548	18.68	64.639	10.312	52040512.120722	10	324.0721	5.45990e-05	2.82531e-04
2023/12/31	15:50:11	ok	ok	323.8800	34.471	0.042548	18.70	64.672	10.333	54035298.409747	11	324.0741	5.42137e-05	3.05576e-04
2023/12/31	15:55:11	ok	ok	323.8640	34.468	0.042548	18.72	64.645	10.337	53025872.410470	12	324.0483	5.48663e-05	2.83074e-04
2023/12/31	16:00:11	ok	ok	323.8540	34.463	0.042548	18.70	64.694	10.337	54401670.838374	10	324.0017	5.41118e-05	2.61895e-04
2023/12/31	16:05:11	ok	ok	323.8360	34.455	0.042548	18.75	64.649	10.356	52428203.619054	10	324.0346	5.39276e-05	3.38850e-04
2023/12/31	16:10:11	ok	ok	323.8120	34.455	0.042548	18.68	64.659	10.315	52994779.800906	11	324.0001	5.42126e-05	2.79654e-04
2023/12/31	16:15:11	--	ok	323.7960	34.451	0.042548	18.69	64.680	10.326	53987544.984579	10	323.9846	5.39974e-05	2.95546e-04
2023/12/31	16:15:18	ok	ok	324.0120	34.496	0.042559	18.70	64.663	10.332	55212914.611827	10	324.2141	5.28582e-05	2.55534e-04
2023/12/31	16:20:17	ok	ok	323.9520	34.486	0.042559	18.72	64.685	10.343	54802383.011705	10	324.1841	5.30624e-05	3.44847e-04
2023/12/31	16:25:17	ok	ok	323.9300	34.483	0.042559	18.68	64.698	10.321	52034830.077633	11	324.1453	5.29987e-05	2.98735e-04
2023/12/31	16:30:17	ok	ok	323.9080	34.475	0.042559	18.69	64.640	10.320	54511839.201093	11	324.1037	5.33975e-05	3.16347e-04
2023/12/31	16:35:17	ok	ok	323.8800	34.469	0.042559	18.66	64.758	10.321	54698680.991659	11	324.0709	5.35094e-05	2.67184e-04
2023/12/31	16:40:17	ok	ok	323.8460	34.465	0.042559	18.53	64.909	10.267	52790967.423397	14	324.0454	5.24746e-05	2.64882e-04
2023/12/31	16:45:17	ok	ok	323.8020	34.453	0.042559	18.48	64.910	10.233	52339379.743490	14	323.9941	5.20846e-05	2.53549e-04
2023/12/31	16:50:17	--	ok	323.7920	34.450	0.042559	18.45	64.874	10.209	51536404.604652	13	323.9362	5.24441e-05	2.28643e-04
2023/12/31	16:50:24	ok	ok	323.9680	34.487	0.04257	18.46	64.897	10.221	52934449.988567	15	324.0909	5.65651e-05	4.80088e-04
2023/12/31	16:55:23	ok	ok	323.9480	34.486	0.04257	18.45	64.865	10.208	50941712.663052	13	324.1683	5.09807e-05	3.91842e-04
2023/12/31	17:00:23	ok	ok	323.9480	34.484	0.04257	18.50	64.762	10.226	53722522.664259	14	324.1243	5.24019e-05	3.22182e-04
2023/12/31	17:05:23	ok	ok	323.9280	34.481	0.04257	18.53	64.727	10.238	51171213.314564	14	324.1106	5.22707e-05	2.58799e-04
2023/12/31	17:10:23	ok	ok	323.9140	34.475	0.04257	18.53	64.736	10.240	51001804.004481	13	324.1143	5.16810e-05	2.77959e-04
2023/12/31	17:15:23	ok	ok	323.8920	34.471	0.04257	18.53	64.695	10.233	51619818.060921	10	324.1030	5.20695e-05	3.94143e-04
2023/12/31	17:20:23	ok	ok	323.8820	34.471	0.04257	18.53	64.707	10.235	50456943.648407	10	324.0694	5.25153e-05	3.74251e-04
2023/12/31	17:25:23	ok	ok	323.8580	34.460	0.04257	18.48	64.758	10.209	49590777.240695	11	324.0178	5.38673e-05	3.20477e-04
2023/12/31	17:30:23	ok	ok	323.8440	34.457	0.04257	18.48	64.709	10.201	49709721.392012	12	323.9912	5.30579e-05	2.68335e-04
2023/12/31	17:35:23	ok	ok	323.8180	34.454	0.04257	18.46	64.717	10.193	48464263.406511	11	324.0083	5.28026e-05	3.76937e-04
2023/12/31	17:40:23	--	ok	323.7960	34.449	0.04257	18.43	64.791	10.188	51473499.008968	13	323.9497	5.29466e-05	3.05685e-04
2023/12/31	17:40:30	ok	ok	324.0180	34.493	0.042582	18.43	64.762	10.184	57432318.448125	9	324.0340	5.79161e-05	2.71086e-04
2023/12/31	17:45:29	ok	ok	323.9640	34.482	0.042582	18.37	64.863	10.164	54830545.846675	9	324.0989	5.40582e-05	2.89624e-04
2023/12/31	17:50:29	ok	ok	323.9100	34.475	0.042582	18.32	64.895	10.136	53831121.878951	13	324.0440	5.30157e-05	2.37214e-04
2023/12/31	17:55:29	ok	ok	323.8840	34.468	0.042582	18.25	64.955	10.103	54535633.617889	9	324.0847	5.09478e-05	4.60121e-04
2023/12/31	18:00:29	ok	ok	323.8440	34.463	0.042582	18.18	64.964	10.062	56948364.836180	3	323.7887	7.58641e-05	2.64203e-04
2023/12/31	18:05:29	ok	ok	323.8500	34.467	0.042582	18.24	64.831	10.076	56380783.052046	11	323.9904	5.32239e-05	3.25787e-04
2023/12/31	18:10:29	ok	ok	323.8240	34.454	0.042582	18.18	64.923	10.055	54523784.649230	10	323.9692	5.40913e-05	3.05333e-04
2023/12/31	18:15:29	--	ok	323.7800	34.453	0.042582	18.21	64.805	10.055	53521837.054130	10	323.9583	5.31970e-05	3.21882e-04
2023/12/31	18:15:36	ok	ok	324.0340	34.498	0.042594	18.22	64.768	10.057	56810791.062693	9	324.2195	5.33020e-05	3.35916e-04
2023/12/31	18:20:35	ok	ok	324.0040	34.496	0.042594	18.25	64.791	10.078	54954850.784989	11	324.1666	5.24655e-05	2.91962e-04
2023/12/31	18:25:35	ok	ok	323.9800	34.489	0.042594	18.25	64.703	10.064	56911556.325793	10	324.1430	5.37373e-05	3.62418e-04
2023/12/31	18:30:35	ok	ok	323.9760	34.482	0.042594	18.26	64.767	10.082	55840543.858616	11	324.1364	5.22983e-05	3.50278e-04
2023/12/31	18:35:35	ok	ok	323.9640	34.483	0.042594	18.29	64.700	10.089	54746115.993537	10	324.1371	5.23702e-05	3.83465e-04
2023/12/31	18:40:35	ok	ok	323.9280	34.474	0.042594	18.22	64.759	10.055	56539888.413594	11	324.0843	5.32863e-05	2.92001e-04
2023/12/31	18:45:35	ok	ok	323.9120	34.471	0.042594	18.19	64.712	10.032	54621775.106666	10	324.0045	5.55977e-05	2.78000e-04
2023/12/31	18:50:35	ok	ok	323.9080	34.470	0.042594	18.25	64.703	10.064	55631417.264776	12	324.0661	5.38842e-05	3.18390e-04
2023/12/31	18:55:35	ok	ok	323.8620	34.463	0.042594	18.16	64.891	10.042	54451918.273418	11	323.9866	5.50109e-05	3.38613e-04
2023/12/31	19:00:35	ok	ok	323.8360	34.455	0.042594	18.09	64.900	10.002	57412321.599849	12	323.9780	5.47917e-05	3.24769e-04
2023/12/31	19:05:35	--	ok	323.7940	34.450	0.042594	18.08	64.887	9.991	54567256.992557	11	323.9430	5.39376e-05	2.75752e-04
2023/12/31	19:05:42	ok	ok	324.0100	34.498	0.042606	18.07	64.895	9.984	51438464.835095	9	324.1068	5.67353e-05	3.49798e-04
2023/12/31	19:10:41	ok	ok	323.9860	34.494	0.042606	18.12	64.732	9.992	49724472.839664	12	324.1231	5.38653e-05	2.55796e-04
2023/12/31	19:15:41	ok	ok	323.9800	34.491	0.042606	18.15	64.666	10.000	51096438.186987	10	324.1316	5.43153e-05	3.08818e-04
2023/12/31	19:20:41	ok	ok	323.9580	34.485	0.042606	18.16	64.636	10.003	50921951.339909	12	324.1234	5.45948e-05	2.77316e-04
2023/12/31	19:25:41	ok	ok	323.9680	34.486	0.042606	18.18	64.662	10.015	49808880.414664	13	324.1145	5.26291e-05	2.29173e-04
2023/12/31	19:30:41	ok	ok	323.9500	34.480	0.042606	18.18	64.649	10.013	51381914.327277	11	324.0824	5.51463e-05	2.48029e-04
2023/12/31	19:35:41	ok	ok	323.9260	34.477	0.042606	18.21	64.643	10.029	52305152.642689	11	324.0577	5.63093e-05	2.41675e-04
2023/12/31	19:40:41	ok	ok	323.9160	34.473	0.042606	18.19	64.602	10.015	50891620.113931	10	324.0871	5.26607e-05	2.66166e-04
2023/12/31	19:45:41	ok	ok	323.9000	34.474	0.042606	18.21	64.604	10.023	50249925.936852	11	324.0685	5.36451e-05	2.30298e-04
2023/12/31	19:50:41	ok	ok	323.8820	34.468	0.042606	18.21	64.625	10.027	51539086.782426	12	324.0330	5.47672e-05	2.72388e-04
2023/12/31	19:55:41	ok	ok	323.8560	34.465	0.042606	18.18	64.741	10.027	51741052.272211	12	324.0229	5.37914e-05	2.89787e-04
2023/12/31	20:00:41	ok	ok	323.8160	34.448	0.042606	18.07	64.845	9.977	51332274.059609	12	323.9715	5.41419e-05	2.99550e-04
2023/12/31	20:05:41	--	ok	323.7780	34.447	0.042606	18.00	64.874	9.940	52472848.411537	11	323.9417	5.57928e-05	3.21963e-04
2023/12/31	20:05:48	ok	ok	323.9860	34.490	0.042618	18.01	64.865	9.946	54943015.430086	10	324.1630	5.66080e-05	2.55412e-04
2023/12/31	20:10:47	ok	ok	323.9380	34.484	0.042618	17.97	64.869	9.922	50342714.302375	12	324.1354	5.52712e-05	2.61687e-04
2023/12/31	20:15:47	ok	ok	323.9180	34.479	0.042618	18.00	64.744	9.920	52420021.122257	9	324.1515	5.42018e-05	3.35564e-04
2023/12/31	20:20:47	ok	ok	323.9240	34.483	0.042618	18.05	64.649	9.939	50989291.944133	10	324.1127	5.55400e-05	2.45381e-04
2023/12/31	20:25:47	ok	ok	323.9160	34.482	0.042618	18.05	64.662	9.940	52724941.668112	10	324.0604	5.73460e-05	2.79471e-04
2023/12/31	20:30:47	ok	ok	323.9040	34.476	0.042618	18.02	64.645	9.921	51746863.210114	10	324.0708	5.54162e-05	2.48597e-04
2023/12/31	20:35:47	ok	ok	323.8960	34.474	0.042618	18.09	64.636	9.962	51568581.510265	11	324.1060	5.47565e-05	2.77342e-04
2023/12/31	20:40:47	ok	ok	323.8960	34.473	0.042618	18.08	64.645	9.954	53210836.090430	13	324.0757	5.41184e-05	2.12062e-04
2023/12/31	20:45:47	ok	ok	323.8640	34.469	0.042618	18.04	64.689	9.937	51702567.472968	11	324.0073	5.66014e-05	2.34395e-04
2023/12/31	20:50:47	ok	ok	323.8500	34.467	0.042618	18.07	64.652	9.947	48700093.401781	11	324.0408	5.62984e-05	2.49726e-04
2023/12/31	20:55:47	ok	ok	323.8380	34.461	0.042618	18.07	64.613	9.941	48015701.901265	12	324.0049	5.59492e-05	2.61492e-04
2023/12/31	21:00:47	ok	ok	323.8080	34.453	0.042618	18.05	64.620	9.934	51224338.617117	12	323.9939	5.51467e-05	2.47295e-04
2023/12/31	21:05:47	ok	ok	323.8020	34.450	0.042618	18.00	64.723	9.917	52383335.007121	12	323.9705	5.52281e-05	2.76788e-04
2023/12/31	21:10:47	--	ok	323.7540	34.443	0.042618	17.91	64.768	9.874	54250163.251926	12	323.9249	5.60873e-05	2.84187e-04
2023/12/31	21:10:54	ok	ok	324.0020	34.494	0.042631	17.94	64.773	9.892	58671922.378479	13	324.1686	5.66349e-05	2.69747e-04
2023/12/31	21:15:53	ok	ok	323.9580	34.482	0.042631	17.86	64.813	9.854	54475899.839138	12	324.1110	5.59063e-05	2.41158e-04
2023/12/31	21:20:53	ok	ok	323.9440	34.483	0.042631	17.88	64.764	9.854	50700813.728908	13	324.1099	5.54918e-05	2.67009e-04
2023/12/31	21:25:53	ok	ok	323.9360	34.481	0.042631	17.97	64.585	9.879	52852144.288528	13	324.1361	5.54942e-05	2.57863e-04
2023/12/31	21:30:53	ok	ok	323.9500	34.482	0.042631	17.98	64.588	9.887	52170866.046265	12	324.1222	5.64740e-05	2.80441e-04
2023/12/31	21:35:53	ok	ok	323.9560	34.481	0.042631	18.02	64.553	9.907	54292703.236866	11	324.1056	5.70288e-05	2.79258e-04
2023/12/31	21:40:53	ok	ok	323.9360	34.478	0.042631	18.05	64.498	9.915	52392193.324009	11	324.1092	5.56752e-05	2.65842e-04
2023/12/31	21:45:53	ok	ok	323.9280	34.477	0.042631	18.02	64.553	9.907	53788062.338337	11	324.0514	5.71132e-05	2.54870e-04
2023/12/31	21:50:53	ok	ok	323.9300	34.475	0.042631	18.05	64.570	9.926	53540516.196599	9	324.0486	5.80138e-05	3.02365e-04
2023/12/31	21:55:53	ok	ok	323.9060	34.471	0.042631	18.07	64.451	9.916	53023570.987825	12	324.0662	5.61169e-05	2.54175e-04
2023/12/31	22:00:53	ok	ok	323.8920	34.465	0.042631	18.08	64.492	9.930	57208833.818792	11	324.0448	5.60884e-05	2.49671e-04
2023/12/31	22:05:53	ok	ok	323.8840	34.468	0.042631	18.08	64.474	9.927	53716601.437798	12	324.0497	5.58082e-05	2.54330e-04
2023/12/31	22:10:53	ok	ok	323.8660	34.458	0.042631	18.00	64.602	9.898	55128048.944427	12	324.0222	5.47232e-05	2.30791e-04
2023/12/31	22:15:53	ok	ok	323.8300	34.454	0.042631	17.92	64.721	9.874	57183464.509327	11	323.9799	5.60325e-05	2.76118e-04
2023/12/31	22:20:53	ok	ok	323.8080	34.446	0.042631	17.86	64.782	9.849	58283978.023485	5	324.0022	5.41726e-05	2.07461e-04
2023/12/31	22:25:53	--	ok	323.7940	34.448	0.042631	17.94	64.631	9.870	54191691.026912	10	323.9361	5.61890e-05	2.66827e-04
2023/12/31	22:26:00	ok	ok	323.9820	34.492	0.042643	17.94	64.581	9.862	55944487.678722	12	324.1378	5.59852e-05	2.53287e-04
2023/12/31	22:30:59	ok	ok	323.9760	34.488	0.042643	17.97	64.576	9.877	49949702.403772	11	324.1496	5.62887e-05	2.69986e-04
2023/12/31	22:35:59	ok	ok	323.9720	34.485	0.042643	17.95	64.524	9.861	51945416.500461	12	324.1369	5.56406e-05	2.68153e-04
2023/12/31	22:40:59	ok	ok	323.9400	34.479	0.042643	17.98	64.588	9.887	52484324.148174	12	324.1163	5.57125e-05	2.92992e-04
2023/12/31	22:45:59	ok	ok	323.9380	34.479	0.042643	17.97	64.494	9.865	50561332.258623	12	324.1003	5.60159e-05	2.57292e-04
2023/12/31	22:50:59	ok	ok	323.9380	34.479	0.042643	18.00	64.581	9.895	50567724.798269	11	324.1198	5.49181e-05	2.72112e-04
2023/12/31	22:55:59	ok	ok	323.9120	34.468	0.042643	17.94	64.512	9.852	53585810.817415	11	324.0581	5.61936e-05	2.60902e-04
2023/12/31	23:00:59	ok	ok	323.9000	34.467	0.042643	17.98	64.520	9.876	51041407.496258	12	324.0786	5.50027e-05	2.90794e-04
2023/12/31	23:05:59	ok	ok	323.8860	34.469	0.042643	18.00	64.521	9.886	51554736.948726	11	324.0587	5.49514e-05	2.54921e-04
2023/12/31	23:10:59	ok	ok	324.1020	34.510	0.042643	18.75	63.133	10.113	51985435.271916	13	324.3051	5.48074e-05	2.52660e-04
2023/12/31	23:15:59	ok	ok	324.1460	34.517	0.042643	19.01	63.153	10.276	54971075.596895	13	324.3413	5.54205e-05	2.65528e-04
2023/12/31	23:20:59	ok	ok	324.1800	34.515	0.042643	19.17	63.229	10.385	58447288.019395	11	324.3884	5.46554e-05	2.73210e-04
2023/12/31	23:25:59	--	ok	324.2400	34.522	0.042643	19.30	63.166	10.453	57482452.722266	4	324.5264	5.07143e-05	1.76563e-04
2023/12/31	23:26:06	ok	ok	324.0180	34.475	0.04263	19.34	63.133	10.474	55923410.022041	12	324.1892	5.59779e-05	2.51176e-04
2023/12/31	23:31:05	ok	ok	324.0280	34.483	0.04263	19.40	63.142	10.510	54480278.382124	12	324.2252	5.53255e-05	2.50235e-04
2023/12/31	23:36:05	ok	ok	324.1000	34.493	0.04263	19.62	63.024	10.631	53947917.877022	13	324.3047	5.28455e-05	2.25101e-04
2023/12/31	23:41:05	ok	ok	324.1380	34.500	0.04263	19.75	62.922	10.692	56249245.138060	11	324.3147	5.50554e-05	3.06416e-04
2023/12/31	23:46:05	ok	ok	324.1640	34.502	0.04263	19.92	62.937	10.802	55570577.626123	12	324.3490	5.48649e-05	2.52288e-04
2023/12/31	23:51:05	ok	ok	324.1760	34.502	0.04263	19.98	63.059	10.860	55593190.205928	11	324.3553	5.47270e-05	2.93844e-04
2023/12/31	23:56:05	ok	ok	324.1920	34.503	0.04263	20.09	63.037	10.928	53878556.734138	11	324.3570	5.48021e-05	3.02234e-04
2024/01/01	00:01:05	--	ok	324.2060	34.506	0.04263	20.15	63.052	10.966	53364889.440522	12	324.3994	5.36142e-05	2.52314e-04
2024/01/01	00:01:12	ok	ok	324.0220	34.465	0.042618	20.18	63.078	10.990	53115711.378809	12	324.1993	5.42931e-05	2.22903e-04
2024/01/01	00:06:11	ok	ok	324.0100	34.464	0.042618	20.19	63.183	11.017	51944628.098979	12	324.1903	5.42735e-05	2.72852e-04
2024/01/01	00:11:11	ok	ok	324.0260	34.469	0.042618	20.28	63.194	11.074	52183211.608776	10	324.1938	5.35558e-05	3.10869e-04
2024/01/01	00:16:11	ok	ok	324.0360	34.466	0.042618	20.35	63.247	11.128	50358120.595297	12	324.1820	5.40937e-05	2.37156e-04
2024/01/01	00:21:11	ok	ok	324.0180	34.463	0.042618	20.36	63.261	11.141	49807126.810857	12	324.2030	5.31869e-05	2.42172e-04
2024/01/01	00:26:11	ok	ok	323.9880	34.453	0.042618	20.35	63.380	11.151	49570544.591599	12	324.1658	5.37486e-05	2.57113e-04
2024/01/01	00:31:11	ok	ok	323.9780	34.451	0.042618	20.32	63.505	11.156	51184063.933606	11	324.1611	5.34811e-05	2.10822e-04
2024/01/01	00:36:11	ok	ok	323.9280	34.454	0.042618	20.26	63.641	11.143	49275619.227561	11	324.1402	5.25051e-05	2.37823e-04
2024/01/01	00:41:11	ok	ok	323.9160	34.443	0.042618	20.22	63.737	11.132	51940263.979093	11	324.0816	5.35229e-05	2.40624e-04
2024/01/01	00:46:11	ok	ok	323.8700	34.440	0.042618	20.22	63.784	11.141	49894462.577386	12	324.0651	5.31441e-05	2.54646e-04
2024/01/01	00:51:11	ok	ok	323.9160	34.447	0.042618	20.37	63.546	11.200	53264124.912295	13	324.1029	5.30541e-05	2.07071e-04
2024/01/01	00:56:11	ok	ok	323.9200	34.443	0.042618	20.42	63.546	11.228	51737495.796494	11	324.0818	5.34916e-05	2.08367e-04
2024/01/01	01:01:11	ok	ok	323.9060	34.443	0.042618	20.46	63.583	11.262	50981044.263322	12	324.0891	5.30981e-05	1.86401e-04
2024/01/01	01:06:11	ok	ok	323.9000	34.437	0.042618	20.52	63.574	11.297	49109125.425234	12	324.0481	5.38301e-05	2.11524e-04
2024/01/01	01:11:11	ok	ok	323.8840	34.437	0.042618	20.53	63.638	11.317	48932858.239081	12	324.0829	5.24538e-05	1.88026e-04
2024/01/01	01:16:11	ok	ok	323.8940	34.436	0.042618	20.60	63.581	11.357	49861652.910840	13	324.0764	5.29811e-05	2.07422e-04
2024/01/01	01:21:11	ok	ok	323.8840	34.441	0.042618	20.63	63.647	11.386	49037669.816835	13	324.0700	5.28488e-05	1.80363e-04
2024/01/01	01:26:11	ok	ok	323.8540	34.430	0.042618	20.63	63.656	11.388	50539596.823323	14	324.0237	5.15400e-05	2.19974e-04
2024/01/01	01:31:11	ok	ok	323.8440	34.424	0.042618	20.67	63.684	11.421	50421451.389409	11	324.0245	5.25775e-05	1.72209e-04
2024/01/01	01:36:11	ok	ok	323.8160	34.415	0.042618	20.72	63.664	11.446	52497437.457342	12	324.0124	5.30025e-05	1.57151e-04
2024/01/01	01:41:11	--	ok	323.7720	34.408	0.042618	20.63	63.911	11.433	53313091.869772	4	323.9153	7.00639e-05	2.57321e-04
2024/01/01	01:41:18	ok	ok	324.0120	34.456	0.042631	20.66	63.915	11.454	54104328.973782	11	324.1752	5.42919e-05	2.28847e-04
2024/01/01	01:46:17	ok	ok	323.9040	34.435	0.042631	20.54	64.007	11.392	55056115.934055	11	324.0875	5.29888e-05	1.91207e-04
2024/01/01	01:51:17	ok	ok	323.8940	34.438	0.042631	20.53	64.067	11.394	54160609.017703	12	324.0616	5.36363e-05	2.02968e-04
2024/01/01	01:56:17	ok	ok	323.8720	34.431	0.042631	20.60	63.853	11.405	56101088.404705	12	324.0561	5.41671e-05	1.80038e-04
2024/01/01	02:01:17	ok	ok	323.8700	34.432	0.042631	20.69	63.848	11.459	53120865.847762	11	323.9962	5.42205e-05	2.22875e-04
2024/01/01	02:06:17	ok	ok	323.8700	34.431	0.042631	20.74	63.810	11.490	55032376.852210	14	324.0496	5.29314e-05	1.84114e-04
2024/01/01	02:11:17	ok	ok	323.8540	34.429	0.042631	20.74	63.931	11.512	55106703.997618	12	324.0058	5.34522e-05	1.62430e-04
2024/01/01	02:16:17	ok	ok	323.8360	34.425	0.042631	20.76	63.844	11.507	53635136.146281	13	323.9803	5.15767e-05	2.26648e-04
2024/01/01	02:21:17	ok	ok	323.8480	34.420	0.042631	20.83	63.828	11.551	54950231.220248	12	323.9986	5.32496e-05	1.75184e-04
2024/01/01	02:26:17	--	ok	323.7920	34.412	0.042631	20.82	63.865	11.548	54050211.835921	14	323.9656	5.29509e-05	1.52807e-04
2024/01/01	02:26:24	ok	ok	324.0320	34.465	0.042642	20.84	63.879	11.569	54938876.618634	12	324.2094	5.37706e-05	1.87477e-04
2024/01/01	02:31:23	ok	ok	323.9860	34.450	0.042642	20.83	63.867	11.557	54948083.116195	10	324.1300	5.40627e-05	1.96454e-04
2024/01/01	02:36:23	ok	ok	323.9480	34.445	0.042642	20.86	63.902	11.584	55033649.820571	12	324.1264	5.33506e-05	1.93015e-04
2024/01/01	02:41:23	ok	ok	323.9380	34.444	0.042642	20.84	63.943	11.580	55267322.169014	11	324.0871	5.31778e-05	2.11513e-04
2024/01/01	02:46:23	ok	ok	323.8920	34.429	0.042642	20.76	64.231	11.577	52621311.538272	13	324.0273	5.23315e-05	2.33121e-04
2024/01/01	02:51:23	ok	ok	323.8240	34.420	0.042642	20.67	64.306	11.533	54269225.156449	12	323.9701	5.36615e-05	1.91953e-04
2024/01/01	02:56:23	--	ok	323.7800	34.408	0.042642	20.62	64.233	11.482	55614346.513752	13	323.9469	5.38104e-05	1.76517e-04
2024/01/01	02:56:29	ok	ok	323.9760	34.449	0.042655	20.64	64.260	11.505	52528489.504278	12	324.1396	5.47993e-05	2.03374e-04
2024/01/01	03:01:29	ok	ok	323.9060	34.445	0.042655	20.58	64.369	11.478	51203121.637642	12	324.1008	5.36223e-05	2.39852e-04
2024/01/01	03:06:29	ok	ok	323.9420	34.449	0.042655	20.73	64.112	11.535	52169154.026356	12	324.1262	5.32599e-05	1.99469e-04
2024/01/01	03:11:29	ok	ok	323.9200	34.453	0.042655	20.77	64.041	11.551	50816402.274836	12	324.0889	5.34737e-05	1.95625e-04
2024/01/01	03:16:29	ok	ok	323.8940	34.441	0.042655	20.79	64.063	11.564	50946989.615451	12	324.0773	5.30417e-05	2.01454e-04
2024/01/01	03:21:29	ok	ok	323.8780	34.435	0.042655	20.82	64.128	11.596	48674205.775030	11	324.0523	5.33666e-05	2.45346e-04
2024/01/01	03:26:29	ok	ok	323.8580	34.428	0.042655	20.82	64.057	11.583	49936095.949591	10	324.0476	5.32248e-05	2.22257e-04
2024/01/01	03:31:29	ok	ok	323.8260	34.424	0.042655	20.86	64.117	11.623	50033465.651626	13	324.0295	5.15445e-05	1.63849e-04
2024/01/01	03:36:29	ok	ok	323.8180	34.419	0.042655	20.87	64.099	11.628	50379498.270299	12	323.9973	5.37098e-05	1.92701e-04
2024/01/01	03:41:29	--	ok	323.7780	34.406	0.042655	20.89	64.050	11.628	51896202.678379	10	323.9550	5.44023e-05	2.24301e-04
2024/01/01	03:41:35	ok	ok	324.0240	34.461	0.042668	20.89	64.091	11.636	53308740.904096	12	324.2170	5.35959e-05	2.19554e-04
2024/01/01	03:46:35	ok	ok	323.9440	34.455	0.042668	20.80	64.269	11.612	52660488.646051	11	324.1354	5.40995e-05	2.01464e-04
2024/01/01	03:51:35	ok	ok	323.8900	34.441	0.042668	20.73	64.379	11.584	52222972.881538	11	324.0668	5.34792e-05	1.87322e-04
2024/01/01	03:56:35	ok	ok	323.8620	34.429	0.042668	20.64	64.411	11.532	54443251.316600	12	324.0376	5.40019e-05	2.21107e-04
2024/01/01	04:01:35	ok	ok	323.8160	34.428	0.042668	20.64	64.411	11.532	51849801.529945	12	324.0174	5.37465e-05	2.01319e-04
2024/01/01	04:06:35	--	ok	323.7900	34.413	0.042668	20.72	64.254	11.552	52370061.053536	11	323.9793	5.37663e-05	2.37132e-04
2024/01/01	04:06:42	ok	ok	324.0140	34.460	0.04268	20.70	64.302	11.552	52994795.723736	11	324.1820	5.53988e-05	2.07955e-04
2024/01/01	04:11:41	ok	ok	324.0000	34.460	0.04268	20.82	64.160	11.601	51050664.140322	13	324.2041	5.22544e-05	1.93161e-04
2024/01/01	04:16:41	ok	ok	323.9740	34.456	0.04268	20.83	64.163	11.611	51763999.645019	11	324.1639	5.38171e-05	2.09811e-04
2024/01/01	04:21:41	ok	ok	323.9480	34.447	0.04268	20.86	64.137	11.626	49268035.239958	12	324.1315	5.32474e-05	2.37337e-04
2024/01/01	04:26:41	ok	ok	323.9220	34.440	0.04268	20.82	64.201	11.609	50882129.754397	10	324.0818	5.46918e-05	2.05145e-04
2024/01/01	04:31:41	ok	ok	323.9020	34.442	0.04268	20.89	64.173	11.651	50764362.388668	13	324.0842	5.22800e-05	1.67448e-04
2024/01/01	04:36:41	ok	ok	323.8740	34.432	0.04268	20.90	64.137	11.655	49814225.411385	12	324.0681	5.37076e-05	1.98281e-04
2024/01/01	04:41:41	ok	ok	323.8520	34.429	0.04268	20.89	64.163	11.649	49076194.811303	13	324.0503	5.30183e-05	2.08286e-04
2024/01/01	04:46:41	--	ok	323.7860	34.417	0.04268	20.77	64.428	11.621	50177886.528005	13	323.9636	5.19434e-05	2.14048e-04
2024/01/01	04:46:47	ok	ok	324.0440	34.465	0.042692	20.80	64.411	11.638	59081326.346869	10	324.1803	6.33483e-05	8.03306e-04
2024/01/01	04:51:47	ok	ok	323.9260	34.448	0.042692	20.63	64.521	11.543	53369603.177589	11	324.0804	5.42145e-05	1.88891e-04
2024/01/01	04:56:47	ok	ok	323.8980	34.436	0.042692	20.66	64.488	11.556	52016404.261710	13	324.0576	5.39394e-05	2.06225e-04
2024/01/01	05:01:47	ok	ok	323.8620	34.429	0.042692	20.64	64.424	11.534	52270403.739710	12	324.0293	5.38527e-05	2.47793e-04
2024/01/01	05:06:47	ok	ok	323.8700	34.433	0.042692	20.72	64.292	11.559	53470831.226668	12	324.0574	5.34010e-05	1.82196e-04
2024/01/01	05:11:47	ok	ok	323.8760	34.432	0.042692	20.79	64.236	11.595	51329987.438000	13	324.0270	5.13735e-05	2.02998e-04
2024/01/01	05:16:47	ok	ok	323.8600	34.429	0.042692	20.83	64.192	11.616	51869186.417294	12	323.9975	5.52112e-05	2.33407e-04
2024/01/01	05:21:47	ok	ok	323.8280	34.422	0.042692	20.84	64.247	11.635	51715939.708067	12	324.0093	5.28348e-05	1.88722e-04
2024/01/01	05:26:47	ok	ok	323.8100	34.419	0.042692	20.84	64.218	11.630	52445073.962372	12	323.9858	5.21885e-05	1.57810e-04
2024/01/01	05:31:47	--	ok	323.7920	34.412	0.042692	20.86	64.169	11.632	53596468.329683	12	323.9644	5.38903e-05	1.94261e-04
2024/01/01	05:31:54	ok	ok	323.9960	34.459	0.042704	20.89	64.195	11.655	54141929.026379	11	324.1621	5.52879e-05	2.03815e-04
2024/01/01	05:36:53	ok	ok	323.9180	34.442	0.042704	20.87	64.172	11.642	49134485.462986	12	324.1235	5.38957e-05	2.09287e-04
2024/01/01	05:41:53	ok	ok	323.9240	34.445	0.042704	20.89	64.195	11.655	50438391.454999	13	324.0922	5.25076e-05	1.73957e-04
2024/01/01	05:46:53	ok	ok	323.8380	34.424	0.042704	20.73	64.511	11.607	49045100.110784	11	324.0130	5.34751e-05	2.09736e-04
2024/01/01	05:51:53	ok	ok	323.8020	34.419	0.042704	20.69	64.503	11.577	48780667.526932	12	324.0020	5.33338e-05	2.26840e-04
2024/01/01	05:56:53	--	ok	323.7560	34.409	0.042704	20.63	64.533	11.545	49892919.099929	12	323.9574	5.30709e-05	2.11739e-04
2024/01/01	05:57:00	ok	ok	324.0200	34.463	0.042718	20.66	64.497	11.558	50902825.498372	13	324.2194	5.29907e-05	2.53404e-04
2024/01/01	06:01:59	ok	ok	323.9620	34.457	0.042718	20.60	64.547	11.529	48674505.332334	13	324.1258	5.20983e-05	2.17997e-04
2024/01/01	06:06:59	ok	ok	323.9320	34.453	0.042718	20.69	64.300	11.541	48738798.058255	13	324.1319	5.31641e-05	1.95968e-04
2024/01/01	06:11:59	ok	ok	323.9420	34.446	0.042718	20.76	64.314	11.591	47439376.410959	11	324.1166	5.32564e-05	2.09987e-04
2024/01/01	06:16:59	ok	ok	323.9060	34.437	0.042718	20.73	64.337	11.576	48291616.535367	12	324.0850	5.41915e-05	2.31760e-04
2024/01/01	06:21:59	ok	ok	323.9080	34.442	0.042718	20.77	64.283	11.595	47238199.292157	12	324.0897	5.38158e-05	2.04010e-04
2024/01/01	06:26:59	ok	ok	323.8720	34.432	0.042718	20.77	64.283	11.595	47278351.185100	12	324.0663	5.39505e-05	1.86952e-04
2024/01/01	06:31:59	ok	ok	323.8540	34.429	0.042718	20.82	64.323	11.631	48056716.448760	11	324.0321	5.37490e-05	1.91735e-04
2024/01/01	06:36:59	ok	ok	323.8080	34.419	0.042718	20.77	64.437	11.623	46588798.181809	13	324.0026	5.31721e-05	2.29934e-04
2024/01/01	06:41:59	ok	ok	323.8120	34.417	0.042718	20.82	64.352	11.636	48166235.852858	10	323.9721	5.41115e-05	1.99961e-04
2024/01/01	06:46:59	--	ok	323.7380	34.400	0.042718	20.63	64.634	11.563	47084218.458665	14	323.9177	5.21783e-05	2.16325e-04
2024/01/01	06:47:06	ok	ok	324.0500	34.464	0.042733	20.69	64.622	11.598	50321074.830707	12	324.2162	5.36756e-05	1.88677e-04
2024/01/01	06:52:05	ok	ok	323.9500	34.443	0.042733	20.59	64.636	11.534	46550688.294028	12	324.1014	5.32072e-05	1.97450e-04
2024/01/01	06:57:05	ok	ok	323.9040	34.439	0.042733	20.54	64.627	11.502	46312648.017816	11	324.0789	5.35225e-05	1.87510e-04
2024/01/01	07:02:05	ok	ok	323.8460	34.431	0.042733	20.49	64.576	11.456	48493125.847871	14	324.0285	5.15795e-05	1.57008e-04
2024/01/01	07:07:05	ok	ok	323.8020	34.416	0.042733	20.46	64.631	11.448	48811463.364000	11	323.9565	5.36347e-05	2.35776e-04
2024/01/01	07:12:05	--	ok	323.7780	34.412	0.042733	20.42	64.634	11.420	47108803.504907	12	323.9581	5.33325e-05	2.01239e-04
2024/01/01	07:12:12	ok	ok	323.9940	34.464	0.042746	20.44	64.648	11.440	51167182.118907	11	324.1720	5.44411e-05	1.92034e-04
2024/01/01	07:17:11	ok	ok	323.9380	34.451	0.042746	20.42	64.663	11.425	49845397.325834	12	324.1205	5.36423e-05	2.53744e-04
2024/01/01	07:22:11	ok	ok	323.9200	34.449	0.042746	20.46	64.448	11.415	47905276.628302	11	324.1204	5.33680e-05	2.01774e-04
2024/01/01	07:27:11	ok	ok	323.9440	34.452	0.042746	20.54	64.414	11.465	49036481.139788	12	324.1269	5.33999e-05	2.22053e-04
2024/01/01	07:32:11	ok	ok	323.9220	34.451	0.042746	20.59	64.370	11.487	48649974.053239	11	324.0987	5.40345e-05	1.76066e-04
2024/01/01	07:37:11	ok	ok	323.9220	34.446	0.042746	20.64	64.332	11.518	50402811.605990	10	324.0934	5.48764e-05	1.99731e-04
2024/01/01	07:42:11	ok	ok	323.8520	34.427	0.042746	20.62	64.334	11.500	48598769.516599	11	324.0695	5.33644e-05	2.18021e-04
2024/01/01	07:47:11	ok	ok	323.8560	34.431	0.042746	20.63	64.338	11.510	48615218.863093	10	324.0293	5.38712e-05	2.04852e-04
2024/01/01	07:52:11	ok	ok	323.8400	34.423	0.042746	20.64	64.341	11.519	48090950.689945	11	324.0162	5.52031e-05	2.28550e-04
2024/01/01	07:57:11	ok	ok	323.8320	34.418	0.042746	20.70	64.332	11.557	51223669.773017	7	324.0246	5.61724e-05	3.90826e-04
2024/01/01	08:02:11	--	ok	323.7460	34.406	0.042746	20.59	64.442	11.500	52935794.018304	11	323.9627	5.44296e-05	2.83225e-04
2024/01/01	08:02:17	ok	ok	324.0340	34.462	0.04276	20.62	64.469	11.524	53026109.601783	11	324.2347	5.59932e-05	2.84767e-04
2024/01/01	08:07:17	ok	ok	323.9440	34.445	0.04276	20.50	64.558	11.463	49802311.541142	11	324.1387	5.57075e-05	2.90146e-04
2024/01/01	08:12:17	ok	ok	323.8860	34.431	0.04276	20.43	64.636	11.429	49836967.144841	12	324.1040	5.39795e-05	2.76007e-04
2024/01/01	08:17:17	ok	ok	323.8560	34.434	0.04276	20.37	64.627	11.390	48809165.304621	12	324.0485	5.55362e-05	2.41750e-04
2024/01/01	08:22:17	ok	ok	323.8020	34.425	0.04276	20.33	64.648	11.365	51123717.579536	10	324.0259	5.42235e-05	2.54031e-04
2024/01/01	08:27:17	ok	ok	323.8040	34.425	0.04276	20.35	64.579	11.362	52245973.274557	11	324.0199	5.40349e-05	2.51382e-04
2024/01/01	08:32:17	ok	ok	323.8000	34.424	0.04276	20.47	64.350	11.407	54805631.894026	12	323.9918	5.50862e-05	1.79317e-04
2024/01/01	08:37:17	--	ok	323.7900	34.414	0.04276	20.47	64.411	11.418	49625323.482767	11	324.0184	5.41695e-05	2.60664e-04
2024/01/01	08:37:24	ok	ok	324.0440	34.464	0.042772	20.47	64.401	11.416	57877816.847200	11	324.1965	5.58244e-05	1.88939e-04
2024/01/01	08:42:23	ok	ok	324.0000	34.451	0.042772	20.50	64.314	11.420	51513265.625766	13	324.1708	5.46241e-05	2.05751e-04
2024/01/01	08:47:23	ok	ok	323.9780	34.449	0.042772	20.53	64.329	11.440	53731528.716005	12	324.1516	5.49550e-05	1.73220e-04
2024/01/01	08:52:23	ok	ok	323.9420	34.445	0.042772	20.54	64.273	11.439	53007766.998860	10	324.1381	5.44633e-05	2.52105e-04
2024/01/01	08:57:23	ok	ok	323.9480	34.442	0.042772	20.58	64.286	11.463	53380888.762901	11	324.1251	5.44538e-05	1.99728e-04
2024/01/01	09:02:23	ok	ok	323.9220	34.438	0.042772	20.60	64.323	11.489	53914356.560523	12	324.1026	5.50363e-05	2.11415e-04
2024/01/01	09:07:23	ok	ok	323.8900	34.424	0.042772	20.59	64.309	11.476	55480044.287586	10	324.0824	5.43732e-05	2.14243e-04
2024/01/01	09:12:23	ok	ok	323.8860	34.421	0.042772	20.63	64.277	11.499	51733266.018182	11	324.0872	5.41835e-05	2.27436e-04
2024/01/01	09:17:23	ok	ok	323.8380	34.415	0.042772	20.47	64.543	11.441	53006830.583208	11	324.0148	5.53263e-05	2.24450e-04
2024/01/01	09:22:23	--	ok	323.7800	34.404	0.042772	20.39	64.617	11.397	51920056.292412	11	323.9491	5.55796e-05	1.89776e-04
2024/01/01	09:22:30	ok	ok	323.9700	34.447	0.042785	20.39	64.598	11.394	52802013.058119	10	324.1524	5.67351e-05	2.14578e-04
2024/01/01	09:27:29	ok	ok	323.9140	34.442	0.042785	20.35	64.630	11.371	47794569.734513	11	324.1207	5.54653e-05	2.20881e-04
2024/01/01	09:32:29	ok	ok	323.8760	34.435	0.042785	20.31	64.581	11.336	46325529.261639	12	324.0851	5.55796e-05	2.78895e-04
2024/01/01	09:37:29	ok	ok	323.8580	34.432	0.042785	20.37	64.370	11.345	48438824.127210	11	324.0732	5.52603e-05	2.34826e-04
2024/01/01	09:42:29	ok	ok	323.8560	34.429	0.042785	20.40	64.366	11.364	50995054.635996	12	324.0684	5.57625e-05	2.55026e-04
2024/01/01	09:47:29	ok	ok	323.8700	34.434	0.042785	20.50	64.254	11.409	45571722.325718	11	324.0579	5.58425e-05	2.26611e-04
2024/01/01	09:52:29	ok	ok	323.8580	34.423	0.042785	20.49	64.341	11.414	49535398.643259	6	324.0028	6.82432e-05	3.35517e-04
2024/01/01	09:57:29	ok	ok	323.8240	34.414	0.042785	20.53	64.259	11.428	48034324.428619	11	324.0189	5.51361e-05	2.08415e-04
2024/01/01	10:02:29	--	ok	323.7980	34.413	0.042785	20.50	64.245	11.408	49549949.979625	12	324.0228	5.62985e-05	3.00842e-04
2024/01/01	10:02:36	ok	ok	324.0600	34.464	0.042796	20.59	64.228	11.462	50580488.981483	12	324.2721	5.60664e-05	2.33530e-04
2024/01/01	10:07:35	ok	ok	323.9640	34.449	0.042796	20.56	64.295	11.454	47413894.575834	11	324.1733	5.55858e-05	2.06433e-04
2024/01/01	10:12:35	ok	ok	323.9260	34.441	0.042796	20.56	64.324	11.459	47489636.918670	10	324.1469	5.55433e-05	2.49464e-04
2024/01/01	10:17:35	ok	ok	323.9320	34.440	0.042796	20.54	64.260	11.437	48364172.405999	11	324.1302	5.60451e-05	2.51927e-04
2024/01/01	10:22:35	ok	ok	323.9080	34.437	0.042796	20.59	64.260	11.467	49701926.637225	11	324.1134	5.55257e-05	2.58853e-04
2024/01/01	10:27:35	ok	ok	323.8860	34.434	0.042796	20.58	64.265	11.459	48845148.454357	12	324.0810	5.63197e-05	2.27238e-04
2024/01/01	10:32:35	ok	ok	323.8520	34.422	0.042796	20.53	64.350	11.444	47714087.520401	12	324.0575	5.65392e-05	1.87818e-04
2024/01/01	10:37:35	ok	ok	323.8340	34.421	0.042796	20.63	64.256	11.495	46984450.684417	12	324.0620	5.65581e-05	2.60264e-04
2024/01/01	10:42:35	ok	ok	323.8080	34.419	0.042796	20.60	64.273	11.480	46497002.095148	11	324.0313	5.64484e-05	2.20727e-04
2024/01/01	10:47:35	ok	ok	323.8140	34.411	0.042796	20.63	64.237	11.492	46412472.065267	12	324.0298	5.51425e-05	1.97315e-04
2024/01/01	10:52:35	ok	ok	323.8000	34.410	0.042796	20.63	64.268	11.497	47338269.170092	12	324.0184	5.57321e-05	2.51037e-04
2024/01/01	10:57:35	--	ok	323.7720	34.408	0.042796	20.67	64.205	11.515	46761027.427301	11	323.9606	5.63730e-05	2.15114e-04
2024/01/01	10:57:41	ok	ok	324.0340	34.457	0.042809	20.69	64.196	11.522	50590340.893218	11	324.2069	5.71277e-05	1.92886e-04
2024/01/01	11:02:41	ok	ok	323.9600	34.449	0.042809	20.64	64.228	11.499	48639911.701590	11	324.1517	5.71627e-05	2.25547e-04
2024/01/01	11:07:41	ok	ok	323.9280	34.441	0.042809	20.67	64.215	11.516	50168839.195129	12	324.1486	5.44603e-05	1.93849e-04
2024/01/01	11:12:41	ok	ok	323.9400	34.442	0.042809	20.69	64.288	11.538	44829272.279535	11	324.1428	5.51208e-05	2.27113e-04
2024/01/01	11:17:41	ok	ok	323.8920	34.432	0.042809	20.69	64.236	11.529	44139042.156980	12	324.1088	5.55882e-05	2.20286e-04
2024/01/01	11:22:41	ok	ok	323.8520	34.428	0.042809	20.67	64.254	11.523	47040213.995779	11	324.0743	5.60018e-05	2.12275e-04
2024/01/01	11:27:41	ok	ok	323.8680	34.428	0.042809	20.70	64.332	11.557	46160293.560667	12	324.0764	5.46628e-05	2.40588e-04
2024/01/01	11:32:41	ok	ok	323.8320	34.416	0.042809	20.70	64.332	11.557	45309760.728980	12	324.0254	5.61945e-05	2.38302e-04
2024/01/01	11:37:41	ok	ok	323.8080	34.414	0.042809	20.72	64.254	11.552	46115798.435627	11	324.0058	5.52635e-05	1.95138e-04
2024/01/01	11:42:41	--	ok	323.7920	34.411	0.042809	20.73	64.265	11.563	46722059.476545	12	323.9866	5.50500e-05	1.94263e-04
2024/01/01	11:42:48	ok	ok	324.0540	34.455	0.042821	20.79	64.256	11.599	56639496.773536	10	324.2447	5.68256e-05	2.43991e-04
2024/01/01	11:47:47	ok	ok	323.9960	34.448	0.042821	20.76	64.231	11.577	53568296.041434	11	324.1822	5.57846e-05	2.59610e-04
2024/01/01	11:52:47	ok	ok	323.9700	34.441	0.042821	20.77	64.263	11.591	50665106.328844	12	324.1380	5.58384e-05	2.04031e-04
2024/01/01	11:57:47	ok	ok	323.9340	34.435	0.042821	20.74	64.227	11.565	52078640.293696	11	324.1269	5.58211e-05	2.22508e-04
2024/01/01	12:02:47	ok	ok	323.9340	34.430	0.042821	20.79	64.205	11.590	51908361.058682	12	324.1079	5.39427e-05	2.00127e-04
2024/01/01	12:07:47	ok	ok	323.9020	34.420	0.042821	20.76	64.250	11.580	53832137.916305	12	324.0598	5.55954e-05	2.17162e-04
2024/01/01	12:12:47	ok	ok	323.8880	34.419	0.042821	20.79	64.286	11.605	56449619.256989	11	324.0302	5.51110e-05	1.67374e-04
2024/01/01	12:17:47	ok	ok	323.8760	34.420	0.042821	20.79	64.318	11.610	51633227.501901	11	324.0306	5.61217e-05	2.28757e-04
2024/01/01	12:22:47	ok	ok	323.8520	34.414	0.042821	20.77	64.324	11.602	54665277.482879	11	324.0236	5.53482e-05	1.88206e-04
2024/01/01	12:27:47	--	ok	323.7980	34.405	0.042821	20.77	64.233	11.586	53890297.339970	11	323.9767	5.49712e-05	2.51927e-04
2024/01/01	12:27:54	ok	ok	324.0020	34.454	0.042832	20.79	64.318	11.610	50632133.273076	10	324.1906	5.72066e-05	2.11132e-04
2024/01/01	12:32:53	ok	ok	323.9400	34.439	0.042832	20.76	64.302	11.589	48431882.894578	12	324.1321	5.64926e-05	2.04115e-04
2024/01/01	12:37:53	ok	ok	323.9360	34.429	0.042832	20.77	64.387	11.614	50563713.564402	10	324.1446	5.49670e-05	2.58212e-04
2024/01/01	12:42:53	ok	ok	323.9160	34.432	0.042832	20.79	64.347	11.616	47179650.142775	12	324.1126	5.46384e-05	2.27956e-04
2024/01/01	12:47:53	ok	ok	323.8860	34.425	0.042832	20.83	64.254	11.628	48116726.838960	11	324.0950	5.55361e-05	2.45966e-04
2024/01/01	12:52:53	ok	ok	323.8700	34.420	0.042832	20.84	64.309	11.647	49990779.291470	12	324.0707	5.48634e-05	2.18779e-04
2024/01/01	12:57:53	ok	ok	323.8860	34.423	0.042832	20.87	64.302	11.665	48379812.320708	12	324.0862	5.55798e-05	2.36094e-04
2024/01/01	13:02:53	ok	ok	323.8600	34.418	0.042832	20.89	64.286	11.671	50166198.322563	11	324.0412	5.52786e-05	2.33961e-04
2024/01/01	13:07:53	ok	ok	323.8380	34.411	0.042832	20.91	64.240	11.683	50413881.762036	12	324.0431	5.43137e-05	1.99580e-04
2024/01/01	13:12:53	--	ok	323.7900	34.402	0.042832	20.91	64.240	11.683	50753506.578253	12	324.0105	5.55806e-05	2.34523e-04
2024/01/01	13:13:00	ok	ok	324.0380	34.456	0.042844	20.93	64.263	11.696	52060532.005325	11	324.2295	5.51470e-05	2.08816e-04
2024/01/01	13:17:59	ok	ok	323.9900	34.444	0.042844	20.93	64.273	11.698	48630897.256747	12	324.1693	5.35494e-05	1.86148e-04
2024/01/01	13:22:59	ok	ok	323.9560	34.433	0.042844	20.94	64.305	11.713	49463980.238854	10	324.1537	5.58552e-05	2.64374e-04
2024/01/01	13:27:59	ok	ok	323.9600	34.435	0.042844	20.96	64.320	11.726	49045187.419894	11	324.1306	5.68403e-05	3.26896e-04
2024/01/01	13:32:59	ok	ok	323.9160	34.429	0.042844	20.98	64.233	11.729	52701894.914467	11	324.1163	5.45492e-05	2.41110e-04
2024/01/01	13:37:59	ok	ok	323.9120	34.433	0.042844	21.00	64.256	11.744	48896682.588986	11	324.0873	5.48058e-05	2.18801e-04
2024/01/01	13:42:59	ok	ok	323.8740	34.419	0.042844	20.98	64.273	11.736	49278779.693498	11	324.0775	5.42797e-05	2.17283e-04
2024/01/01	13:47:59	ok	ok	323.8960	34.421	0.042844	21.01	64.279	11.757	52024577.753507	11	324.0890	5.29625e-05	2.16161e-04
2024/01/01	13:52:59	ok	ok	323.8540	34.414	0.042844	21.01	64.279	11.757	53124029.960646	11	324.0470	5.37900e-05	2.22720e-04
2024/01/01	13:57:59	ok	ok	323.8300	34.408	0.042844	21.03	64.260	11.763	51376114.284109	11	324.0045	5.40794e-05	2.28572e-04
2024/01/01	14:02:59	--	ok	323.7920	34.401	0.042844	21.06	64.227	11.777	50612574.568892	11	323.9496	5.26812e-05	2.65737e-04
2024/01/01	14:03:06	ok	ok	324.0160	34.447	0.042856	21.06	64.236	11.778	50616442.298702	12	324.2070	5.24507e-05	1.99499e-04
2024/01/01	14:08:05	ok	ok	323.9660	34.436	0.042856	21.01	64.227	11.748	49821235.240727	11	324.1498	5.40698e-05	2.13252e-04
2024/01/01	14:13:05	ok	ok	323.9460	34.440	0.042856	21.07	64.250	11.790	50209520.321620	11	324.1316	5.31866e-05	2.13467e-04
2024/01/01	14:18:05	ok	ok	323.9240	34.431	0.042856	21.06	64.297	11.790	49847908.262578	11	324.1031	5.42625e-05	2.46160e-04
2024/01/01	14:23:05	ok	ok	323.9240	34.426	0.042856	21.09	64.283	11.807	48979123.481833	10	324.0937	5.35129e-05	2.17030e-04
2024/01/01	14:28:05	ok	ok	323.8720	34.418	0.042856	21.07	64.320	11.803	52336036.000229	10	324.0686	5.17281e-05	2.08035e-04
2024/01/01	14:33:05	ok	ok	323.8740	34.419	0.042856	21.11	64.297	11.830	51209045.044295	13	324.0227	5.11650e-05	2.48923e-04
2024/01/01	14:38:05	ok	ok	323.8300	34.411	0.042856	21.09	64.292	11.809	51150485.482919	12	324.0121	5.21566e-05	2.69931e-04
2024/01/01	14:43:05	ok	ok	323.8040	34.401	0.042856	21.11	64.205	11.813	51675348.675907	11	323.9645	5.33083e-05	3.15100e-04
2024/01/01	14:48:05	--	ok	323.7960	34.398	0.042856	21.17	64.218	11.854	50308585.507065	11	323.9790	5.31758e-05	2.54836e-04
2024/01/01	14:48:11	ok	ok	324.0100	34.449	0.042867	21.17	64.279	11.865	51677970.285835	12	324.2194	5.30231e-05	2.70415e-04
2024/01/01	14:53:11	ok	ok	323.9520	34.433	0.042867	21.16	64.306	11.861	50717075.678089	11	324.1124	5.30460e-05	2.63938e-04
2024/01/01	14:58:11	ok	ok	323.9080	34.425	0.042867	21.10	64.479	11.854	51377167.700247	12	324.1034	5.33195e-05	2.31667e-04
2024/01/01	15:03:11	ok	ok	323.8580	34.416	0.042867	21.06	64.489	11.825	51392918.282711	11	324.0400	5.27572e-05	2.88531e-04
2024/01/01	15:08:11	ok	ok	323.8420	34.414	0.042867	21.03	64.485	11.804	52929428.029276	11	323.9959	5.33768e-05	3.02891e-04
2024/01/01	15:13:11	ok	ok	323.8560	34.415	0.042867	21.14	64.282	11.845	10950301.537939	1	323.9959	5.33776e-05	3.08646e+06
2024/01/01	15:18:11	ok	ok	323.8520	34.419	0.042867	21.23	64.187	11.887	50050684.387944	12	324.0013	5.19000e-05	2.35042e-04
2024/01/01	15:23:11	ok	ok	323.8500	34.412	0.042867	21.27	64.215	11.921	51944851.540096	12	324.0092	5.17657e-05	2.74525e-04
2024/01/01	15:28:11	ok	ok	323.8140	34.414	0.042867	21.21	64.295	11.897	49717186.991502	11	323.9552	5.28662e-05	2.51791e-04
2024/01/01	15:33:11	--	ok	323.7800	34.400	0.042867	21.23	64.338	11.915	52467413.349676	10	323.9539	5.31846e-05	2.03692e-04
2024/01/01	15:33:18	ok	ok	324.0060	34.442	0.042879	21.23	64.300	11.907	55286286.808303	13	324.1997	5.19771e-05	2.60841e-04
2024/01/01	15:38:17	ok	ok	323.9920	34.443	0.042879	21.23	64.382	11.923	54958220.981491	11	324.1140	5.33023e-05	2.48442e-04
2024/01/01	15:43:17	ok	ok	323.9320	34.431	0.042879	21.24	64.393	11.936	57237306.188318	11	324.0906	5.27319e-05	2.24269e-04
2024/01/01	15:48:17	ok	ok	323.8980	34.421	0.042879	21.23	64.370	11.920	56625918.973695	12	324.0194	5.21260e-05	2.25614e-04
2024/01/01	15:53:17	ok	ok	323.8820	34.416	0.042879	21.23	64.382	11.923	57486233.939609	11	324.0377	5.37932e-05	2.07671e-04
2024/01/01	15:58:17	ok	ok	323.8500	34.408	0.042879	21.21	64.398	11.916	56895891.799466	11	324.0307	5.25151e-05	2.79120e-04
2024/01/01	16:03:17	ok	ok	323.8060	34.407	0.042879	21.17	64.338	11.876	56688710.444157	12	323.9431	5.21500e-05	2.11920e-04
2024/01/01	16:08:17	--	ok	323.7720	34.396	0.042879	21.21	64.398	11.916	56657342.806424	11	323.9258	5.29278e-05	1.98653e-04
2024/01/01	16:08:23	ok	ok	323.9940	34.446	0.042892	21.20	64.479	11.922	55198662.177583	12	324.1935	5.16030e-05	2.47677e-04
2024/01/01	16:13:23	ok	ok	323.9020	34.429	0.042892	21.04	64.631	11.840	53628373.570115	11	324.1112	5.25802e-05	2.13174e-04
2024/01/01	16:18:23	ok	ok	323.8520	34.419	0.042892	20.98	64.723	11.818	54096598.253256	13	324.0148	5.14116e-05	2.38240e-04
2024/01/01	16:23:23	ok	ok	323.8060	34.412	0.042892	20.93	64.700	11.776	53639900.094018	11	323.9926	5.34798e-05	2.09148e-04
2024/01/01	16:28:23	--	ok	323.7860	34.404	0.042892	20.93	64.671	11.770	52855784.120830	11	323.9574	5.16447e-05	2.27599e-04
2024/01/01	16:28:30	ok	ok	324.0100	34.447	0.042904	20.94	64.599	11.766	55179671.753304	11	324.2171	5.33442e-05	1.97305e-04
2024/01/01	16:33:29	ok	ok	323.9720	34.449	0.042904	21.00	64.460	11.781	57106738.110367	12	324.1599	5.40168e-05	1.57667e-04
2024/01/01	16:38:29	ok	ok	323.9500	34.442	0.042904	21.06	64.410	11.810	55579467.296427	11	324.1701	5.32296e-05	2.45341e-04
2024/01/01	16:43:29	ok	ok	323.9180	34.437	0.042904	21.06	64.462	11.820	55557774.374246	12	324.1257	5.42041e-05	2.16018e-04
2024/01/01	16:48:29	ok	ok	323.9100	34.432	0.042904	21.07	64.373	11.813	53347765.247120	11	324.1050	5.40071e-05	2.23936e-04
2024/01/01	16:53:29	ok	ok	323.9040	34.432	0.042904	21.13	64.456	11.868	55462909.911859	12	324.1034	5.21033e-05	1.56476e-04
2024/01/01	16:58:29	ok	ok	323.8680	34.424	0.042904	21.10	64.457	11.850	54805033.281066	12	324.0614	5.45555e-05	2.85189e-04
2024/01/01	17:03:29	ok	ok	323.8360	34.416	0.042904	21.10	64.407	11.841	55788988.261799	10	324.0399	5.40052e-05	2.00228e-04
2024/01/01	17:08:29	--	ok	323.7960	34.410	0.042904	21.09	64.384	11.826	53663065.137170	12	324.0202	5.36669e-05	2.42410e-04
2024/01/01	17:08:36	ok	ok	324.0240	34.452	0.042916	21.13	64.411	11.860	59637853.094663	11	324.2300	5.37883e-05	2.37503e-04
2024/01/01	17:13:35	ok	ok	323.9860	34.448	0.042916	21.16	64.346	11.868	55937676.275662	12	324.1723	5.35129e-05	2.02606e-04
2024/01/01	17:18:35	ok	ok	323.9420	34.439	0.042916	21.11	64.512	11.869	54190046.923815	12	324.1189	5.29300e-05	2.50784e-04
2024/01/01	17:23:35	ok	ok	323.8840	34.428	0.042916	21.04	64.681	11.849	57084731.919138	12	324.0916	5.39878e-05	2.34041e-04
2024/01/01	17:28:35	ok	ok	323.8260	34.420	0.042916	20.93	64.671	11.770	57860539.622915	12	324.0493	5.41366e-05	2.53383e-04
2024/01/01	17:33:35	ok	ok	323.8020	34.412	0.042916	20.89	64.662	11.739	57400939.479462	13	324.0221	5.51299e-05	2.71441e-04
2024/01/01	17:38:35	--	ok	323.7840	34.409	0.042916	20.90	64.625	11.744	57628252.075068	12	323.9891	5.39573e-05	2.52090e-04
2024/01/01	17:38:42	ok	ok	324.0360	34.453	0.042928	20.89	64.631	11.734	62469942.590437	11	324.2025	5.60122e-05	2.40991e-04
2024/01/01	17:43:41	ok	ok	324.0140	34.448	0.042928	21.01	64.433	11.785	57923538.830909	11	324.2077	5.30518e-05	2.13378e-04
2024/01/01	17:48:41	ok	ok	323.9960	34.449	0.042928	21.03	64.414	11.791	57040750.245821	11	324.1611	5.41950e-05	1.81963e-04
2024/01/01	17:53:41	ok	ok	323.9800	34.439	0.042928	21.09	64.375	11.824	58462267.600417	11	324.1575	5.52737e-05	2.62871e-04
2024/01/01	17:58:41	ok	ok	323.9540	34.436	0.042928	21.11	64.350	11.840	56658424.890823	11	324.1383	5.43001e-05	2.14888e-04
2024/01/01	18:03:41	ok	ok	323.9460	34.433	0.042928	21.11	64.369	11.843	59183529.095288	11	324.1056	5.38694e-05	2.59116e-04
2024/01/01	18:08:41	ok	ok	323.9180	34.433	0.042928	21.16	64.410	11.880	57581707.042766	11	324.1024	5.29592e-05	2.24326e-04
2024/01/01	18:13:41	ok	ok	323.8940	34.424	0.042928	21.13	64.443	11.866	58379384.270636	12	324.0727	5.42655e-05	2.14557e-04
2024/01/01	18:18:41	ok	ok	323.8660	34.417	0.042928	21.16	64.419	11.882	59192228.158865	13	324.0137	5.29675e-05	2.23690e-04
2024/01/01	18:23:41	ok	ok	323.8460	34.417	0.042928	21.16	64.398	11.878	55982844.432051	12	324.0016	5.52558e-05	2.36408e-04
2024/01/01	18:28:41	ok	ok	323.8140	34.404	0.042928	21.04	64.579	11.830	56919689.503722	11	324.0006	5.34701e-05	2.27971e-04
2024/01/01	18:33:41	--	ok	323.7380	34.395	0.042928	20.96	64.695	11.795	60015036.368205	10	323.8802	5.36248e-05	2.58932e-04
2024/01/01	18:33:48	ok	ok	324.0160	34.449	0.042943	21.01	64.707	11.835	60791713.213705	11	324.2259	5.40959e-05	2.40897e-04
2024/01/01	18:38:47	ok	ok	323.9060	34.438	0.042943	20.86	64.768	11.741	60111085.264699	6	324.1097	5.61371e-05	4.04746e-04
2024/01/01	18:43:47	ok	ok	323.8680	34.426	0.042943	20.86	64.707	11.730	57192655.176530	10	324.0893	5.21373e-05	2.24654e-04
2024/01/01	18:48:47	ok	ok	323.8380	34.424	0.042943	20.86	64.739	11.735	55960344.654409	13	324.0205	5.26914e-05	2.05268e-04
2024/01/01	18:53:47	ok	ok	323.8500	34.419	0.042943	20.91	64.526	11.735	55226414.197698	11	324.0527	5.34212e-05	2.16027e-04
2024/01/01	18:58:47	ok	ok	323.8540	34.420	0.042943	21.01	64.402	11.780	57405188.583180	11	324.0683	5.36989e-05	2.38186e-04
2024/01/01	19:03:47	ok	ok	323.8540	34.422	0.042943	21.09	64.375	11.824	55901379.416859	11	324.0317	5.50049e-05	2.32882e-04
2024/01/01	19:08:47	ok	ok	323.8360	34.418	0.042943	21.10	64.306	11.822	56958238.155046	12	324.0367	5.43495e-05	2.08374e-04
2024/01/01	19:13:47	ok	ok	323.8200	34.413	0.042943	21.14	64.393	11.866	58330145.121125	13	324.0165	5.29815e-05	2.06124e-04
2024/01/01	19:18:47	ok	ok	323.8120	34.409	0.042943	21.23	64.318	11.911	57627135.307715	11	324.0004	5.42036e-05	2.03723e-04
2024/01/01	19:23:47	--	ok	323.7900	34.402	0.042943	21.18	64.302	11.878	56007470.578617	11	323.9885	5.28770e-05	2.11482e-04
2024/01/01	19:23:53	ok	ok	324.0180	34.449	0.042955	21.23	64.338	11.915	62288175.759039	11	324.2348	5.49971e-05	2.22931e-04
2024/01/01	19:28:53	ok	ok	323.9500	34.436	0.042955	21.18	64.332	11.884	60473252.159890	13	324.1302	5.33599e-05	2.07743e-04
2024/01/01	19:33:53	ok	ok	323.9500	34.434	0.042955	21.27	64.274	11.932	58757539.209874	12	324.1576	5.43844e-05	2.31837e-04
2024/01/01	19:38:53	ok	ok	323.9260	34.432	0.042955	21.26	64.315	11.931	57261583.853251	13	324.1393	5.39954e-05	2.63243e-04
2024/01/01	19:43:53	ok	ok	323.8980	34.419	0.042955	21.24	64.405	11.938	58051460.955030	12	324.0849	5.17152e-05	3.71726e-04
2024/01/01	19:48:53	ok	ok	323.8660	34.410	0.042955	21.16	64.602	11.915	60506962.923327	12	324.0646	5.34840e-05	2.69219e-04
2024/01/01	19:53:53	--	ok	323.7980	34.403	0.042955	21.09	64.659	11.876	57195209.821350	12	323.9849	5.41064e-05	2.69822e-04
2024/01/01	19:53:59	ok	ok	323.9900	34.437	0.042966	21.07	64.657	11.865	63061190.515778	12	324.1981	5.34584e-05	2.33741e-04
2024/01/01	19:58:59	ok	ok	323.9340	34.435	0.042966	21.03	64.680	11.840	59282746.915435	11	324.1355	5.54965e-05	2.80760e-04
2024/01/01	20:03:59	ok	ok	323.8940	34.424	0.042966	21.01	64.677	11.830	56729939.819834	13	324.0771	5.41996e-05	2.60113e-04
2024/01/01	20:08:59	ok	ok	323.8860	34.422	0.042966	21.09	64.424	11.833	59789523.139120	13	324.0743	5.41695e-05	2.67361e-04
2024/01/01	20:13:59	ok	ok	323.9020	34.428	0.042966	21.18	64.361	11.889	57730638.572771	12	324.0841	5.40272e-05	2.98859e-04
2024/01/01	20:18:59	ok	ok	323.8880	34.424	0.042966	21.21	64.419	11.920	58120480.414058	13	324.0495	5.28768e-05	2.40639e-04
2024/01/01	20:23:59	ok	ok	323.8560	34.423	0.042966	21.23	64.392	11.924	59690478.527421	13	324.0504	5.38187e-05	2.82773e-04
2024/01/01	20:28:59	ok	ok	323.8520	34.411	0.042966	21.28	64.341	11.954	62047369.196995	12	324.0571	5.38316e-05	2.53637e-04
2024/01/01	20:33:59	ok	ok	323.8520	34.417	0.042966	21.34	64.320	11.991	58337822.916381	12	324.0225	5.52212e-05	2.23615e-04
2024/01/01	20:38:59	ok	ok	323.8240	34.407	0.042966	21.33	64.356	11.986	59603472.754952	12	324.0948	5.27619e-05	4.55292e-04
2024/01/01	20:43:59	--	ok	323.7960	34.400	0.042966	21.31	64.366	11.979	57976657.364297	12	324.0175	5.43397e-05	2.61713e-04
2024/01/01	20:44:06	ok	ok	324.0100	34.445	0.042977	21.36	64.384	12.012	63763720.376311	12	324.2288	5.44546e-05	2.31416e-04
2024/01/01	20:49:05	ok	ok	323.9580	34.435	0.042977	21.34	64.311	11.989	57704960.048044	13	324.1366	5.30226e-05	2.49350e-04
2024/01/01	20:54:05	ok	ok	323.9440	34.436	0.042977	21.40	64.370	12.039	59284849.463428	12	324.1406	5.51793e-05	2.28929e-04
2024/01/01	20:59:05	ok	ok	323.9180	34.430	0.042977	21.41	64.405	12.055	59374996.249726	13	324.1299	5.30943e-05	2.74798e-04
2024/01/01	21:04:05	ok	ok	323.8840	34.420	0.042977	21.41	64.366	12.047	59410065.534550	12	324.0860	5.34609e-05	1.94108e-04
2024/01/01	21:09:05	ok	ok	323.8380	34.412	0.042977	21.24	64.680	11.989	60276193.357101	12	324.0440	5.48223e-05	2.91728e-04
2024/01/01	21:14:05	--	ok	323.7880	34.405	0.042977	21.23	64.677	11.977	62062243.946157	13	323.9987	5.35064e-05	2.50560e-04
2024/01/01	21:14:12	ok	ok	324.0500	34.448	0.042989	21.27	64.622	11.997	64334141.369922	12	324.2377	5.51684e-05	2.16955e-04
2024/01/01	21:19:11	ok	ok	323.9600	34.441	0.042989	21.18	64.677	11.948	60782078.326419	11	324.1575	5.50992e-05	2.70224e-04
2024/01/01	21:24:11	ok	ok	323.9300	34.425	0.042989	21.17	64.654	11.934	59671686.164463	13	324.0920	5.38594e-05	2.35165e-04
2024/01/01	21:29:11	ok	ok	323.9020	34.426	0.042989	21.18	64.617	11.937	62077659.697642	12	324.0915	5.36755e-05	1.93432e-04
2024/01/01	21:34:11	ok	ok	323.9120	34.435	0.042989	21.33	64.388	11.992	57620503.877539	13	324.1151	5.41030e-05	2.40552e-04
2024/01/01	21:39:11	ok	ok	323.9000	34.427	0.042989	21.37	64.324	12.010	62918733.377493	9	324.1848	7.11937e-05	1.53594e-03
2024/01/01	21:44:11	ok	ok	323.8780	34.418	0.042989	21.41	64.334	12.041	60558555.301030	12	324.0912	5.48975e-05	2.59733e-04
2024/01/01	21:49:11	ok	ok	323.8900	34.419	0.042989	21.42	64.347	12.053	60914759.210117	11	324.0822	5.61434e-05	2.48948e-04
2024/01/01	21:54:11	ok	ok	323.8740	34.420	0.042989	21.48	64.430	12.108	58084644.503754	11	324.0772	5.42560e-05	2.97455e-04
2024/01/01	21:59:11	ok	ok	323.8240	34.405	0.042989	21.44	64.471	12.088	59037369.628573	11	324.0554	5.42371e-05	3.00394e-04
2024/01/01	22:04:11	ok	ok	323.8060	34.402	0.042989	21.44	64.424	12.079	63466689.167087	11	324.0126	5.47028e-05	2.44468e-04
2024/01/01	22:09:11	--	ok	323.7880	34.398	0.042989	21.47	64.437	12.100	61112196.817039	13	323.9906	5.36917e-05	2.34847e-04
2024/01/01	22:09:17	ok	ok	324.0300	34.441	0.043002	21.50	64.382	12.110	65853450.166109	13	324.2243	5.31926e-05	1.72283e-04
2024/01/01	22:14:17	ok	ok	323.9480	34.434	0.043002	21.44	64.451	12.084	62824148.138051	13	324.1564	5.44174e-05	2.36277e-04
2024/01/01	22:19:17	ok	ok	323.9480	34.437	0.043002	21.48	64.419	12.106	59347381.020688	11	324.1340	5.56251e-05	2.36234e-04
2024/01/01	22:24:17	ok	ok	323.9200	34.426	0.043002	21.51	64.425	12.128	61987619.673485	11	324.1320	5.41075e-05	2.19890e-04
2024/01/01	22:29:17	ok	ok	323.8700	34.419	0.043002	21.50	64.421	12.117	60157456.736426	12	324.0941	5.46497e-05	2.58733e-04
2024/01/01	22:34:17	ok	ok	323.8160	34.402	0.043002	21.37	64.714	12.083	62292160.013194	13	324.0101	5.22467e-05	2.36726e-04
2024/01/01	22:39:17	--	ok	323.7800	34.398	0.043002	21.31	64.744	12.049	61841442.111358	12	323.9856	5.40294e-05	2.32493e-04
2024/01/01	22:39:24	ok	ok	324.0100	34.444	0.043014	21.33	64.726	12.055	65231504.328452	11	324.2137	5.41241e-05	2.26202e-04
2024/01/01	22:44:23	ok	ok	323.9480	34.435	0.043014	21.28	64.666	12.014	62183988.217268	11	324.1526	5.38309e-05	2.05164e-04
2024/01/01	22:49:23	ok	ok	323.9280	34.427	0.043014	21.34	64.556	12.035	62274749.546814	13	324.0973	5.37921e-05	1.67520e-04
2024/01/01	22:54:23	ok	ok	323.9340	34.436	0.043014	21.42	64.439	12.070	62123189.198006	12	324.1170	5.26969e-05	2.43647e-04
2024/01/01	22:59:23	ok	ok	323.9060	34.438	0.043014	21.44	64.462	12.086	60782985.798575	13	324.1048	5.42276e-05	2.18991e-04
2024/01/01	23:04:23	ok	ok	323.9000	34.426	0.043014	21.47	64.466	12.105	63297197.976215	12	324.0914	5.56011e-05	2.49054e-04
2024/01/01	23:09:23	ok	ok	323.8660	34.415	0.043014	21.50	64.474	12.127	60763156.041105	11	324.0849	5.33603e-05	2.26413e-04
2024/01/01	23:14:23	ok	ok	323.8580	34.420	0.043014	21.52	64.416	12.135	58789928.127735	11	324.0539	5.47169e-05	2.20924e-04
2024/01/01	23:19:23	ok	ok	323.8480	34.410	0.043014	21.54	64.451	12.153	61644579.822411	11	324.0267	5.49522e-05	2.32591e-04
2024/01/01	23:24:23	ok	ok	323.8260	34.404	0.043014	21.60	64.430	12.190	62566328.268844	11	324.0554	5.35328e-05	2.50400e-04
2024/01/01	23:29:23	ok	ok	323.8200	34.404	0.043014	21.61	64.424	12.199	65089383.336437	11	324.0233	5.43688e-05	1.76513e-04
2024/01/01	23:34:23	ok	ok	323.8020	34.397	0.043014	21.64	64.398	12.214	61595544.110550	11	324.0055	5.40365e-05	2.00169e-04
2024/01/01	23:39:23	--	ok	323.7760	34.397	0.043014	21.67	64.323	12.219	67098799.475132	6	323.8606	7.01928e-05	3.45670e-04
2024/01/01	23:39:30	ok	ok	324.0080	34.444	0.043027	21.68	64.334	12.230	62083318.450422	11	324.2185	5.37335e-05	2.14167e-04
2024/01/01	23:44:29	ok	ok	323.9620	34.435	0.043027	21.65	64.439	12.232	60448951.237210	11	324.1665	5.39944e-05	2.23111e-04
2024/01/01	23:49:29	ok	ok	323.9080	34.428	0.043027	21.65	64.451	12.234	60465037.388147	11	324.0990	5.29233e-05	2.04062e-04
2024/01/01	23:54:29	ok	ok	323.8780	34.415	0.043027	21.64	64.561	12.245	59904310.219182	12	324.0782	5.32903e-05	2.00205e-04
2024/01/01	23:59:29	ok	ok	323.8160	34.408	0.043027	21.51	64.668	12.173	59771833.081150	11	324.0192	5.36900e-05	2.21856e-04
2024/01/02	00:04:29	ok	ok	323.8100	34.398	0.043027	21.47	64.794	12.167	59591500.475762	13	323.9492	5.15913e-05	2.21203e-04
2024/01/02	00:09:29	--	ok	323.7580	34.394	0.043027	21.44	64.707	12.132	60488817.697899	11	323.9360	5.36370e-05	2.58746e-04
2024/01/02	00:09:36	ok	ok	323.9940	34.442	0.043041	21.45	64.689	12.138	60371248.551792	10	324.1467	5.56845e-05	1.70573e-04
2024/01/02	00:14:35	ok	ok	323.9920	34.442	0.043041	21.55	64.512	12.174	59204478.906830	11	324.1670	5.39017e-05	2.16254e-04
2024/01/02	00:19:35	ok	ok	323.9680	34.438	0.043041	21.57	64.588	12.198	60221233.944697	11	324.1424	5.33730e-05	2.72475e-04
2024/01/02	00:24:35	ok	ok	323.9440	34.429	0.043041	21.61	64.494	12.212	58364738.199438	11	324.1337	5.27726e-05	2.80089e-04
2024/01/02	00:29:35	ok	ok	323.9240	34.426	0.043041	21.65	64.483	12.240	59356058.154613	10	324.1021	5.35331e-05	1.91119e-04
2024/01/02	00:34:35	ok	ok	323.9200	34.423	0.043041	21.70	64.428	12.260	59532423.534408	11	324.0969	5.29470e-05	1.85116e-04
2024/01/02	00:39:35	ok	ok	323.8940	34.423	0.043041	21.71	64.515	12.286	60295885.008435	13	324.0612	5.23113e-05	2.11967e-04
2024/01/02	00:44:35	ok	ok	323.8680	34.417	0.043041	21.71	64.494	12.282	63028238.953501	11	324.0588	5.28177e-05	2.01196e-04
2024/01/02	00:49:35	ok	ok	323.8480	34.408	0.043041	21.71	64.533	12.289	58990316.188985	10	324.0163	5.35664e-05	2.56052e-04
2024/01/02	00:54:35	ok	ok	323.8340	34.401	0.043041	21.74	64.466	12.297	61916406.086743	11	324.0125	5.36765e-05	2.53699e-04
2024/01/02	00:59:35	ok	ok	323.8020	34.399	0.043041	21.72	64.526	12.297	60660936.906575	11	323.9839	5.23664e-05	2.47994e-04
2024/01/02	01:04:35	--	ok	323.7800	34.399	0.043041	21.75	64.552	12.323	59949666.964764	11	323.9574	5.37917e-05	2.10881e-04
2024/01/02	01:04:41	ok	ok	323.9900	34.424	0.043053	21.74	64.508	12.305	65968300.715096	11	324.1860	5.45930e-05	2.11930e-04
2024/01/02	01:09:41	ok	ok	323.9720	34.435	0.043053	21.78	64.556	12.343	61250208.324506	12	324.1567	5.39186e-05	2.09446e-04
2024/01/02	01:14:41	ok	ok	323.9240	34.427	0.043053	21.82	64.565	12.375	59361123.035021	10	324.1031	5.35022e-05	2.68346e-04
2024/01/02	01:19:41	ok	ok	323.9020	34.420	0.043053	21.78	64.567	12.345	60340354.023913	11	324.1044	5.25563e-05	2.15478e-04
2024/01/02	01:24:41	ok	ok	323.8800	34.413	0.043053	21.80	64.520	12.347	57901784.330802	11	324.0567	5.34787e-05	2.23998e-04
2024/01/02	01:29:41	ok	ok	323.8560	34.409	0.043053	21.82	64.524	12.367	56160541.769486	10	324.0275	5.29664e-05	1.92461e-04
2024/01/02	01:34:41	ok	ok	323.8040	34.396	0.043053	21.71	64.727	12.326	54973123.316111	14	323.9624	5.12638e-05	2.03546e-04
2024/01/02	01:39:41	--	ok	323.7540	34.386	0.043053	21.62	64.845	12.288	56044000.020860	11	323.9343	5.33713e-05	2.47408e-04
2024/01/02	01:39:48	ok	ok	324.0140	34.443	0.043067	21.64	64.897	12.309	58771097.669197	12	324.1792	5.43214e-05	2.57676e-04
2024/01/02	01:44:47	ok	ok	323.9540	34.432	0.043067	21.65	64.808	12.302	59610926.359848	7	324.1157	6.52041e-05	7.25776e-04
2024/01/02	01:49:47	ok	ok	323.9080	34.425	0.043067	21.55	64.831	12.234	56107725.555756	13	324.0533	5.07942e-05	2.11202e-04
2024/01/02	01:54:47	ok	ok	323.8880	34.417	0.043067	21.58	64.906	12.269	57754934.854125	11	324.0537	5.35806e-05	2.59243e-04
2024/01/02	01:59:47	ok	ok	323.8940	34.422	0.043067	21.72	64.588	12.309	56524536.129404	13	324.0714	5.14748e-05	2.15124e-04
2024/01/02	02:04:47	ok	ok	323.8860	34.416	0.043067	21.75	64.663	12.344	56696393.920269	12	324.0555	5.33544e-05	2.60772e-04
2024/01/02	02:09:47	ok	ok	323.8440	34.407	0.043067	21.80	64.681	12.378	58192596.313190	12	324.0145	5.31768e-05	1.75457e-04
2024/01/02	02:14:47	ok	ok	323.8560	34.415	0.043067	21.84	64.599	12.393	57441013.804064	13	324.0319	5.23997e-05	1.72628e-04
2024/01/02	02:19:47	ok	ok	323.8400	34.406	0.043067	21.87	64.616	12.415	56616125.199911	13	324.0182	5.13917e-05	1.62607e-04
2024/01/02	02:24:47	ok	ok	323.8220	34.397	0.043067	21.92	64.543	12.441	59892830.326758	12	323.9912	5.27056e-05	1.82633e-04
2024/01/02	02:29:47	ok	ok	323.8180	34.398	0.043067	21.95	64.561	12.466	55703205.327061	14	323.9883	5.11136e-05	1.62623e-04
2024/01/02	02:34:47	--	ok	323.7840	34.391	0.043067	21.98	64.533	12.480	56084044.775443	12	323.9440	5.26552e-05	1.69413e-04
2024/01/02	02:34:54	ok	ok	324.0300	34.432	0.04308	22.01	64.549	12.504	55488673.167823	12	324.1996	5.23430e-05	1.59454e-04
2024/01/02	02:39:53	ok	ok	323.8120	34.395	0.04308	21.48	65.705	12.348	53767952.203853	11	323.9687	5.32926e-05	1.79821e-04
2024/01/02	02:44:53	--	ok	323.6340	34.365	0.04308	21.00	66.192	12.098	55294100.768975	12	323.8025	5.33383e-05	2.03457e-04
2024/01/02	02:45:00	ok	ok	324.0280	34.446	0.043101	21.01	66.174	12.104	54137651.168053	12	324.1916	5.28651e-05	1.77886e-04
2024/01/02	02:49:59	ok	ok	323.8740	34.413	0.043101	20.77	66.342	11.966	55807602.118702	11	324.0295	5.36801e-05	1.84098e-04
2024/01/02	02:54:59	--	ok	323.7740	34.401	0.043101	20.59	66.438	11.856	54883252.025899	13	323.9391	5.24942e-05	1.75896e-04
2024/01/02	02:55:06	ok	ok	323.9980	34.450	0.043114	20.60	66.429	11.865	57231226.137523	11	324.1667	5.40949e-05	2.24625e-04
2024/01/02	03:00:05	ok	ok	323.9040	34.437	0.043114	20.46	66.371	11.756	55607485.230829	12	324.0531	5.45051e-05	2.15982e-04
2024/01/02	03:05:05	ok	ok	323.8280	34.424	0.043114	20.36	66.342	11.683	55100456.658956	12	323.9909	5.47159e-05	2.23137e-04
2024/01/02	03:10:05	--	ok	323.7780	34.414	0.043114	20.29	66.419	11.648	54168584.658789	13	323.9291	5.23922e-05	2.13952e-04
2024/01/02	03:10:12	ok	ok	324.0080	34.459	0.043126	20.28	66.397	11.635	55458785.023967	10	324.1200	5.51140e-05	1.91635e-04
2024/01/02	03:15:11	ok	ok	323.9280	34.444	0.043126	20.16	66.378	11.556	55251512.706004	13	324.0259	5.60652e-05	2.66657e-04
2024/01/02	03:20:11	ok	ok	323.8760	34.432	0.043126	20.12	66.329	11.518	55657413.065982	12	324.0125	5.47454e-05	2.50962e-04
2024/01/02	03:25:11	ok	ok	323.8220	34.429	0.043126	20.07	66.311	11.478	55178636.188529	12	323.9742	5.37711e-05	2.58514e-04
2024/01/02	03:30:11	--	ok	323.7780	34.414	0.043126	20.01	66.302	11.438	54872314.529049	13	323.9316	5.39026e-05	2.49004e-04
2024/01/02	03:30:18	ok	ok	323.9920	34.462	0.043139	19.99	66.310	11.429	55702550.389296	11	324.1348	5.47840e-05	2.68250e-04
2024/01/02	03:35:17	ok	ok	323.9000	34.442	0.043139	19.84	66.456	11.349	52602806.963288	11	324.0536	5.31082e-05	2.49552e-04
2024/01/02	03:40:17	ok	ok	323.8220	34.432	0.043139	19.74	66.439	11.281	54067702.878759	12	324.0020	5.32108e-05	2.69129e-04
2024/01/02	03:45:17	--	ok	323.7760	34.425	0.043139	19.64	66.412	11.211	53888634.299977	13	323.9410	5.28364e-05	2.28562e-04
2024/01/02	03:45:24	ok	ok	323.9940	34.469	0.043151	19.65	66.485	11.232	56717128.095533	12	324.1490	5.45493e-05	2.70263e-04
2024/01/02	03:50:23	ok	ok	323.9580	34.461	0.043151	19.67	66.236	11.201	53995759.142929	12	324.1014	5.46128e-05	2.50604e-04
2024/01/02	03:55:23	ok	ok	323.9300	34.457	0.043151	19.64	66.191	11.174	55709741.782537	12	324.1066	5.25546e-05	2.66528e-04
2024/01/02	04:00:23	ok	ok	323.9040	34.452	0.043151	19.65	66.142	11.174	53790285.559510	11	324.0522	5.43290e-05	2.65365e-04
2024/01/02	04:05:23	ok	ok	323.8720	34.443	0.043151	19.64	66.149	11.167	54289581.562779	12	324.0297	5.42309e-05	2.38808e-04
2024/01/02	04:10:23	ok	ok	323.8560	34.434	0.043151	19.58	66.160	11.132	56326646.563829	4	324.1150	5.01909e-05	2.55367e-04
2024/01/02	04:15:23	ok	ok	323.8120	34.430	0.043151	19.54	66.114	11.096	54248496.421642	12	323.9967	5.33748e-05	3.02490e-04
2024/01/02	04:20:23	--	ok	323.7860	34.426	0.043151	19.54	66.073	11.089	54350322.554976	12	323.9412	5.45663e-05	2.43786e-04
2024/01/02	04:20:30	ok	ok	323.9920	34.466	0.043163	19.51	66.069	11.070	54946957.471736	12	324.1417	5.45792e-05	2.38797e-04
2024/01/02	04:25:29	ok	ok	323.9720	34.462	0.043163	19.51	65.998	11.058	50980018.672911	13	324.1347	5.39935e-05	2.59669e-04
2024/01/02	04:30:29	ok	ok	323.9320	34.455	0.043163	19.47	66.023	11.036	53303866.278109	11	324.1270	5.39257e-05	2.20948e-04
2024/01/02	04:35:29	ok	ok	323.8980	34.450	0.043163	19.45	66.009	11.023	51522248.726917	11	324.0788	5.27488e-05	2.83610e-04
2024/01/02	04:40:29	ok	ok	323.8740	34.443	0.043163	19.44	65.954	11.005	51000820.107900	13	324.0299	5.48888e-05	2.62363e-04
2024/01/02	04:45:29	ok	ok	323.8400	34.438	0.043163	19.41	65.994	10.993	51001843.854504	13	324.0069	5.42992e-05	2.63456e-04
2024/01/02	04:50:29	ok	ok	323.8180	34.435	0.043163	19.40	65.968	10.980	50989823.893168	13	323.9799	5.48026e-05	2.78055e-04
2024/01/02	04:55:29	ok	ok	323.8000	34.424	0.043163	19.37	65.863	10.945	51405936.420155	11	323.9709	5.41197e-05	2.97184e-04
2024/01/02	05:00:29	--	ok	323.7780	34.427	0.043163	19.29	65.962	10.907	51353608.218267	12	323.9292	5.50246e-05	2.81453e-04
2024/01/02	05:00:36	ok	ok	324.0100	34.472	0.043176	19.34	65.939	10.939	53165337.551988	14	324.1918	5.40677e-05	3.09066e-04
2024/01/02	05:05:35	ok	ok	323.9300	34.455	0.043176	19.23	66.032	10.881	53643492.754278	14	324.0976	5.38944e-05	3.20574e-04
2024/01/02	05:10:35	ok	ok	323.8860	34.452	0.043176	19.18	66.046	10.856	53926121.001202	12	324.0382	5.50599e-05	2.95015e-04
2024/01/02	05:15:35	ok	ok	323.8360	34.439	0.043176	19.07	66.036	10.783	54023541.148321	11	324.0204	5.37611e-05	3.01131e-04
2024/01/02	05:20:35	ok	ok	323.8360	34.439	0.043176	19.11	65.821	10.773	53350398.684617	11	324.0222	5.39699e-05	3.02717e-04
2024/01/02	05:25:35	ok	ok	323.8320	34.435	0.043176	19.15	65.829	10.802	50817555.220638	13	324.0148	5.42663e-05	2.96663e-04
2024/01/02	05:30:35	ok	ok	323.8120	34.434	0.043176	19.13	65.733	10.769	52456092.467203	12	323.9963	5.35083e-05	3.15956e-04
2024/01/02	05:35:35	ok	ok	323.8040	34.429	0.043176	19.15	65.716	10.783	51601597.292505	12	323.9766	5.47080e-05	3.03730e-04
2024/01/02	05:40:35	--	ok	323.7860	34.422	0.043176	19.13	65.753	10.772	52273078.252213	13	323.9384	5.55633e-05	2.78462e-04
2024/01/02	05:40:41	ok	ok	324.0220	34.475	0.043187	19.14	65.715	10.774	56884186.728375	12	324.1732	5.50056e-05	2.93392e-04
2024/01/02	05:45:41	ok	ok	323.9620	34.463	0.043187	19.11	65.710	10.755	55256417.245822	10	324.1388	5.35918e-05	3.16116e-04
2024/01/02	05:50:41	ok	ok	323.9580	34.456	0.043187	19.11	65.719	10.757	53871704.034691	12	324.1098	5.48925e-05	3.38614e-04
2024/01/02	05:55:41	ok	ok	323.9320	34.456	0.043187	19.11	65.629	10.742	55225824.563910	13	324.0867	5.52972e-05	2.74730e-04
2024/01/02	06:00:41	ok	ok	323.9180	34.452	0.043187	19.09	65.615	10.723	53701400.220033	13	324.0797	5.51536e-05	2.88904e-04
2024/01/02	06:05:41	ok	ok	323.8980	34.446	0.043187	19.10	65.669	10.740	54157487.584059	11	324.0544	5.50491e-05	3.04468e-04
2024/01/02	06:10:41	ok	ok	323.8660	34.438	0.043187	19.03	65.666	10.696	54588991.573555	12	324.0064	5.52434e-05	2.83224e-04
2024/01/02	06:15:41	ok	ok	323.8500	34.440	0.043187	19.01	65.605	10.675	54163359.614263	12	324.0064	5.49945e-05	2.86181e-04
2024/01/02	06:20:41	ok	ok	323.8420	34.431	0.043187	19.03	65.634	10.690	54312741.747408	10	323.9979	5.45637e-05	3.12690e-04
2024/01/02	06:25:41	ok	ok	323.8240	34.424	0.043187	19.03	65.595	10.684	53557318.175872	12	323.9795	5.46753e-05	3.26872e-04
2024/01/02	06:30:41	--	ok	323.7860	34.417	0.043187	18.94	65.783	10.661	55508140.753484	11	323.9280	5.57709e-05	2.86319e-04
2024/01/02	06:30:48	ok	ok	323.9940	34.469	0.043199	18.96	65.693	10.655	54724106.487873	12	324.1847	5.41614e-05	3.06385e-04
2024/01/02	06:35:47	ok	ok	323.9140	34.458	0.043199	18.82	65.783	10.581	52190298.719819	12	324.0905	5.45584e-05	2.49188e-04
2024/01/02	06:40:47	ok	ok	323.8780	34.451	0.043199	18.79	65.748	10.558	55584118.179652	11	324.0879	5.36440e-05	3.20643e-04
2024/01/02	06:45:47	ok	ok	323.8740	34.452	0.043199	18.79	65.660	10.544	53180845.714949	10	324.0457	5.49062e-05	2.98812e-04
2024/01/02	06:50:47	ok	ok	323.8800	34.454	0.043199	18.84	65.586	10.567	53282703.808895	12	324.0417	5.53145e-05	2.40975e-04
2024/01/02	06:55:47	ok	ok	323.8580	34.446	0.043199	18.86	65.537	10.568	52064798.729258	11	324.0279	5.55825e-05	2.53204e-04
2024/01/02	07:00:47	ok	ok	323.8540	34.443	0.043199	18.89	65.501	10.580	52745526.826882	12	324.0667	5.33185e-05	3.23212e-04
2024/01/02	07:05:47	ok	ok	323.8400	34.436	0.043199	18.84	65.486	10.551	54957281.809557	11	323.9941	5.60932e-05	2.87948e-04
2024/01/02	07:10:47	ok	ok	323.8320	34.435	0.043199	18.87	65.440	10.562	53751546.020108	12	324.0014	5.33579e-05	2.30669e-04
2024/01/02	07:15:47	ok	ok	323.8040	34.434	0.043199	18.84	65.495	10.552	54298885.935351	13	323.9973	5.55667e-05	2.70374e-04
2024/01/02	07:20:47	--	ok	323.7960	34.430	0.043199	18.87	65.418	10.558	53653700.586910	13	323.9645	5.38347e-05	2.55700e-04
2024/01/02	07:20:54	ok	ok	324.0140	34.475	0.043211	18.86	65.417	10.548	57970868.959364	12	324.1982	5.52042e-05	2.84793e-04
2024/01/02	07:25:53	ok	ok	323.9680	34.465	0.043211	18.86	65.437	10.551	54732552.673087	12	324.1430	5.53561e-05	2.59896e-04
2024/01/02	07:30:53	ok	ok	323.9480	34.466	0.043211	18.84	65.414	10.539	52392813.897114	11	324.1305	5.49032e-05	2.71829e-04
2024/01/02	07:35:53	ok	ok	323.9500	34.464	0.043211	18.89	65.389	10.562	55693631.344214	12	324.1184	5.62337e-05	2.56988e-04
2024/01/02	07:40:53	ok	ok	323.9300	34.458	0.043211	18.89	65.380	10.561	56196101.747492	13	324.1081	5.61091e-05	2.63978e-04
2024/01/02	07:45:53	ok	ok	323.9220	34.453	0.043211	18.87	65.359	10.549	54889376.476586	13	324.1233	5.44067e-05	2.65395e-04
2024/01/02	07:50:53	ok	ok	323.9080	34.449	0.043211	18.89	65.318	10.550	53576847.493753	11	324.0978	5.55962e-05	3.10664e-04
2024/01/02	07:55:53	ok	ok	323.8840	34.445	0.043211	18.86	65.367	10.540	54228779.105075	11	324.0635	5.65575e-05	3.15530e-04
2024/01/02	08:00:53	ok	ok	323.8820	34.445	0.043211	18.89	65.270	10.543	52533481.986425	13	324.0537	5.54173e-05	2.76518e-04
2024/01/02	08:05:53	ok	ok	323.8480	34.436	0.043211	18.82	65.440	10.525	56269876.387266	13	324.0514	5.48885e-05	3.01161e-04
2024/01/02	08:10:53	ok	ok	323.8240	34.436	0.043211	18.75	65.528	10.496	56271295.567540	11	324.0312	5.51476e-05	2.20195e-04
2024/01/02	08:15:53	ok	ok	323.8100	34.436	0.043211	18.72	65.495	10.473	58766545.140480	13	323.9950	5.59550e-05	2.81636e-04
2024/01/02	08:20:53	ok	ok	323.8140	34.430	0.043211	18.78	65.299	10.478	54546949.100610	12	324.0081	5.40990e-05	2.91511e-04
2024/01/02	08:25:53	--	ok	323.7960	34.428	0.043211	18.83	65.299	10.513	55105460.901838	13	323.9899	5.64828e-05	2.78908e-04
2024/01/02	08:26:00	ok	ok	324.0280	34.477	0.043222	18.84	65.293	10.520	58733877.722547	10	324.1877	5.75253e-05	3.14116e-04
2024/01/02	08:30:59	ok	ok	323.9660	34.470	0.043222	18.83	65.341	10.519	53212665.936929	12	324.1282	5.71511e-05	3.26002e-04
2024/01/02	08:35:59	ok	ok	323.9560	34.465	0.043222	18.86	65.293	10.528	52568500.413815	10	324.1372	5.67590e-05	2.81795e-04
2024/01/02	08:40:59	ok	ok	323.9240	34.462	0.043222	18.82	65.298	10.503	57129196.319534	11	324.1178	5.79472e-05	2.59511e-04
2024/01/02	08:45:59	ok	ok	323.9340	34.465	0.043222	18.89	65.249	10.539	54315684.855866	11	324.1047	5.74701e-05	2.81363e-04
2024/01/02	08:50:59	ok	ok	323.9280	34.459	0.043222	18.90	65.211	10.542	55570315.677975	11	324.1361	5.67698e-05	2.79956e-04
2024/01/02	08:55:59	ok	ok	323.9260	34.457	0.043222	18.91	65.183	10.545	55764088.496174	11	324.1164	5.69752e-05	2.81905e-04
2024/01/02	09:00:59	ok	ok	323.9140	34.456	0.043222	18.90	65.252	10.548	55525494.680127	11	324.1237	5.66532e-05	2.86738e-04
2024/01/02	09:05:59	ok	ok	323.9180	34.458	0.043222	18.90	65.180	10.537	55543390.447300	10	324.1108	5.68296e-05	2.87022e-04
2024/01/02	09:10:59	ok	ok	323.8900	34.455	0.043222	18.94	65.197	10.566	55008207.925854	11	324.0934	5.72738e-05	3.02781e-04
2024/01/02	09:15:59	ok	ok	323.8920	34.448	0.043222	18.90	65.170	10.535	55466957.487058	11	324.0965	5.61175e-05	2.71130e-04
2024/01/02	09:20:59	ok	ok	323.8880	34.446	0.043222	18.93	65.194	10.557	53412798.789342	13	324.0776	5.54696e-05	2.17469e-04
2024/01/02	09:25:59	ok	ok	323.8640	34.443	0.043222	18.97	65.130	10.573	57303241.274856	11	324.0738	5.72299e-05	3.03327e-04
2024/01/02	09:30:59	ok	ok	323.8740	34.442	0.043222	18.99	65.124	10.581	52858967.331758	11	324.0851	5.70496e-05	3.04647e-04
2024/01/02	09:35:59	ok	ok	323.8600	34.441	0.043222	18.99	65.162	10.587	55401063.690394	11	324.0577	5.71592e-05	2.83022e-04
2024/01/02	09:40:59	ok	ok	323.8480	34.442	0.043222	19.03	65.130	10.608	55357229.620816	11	324.0397	5.82823e-05	3.03937e-04
2024/01/02	09:45:59	ok	ok	323.8500	34.439	0.043222	19.03	65.161	10.613	57441302.548130	11	324.0363	5.82206e-05	2.89953e-04
2024/01/02	09:50:59	ok	ok	323.8060	34.427	0.043222	18.90	65.281	10.553	53139785.891919	13	324.0095	5.47493e-05	2.27265e-04
2024/01/02	09:55:59	--	ok	323.7700	34.425	0.043222	18.86	65.304	10.530	54522147.085933	13	323.9768	5.56100e-05	2.28475e-04
2024/01/02	09:56:06	ok	ok	324.0140	34.473	0.043235	18.86	65.313	10.531	57606996.904257	11	324.2041	5.86161e-05	2.81658e-04
2024/01/02	10:01:05	ok	ok	323.9740	34.469	0.043235	18.90	65.229	10.544	54949089.875825	9	324.1696	5.95067e-05	3.18797e-04
2024/01/02	10:06:05	ok	ok	323.9780	34.472	0.043235	18.93	65.153	10.550	56095863.453289	11	324.1936	5.68887e-05	3.34430e-04
2024/01/02	10:11:05	ok	ok	323.9600	34.469	0.043235	18.97	65.110	10.570	52183459.826907	12	324.1872	5.73085e-05	3.12615e-04
2024/01/02	10:16:05	ok	ok	323.9500	34.468	0.043235	19.00	65.135	10.591	53692052.383891	11	324.1702	5.81754e-05	2.90980e-04
2024/01/02	10:21:05	ok	ok	323.9540	34.469	0.043235	19.04	65.112	10.614	54046037.230606	11	324.1658	5.80648e-05	3.38343e-04
2024/01/02	10:26:05	ok	ok	323.9420	34.467	0.043235	19.03	65.080	10.600	53033513.031889	11	324.1452	5.80862e-05	3.23906e-04
2024/01/02	10:31:05	ok	ok	323.9360	34.461	0.043235	19.03	65.098	10.603	56858680.620515	11	324.1316	5.84938e-05	3.11468e-04
2024/01/02	10:36:05	ok	ok	323.9260	34.455	0.043235	19.07	65.087	10.628	52090789.943284	11	324.1371	5.71448e-05	2.54323e-04
2024/01/02	10:41:05	ok	ok	323.9180	34.457	0.043235	19.07	65.055	10.623	52498628.051269	10	324.1112	5.83689e-05	2.85825e-04
2024/01/02	10:46:05	ok	ok	323.9060	34.457	0.043235	19.09	65.087	10.636	55835117.574117	11	324.1229	5.75725e-05	2.97343e-04
2024/01/02	10:51:05	ok	ok	323.9200	34.454	0.043235	19.10	65.051	10.639	52918773.777974	10	324.1174	5.87691e-05	2.94182e-04
2024/01/02	10:56:05	ok	ok	323.9120	34.451	0.043235	19.09	65.028	10.627	51019340.665275	11	324.1119	5.72846e-05	2.81157e-04
2024/01/02	11:01:05	ok	ok	323.9040	34.453	0.043235	19.11	65.061	10.649	53230376.102268	11	324.0956	5.83259e-05	2.76348e-04
2024/01/02	11:06:05	ok	ok	323.8900	34.451	0.043235	19.14	65.066	10.668	54166755.110194	10	324.1027	5.91333e-05	2.49602e-04
2024/01/02	11:11:05	ok	ok	323.8800	34.449	0.043235	19.17	65.083	10.689	52378794.459084	10	324.0880	5.85301e-05	2.98530e-04
2024/01/02	11:16:05	ok	ok	323.8720	34.445	0.043235	19.17	65.071	10.687	51920495.345917	10	324.1042	5.80642e-05	2.91889e-04
2024/01/02	11:21:05	ok	ok	323.8820	34.447	0.043235	19.17	65.061	10.686	55642766.224507	10	324.0757	5.79672e-05	2.46981e-04
2024/01/02	11:26:05	ok	ok	323.8760	34.447	0.043235	19.24	64.923	10.707	54348285.450839	10	324.0839	5.80779e-05	2.96560e-04
2024/01/02	11:31:05	ok	ok	323.8820	34.445	0.043235	19.25	65.005	10.729	57614966.962837	11	324.0678	5.70028e-05	2.23417e-04
2024/01/02	11:36:05	ok	ok	323.8760	34.444	0.043235	19.27	64.987	10.736	53116875.810145	10	324.0524	5.95777e-05	2.98095e-04
2024/01/02	11:41:05	ok	ok	323.8620	34.442	0.043235	19.30	64.970	10.751	55439700.463425	11	324.0696	5.84949e-05	2.50320e-04
2024/01/02	11:46:05	ok	ok	323.8560	34.436	0.043235	19.29	64.997	10.748	54863018.140932	10	324.0518	5.78774e-05	2.49054e-04
2024/01/02	11:51:05	ok	ok	323.8640	34.438	0.043235	19.34	64.936	10.773	57218417.094843	11	324.0692	5.85120e-05	2.64823e-04
2024/01/02	11:56:05	ok	ok	323.8540	34.437	0.043235	19.34	64.987	10.781	54306038.665424	11	324.0546	5.78898e-05	3.11717e-04
2024/01/02	12:01:05	ok	ok	323.8440	34.435	0.043235	19.38	64.952	10.803	55003512.446207	10	324.0471	5.81081e-05	2.63861e-04
2024/01/02	12:06:05	ok	ok	323.8480	34.434	0.043235	19.40	64.945	10.810	54450151.856510	11	324.0635	5.76778e-05	2.35032e-04
2024/01/02	12:11:05	ok	ok	323.8320	34.434	0.043235	19.37	65.023	10.806	51608732.989210	10	324.0254	5.87785e-05	2.04252e-04
2024/01/02	12:16:05	ok	ok	323.8280	34.431	0.043235	19.40	64.965	10.813	52837357.619412	11	324.0468	5.76329e-05	2.06235e-04
2024/01/02	12:21:05	ok	ok	323.8180	34.427	0.043235	19.40	64.996	10.818	54030689.427202	11	324.0155	5.79198e-05	2.22221e-04
2024/01/02	12:26:05	ok	ok	323.8300	34.431	0.043235	19.44	64.952	10.838	55983885.222405	11	324.0113	5.71637e-05	2.23887e-04
2024/01/02	12:31:05	ok	ok	323.8220	34.427	0.043235	19.48	64.979	10.870	54347198.277231	11	324.0111	5.77143e-05	2.43700e-04
2024/01/02	12:36:05	ok	ok	323.8080	34.430	0.043235	19.50	64.941	10.872	55742720.354798	10	323.9985	5.86181e-05	2.47563e-04
2024/01/02	12:41:05	ok	ok	323.8100	34.424	0.043235	19.48	64.968	10.868	54295244.947652	11	324.0031	5.84667e-05	2.64535e-04
2024/01/02	12:46:05	ok	ok	323.8080	34.426	0.043235	19.51	64.933	10.879	54811155.813909	10	323.9765	5.76694e-05	2.77230e-04
2024/01/02	12:51:05	--	ok	323.7900	34.425	0.043235	19.51	64.952	10.882	54191839.982018	11	323.9918	5.76990e-05	2.55709e-04
2024/01/02	12:51:12	ok	ok	324.0400	34.473	0.043246	19.54	64.968	10.904	59950299.322479	11	324.2336	5.78021e-05	3.04046e-04
2024/01/02	12:56:11	ok	ok	323.9780	34.464	0.043246	19.53	64.974	10.897	53159540.690746	11	324.1877	5.63812e-05	2.55282e-04
2024/01/02	13:01:11	ok	ok	323.9720	34.459	0.043246	19.55	64.979	10.914	52106084.295917	10	324.1740	5.72584e-05	2.86709e-04
2024/01/02	13:06:11	ok	ok	323.9500	34.456	0.043246	19.54	65.039	10.916	56660795.366625	10	324.1336	5.82292e-05	2.78827e-04
2024/01/02	13:11:11	ok	ok	323.9640	34.455	0.043246	19.57	65.002	10.929	53724567.158324	10	324.1372	5.68601e-05	2.79852e-04
2024/01/02	13:16:11	ok	ok	323.9440	34.455	0.043246	19.60	64.997	10.945	52004773.732195	11	324.1325	5.61498e-05	2.58451e-04
2024/01/02	13:21:11	ok	ok	323.9540	34.453	0.043246	19.64	64.984	10.970	51035153.510034	13	324.1254	5.47371e-05	2.26643e-04
2024/01/02	13:26:11	ok	ok	323.9460	34.455	0.043246	19.67	64.938	10.981	54428042.832199	11	324.1312	5.66283e-05	2.28817e-04
2024/01/02	13:31:11	ok	ok	323.9400	34.451	0.043246	19.65	64.974	10.977	53350372.105920	11	324.1097	5.78064e-05	2.93496e-04
2024/01/02	13:36:11	ok	ok	323.9400	34.452	0.043246	19.69	64.942	10.999	53678345.461238	11	324.1103	5.70854e-05	2.76882e-04
2024/01/02	13:41:11	ok	ok	323.9360	34.450	0.043246	19.75	64.961	11.038	56175218.109581	12	324.0940	5.75985e-05	2.62560e-04
2024/01/02	13:46:11	ok	ok	323.9320	34.449	0.043246	19.77	64.942	11.046	55904655.417187	10	324.1061	5.56551e-05	2.51822e-04
2024/01/02	13:51:11	ok	ok	323.9200	34.444	0.043246	19.78	64.924	11.051	52479684.492339	10	324.1134	5.64695e-05	2.64597e-04
2024/01/02	13:56:11	ok	ok	323.9300	34.446	0.043246	19.78	64.904	11.048	52888098.877547	14	324.1160	5.38137e-05	2.44572e-04
2024/01/02	14:01:11	ok	ok	323.8980	34.442	0.043246	19.79	64.987	11.071	56510056.928323	11	324.0540	5.84574e-05	3.02004e-04
2024/01/02	14:06:11	ok	ok	323.8920	34.437	0.043246	19.84	64.955	11.093	55010984.888017	10	324.0506	5.74515e-05	2.73968e-04
2024/01/02	14:11:11	ok	ok	323.9020	34.442	0.043246	19.86	64.979	11.116	54270201.693407	11	324.0585	5.71516e-05	1.85112e-04
2024/01/02	14:16:11	ok	ok	323.8960	34.438	0.043246	19.91	64.987	11.145	52497496.281748	11	324.0862	5.47127e-05	2.74586e-04
2024/01/02	14:21:11	ok	ok	323.8920	34.438	0.043246	19.89	64.974	11.133	56182068.135035	11	324.0470	5.66686e-05	3.02033e-04
2024/01/02	14:26:11	ok	ok	323.8860	34.437	0.043246	19.89	65.025	11.141	57234100.872702	12	324.0727	5.49025e-05	2.96414e-04
2024/01/02	14:31:11	ok	ok	323.8860	34.441	0.043246	19.96	64.974	11.180	53174779.989539	10	324.0497	5.66216e-05	2.12785e-04
2024/01/02	14:36:11	ok	ok	323.8820	34.435	0.043246	19.98	64.977	11.191	54503612.990136	12	324.0257	5.43591e-05	2.16308e-04
2024/01/02	14:41:11	ok	ok	323.8720	34.437	0.043246	20.02	64.955	11.215	55914017.181147	11	324.0370	5.58891e-05	2.61924e-04
2024/01/02	14:46:11	ok	ok	323.8500	34.428	0.043246	20.04	64.924	11.218	55035012.257153	11	324.0147	5.59084e-05	2.51056e-04
2024/01/02	14:51:11	ok	ok	323.8580	34.430	0.043246	20.01	64.973	11.209	55278491.136225	11	324.0266	5.64605e-05	1.92895e-04
2024/01/02	14:56:11	ok	ok	323.8660	34.432	0.043246	20.08	64.964	11.253	53731479.272281	11	324.0500	5.58827e-05	2.10314e-04
2024/01/02	15:01:11	ok	ok	323.8540	34.430	0.043246	20.08	64.964	11.253	57993526.551899	10	323.9931	5.73513e-05	2.06168e-04
2024/01/02	15:06:11	ok	ok	323.8400	34.427	0.043246	20.13	64.982	11.293	55756639.480890	11	323.9959	5.64023e-05	2.73458e-04
2024/01/02	15:11:11	ok	ok	323.8480	34.429	0.043246	20.12	64.991	11.286	55012022.736122	12	324.0282	5.52917e-05	2.05262e-04
2024/01/02	15:16:11	ok	ok	323.8320	34.421	0.043246	20.15	65.014	11.308	55614671.440384	11	324.0046	5.55745e-05	2.03334e-04
2024/01/02	15:21:11	ok	ok	323.8280	34.426	0.043246	20.16	65.006	11.317	58208273.616196	12	323.9951	5.53373e-05	2.63495e-04
2024/01/02	15:26:11	ok	ok	323.8240	34.418	0.043246	20.21	64.973	11.339	56491045.886575	11	323.9808	5.51487e-05	2.81907e-04
2024/01/02	15:31:11	ok	ok	323.8180	34.418	0.043246	20.22	65.005	11.354	54968845.667604	11	323.9907	5.33011e-05	2.85429e-04
2024/01/02	15:36:11	ok	ok	323.8020	34.418	0.043246	20.22	65.066	11.364	55410635.843329	12	323.9845	5.39719e-05	3.02154e-04
2024/01/02	15:41:11	--	ok	323.7800	34.407	0.043246	20.18	65.119	11.345	54262984.954614	11	323.9388	5.49725e-05	2.82487e-04
2024/01/02	15:41:18	ok	ok	323.9660	34.452	0.043259	20.16	65.129	11.338	57672343.898224	12	324.1221	5.51317e-05	2.39158e-04
2024/01/02	15:46:17	ok	ok	323.9800	34.452	0.043259	20.21	65.032	11.350	55847278.072012	10	324.1355	5.51750e-05	2.97701e-04
2024/01/02	15:51:17	ok	ok	323.9720	34.454	0.043259	20.26	64.993	11.380	54874309.125423	12	324.1000	5.58163e-05	3.05056e-04
2024/01/02	15:56:17	ok	ok	323.9660	34.453	0.043259	20.29	65.066	11.411	54448993.062358	13	324.1336	5.42304e-05	2.70760e-04
2024/01/02	16:01:17	ok	ok	323.9420	34.445	0.043259	20.26	65.074	11.394	57354499.283294	12	324.1080	5.42255e-05	3.09830e-04
2024/01/02	16:06:17	ok	ok	323.9420	34.450	0.043259	20.33	65.064	11.439	55366567.574025	12	324.1098	5.43344e-05	2.78181e-04
2024/01/02	16:11:17	ok	ok	323.9320	34.450	0.043259	20.33	65.025	11.432	53386055.549305	12	324.0961	5.37134e-05	2.61051e-04
2024/01/02	16:16:17	ok	ok	323.9140	34.444	0.043259	20.32	65.071	11.431	54495435.032968	11	324.0592	5.48329e-05	2.62015e-04
2024/01/02	16:21:17	ok	ok	323.9000	34.435	0.043259	20.31	65.092	11.426	53363947.163977	11	324.0854	5.31234e-05	3.03555e-04
2024/01/02	16:26:17	ok	ok	323.8780	34.437	0.043259	20.32	65.083	11.433	54318420.854813	11	324.0467	5.41464e-05	2.98662e-04
2024/01/02	16:31:17	ok	ok	323.8680	34.431	0.043259	20.35	65.158	11.464	57768048.223315	12	324.0311	5.40278e-05	2.64336e-04
2024/01/02	16:36:17	ok	ok	323.8500	34.433	0.043259	20.32	65.185	11.451	56343048.604962	12	324.0202	5.46081e-05	2.95894e-04
2024/01/02	16:41:17	ok	ok	323.8100	34.414	0.043259	20.25	65.313	11.425	54293270.226552	11	323.9826	5.41020e-05	3.31731e-04
2024/01/02	16:46:17	--	ok	323.7800	34.416	0.043259	20.19	65.408	11.405	52405172.691328	11	323.9378	5.23361e-05	2.73175e-04
2024/01/02	16:46:24	ok	ok	323.9960	34.463	0.043272	20.18	65.373	11.390	56295685.998030	12	324.1328	5.53182e-05	2.77109e-04
2024/01/02	16:51:23	ok	ok	323.9540	34.453	0.043272	20.13	65.469	11.378	54007803.333794	11	324.1138	5.34741e-05	3.00557e-04
2024/01/02	16:56:23	ok	ok	323.9400	34.450	0.043272	20.19	65.275	11.381	51850064.770678	11	324.1087	5.38561e-05	3.13624e-04
2024/01/02	17:01:23	ok	ok	323.9380	34.449	0.043272	20.22	65.208	11.389	54745194.127661	12	324.1158	5.24300e-05	2.92811e-04
2024/01/02	17:06:23	ok	ok	323.9200	34.452	0.043272	20.25	65.222	11.409	54832915.724982	12	324.0954	5.32425e-05	3.08474e-04
2024/01/02	17:11:23	ok	ok	323.9020	34.436	0.043272	20.23	65.220	11.400	54201698.399494	13	324.0514	5.38393e-05	2.66328e-04
2024/01/02	17:16:23	ok	ok	323.8940	34.435	0.043272	20.22	65.238	11.395	53511928.683373	12	324.0685	5.32934e-05	3.12522e-04
2024/01/02	17:21:23	ok	ok	323.8780	34.439	0.043272	20.23	65.231	11.402	53664124.440001	12	324.0392	5.35228e-05	3.26165e-04
2024/01/02	17:26:23	ok	ok	323.8620	34.428	0.043272	20.23	65.220	11.400	54948485.341494	12	324.0507	5.21647e-05	3.55084e-04
2024/01/02	17:31:23	ok	ok	323.8400	34.428	0.043272	20.22	65.280	11.402	52409916.459749	13	324.0139	5.16095e-05	2.62166e-04
2024/01/02	17:36:23	ok	ok	323.8220	34.417	0.043272	20.19	65.295	11.385	51943055.054828	12	323.9793	5.34587e-05	3.13062e-04
2024/01/02	17:41:23	ok	ok	323.8080	34.418	0.043272	20.23	65.231	11.402	52857471.123493	11	323.9853	5.26504e-05	3.62063e-04
2024/01/02	17:46:23	--	ok	323.7960	34.417	0.043272	20.22	65.270	11.400	53489335.774743	13	323.9295	5.42729e-05	2.77129e-04
2024/01/02	17:46:30	ok	ok	324.0080	34.463	0.043283	20.22	65.229	11.393	53278563.699494	9	324.1491	5.44705e-05	2.88095e-04
2024/01/02	17:51:29	ok	ok	323.9320	34.450	0.043283	20.13	65.377	11.362	52858014.013721	10	324.0913	5.36311e-05	3.24470e-04
2024/01/02	17:56:29	ok	ok	323.9240	34.452	0.043283	20.12	65.325	11.344	53656876.720864	11	324.0654	5.35429e-05	2.88195e-04
2024/01/02	18:01:29	ok	ok	323.9040	34.439	0.043283	20.12	65.272	11.335	52092233.068907	12	324.0496	5.41594e-05	2.60102e-04
2024/01/02	18:06:29	ok	ok	323.8540	34.432	0.043283	20.02	65.481	11.306	51574152.205483	12	324.0229	5.20845e-05	2.46775e-04
2024/01/02	18:11:29	ok	ok	323.8100	34.423	0.043283	19.95	65.501	11.260	52211370.139547	12	323.9825	5.28636e-05	3.43805e-04
2024/01/02	18:16:29	--	ok	323.7940	34.418	0.043283	19.95	65.519	11.263	52230304.926082	14	323.9670	5.16728e-05	3.44148e-04
2024/01/02	18:16:36	ok	ok	324.0260	34.469	0.043294	19.98	65.444	11.271	53917968.470226	12	324.1495	5.32668e-05	2.35945e-04
2024/01/02	18:21:35	ok	ok	323.9660	34.455	0.043294	19.98	65.362	11.257	53319795.926479	11	324.1011	5.42260e-05	2.92019e-04
2024/01/02	18:26:35	ok	ok	323.9680	34.459	0.043294	19.99	65.335	11.261	51695140.626549	13	324.1151	5.24624e-05	3.25285e-04
2024/01/02	18:31:35	ok	ok	323.9480	34.453	0.043294	19.99	65.284	11.252	51688924.468768	12	324.1143	5.26349e-05	2.87027e-04
2024/01/02	18:36:35	ok	ok	323.9440	34.450	0.043294	20.02	65.309	11.276	53465751.856945	12	324.0847	5.43572e-05	2.63329e-04
2024/01/02	18:41:35	ok	ok	323.9180	34.444	0.043294	20.02	65.309	11.276	52360760.684413	12	324.0523	5.49477e-05	2.75941e-04
2024/01/02	18:46:35	ok	ok	323.9000	34.444	0.043294	20.02	65.289	11.272	52737212.665955	12	324.0804	5.29953e-05	2.86385e-04
2024/01/02	18:51:35	ok	ok	323.8840	34.436	0.043294	19.99	65.385	11.270	52171177.251760	11	324.0288	5.31866e-05	2.87625e-04
2024/01/02	18:56:35	ok	ok	323.8600	34.433	0.043294	19.95	65.389	11.241	51598535.113609	12	324.0221	5.39301e-05	2.68755e-04
2024/01/02	19:01:35	ok	ok	323.8420	34.430	0.043294	19.96	65.341	11.243	52475179.825495	13	324.0010	5.19751e-05	2.43722e-04
2024/01/02	19:06:35	ok	ok	323.8240	34.425	0.043294	19.96	65.341	11.243	53399194.226062	12	323.9951	5.25819e-05	2.36535e-04
2024/01/02	19:11:35	--	ok	323.7980	34.420	0.043294	19.93	65.316	11.219	52950928.907484	12	323.9757	5.37021e-05	3.16123e-04
2024/01/02	19:11:42	ok	ok	324.0360	34.475	0.043306	19.96	65.312	11.238	52452605.811698	12	324.1660	5.59671e-05	2.49993e-04
2024/01/02	19:16:41	ok	ok	323.9740	34.462	0.043306	19.91	65.371	11.211	55485638.041149	13	324.1190	5.47159e-05	3.05137e-04
2024/01/02	19:21:41	ok	ok	323.9320	34.452	0.043306	19.85	65.504	11.195	51694048.691824	12	324.0603	5.45457e-05	2.57560e-04
2024/01/02	19:26:41	ok	ok	323.8940	34.444	0.043306	19.77	65.582	11.154	52502233.675960	13	324.0324	5.45395e-05	2.75170e-04
2024/01/02	19:31:41	ok	ok	323.8500	34.436	0.043306	19.72	65.556	11.122	53243583.084816	12	324.0243	5.56664e-05	2.28304e-04
2024/01/02	19:36:41	ok	ok	323.8280	34.431	0.043306	19.71	65.513	11.104	53564281.155279	13	323.9858	5.47047e-05	2.49850e-04
2024/01/02	19:41:41	ok	ok	323.8460	34.432	0.043306	19.77	65.418	11.127	53228429.187450	10	324.0127	5.54605e-05	1.90974e-04
2024/01/02	19:46:41	ok	ok	323.8220	34.426	0.043306	19.74	65.405	11.105	54227665.019389	10	323.9690	5.60410e-05	1.86503e-04
2024/01/02	19:51:41	ok	ok	323.8080	34.424	0.043306	19.75	65.386	11.111	52712488.581283	12	323.9290	5.55119e-05	2.25634e-04
2024/01/02	19:56:41	--	ok	323.7920	34.420	0.043306	19.74	65.354	11.097	54267716.514257	11	323.9395	5.51825e-05	2.76246e-04
2024/01/02	19:56:48	ok	ok	324.0040	34.465	0.043317	19.75	65.396	11.112	54627651.896137	11	324.1109	5.73496e-05	2.59994e-04
2024/01/02	20:01:47	ok	ok	323.9680	34.458	0.043317	19.74	65.354	11.097	54394702.605520	13	324.1179	5.53835e-05	2.67859e-04
2024/01/02	20:06:47	ok	ok	323.9620	34.455	0.043317	19.74	65.426	11.109	53026698.506955	11	324.0639	5.65820e-05	2.42600e-04
2024/01/02	20:11:47	ok	ok	323.9220	34.451	0.043317	19.71	65.400	11.085	54977928.712777	12	324.0592	5.54437e-05	2.41937e-04
2024/01/02	20:16:47	ok	ok	323.9120	34.448	0.043317	19.72	65.303	11.079	53501013.198071	12	324.0545	5.55032e-05	2.36339e-04
2024/01/02	20:21:47	ok	ok	323.8940	34.442	0.043317	19.72	65.412	11.098	55012220.969038	11	324.0599	5.43373e-05	2.51068e-04
2024/01/02	20:26:47	ok	ok	323.8700	34.436	0.043317	19.69	65.357	11.069	54104201.463193	12	323.9970	5.62589e-05	2.62196e-04
2024/01/02	20:31:47	ok	ok	323.8580	34.434	0.043317	19.69	65.357	11.069	54663216.645556	12	323.9958	5.57340e-05	2.60357e-04
2024/01/02	20:36:47	ok	ok	323.8500	34.429	0.043317	19.68	65.286	11.049	54745087.623024	13	324.0065	5.51650e-05	2.67372e-04
2024/01/02	20:41:47	ok	ok	323.8060	34.423	0.043317	19.60	65.536	11.036	53994155.239596	12	323.9182	5.78813e-05	2.87677e-04
2024/01/02	20:46:47	--	ok	323.7640	34.414	0.043317	19.53	65.542	10.992	55470395.918804	11	323.9298	5.44928e-05	2.63179e-04
2024/01/02	20:46:54	ok	ok	324.0020	34.471	0.043331	19.54	65.515	10.996	55919486.949595	10	324.1208	5.72054e-05	2.41946e-04
2024/01/02	20:51:53	ok	ok	323.9540	34.457	0.043331	19.47	65.574	10.961	53337241.564907	12	324.0891	5.54968e-05	2.76648e-04
2024/01/02	20:56:53	ok	ok	323.9380	34.451	0.043331	19.44	65.550	10.938	53165015.758356	12	324.0551	5.66152e-05	2.73365e-04
2024/01/02	21:01:53	ok	ok	323.9280	34.447	0.043331	19.50	65.396	10.948	51353411.772631	13	324.0774	5.57835e-05	2.76478e-04
2024/01/02	21:06:53	ok	ok	323.9240	34.447	0.043331	19.53	65.371	10.963	51859422.168484	12	324.0553	5.68856e-05	2.84040e-04
2024/01/02	21:11:53	ok	ok	323.8980	34.443	0.043331	19.57	65.298	10.978	52521834.559173	12	324.0708	5.47311e-05	3.24711e-04
2024/01/02	21:16:53	ok	ok	323.9060	34.440	0.043331	19.54	65.332	10.965	52516473.996198	12	324.0486	5.41451e-05	2.44670e-04
2024/01/02	21:21:53	ok	ok	323.8760	34.438	0.043331	19.54	65.312	10.962	53155454.361939	11	324.0293	5.56905e-05	3.25287e-04
2024/01/02	21:26:53	ok	ok	323.8620	34.434	0.043331	19.50	65.316	10.935	51228415.499565	14	324.0029	5.37425e-05	2.41492e-04
2024/01/02	21:31:53	ok	ok	323.8620	34.434	0.043331	19.57	65.298	10.978	54194694.569823	12	324.0266	5.52680e-05	3.13442e-04
2024/01/02	21:36:53	ok	ok	323.8580	34.433	0.043331	19.55	65.234	10.957	53135183.625675	10	324.0027	5.58338e-05	3.31675e-04
2024/01/02	21:41:53	ok	ok	323.8360	34.421	0.043331	19.54	65.263	10.953	52027141.493415	13	323.9867	5.54859e-05	2.97454e-04
2024/01/02	21:46:53	ok	ok	323.8220	34.424	0.043331	19.57	65.289	10.977	52191178.679736	13	323.9850	5.55916e-05	2.92861e-04
2024/01/02	21:51:53	ok	ok	323.8120	34.422	0.043331	19.50	65.316	10.935	51749496.259321	13	323.9563	5.41062e-05	2.15412e-04
2024/01/02	21:56:53	--	ok	323.7960	34.420	0.043331	19.54	65.231	10.948	51040715.758857	12	323.9508	5.32579e-05	2.51737e-04
2024/01/02	21:57:00	ok	ok	324.0060	34.465	0.043342	19.57	65.267	10.973	54978296.809921	10	324.1235	5.87726e-05	2.89871e-04
2024/01/02	22:01:59	ok	ok	323.9560	34.456	0.043342	19.50	65.316	10.935	52790844.472836	11	324.1068	5.59284e-05	3.08797e-04
2024/01/02	22:06:59	ok	ok	323.9200	34.446	0.043342	19.41	65.464	10.905	52903502.447975	11	324.0801	5.49256e-05	2.97718e-04
2024/01/02	22:11:59	ok	ok	323.8900	34.439	0.043342	19.34	65.505	10.867	51034438.106100	12	324.0293	5.61212e-05	2.60573e-04
2024/01/02	22:16:59	ok	ok	323.8580	34.434	0.043342	19.31	65.519	10.851	50603008.921625	12	324.0097	5.56151e-05	2.94246e-04
2024/01/02	22:21:59	ok	ok	323.8700	34.436	0.043342	19.38	65.389	10.875	51581440.520306	13	324.0126	5.46335e-05	2.35960e-04
2024/01/02	22:26:59	ok	ok	323.8520	34.431	0.043342	19.35	65.335	10.848	51897993.731584	11	323.9960	5.66902e-05	2.68188e-04
2024/01/02	22:31:59	ok	ok	323.8520	34.433	0.043342	19.40	65.332	10.874	54829655.974753	12	324.0037	5.60182e-05	2.96301e-04
2024/01/02	22:36:59	ok	ok	323.8320	34.430	0.043342	19.40	65.309	10.870	55018657.008323	12	324.0129	5.55540e-05	2.83420e-04
2024/01/02	22:41:59	ok	ok	323.8160	34.422	0.043342	19.38	65.277	10.857	53892476.703730	12	323.9545	5.44137e-05	2.19807e-04
2024/01/02	22:46:59	ok	ok	323.8140	34.425	0.043342	19.37	65.277	10.848	51583195.468095	12	323.9753	5.57988e-05	2.85418e-04
2024/01/02	22:51:59	ok	ok	323.8020	34.420	0.043342	19.38	65.286	10.858	52263117.230331	11	323.9567	5.64405e-05	2.63877e-04
2024/01/02	22:56:59	--	ok	323.7820	34.415	0.043342	19.38	65.267	10.855	52399657.320601	11	323.9261	5.63898e-05	3.20522e-04
2024/01/02	22:57:06	ok	ok	324.0040	34.460	0.043354	19.38	65.267	10.855	58563556.744556	13	324.1466	5.47722e-05	1.96870e-04
2024/01/02	23:02:05	ok	ok	323.9740	34.455	0.043354	19.35	65.303	10.842	54865282.208278	12	324.1404	5.59228e-05	3.32666e-04
2024/01/02	23:07:05	ok	ok	323.9540	34.457	0.043354	19.34	65.270	10.828	57268626.260002	13	324.0801	5.50123e-05	1.94972e-04
2024/01/02	23:12:05	ok	ok	323.9080	34.443	0.043354	19.27	65.431	10.809	54809021.278301	13	324.0594	5.60892e-05	2.92616e-04
2024/01/02	23:17:05	ok	ok	323.8760	34.439	0.043354	19.20	65.490	10.773	54713612.303259	13	324.0262	5.45843e-05	2.27436e-04
2024/01/02	23:22:05	ok	ok	323.8500	34.427	0.043354	19.17	65.518	10.761	55871058.822665	12	323.9946	5.66368e-05	2.90402e-04
2024/01/02	23:27:05	ok	ok	323.8260	34.430	0.043354	19.11	65.518	10.724	54887524.256700	11	324.0031	5.53308e-05	3.02879e-04
2024/01/02	23:32:05	ok	ok	323.8060	34.427	0.043354	19.13	65.449	10.722	54788975.383648	13	323.9529	5.52091e-05	2.40257e-04
2024/01/02	23:37:05	ok	ok	323.8080	34.420	0.043354	19.13	65.368	10.709	57390718.828000	12	323.9508	5.49881e-05	2.28487e-04
2024/01/02	23:42:05	--	ok	323.7940	34.419	0.043354	19.14	65.339	10.713	56250678.763535	11	323.9575	5.55459e-05	2.80543e-04
2024/01/02	23:42:12	ok	ok	323.9900	34.466	0.043366	19.13	65.318	10.701	61787002.028021	11	324.1732	5.53747e-05	3.05038e-04
2024/01/02	23:47:11	ok	ok	323.9820	34.461	0.043366	19.14	65.382	10.720	56675943.082060	12	324.1428	5.41890e-05	2.34566e-04
2024/01/02	23:52:11	ok	ok	323.9600	34.457	0.043366	19.13	65.289	10.696	58665794.887216	12	324.1297	5.71288e-05	3.25428e-04
2024/01/02	23:57:11	ok	ok	323.9400	34.453	0.043366	19.11	65.335	10.694	55869886.242622	12	324.1026	5.65600e-05	3.03153e-04
2024/01/03	00:02:11	ok	ok	323.9340	34.452	0.043366	19.13	65.298	10.698	56567372.115676	10	324.0755	5.87905e-05	3.69411e-04
2024/01/03	00:07:11	ok	ok	323.9000	34.441	0.043366	19.10	65.313	10.682	56742998.914824	11	324.0901	5.58579e-05	3.31861e-04
2024/01/03	00:12:11	ok	ok	323.8960	34.443	0.043366	19.11	65.254	10.680	57712313.733938	12	324.0800	5.53943e-05	3.07584e-04
2024/01/03	00:17:11	ok	ok	323.8700	34.438	0.043366	19.07	65.267	10.657	58337408.901281	11	324.0294	5.57709e-05	2.63364e-04
2024/01/03	00:22:11	ok	ok	323.8640	34.438	0.043366	19.06	65.345	10.660	55506340.250178	10	324.0271	5.62881e-05	2.88792e-04
2024/01/03	00:27:11	ok	ok	323.8320	34.429	0.043366	19.01	65.431	10.647	57349100.174966	11	324.0120	5.49794e-05	2.67231e-04
2024/01/03	00:32:11	--	ok	323.7800	34.420	0.043366	18.90	65.495	10.587	57609201.283832	12	323.9813	5.57694e-05	3.28788e-04
2024/01/03	00:32:17	ok	ok	323.9900	34.467	0.043379	18.91	65.505	10.597	60323168.227980	9	324.1995	5.51622e-05	2.57523e-04
2024/01/03	00:37:17	ok	ok	323.9460	34.460	0.043379	18.83	65.513	10.547	54096701.680737	12	324.1501	5.55946e-05	3.39625e-04
2024/01/03	00:42:17	ok	ok	323.9080	34.452	0.043379	18.72	65.545	10.481	56340092.771297	11	324.1072	5.63915e-05	3.21688e-04
2024/01/03	00:47:17	ok	ok	323.8900	34.446	0.043379	18.73	65.537	10.490	53258696.130097	12	324.0942	5.68864e-05	3.62151e-04
2024/01/03	00:52:17	ok	ok	323.8760	34.449	0.043379	18.78	65.403	10.495	53989376.512115	11	324.0724	5.62552e-05	3.01201e-04
2024/01/03	00:57:17	ok	ok	323.8740	34.446	0.043379	18.76	65.400	10.484	56821652.213112	11	324.0808	5.69802e-05	3.29799e-04
2024/01/03	01:02:17	ok	ok	323.8700	34.443	0.043379	18.78	65.312	10.480	54421669.046487	11	324.0535	5.48214e-05	2.63346e-04
2024/01/03	01:07:17	ok	ok	323.8640	34.443	0.043379	18.79	65.345	10.494	55051395.347356	12	324.0875	5.49730e-05	3.12826e-04
2024/01/03	01:12:17	ok	ok	323.8460	34.433	0.043379	18.78	65.332	10.483	53655087.010037	10	324.0261	5.63187e-05	3.19337e-04
2024/01/03	01:17:17	ok	ok	323.8220	34.430	0.043379	18.76	65.277	10.464	56234177.946907	11	324.0260	5.62074e-05	3.20293e-04
2024/01/03	01:22:17	ok	ok	323.8280	34.432	0.043379	18.76	65.267	10.463	55285780.078304	10	324.0043	5.59329e-05	2.76760e-04
2024/01/03	01:27:17	ok	ok	323.8020	34.426	0.043379	18.75	65.257	10.453	59732376.620754	11	324.0314	5.60075e-05	3.28362e-04
2024/01/03	01:32:17	ok	ok	323.8080	34.428	0.043379	18.75	65.286	10.458	55190508.591954	12	324.0124	5.60933e-05	3.18197e-04
2024/01/03	01:37:17	--	ok	323.7960	34.417	0.043379	18.73	65.254	10.444	56523629.841763	11	324.0020	5.52268e-05	2.98600e-04
2024/01/03	01:37:24	ok	ok	323.9860	34.464	0.04339	18.75	65.267	10.455	57109103.379369	10	324.1960	5.59404e-05	3.30302e-04
2024/01/03	01:42:23	ok	ok	323.9360	34.455	0.04339	18.66	65.435	10.429	52766043.479757	12	324.1417	5.50397e-05	3.17252e-04
2024/01/03	01:47:23	ok	ok	323.9220	34.454	0.04339	18.60	65.455	10.397	51858650.716907	10	324.1272	5.20987e-05	2.63027e-04
2024/01/03	01:52:23	ok	ok	323.8820	34.441	0.04339	18.49	65.487	10.332	52066066.259078	12	324.0749	5.41395e-05	3.01283e-04
2024/01/03	01:57:23	ok	ok	323.8500	34.438	0.04339	18.46	65.524	10.320	54794692.111777	10	324.0457	5.49776e-05	2.67762e-04
2024/01/03	02:02:23	ok	ok	323.8220	34.431	0.04339	18.48	65.458	10.319	54031932.138364	12	324.0128	5.60416e-05	2.95764e-04
2024/01/03	02:07:23	ok	ok	323.8280	34.431	0.04339	18.52	65.330	10.324	53614376.282424	11	324.0276	5.46712e-05	3.15781e-04
2024/01/03	02:12:23	ok	ok	323.8420	34.431	0.04339	18.56	65.257	10.338	54281056.743351	12	324.0085	5.38415e-05	2.32523e-04
2024/01/03	02:17:23	ok	ok	323.8160	34.425	0.04339	18.52	65.312	10.321	52000184.126298	13	324.0184	5.40349e-05	2.49505e-04
2024/01/03	02:22:23	ok	ok	323.8320	34.425	0.04339	18.55	65.275	10.333	52027976.774288	12	324.0266	5.41329e-05	2.82216e-04
2024/01/03	02:27:23	ok	ok	323.8060	34.422	0.04339	18.56	65.277	10.341	52894986.353987	12	323.9982	5.57319e-05	3.05631e-04
2024/01/03	02:32:23	ok	ok	323.8140	34.419	0.04339	18.53	65.252	10.321	51900558.335611	12	324.0015	5.35706e-05	2.61124e-04
2024/01/03	02:37:23	--	ok	323.7940	34.418	0.04339	18.56	65.197	10.329	55449673.470157	11	324.0017	5.50241e-05	3.39895e-04
2024/01/03	02:37:30	ok	ok	324.0060	34.470	0.043402	18.60	65.193	10.356	58780489.194476	10	324.2180	5.66446e-05	3.61836e-04
2024/01/03	02:42:29	ok	ok	323.9620	34.461	0.043402	18.55	65.183	10.318	52242004.908643	11	324.1753	5.52087e-05	3.35085e-04
2024/01/03	02:47:29	ok	ok	323.9580	34.455	0.043402	18.53	65.202	10.313	52266063.615081	10	324.1233	5.54529e-05	2.98534e-04
2024/01/03	02:52:29	ok	ok	323.9640	34.460	0.043402	18.55	65.183	10.318	56556354.317986	10	324.1410	5.60621e-05	3.26221e-04
2024/01/03	02:57:29	ok	ok	323.9140	34.447	0.043402	18.46	65.321	10.288	53246767.751181	10	324.1333	5.54726e-05	3.39812e-04
2024/01/03	03:02:29	ok	ok	323.8920	34.446	0.043402	18.39	65.391	10.257	51762420.528339	12	324.0715	5.46228e-05	2.31434e-04
2024/01/03	03:07:29	ok	ok	323.8580	34.437	0.043402	18.35	65.385	10.230	55040056.966979	9	324.0494	5.59784e-05	3.21795e-04
2024/01/03	03:12:29	ok	ok	323.8280	34.428	0.043402	18.28	65.435	10.196	54809695.906630	11	324.0370	5.66806e-05	3.30951e-04
2024/01/03	03:17:29	ok	ok	323.8420	34.434	0.043402	18.39	65.211	10.229	52894592.981271	11	324.0249	5.59522e-05	3.06968e-04
2024/01/03	03:22:29	ok	ok	323.8420	34.433	0.043402	18.42	65.174	10.239	54704447.476043	10	324.0431	5.58775e-05	3.52477e-04
2024/01/03	03:27:29	ok	ok	323.8440	34.433	0.043402	18.43	65.147	10.244	53445166.618447	10	324.0226	5.60128e-05	3.35858e-04
2024/01/03	03:32:29	ok	ok	323.8320	34.429	0.043402	18.43	65.197	10.252	52846012.867068	12	324.0288	5.59690e-05	3.12536e-04
2024/01/03	03:37:29	ok	ok	323.8440	34.428	0.043402	18.46	65.151	10.261	53257039.929195	11	324.0322	5.55590e-05	3.16162e-04
2024/01/03	03:42:29	ok	ok	323.8440	34.425	0.043402	18.48	65.174	10.275	54471712.856882	11	324.0016	5.70138e-05	3.10152e-04
2024/01/03	03:47:29	ok	ok	323.8220	34.425	0.043402	18.46	65.130	10.258	52458672.896247	10	323.9889	5.69776e-05	3.13118e-04
2024/01/03	03:52:29	ok	ok	323.8120	34.421	0.043402	18.45	65.087	10.243	53128715.096329	12	324.0012	5.51205e-05	2.97927e-04
2024/01/03	03:57:29	ok	ok	323.8040	34.421	0.043402	18.45	65.129	10.250	54003362.278670	13	323.9910	5.54124e-05	2.84394e-04
2024/01/03	04:02:29	--	ok	323.7860	34.418	0.043402	18.39	65.199	10.227	52705342.404541	11	323.9533	5.52674e-05	2.39149e-04
2024/01/03	04:02:36	ok	ok	324.0080	34.464	0.043414	18.40	65.161	10.229	57631124.647350	12	324.2008	5.58264e-05	2.60696e-04
2024/01/03	04:07:35	ok	ok	323.9480	34.453	0.043414	18.31	65.316	10.193	51934914.596133	11	324.1246	5.51387e-05	2.68866e-04
2024/01/03	04:12:35	ok	ok	323.9120	34.444	0.043414	18.24	65.348	10.156	52119037.306411	10	324.0710	5.53848e-05	2.71651e-04
2024/01/03	04:17:35	ok	ok	323.9040	34.443	0.043414	18.21	65.362	10.141	53910684.449200	12	324.0845	5.48969e-05	2.79161e-04
2024/01/03	04:22:35	ok	ok	323.8880	34.443	0.043414	18.22	65.222	10.127	58230404.127491	11	324.0779	5.51365e-05	2.77968e-04
2024/01/03	04:27:35	ok	ok	323.8940	34.444	0.043414	18.28	65.130	10.148	52290870.065884	12	324.0450	5.67612e-05	2.76869e-04
2024/01/03	04:32:35	ok	ok	323.9100	34.442	0.043414	18.29	65.153	10.160	52324325.217965	12	324.0743	5.41170e-05	2.28286e-04
2024/01/03	04:37:35	ok	ok	323.8820	34.436	0.043414	18.31	65.084	10.157	54223523.359120	11	324.0573	5.57985e-05	2.72873e-04
2024/01/03	04:42:35	ok	ok	323.8700	34.436	0.043414	18.29	65.174	10.163	52144742.080987	11	324.0358	5.64607e-05	2.89470e-04
2024/01/03	04:47:35	ok	ok	323.8700	34.433	0.043414	18.28	65.161	10.153	52144744.259852	11	324.0690	5.46583e-05	3.17971e-04
2024/01/03	04:52:35	ok	ok	323.8740	34.432	0.043414	18.29	65.124	10.155	52328341.978203	10	324.0386	5.62669e-05	3.02533e-04
2024/01/03	04:57:35	ok	ok	323.8640	34.428	0.043414	18.29	65.144	10.158	52616665.664908	12	324.0316	5.54202e-05	2.65635e-04
2024/01/03	05:02:35	ok	ok	323.8720	34.427	0.043414	18.31	65.084	10.157	56875360.701018	7	324.0561	6.89576e-05	1.09865e-03
2024/01/03	05:07:35	ok	ok	323.8520	34.430	0.043414	18.31	65.106	10.160	52947420.157976	11	324.0373	5.50735e-05	3.05852e-04
2024/01/03	05:12:35	--	ok	323.7940	34.415	0.043414	18.19	65.249	10.115	55149162.028332	12	323.9863	5.55698e-05	2.52517e-04
2024/01/03	05:12:42	ok	ok	324.0240	34.463	0.043425	18.22	65.183	10.121	55233975.167469	12	324.1847	5.60216e-05	2.55898e-04
2024/01/03	05:17:41	ok	ok	323.9700	34.457	0.043425	18.14	65.270	10.085	52302016.555039	10	324.1210	5.68267e-05	2.68799e-04
2024/01/03	05:22:41	ok	ok	323.9480	34.452	0.043425	18.11	65.245	10.064	50318877.008991	11	324.1242	5.41366e-05	2.41655e-04
2024/01/03	05:27:41	ok	ok	323.9540	34.457	0.043425	18.16	65.153	10.083	53465107.366690	11	324.1293	5.57911e-05	2.99832e-04
2024/01/03	05:32:41	ok	ok	323.9640	34.455	0.043425	18.18	65.064	10.077	50592246.104204	12	324.1150	5.44420e-05	2.58915e-04
2024/01/03	05:37:41	ok	ok	323.9440	34.451	0.043425	18.21	65.060	10.094	54271936.109854	12	324.1134	5.68082e-05	2.98222e-04
2024/01/03	05:42:41	ok	ok	323.9380	34.448	0.043425	18.19	65.066	10.087	54405860.986457	12	324.1149	5.53611e-05	2.82574e-04
2024/01/03	05:47:41	ok	ok	323.9400	34.448	0.043425	18.24	65.055	10.111	54759382.023225	11	324.1065	5.52756e-05	2.73551e-04
2024/01/03	05:52:41	ok	ok	323.9360	34.448	0.043425	18.22	65.071	10.104	51735279.487662	12	324.1076	5.49736e-05	2.53573e-04
2024/01/03	05:57:41	ok	ok	323.9240	34.441	0.043425	18.22	65.092	10.107	54720922.547142	13	324.0980	5.43316e-05	2.83139e-04
2024/01/03	06:02:41	ok	ok	323.9240	34.440	0.043425	18.22	65.042	10.099	55217437.604751	13	324.1018	5.47752e-05	2.44716e-04
2024/01/03	06:07:41	ok	ok	323.9200	34.438	0.043425	18.21	65.089	10.099	57481923.243295	6	323.9817	7.65121e-05	4.03479e-04
2024/01/03	06:12:41	ok	ok	323.8960	34.437	0.043425	18.18	65.055	10.076	51465630.019548	10	324.0324	5.73629e-05	2.97355e-04
2024/01/03	06:17:41	ok	ok	323.8460	34.427	0.043425	18.05	65.257	10.032	54405684.050379	10	324.0007	5.65252e-05	2.80415e-04
2024/01/03	06:22:41	ok	ok	323.8360	34.419	0.043425	18.04	65.254	10.024	52547260.551212	12	324.0136	5.45688e-05	2.54405e-04
2024/01/03	06:27:41	--	ok	323.7960	34.415	0.043425	17.98	65.243	9.987	53287097.643719	12	323.9935	5.43620e-05	2.72411e-04
2024/01/03	06:27:48	ok	ok	324.0540	34.475	0.043436	18.02	65.249	10.013	55723911.786638	10	324.1808	5.76798e-05	2.61588e-04
2024/01/03	06:32:47	ok	ok	324.0000	34.464	0.043436	18.02	65.119	9.993	55009482.053242	11	324.1732	5.51786e-05	2.78740e-04
2024/01/03	06:37:47	ok	ok	324.0200	34.466	0.043436	18.05	65.084	10.005	55043736.944098	12	324.1842	5.36617e-05	2.58655e-04
2024/01/03	06:42:47	ok	ok	324.0140	34.463	0.043436	18.09	65.032	10.023	55996479.204552	12	324.1880	5.56910e-05	2.85330e-04
2024/01/03	06:47:47	ok	ok	324.0020	34.460	0.043436	18.09	65.080	10.030	54618973.814930	12	324.1816	5.59058e-05	2.60474e-04
2024/01/03	06:52:47	ok	ok	323.9840	34.457	0.043436	18.09	65.032	10.023	53713653.265446	12	324.1744	5.53157e-05	2.98784e-04
2024/01/03	06:57:47	ok	ok	323.9720	34.454	0.043436	18.11	65.014	10.028	54394578.085610	10	324.1581	5.67109e-05	2.10259e-04
2024/01/03	07:02:47	ok	ok	323.9620	34.453	0.043436	18.08	65.010	10.010	53438815.442654	11	324.1692	5.52871e-05	3.11003e-04
2024/01/03	07:07:47	ok	ok	323.9500	34.450	0.043436	18.09	64.979	10.015	51220661.811604	11	324.1385	5.55942e-05	2.84233e-04
2024/01/03	07:12:47	ok	ok	323.9340	34.451	0.043436	18.08	64.959	10.002	53726619.688395	11	324.1282	5.53882e-05	2.64053e-04
2024/01/03	07:17:47	ok	ok	323.9300	34.448	0.043436	18.09	64.961	10.012	56580877.482844	10	324.1049	5.71423e-05	2.96646e-04
2024/01/03	07:22:47	ok	ok	323.9080	34.442	0.043436	18.00	65.084	9.972	55418446.496763	11	324.0864	5.62525e-05	3.01623e-04
2024/01/03	07:27:47	ok	ok	323.8780	34.438	0.043436	17.92	65.135	9.937	52305579.253363	10	324.0629	5.52969e-05	2.69773e-04
2024/01/03	07:32:47	ok	ok	323.8580	34.435	0.043436	17.86	65.165	9.907	54024002.663843	10	324.0305	5.77264e-05	3.41150e-04
2024/01/03	07:37:47	ok	ok	323.8680	34.435	0.043436	17.91	65.023	9.912	53133808.322808	10	324.0406	5.44594e-05	2.58884e-04
2024/01/03	07:42:47	ok	ok	324.0780	34.488	0.043436	18.73	63.514	10.166	58021941.090097	11	324.2823	5.61289e-05	2.76973e-04
2024/01/03	07:47:47	ok	ok	324.1960	34.506	0.043436	19.11	63.371	10.372	57770711.624335	11	324.3889	5.51445e-05	2.79640e-04
2024/01/03	07:52:47	--	ok	324.2780	34.514	0.043436	19.37	63.279	10.516	60195623.112701	10	324.4673	5.51198e-05	2.54927e-04
2024/01/03	07:52:54	ok	ok	324.0200	34.458	0.043422	19.41	63.253	10.537	57609790.378343	11	324.2176	5.59977e-05	3.10988e-04
2024/01/03	07:57:53	ok	ok	324.0920	34.474	0.043422	19.54	63.304	10.625	58992486.443061	10	324.2907	5.59106e-05	3.11716e-04
2024/01/03	08:02:53	ok	ok	324.1520	34.475	0.043422	19.72	63.293	10.738	58024445.062299	11	324.3495	5.64199e-05	2.84225e-04
2024/01/03	08:07:53	--	ok	324.2060	34.487	0.043422	19.84	63.311	10.812	55327432.557513	11	324.3843	5.52713e-05	2.36601e-04
2024/01/03	08:08:00	ok	ok	323.9920	34.442	0.04341	19.85	63.272	10.814	59498217.148735	11	324.1921	5.48220e-05	3.08177e-04
2024/01/03	08:12:59	ok	ok	324.0300	34.449	0.04341	19.95	63.297	10.881	54267976.747478	11	324.2752	5.50128e-05	3.04042e-04
2024/01/03	08:17:59	ok	ok	324.0640	34.457	0.04341	20.07	63.294	10.955	57959667.002408	10	324.2571	5.67580e-05	2.79703e-04
2024/01/03	08:22:59	ok	ok	324.0940	34.463	0.04341	20.19	63.313	11.039	57577048.975991	11	324.3003	5.64206e-05	2.85903e-04
2024/01/03	08:27:59	ok	ok	324.1080	34.457	0.04341	20.18	63.505	11.064	58247572.885735	10	324.3228	5.63405e-05	2.81869e-04
2024/01/03	08:32:59	ok	ok	324.0800	34.452	0.04341	20.12	63.709	11.063	56331372.939149	10	324.2936	5.51530e-05	2.84572e-04
2024/01/03	08:37:59	ok	ok	324.0840	34.456	0.04341	20.15	63.764	11.090	56414759.246058	11	324.2564	5.78717e-05	2.98942e-04
2024/01/03	08:42:59	ok	ok	324.1380	34.469	0.04341	20.35	63.542	11.180	53467886.811161	14	324.3380	5.40012e-05	2.10947e-04
2024/01/03	08:47:59	ok	ok	324.1420	34.465	0.04341	20.40	63.500	11.211	53348658.137093	11	324.3666	5.42200e-05	2.60806e-04
2024/01/03	08:52:59	ok	ok	324.1820	34.475	0.04341	20.53	63.555	11.303	55573565.201761	12	324.3891	5.54829e-05	2.62376e-04
2024/01/03	08:57:59	ok	ok	324.1900	34.477	0.04341	20.59	63.555	11.342	53868615.368056	11	324.4059	5.54180e-05	2.60131e-04
2024/01/03	09:02:59	ok	ok	324.1800	34.476	0.04341	20.64	63.546	11.377	55999897.244163	11	324.3872	5.57644e-05	2.74821e-04
2024/01/03	09:07:59	--	ok	324.2080	34.476	0.04341	20.70	63.578	11.422	55010806.678243	11	324.3983	5.73576e-05	2.87944e-04
2024/01/03	09:08:06	ok	ok	323.9940	34.430	0.043398	20.72	63.572	11.429	56878597.434268	11	324.2073	5.53211e-05	1.96834e-04
2024/01/03	09:13:05	ok	ok	324.0160	34.432	0.043398	20.76	63.610	11.465	52432668.515117	11	324.2484	5.64736e-05	2.17244e-04
2024/01/03	09:18:05	ok	ok	324.0440	34.440	0.043398	20.82	63.723	11.523	53163582.419545	11	324.2355	5.41822e-05	1.73698e-04
2024/01/03	09:23:05	ok	ok	324.0260	34.442	0.043398	20.86	63.729	11.552	52894733.590357	11	324.2497	5.54589e-05	2.03663e-04
2024/01/03	09:28:05	ok	ok	324.0440	34.442	0.043398	20.90	63.738	11.583	56942316.274787	10	324.2630	5.56953e-05	2.04037e-04
2024/01/03	09:33:05	ok	ok	324.0440	34.443	0.043398	20.97	63.742	11.630	55282742.751415	10	324.2780	5.41329e-05	2.35436e-04
2024/01/03	09:38:05	ok	ok	324.0680	34.448	0.043398	21.04	63.714	11.672	53611887.274871	11	324.3075	5.47857e-05	2.38971e-04
[truncated: 319 more rows]
