# Supplementary material for: Plastic Creep Constraint in Nylon Instrument Strings
Source: Materials (Basel). 2025 Jan 7;18(2):223. doi: 10.3390/ma18020223 (PMC11766866; doi:10.3390/ma18020223)
Supplement: Supplementary file 1 [file materials-18-00223-s001.zip › data_files/string_N28_nylon/string_test_data_N28_step_7.csv]

Date	Time	+-	f0	Frequency	Tension	LengthAdj	Temp	Rel.Hm	Abs.Hm	Pk.Magnitude	Harmonics	Fitted.f0	Bend.Stiff	Fit.Error
2024/01/04	10:51:51	--	ok	324.3060	34.433	0.043588	21.18	56.014	10.347	49826292.673355	9	324.4979	5.52403e-05	1.91895e-04
2024/01/04	10:52:01	--	ok	353.8300	40.496	0.045577	21.26	56.048	10.397	57052080.980005	11	354.0725	6.07947e-05	3.41706e-04
2024/01/04	10:52:10	--	ok	359.0980	41.753	0.04598	21.09	56.216	10.325	53073833.486634	11	359.2975	5.79900e-05	2.87710e-04
2024/01/04	10:52:17	--	ok	360.0820	42.062	0.046087	21.03	56.381	10.320	50689677.756840	11	360.1923	5.81168e-05	2.08213e-04
2024/01/04	10:52:25	--	ok	360.4860	42.190	0.046138	20.97	56.632	10.333	51893848.630818	12	360.5936	5.86834e-05	2.29816e-04
2024/01/04	10:52:32	--	ok	360.6640	42.242	0.046167	20.93	56.854	10.348	52522740.364090	12	360.8090	5.60165e-05	2.06190e-04
2024/01/04	10:52:40	--	ok	360.7260	42.274	0.046186	20.86	57.037	10.339	49624477.423775	12	360.8751	5.54713e-05	1.92449e-04
2024/01/04	10:52:47	--	ok	360.7980	42.292	0.046201	20.80	57.256	10.345	50390166.000648	13	360.9307	5.56269e-05	1.74706e-04
2024/01/04	10:52:55	ok	ok	360.8000	42.301	0.046212	20.76	57.379	10.342	52183869.643609	12	360.9469	5.48881e-05	2.05289e-04
2024/01/04	10:57:54	--	ok	358.7060	41.863	0.046212	21.21	58.921	10.903	53803983.061006	13	358.8071	5.50595e-05	2.20337e-04
2024/01/04	10:58:01	--	ok	360.7960	42.371	0.046341	21.20	58.918	10.894	48360849.126272	10	360.9428	5.37028e-05	1.75807e-04
2024/01/04	10:58:07	ok	ok	360.8700	42.378	0.046353	21.23	58.953	10.917	49258736.400557	11	361.0230	5.50317e-05	1.61036e-04
2024/01/04	11:03:07	--	ok	359.7180	42.120	0.046353	21.21	60.154	11.131	51828885.889040	14	359.7331	5.77651e-05	2.69646e-04
2024/01/04	11:03:14	ok	ok	360.8920	42.400	0.046425	21.24	60.130	11.146	50613488.738996	12	361.0012	5.55871e-05	1.61052e-04
2024/01/04	11:08:13	--	ok	359.9520	42.194	0.046425	21.26	60.827	11.284	49602775.569639	12	359.9770	5.88414e-05	2.68764e-04
2024/01/04	11:08:20	ok	ok	360.9240	42.427	0.046484	21.26	60.786	11.276	50838092.307466	10	361.0556	5.54709e-05	1.90209e-04
2024/01/04	11:13:19	--	ok	360.1220	42.243	0.046484	21.24	61.242	11.352	47898447.259735	11	360.1954	5.70784e-05	1.82088e-04
2024/01/04	11:13:26	ok	ok	360.9500	42.430	0.046533	21.27	61.247	11.370	50776790.156449	12	361.0437	5.64307e-05	1.74529e-04
2024/01/04	11:18:25	--	ok	360.2460	42.274	0.046533	21.27	61.564	11.429	52716085.386319	11	360.3102	5.72051e-05	1.77700e-04
2024/01/04	11:18:32	ok	ok	360.9520	42.448	0.046575	21.28	61.587	11.442	49377500.858835	12	361.0492	5.63918e-05	1.64743e-04
2024/01/04	11:23:31	--	ok	360.3080	42.298	0.046575	21.28	61.801	11.482	52210256.585496	13	360.3813	5.66926e-05	1.67410e-04
2024/01/04	11:23:38	ok	ok	360.9640	42.452	0.046614	21.33	61.756	11.502	48492655.337923	11	361.0824	5.54490e-05	1.59181e-04
2024/01/04	11:28:37	--	ok	360.3480	42.314	0.046614	21.30	62.039	11.537	49441452.310284	11	360.4334	5.65135e-05	1.97472e-04
2024/01/04	11:28:44	ok	ok	360.9580	42.463	0.046651	21.31	62.020	11.542	51978806.466481	10	361.0886	5.47301e-05	1.87730e-04
2024/01/04	11:33:43	--	ok	360.3880	42.329	0.046651	21.33	62.194	11.584	51981195.245139	11	360.4596	5.67734e-05	1.93437e-04
2024/01/04	11:33:50	ok	ok	360.9720	42.467	0.046685	21.36	62.213	11.607	48371337.429509	10	361.1003	5.56220e-05	1.89267e-04
2024/01/04	11:38:49	--	ok	360.4340	42.353	0.046685	21.33	62.359	11.614	50070030.153103	12	360.5169	5.63635e-05	1.77775e-04
2024/01/04	11:38:56	ok	ok	360.9860	42.469	0.046717	21.37	62.336	11.639	51118598.762964	11	361.0907	5.55881e-05	2.15921e-04
2024/01/04	11:43:55	--	ok	360.4760	42.364	0.046717	21.37	62.519	11.673	53253655.045262	13	360.5148	5.73242e-05	1.76509e-04
2024/01/04	11:44:02	ok	ok	360.9700	42.468	0.046746	21.36	62.446	11.650	49814509.559599	12	361.0802	5.58127e-05	1.85262e-04
2024/01/04	11:49:01	--	ok	360.4640	42.358	0.046746	21.38	62.574	11.692	50036578.619148	10	360.5449	5.64418e-05	1.95659e-04
2024/01/04	11:49:08	ok	ok	360.9400	42.470	0.046777	21.34	62.626	11.675	51949384.135295	12	361.0435	5.58351e-05	1.83312e-04
2024/01/04	11:54:07	--	ok	360.4760	42.368	0.046777	21.37	62.722	11.711	51649649.726309	12	360.5646	5.61317e-05	1.79211e-04
2024/01/04	11:54:14	ok	ok	360.9940	42.480	0.046806	21.37	62.713	11.709	48118782.568489	12	361.0903	5.58342e-05	2.00636e-04
2024/01/04	11:59:13	--	ok	360.5200	42.383	0.046806	21.42	62.753	11.755	51177928.184506	11	360.6026	5.65952e-05	1.97782e-04
2024/01/04	11:59:20	ok	ok	360.9660	42.478	0.046833	21.42	62.725	11.749	50222552.548858	12	361.0780	5.54815e-05	2.17189e-04
2024/01/04	12:04:19	--	ok	360.5200	42.384	0.046833	21.44	62.827	11.780	49497416.892378	11	360.5998	5.50297e-05	2.01501e-04
2024/01/04	12:04:26	ok	ok	360.9780	42.479	0.04686	21.45	62.821	11.787	51477643.958829	11	361.1007	5.48458e-05	2.01036e-04
2024/01/04	12:09:25	--	ok	360.5080	42.383	0.04686	21.40	62.933	11.770	51946507.047073	12	360.5990	5.60265e-05	2.00228e-04
2024/01/04	12:09:32	ok	ok	360.9720	42.486	0.046888	21.41	62.914	11.776	49703337.495985	11	361.0702	5.54815e-05	2.13050e-04
2024/01/04	12:14:31	--	ok	360.4960	42.382	0.046888	21.41	62.986	11.789	52786642.040129	13	360.5936	5.55114e-05	1.93901e-04
2024/01/04	12:14:38	ok	ok	360.9920	42.492	0.046916	21.41	62.997	11.791	49601531.794773	11	361.0883	5.59918e-05	2.01305e-04
2024/01/04	12:19:37	--	ok	360.5400	42.401	0.046916	21.50	63.033	11.856	52084684.786843	12	360.6310	5.59480e-05	1.84732e-04
2024/01/04	12:19:44	ok	ok	360.9740	42.488	0.046942	21.48	62.991	11.837	49605497.033718	12	361.0843	5.56440e-05	1.84979e-04
2024/01/04	12:24:43	--	ok	360.5320	42.401	0.046942	21.45	63.116	11.843	50058864.138999	12	360.6229	5.62282e-05	1.95487e-04
2024/01/04	12:24:50	ok	ok	360.9920	42.506	0.046968	21.51	63.148	11.887	47601818.928938	12	361.1260	5.40461e-05	1.80626e-04
2024/01/04	12:29:49	--	ok	360.5420	42.401	0.046968	21.48	63.091	11.856	49673969.932903	12	360.6421	5.60115e-05	1.92013e-04
2024/01/04	12:29:56	ok	ok	360.9700	42.496	0.046994	21.50	63.125	11.874	48262939.376012	11	361.1133	5.51681e-05	2.00417e-04
2024/01/04	12:34:55	--	ok	360.5540	42.411	0.046994	21.50	63.258	11.899	47967415.020393	12	360.6745	5.56252e-05	1.99802e-04
2024/01/04	12:35:02	ok	ok	361.0060	42.505	0.047019	21.52	63.230	11.912	48683025.227688	12	361.1119	5.57475e-05	1.90093e-04
2024/01/04	12:40:01	--	ok	360.5720	42.416	0.047019	21.52	63.304	11.926	50926375.624241	11	360.6243	5.78007e-05	2.16435e-04
2024/01/04	12:40:08	ok	ok	360.9800	42.501	0.047044	21.51	63.272	11.910	50068522.028883	12	361.0716	5.62839e-05	1.91301e-04
2024/01/04	12:45:07	--	ok	360.5740	42.413	0.047044	21.54	63.317	11.939	47737350.847200	12	360.6531	5.49090e-05	1.83210e-04
2024/01/04	12:45:14	ok	ok	360.9380	42.498	0.047068	21.47	63.363	11.898	46464591.963478	12	361.0276	5.63826e-05	2.06457e-04
2024/01/04	12:50:13	--	ok	360.5480	42.418	0.047068	21.52	63.343	11.933	48372721.914978	11	360.6264	5.66512e-05	2.11365e-04
2024/01/04	12:50:20	ok	ok	360.9660	42.503	0.047093	21.52	63.313	11.927	48225015.318604	12	361.0838	5.54372e-05	2.38816e-04
2024/01/04	12:55:19	--	ok	360.5880	42.432	0.047093	21.55	63.391	11.962	48577268.472840	11	360.6951	5.54732e-05	2.13625e-04
2024/01/04	12:55:26	ok	ok	360.9640	42.504	0.047116	21.55	63.362	11.957	46755929.869054	11	361.0942	5.56473e-05	1.98263e-04
2024/01/04	13:00:25	--	ok	360.5600	42.422	0.047116	21.55	63.412	11.966	47158552.930722	15	360.6251	5.74104e-05	2.28324e-04
2024/01/04	13:00:32	ok	ok	361.0120	42.511	0.047141	21.58	63.445	11.993	49037993.462832	12	361.0969	5.68026e-05	1.79506e-04
2024/01/04	13:05:31	--	ok	360.6040	42.427	0.047141	21.60	63.439	12.003	46940650.883647	13	360.6707	5.54872e-05	2.06334e-04
2024/01/04	13:05:38	ok	ok	360.9800	42.505	0.047163	21.57	63.444	11.982	46506895.476769	11	361.1086	5.47536e-05	2.07157e-04
2024/01/04	13:10:37	--	ok	360.5720	42.426	0.047163	21.60	63.439	12.003	51760264.186019	14	360.6286	5.75159e-05	2.29400e-04
2024/01/04	13:10:43	ok	ok	360.9680	42.508	0.047188	21.61	63.423	12.009	48182479.396258	13	361.0866	5.61119e-05	1.72914e-04
2024/01/04	13:15:43	--	ok	360.5860	42.429	0.047188	21.62	63.505	12.034	50339924.478021	12	360.6748	5.68057e-05	1.99379e-04
2024/01/04	13:15:50	ok	ok	360.9600	42.504	0.047211	21.61	63.514	12.026	48318299.417351	11	361.0825	5.60131e-05	2.03247e-04
2024/01/04	13:20:49	--	ok	360.5860	42.429	0.047211	21.62	63.568	12.046	50142261.436686	11	360.6735	5.66420e-05	2.00114e-04
2024/01/04	13:20:56	ok	ok	361.0180	42.519	0.047234	21.67	63.514	12.065	49144938.138382	12	361.1086	5.63732e-05	1.88387e-04
2024/01/04	13:25:55	--	ok	360.6040	42.431	0.047234	21.67	63.554	12.073	50243414.543902	11	360.6897	5.62594e-05	2.08923e-04
2024/01/04	13:26:02	ok	ok	360.9820	42.507	0.047257	21.67	63.532	12.069	49177847.953627	12	361.0734	5.61813e-05	2.31291e-04
2024/01/04	13:31:01	--	ok	360.5760	42.421	0.047257	21.68	63.577	12.087	51634374.403349	13	360.6400	5.75487e-05	2.25518e-04
2024/01/04	13:31:08	ok	ok	361.0200	42.516	0.04728	21.71	63.604	12.112	48549073.969501	12	361.1071	5.60825e-05	2.02880e-04
2024/01/04	13:36:07	--	ok	360.5940	42.432	0.04728	21.65	63.633	12.079	50144173.840894	12	360.6843	5.64586e-05	2.15024e-04
2024/01/04	13:36:14	ok	ok	361.0020	42.512	0.047303	21.70	63.651	12.112	45334426.268844	12	361.0883	5.63037e-05	1.71479e-04
2024/01/04	13:41:13	--	ok	360.6260	42.439	0.047303	21.72	63.627	12.126	49583783.129009	12	360.7007	5.68153e-05	1.98643e-04
2024/01/04	13:41:20	ok	ok	360.9420	42.502	0.047324	21.71	63.583	12.108	50073273.741513	12	361.0378	5.55476e-05	2.10606e-04
2024/01/04	13:46:19	--	ok	360.5700	42.425	0.047324	21.71	63.645	12.120	50146614.361488	12	360.6761	5.57109e-05	1.95504e-04
2024/01/04	13:46:26	ok	ok	360.9820	42.517	0.047348	21.75	63.633	12.148	49772931.998821	11	361.1021	5.62178e-05	2.05983e-04
2024/01/04	13:51:25	--	ok	360.5960	42.430	0.047348	21.70	63.723	12.126	48277890.373184	12	360.6425	5.87516e-05	2.29980e-04
2024/01/04	13:51:31	ok	ok	361.0000	42.513	0.047371	21.75	63.673	12.155	46885444.458705	13	361.1124	5.54593e-05	2.12349e-04
2024/01/04	13:56:31	--	ok	360.6140	42.438	0.047371	21.74	63.702	12.151	46425003.970670	14	360.6600	5.79547e-05	2.49586e-04
2024/01/04	13:56:38	ok	ok	361.0080	42.518	0.047393	21.80	63.650	12.181	47252175.804071	11	361.1281	5.58812e-05	2.56028e-04
2024/01/04	14:01:37	--	ok	360.6120	42.438	0.047393	21.75	63.755	12.171	50350566.116533	13	360.6586	5.82927e-05	2.62659e-04
2024/01/04	14:01:43	ok	ok	360.9880	42.514	0.047415	21.77	63.737	12.177	50138840.367547	12	361.0883	5.64286e-05	1.83816e-04
2024/01/04	14:06:43	--	ok	360.6200	42.438	0.047415	21.75	63.825	12.184	52178629.185379	12	360.7052	5.68566e-05	2.10574e-04
2024/01/04	14:06:49	ok	ok	360.9720	42.506	0.047436	21.74	63.783	12.167	50024273.380830	12	361.0541	5.67252e-05	2.06386e-04
2024/01/04	14:11:49	--	ok	360.6180	42.432	0.047436	21.74	63.815	12.173	51078040.259405	13	360.6621	5.75185e-05	2.42173e-04
2024/01/04	14:11:55	ok	ok	360.9580	42.509	0.047457	21.74	63.815	12.173	49506015.876540	12	361.0579	5.64398e-05	1.88603e-04
2024/01/04	14:16:55	--	ok	360.6040	42.434	0.047457	21.77	63.778	12.185	50418019.639888	13	360.7147	5.52704e-05	2.00640e-04
2024/01/04	14:17:02	ok	ok	360.9820	42.512	0.04748	21.80	63.742	12.198	49607459.625167	12	361.0773	5.68106e-05	2.01336e-04
2024/01/04	14:22:01	--	ok	360.6240	42.440	0.04748	21.77	63.870	12.202	49501040.920240	12	360.6802	5.76384e-05	2.24591e-04
2024/01/04	14:22:08	ok	ok	360.9900	42.514	0.047501	21.80	63.844	12.218	48186900.609084	12	361.0793	5.66676e-05	2.14805e-04
2024/01/04	14:27:07	--	ok	360.6360	42.440	0.047501	21.78	63.801	12.199	49368253.724968	14	360.6730	5.82131e-05	2.47093e-04
2024/01/04	14:27:14	ok	ok	360.9980	42.511	0.047521	21.81	63.816	12.222	47584734.831829	12	361.0880	5.68687e-05	1.89371e-04
2024/01/04	14:32:13	--	ok	360.6220	42.439	0.047521	21.82	63.839	12.236	51102749.151259	13	360.7382	5.60134e-05	2.05617e-04
2024/01/04	14:32:20	ok	ok	360.9780	42.507	0.047543	21.81	63.848	12.228	50231101.768843	13	361.1778	5.37442e-05	4.33807e-04
2024/01/04	14:37:19	--	ok	360.5940	42.435	0.047543	21.68	64.100	12.186	51346241.065187	13	360.6913	5.61403e-05	2.23988e-04
2024/01/04	14:37:26	ok	ok	360.9880	42.512	0.047566	21.71	64.105	12.208	48915129.720043	13	361.0820	5.62005e-05	2.35549e-04
2024/01/04	14:42:25	--	ok	360.6220	42.435	0.047566	21.62	64.149	12.156	51375850.167499	13	360.7137	5.67420e-05	2.02730e-04
2024/01/04	14:42:32	ok	ok	360.9880	42.512	0.047587	21.62	64.140	12.154	49453971.096523	12	361.0752	5.72453e-05	2.03075e-04
2024/01/04	14:47:31	--	ok	360.6540	42.438	0.047587	21.57	64.210	12.126	48756827.757023	14	360.6917	5.74935e-05	2.37863e-04
2024/01/04	14:47:38	ok	ok	360.9700	42.509	0.047606	21.57	64.190	12.123	50165015.545618	12	361.0733	5.68268e-05	2.10753e-04
2024/01/04	14:52:37	--	ok	360.6720	42.449	0.047606	21.64	63.999	12.139	52052627.345358	13	360.7484	5.70200e-05	2.47213e-04
2024/01/04	14:52:44	ok	ok	360.9900	42.516	0.047625	21.67	63.963	12.151	49758533.923448	13	361.0708	5.66026e-05	2.22733e-04
2024/01/04	14:57:43	--	ok	360.6780	42.448	0.047625	21.72	63.984	12.194	50478145.175113	14	360.7222	5.79539e-05	2.25694e-04
2024/01/04	14:57:50	ok	ok	360.9740	42.506	0.047643	21.75	63.908	12.200	50562423.974369	12	361.0619	5.68223e-05	2.24054e-04
2024/01/04	15:02:49	--	ok	360.6300	42.437	0.047643	21.71	63.970	12.182	52408387.092839	12	360.7275	5.62879e-05	2.06362e-04
2024/01/04	15:02:56	ok	ok	361.0160	42.513	0.047663	21.72	63.972	12.192	51501193.989353	12	361.0750	5.78771e-05	2.12859e-04
2024/01/04	15:07:55	--	ok	360.6720	42.443	0.047663	21.77	63.972	12.222	53710448.360928	15	360.7399	5.60717e-05	2.64967e-04
2024/01/04	15:08:02	ok	ok	360.9880	42.509	0.047682	21.75	63.917	12.202	54652674.020107	10	361.0928	5.60811e-05	2.35054e-04
2024/01/04	15:13:01	--	ok	360.6800	42.445	0.047682	21.77	63.993	12.226	54228027.934782	10	360.7728	5.63362e-05	2.33625e-04
2024/01/04	15:13:08	ok	ok	361.0040	42.506	0.0477	21.81	63.961	12.250	52545657.661230	11	361.0939	5.68665e-05	2.08043e-04
2024/01/04	15:18:07	--	ok	360.6520	42.440	0.0477	21.77	64.022	12.231	51614444.009774	12	360.7452	5.62377e-05	2.10489e-04
2024/01/04	15:18:14	ok	ok	361.0020	42.502	0.04772	21.78	63.963	12.229	49613158.173948	12	361.1162	5.57758e-05	2.09376e-04
2024/01/04	15:23:13	--	ok	360.6700	42.438	0.04772	21.75	64.062	12.230	52120585.107660	13	360.7188	5.84573e-05	2.31757e-04
2024/01/04	15:23:20	ok	ok	361.0140	42.505	0.047738	21.82	64.013	12.269	53162136.718558	12	361.1480	5.55213e-05	2.22834e-04
2024/01/04	15:28:19	--	ok	360.6700	42.438	0.047738	21.80	64.018	12.251	53453880.172471	13	360.7661	5.56950e-05	2.36712e-04
2024/01/04	15:28:26	ok	ok	361.0020	42.505	0.047757	21.81	64.031	12.263	53105946.392527	14	361.0690	5.75273e-05	2.37463e-04
2024/01/04	15:33:25	--	ok	360.6760	42.436	0.047757	21.81	64.031	12.263	52722776.034580	11	360.7674	5.70194e-05	2.37140e-04
2024/01/04	15:33:32	ok	ok	360.9840	42.503	0.047775	21.82	64.034	12.273	55630254.711022	12	361.1026	5.60454e-05	2.66573e-04
2024/01/04	15:38:31	--	ok	360.6640	42.433	0.047775	21.80	64.100	12.267	52001084.656913	13	360.7303	5.63694e-05	2.72408e-04
2024/01/04	15:38:38	ok	ok	360.9960	42.503	0.047794	21.81	64.094	12.275	50925902.802716	12	361.0802	5.74047e-05	2.08522e-04
2024/01/04	15:43:37	--	ok	360.6800	42.439	0.047794	21.81	64.062	12.269	54945636.157313	13	360.7695	5.70289e-05	2.17569e-04
2024/01/04	15:43:44	ok	ok	360.9800	42.500	0.047812	21.80	64.050	12.257	53544237.237521	12	361.0882	5.66319e-05	2.10653e-04
2024/01/04	15:48:43	--	ok	360.6440	42.429	0.047812	21.74	64.233	12.253	53567697.329895	11	360.7494	5.63940e-05	2.41984e-04
2024/01/04	15:48:50	ok	ok	361.0080	42.502	0.047832	21.77	64.250	12.275	53798503.378459	11	361.0978	5.75764e-05	1.95776e-04
2024/01/04	15:53:49	--	ok	360.6560	42.437	0.047832	21.61	64.341	12.183	52893433.834617	11	360.7693	5.59685e-05	2.04416e-04
2024/01/04	15:53:56	ok	ok	360.9920	42.501	0.047852	21.62	64.375	12.199	52048165.588628	14	361.0478	5.80373e-05	2.33536e-04
2024/01/04	15:58:55	--	ok	360.6680	42.432	0.047852	21.55	64.421	12.157	50472025.223957	13	360.7328	5.74933e-05	2.29451e-04
2024/01/04	15:59:02	ok	ok	360.9820	42.500	0.04787	21.55	64.421	12.157	50332314.989403	11	361.0822	5.69154e-05	2.17681e-04
2024/01/04	16:04:01	--	ok	360.6880	42.444	0.04787	21.57	64.292	12.142	49111621.188291	14	360.7442	5.78872e-05	2.18970e-04
2024/01/04	16:04:08	ok	ok	360.9720	42.503	0.047888	21.57	64.273	12.138	49561226.768480	11	361.0849	5.67324e-05	2.19063e-04
2024/01/04	16:09:07	--	ok	360.7000	42.439	0.047888	21.48	64.675	12.154	49624510.630518	12	360.8053	5.57325e-05	2.22974e-04
2024/01/04	16:09:14	ok	ok	360.9980	42.505	0.047904	21.51	64.659	12.172	48905709.971876	12	361.0868	5.78396e-05	2.12233e-04
2024/01/04	16:14:13	--	ok	360.6700	42.433	0.047904	21.47	64.927	12.192	49636181.925584	14	360.7698	5.63223e-05	2.12684e-04
2024/01/04	16:14:20	ok	ok	360.9800	42.503	0.047923	21.47	64.855	12.178	49931159.193910	10	361.0660	5.87631e-05	2.45107e-04
2024/01/04	16:19:19	--	ok	360.6540	42.435	0.047923	21.47	64.956	12.197	47981301.274539	11	360.7462	5.75503e-05	2.34314e-04
2024/01/04	16:19:26	ok	ok	361.0000	42.498	0.047942	21.44	64.952	12.178	47207700.451205	12	361.1127	5.66364e-05	2.40020e-04
2024/01/04	16:24:25	--	ok	360.6960	42.438	0.047942	21.48	65.061	12.227	46379076.442943	11	360.8061	5.62987e-05	2.39507e-04
2024/01/04	16:24:32	ok	ok	360.9760	42.500	0.047959	21.47	64.997	12.205	50003381.868523	10	361.1074	5.65525e-05	2.10136e-04
2024/01/04	16:29:31	--	ok	360.7040	42.446	0.047959	21.47	64.956	12.197	49286558.272430	11	360.8069	5.65897e-05	2.30331e-04
2024/01/04	16:29:38	ok	ok	360.9960	42.505	0.047975	21.52	64.918	12.230	50122694.241995	10	361.1382	5.65178e-05	2.60055e-04
2024/01/04	16:34:37	--	ok	360.7140	42.443	0.047975	21.48	64.959	12.207	48072230.468868	10	360.8276	5.63583e-05	2.32248e-04
2024/01/04	16:34:44	ok	ok	361.0060	42.506	0.047991	21.54	64.900	12.238	49984452.305785	12	361.1250	5.67386e-05	2.38613e-04
2024/01/04	16:39:43	--	ok	360.6980	42.440	0.047991	21.50	64.860	12.200	47832541.552338	13	360.8041	5.62474e-05	2.29714e-04
2024/01/04	16:39:50	ok	ok	361.0000	42.503	0.048008	21.54	64.869	12.232	50039434.491703	11	361.1460	5.63013e-05	2.10472e-04
2024/01/04	16:44:49	--	ok	360.6860	42.444	0.048008	21.48	64.878	12.192	49064311.408923	12	360.8143	5.58637e-05	2.19757e-04
2024/01/04	16:44:56	ok	ok	360.9560	42.498	0.048026	21.47	64.877	12.183	51677788.432170	12	361.1120	5.68525e-05	2.31281e-04
2024/01/04	16:49:55	--	ok	360.7080	42.447	0.048026	21.47	64.897	12.186	50159123.531903	11	360.8404	5.60628e-05	2.23167e-04
2024/01/04	16:50:02	ok	ok	360.9900	42.506	0.048042	21.52	64.804	12.208	52425252.835247	11	361.1094	5.77457e-05	2.57871e-04
2024/01/04	16:55:01	--	ok	360.7100	42.450	0.048042	21.50	64.851	12.198	49907462.816258	12	360.8300	5.66782e-05	2.29175e-04
2024/01/04	16:55:08	ok	ok	360.9960	42.511	0.048059	21.51	64.800	12.198	49599815.908717	12	361.1453	5.57920e-05	2.35671e-04
2024/01/04	17:00:07	--	ok	360.6880	42.440	0.048059	21.37	65.042	12.144	48721983.079586	13	360.7751	5.68217e-05	2.18829e-04
2024/01/04	17:00:14	ok	ok	361.0020	42.509	0.048076	21.38	64.941	12.134	46290513.062796	12	361.0973	5.72139e-05	2.48942e-04
2024/01/04	17:05:13	--	ok	360.6800	42.445	0.048076	21.27	64.982	12.064	49899756.614992	14	360.7569	5.79026e-05	2.75357e-04
2024/01/04	17:05:20	ok	ok	360.9960	42.516	0.048094	21.30	65.028	12.093	50534449.474701	13	361.1195	5.70576e-05	2.06479e-04
2024/01/04	17:10:19	--	ok	360.7420	42.462	0.048094	21.30	64.863	12.062	50054073.654409	13	360.8495	5.65622e-05	2.24456e-04
2024/01/04	17:10:26	ok	ok	361.0240	42.521	0.048109	21.36	64.782	12.086	50136495.487548	13	361.1438	5.69057e-05	2.22829e-04
2024/01/04	17:15:25	--	ok	360.7320	42.459	0.048109	21.33	64.828	12.074	50745166.053666	10	360.8322	5.73414e-05	2.40897e-04
2024/01/04	17:15:32	ok	ok	361.0080	42.518	0.048124	21.37	64.796	12.098	50769661.666725	12	361.1169	5.75332e-05	2.27841e-04
2024/01/04	17:20:31	--	ok	360.7420	42.462	0.048124	21.36	64.750	12.080	49248149.436215	14	360.7981	5.82469e-05	2.33340e-04
2024/01/04	17:20:38	ok	ok	361.0020	42.513	0.048138	21.36	64.639	12.059	49867367.784785	11	361.1287	5.65751e-05	2.25808e-04
2024/01/04	17:25:37	--	ok	360.7300	42.459	0.048138	21.36	64.671	12.065	49662065.068350	13	360.8400	5.67582e-05	2.13438e-04
2024/01/04	17:25:44	ok	ok	361.0000	42.519	0.048153	21.40	64.639	12.089	48629218.056628	11	361.1568	5.59459e-05	2.69148e-04
2024/01/04	17:30:43	--	ok	360.7560	42.465	0.048153	21.40	64.567	12.076	47965159.441088	13	360.8329	5.77742e-05	2.40357e-04
2024/01/04	17:30:50	ok	ok	360.9820	42.505	0.048167	21.40	64.547	12.072	52047689.678618	12	361.0967	5.73171e-05	2.16548e-04
2024/01/04	17:35:49	--	ok	360.7400	42.458	0.048167	21.41	64.590	12.089	49299584.007014	11	360.8667	5.62054e-05	2.39672e-04
2024/01/04	17:35:56	ok	ok	361.0040	42.512	0.048182	21.41	64.529	12.078	50509299.570011	12	361.1147	5.72355e-05	2.14819e-04
2024/01/04	17:40:55	--	ok	360.7440	42.459	0.048182	21.40	64.585	12.079	48307589.816191	12	360.8405	5.66843e-05	2.25109e-04
2024/01/04	17:41:02	ok	ok	360.9960	42.514	0.048196	21.44	64.562	12.105	51157410.051039	12	361.1382	5.68496e-05	2.17075e-04
2024/01/04	17:46:01	--	ok	360.7280	42.451	0.048196	21.42	64.501	12.082	48929506.007714	11	360.8429	5.64395e-05	2.35215e-04
2024/01/04	17:46:08	ok	ok	361.0240	42.519	0.048212	21.51	64.434	12.129	49264532.148410	12	361.1534	5.65835e-05	1.84012e-04
2024/01/04	17:51:07	--	ok	360.7400	42.450	0.048212	21.40	64.526	12.068	49713050.488422	15	360.8027	5.83134e-05	2.46775e-04
2024/01/04	17:51:14	ok	ok	361.0100	42.512	0.048226	21.44	64.483	12.090	50399085.096928	11	361.1371	5.68722e-05	2.39845e-04
2024/01/04	17:56:13	--	ok	360.7300	42.451	0.048226	21.37	64.561	12.054	51987918.807733	12	360.8233	5.80984e-05	2.57239e-04
2024/01/04	17:56:20	ok	ok	360.9940	42.511	0.048241	21.41	64.529	12.078	49533689.911960	11	361.0830	5.76895e-05	2.37711e-04
2024/01/04	18:01:19	--	ok	360.7440	42.454	0.048241	21.40	64.494	12.062	48244783.613988	13	360.8405	5.70157e-05	2.55965e-04
2024/01/04	18:01:26	ok	ok	361.0160	42.514	0.048256	21.44	64.401	12.074	51270150.818907	13	361.1237	5.77918e-05	1.93426e-04
2024/01/04	18:06:25	--	ok	360.7060	42.449	0.048256	21.30	64.620	12.017	51205251.951350	13	360.8012	5.82383e-05	2.36353e-04
2024/01/04	18:06:32	ok	ok	361.0180	42.513	0.048272	21.36	64.599	12.052	48726177.183945	11	361.1585	5.70234e-05	2.33836e-04
2024/01/04	18:11:31	--	ok	360.7260	42.457	0.048272	21.23	64.698	11.981	47553469.648313	12	360.8476	5.69755e-05	2.21949e-04
2024/01/04	18:11:38	ok	ok	361.0000	42.512	0.048288	21.20	64.640	11.952	50727154.682919	12	361.1635	5.50858e-05	2.11117e-04
2024/01/04	18:16:37	--	ok	360.7660	42.461	0.048288	21.16	64.622	11.919	49081088.166248	14	360.8360	5.76734e-05	2.57273e-04
2024/01/04	18:16:44	ok	ok	361.0140	42.516	0.0483	21.21	64.561	11.947	48759184.888279	11	361.1131	5.74230e-05	2.22692e-04
2024/01/04	18:21:43	--	ok	360.7480	42.467	0.0483	21.18	64.535	11.921	47041421.597517	14	360.7984	5.86320e-05	3.00730e-04
2024/01/04	18:21:49	ok	ok	361.0140	42.513	0.048315	21.20	64.479	11.922	49419589.820674	11	361.1232	5.68749e-05	2.16314e-04
2024/01/04	18:26:49	--	ok	360.7860	42.467	0.048315	21.24	64.361	11.930	46489717.064705	12	360.8900	5.70984e-05	2.26733e-04
2024/01/04	18:26:56	ok	ok	360.9960	42.511	0.048327	21.24	64.373	11.932	48987197.755571	12	361.1041	5.75191e-05	2.23401e-04
2024/01/04	18:31:55	--	ok	360.7680	42.464	0.048327	21.24	64.302	11.919	48594624.323527	13	360.8690	5.80197e-05	2.12499e-04
2024/01/04	18:32:01	ok	ok	360.9920	42.504	0.04834	21.27	64.318	11.940	50331219.059529	11	361.1037	5.70570e-05	2.09711e-04
2024/01/04	18:37:01	--	ok	360.7700	42.464	0.04834	21.30	64.273	11.952	49998424.423859	12	360.8845	5.67381e-05	2.13564e-04
2024/01/04	18:37:08	ok	ok	361.0180	42.510	0.048352	21.33	64.236	11.964	49456262.594160	12	361.1443	5.69378e-05	2.01299e-04
2024/01/04	18:42:07	--	ok	360.7820	42.461	0.048352	21.30	64.282	11.954	49691297.798564	13	360.8312	5.83072e-05	2.70537e-04
2024/01/04	18:42:14	ok	ok	361.0000	42.511	0.048365	21.33	64.218	11.960	49435131.364809	12	361.1034	5.72690e-05	2.13274e-04
2024/01/04	18:47:13	--	ok	360.7720	42.458	0.048365	21.33	64.164	11.950	48151442.056068	12	360.8932	5.66579e-05	2.18976e-04
2024/01/04	18:47:20	ok	ok	361.0120	42.512	0.048377	21.34	64.137	11.956	49842605.630931	11	361.1363	5.70578e-05	1.73439e-04
2024/01/04	18:52:19	--	ok	360.7580	42.466	0.048377	21.31	64.215	11.951	48493234.661606	12	360.8750	5.64330e-05	2.24543e-04
2024/01/04	18:52:26	ok	ok	361.0280	42.515	0.048391	21.34	64.169	11.962	47005704.410697	14	361.0943	5.91966e-05	3.20345e-04
2024/01/04	18:57:25	--	ok	360.7640	42.464	0.048391	21.36	64.160	11.970	46802086.602285	13	360.8622	5.79049e-05	2.33659e-04
2024/01/04	18:57:32	ok	ok	361.0120	42.513	0.048404	21.38	64.135	11.984	49256551.761517	14	361.0879	5.87244e-05	2.96322e-04
2024/01/04	19:02:32	--	ok	360.7900	42.464	0.048404	21.34	64.128	11.955	49020885.848825	13	360.9054	5.67185e-05	1.99055e-04
2024/01/04	19:02:39	ok	ok	361.0020	42.508	0.048416	21.34	64.076	11.945	50742788.471956	12	361.1468	5.71192e-05	2.43458e-04
2024/01/04	19:07:38	--	ok	360.7840	42.455	0.048416	21.33	64.105	11.939	48526286.840482	12	360.9008	5.68465e-05	1.80480e-04
2024/01/04	19:07:45	ok	ok	361.0020	42.506	0.048428	21.36	64.086	11.956	47942391.391654	11	361.1354	5.68145e-05	2.32503e-04
2024/01/04	19:12:44	--	ok	360.7700	42.455	0.048428	21.30	64.099	11.920	46974463.806819	13	360.8742	5.63580e-05	2.19144e-04
2024/01/04	19:12:51	ok	ok	360.9720	42.502	0.048441	21.33	64.105	11.939	49133631.754982	11	361.1288	5.65508e-05	2.21561e-04
2024/01/04	19:17:50	--	ok	360.7420	42.455	0.048441	21.23	64.237	11.896	48707930.976289	12	360.8541	5.67609e-05	2.29826e-04
2024/01/04	19:17:57	ok	ok	361.0140	42.510	0.048455	21.26	64.213	11.912	49231064.487000	11	361.1344	5.75226e-05	1.99287e-04
2024/01/04	19:22:56	--	ok	360.7840	42.463	0.048455	21.16	64.324	11.864	48952229.633002	12	360.9017	5.64747e-05	2.28831e-04
2024/01/04	19:23:03	ok	ok	361.0100	42.508	0.048467	21.20	64.254	11.881	48355224.729798	11	361.1519	5.63695e-05	2.06395e-04
2024/01/04	19:28:02	--	ok	360.7520	42.455	0.048467	21.10	64.306	11.822	46755538.282109	12	360.8614	5.57498e-05	1.90560e-04
2024/01/04	19:28:09	ok	ok	360.9920	42.510	0.048481	21.10	64.265	11.815	48283923.353811	11	361.1524	5.62781e-05	2.19173e-04
2024/01/04	19:33:08	ok	ok	360.8020	42.466	0.048481	21.16	64.103	11.823	48228656.244602	12	360.9185	5.65269e-05	1.98273e-04
2024/01/04	19:38:08	--	ok	360.6440	42.429	0.048481	21.20	64.059	11.845	46504264.628282	14	360.7098	5.89346e-05	2.31532e-04
2024/01/04	19:38:15	ok	ok	360.9900	42.502	0.048501	21.21	64.031	11.849	47994830.181908	11	361.1178	5.75301e-05	2.42701e-04
2024/01/04	19:43:14	--	ok	360.7940	42.459	0.048501	21.23	63.972	11.847	47111520.959363	13	360.8763	5.79598e-05	2.36717e-04
2024/01/04	19:43:20	ok	ok	361.0080	42.508	0.048513	21.26	63.989	11.870	48159365.059501	12	361.1462	5.66683e-05	2.10461e-04
2024/01/04	19:48:20	--	ok	360.7900	42.461	0.048513	21.24	64.018	11.866	47447084.326309	14	360.8524	5.87472e-05	2.56707e-04
2024/01/04	19:48:26	ok	ok	361.0460	42.512	0.048525	21.30	63.894	11.882	48500512.259034	12	361.2417	5.51393e-05	3.31192e-04
2024/01/04	19:53:26	--	ok	360.7940	42.460	0.048525	21.24	63.975	11.858	47249697.609298	12	360.9056	5.72211e-05	2.16542e-04
2024/01/04	19:53:33	ok	ok	361.0040	42.506	0.048536	21.28	63.934	11.878	49350585.007076	12	361.1369	5.60857e-05	2.40477e-04
2024/01/04	19:58:32	ok	ok	360.8220	42.466	0.048536	21.30	63.824	11.869	49313882.242086	12	360.9339	5.67717e-05	2.34684e-04
2024/01/04	20:03:32	--	ok	360.6520	42.425	0.048536	21.28	63.902	11.872	49167786.197148	14	360.7094	5.79311e-05	2.64090e-04
2024/01/04	20:03:39	ok	ok	361.0020	42.496	0.048556	21.30	63.885	11.880	46110527.408068	12	361.2098	5.41857e-05	4.00179e-04
2024/01/04	20:08:38	--	ok	360.7680	42.450	0.048556	21.30	63.844	11.872	48323731.368135	12	360.8692	5.72766e-05	2.28764e-04
2024/01/04	20:08:45	ok	ok	361.0360	42.508	0.048569	21.30	63.833	11.870	48422014.387928	12	361.1701	5.69414e-05	2.08442e-04
2024/01/04	20:13:44	ok	ok	360.8220	42.461	0.048569	21.31	63.847	11.882	48083261.510359	13	360.9112	5.73880e-05	2.30825e-04
2024/01/04	20:18:44	--	ok	360.6460	42.423	0.048569	21.30	63.801	11.865	46970844.957438	14	360.7118	5.83774e-05	2.74738e-04
2024/01/04	20:18:50	ok	ok	360.9920	42.493	0.048589	21.31	63.755	11.865	49497133.051074	11	361.1157	5.68585e-05	2.16497e-04
2024/01/04	20:23:50	--	ok	360.7800	42.453	0.048589	21.33	63.757	11.875	48572073.614857	13	360.8543	5.83066e-05	2.67344e-04
2024/01/04	20:23:57	ok	ok	361.0100	42.500	0.048601	21.37	63.755	11.904	49209700.452695	12	361.1518	5.69119e-05	2.06513e-04
2024/01/04	20:28:56	--	ok	360.7840	42.454	0.048601	21.21	63.961	11.836	46078110.663987	11	360.8972	5.71493e-05	2.32650e-04
2024/01/04	20:29:03	ok	ok	361.0280	42.500	0.048613	21.24	63.915	11.847	48299547.236760	12	361.1527	5.70010e-05	2.43915e-04
2024/01/04	20:34:02	--	ok	360.7960	42.451	0.048613	21.14	63.935	11.781	47549066.040794	12	360.9066	5.68702e-05	2.45154e-04
2024/01/04	20:34:09	ok	ok	360.9880	42.496	0.048624	21.16	63.949	11.795	47413258.853744	11	361.1340	5.63133e-05	2.10859e-04
2024/01/04	20:39:08	--	ok	360.7840	42.453	0.048624	21.10	63.948	11.756	46504820.595046	13	360.8449	5.88615e-05	3.03243e-04
2024/01/04	20:39:15	ok	ok	361.0440	42.508	0.048636	21.13	63.912	11.768	49790731.830691	10	361.1691	5.69543e-05	2.43422e-04
2024/01/04	20:44:14	ok	ok	360.8380	42.462	0.048636	21.20	63.761	11.789	46648012.719003	12	360.9440	5.69227e-05	2.20643e-04
2024/01/04	20:49:14	--	ok	360.6880	42.433	0.048636	21.24	63.709	11.809	48213387.162637	14	360.7442	5.89866e-05	2.66478e-04
2024/01/04	20:49:20	ok	ok	361.0020	42.496	0.048653	21.26	63.673	11.811	50475104.502304	11	361.1260	5.74222e-05	2.74287e-04
2024/01/04	20:54:20	ok	ok	360.8100	42.454	0.048653	21.24	63.691	11.806	50783903.644972	11	360.9002	5.73372e-05	2.23601e-04
2024/01/04	20:59:20	--	ok	360.6700	42.417	0.048653	21.33	63.583	11.842	49531894.520363	14	360.7383	5.78711e-05	2.39641e-04
2024/01/04	20:59:27	ok	ok	360.9940	42.486	0.048671	21.28	63.586	11.814	46943922.036706	11	361.0983	5.71871e-05	2.42286e-04
2024/01/04	21:04:26	ok	ok	360.8020	42.450	0.048671	21.33	63.601	11.846	49331722.897327	14	360.8616	5.81078e-05	2.58799e-04
2024/01/04	21:09:26	--	ok	360.6480	42.419	0.048671	21.33	63.592	11.844	47711287.457048	12	360.7489	5.68565e-05	2.48001e-04
2024/01/04	21:09:32	ok	ok	361.0280	42.493	0.048691	21.36	63.537	11.854	45858463.088446	12	361.0735	5.90613e-05	2.37488e-04
2024/01/04	21:14:32	--	ok	360.7900	42.444	0.048691	21.33	63.592	11.844	50809557.904935	12	360.8813	5.79386e-05	2.18583e-04
2024/01/04	21:14:38	ok	ok	361.0260	42.497	0.048703	21.37	63.549	11.865	49434212.393943	11	361.1496	5.72515e-05	2.20666e-04
2024/01/04	21:19:38	ok	ok	360.8100	42.447	0.048703	21.33	63.624	11.850	50404461.720990	13	360.8998	5.71824e-05	2.32805e-04
2024/01/04	21:24:38	--	ok	360.6340	42.404	0.048703	21.20	63.806	11.798	49979932.004567	13	360.6792	5.85074e-05	2.42214e-04
2024/01/04	21:24:45	ok	ok	360.9980	42.485	0.048724	21.21	63.737	11.794	51555940.526182	11	361.1379	5.67552e-05	2.49662e-04
2024/01/04	21:29:44	--	ok	360.7780	42.447	0.048724	21.13	63.842	11.755	46766525.721994	13	360.8326	5.88010e-05	2.73169e-04
2024/01/04	21:29:50	ok	ok	361.0100	42.491	0.048736	21.16	63.766	11.761	49234548.608164	11	361.1353	5.68690e-05	2.49369e-04
2024/01/04	21:34:50	ok	ok	360.8140	42.448	0.048736	21.13	63.720	11.733	49257836.667764	12	360.9249	5.70940e-05	2.14763e-04
2024/01/04	21:39:50	--	ok	360.7040	42.417	0.048736	21.20	63.578	11.756	50478655.153363	13	360.7884	5.71783e-05	2.30608e-04
2024/01/04	21:39:57	ok	ok	360.9900	42.485	0.048752	21.21	63.572	11.764	50694032.666978	12	361.1224	5.70606e-05	2.57136e-04
2024/01/04	21:44:56	ok	ok	360.8200	42.444	0.048752	21.24	63.537	11.777	49165332.573685	14	360.8726	5.85518e-05	2.50434e-04
2024/01/04	21:49:56	--	ok	360.6640	42.405	0.048752	21.24	63.467	11.764	49344875.994226	11	360.7909	5.66666e-05	2.24946e-04
2024/01/04	21:50:03	ok	ok	361.0100	42.483	0.048771	21.27	63.439	11.777	44271634.380913	11	361.1220	5.67535e-05	2.20833e-04
2024/01/04	21:55:02	ok	ok	360.8040	42.440	0.048771	21.21	63.513	11.753	48873693.542335	12	360.9342	5.63387e-05	2.30911e-04
2024/01/04	22:00:02	--	ok	360.6860	42.412	0.048771	21.27	63.471	11.783	49438233.878623	12	360.7661	5.76872e-05	2.77593e-04
2024/01/04	22:00:08	ok	ok	361.0080	42.477	0.048789	21.28	63.462	11.791	53702148.717184	13	361.1029	5.79921e-05	2.51569e-04
2024/01/04	22:05:08	ok	ok	360.8280	42.443	0.048789	21.30	63.436	11.797	50582419.380806	14	360.8907	5.86404e-05	2.51177e-04
2024/01/04	22:10:08	--	ok	360.6940	42.407	0.048789	21.33	63.418	11.812	50498128.186224	14	360.7467	5.82028e-05	2.59829e-04
2024/01/04	22:10:14	ok	ok	361.0020	42.476	0.048806	21.33	63.389	11.806	49925271.254898	11	361.1198	5.72052e-05	2.37777e-04
2024/01/04	22:15:14	ok	ok	360.8360	42.437	0.048806	21.38	63.421	11.850	49934672.216983	14	360.8765	5.88201e-05	2.86735e-04
2024/01/04	22:20:14	--	ok	360.6880	42.411	0.048806	21.40	63.352	11.849	49405010.352448	14	360.7578	5.79077e-05	2.55152e-04
2024/01/04	22:20:20	ok	ok	360.9920	42.475	0.048823	21.38	63.267	11.822	48983446.354422	11	361.1212	5.68867e-05	2.13469e-04
2024/01/04	22:25:20	ok	ok	360.8040	42.430	0.048823	21.37	63.326	11.824	49862647.134410	14	360.8499	5.90224e-05	2.76797e-04
2024/01/04	22:30:20	--	ok	360.6140	42.388	0.048823	21.26	63.468	11.773	51427002.514460	13	360.6846	5.84879e-05	2.65946e-04
2024/01/04	22:30:26	ok	ok	361.0360	42.484	0.048845	21.30	63.517	11.812	51148820.129192	11	361.1715	5.62738e-05	2.35628e-04
2024/01/04	22:35:26	--	ok	360.7980	42.430	0.048845	21.14	63.641	11.727	46953693.768063	13	360.8529	5.98127e-05	2.41089e-04
2024/01/04	22:35:33	ok	ok	361.0060	42.474	0.048856	21.17	63.665	11.752	48126326.594327	12	361.1315	5.71696e-05	2.24506e-04
2024/01/04	22:40:32	ok	ok	360.8280	42.438	0.048856	21.16	63.572	11.725	47701884.068572	12	360.9317	5.65661e-05	2.34198e-04
2024/01/04	22:45:32	--	ok	360.7220	42.416	0.048856	21.26	63.345	11.751	49496554.670839	14	360.7878	5.88453e-05	2.47486e-04
2024/01/04	22:45:39	ok	ok	360.9940	42.471	0.048872	21.30	63.334	11.778	48540547.206693	11	361.1421	5.61755e-05	2.08406e-04
2024/01/04	22:50:38	ok	ok	360.8260	42.443	0.048872	21.30	63.313	11.774	48923723.127211	13	360.9283	5.70897e-05	2.37780e-04
2024/01/04	22:55:38	--	ok	360.7040	42.409	0.048872	21.30	63.325	11.776	47535524.148199	12	360.7927	5.70636e-05	2.25891e-04
2024/01/04	22:55:45	ok	ok	361.0020	42.470	0.048888	21.31	63.294	11.779	48447971.269947	13	361.2041	5.45049e-05	3.74612e-04
2024/01/04	23:00:44	ok	ok	360.8220	42.433	0.048888	21.34	63.331	11.806	47448462.964725	14	360.8924	5.81490e-05	2.59332e-04
2024/01/04	23:05:44	--	ok	360.7000	42.406	0.048888	21.38	63.185	11.806	48088621.117985	12	360.8137	5.66387e-05	2.45664e-04
2024/01/04	23:05:51	ok	ok	361.0020	42.470	0.048905	21.38	63.185	11.806	47235363.308909	12	361.1322	5.70741e-05	2.43015e-04
2024/01/04	23:10:50	ok	ok	360.8280	42.431	0.048905	21.40	63.261	11.831	47179278.683340	12	360.9339	5.68991e-05	2.37024e-04
2024/01/04	23:15:50	--	ok	360.6780	42.394	0.048905	21.37	63.224	11.805	47674701.748640	11	360.7697	5.81617e-05	2.40176e-04
2024/01/04	23:15:57	ok	ok	360.9980	42.465	0.048923	21.40	63.207	11.821	48667954.707215	11	361.1156	5.70762e-05	2.36829e-04
2024/01/04	23:20:56	ok	ok	360.8360	42.435	0.048923	21.38	63.226	11.814	47716703.692597	13	360.8889	5.93406e-05	2.54059e-04
2024/01/04	23:25:56	--	ok	360.7120	42.403	0.048923	21.45	63.157	11.850	46896426.229754	13	360.8072	5.71691e-05	2.10502e-04
2024/01/04	23:26:03	ok	ok	360.9960	42.469	0.048939	21.44	63.105	11.832	46877822.941443	11	361.1202	5.73283e-05	2.37414e-04
2024/01/04	23:31:02	ok	ok	360.8180	42.425	0.048939	21.41	63.230	11.835	48285210.860194	12	360.9142	5.74739e-05	2.53791e-04
2024/01/04	23:36:02	--	ok	360.6900	42.392	0.048939	21.42	63.111	11.822	46486226.230528	12	360.7831	5.72370e-05	2.46752e-04
2024/01/04	23:36:09	ok	ok	360.9820	42.466	0.048957	21.47	63.088	11.847	48655653.689685	12	361.1205	5.74848e-05	2.20385e-04
2024/01/04	23:41:08	--	ok	360.7640	42.420	0.048957	21.30	63.293	11.770	46795842.532733	13	360.8498	5.83692e-05	2.40798e-04
2024/01/04	23:41:14	ok	ok	361.0400	42.473	0.04897	21.34	63.320	11.804	47321391.108069	11	361.1624	5.73601e-05	2.43471e-04
2024/01/04	23:46:14	ok	ok	360.8160	42.425	0.04897	21.23	63.444	11.749	47004824.308784	12	360.9344	5.72917e-05	2.43646e-04
2024/01/04	23:51:14	--	ok	360.7000	42.394	0.04897	21.23	63.371	11.735	46387771.049380	14	360.7552	5.87201e-05	2.72335e-04
2024/01/04	23:51:21	ok	ok	361.0080	42.468	0.048986	21.23	63.349	11.731	46548465.798981	11	361.1449	5.71393e-05	2.43840e-04
2024/01/04	23:56:20	ok	ok	360.8640	42.436	0.048986	21.33	63.073	11.747	46662519.621489	12	360.9674	5.74885e-05	2.42265e-04
2024/01/05	00:01:20	--	ok	360.7360	42.411	0.048986	21.34	63.157	11.774	48516487.987111	13	360.8334	5.73508e-05	2.32658e-04
2024/01/05	00:01:27	ok	ok	360.9820	42.460	0.049001	21.36	63.119	11.776	48079127.932455	12	361.1221	5.74637e-05	2.53244e-04
2024/01/05	00:06:26	ok	ok	360.8400	42.433	0.049001	21.36	63.151	11.782	46446255.865103	12	360.9300	5.76722e-05	2.34286e-04
2024/01/05	00:11:26	--	ok	360.7180	42.401	0.049001	21.37	63.174	11.795	47800933.731211	11	360.8213	5.68698e-05	2.43540e-04
2024/01/05	00:11:33	ok	ok	361.0100	42.468	0.049017	21.40	63.116	11.804	49185139.881009	12	361.1526	5.68636e-05	2.14063e-04
2024/01/05	00:16:32	ok	ok	360.8120	42.423	0.049017	21.37	63.050	11.772	46693145.386800	12	360.9341	5.75982e-05	2.33289e-04
2024/01/05	00:21:32	--	ok	360.6960	42.395	0.049017	21.40	63.096	11.801	46149948.201674	13	360.8008	5.74513e-05	2.34137e-04
2024/01/05	00:21:39	ok	ok	361.0020	42.459	0.049034	21.42	63.000	11.801	49263847.927128	11	361.1546	5.66625e-05	2.33775e-04
2024/01/05	00:26:38	ok	ok	360.8340	42.426	0.049034	21.42	63.070	11.814	46548846.242290	13	360.9279	5.76514e-05	2.43654e-04
2024/01/05	00:31:38	--	ok	360.7180	42.397	0.049034	21.41	63.078	11.806	47408049.704125	11	360.8393	5.67667e-05	2.37596e-04
2024/01/05	00:31:45	ok	ok	360.9720	42.454	0.04905	21.40	63.055	11.793	46123416.065845	11	361.0909	5.80392e-05	2.30287e-04
2024/01/05	00:36:44	ok	ok	360.8320	42.427	0.04905	21.41	63.069	11.805	47315784.027779	12	360.9521	5.62724e-05	2.28533e-04
2024/01/05	00:41:44	--	ok	360.7060	42.400	0.04905	21.40	63.137	11.808	46618949.695935	11	360.8235	5.69586e-05	2.45240e-04
2024/01/05	00:41:51	ok	ok	360.9980	42.459	0.049066	21.41	63.110	11.812	47638373.299298	11	361.1389	5.70141e-05	2.39334e-04
2024/01/05	00:46:50	ok	ok	360.8280	42.425	0.049066	21.36	63.107	11.774	47475435.795191	12	360.9470	5.61869e-05	2.31267e-04
2024/01/05	00:51:50	--	ok	360.6940	42.396	0.049066	21.31	63.244	11.770	47189826.399420	13	360.7642	5.82558e-05	2.60294e-04
2024/01/05	00:51:57	ok	ok	361.0060	42.462	0.049083	21.33	63.165	11.764	48143672.525649	11	361.1552	5.71122e-05	2.34743e-04
2024/01/05	00:56:56	--	ok	360.7940	42.417	0.049083	21.24	63.281	11.730	46204476.216909	12	360.9039	5.76408e-05	2.83205e-04
2024/01/05	00:57:03	ok	ok	361.0020	42.456	0.049095	21.23	63.258	11.714	47695349.129110	13	361.0679	5.95357e-05	3.12492e-04
2024/01/05	01:02:02	ok	ok	360.8560	42.428	0.049095	21.17	63.320	11.688	47793588.278669	12	360.9473	5.77846e-05	2.35671e-04
2024/01/05	01:07:02	--	ok	360.7480	42.405	0.049095	21.26	63.101	11.705	48805273.396458	12	360.8560	5.74877e-05	2.41262e-04
2024/01/05	01:07:09	ok	ok	361.0020	42.454	0.049109	21.26	63.110	11.707	48000452.955150	12	361.2381	5.36574e-05	4.67732e-04
2024/01/05	01:12:08	ok	ok	360.8640	42.425	0.049109	21.31	63.000	11.725	46750422.601519	12	360.9663	5.73475e-05	2.38816e-04
2024/01/05	01:17:08	--	ok	360.7380	42.406	0.049109	21.33	62.950	11.724	47609811.585979	13	360.8657	5.74009e-05	2.24291e-04
2024/01/05	01:17:15	ok	ok	361.0180	42.458	0.049123	21.37	62.927	11.749	47967017.457883	11	361.1542	5.70177e-05	2.26415e-04
2024/01/05	01:22:14	ok	ok	360.8620	42.427	0.049123	21.33	62.991	11.732	47561742.523366	14	360.9277	5.86882e-05	2.67097e-04
2024/01/05	01:27:14	--	ok	360.7440	42.404	0.049123	21.38	62.919	11.757	48243046.682411	12	360.8687	5.76927e-05	2.53466e-04
2024/01/05	01:27:21	ok	ok	360.9940	42.455	0.049137	21.41	62.956	11.784	51279805.120746	12	361.1365	5.72509e-05	2.34996e-04
2024/01/05	01:32:20	ok	ok	360.8600	42.426	0.049137	21.38	62.972	11.767	48451171.071263	12	360.9721	5.69051e-05	2.30108e-04
2024/01/05	01:37:20	--	ok	360.7480	42.403	0.049137	21.42	62.959	11.793	46287677.529181	13	360.8536	5.70992e-05	2.39023e-04
2024/01/05	01:37:27	ok	ok	360.9860	42.447	0.049151	21.38	62.910	11.755	46997494.093736	12	361.1456	5.60090e-05	2.21534e-04
2024/01/05	01:42:26	ok	ok	360.8280	42.418	0.049151	21.41	62.927	11.778	48110701.528034	13	360.9530	5.70331e-05	2.31957e-04
2024/01/05	01:47:26	--	ok	360.7100	42.390	0.049151	21.37	62.969	11.757	48311064.817719	11	360.8302	5.68863e-05	2.34230e-04
2024/01/05	01:47:32	ok	ok	361.0060	42.453	0.049167	21.38	62.960	11.764	46774708.061345	11	361.1425	5.70295e-05	2.59690e-04
2024/01/05	01:52:32	ok	ok	360.8520	42.424	0.049167	21.40	62.933	11.770	47784734.059283	13	360.9574	5.77636e-05	2.39785e-04
2024/01/05	01:57:32	--	ok	360.7380	42.396	0.049167	21.40	62.913	11.766	49258955.517952	13	360.8570	5.77785e-05	2.30935e-04
2024/01/05	01:57:39	ok	ok	361.0180	42.458	0.049182	21.45	62.901	11.802	46612774.555576	12	361.1322	5.76456e-05	2.39047e-04
2024/01/05	02:02:38	ok	ok	360.8620	42.423	0.049182	21.41	62.914	11.776	46483915.897814	12	360.9782	5.68610e-05	2.55945e-04
2024/01/05	02:07:38	--	ok	360.7100	42.385	0.049182	21.23	63.146	11.694	45317665.883074	12	360.8047	5.77495e-05	2.41912e-04
2024/01/05	02:07:44	ok	ok	361.0060	42.456	0.049198	21.30	63.119	11.738	46728747.788634	13	361.0284	6.07807e-05	4.73491e-04
2024/01/05	02:12:44	ok	ok	360.8520	42.420	0.049198	21.21	63.143	11.684	46176559.158162	11	360.9500	5.68270e-05	2.30074e-04
2024/01/05	02:17:44	--	ok	360.7480	42.396	0.049198	21.24	62.986	11.675	47651506.756942	12	360.8723	5.72025e-05	2.41980e-04
2024/01/05	02:17:51	ok	ok	360.9900	42.448	0.049212	21.27	62.972	11.691	45937926.869348	11	361.1224	5.68078e-05	2.38403e-04
2024/01/05	02:22:50	ok	ok	360.8720	42.420	0.049212	21.34	62.892	11.724	47578607.421933	13	360.9701	5.81272e-05	2.37952e-04
2024/01/05	02:27:50	--	ok	360.7540	42.398	0.049212	21.34	62.853	11.717	48015211.255687	11	360.8783	5.66784e-05	2.58528e-04
2024/01/05	02:27:57	ok	ok	361.0060	42.451	0.049226	21.37	62.858	11.736	48240195.141804	13	361.0810	5.94971e-05	2.98760e-04
2024/01/05	02:32:56	ok	ok	360.8660	42.419	0.049226	21.40	62.850	11.755	46742513.418564	12	360.9673	5.73230e-05	2.51776e-04
2024/01/05	02:37:56	--	ok	360.7720	42.395	0.049226	21.41	62.844	11.763	45612280.432786	12	360.8485	5.82602e-05	2.70463e-04
2024/01/05	02:38:02	ok	ok	360.9900	42.446	0.049239	21.40	62.840	11.753	48276021.266136	11	361.1161	5.73624e-05	2.47321e-04
2024/01/05	02:43:02	ok	ok	360.8740	42.411	0.049239	21.41	62.823	11.759	47901660.727622	12	360.9207	5.96246e-05	2.44942e-04
2024/01/05	02:48:02	--	ok	360.7500	42.392	0.049239	21.38	62.881	11.750	47984247.531349	12	360.8595	5.73300e-05	2.37364e-04
2024/01/05	02:48:09	ok	ok	360.9660	42.439	0.049253	21.38	62.837	11.741	49381997.995996	9	361.1039	5.73540e-05	2.76779e-04
2024/01/05	02:53:08	ok	ok	360.8720	42.416	0.049253	21.42	62.805	11.764	48867150.519734	13	360.9827	5.71609e-05	2.29254e-04
2024/01/05	02:58:08	--	ok	360.7500	42.393	0.049253	21.41	62.722	11.740	48049675.258119	12	360.8768	5.66435e-05	2.28965e-04
2024/01/05	02:58:15	ok	ok	361.0220	42.451	0.049267	21.47	62.773	11.787	48681373.277834	11	361.1464	5.73430e-05	2.14119e-04
2024/01/05	03:03:14	ok	ok	360.8680	42.417	0.049267	21.45	62.730	11.770	47686764.301604	13	360.9622	5.76029e-05	2.45921e-04
2024/01/05	03:08:14	--	ok	360.7580	42.394	0.049267	21.47	62.712	11.776	46025572.287007	13	360.8531	5.77552e-05	2.50610e-04
2024/01/05	03:08:21	ok	ok	361.0460	42.452	0.04928	21.52	62.670	11.806	48923616.741255	12	361.1640	5.71905e-05	2.15718e-04
2024/01/05	03:13:20	ok	ok	360.8560	42.411	0.04928	21.40	62.933	11.770	47295515.685786	13	360.9466	5.78698e-05	2.17556e-04
2024/01/05	03:18:20	--	ok	360.7000	42.375	0.04928	21.30	63.027	11.721	47889967.227521	13	360.8143	5.72258e-05	2.08189e-04
2024/01/05	03:18:27	ok	ok	361.0020	42.445	0.049297	21.30	62.977	11.711	46641427.282043	11	361.1476	5.64858e-05	2.04389e-04
2024/01/05	03:23:26	ok	ok	360.8560	42.412	0.049297	21.23	63.005	11.668	47337997.016889	13	360.9493	5.81084e-05	2.02621e-04
2024/01/05	03:28:26	--	ok	360.7540	42.392	0.049297	21.24	62.927	11.664	46087050.371606	14	360.8238	5.82809e-05	2.47738e-04
2024/01/05	03:28:33	ok	ok	360.9780	42.436	0.049311	21.24	62.895	11.658	48228115.506168	12	361.0746	5.82384e-05	2.52133e-04
2024/01/05	03:33:32	ok	ok	360.8900	42.431	0.049311	21.31	62.785	11.685	46711166.963182	13	360.9582	5.83656e-05	2.62532e-04
2024/01/05	03:38:32	ok	ok	360.8040	42.399	0.049311	21.38	62.745	11.724	47566075.877297	11	360.9090	5.72059e-05	2.34580e-04
2024/01/05	03:43:32	--	ok	360.6900	42.376	0.049311	21.36	62.741	11.705	47375222.476344	12	360.8032	5.73248e-05	2.36694e-04
2024/01/05	03:43:39	ok	ok	361.0280	42.442	0.049329	21.37	62.744	11.715	47462943.248790	11	361.1318	5.76204e-05	2.55229e-04
2024/01/05	03:48:38	ok	ok	360.8760	42.415	0.049329	21.38	62.777	11.730	49661615.764890	12	360.9910	5.69454e-05	2.28148e-04
2024/01/05	03:53:38	--	ok	360.7860	42.386	0.049329	21.42	62.725	11.749	49524453.863958	11	360.9050	5.64943e-05	2.31150e-04
2024/01/05	03:53:44	ok	ok	361.0300	42.442	0.049341	21.42	62.643	11.734	47505557.291930	12	361.1332	5.76018e-05	2.51512e-04
2024/01/05	03:58:44	ok	ok	360.8540	42.406	0.049341	21.41	62.712	11.738	48513782.903342	12	360.9480	5.70188e-05	2.32762e-04
2024/01/05	04:03:44	--	ok	360.7600	42.382	0.049341	21.40	62.699	11.726	47498957.980711	12	360.8512	5.75091e-05	2.46147e-04
2024/01/05	04:03:51	ok	ok	360.9740	42.433	0.049354	21.42	62.684	11.742	49085334.089557	11	361.1190	5.72229e-05	2.30124e-04
2024/01/05	04:08:50	ok	ok	360.8740	42.411	0.049354	21.44	62.707	11.757	46498697.485987	12	360.9830	5.69757e-05	2.49270e-04
2024/01/05	04:13:50	--	ok	360.7600	42.383	0.049354	21.41	62.722	11.740	46649468.271895	12	360.8865	5.71548e-05	2.32116e-04
2024/01/05	04:13:57	ok	ok	361.0260	42.441	0.049368	21.45	62.638	11.753	49466626.074943	11	361.1490	5.68942e-05	2.20343e-04
2024/01/05	04:18:56	ok	ok	360.8600	42.412	0.049368	21.41	62.702	11.736	47074840.960451	10	360.9731	5.70939e-05	2.63269e-04
2024/01/05	04:23:56	--	ok	360.7340	42.379	0.049368	21.30	62.895	11.696	48324785.424166	13	360.8038	5.82764e-05	2.52843e-04
2024/01/05	04:24:03	ok	ok	360.9960	42.437	0.049382	21.30	62.864	11.690	48746726.240358	11	361.1441	5.73140e-05	2.44469e-04
2024/01/05	04:29:02	ok	ok	360.8420	42.403	0.049382	21.18	62.945	11.628	46106300.713250	11	360.9655	5.68947e-05	2.31834e-04
2024/01/05	04:34:02	--	ok	360.7220	42.377	0.049382	21.17	62.922	11.615	46949557.646854	11	360.8287	5.74372e-05	2.39617e-04
2024/01/05	04:34:08	ok	ok	361.0000	42.443	0.049398	21.16	62.919	11.605	49019162.563792	11	361.1244	5.72026e-05	2.21301e-04
2024/01/05	04:39:08	ok	ok	360.8720	42.415	0.049398	21.10	62.940	11.571	46548189.458130	10	360.9911	5.67064e-05	2.39638e-04
2024/01/05	04:44:08	ok	ok	360.8000	42.394	0.049398	21.13	62.800	11.563	47881048.811499	12	360.8494	5.91554e-05	2.58271e-04
2024/01/05	04:49:08	--	ok	360.7300	42.377	0.049398	21.20	62.754	11.603	48207259.319141	11	360.8440	5.71957e-05	2.43394e-04
2024/01/05	04:49:15	ok	ok	360.9840	42.436	0.049413	21.24	62.638	11.611	46728187.839368	11	361.1253	5.70361e-05	2.57156e-04
2024/01/05	04:54:14	ok	ok	360.8560	42.408	0.049413	21.20	62.693	11.592	45115061.655892	14	360.9145	5.86237e-05	2.87690e-04
2024/01/05	04:59:14	--	ok	360.7760	42.387	0.049413	21.24	62.699	11.622	45669409.483907	12	360.8500	5.87031e-05	2.59407e-04
2024/01/05	04:59:21	ok	ok	361.0240	42.446	0.049425	21.28	62.594	11.629	47807289.680666	14	361.0625	6.08139e-05	2.91741e-04
2024/01/05	05:04:20	ok	ok	360.8840	42.408	0.049425	21.26	62.652	11.622	45357125.107220	12	361.0043	5.62852e-05	2.33567e-04
2024/01/05	05:09:20	ok	ok	360.8100	42.393	0.049425	21.23	62.667	11.605	48778126.784429	11	360.9131	5.72120e-05	2.38180e-04
2024/01/05	05:14:20	--	ok	360.7140	42.368	0.049425	21.24	62.547	11.594	46380182.324465	10	360.8289	5.69563e-05	2.34752e-04
2024/01/05	05:14:27	ok	ok	360.9900	42.432	0.049441	21.28	62.502	11.612	45641963.390375	12	361.0607	5.99108e-05	3.30878e-04
2024/01/05	05:19:26	ok	ok	360.8880	42.409	0.049441	21.27	62.603	11.622	45922804.877800	12	360.9977	5.69823e-05	2.39257e-04
2024/01/05	05:24:26	--	ok	360.7760	42.387	0.049441	21.21	62.654	11.594	45749082.645124	10	360.8909	5.69662e-05	2.63967e-04
2024/01/05	05:24:33	ok	ok	360.9780	42.427	0.049454	21.24	62.629	11.609	46592480.285147	13	361.0447	5.96758e-05	3.50224e-04
2024/01/05	05:29:32	ok	ok	360.8580	42.402	0.049454	21.14	62.744	11.562	47939694.283316	13	360.9320	5.84512e-05	2.68034e-04
2024/01/05	05:34:32	--	ok	360.7460	42.375	0.049454	21.04	62.837	11.511	47286265.015943	11	360.8742	5.68373e-05	2.42947e-04
2024/01/05	05:34:39	ok	ok	361.0440	42.434	0.049468	21.10	62.766	11.539	46666730.600203	11	361.1481	5.79182e-05	2.44195e-04
2024/01/05	05:39:38	ok	ok	360.8640	42.407	0.049468	20.98	62.846	11.475	46371566.396027	11	361.0073	5.60449e-05	2.41857e-04
2024/01/05	05:44:38	--	ok	360.7500	42.380	0.049468	20.91	62.853	11.431	47325643.449981	10	360.8778	5.64785e-05	2.35711e-04
2024/01/05	05:44:45	ok	ok	360.9900	42.435	0.049482	20.90	62.882	11.427	43635549.936346	12	361.2557	5.33917e-05	5.38517e-04
2024/01/05	05:49:44	ok	ok	360.9120	42.417	0.049482	20.98	62.634	11.437	43285098.297357	13	360.9619	5.99932e-05	3.12708e-04
2024/01/05	05:54:44	ok	ok	360.8360	42.393	0.049482	21.04	62.551	11.459	45281344.946582	10	360.9675	5.72864e-05	2.35789e-04
2024/01/05	05:59:44	--	ok	360.7660	42.380	0.049482	21.04	62.551	11.459	44713225.774629	12	360.8442	5.87418e-05	2.83535e-04
2024/01/05	05:59:50	ok	ok	361.0280	42.438	0.049495	21.07	62.588	11.485	46141960.762867	12	361.1547	5.69504e-05	2.25252e-04
2024/01/05	06:04:50	ok	ok	360.9040	42.412	0.049495	21.04	62.583	11.465	45758732.908094	12	360.9990	5.70105e-05	2.63611e-04
2024/01/05	06:09:50	ok	ok	360.8120	42.385	0.049495	21.01	62.629	11.455	46516271.192451	12	360.9397	5.65063e-05	2.30794e-04
2024/01/05	06:14:50	--	ok	360.7320	42.371	0.049495	21.03	62.570	11.453	46112213.909517	13	360.8201	5.73158e-05	2.25559e-04
2024/01/05	06:14:57	ok	ok	361.0400	42.436	0.04951	21.07	62.567	11.481	45922988.430585	11	361.1549	5.70559e-05	2.75428e-04
2024/01/05	06:19:56	ok	ok	360.8900	42.409	0.04951	21.01	62.557	11.442	45143228.667510	12	360.9900	5.79160e-05	2.39642e-04
2024/01/05	06:24:56	ok	ok	360.8080	42.382	0.04951	21.01	62.585	11.447	44625018.697693	12	360.9227	5.78458e-05	2.58975e-04
2024/01/05	06:29:56	--	ok	360.7140	42.358	0.04951	21.00	62.583	11.438	45630253.339398	12	360.8096	5.79645e-05	2.37851e-04
2024/01/05	06:30:03	ok	ok	361.0380	42.428	0.049526	21.00	62.565	11.435	43707047.891827	12	361.1057	5.90702e-05	2.79454e-04
2024/01/05	06:35:02	ok	ok	360.8560	42.395	0.049526	20.84	62.809	11.375	44959617.794478	11	360.9622	5.70000e-05	2.39840e-04
2024/01/05	06:40:02	--	ok	360.7640	42.372	0.049526	20.82	62.754	11.347	48102079.077843	11	360.8870	5.62956e-05	2.43578e-04
2024/01/05	06:40:08	ok	ok	360.9960	42.422	0.049539	20.79	62.739	11.325	47476992.620803	11	361.1164	5.76272e-05	2.49888e-04
2024/01/05	06:45:08	ok	ok	360.8740	42.396	0.049539	20.67	62.869	11.275	45889793.931304	13	360.9979	5.71892e-05	2.47990e-04
2024/01/05	06:50:08	--	ok	360.7820	42.378	0.049539	20.64	62.876	11.257	46390926.765799	10	360.9081	5.72539e-05	2.49855e-04
2024/01/05	06:50:14	ok	ok	361.0240	42.440	0.049551	20.66	62.795	11.253	41497464.273445	10	361.1554	5.66652e-05	2.56384e-04
2024/01/05	06:55:14	ok	ok	360.9300	42.411	0.049551	20.70	62.602	11.246	43542395.980896	11	361.0373	5.71497e-05	2.66213e-04
2024/01/05	07:00:14	ok	ok	360.8600	42.400	0.049551	20.73	62.597	11.263	44019499.359242	11	360.9867	5.68173e-05	2.52177e-04
2024/01/05	07:05:14	--	ok	360.7860	42.378	0.049551	20.69	62.617	11.238	46852021.097329	12	360.8784	5.82008e-05	2.55319e-04
2024/01/05	07:05:21	ok	ok	361.0260	42.429	0.049563	20.72	62.644	11.263	44306693.748344	12	361.1266	5.77809e-05	2.47773e-04
2024/01/05	07:10:20	ok	ok	360.9060	42.406	0.049563	20.70	62.580	11.242	44654406.322712	12	360.9631	5.91578e-05	2.73590e-04
2024/01/05	07:15:20	ok	ok	360.8360	42.391	0.049563	20.73	62.565	11.257	45607577.347630	12	360.9508	5.69412e-05	2.46892e-04
2024/01/05	07:20:20	--	ok	360.7660	42.373	0.049563	20.73	62.565	11.257	42845947.990677	12	360.8683	5.68203e-05	2.70550e-04
2024/01/05	07:20:27	ok	ok	361.0180	42.428	0.049576	20.76	62.519	11.268	43835205.164108	12	361.1530	5.71204e-05	2.39317e-04
2024/01/05	07:25:26	ok	ok	360.9020	42.401	0.049576	20.73	62.464	11.239	45927693.266358	11	361.0145	5.77437e-05	2.45886e-04
2024/01/05	07:30:26	ok	ok	360.8520	42.390	0.049576	20.73	62.484	11.243	44730706.851504	12	360.9591	5.68255e-05	2.26909e-04
2024/01/05	07:35:26	--	ok	360.7380	42.361	0.049576	20.64	62.661	11.219	43980518.212134	11	360.8688	5.68493e-05	2.35795e-04
2024/01/05	07:35:33	ok	ok	361.0260	42.427	0.04959	20.67	62.606	11.228	43194403.152813	11	361.1293	5.77362e-05	2.75316e-04
2024/01/05	07:40:32	ok	ok	360.8720	42.399	0.04959	20.53	62.652	11.142	45909744.817057	11	360.9851	5.76922e-05	2.61775e-04
2024/01/05	07:45:32	ok	ok	360.8040	42.376	0.04959	20.49	62.725	11.127	43891811.747630	11	360.8896	5.80677e-05	2.31582e-04
2024/01/05	07:50:32	--	ok	360.7040	42.363	0.04959	20.43	62.693	11.086	45304231.706672	11	360.8057	5.78368e-05	2.76737e-04
2024/01/05	07:50:39	ok	ok	361.0460	42.433	0.049607	20.43	62.693	11.086	41333268.973757	12	361.1341	5.85949e-05	2.43790e-04
2024/01/05	07:55:38	ok	ok	360.9200	42.406	0.049607	20.43	62.621	11.073	44241546.938736	11	361.0336	5.74142e-05	2.84218e-04
2024/01/05	08:00:38	ok	ok	360.8640	42.391	0.049607	20.52	62.487	11.104	43537307.084005	10	360.9998	5.61254e-05	2.82956e-04
2024/01/05	08:05:38	ok	ok	360.8280	42.380	0.049607	20.54	62.368	11.100	45370610.676905	11	360.9318	5.76993e-05	2.43047e-04
2024/01/05	08:10:38	--	ok	360.7580	42.365	0.049607	20.54	62.388	11.104	45935644.909684	10	360.8832	5.66292e-05	2.57737e-04
2024/01/05	08:10:45	ok	ok	360.9860	42.416	0.04962	20.58	62.383	11.124	43776861.128787	12	361.1430	5.70658e-05	2.55124e-04
2024/01/05	08:15:44	ok	ok	360.9260	42.410	0.04962	20.58	62.393	11.125	42668352.046299	10	361.0595	5.59097e-05	2.54997e-04
2024/01/05	08:20:44	ok	ok	360.8520	42.392	0.04962	20.56	62.370	11.111	44402988.584479	11	360.9759	5.65744e-05	2.63432e-04
2024/01/05	08:25:44	--	ok	360.7820	42.372	0.04962	20.56	62.391	11.115	41874047.229976	12	360.9223	5.64694e-05	2.38300e-04
2024/01/05	08:25:51	ok	ok	361.0280	42.427	0.049632	20.62	62.341	11.144	44035666.684566	11	361.1677	5.65560e-05	2.51857e-04
2024/01/05	08:30:50	ok	ok	360.9220	42.407	0.049632	20.58	62.383	11.124	45608222.722324	11	361.0455	5.68281e-05	2.68371e-04
2024/01/05	08:35:50	ok	ok	360.8580	42.390	0.049632	20.56	62.382	11.113	45033640.635607	11	360.9719	5.69672e-05	2.76102e-04
2024/01/05	08:40:50	--	ok	360.7520	42.366	0.049632	20.46	62.567	11.082	45003066.851246	10	360.8898	5.68982e-05	2.59418e-04
2024/01/05	08:40:57	ok	ok	361.0400	42.421	0.049646	20.50	62.502	11.098	43828869.502086	10	361.1633	5.75268e-05	2.34991e-04
2024/01/05	08:45:56	ok	ok	360.8900	42.390	0.049646	20.36	62.629	11.029	43861092.600153	11	361.0193	5.68993e-05	2.57576e-04
2024/01/05	08:50:56	ok	ok	360.8200	42.371	0.049646	20.32	62.621	11.001	46407093.232096	12	360.9306	5.73526e-05	2.36277e-04
2024/01/05	08:55:56	--	ok	360.7700	42.367	0.049646	20.32	62.580	10.993	44857389.379739	10	360.8841	5.67018e-05	2.42839e-04
2024/01/05	08:56:02	ok	ok	361.0340	42.420	0.049659	20.35	62.525	11.001	45945079.725565	12	361.1415	5.78629e-05	2.33896e-04
2024/01/05	09:01:02	ok	ok	360.9260	42.411	0.049659	20.37	62.409	10.999	46582657.501530	11	361.0362	5.71648e-05	2.50189e-04
2024/01/05	09:06:02	ok	ok	360.8940	42.396	0.049659	20.44	62.370	11.037	44462801.556167	12	361.0054	5.68711e-05	2.39045e-04
2024/01/05	09:11:02	ok	ok	360.8400	42.374	0.049659	20.46	62.304	11.036	46506917.616377	12	360.9501	5.73271e-05	2.48399e-04
2024/01/05	09:16:02	ok	ok	360.8020	42.366	0.049659	20.49	62.246	11.042	45588917.969853	11	360.9272	5.63172e-05	2.48184e-04
2024/01/05	09:21:02	--	ok	360.7500	42.358	0.049659	20.49	62.277	11.048	44104660.264954	11	360.8583	5.76197e-05	2.64912e-04
2024/01/05	09:21:09	ok	ok	360.9980	42.419	0.049673	20.49	62.258	11.045	44904930.878432	11	357.0560	2.24920e-04	1.50983e-02
2024/01/05	09:26:08	ok	ok	360.9140	42.396	0.049673	20.47	62.245	11.034	46913557.676558	11	361.0286	5.71575e-05	2.36634e-04
2024/01/05	09:31:08	ok	ok	360.8500	42.374	0.049673	20.49	62.277	11.048	45304365.722227	11	360.9451	5.82773e-05	2.46170e-04
2024/01/05	09:36:08	ok	ok	360.8120	42.371	0.049673	20.49	62.237	11.041	46538909.672385	11	360.9341	5.68681e-05	2.70106e-04
2024/01/05	09:41:08	--	ok	360.7360	42.349	0.049673	20.52	62.272	11.066	45206814.795769	11	360.8613	5.65244e-05	2.87498e-04
2024/01/05	09:41:14	ok	ok	361.0080	42.415	0.049688	20.52	62.242	11.061	46301956.395821	11	361.1340	5.63940e-05	2.59885e-04
2024/01/05	09:46:14	ok	ok	360.9360	42.395	0.049688	20.53	62.245	11.070	45003042.129881	12	361.0472	5.60502e-05	2.50598e-04
2024/01/05	09:51:14	ok	ok	360.8820	42.381	0.049688	20.52	62.251	11.062	45547934.700580	11	360.9886	5.66966e-05	2.54201e-04
2024/01/05	09:56:14	--	ok	360.7800	42.366	0.049688	20.46	62.354	11.044	46685697.332846	11	360.8926	5.68647e-05	2.40063e-04
2024/01/05	09:56:21	ok	ok	361.0080	42.416	0.0497	20.44	62.301	11.025	43026725.428174	12	361.1327	5.74844e-05	2.35993e-04
2024/01/05	10:01:20	ok	ok	360.9020	42.393	0.0497	20.36	62.437	10.996	42765201.729002	13	360.9715	5.89853e-05	2.76351e-04
2024/01/05	10:06:20	ok	ok	360.8280	42.374	0.0497	20.31	62.437	10.960	43467704.410981	13	360.9324	5.68395e-05	2.54455e-04
2024/01/05	10:11:20	ok	ok	360.8240	42.376	0.0497	20.40	62.231	10.987	43298568.728244	10	360.9428	5.66667e-05	2.48942e-04
2024/01/05	10:16:20	--	ok	360.7700	42.361	0.0497	20.44	62.219	11.010	44849435.270279	11	360.8967	5.62635e-05	2.65764e-04
2024/01/05	10:16:27	ok	ok	361.0240	42.410	0.049713	20.46	62.141	11.007	44273486.508936	11	361.1552	5.60183e-05	2.71412e-04
2024/01/05	10:21:26	ok	ok	360.9300	42.393	0.049713	20.46	62.191	11.016	44945291.097671	11	361.0420	5.71982e-05	2.62219e-04
2024/01/05	10:26:26	ok	ok	360.8740	42.378	0.049713	20.46	62.200	11.017	44740574.370759	13	360.9533	5.83205e-05	2.84131e-04
2024/01/05	10:31:26	ok	ok	360.8240	42.366	0.049713	20.49	62.155	11.026	45851800.619024	13	360.9355	5.69509e-05	2.37382e-04
2024/01/05	10:36:26	--	ok	360.7900	42.357	0.049713	20.52	62.112	11.038	45719938.430919	10	360.9011	5.74738e-05	2.73656e-04
2024/01/05	10:36:33	ok	ok	361.0160	42.410	0.049725	20.53	62.123	11.048	46883636.769046	10	361.1459	5.66221e-05	2.52494e-04
2024/01/05	10:41:32	ok	ok	360.9100	42.394	0.049725	20.50	62.127	11.032	44491863.400654	12	361.0161	5.63124e-05	2.72345e-04
2024/01/05	10:46:32	ok	ok	360.8620	42.377	0.049725	20.52	62.150	11.044	46113177.351852	11	360.9611	5.76368e-05	2.57164e-04
2024/01/05	10:51:32	ok	ok	360.8220	42.361	0.049725	20.54	62.104	11.053	45840389.818106	13	360.9318	5.60482e-05	2.59411e-04
2024/01/05	10:56:32	--	ok	360.7560	42.347	0.049725	20.54	62.104	11.053	45684319.612093	11	360.8642	5.74417e-05	2.52963e-04
2024/01/05	10:56:39	ok	ok	361.0100	42.406	0.049738	20.58	62.080	11.070	45224394.016002	12	361.1559	5.62702e-05	2.52590e-04
2024/01/05	11:01:38	ok	ok	360.9220	42.390	0.049738	20.58	62.071	11.068	46349912.840811	12	361.0252	5.71321e-05	2.68017e-04
2024/01/05	11:06:38	ok	ok	360.8700	42.377	0.049738	20.60	62.054	11.084	44454193.287776	11	360.9959	5.63888e-05	2.40776e-04
2024/01/05	11:11:38	ok	ok	360.8200	42.364	0.049738	20.60	62.054	11.084	45697070.655832	11	360.9491	5.60752e-05	2.63486e-04
2024/01/05	11:16:38	--	ok	360.7820	42.349	0.049738	20.62	62.045	11.091	47062929.949939	12	360.8957	5.56777e-05	2.62203e-04
2024/01/05	11:16:45	ok	ok	361.0120	42.404	0.04975	20.66	61.930	11.098	43957025.604353	11	361.1584	5.65449e-05	2.57237e-04
2024/01/05	11:21:44	ok	ok	360.9280	42.387	0.04975	20.67	62.004	11.120	42589185.737800	11	361.0679	5.59033e-05	2.42998e-04
2024/01/05	11:26:44	ok	ok	360.8260	42.370	0.04975	20.52	62.203	11.054	44000460.013594	11	360.9359	5.72532e-05	2.56922e-04
2024/01/05	11:31:44	--	ok	360.7460	42.350	0.04975	20.46	62.213	11.019	43364327.612803	10	360.8880	5.64776e-05	2.75879e-04
2024/01/05	11:31:50	ok	ok	361.0360	42.411	0.049764	20.47	62.173	11.021	43200047.987027	13	361.1435	5.61616e-05	2.58625e-04
2024/01/05	11:36:50	ok	ok	360.9260	42.392	0.049764	20.47	62.153	11.017	44066585.944722	11	361.0488	5.57402e-05	2.71238e-04
2024/01/05	11:41:50	ok	ok	360.9040	42.385	0.049764	20.56	61.975	11.041	45615150.062993	12	361.0308	5.57544e-05	2.41185e-04
2024/01/05	11:46:50	ok	ok	360.8800	42.380	0.049764	20.62	61.965	11.077	45414423.447156	13	360.9798	5.65166e-05	2.52626e-04
2024/01/05	11:51:50	ok	ok	360.8320	42.365	0.049764	20.66	61.901	11.093	46131986.846290	13	360.9389	5.60302e-05	2.42258e-04
2024/01/05	11:56:50	--	ok	360.7480	42.347	0.049764	20.66	61.901	11.093	45294194.094357	12	360.8858	5.57256e-05	2.64432e-04
2024/01/05	11:56:57	ok	ok	361.0600	42.414	0.049778	20.69	61.926	11.114	44395423.425895	13	361.1712	5.63947e-05	2.44082e-04
2024/01/05	12:01:56	ok	ok	360.9600	42.388	0.049778	20.69	61.947	11.118	45247329.301636	12	361.0953	5.56467e-05	2.39308e-04
2024/01/05	12:06:56	ok	ok	360.9100	42.381	0.049778	20.72	61.892	11.127	45133273.619077	11	361.0203	5.68911e-05	2.37507e-04
2024/01/05	12:11:56	ok	ok	360.8540	42.368	0.049778	20.73	61.944	11.145	46178556.523780	12	361.0003	5.53763e-05	2.53708e-04
2024/01/05	12:16:56	ok	ok	360.8100	42.356	0.049778	20.74	61.926	11.151	46300632.819664	13	360.9363	5.59866e-05	2.31178e-04
2024/01/05	12:21:56	--	ok	360.7400	42.347	0.049778	20.72	61.971	11.142	46024549.492118	12	360.8471	5.60560e-05	2.71412e-04
2024/01/05	12:22:03	ok	ok	361.0020	42.404	0.049793	20.73	61.915	11.140	42129253.711760	10	361.1348	5.70085e-05	2.54176e-04
2024/01/05	12:27:02	ok	ok	360.9420	42.394	0.049793	20.77	61.892	11.164	45071061.109547	11	361.0707	5.56799e-05	2.36612e-04
2024/01/05	12:32:02	ok	ok	360.8840	42.371	0.049793	20.74	61.906	11.147	44514130.943405	12	360.9925	5.72101e-05	2.52781e-04
2024/01/05	12:37:02	ok	ok	360.8360	42.360	0.049793	20.77	61.942	11.173	43715078.558589	14	360.9088	5.69143e-05	2.51811e-04
2024/01/05	12:42:02	ok	ok	360.8040	42.352	0.049793	20.80	61.865	11.178	46124035.947208	12	360.9199	5.60769e-05	2.53285e-04
2024/01/05	12:47:02	--	ok	360.7400	42.335	0.049793	20.80	61.865	11.178	46810608.712776	12	360.8460	5.67112e-05	2.51035e-04
2024/01/05	12:47:08	ok	ok	360.9880	42.401	0.049807	20.80	61.888	11.182	43112428.810834	12	361.1315	5.62251e-05	2.51602e-04
2024/01/05	12:52:08	ok	ok	360.9060	42.384	0.049807	20.83	61.892	11.200	42258825.514175	12	361.0302	5.59074e-05	2.44907e-04
2024/01/05	12:57:08	ok	ok	360.8560	42.373	0.049807	20.83	61.842	11.191	43585010.496465	12	360.9994	5.59121e-05	2.66076e-04
2024/01/05	13:02:08	ok	ok	360.8160	42.360	0.049807	20.87	61.848	11.220	42677940.104868	12	360.9482	5.66441e-05	2.45103e-04
2024/01/05	13:07:08	--	ok	360.7520	42.345	0.049807	20.83	61.971	11.214	42924883.615778	13	360.8796	5.62722e-05	2.40166e-04
2024/01/05	13:07:14	ok	ok	361.0060	42.411	0.049821	20.86	61.897	11.220	40925775.816581	12	361.1450	5.63199e-05	2.85753e-04
2024/01/05	13:12:14	ok	ok	360.8560	42.380	0.049821	20.69	62.130	11.151	42065908.800202	11	360.9899	5.76817e-05	2.35486e-04
2024/01/05	13:17:14	ok	ok	360.8060	42.365	0.049821	20.66	62.158	11.139	41228563.373657	12	360.9262	5.66340e-05	2.42447e-04
2024/01/05	13:22:14	--	ok	360.7660	42.351	0.049821	20.66	61.993	11.109	41148838.176844	12	360.9044	5.58953e-05	2.73034e-04
2024/01/05	13:22:21	ok	ok	361.0340	42.408	0.049834	20.70	61.949	11.129	42938347.668716	13	361.1420	5.70105e-05	2.36147e-04
2024/01/05	13:27:20	ok	ok	360.9640	42.400	0.049834	20.73	61.894	11.136	43416657.547631	13	361.0770	5.70779e-05	2.46638e-04
2024/01/05	13:32:20	ok	ok	360.9240	42.380	0.049834	20.76	61.920	11.160	42981542.174655	12	361.0553	5.56422e-05	2.57942e-04
2024/01/05	13:37:20	ok	ok	360.8880	42.370	0.049834	20.82	61.857	11.185	42820787.115680	11	361.0166	5.59367e-05	2.39045e-04
2024/01/05	13:42:20	ok	ok	360.8460	42.364	0.049834	20.83	61.851	11.193	43139747.651857	11	360.9288	5.78893e-05	2.61038e-04
2024/01/05	13:47:20	--	ok	360.7940	42.351	0.049834	20.87	61.746	11.201	44789366.304352	11	360.9042	5.68160e-05	2.62798e-04
2024/01/05	13:47:27	ok	ok	361.0100	42.399	0.049845	20.91	61.743	11.229	41947653.290704	11	361.1359	5.69071e-05	2.62998e-04
2024/01/05	13:52:26	ok	ok	360.9340	42.381	0.049845	20.90	61.782	11.227	41914150.470028	13	361.0400	5.66161e-05	2.54647e-04
2024/01/05	13:57:26	ok	ok	360.8720	42.363	0.049845	20.89	61.791	11.218	44464416.582469	12	360.9964	5.65677e-05	2.59439e-04
2024/01/05	14:02:26	ok	ok	360.8160	42.355	0.049845	20.90	61.793	11.229	43177571.828874	12	360.9377	5.70298e-05	2.38499e-04
2024/01/05	14:07:26	ok	ok	360.8280	42.341	0.049845	20.96	61.793	11.266	52299813.091025	12	360.8991	5.76211e-05	2.56175e-04
2024/01/05	14:12:26	--	ok	360.7400	42.329	0.049845	20.98	61.787	11.282	42542572.730623	11	360.8830	5.63102e-05	2.60712e-04
2024/01/05	14:12:33	ok	ok	361.0040	42.390	0.049859	20.98	61.746	11.275	41470508.685389	11	361.1383	5.71041e-05	2.66826e-04
2024/01/05	14:17:32	ok	ok	360.8960	42.376	0.049859	20.96	61.811	11.269	44788378.234406	12	361.0104	5.78182e-05	2.53062e-04
2024/01/05	14:22:32	ok	ok	360.8600	42.364	0.049859	21.00	61.801	11.295	44485905.411077	11	360.9881	5.70130e-05	2.51984e-04
2024/01/05	14:27:32	ok	ok	360.8100	42.359	0.049859	20.97	61.825	11.280	43615119.725886	11	360.9395	5.61960e-05	2.65031e-04
2024/01/05	14:32:32	--	ok	360.7120	42.327	0.049859	20.84	62.048	11.237	44775516.839689	13	360.8084	5.70725e-05	2.54893e-04
2024/01/05	14:32:39	ok	ok	361.0440	42.396	0.049875	20.90	61.965	11.260	42513705.995523	12	361.1814	5.70833e-05	2.41860e-04
2024/01/05	14:37:38	ok	ok	360.9120	42.374	0.049875	20.77	62.043	11.191	41730889.946166	12	360.9905	5.88598e-05	2.78771e-04
2024/01/05	14:42:38	ok	ok	360.8500	42.355	0.049875	20.74	62.100	11.182	42333529.282676	12	360.9280	5.90726e-05	2.77551e-04
2024/01/05	14:47:38	ok	ok	360.8380	42.352	0.049875	20.83	61.842	11.191	42255977.906358	13	360.8991	5.79986e-05	2.53467e-04
2024/01/05	14:52:38	--	ok	360.7820	42.336	0.049875	20.87	61.828	11.216	43305983.015007	12	360.8515	5.89284e-05	2.69206e-04
2024/01/05	14:52:45	ok	ok	361.0540	42.393	0.049888	20.91	61.755	11.231	42133056.278039	13	361.1212	5.92343e-05	2.47375e-04
2024/01/05	14:57:44	ok	ok	360.9580	42.378	0.049888	20.93	61.756	11.240	43900046.631784	12	361.0680	5.56792e-05	2.60747e-04
2024/01/05	15:02:44	ok	ok	360.9120	42.365	0.049888	20.91	61.855	11.249	41899280.430536	12	361.0206	5.57634e-05	2.38729e-04
2024/01/05	15:07:44	ok	ok	360.8520	42.350	0.049888	20.96	61.782	11.264	42078975.915797	11	360.9775	5.64453e-05	2.46170e-04
2024/01/05	15:12:44	ok	ok	360.8300	42.341	0.049888	20.96	61.793	11.266	40373307.265477	12	360.9254	5.72068e-05	2.55117e-04
2024/01/05	15:17:44	--	ok	360.7760	42.334	0.049888	20.97	61.805	11.277	42996110.433130	13	360.8471	5.81181e-05	2.48109e-04
2024/01/05	15:17:51	ok	ok	361.0140	42.387	0.0499	21.03	61.773	11.308	42816671.147819	11	361.1372	5.78905e-05	2.48865e-04
2024/01/05	15:22:50	ok	ok	360.9300	42.365	0.0499	21.03	61.692	11.293	42598651.369640	11	361.0510	5.71109e-05	2.61047e-04
2024/01/05	15:27:50	ok	ok	360.8800	42.355	0.0499	21.00	61.738	11.284	41547354.568842	11	360.9789	5.71846e-05	2.39389e-04
2024/01/05	15:32:50	ok	ok	360.8140	42.343	0.0499	20.98	61.715	11.269	43190706.276859	11	360.9398	5.72462e-05	2.38786e-04
2024/01/05	15:37:50	--	ok	360.7520	42.326	0.0499	20.97	61.846	11.284	41819141.319860	12	360.8689	5.69062e-05	2.50272e-04
2024/01/05	15:37:57	ok	ok	361.0340	42.388	0.049914	21.00	61.779	11.291	39521847.847591	10	361.1474	5.77202e-05	2.95601e-04
2024/01/05	15:42:56	ok	ok	360.8860	42.361	0.049914	20.87	61.993	11.246	41974412.755556	11	360.9915	5.74329e-05	2.57717e-04
2024/01/05	15:47:56	ok	ok	360.8140	42.344	0.049914	20.79	62.045	11.200	42811359.738154	11	360.9124	5.77704e-05	2.54600e-04
2024/01/05	15:52:56	--	ok	360.7600	42.337	0.049914	20.74	61.997	11.164	40004283.760264	13	360.8609	5.65762e-05	2.47134e-04
2024/01/05	15:53:03	ok	ok	361.0080	42.389	0.049927	20.76	62.011	11.176	41465149.019127	10	361.1344	5.74463e-05	2.83185e-04
2024/01/05	15:58:02	ok	ok	360.9360	42.373	0.049927	20.77	61.942	11.173	43039741.365772	10	361.0591	5.69401e-05	2.72088e-04
2024/01/05	16:03:02	ok	ok	360.8880	42.358	0.049927	20.84	61.811	11.194	42126720.953524	11	360.9991	5.75183e-05	2.64848e-04
2024/01/05	16:08:02	ok	ok	360.8500	42.348	0.049927	20.86	61.796	11.202	40727395.987695	13	360.9296	5.67132e-05	3.02272e-04
2024/01/05	16:13:02	ok	ok	360.8020	42.336	0.049927	20.87	61.765	11.205	41315396.456751	11	360.9219	5.70589e-05	2.66024e-04
2024/01/05	16:18:02	--	ok	360.7700	42.330	0.049927	20.93	61.775	11.243	41298348.014967	12	360.8799	5.65997e-05	2.66280e-04
2024/01/05	16:18:08	ok	ok	360.9840	42.372	0.04994	20.91	61.764	11.233	41687174.661904	10	361.1267	5.78494e-05	2.93815e-04
2024/01/05	16:23:08	ok	ok	360.9340	42.367	0.04994	20.93	61.807	11.249	42916215.758563	13	361.0483	5.69670e-05	2.46944e-04
2024/01/05	16:28:08	ok	ok	360.8620	42.351	0.04994	20.86	61.805	11.203	42623796.564664	13	360.9668	5.74500e-05	2.42110e-04
2024/01/05	16:33:08	ok	ok	360.8240	42.341	0.04994	20.91	61.755	11.231	42420885.642149	14	360.8882	5.90083e-05	2.87692e-04
2024/01/05	16:38:08	--	ok	360.7700	42.336	0.04994	20.94	61.759	11.249	44490697.915437	12	360.8813	5.73640e-05	2.59764e-04
2024/01/05	16:38:15	ok	ok	361.0300	42.381	0.049953	20.93	61.706	11.231	42092339.934933	12	361.1417	5.79645e-05	2.66717e-04
2024/01/05	16:43:14	ok	ok	360.9420	42.368	0.049953	20.89	61.892	11.237	40982126.968208	13	361.0087	5.79621e-05	2.94642e-04
2024/01/05	16:48:14	ok	ok	360.8560	42.348	0.049953	20.79	62.036	11.198	42420965.027139	12	360.9254	5.88903e-05	2.76312e-04
2024/01/05	16:53:14	--	ok	360.7720	42.331	0.049953	20.72	62.043	11.155	41280319.740292	10	360.8792	5.78823e-05	2.82623e-04
2024/01/05	16:53:21	ok	ok	361.0160	42.378	0.049965	20.72	61.962	11.140	39472084.703242	10	361.1293	5.72161e-05	2.83704e-04
2024/01/05	16:58:20	ok	ok	360.8980	42.359	0.049965	20.62	62.098	11.100	40990697.889018	10	361.0251	5.71215e-05	2.80122e-04
2024/01/05	17:03:20	ok	ok	360.8460	42.346	0.049965	20.54	62.094	11.051	41647820.891638	12	360.9169	5.77232e-05	2.75267e-04
2024/01/05	17:08:20	ok	ok	360.8180	42.334	0.049965	20.63	61.938	11.080	41378904.965089	12	360.8848	5.93006e-05	2.81122e-04
2024/01/05	17:13:20	--	ok	360.7760	42.326	0.049965	20.67	61.842	11.091	41136814.490889	13	360.8499	5.83086e-05	2.58175e-04
2024/01/05	17:13:27	ok	ok	361.0240	42.383	0.049977	20.70	61.828	11.107	41343268.663871	11	361.1677	5.67599e-05	2.86100e-04
2024/01/05	17:18:26	ok	ok	360.9280	42.369	0.049977	20.67	61.833	11.089	42738009.606276	11	361.0780	5.70853e-05	2.53706e-04
2024/01/05	17:23:26	ok	ok	360.9040	42.355	0.049977	20.70	61.837	11.109	42698328.767649	11	361.0328	5.68821e-05	2.51832e-04
2024/01/05	17:28:26	ok	ok	360.8080	42.337	0.049977	20.60	61.901	11.057	44306088.490663	12	360.9379	5.74680e-05	2.57546e-04
2024/01/05	17:33:26	--	ok	360.7680	42.331	0.049977	20.62	61.935	11.071	41707895.545798	12	360.8425	5.92066e-05	2.64106e-04
2024/01/05	17:33:33	ok	ok	361.0180	42.384	0.04999	20.60	61.851	11.048	39921169.270525	11	361.1244	5.86679e-05	2.74311e-04
2024/01/05	17:38:32	ok	ok	360.9600	42.365	0.04999	20.63	61.846	11.064	43830333.113452	11	361.0849	5.65828e-05	2.73283e-04
2024/01/05	17:43:32	ok	ok	360.9180	42.353	0.04999	20.67	61.820	11.087	41903319.813581	12	361.0383	5.72608e-05	2.53542e-04
2024/01/05	17:48:32	ok	ok	360.8680	42.340	0.04999	20.64	61.765	11.058	44666513.648197	11	360.9905	5.70034e-05	2.57983e-04
2024/01/05	17:53:32	--	ok	360.7860	42.324	0.04999	20.53	61.939	11.015	43387415.435390	12	360.8844	5.73562e-05	2.55853e-04
2024/01/05	17:53:39	ok	ok	361.0520	42.389	0.050002	20.58	61.888	11.035	39963828.593695	11	361.1494	5.84906e-05	2.39450e-04
2024/01/05	17:58:38	ok	ok	360.9000	42.352	0.050002	20.47	62.052	11.000	41697421.648763	11	361.0292	5.69545e-05	2.68229e-04
2024/01/05	18:03:38	ok	ok	360.8520	42.348	0.050002	20.40	62.048	10.954	41474785.824031	11	360.9592	5.72603e-05	2.50272e-04
2024/01/05	18:08:38	--	ok	360.7820	42.328	0.050002	20.37	61.952	10.919	41703747.124915	11	360.8931	5.74788e-05	2.53063e-04
2024/01/05	18:08:45	ok	ok	360.9860	42.374	0.050014	20.37	62.022	10.931	43964854.469898	10	361.1096	5.84848e-05	2.74601e-04
2024/01/05	18:13:44	ok	ok	360.9700	42.369	0.050014	20.46	61.846	10.954	43368848.342488	11	361.0710	5.78814e-05	2.54285e-04
2024/01/05	18:18:44	ok	ok	360.9380	42.360	0.050014	20.49	61.788	10.961	41614744.909961	10	361.0652	5.62257e-05	2.74494e-04
2024/01/05	18:23:44	ok	ok	360.9100	42.360	0.050014	20.53	61.755	10.983	39703666.311354	11	361.0201	5.74193e-05	2.63787e-04
2024/01/05	18:28:44	ok	ok	360.8560	42.350	0.050014	20.53	61.796	10.990	42293737.176167	11	360.9615	5.75728e-05	2.57869e-04
2024/01/05	18:33:44	ok	ok	360.8120	42.337	0.050014	20.50	61.791	10.972	42756364.281377	11	360.9416	5.68359e-05	2.63735e-04
2024/01/05	18:38:44	--	ok	360.7780	42.322	0.050014	20.54	61.769	10.994	43376598.786574	10	360.8960	5.75529e-05	2.56894e-04
2024/01/05	18:38:50	ok	ok	361.0120	42.376	0.050027	20.56	61.709	10.993	43237707.992576	10	361.1475	5.77099e-05	2.52608e-04
2024/01/05	18:43:50	ok	ok	360.9440	42.358	0.050027	20.58	61.723	11.006	43778750.224906	11	361.0659	5.70376e-05	2.66296e-04
2024/01/05	18:48:50	ok	ok	360.9020	42.348	0.050027	20.58	61.755	11.012	42494208.532289	11	361.0286	5.73203e-05	2.71551e-04
2024/01/05	18:53:50	ok	ok	360.8240	42.332	0.050027	20.53	61.807	10.992	42856638.190763	10	360.9507	5.82065e-05	2.81724e-04
2024/01/05	18:58:50	--	ok	360.7780	42.320	0.050027	20.43	61.952	10.954	42939136.625047	13	360.8425	5.92622e-05	2.96209e-04
2024/01/05	18:58:56	ok	ok	361.0100	42.379	0.050039	20.40	61.917	10.931	45997999.297980	10	361.1531	5.72793e-05	2.68448e-04
2024/01/05	19:03:56	ok	ok	360.9000	42.351	0.050039	20.37	61.880	10.906	43716152.650964	11	361.0285	5.74403e-05	2.87972e-04
2024/01/05	19:08:56	ok	ok	360.8880	42.351	0.050039	20.35	61.988	10.906	43912726.467588	10	361.0109	5.65376e-05	2.86462e-04
2024/01/05	19:13:56	ok	ok	360.8140	42.329	0.050039	20.29	61.935	10.861	44200625.626164	11	360.9280	5.79425e-05	2.69175e-04
2024/01/05	19:18:56	--	ok	360.7780	42.322	0.050039	20.31	61.970	10.878	43897702.629379	11	360.9101	5.70787e-05	2.80721e-04
2024/01/05	19:19:03	ok	ok	361.0220	42.376	0.050051	20.35	61.906	10.892	43825010.267741	10	361.1356	5.91756e-05	2.64268e-04
2024/01/05	19:24:02	ok	ok	360.9700	42.360	0.050051	20.32	61.709	10.840	41242205.282388	12	361.0775	5.74209e-05	2.55479e-04
2024/01/05	19:29:02	ok	ok	360.9420	42.355	0.050051	20.42	61.624	10.888	43146963.692169	11	361.0541	5.80714e-05	2.60891e-04
2024/01/05	19:34:02	ok	ok	360.9060	42.344	0.050051	20.43	61.686	10.907	42438935.988134	11	361.0307	5.74313e-05	2.64901e-04
2024/01/05	19:39:02	ok	ok	360.8940	42.347	0.050051	20.53	61.592	10.954	42671653.422032	11	360.9941	5.82040e-05	2.45158e-04
2024/01/05	19:44:02	ok	ok	360.8420	42.334	0.050051	20.47	61.686	10.935	43121127.115675	10	360.9556	5.84343e-05	2.54820e-04
2024/01/05	19:49:02	ok	ok	360.8240	42.329	0.050051	20.52	61.642	10.954	44562509.928006	13	360.9039	5.75307e-05	2.95545e-04
2024/01/05	19:54:02	--	ok	360.7740	42.317	0.050051	20.52	61.660	10.957	44611394.372181	11	360.8822	5.83966e-05	2.47561e-04
2024/01/05	19:54:09	ok	ok	361.0200	42.365	0.050064	20.50	61.599	10.938	42967761.442690	10	361.1393	5.82440e-05	2.96776e-04
2024/01/05	19:59:08	ok	ok	360.9340	42.353	0.050064	20.47	61.654	10.929	44982912.729778	11	361.0496	5.81333e-05	2.73838e-04
2024/01/05	20:04:08	ok	ok	360.9300	42.344	0.050064	20.52	61.590	10.945	43213342.468416	13	360.9779	5.88495e-05	2.57051e-04
2024/01/05	20:09:08	ok	ok	360.8100	42.319	0.050064	20.35	61.897	10.890	43619714.695149	12	360.9530	5.66741e-05	2.43931e-04
2024/01/05	20:14:08	--	ok	360.7580	42.308	0.050064	20.28	61.894	10.846	44073794.226967	11	360.8759	5.77952e-05	2.56209e-04
2024/01/05	20:14:15	ok	ok	361.0300	42.367	0.050077	20.33	61.903	10.883	44569995.172727	10	361.1496	5.80518e-05	2.58582e-04
2024/01/05	20:19:14	ok	ok	360.9260	42.347	0.050077	20.23	61.920	10.823	43969213.679013	10	361.0535	5.79240e-05	2.72326e-04
2024/01/05	20:24:14	ok	ok	360.8800	42.335	0.050077	20.19	61.851	10.784	44730116.167607	11	360.9948	5.80874e-05	2.62974e-04
2024/01/05	20:29:14	ok	ok	360.8160	42.325	0.050077	20.16	61.949	10.785	45628696.313198	10	360.9282	5.87057e-05	2.64207e-04
2024/01/05	20:34:14	--	ok	360.7740	42.319	0.050077	20.08	61.915	10.725	45583148.287358	10	360.8844	5.78144e-05	2.68461e-04
2024/01/05	20:34:21	ok	ok	361.0300	42.371	0.05009	20.12	61.883	10.746	44622445.229177	10	361.1493	5.92759e-05	2.64610e-04
2024/01/05	20:39:20	ok	ok	360.9800	42.359	0.05009	20.19	61.709	10.760	43393927.586589	11	361.0536	5.96212e-05	2.79758e-04
2024/01/05	20:44:20	ok	ok	360.9500	42.354	0.05009	20.18	61.656	10.742	44684288.415621	10	361.0768	5.74208e-05	2.69821e-04
2024/01/05	20:49:20	ok	ok	360.9020	42.346	0.05009	20.23	61.624	10.772	45067200.774865	11	361.0274	5.78717e-05	2.61504e-04
2024/01/05	20:54:20	ok	ok	360.8760	42.332	0.05009	20.22	61.692	10.775	44934138.063960	10	361.0087	5.71039e-05	2.83092e-04
2024/01/05	20:59:20	ok	ok	360.8440	42.329	0.05009	20.26	61.659	10.796	44416085.514514	11	357.7073	1.90860e-04	1.20053e-02
2024/01/05	21:04:20	ok	ok	360.8360	42.325	0.05009	20.29	61.541	10.792	44021499.151990	11	360.9611	5.72011e-05	2.58099e-04
2024/01/05	21:09:20	ok	ok	360.8100	42.311	0.05009	20.29	61.592	10.801	44702447.443464	11	360.9326	5.75662e-05	2.52795e-04
2024/01/05	21:14:20	--	ok	360.7460	42.294	0.05009	20.23	61.683	10.782	44913227.006001	10	360.8578	5.76462e-05	2.82503e-04
2024/01/05	21:14:27	ok	ok	360.9680	42.344	0.050104	20.22	61.672	10.772	45112508.129546	12	361.0305	6.14817e-05	3.33192e-04
2024/01/05	21:19:26	ok	ok	360.9120	42.336	0.050104	20.13	61.791	10.739	44266043.292245	12	361.0324	5.66615e-05	2.50675e-04
2024/01/05	21:24:26	ok	ok	360.8260	42.330	0.050104	20.04	61.837	10.685	45518530.897814	11	360.9440	5.79072e-05	2.43482e-04
2024/01/05	21:29:26	--	ok	360.7900	42.316	0.050104	20.01	61.906	10.680	43394721.827209	12	360.8489	5.97434e-05	2.65674e-04
2024/01/05	21:29:33	ok	ok	361.0040	42.365	0.050115	20.02	61.866	10.682	45531176.380147	11	361.1203	5.87264e-05	2.55864e-04
2024/01/05	21:34:32	ok	ok	360.9500	42.353	0.050115	19.98	61.810	10.645	46094444.351201	10	361.0713	5.73523e-05	2.40787e-04
2024/01/05	21:39:32	ok	ok	360.9040	42.341	0.050115	19.93	61.823	10.619	43070287.622931	13	360.9678	5.90499e-05	2.66424e-04
2024/01/05	21:44:32	ok	ok	360.8460	42.329	0.050115	19.93	61.732	10.604	45617774.291321	11	360.9647	5.90580e-05	2.79777e-04
2024/01/05	21:49:32	ok	ok	360.8360	42.325	0.050115	19.96	61.624	10.603	43215001.802122	12	360.9407	5.85685e-05	2.51347e-04
2024/01/05	21:54:32	ok	ok	360.8280	42.321	0.050115	20.07	61.549	10.653	45463493.805607	11	360.9445	5.78934e-05	2.43429e-04
2024/01/05	21:59:32	ok	ok	360.8020	42.315	0.050115	20.07	61.558	10.655	44934342.669983	11	360.9352	5.70357e-05	2.50894e-04
2024/01/05	22:04:32	--	ok	360.7700	42.300	0.050115	20.08	61.477	10.649	44909032.488338	10	360.8835	5.78395e-05	2.84207e-04
2024/01/05	22:04:39	ok	ok	361.0320	42.361	0.050128	20.11	61.514	10.674	47119043.889182	11	361.1541	5.83624e-05	2.59711e-04
2024/01/05	22:09:38	ok	ok	360.9740	42.346	0.050128	20.11	61.514	10.674	43029641.876803	12	361.0637	5.81161e-05	2.42324e-04
2024/01/05	22:14:38	ok	ok	360.9340	42.348	0.050128	20.11	61.553	10.681	43714112.307899	11	361.0588	5.74482e-05	2.51232e-04
2024/01/05	22:19:38	ok	ok	360.9060	42.331	0.050128	20.13	61.486	10.686	45874406.877743	11	361.0064	5.88536e-05	2.54045e-04
2024/01/05	22:24:38	ok	ok	360.8760	42.324	0.050128	20.15	61.457	10.689	44735894.461081	13	360.9837	5.72144e-05	2.71881e-04
2024/01/05	22:29:38	ok	ok	360.8160	42.311	0.050128	20.05	61.605	10.653	44884528.022553	13	360.9290	5.77979e-05	2.40946e-04
2024/01/05	22:34:38	--	ok	360.7440	42.299	0.050128	19.92	61.697	10.589	44430885.335780	10	360.8732	5.73146e-05	2.56286e-04
2024/01/05	22:34:45	ok	ok	361.0340	42.359	0.050143	19.96	61.695	10.615	46378052.169595	11	361.1449	5.81674e-05	2.40629e-04
2024/01/05	22:39:44	ok	ok	360.9400	42.343	0.050143	19.86	61.720	10.558	45868359.897494	11	361.0646	5.70619e-05	2.53927e-04
2024/01/05	22:44:44	ok	ok	360.8820	42.329	0.050143	19.82	61.715	10.531	42297746.359815	12	360.9950	5.72576e-05	2.47084e-04
2024/01/05	22:49:44	ok	ok	360.8500	42.319	0.050143	19.85	61.646	10.536	43534301.699682	11	360.9886	5.71021e-05	2.42068e-04
2024/01/05	22:54:44	ok	ok	360.8580	42.322	0.050143	19.95	61.418	10.558	45213299.530786	11	360.9763	5.72570e-05	2.38793e-04
2024/01/05	22:59:44	ok	ok	360.8180	42.311	0.050143	20.01	61.398	10.592	44223488.113588	13	360.8867	5.91850e-05	2.82582e-04
2024/01/05	23:04:44	ok	ok	360.8040	42.311	0.050143	20.01	61.436	10.599	43014918.179599	12	360.8599	6.02666e-05	2.96835e-04
2024/01/05	23:09:44	--	ok	360.7740	42.302	0.050143	20.02	61.418	10.604	44763534.012641	11	360.9032	5.73330e-05	2.40621e-04
2024/01/05	23:09:51	ok	ok	361.0160	42.352	0.050154	20.04	61.411	10.611	45132124.008562	11	361.1245	5.94613e-05	2.50788e-04
2024/01/05	23:14:50	ok	ok	360.9840	42.347	0.050154	20.08	61.358	10.629	43062432.804905	11	361.0863	5.83882e-05	2.59470e-04
2024/01/05	23:19:50	ok	ok	360.9420	42.332	0.050154	20.08	61.448	10.644	45245155.498915	12	361.0719	5.75249e-05	2.45606e-04
2024/01/05	23:24:50	ok	ok	360.9300	42.331	0.050154	20.11	61.370	10.649	44638102.527454	11	361.0545	5.68655e-05	2.58789e-04
2024/01/05	23:29:50	ok	ok	360.8540	42.321	0.050154	20.04	61.462	10.620	44572483.957333	12	360.9120	6.06294e-05	2.72394e-04
2024/01/05	23:34:50	ok	ok	360.8080	42.305	0.050154	19.93	61.631	10.586	44096145.976722	11	360.9290	5.68418e-05	2.56606e-04
2024/01/05	23:39:50	--	ok	360.7440	42.291	0.050154	19.85	61.608	10.530	42240565.137139	12	360.8435	5.72994e-05	2.63842e-04
2024/01/05	23:39:57	ok	ok	361.0180	42.357	0.050169	19.88	61.559	10.539	44615768.058153	10	361.1493	5.90072e-05	2.44801e-04
2024/01/05	23:44:56	ok	ok	360.9460	42.339	0.050169	19.81	61.642	10.511	44471338.349595	11	361.0741	5.76349e-05	2.47733e-04
2024/01/05	23:49:56	ok	ok	360.9060	42.332	0.050169	19.78	61.628	10.490	44839686.522985	10	361.0312	5.80384e-05	2.72087e-04
2024/01/05	23:54:56	ok	ok	360.9080	42.334	0.050169	19.86	61.427	10.508	42798725.025528	11	361.0311	5.71779e-05	2.47343e-04
2024/01/05	23:59:56	ok	ok	360.8920	42.327	0.050169	19.91	61.393	10.529	44203882.609175	13	360.9569	5.95299e-05	2.62676e-04
2024/01/06	00:04:56	ok	ok	360.8820	42.319	0.050169	19.96	61.421	10.568	45849428.089122	10	361.0050	5.72796e-05	2.52936e-04
2024/01/06	00:09:56	ok	ok	360.8480	42.314	0.050169	19.93	61.366	10.541	45273319.202393	11	360.9656	5.78843e-05	2.30999e-04
2024/01/06	00:14:56	ok	ok	360.8120	42.297	0.050169	20.01	61.367	10.587	45377074.424454	12	360.9295	5.70056e-05	2.72287e-04
2024/01/06	00:19:56	--	ok	360.7780	42.299	0.050169	19.96	61.331	10.553	45863659.367526	11	360.9012	5.68664e-05	2.66019e-04
2024/01/06	00:20:03	ok	ok	361.0300	42.347	0.050181	20.02	61.279	10.580	47219013.597047	12	361.1724	5.75030e-05	2.58900e-04
2024/01/06	00:25:02	ok	ok	360.9720	42.337	0.050181	20.01	61.335	10.582	45436758.837069	12	361.0382	5.98695e-05	2.55050e-04
2024/01/06	00:30:02	ok	ok	360.9520	42.325	0.050181	19.96	61.320	10.551	45004034.576289	12	361.0432	5.87428e-05	2.31266e-04
2024/01/06	00:35:02	ok	ok	360.8600	42.313	0.050181	19.81	61.581	10.500	44248026.097018	12	360.9822	5.79567e-05	2.32664e-04
2024/01/06	00:40:02	ok	ok	360.8000	42.306	0.050181	19.77	61.595	10.476	44117368.362754	11	360.9292	5.72205e-05	2.60399e-04
2024/01/06	00:45:02	--	ok	360.7700	42.293	0.050181	19.71	61.646	10.449	43333754.674373	11	354.5214	3.21023e-04	2.37392e-02
2024/01/06	00:45:09	ok	ok	361.0200	42.355	0.050194	19.74	61.550	10.451	46040127.706050	10	361.1477	5.89753e-05	2.36938e-04
2024/01/06	00:50:08	ok	ok	360.9400	42.336	0.050194	19.64	61.656	10.408	44421426.356996	12	361.0544	5.80690e-05	2.37477e-04
2024/01/06	00:55:08	ok	ok	360.8720	42.329	0.050194	19.58	61.599	10.365	47549101.938369	11	361.0093	5.73608e-05	2.43032e-04
2024/01/06	01:00:08	ok	ok	360.8760	42.322	0.050194	19.64	61.463	10.376	46059421.861541	12	361.0091	5.67699e-05	2.29335e-04
2024/01/06	01:05:08	ok	ok	360.8800	42.311	0.050194	19.69	61.402	10.400	42639863.311832	12	360.9823	5.80494e-05	2.41931e-04
2024/01/06	01:10:08	ok	ok	360.8560	42.307	0.050194	19.72	61.366	10.411	44425606.031573	11	360.9527	5.79376e-05	2.43040e-04
2024/01/06	01:15:08	ok	ok	360.8320	42.300	0.050194	19.77	61.411	10.445	44129558.778620	11	360.9818	5.62881e-05	2.58785e-04
2024/01/06	01:20:08	--	ok	360.7920	42.290	0.050194	19.75	61.338	10.423	43969702.943908	10	360.9248	5.73865e-05	2.64484e-04
2024/01/06	01:20:15	ok	ok	360.9980	42.344	0.050205	19.78	61.343	10.442	44430061.820650	11	361.1183	5.93414e-05	2.40964e-04
2024/01/06	01:25:14	ok	ok	360.9720	42.342	0.050205	19.77	61.352	10.435	43498996.674463	11	361.0729	5.85748e-05	2.57501e-04
2024/01/06	01:30:14	ok	ok	360.9180	42.325	0.050205	19.74	61.347	10.416	43332560.893877	11	361.0521	5.82389e-05	2.33723e-04
2024/01/06	01:35:14	ok	ok	360.9020	42.318	0.050205	19.77	61.320	10.430	44968672.124399	10	361.0068	5.92274e-05	2.57126e-04
2024/01/06	01:40:14	ok	ok	360.8580	42.308	0.050205	19.71	61.463	10.418	44999063.902794	10	360.9906	5.78983e-05	2.40519e-04
2024/01/06	01:45:14	ok	ok	360.8140	42.295	0.050205	19.58	61.517	10.351	46021905.533295	13	360.9727	5.65499e-05	2.98201e-04
2024/01/06	01:50:14	--	ok	360.7500	42.292	0.050205	19.55	61.512	10.332	43721294.410474	11	360.8843	5.75229e-05	2.45890e-04
2024/01/06	01:50:21	ok	ok	361.0620	42.355	0.050219	19.61	61.480	10.361	46789295.334918	11	361.1985	5.80590e-05	2.43068e-04
2024/01/06	01:55:20	ok	ok	360.9580	42.334	0.050219	19.51	61.567	10.315	45354004.429016	12	361.0763	5.76195e-05	2.32191e-04
2024/01/06	02:00:20	ok	ok	360.9120	42.322	0.050219	19.45	61.549	10.278	45004143.584150	12	360.9699	5.97556e-05	2.67959e-04
2024/01/06	02:05:20	ok	ok	360.8820	42.324	0.050219	19.48	61.491	10.286	46837650.647191	12	361.0419	5.61125e-05	2.91958e-04
2024/01/06	02:10:20	ok	ok	360.8760	42.313	0.050219	19.54	61.347	10.296	45265659.795846	13	361.0001	5.79751e-05	2.26209e-04
2024/01/06	02:15:20	ok	ok	360.8940	42.309	0.050219	19.60	61.294	10.321	46305500.525024	10	360.9986	5.79743e-05	2.29180e-04
2024/01/06	02:20:20	ok	ok	360.8540	42.316	0.050219	19.62	61.299	10.340	45532803.541387	11	360.9638	5.80492e-05	2.31537e-04
2024/01/06	02:25:20	ok	ok	360.8380	42.301	0.050219	19.64	61.302	10.348	45698053.582295	11	360.9501	5.78103e-05	2.17150e-04
2024/01/06	02:30:20	ok	ok	360.8100	42.293	0.050219	19.64	61.271	10.343	46877538.394558	13	360.9978	5.60051e-05	3.01978e-04
2024/01/06	02:35:20	--	ok	360.7980	42.291	0.050219	19.67	61.215	10.352	46166828.194411	10	360.9171	5.72210e-05	2.45283e-04
2024/01/06	02:35:27	ok	ok	361.0060	42.338	0.05023	19.68	61.216	10.360	45478625.116785	10	361.1377	5.87814e-05	2.44633e-04
2024/01/06	02:40:26	ok	ok	360.9600	42.328	0.05023	19.65	61.274	10.352	46006380.810040	10	361.0812	5.82265e-05	2.37712e-04
2024/01/06	02:45:26	ok	ok	360.9440	42.317	0.05023	19.69	61.210	10.367	45092115.081735	12	361.0807	5.69982e-05	2.26570e-04
2024/01/06	02:50:26	ok	ok	360.8840	42.310	0.05023	19.60	61.386	10.337	45842288.290445	11	361.0062	5.69141e-05	2.42303e-04
2024/01/06	02:55:26	ok	ok	360.8300	42.306	0.05023	19.54	61.418	10.308	45424409.675304	11	360.9490	5.78511e-05	2.37552e-04
2024/01/06	03:00:26	--	ok	360.7980	42.295	0.05023	19.48	61.500	10.288	44985221.131900	12	360.8906	5.80542e-05	2.21236e-04
2024/01/06	03:00:33	ok	ok	360.9680	42.331	0.050241	19.45	61.425	10.258	46687620.603515	12	361.0977	5.82086e-05	2.44255e-04
2024/01/06	03:05:32	ok	ok	360.9460	42.326	0.050241	19.45	61.517	10.273	46419024.849418	13	361.0470	5.82275e-05	2.36365e-04
2024/01/06	03:10:32	ok	ok	360.8940	42.316	0.050241	19.40	61.489	10.235	45638618.668470	14	360.9557	5.92499e-05	2.46077e-04
2024/01/06	03:15:32	ok	ok	360.8540	42.300	0.050241	19.34	61.521	10.206	43555003.044780	11	360.9388	5.83710e-05	2.36368e-04
2024/01/06	03:20:32	ok	ok	360.8440	42.309	0.050241	19.41	61.260	10.205	47454071.875720	13	360.9555	5.77748e-05	2.27384e-04
2024/01/06	03:25:32	ok	ok	360.8380	42.303	0.050241	19.47	61.247	10.238	47265811.890185	13	360.9233	5.92092e-05	2.37598e-04
2024/01/06	03:30:32	ok	ok	360.8520	42.299	0.050241	19.54	61.137	10.261	42891413.191982	13	360.9711	5.74393e-05	2.19058e-04
2024/01/06	03:35:32	ok	ok	360.8100	42.300	0.050241	19.54	61.207	10.273	46638536.537999	12	360.9332	5.80456e-05	2.36391e-04
2024/01/06	03:40:32	ok	ok	360.8120	42.287	0.050241	19.55	61.178	10.276	43973382.487033	11	360.9274	5.71010e-05	2.35526e-04
2024/01/06	03:45:32	--	ok	360.7960	42.289	0.050241	19.54	61.146	10.263	45183033.024463	10	360.9017	5.77025e-05	2.51912e-04
2024/01/06	03:45:39	ok	ok	361.0060	42.334	0.050252	19.57	61.138	10.279	43559228.299016	10	361.1279	5.84413e-05	2.21601e-04
2024/01/06	03:50:38	ok	ok	360.9620	42.323	0.050252	19.57	61.129	10.277	45215621.314645	12	361.0679	5.74828e-05	2.36939e-04
2024/01/06	03:55:38	ok	ok	360.9100	42.309	0.050252	19.48	61.329	10.259	45736160.497682	13	361.0079	5.83551e-05	2.17483e-04
2024/01/06	04:00:38	ok	ok	360.8500	42.297	0.050252	19.33	61.418	10.181	43142346.807478	11	360.9484	5.78765e-05	2.33405e-04
2024/01/06	04:05:38	ok	ok	360.8120	42.291	0.050252	19.29	61.482	10.166	45952607.201164	13	360.9213	5.80419e-05	2.22607e-04
2024/01/06	04:10:38	--	ok	360.7740	42.288	0.050252	19.27	61.450	10.151	47779687.187709	13	360.8736	5.87935e-05	2.09504e-04
2024/01/06	04:10:45	ok	ok	361.0180	42.335	0.050265	19.29	61.402	10.153	45676002.361139	12	361.1204	5.83204e-05	2.40170e-04
2024/01/06	04:15:44	ok	ok	360.9380	42.321	0.050265	19.21	61.491	10.123	43826155.880299	12	361.0467	5.87447e-05	2.38866e-04
2024/01/06	04:20:44	ok	ok	360.9040	42.318	0.050265	19.18	61.407	10.093	42938499.069230	12	361.0195	5.76898e-05	2.21722e-04
2024/01/06	04:25:44	ok	ok	360.8640	42.312	0.050265	19.14	61.503	10.084	45506800.408372	11	360.9819	5.78849e-05	2.32024e-04
2024/01/06	04:30:44	ok	ok	360.8900	42.315	0.050265	19.25	61.285	10.115	44621045.402680	12	360.9924	5.81581e-05	2.24613e-04
2024/01/06	04:35:44	ok	ok	360.8820	42.307	0.050265	19.31	61.173	10.131	46791334.494175	12	361.0124	5.76772e-05	2.10117e-04
2024/01/06	04:40:44	ok	ok	360.8580	42.308	0.050265	19.37	61.161	10.164	44485155.136992	12	360.9723	5.77447e-05	2.29080e-04
2024/01/06	04:45:44	ok	ok	360.8340	42.287	0.050265	19.30	61.170	10.123	45360995.080106	12	360.9331	5.79024e-05	2.48395e-04
2024/01/06	04:50:44	ok	ok	360.8140	42.290	0.050265	19.34	61.225	10.157	45399656.272460	12	360.9277	5.79007e-05	2.39267e-04
2024/01/06	04:55:44	--	ok	360.7940	42.279	0.050265	19.35	61.210	10.163	44846624.226491	11	360.8924	5.84008e-05	2.15708e-04
2024/01/06	04:55:51	ok	ok	361.0480	42.335	0.050276	19.38	61.173	10.174	44455748.614119	12	361.1511	5.84613e-05	2.19108e-04
2024/01/06	05:00:50	ok	ok	360.9620	42.324	0.050276	19.31	61.224	10.140	45373988.035491	11	361.0664	5.81187e-05	2.32676e-04
2024/01/06	05:05:50	ok	ok	360.8960	42.302	0.050276	19.23	61.363	10.112	44700512.501417	12	361.0209	5.72806e-05	2.22959e-04
2024/01/06	05:10:50	ok	ok	360.8580	42.297	0.050276	19.14	61.361	10.061	43390464.272011	11	360.9704	5.76380e-05	2.23149e-04
2024/01/06	05:15:50	ok	ok	360.8200	42.291	0.050276	19.10	61.425	10.046	43646993.923003	13	360.8753	6.01420e-05	3.04775e-04
2024/01/06	05:20:50	ok	ok	360.8040	42.288	0.050276	19.06	61.379	10.013	42986548.526448	12	360.9272	5.74435e-05	2.19175e-04
2024/01/06	05:25:50	--	ok	360.7900	42.282	0.050276	19.09	61.212	10.003	42843388.978597	12	360.9371	5.71916e-05	2.47922e-04
2024/01/06	05:25:57	ok	ok	361.0240	42.334	0.050288	19.13	61.216	10.029	45561622.037865	12	361.1375	5.88350e-05	2.36034e-04
2024/01/06	05:30:56	ok	ok	360.9700	42.318	0.050288	19.15	61.170	10.037	45671182.157871	12	361.1004	5.74627e-05	2.15947e-04
2024/01/06	05:35:56	ok	ok	360.9640	42.318	0.050288	19.18	61.175	10.055	44093290.001697	12	361.0721	5.74063e-05	2.30599e-04
2024/01/06	05:40:56	ok	ok	360.9500	42.317	0.050288	19.23	61.118	10.071	46061426.088499	11	361.0578	5.78951e-05	2.21339e-04
2024/01/06	05:45:56	ok	ok	360.9300	42.313	0.050288	19.23	61.091	10.067	48013046.628819	12	361.0426	5.81589e-05	2.34135e-04
2024/01/06	05:50:56	ok	ok	360.9240	42.305	0.050288	19.25	61.083	10.081	44970480.574402	12	361.0486	5.75255e-05	2.30553e-04
2024/01/06	05:55:56	ok	ok	360.8860	42.304	0.050288	19.23	61.100	10.068	45192509.293447	13	361.0010	5.76548e-05	2.28271e-04
2024/01/06	06:00:56	ok	ok	360.8540	42.295	0.050288	19.15	61.280	10.055	44649937.174857	12	360.9541	5.79921e-05	2.16960e-04
2024/01/06	06:05:56	--	ok	360.7900	42.277	0.050288	19.06	61.358	10.010	45653575.042484	12	360.8975	5.79652e-05	2.26692e-04
2024/01/06	06:06:03	ok	ok	361.0020	42.333	0.050299	19.04	61.315	9.995	45267258.053034	12	361.1452	5.76073e-05	2.34557e-04
2024/01/06	06:11:02	ok	ok	360.9340	42.312	0.050299	18.97	61.407	9.969	44936101.908803	11	361.0041	5.94704e-05	2.49724e-04
2024/01/06	06:16:02	ok	ok	360.8840	42.304	0.050299	18.89	61.363	9.912	46736239.303987	12	361.0105	5.74058e-05	2.28258e-04
2024/01/06	06:21:02	ok	ok	360.8560	42.306	0.050299	18.84	61.398	9.892	45221796.178135	12	360.9859	5.75028e-05	2.23758e-04
2024/01/06	06:26:02	ok	ok	360.8300	42.301	0.050299	18.83	61.366	9.879	46790784.852947	12	360.9540	5.78439e-05	2.19908e-04
2024/01/06	06:31:02	--	ok	360.7800	42.283	0.050299	18.76	61.445	9.850	45229480.879416	12	360.8755	5.89965e-05	2.24663e-04
2024/01/06	06:31:09	ok	ok	361.0060	42.334	0.050311	18.76	61.386	9.841	43358387.467781	12	361.1024	5.94316e-05	2.37466e-04
2024/01/06	06:36:08	ok	ok	360.9720	42.325	0.050311	18.79	61.187	9.826	44462164.994630	13	361.0763	5.82811e-05	2.27157e-04
2024/01/06	06:41:08	ok	ok	360.9640	42.327	0.050311	18.86	61.128	9.857	43513267.027763	12	361.0795	5.81515e-05	2.20084e-04
2024/01/06	06:46:08	ok	ok	360.9480	42.323	0.050311	18.89	61.120	9.872	46427411.410558	11	361.0798	5.76210e-05	2.14107e-04
2024/01/06	06:51:08	ok	ok	360.9400	42.315	0.050311	18.90	61.123	9.881	44673266.592283	13	361.0827	5.65695e-05	2.56899e-04
2024/01/06	06:56:08	ok	ok	360.9180	42.310	0.050311	18.87	61.147	9.869	44319103.289193	13	360.9961	5.97615e-05	2.82750e-04
2024/01/06	07:01:08	ok	ok	360.8820	42.304	0.050311	18.84	61.152	9.853	46158590.396384	11	361.0191	5.76657e-05	2.27609e-04
2024/01/06	07:06:08	ok	ok	360.8460	42.295	0.050311	18.78	61.297	9.836	47203004.225214	13	360.9866	5.73905e-05	2.24888e-04
2024/01/06	07:11:08	--	ok	360.7920	42.285	0.050311	18.68	61.361	9.789	44368892.371857	11	360.9163	5.77938e-05	2.46309e-04
2024/01/06	07:11:15	ok	ok	361.0160	42.338	0.050323	18.70	61.344	9.801	43817121.453610	12	361.1438	5.89268e-05	2.22503e-04
2024/01/06	07:16:14	ok	ok	360.9140	42.318	0.050323	18.63	61.315	9.757	44841468.254198	12	361.0506	5.83298e-05	2.23304e-04
2024/01/06	07:21:14	ok	ok	360.8880	42.313	0.050323	18.55	61.393	9.718	43542537.120769	12	361.0285	5.87266e-05	2.05486e-04
2024/01/06	07:26:14	ok	ok	360.8640	42.312	0.050323	18.53	61.320	9.699	44637037.369107	10	361.0066	5.82734e-05	2.43229e-04
2024/01/06	07:31:14	ok	ok	360.8220	42.301	0.050323	18.48	61.312	9.666	43964013.112451	12	360.9888	5.78640e-05	2.31220e-04
2024/01/06	07:36:14	--	ok	360.7780	42.289	0.050323	18.39	61.361	9.625	42974654.764454	12	360.9416	5.84555e-05	2.43626e-04
2024/01/06	07:36:21	ok	ok	361.0520	42.342	0.050335	18.43	61.357	9.648	44719680.768327	12	361.1949	5.83407e-05	2.36874e-04
2024/01/06	07:41:20	ok	ok	360.9900	42.334	0.050335	18.40	61.343	9.629	44197582.198315	13	361.1303	5.69772e-05	2.12248e-04
2024/01/06	07:46:20	ok	ok	360.9860	42.331	0.050335	18.43	61.234	9.629	43051292.993107	11	361.1202	5.72655e-05	2.30081e-04
2024/01/06	07:51:20	ok	ok	360.9720	42.326	0.050335	18.52	61.115	9.658	43536885.003336	12	361.1115	5.85681e-05	2.37913e-04
2024/01/06	07:56:20	ok	ok	360.9900	42.326	0.050335	18.53	61.068	9.659	45570041.268395	12	361.1690	5.64302e-05	2.79243e-04
2024/01/06	08:01:20	ok	ok	360.9620	42.321	0.050335	18.56	61.042	9.670	43066186.625076	11	361.0991	5.76253e-05	2.23068e-04
2024/01/06	08:06:20	ok	ok	360.9760	42.322	0.050335	18.62	60.999	9.697	43775552.388901	11	361.1108	5.77973e-05	2.38317e-04
2024/01/06	08:11:20	ok	ok	360.9560	42.318	0.050335	18.66	60.967	9.717	44513235.433062	12	361.0917	5.75368e-05	2.25977e-04
2024/01/06	08:16:20	ok	ok	360.9260	42.311	0.050335	18.62	60.990	9.696	43729288.333378	11	361.0563	5.73246e-05	2.26636e-04
2024/01/06	08:21:20	ok	ok	360.8940	42.304	0.050335	18.53	61.118	9.667	45153482.816005	11	361.0277	5.71997e-05	2.21287e-04
2024/01/06	08:26:20	ok	ok	360.8560	42.291	0.050335	18.48	61.192	9.647	43885759.870522	11	360.9903	5.77500e-05	2.43645e-04
2024/01/06	08:31:20	ok	ok	360.8280	42.290	0.050335	18.43	61.266	9.634	46684187.268260	12	361.0151	5.53522e-05	3.24018e-04
2024/01/06	08:36:20	--	ok	360.7800	42.286	0.050335	18.32	61.257	9.567	43261669.987882	12	360.9290	5.75933e-05	2.31788e-04
2024/01/06	08:36:27	ok	ok	361.0120	42.335	0.050347	18.36	61.234	9.588	45671591.604755	12	361.1768	5.85376e-05	2.27046e-04
2024/01/06	08:41:26	ok	ok	360.9560	42.321	0.050347	18.29	61.285	9.557	44375653.432780	12	361.1028	5.73637e-05	2.11136e-04
2024/01/06	08:46:26	ok	ok	360.9320	42.317	0.050347	18.25	61.266	9.530	43206634.113354	11	361.0728	5.75424e-05	2.26092e-04
2024/01/06	08:51:26	ok	ok	360.9000	42.312	0.050347	18.28	61.183	9.533	44355664.080673	13	361.0456	5.82853e-05	2.17497e-04
2024/01/06	08:56:26	ok	ok	360.8780	42.309	0.050347	18.26	61.201	9.527	44670947.388320	13	361.0282	5.79971e-05	2.07261e-04
2024/01/06	09:01:26	ok	ok	360.9080	42.304	0.050347	18.33	61.028	9.541	43244380.434980	13	361.0569	5.70770e-05	2.13043e-04
2024/01/06	09:06:26	ok	ok	360.8940	42.304	0.050347	18.39	60.977	9.564	44062445.972295	12	361.0378	5.77135e-05	2.26958e-04
2024/01/06	09:11:26	ok	ok	360.9120	42.304	0.050347	18.48	60.877	9.597	44815499.085123	12	361.0827	5.66866e-05	2.47607e-04
2024/01/06	09:16:26	ok	ok	360.8900	42.298	0.050347	18.48	60.908	9.602	44455139.878494	12	361.0361	5.70103e-05	2.16421e-04
2024/01/06	09:21:26	ok	ok	360.9020	42.299	0.050347	18.53	60.937	9.639	44254950.554850	12	361.0015	5.84800e-05	2.18553e-04
2024/01/06	09:26:26	ok	ok	360.8980	42.300	0.050347	18.53	60.896	9.632	44833256.690464	12	361.0356	5.79646e-05	2.26805e-04
2024/01/06	09:31:26	ok	ok	360.8940	42.302	0.050347	18.58	60.862	9.651	45361226.391799	12	361.0341	5.75399e-05	2.20268e-04
2024/01/06	09:36:26	ok	ok	360.8660	42.291	0.050347	18.55	60.877	9.637	43637324.961384	13	360.9824	5.80350e-05	2.32105e-04
2024/01/06	09:41:26	ok	ok	360.8720	42.289	0.050347	18.59	60.873	9.660	42865935.608440	11	361.0072	5.76463e-05	2.27687e-04
2024/01/06	09:46:26	ok	ok	360.8660	42.285	0.050347	18.62	60.777	9.662	44473091.113853	12	360.9770	5.84178e-05	2.38839e-04
2024/01/06	09:51:26	ok	ok	360.8440	42.285	0.050347	18.63	60.809	9.676	43539225.865380	11	360.9484	5.83715e-05	2.25305e-04
2024/01/06	09:56:26	ok	ok	360.8240	42.279	0.050347	18.60	60.845	9.665	45032854.562909	13	360.9630	5.67557e-05	2.17082e-04
2024/01/06	10:01:26	ok	ok	360.8000	42.273	0.050347	18.58	60.853	9.650	44868921.493760	13	360.9157	5.75450e-05	2.31508e-04
2024/01/06	10:06:26	ok	ok	360.8080	42.277	0.050347	18.60	60.845	9.665	45602065.921518	12	360.9062	5.84941e-05	2.36795e-04
2024/01/06	10:11:26	ok	ok	360.8020	42.271	0.050347	18.63	60.800	9.675	43428983.740109	12	360.9077	5.86910e-05	2.71980e-04
2024/01/06	10:16:26	--	ok	360.7820	42.268	0.050347	18.63	60.809	9.676	43919791.555375	12	360.9081	5.79556e-05	2.40683e-04
2024/01/06	10:16:33	ok	ok	361.0360	42.317	0.050359	18.66	60.784	9.688	45358576.006573	12	361.1870	5.73954e-05	2.15674e-04
2024/01/06	10:21:32	ok	ok	360.9480	42.310	0.050359	18.59	60.894	9.664	43769211.531340	11	361.0820	5.79786e-05	2.45427e-04
2024/01/06	10:26:32	ok	ok	360.9080	42.298	0.050359	18.53	60.946	9.640	42823686.956871	11	361.0467	5.78815e-05	2.61656e-04
2024/01/06	10:31:32	ok	ok	360.9080	42.302	0.050359	18.59	60.803	9.649	47462004.171081	12	361.0544	5.75236e-05	2.24372e-04
2024/01/06	10:36:32	ok	ok	360.9400	42.296	0.050359	18.66	60.763	9.684	44429164.795291	13	361.0726	5.66487e-05	2.33110e-04
2024/01/06	10:41:32	ok	ok	360.9320	42.298	0.050359	18.72	60.670	9.701	43762471.106153	13	361.0026	5.87530e-05	2.85415e-04
2024/01/06	10:46:32	ok	ok	360.9160	42.293	0.050359	18.72	60.749	9.714	44403888.212693	12	361.0508	5.77530e-05	2.43125e-04
2024/01/06	10:51:32	ok	ok	360.9040	42.294	0.050359	18.75	60.685	9.721	44554405.186745	11	361.0289	5.75736e-05	2.71335e-04
2024/01/06	10:56:32	ok	ok	360.9200	42.298	0.050359	18.79	60.639	9.738	43583353.963683	11	361.0540	5.70842e-05	2.43131e-04
2024/01/06	11:01:32	ok	ok	360.9180	42.298	0.050359	18.83	60.626	9.760	45754074.887201	11	361.0540	5.73213e-05	2.54374e-04
2024/01/06	11:06:32	ok	ok	360.9040	42.289	0.050359	18.89	60.635	9.794	44522409.989121	12	361.0172	5.80922e-05	2.40391e-04
2024/01/06	11:11:32	ok	ok	360.8840	42.292	0.050359	18.89	60.624	9.792	44000167.574769	12	361.0179	5.72127e-05	2.23105e-04
2024/01/06	11:16:32	ok	ok	360.8720	42.289	0.050359	18.91	60.667	9.815	47548065.904473	10	361.0076	5.79475e-05	2.49428e-04
2024/01/06	11:21:32	ok	ok	360.8740	42.288	0.050359	18.94	60.671	9.832	46533958.564697	12	361.0049	5.75526e-05	2.28775e-04
2024/01/06	11:26:32	ok	ok	360.8560	42.283	0.050359	18.94	60.684	9.834	45608375.073172	11	360.9261	5.98967e-05	2.70825e-04
2024/01/06	11:31:32	ok	ok	360.8580	42.277	0.050359	18.96	60.635	9.834	46081791.796949	12	360.9857	5.72070e-05	2.27855e-04
2024/01/06	11:36:32	ok	ok	360.8300	42.273	0.050359	18.97	60.667	9.849	45423342.859384	12	360.9327	5.85830e-05	2.64035e-04
2024/01/06	11:41:32	ok	ok	360.8180	42.267	0.050359	18.97	60.676	9.850	45606039.641575	11	360.9619	5.78148e-05	2.31945e-04
2024/01/06	11:46:32	ok	ok	360.8140	42.269	0.050359	18.99	60.670	9.857	45291164.336692	13	360.9297	5.72623e-05	2.28058e-04
2024/01/06	11:51:32	ok	ok	360.8020	42.268	0.050359	19.03	60.665	9.881	46265128.000420	12	360.9474	5.72607e-05	2.31702e-04
2024/01/06	11:56:32	--	ok	360.7900	42.266	0.050359	19.01	60.662	9.871	45695596.172484	11	360.9377	5.65314e-05	2.32464e-04
2024/01/06	11:56:39	ok	ok	361.0040	42.307	0.05037	19.01	60.674	9.873	45475139.471358	12	361.2569	5.46273e-05	5.39737e-04
2024/01/06	12:01:38	ok	ok	360.9740	42.303	0.05037	19.09	60.644	9.910	44105394.829205	12	361.0860	5.83503e-05	2.18156e-04
2024/01/06	12:06:38	ok	ok	360.9760	42.308	0.05037	19.06	60.629	9.891	44569769.613639	12	361.1141	5.73713e-05	2.15702e-04
2024/01/06	12:11:38	ok	ok	360.9660	42.302	0.05037	19.10	60.635	9.917	43813688.987107	10	361.0951	5.76703e-05	2.39299e-04
2024/01/06	12:16:38	ok	ok	360.9480	42.299	0.05037	19.10	60.635	9.917	45446171.342371	12	361.0773	5.71662e-05	2.51511e-04
2024/01/06	12:21:38	ok	ok	360.9280	42.299	0.05037	19.11	60.667	9.930	43686307.873597	12	361.0502	5.83236e-05	2.44236e-04
2024/01/06	12:26:38	ok	ok	360.9040	42.289	0.05037	19.10	60.694	9.926	45620108.247836	12	361.0562	5.72000e-05	2.32867e-04
2024/01/06	12:31:38	ok	ok	360.9000	42.287	0.05037	19.13	60.620	9.931	43067056.809523	11	361.0361	5.68998e-05	2.35337e-04
2024/01/06	12:36:38	ok	ok	360.9020	42.287	0.05037	19.21	60.592	9.975	43816898.159466	12	361.0220	5.77689e-05	2.34058e-04
2024/01/06	12:41:38	ok	ok	360.8820	42.285	0.05037	19.17	60.644	9.960	45424465.442598	12	361.0124	5.78933e-05	2.41040e-04
2024/01/06	12:46:38	ok	ok	360.8760	42.281	0.05037	19.18	60.638	9.967	45696890.133906	12	361.0032	5.77033e-05	2.43331e-04
2024/01/06	12:51:38	ok	ok	360.8460	42.277	0.05037	19.20	60.661	9.979	45717897.227795	11	360.9398	5.88393e-05	2.43409e-04
2024/01/06	12:56:38	ok	ok	360.8560	42.277	0.05037	19.24	60.597	9.993	46778629.757882	12	360.9950	5.77537e-05	2.37046e-04
2024/01/06	13:01:38	ok	ok	360.8360	42.275	0.05037	19.24	60.597	9.993	45303603.394222	12	360.9375	5.90395e-05	2.52921e-04
2024/01/06	13:06:38	ok	ok	360.8240	42.264	0.05037	19.24	60.606	9.995	45380523.323814	13	360.9492	5.75453e-05	2.32170e-04
2024/01/06	13:11:38	ok	ok	360.8060	42.265	0.05037	19.27	60.681	10.024	46402653.728222	12	360.9289	5.86307e-05	2.47746e-04
2024/01/06	13:16:38	--	ok	360.7820	42.261	0.05037	19.29	60.671	10.032	45514327.906359	12	360.9168	5.78858e-05	2.58068e-04
2024/01/06	13:16:45	ok	ok	361.0240	42.306	0.050382	19.27	60.649	10.019	44602999.496018	13	361.1675	5.75886e-05	2.36636e-04
2024/01/06	13:21:44	ok	ok	360.9860	42.301	0.050382	19.30	60.674	10.041	42112441.456083	12	361.0648	5.89061e-05	2.62974e-04
2024/01/06	13:26:44	ok	ok	360.9700	42.303	0.050382	19.29	60.652	10.029	42637041.297093	14	361.0391	5.90682e-05	2.64586e-04
2024/01/06	13:31:44	ok	ok	360.9420	42.297	0.050382	19.34	60.670	10.065	44467874.408163	11	361.1546	5.55431e-05	3.10203e-04
2024/01/06	13:36:44	ok	ok	360.9380	42.298	0.050382	19.35	60.592	10.060	44773992.230056	13	361.0120	6.02042e-05	2.99263e-04
2024/01/06	13:41:44	ok	ok	360.9140	42.290	0.050382	19.37	60.594	10.070	46053265.986813	13	361.0570	5.76869e-05	2.56127e-04
2024/01/06	13:46:44	ok	ok	360.9340	42.294	0.050382	19.40	60.578	10.083	44598869.840179	13	361.0428	5.88109e-05	2.42098e-04
2024/01/06	13:51:44	ok	ok	360.9060	42.285	0.050382	19.38	60.656	10.088	42779032.437005	11	361.0496	5.73291e-05	2.53808e-04
2024/01/06	13:56:44	ok	ok	360.8320	42.279	0.050382	19.25	60.839	10.041	44496697.112825	11	360.9893	5.72843e-05	2.63034e-04
2024/01/06	14:01:44	ok	ok	360.8060	42.268	0.050382	19.21	60.873	10.021	43591107.614091	11	360.9546	5.74800e-05	2.53241e-04
2024/01/06	14:06:44	--	ok	360.7700	42.264	0.050382	19.20	60.912	10.020	42654100.836460	12	360.9026	5.86430e-05	2.51865e-04
2024/01/06	14:06:51	ok	ok	361.0560	42.331	0.050395	19.23	60.858	10.028	42122059.996873	12	361.1799	5.87485e-05	2.63292e-04
2024/01/06	14:11:50	ok	ok	360.9820	42.319	0.050395	19.27	60.661	10.021	43378951.182909	13	358.3077	1.51044e-04	1.12997e-02
2024/01/06	14:16:50	ok	ok	361.0040	42.315	0.050395	19.30	60.725	10.049	41692566.092156	13	361.1357	5.73456e-05	2.29080e-04
2024/01/06	14:21:50	ok	ok	360.9840	42.316	0.050395	19.37	60.615	10.073	43984279.867750	12	361.1354	5.72538e-05	2.57591e-04
2024/01/06	14:26:50	ok	ok	360.9880	42.310	0.050395	19.43	60.612	10.106	41677498.669386	13	361.1230	5.77240e-05	2.40900e-04
2024/01/06	14:31:50	ok	ok	360.9540	42.300	0.050395	19.43	60.612	10.106	42521063.590509	12	361.0984	5.80874e-05	2.60690e-04
2024/01/06	14:36:50	ok	ok	360.9580	42.302	0.050395	19.43	60.702	10.121	42434861.346967	12	361.0794	5.80953e-05	2.32737e-04
2024/01/06	14:41:50	ok	ok	360.9380	42.303	0.050395	19.44	60.665	10.123	42420795.726452	13	361.0776	5.78539e-05	2.47733e-04
2024/01/06	14:46:50	ok	ok	360.9140	42.293	0.050395	19.48	60.620	10.141	42126667.704701	12	361.0572	5.76328e-05	2.50519e-04
2024/01/06	14:51:50	ok	ok	360.9020	42.293	0.050395	19.48	60.620	10.141	43946859.309889	13	361.0364	5.78474e-05	2.50365e-04
2024/01/06	14:56:50	ok	ok	360.9020	42.291	0.050395	19.50	60.653	10.154	43551592.758739	11	361.0418	5.76098e-05	2.58418e-04
2024/01/06	15:01:50	ok	ok	360.8880	42.289	0.050395	19.47	60.729	10.151	42192981.675347	11	361.0567	5.57692e-05	2.86077e-04
2024/01/06	15:06:50	ok	ok	360.8420	42.273	0.050395	19.38	60.871	10.124	43206120.263696	12	360.9929	5.75591e-05	2.39196e-04
2024/01/06	15:11:50	--	ok	360.7760	42.266	0.050395	19.30	60.958	10.088	43253578.009469	12	360.9289	5.77428e-05	2.31999e-04
2024/01/06	15:11:56	ok	ok	361.0320	42.313	0.050407	19.30	60.937	10.084	41880638.805618	12	361.1884	5.74525e-05	2.36714e-04
2024/01/06	15:16:56	ok	ok	360.9660	42.307	0.050407	19.27	60.914	10.063	41774660.286274	12	361.1016	5.77623e-05	2.37852e-04
2024/01/06	15:21:56	ok	ok	360.9820	42.309	0.050407	19.37	60.734	10.093	43510024.480105	12	361.1099	5.84664e-05	2.46151e-04
2024/01/06	15:26:56	ok	ok	360.9660	42.313	0.050407	19.38	60.676	10.091	44318885.554251	13	361.1112	5.75240e-05	2.36082e-04
2024/01/06	15:31:56	ok	ok	360.9600	42.303	0.050407	19.44	60.633	10.118	43235158.426615	12	361.0779	5.81865e-05	2.46895e-04
2024/01/06	15:36:56	ok	ok	360.9300	42.302	0.050407	19.43	60.713	10.123	45767539.756961	13	361.0731	5.71850e-05	2.23714e-04
2024/01/06	15:41:56	--	--	306.9600	42.295	0.050407	19.44	60.674	10.125	3730832.399931	1	361.0731	5.71752e-05	2.76952e+06
2024/01/06	15:42:02	ok	ok	360.9640	42.298	0.050407	19.47	60.616	10.132	41061347.716639	10	361.1093	5.74513e-05	2.56345e-04
2024/01/06	15:47:02	ok	ok	360.9140	42.293	0.050407	19.47	60.649	10.138	42644431.211526	12	361.0082	5.93809e-05	2.38431e-04
2024/01/06	15:52:02	ok	ok	360.9140	42.288	0.050407	19.47	60.670	10.141	41987727.585737	13	361.0483	5.75143e-05	2.39341e-04
2024/01/06	15:57:02	ok	ok	360.8740	42.281	0.050407	19.45	60.739	10.143	40294560.020836	12	361.0158	5.80986e-05	2.53679e-04
2024/01/06	16:02:02	ok	ok	360.8740	42.293	0.050407	19.47	60.679	10.143	42166817.691951	11	361.0071	5.76671e-05	2.34020e-04
2024/01/06	16:07:02	--	ok	360.7940	42.272	0.050407	19.35	60.885	10.109	44273576.554945	12	360.9335	5.77312e-05	2.39523e-04
2024/01/06	16:07:09	ok	ok	361.0460	42.320	0.050419	19.40	60.871	10.132	43732287.145142	11	361.1714	5.91885e-05	2.36817e-04
2024/01/06	16:12:08	ok	ok	360.9560	42.303	0.050419	19.25	60.931	10.056	43091978.525424	11	361.1064	5.67315e-05	2.57132e-04
2024/01/06	16:17:08	ok	ok	360.9180	42.294	0.050419	19.20	60.963	10.028	44969122.139860	12	361.0587	5.75584e-05	2.49709e-04
2024/01/06	16:22:08	ok	ok	360.9040	42.293	0.050419	19.17	61.032	10.024	42149064.995678	12	361.0375	5.68157e-05	2.19562e-04
2024/01/06	16:27:08	ok	ok	360.8500	42.285	0.050419	19.13	61.013	9.996	42265203.143621	12	360.9913	5.78632e-05	2.40556e-04
2024/01/06	16:32:08	ok	ok	360.8700	42.286	0.050419	19.20	60.800	10.002	41846434.897104	12	361.0123	5.77450e-05	2.32041e-04
2024/01/06	16:37:08	ok	ok	360.8560	42.284	0.050419	19.24	60.798	10.026	45068633.574600	12	361.0112	5.75763e-05	2.55479e-04
2024/01/06	16:42:08	ok	ok	360.8560	42.280	0.050419	19.31	60.757	10.062	44335057.076640	13	361.0025	5.63338e-05	2.59494e-04
2024/01/06	16:47:08	ok	ok	360.8320	42.274	0.050419	19.29	60.763	10.047	44661610.177195	12	360.9813	5.79966e-05	2.39331e-04
2024/01/06	16:52:08	ok	ok	360.8200	42.267	0.050419	19.27	60.771	10.039	44963808.005717	13	360.9419	5.78703e-05	2.24331e-04
2024/01/06	16:57:08	ok	ok	360.8140	42.271	0.050419	19.33	60.720	10.066	44256404.488192	11	360.9368	5.87793e-05	2.52744e-04
2024/01/06	17:02:08	ok	ok	360.8220	42.270	0.050419	19.37	60.734	10.093	44560441.761828	13	360.9417	5.72055e-05	2.29192e-04
2024/01/06	17:07:08	--	ok	360.7540	42.258	0.050419	19.24	60.899	10.043	46496429.855149	12	360.8877	5.85919e-05	2.39575e-04
2024/01/06	17:07:14	ok	ok	361.0240	42.315	0.050432	19.25	60.859	10.044	44241851.722740	11	361.1791	5.78982e-05	2.55960e-04
2024/01/06	17:12:14	ok	ok	360.9340	42.297	0.050432	19.14	60.986	9.999	44055594.514982	12	361.0797	5.68999e-05	2.22279e-04
2024/01/06	17:17:14	ok	ok	360.9120	42.292	0.050432	19.06	61.054	9.960	45290399.237776	12	361.0989	5.67237e-05	2.63530e-04
2024/01/06	17:22:14	ok	ok	360.8600	42.288	0.050432	19.03	61.028	9.940	43607597.022392	10	361.0113	5.75097e-05	2.49346e-04
2024/01/06	17:27:14	--	ok	360.7980	42.277	0.050432	18.93	61.054	9.887	46472898.546174	11	360.9544	5.92589e-05	2.41255e-04
2024/01/06	17:27:20	ok	ok	361.0380	42.325	0.050443	18.94	61.077	9.898	44521764.512713	10	361.1974	5.80248e-05	2.39723e-04
2024/01/06	17:32:20	ok	ok	361.0020	42.309	0.050443	19.01	60.905	9.911	43263427.423831	12	361.1165	5.89754e-05	2.61516e-04
2024/01/06	17:37:20	ok	ok	360.9960	42.316	0.050443	19.04	60.848	9.919	43561818.361804	13	361.1213	5.84875e-05	2.56058e-04
2024/01/06	17:42:20	ok	ok	360.9820	42.310	0.050443	19.06	60.822	9.922	44988237.799486	12	361.1263	5.82075e-05	2.47809e-04
2024/01/06	17:47:20	ok	ok	360.9760	42.307	0.050443	19.10	60.777	9.940	44145199.418291	11	361.1396	5.83757e-05	2.23685e-04
2024/01/06	17:52:20	ok	ok	360.9780	42.306	0.050443	19.13	60.771	9.956	44335826.632111	11	361.1283	5.78327e-05	2.48739e-04
2024/01/06	17:57:20	ok	ok	360.9640	42.298	0.050443	19.15	60.766	9.971	41650793.660655	12	361.1403	5.70654e-05	2.39644e-04
2024/01/06	18:02:20	ok	ok	360.9680	42.300	0.050443	19.15	60.725	9.964	44570462.148151	12	357.5064	1.75182e-04	1.49408e-02
2024/01/06	18:07:20	ok	ok	360.9360	42.296	0.050443	19.15	60.813	9.979	46187746.530149	12	361.0699	5.86560e-05	2.08182e-04
2024/01/06	18:12:20	ok	ok	360.8920	42.284	0.050443	19.03	60.990	9.934	44339726.977527	12	361.0474	5.78186e-05	2.40192e-04
2024/01/06	18:17:20	ok	ok	360.8440	42.278	0.050443	18.93	60.995	9.877	42979611.538411	12	361.0168	5.63566e-05	2.32191e-04
2024/01/06	18:22:20	ok	ok	360.8080	42.270	0.050443	18.89	60.958	9.846	44618660.218468	13	360.9238	5.96735e-05	2.34054e-04
2024/01/06	18:27:20	--	ok	360.7820	42.269	0.050443	18.86	60.986	9.834	43921297.548286	12	360.9302	5.89056e-05	2.27031e-04
2024/01/06	18:27:27	ok	ok	361.0280	42.322	0.050455	18.91	60.941	9.859	49648769.443558	12	361.1898	5.87904e-05	2.31383e-04
2024/01/06	18:32:26	ok	ok	360.9960	42.310	0.050455	18.90	60.859	9.838	46314352.547107	11	361.1387	5.79159e-05	2.14973e-04
2024/01/06	18:37:26	ok	ok	360.9900	42.307	0.050455	18.99	60.761	9.872	44038458.368596	12	361.1469	5.80790e-05	2.31342e-04
2024/01/06	18:42:26	ok	ok	360.9980	42.307	0.050455	19.01	60.734	9.883	45794616.755923	12	361.1364	5.91745e-05	2.31172e-04
2024/01/06	18:47:26	ok	ok	360.9920	42.300	0.050455	19.04	60.729	9.899	46181579.184898	11	361.1244	5.86257e-05	2.21328e-04
2024/01/06	18:52:26	ok	ok	360.9840	42.300	0.050455	19.10	60.694	9.926	45710384.451143	13	361.1218	5.96780e-05	2.17834e-04
2024/01/06	18:57:26	ok	ok	361.0000	42.298	0.050455	19.11	60.676	9.931	45942410.256528	13	361.1340	5.81256e-05	2.04570e-04
2024/01/06	19:02:26	ok	ok	360.9720	42.296	0.050455	19.09	60.674	9.915	45163752.922219	12	361.0965	5.80778e-05	2.34347e-04
2024/01/06	19:07:26	ok	ok	360.9560	42.290	0.050455	19.11	60.697	9.935	48284551.625653	13	361.1170	5.67698e-05	2.69733e-04
2024/01/06	19:12:26	ok	ok	360.9140	42.289	0.050455	19.04	60.909	9.929	43224373.377007	12	361.0374	5.86046e-05	2.35611e-04
2024/01/06	19:17:26	ok	ok	360.8840	42.275	0.050455	18.96	60.896	9.877	44768266.577507	12	361.0320	5.86420e-05	2.40274e-04
2024/01/06	19:22:26	ok	ok	360.8400	42.263	0.050455	18.89	60.937	9.843	45061631.454554	12	360.9492	5.92468e-05	2.32783e-04
2024/01/06	19:27:26	ok	ok	360.8160	42.267	0.050455	18.83	60.931	9.809	44986547.241348	12	360.9491	5.92454e-05	2.73981e-04
2024/01/06	19:32:26	ok	ok	360.8040	42.265	0.050455	18.89	60.899	9.837	44331870.960646	12	360.9238	5.95242e-05	2.44178e-04
2024/01/06	19:37:26	ok	ok	360.8140	42.262	0.050455	18.91	60.729	9.825	44206601.183164	13	360.9814	5.74342e-05	2.66463e-04
2024/01/06	19:42:26	ok	ok	360.8120	42.261	0.050455	18.97	60.739	9.860	45165936.854634	10	360.9433	5.96409e-05	2.72950e-04
2024/01/06	19:47:26	ok	ok	360.8020	42.259	0.050455	19.01	60.653	9.870	47978741.169167	14	360.9166	6.02533e-05	2.39941e-04
2024/01/06	19:52:26	ok	ok	360.8100	42.257	0.050455	19.04	60.717	9.897	45838882.571746	12	360.9584	5.88363e-05	2.45406e-04
2024/01/06	19:57:26	ok	ok	360.8000	42.252	0.050455	19.04	60.679	9.891	47088412.999580	12	360.9198	5.97492e-05	2.42115e-04
2024/01/06	20:02:26	--	ok	360.7740	42.248	0.050455	19.06	60.649	9.894	43905520.359215	12	360.9123	5.96332e-05	2.53283e-04
2024/01/06	20:02:33	ok	ok	361.0500	42.301	0.050468	19.14	60.601	9.936	54593951.299371	13	361.2670	5.86163e-05	3.93424e-04
2024/01/06	20:07:32	ok	ok	360.9640	42.291	0.050468	18.94	60.855	9.862	47214961.508405	13	361.0954	5.93872e-05	2.45263e-04
2024/01/06	20:12:32	ok	ok	360.9340	42.279	0.050468	18.86	60.932	9.825	46576274.166252	12	361.0455	5.96999e-05	2.62684e-04
2024/01/06	20:17:32	ok	ok	360.8660	42.272	0.050468	18.75	60.937	9.761	48094923.627944	13	361.0078	5.99949e-05	2.69046e-04
2024/01/06	20:22:32	ok	ok	360.8440	42.266	0.050468	18.73	60.986	9.761	48874456.354320	12	360.9703	6.07754e-05	2.57467e-04
2024/01/06	20:27:32	ok	ok	360.8120	42.260	0.050468	18.66	60.923	9.710	54229986.862604	13	360.6157	7.15590e-05	1.25034e-03
2024/01/06	20:32:32	--	ok	360.7740	42.261	0.050468	18.59	60.996	9.680	47122098.759706	12	360.8998	6.10680e-05	2.52251e-04
2024/01/06	20:32:38	ok	ok	361.0420	42.308	0.05048	18.63	60.922	9.694	54793409.172169	12	361.2133	6.09142e-05	2.90377e-04
2024/01/06	20:37:38	ok	ok	360.9620	42.289	0.05048	18.55	60.999	9.656	49225852.314172	12	361.0760	6.19226e-05	2.87285e-04
2024/01/06	20:42:38	ok	ok	360.9600	42.290	0.05048	18.62	60.899	9.681	48575522.558531	11	361.0708	6.05750e-05	2.54184e-04
2024/01/06	20:47:38	ok	ok	360.9580	42.290	0.05048	18.68	60.735	9.689	48695030.814159	11	361.0745	6.12088e-05	2.29895e-04
2024/01/06	20:52:38	ok	ok	360.9560	42.291	0.05048	18.68	60.725	9.687	49680813.832152	11	361.0645	6.19414e-05	2.57662e-04
2024/01/06	20:57:38	ok	ok	360.9560	42.285	0.05048	18.72	60.731	9.711	51816384.725988	13	361.0926	6.09829e-05	2.62834e-04
2024/01/06	21:02:38	ok	ok	360.9280	42.274	0.05048	18.69	60.726	9.695	50121109.611007	12	361.0294	6.08085e-05	2.56200e-04
2024/01/06	21:07:38	ok	ok	360.9300	42.276	0.05048	18.73	60.662	9.709	49197617.117335	13	361.0467	6.09047e-05	2.70093e-04
2024/01/06	21:12:38	ok	ok	360.9140	42.272	0.05048	18.66	60.784	9.688	47492377.894629	13	361.0286	5.96016e-05	2.62310e-04
2024/01/06	21:17:38	ok	ok	360.8600	42.264	0.05048	18.58	60.853	9.650	47534227.294921	12	360.9862	5.99023e-05	2.93857e-04
2024/01/06	21:22:38	ok	ok	360.8160	42.255	0.05048	18.53	60.926	9.637	45479843.451653	12	360.9562	6.04432e-05	3.05584e-04
2024/01/06	21:27:38	--	ok	360.7920	42.248	0.05048	18.42	61.022	9.587	47856325.068603	13	360.8898	6.08401e-05	2.41469e-04
2024/01/06	21:27:45	ok	ok	361.0720	42.308	0.050491	18.50	60.954	9.624	54692543.046685	12	361.1762	6.24285e-05	2.60053e-04
2024/01/06	21:32:44	ok	ok	360.9420	42.283	0.050491	18.36	60.931	9.541	50867158.962372	13	361.0927	6.03591e-05	2.76824e-04
2024/01/06	21:37:44	ok	ok	360.9160	42.285	0.050491	18.37	60.932	9.548	48281525.422635	13	361.0348	6.07958e-05	2.36109e-04
2024/01/06	21:42:44	ok	ok	360.8780	42.268	0.050491	18.31	60.995	9.519	49174514.799913	12	361.0123	6.15784e-05	2.53216e-04
2024/01/06	21:47:44	ok	ok	360.8820	42.267	0.050491	18.31	60.914	9.506	47074027.712427	12	360.9933	6.11864e-05	2.76680e-04
2024/01/06	21:52:44	ok	ok	360.8420	42.259	0.050491	18.31	60.844	9.495	49841144.612518	12	360.9735	6.17973e-05	2.60329e-04
2024/01/06	21:57:44	ok	ok	360.8400	42.265	0.050491	18.36	60.740	9.511	50753087.929024	13	360.9974	6.07746e-05	2.62623e-04
2024/01/06	22:02:44	ok	ok	360.8660	42.264	0.050491	18.39	60.703	9.522	47737179.405489	13	360.9908	6.03201e-05	2.33536e-04
2024/01/06	22:07:44	ok	ok	360.8560	42.268	0.050491	18.45	60.681	9.550	53851585.976933	12	360.5484	7.62641e-05	1.81717e-03
2024/01/06	22:12:44	ok	ok	360.8560	42.257	0.050491	18.45	60.681	9.550	51047492.680441	13	360.9590	6.08636e-05	2.29055e-04
2024/01/06	22:17:44	ok	ok	360.8440	42.255	0.050491	18.46	60.665	9.555	49631840.321896	13	360.9706	5.91227e-05	2.27418e-04
2024/01/06	22:22:44	ok	ok	360.8480	42.257	0.050491	18.49	60.638	9.567	48675549.941156	13	360.9787	6.11236e-05	2.79327e-04
2024/01/06	22:27:44	--	ok	360.7800	42.243	0.050491	18.35	60.859	9.522	46828901.027717	11	360.9056	6.08367e-05	2.89690e-04
2024/01/06	22:27:50	ok	ok	361.0360	42.292	0.050502	18.39	60.804	9.537	52558039.435015	13	361.1980	6.10006e-05	2.79849e-04
2024/01/06	22:32:50	ok	ok	360.9520	42.291	0.050502	18.29	60.821	9.484	47089569.928841	13	361.0685	6.12866e-05	2.79498e-04
2024/01/06	22:37:50	ok	ok	360.9180	42.277	0.050502	18.22	60.821	9.444	43402048.032428	13	361.1181	5.84408e-05	3.90700e-04
2024/01/06	22:42:50	ok	ok	360.8840	42.271	0.050502	18.18	60.873	9.428	47289978.903193	13	361.0105	6.19218e-05	2.56552e-04
2024/01/06	22:47:50	ok	ok	360.8680	42.272	0.050502	18.16	60.832	9.414	45755890.327732	13	361.0098	6.09593e-05	2.39385e-04
2024/01/06	22:52:50	ok	ok	360.8440	42.263	0.050502	18.12	60.855	9.394	46073306.667808	13	360.9740	6.11329e-05	2.35599e-04
2024/01/06	22:57:50	ok	ok	360.8260	42.259	0.050502	18.08	60.880	9.374	46042770.763409	13	360.9584	6.08146e-05	2.08924e-04
2024/01/06	23:02:50	--	ok	360.7940	42.258	0.050502	18.08	60.798	9.361	42765669.541040	13	360.9546	5.96909e-05	2.61877e-04
2024/01/06	23:02:56	ok	ok	361.0540	42.301	0.050514	18.08	60.748	9.354	50912817.043056	13	361.2241	5.99937e-05	3.08275e-04
2024/01/06	23:07:56	ok	ok	360.9920	42.288	0.050514	18.07	60.816	9.357	42456681.156665	13	361.1331	6.06220e-05	2.65524e-04
2024/01/06	23:12:56	ok	ok	360.9420	42.285	0.050514	18.00	60.845	9.323	43618517.819554	13	361.0981	6.11975e-05	2.77031e-04
2024/01/06	23:17:56	ok	ok	360.9100	42.288	0.050514	17.98	60.855	9.315	45271007.215008	13	361.0784	6.07248e-05	2.75165e-04
2024/01/06	23:22:56	ok	ok	360.9080	42.278	0.050514	17.94	60.830	9.289	46034268.382504	13	361.0592	6.07653e-05	2.85020e-04
2024/01/06	23:27:56	ok	ok	361.0820	42.337	0.050514	18.70	59.919	9.574	45514189.224720	13	361.2630	5.80306e-05	3.40912e-04
2024/01/06	23:32:56	ok	ok	361.1760	42.355	0.050514	19.03	59.843	9.747	46041587.235167	11	361.3005	6.14240e-05	2.70939e-04
2024/01/06	23:37:56	--	ok	361.2380	42.363	0.050514	19.29	59.791	9.887	46571457.869119	11	361.4406	5.93377e-05	4.19775e-04
2024/01/06	23:38:03	ok	ok	361.0320	42.318	0.050502	19.29	59.782	9.885	57371564.190008	10	361.1505	6.10092e-05	2.69039e-04
2024/01/06	23:43:02	ok	ok	361.1060	42.323	0.050502	19.45	59.774	9.982	49177649.583772	13	361.2283	5.84142e-05	2.20897e-04
2024/01/06	23:48:02	ok	ok	361.1200	42.332	0.050502	19.55	59.828	10.049	52010834.889179	12	361.2342	5.96778e-05	2.36197e-04
2024/01/06	23:53:02	ok	ok	361.1500	42.334	0.050502	19.67	59.837	10.119	50951002.716190	12	361.2668	6.01925e-05	2.54136e-04
2024/01/06	23:58:02	ok	ok	361.1900	42.338	0.050502	19.79	59.834	10.193	49097549.443824	13	361.2608	6.07802e-05	2.65261e-04
2024/01/07	00:03:02	ok	ok	361.1740	42.335	0.050502	19.81	59.837	10.203	48334462.688546	13	361.2834	5.99581e-05	2.55749e-04
2024/01/07	00:08:02	ok	ok	361.1860	42.339	0.050502	19.86	59.924	10.251	51267165.294062	13	361.2714	6.06370e-05	2.33309e-04
2024/01/07	00:13:02	ok	ok	361.1620	42.329	0.050502	19.88	59.976	10.268	51710333.927912	12	361.2796	6.03715e-05	2.29420e-04
2024/01/07	00:18:02	ok	ok	361.1780	42.329	0.050502	19.93	59.997	10.306	51949021.339032	13	361.7214	4.55702e-05	1.73897e-03
2024/01/07	00:23:02	ok	ok	361.1680	42.334	0.050502	19.96	60.040	10.331	50273894.801191	12	361.2368	6.22807e-05	2.54364e-04
2024/01/07	00:28:02	ok	ok	361.1460	42.326	0.050502	19.95	60.067	10.326	50078845.329940	13	361.2820	5.92470e-05	2.63040e-04
2024/01/07	00:33:02	ok	ok	361.1460	42.329	0.050502	19.99	60.104	10.359	50284074.955536	12	361.2321	5.98987e-05	2.43580e-04
2024/01/07	00:38:02	ok	ok	361.1320	42.320	0.050502	19.96	60.153	10.350	51363922.293023	12	361.2162	6.05522e-05	2.43946e-04
2024/01/07	00:43:02	ok	ok	361.1240	42.321	0.050502	19.99	60.195	10.375	51083006.399158	13	361.1980	6.08456e-05	2.65122e-04
2024/01/07	00:48:02	ok	ok	361.1000	42.318	0.050502	19.98	60.214	10.370	49647683.692807	13	361.2095	6.01259e-05	2.65455e-04
2024/01/07	00:53:02	ok	ok	361.0960	42.310	0.050502	20.02	60.221	10.398	48239226.365808	12	361.1964	6.01729e-05	2.44994e-04
2024/01/07	00:58:02	ok	ok	361.0780	42.309	0.050502	20.05	60.287	10.425	49895678.517412	11	361.1969	6.02763e-05	2.69343e-04
2024/01/07	01:03:02	ok	ok	361.0680	42.310	0.050502	20.07	60.290	10.435	50705743.055911	12	361.1383	6.13230e-05	2.62898e-04
2024/01/07	01:08:02	ok	ok	361.0500	42.301	0.050502	20.05	60.296	10.427	50021999.024730	12	361.1602	5.83587e-05	2.22110e-04
2024/01/07	01:13:02	ok	ok	361.0600	42.317	0.050502	20.22	60.107	10.498	51571738.938098	12	361.1602	6.10181e-05	2.40620e-04
2024/01/07	01:18:02	ok	ok	361.1180	42.319	0.050502	20.37	60.011	10.577	50721630.875830	12	361.2254	5.92561e-05	2.79999e-04
2024/01/07	01:23:02	ok	ok	361.1060	42.314	0.050502	20.43	60.049	10.618	50815670.751111	12	361.1808	6.21282e-05	2.71005e-04
2024/01/07	01:28:02	ok	ok	361.1280	42.321	0.050502	20.53	60.047	10.679	50206640.213043	12	361.2215	5.96486e-05	2.40472e-04
2024/01/07	01:33:02	ok	ok	361.1140	42.310	0.050502	20.53	60.047	10.679	49593837.951910	12	361.2263	6.01063e-05	2.73833e-04
2024/01/07	01:38:02	ok	ok	361.1000	42.309	0.050502	20.58	60.095	10.716	50373734.465507	12	361.2130	5.96743e-05	2.51138e-04
2024/01/07	01:43:02	ok	ok	361.0440	42.296	0.050502	20.44	60.337	10.677	49102373.770772	11	361.1484	5.92365e-05	2.39920e-04
2024/01/07	01:48:02	ok	ok	361.0020	42.292	0.050502	20.40	60.381	10.660	51224107.491359	12	361.1067	5.97585e-05	2.72892e-04
2024/01/07	01:53:02	ok	ok	360.9680	42.283	0.050502	20.36	60.487	10.652	50057430.757066	12	361.0347	6.16983e-05	2.76227e-04
2024/01/07	01:58:02	ok	ok	360.9420	42.280	0.050502	20.33	60.500	10.636	50367379.186404	11	361.0620	6.00398e-05	2.96585e-04
2024/01/07	02:03:02	ok	ok	360.9160	42.273	0.050502	20.32	60.465	10.622	53284669.511042	13	361.0314	5.95982e-05	2.54117e-04
2024/01/07	02:08:02	ok	ok	360.8880	42.270	0.050502	20.31	60.496	10.619	53456042.628971	12	360.9946	6.00257e-05	2.56815e-04
2024/01/07	02:13:02	ok	ok	360.8760	42.261	0.050502	20.29	60.534	10.616	50556683.831351	12	360.9769	6.02795e-05	2.67781e-04
2024/01/07	02:18:02	ok	ok	360.8380	42.257	0.050502	20.31	60.537	10.626	50107863.253667	12	360.9646	5.91960e-05	2.54481e-04
2024/01/07	02:23:02	ok	ok	360.8200	42.256	0.050502	20.32	60.497	10.628	49421878.071419	12	360.9335	5.99801e-05	2.77357e-04
2024/01/07	02:28:02	--	ok	360.7980	42.249	0.050502	20.32	60.578	10.642	51799850.326502	12	360.9078	5.96893e-05	2.69865e-04
2024/01/07	02:28:09	ok	ok	360.9700	42.283	0.050512	20.28	60.592	10.618	54028195.627688	12	361.0861	6.01232e-05	2.65872e-04
2024/01/07	02:33:08	ok	ok	360.9360	42.280	0.050512	20.26	60.589	10.609	49885292.267046	13	361.0339	5.91450e-05	2.50853e-04
2024/01/07	02:38:08	ok	ok	360.9120	42.273	0.050512	20.23	60.629	10.598	48739948.711876	11	361.0182	5.92172e-05	2.65806e-04
2024/01/07	02:43:08	ok	ok	360.8820	42.266	0.050512	20.22	60.667	10.596	50360220.226464	12	360.9972	5.92403e-05	2.81072e-04
2024/01/07	02:48:08	ok	ok	360.8400	42.262	0.050512	20.19	60.652	10.575	49411486.312996	12	360.9554	5.97967e-05	2.63871e-04
2024/01/07	02:53:08	ok	ok	360.8560	42.266	0.050512	20.33	60.441	10.626	52898637.223914	11	360.9876	5.96966e-05	2.84190e-04
2024/01/07	02:58:08	ok	ok	360.8840	42.270	0.050512	20.47	60.322	10.693	48935787.453705	12	361.0063	5.87161e-05	2.65097e-04
2024/01/07	03:03:08	ok	ok	360.9100	42.271	0.050512	20.56	60.255	10.734	47864782.672349	12	361.0215	5.90724e-05	2.73892e-04
2024/01/07	03:08:08	ok	ok	360.8920	42.264	0.050512	20.60	60.285	10.768	49455804.714547	12	361.0160	5.88053e-05	3.01220e-04
2024/01/07	03:13:08	ok	ok	360.9000	42.268	0.050512	20.67	60.305	10.815	50322739.475169	12	361.0260	5.86667e-05	2.69004e-04
2024/01/07	03:18:08	ok	ok	360.8840	42.261	0.050512	20.67	60.317	10.817	47118383.479012	11	360.9982	5.90607e-05	2.80207e-04
2024/01/07	03:23:08	ok	ok	360.8180	42.250	0.050512	20.56	60.571	10.790	46047323.261917	12	360.9536	5.77389e-05	2.59864e-04
2024/01/07	03:28:08	--	ok	360.7700	42.237	0.050512	20.46	60.674	10.747	47763729.612705	12	360.8843	5.85885e-05	2.62236e-04
2024/01/07	03:28:14	ok	ok	361.0240	42.291	0.050525	20.49	60.652	10.760	54035583.268168	12	361.1486	5.96630e-05	2.69977e-04
2024/01/07	03:33:14	ok	ok	360.9480	42.283	0.050525	20.42	60.658	10.717	49291293.515745	11	361.0709	5.86681e-05	2.54021e-04
2024/01/07	03:38:14	ok	ok	360.9020	42.268	0.050525	20.39	60.702	10.707	52193456.149949	12	361.0015	6.03438e-05	2.53171e-04
2024/01/07	03:43:14	ok	ok	360.8780	42.270	0.050525	20.37	60.690	10.696	54470565.124886	12	361.0026	5.88135e-05	2.67457e-04
2024/01/07	03:48:14	ok	ok	360.8560	42.260	0.050525	20.32	60.722	10.667	53402054.734085	12	360.9686	5.93443e-05	2.67987e-04
2024/01/07	03:53:14	ok	ok	360.8380	42.259	0.050525	20.33	60.725	10.676	50076048.647691	13	360.9031	5.91422e-05	2.58816e-04
2024/01/07	03:58:14	ok	ok	360.8060	42.256	0.050525	20.31	60.740	10.662	50895070.331801	11	360.9375	5.77619e-05	2.71577e-04
2024/01/07	04:03:14	--	ok	360.7660	42.247	0.050525	20.28	60.775	10.650	51687247.135989	11	360.8805	5.90856e-05	2.73293e-04
2024/01/07	04:03:21	ok	ok	361.0300	42.301	0.050538	20.29	60.739	10.652	53575942.897127	12	361.1516	5.86599e-05	2.25497e-04
2024/01/07	04:08:20	ok	ok	360.9640	42.287	0.050538	20.28	60.735	10.643	49146264.966159	12	361.0757	5.89359e-05	2.42714e-04
2024/01/07	04:13:20	ok	ok	360.9460	42.285	0.050538	20.26	60.745	10.636	52403458.803337	11	361.0780	5.69919e-05	2.53707e-04
2024/01/07	04:18:20	ok	ok	360.9100	42.279	0.050538	20.23	60.740	10.617	52431674.338776	11	361.6458	3.32749e-05	2.28658e-03
2024/01/07	04:23:20	ok	ok	360.9300	42.282	0.050538	20.36	60.505	10.655	51641190.442694	11	361.0517	5.84842e-05	2.59396e-04
2024/01/07	04:28:20	ok	ok	360.9520	42.283	0.050538	20.49	60.456	10.725	51126452.925699	11	361.0718	5.78279e-05	2.52284e-04
2024/01/07	04:33:20	ok	ok	360.9460	42.281	0.050538	20.58	60.432	10.776	52305202.033679	11	361.0735	5.78179e-05	2.77397e-04
2024/01/07	04:38:20	ok	ok	360.9460	42.276	0.050538	20.60	60.404	10.789	50476929.932269	13	361.0195	5.95439e-05	2.78222e-04
2024/01/07	04:43:20	ok	ok	360.9420	42.279	0.050538	20.64	60.383	10.811	50623513.548864	11	361.0632	5.83529e-05	2.78184e-04
2024/01/07	04:48:20	ok	ok	360.9220	42.273	0.050538	20.67	60.418	10.835	52564765.704662	11	361.0356	5.89654e-05	2.68119e-04
2024/01/07	04:53:20	ok	ok	360.8780	42.260	0.050538	20.56	60.671	10.808	54733001.099039	11	360.9977	5.94770e-05	2.86613e-04
2024/01/07	04:58:20	ok	ok	360.8300	42.247	0.050538	20.50	60.703	10.779	51159182.475998	11	360.9688	5.84668e-05	2.84081e-04
2024/01/07	05:03:20	--	ok	360.7940	42.245	0.050538	20.43	60.803	10.751	52553849.338051	12	360.9137	5.80587e-05	2.62816e-04
2024/01/07	05:03:26	ok	ok	361.0160	42.284	0.050549	20.44	60.743	10.749	54996154.723951	12	361.1051	6.22068e-05	3.22745e-04
2024/01/07	05:08:26	ok	ok	360.9580	42.280	0.050549	20.39	60.804	10.725	50189663.755964	13	361.0526	5.96817e-05	2.55756e-04
2024/01/07	05:13:26	ok	ok	360.9180	42.270	0.050549	20.36	60.809	10.709	48540446.952051	12	361.0326	5.92027e-05	2.36298e-04
2024/01/07	05:18:26	ok	ok	360.8960	42.269	0.050549	20.33	60.816	10.692	48927586.335101	12	360.9978	5.96001e-05	2.50680e-04
2024/01/07	05:23:26	ok	ok	360.8620	42.260	0.050549	20.31	60.822	10.676	47049596.954912	13	360.9924	5.80953e-05	2.44378e-04
2024/01/07	05:28:26	ok	ok	360.8340	42.254	0.050549	20.31	60.800	10.672	51320751.161722	10	360.9552	5.85765e-05	2.74706e-04
2024/01/07	05:33:26	ok	ok	360.8080	42.249	0.050549	20.28	60.775	10.650	50900553.132134	12	360.9373	5.87911e-05	2.41923e-04
2024/01/07	05:38:26	ok	ok	360.8020	42.243	0.050549	20.25	60.781	10.633	49666652.172157	12	360.8826	6.09284e-05	2.95855e-04
2024/01/07	05:43:26	--	ok	360.7760	42.238	0.050549	20.26	60.784	10.643	48908275.707278	12	360.8834	5.84919e-05	2.57359e-04
2024/01/07	05:43:33	ok	ok	360.9940	42.286	0.050562	20.31	60.749	10.663	53123127.689876	12	361.1197	5.98404e-05	2.39658e-04
2024/01/07	05:48:32	ok	ok	360.9640	42.283	0.050562	20.28	60.775	10.650	48115688.470859	13	361.0781	5.95401e-05	2.49943e-04
2024/01/07	05:53:32	ok	ok	360.9320	42.272	0.050562	20.29	60.768	10.657	48462218.827058	12	361.0575	5.94109e-05	2.47873e-04
2024/01/07	05:58:32	ok	ok	360.9120	42.271	0.050562	20.29	60.739	10.652	50876819.062869	11	361.0474	5.85299e-05	2.59777e-04
2024/01/07	06:03:32	ok	ok	360.9640	42.278	0.050562	20.46	60.574	10.729	46994139.143943	13	361.0367	6.01913e-05	2.70938e-04
2024/01/07	06:08:32	ok	ok	360.9560	42.274	0.050562	20.50	60.479	10.739	50116861.778872	12	361.0781	5.82346e-05	2.48154e-04
2024/01/07	06:13:32	ok	ok	360.9480	42.277	0.050562	20.58	60.470	10.783	49829542.384112	11	361.0579	5.96281e-05	2.78593e-04
2024/01/07	06:18:32	ok	ok	360.9340	42.271	0.050562	20.59	60.464	10.790	50761108.009119	12	361.0599	5.85042e-05	2.67314e-04
2024/01/07	06:23:32	ok	ok	360.9320	42.263	0.050562	20.62	60.459	10.807	49112694.587589	12	361.0155	6.12388e-05	3.10638e-04
2024/01/07	06:28:32	ok	ok	360.8920	42.255	0.050562	20.52	60.656	10.779	48503804.807026	14	360.9719	5.99341e-05	2.90652e-04
2024/01/07	06:33:32	ok	ok	360.8160	42.249	0.050562	20.40	60.789	10.732	48728456.694295	11	360.9326	5.89933e-05	2.83938e-04
2024/01/07	06:38:32	--	ok	360.7740	42.237	0.050562	20.35	60.848	10.706	50248015.776725	13	360.8427	6.16309e-05	2.81205e-04
2024/01/07	06:38:39	ok	ok	361.0120	42.285	0.050575	20.35	60.839	10.704	49991075.654761	13	361.0763	6.13802e-05	3.21816e-04
2024/01/07	06:43:38	ok	ok	360.9600	42.281	0.050575	20.29	60.839	10.669	47531200.279841	12	361.0826	5.81189e-05	2.29877e-04
2024/01/07	06:48:38	ok	ok	360.9280	42.272	0.050575	20.25	60.862	10.647	48812471.589293	12	361.0654	5.76448e-05	2.47081e-04
2024/01/07	06:53:38	ok	ok	360.8800	42.265	0.050575	20.22	60.839	10.626	49280034.621886	12	361.0057	5.80228e-05	2.30861e-04
2024/01/07	06:58:38	ok	ok	360.8360	42.256	0.050575	20.18	60.903	10.611	46536349.989940	13	360.9848	5.82559e-05	2.43151e-04
2024/01/07	07:03:38	ok	ok	360.8220	42.252	0.050575	20.13	60.908	10.585	48377098.937136	11	360.9443	5.89983e-05	2.57670e-04
2024/01/07	07:08:38	ok	ok	360.8060	42.246	0.050575	20.12	60.876	10.571	47019628.926093	11	360.9213	5.84572e-05	2.55745e-04
2024/01/07	07:13:38	--	ok	360.7620	42.239	0.050575	20.08	60.922	10.553	48230256.734555	13	360.8703	5.92214e-05	2.29982e-04
2024/01/07	07:13:45	ok	ok	361.0200	42.292	0.050588	20.13	60.899	10.584	49547187.184695	12	361.1330	5.93622e-05	2.51950e-04
2024/01/07	07:18:44	ok	ok	361.0340	42.300	0.050588	20.28	60.624	10.623	49751821.604002	12	361.1560	5.83944e-05	2.41905e-04
2024/01/07	07:23:44	ok	ok	361.0120	42.291	0.050588	20.35	60.555	10.654	51387530.640530	13	361.1316	5.86277e-05	2.28889e-04
2024/01/07	07:28:44	ok	ok	361.0180	42.294	0.050588	20.40	60.523	10.685	50439068.293957	13	361.1520	5.79776e-05	2.35053e-04
2024/01/07	07:33:44	ok	ok	361.0200	42.288	0.050588	20.43	60.539	10.705	52248387.021670	10	361.1425	5.83163e-05	2.49148e-04
2024/01/07	07:38:44	ok	ok	361.0140	42.290	0.050588	20.47	60.566	10.736	52206280.579041	11	361.1447	5.86020e-05	2.68664e-04
2024/01/07	07:43:44	ok	ok	360.9700	42.279	0.050588	20.39	60.702	10.707	50423744.574632	11	361.0765	6.01777e-05	2.71328e-04
2024/01/07	07:48:44	ok	ok	360.9220	42.271	0.050588	20.32	60.853	10.690	51608519.078543	12	361.0540	5.83315e-05	2.55014e-04
2024/01/07	07:53:44	ok	ok	360.8780	42.261	0.050588	20.23	60.789	10.626	51190788.654402	13	361.0019	5.87305e-05	2.43918e-04
2024/01/07	07:58:44	ok	ok	360.8480	42.250	0.050588	20.21	60.858	10.621	50658502.889699	11	360.9547	5.91322e-05	2.37082e-04
2024/01/07	08:03:44	ok	ok	360.8140	42.250	0.050588	20.13	60.867	10.578	51718145.000658	12	360.9318	5.87932e-05	2.35303e-04
2024/01/07	08:08:44	--	ok	360.7840	42.235	0.050588	20.13	60.928	10.589	49531151.328991	13	360.9157	5.86725e-05	2.47035e-04
2024/01/07	08:08:51	ok	ok	361.0000	42.285	0.0506	20.13	60.890	10.582	52325918.979037	12	357.2169	2.20176e-04	1.38682e-02
2024/01/07	08:13:50	ok	ok	360.9720	42.280	0.0506	20.16	60.771	10.579	47292659.500483	12	361.0842	5.89962e-05	2.33481e-04
2024/01/07	08:18:50	ok	ok	361.0040	42.290	0.0506	20.28	60.653	10.628	47959591.639163	13	361.1153	5.76225e-05	2.35189e-04
2024/01/07	08:23:50	ok	ok	361.0000	42.285	0.0506	20.35	60.583	10.659	49913964.603977	12	361.1058	5.90864e-05	2.36307e-04
2024/01/07	08:28:50	ok	ok	361.0000	42.284	0.0506	20.44	60.510	10.708	47949161.843131	13	361.1131	5.88079e-05	2.63769e-04
2024/01/07	08:33:50	ok	ok	361.0060	42.283	0.0506	20.50	60.459	10.735	49615338.608005	11	361.1241	5.98479e-05	2.51945e-04
2024/01/07	08:38:50	ok	ok	360.9820	42.279	0.0506	20.49	60.548	10.741	53203005.914304	13	361.0952	5.85846e-05	2.17085e-04
2024/01/07	08:43:50	ok	ok	360.9560	42.269	0.0506	20.43	60.661	10.726	50902110.934466	12	361.0759	5.75498e-05	2.33562e-04
2024/01/07	08:48:50	ok	ok	360.8840	42.254	0.0506	20.32	60.822	10.685	48699397.390105	12	361.0087	5.80357e-05	2.54401e-04
2024/01/07	08:53:50	ok	ok	360.8620	42.248	0.0506	20.28	60.827	10.659	49798694.322277	13	360.9855	5.83733e-05	2.62239e-04
2024/01/07	08:58:50	ok	ok	360.8120	42.240	0.0506	20.22	60.890	10.635	47566853.448557	11	360.9212	5.94038e-05	2.50901e-04
2024/01/07	09:03:50	--	ok	360.7760	42.233	0.0506	20.15	60.940	10.599	49690461.625638	12	360.8875	5.91839e-05	2.54901e-04
2024/01/07	09:03:56	ok	ok	361.0400	42.283	0.050612	20.19	60.905	10.619	50022232.891073	11	361.1502	5.93345e-05	2.63048e-04
2024/01/07	09:08:56	ok	ok	360.9540	42.276	0.050612	20.12	60.926	10.580	51073911.470956	12	361.0764	5.86080e-05	2.39126e-04
2024/01/07	09:13:56	ok	ok	360.9680	42.279	0.050612	20.16	60.800	10.585	50503003.679710	13	361.0833	5.77622e-05	2.16813e-04
2024/01/07	09:18:56	ok	ok	360.9860	42.280	0.050612	20.33	60.601	10.654	49465127.895284	13	361.1150	5.80338e-05	2.19709e-04
2024/01/07	09:23:56	ok	ok	360.9860	42.282	0.050612	20.40	60.493	10.680	51877390.896041	12	361.0984	5.94866e-05	2.60644e-04
2024/01/07	09:28:56	ok	ok	361.0020	42.282	0.050612	20.46	60.523	10.720	50101447.892326	13	361.6771	4.01188e-05	2.24328e-03
2024/01/07	09:33:56	ok	ok	360.9820	42.281	0.050612	20.49	60.528	10.738	50106322.676848	12	361.1210	5.82378e-05	2.57230e-04
2024/01/07	09:38:56	ok	ok	360.9660	42.273	0.050612	20.53	60.475	10.755	51965300.827022	11	361.0909	5.88681e-05	2.52625e-04
2024/01/07	09:43:56	ok	ok	360.9580	42.271	0.050612	20.54	60.537	10.774	50027822.580750	12	361.0837	5.82466e-05	2.70367e-04
2024/01/07	09:48:56	ok	ok	360.9220	42.262	0.050612	20.46	60.716	10.754	50599558.248223	12	361.0391	5.85981e-05	2.61577e-04
2024/01/07	09:53:56	ok	ok	360.8620	42.251	0.050612	20.37	60.772	10.711	49402759.842138	12	360.9849	5.84069e-05	2.60074e-04
2024/01/07	09:58:56	ok	ok	360.8300	42.247	0.050612	20.32	60.844	10.688	47998315.507144	11	360.9428	5.87468e-05	2.43861e-04
2024/01/07	10:03:56	ok	ok	360.8180	42.243	0.050612	20.35	60.739	10.687	50887177.823323	13	360.9542	5.81114e-05	2.40526e-04
2024/01/07	10:08:56	ok	ok	360.8440	42.245	0.050612	20.46	60.543	10.724	50136624.364898	13	360.9615	5.81279e-05	2.54485e-04
2024/01/07	10:13:56	ok	ok	360.8480	42.245	0.050612	20.52	60.565	10.763	48825952.568917	12	360.9854	5.78611e-05	2.61553e-04
2024/01/07	10:18:56	ok	ok	360.8340	42.244	0.050612	20.59	60.484	10.793	49627509.235698	10	360.9784	5.72808e-05	2.59091e-04
2024/01/07	10:23:56	ok	ok	360.8300	42.247	0.050612	20.62	60.510	10.816	50643828.952555	12	360.9392	5.99197e-05	2.87836e-04
2024/01/07	10:28:56	ok	ok	360.8400	42.240	0.050612	20.66	60.475	10.837	49855857.886224	13	360.9552	5.83478e-05	2.30462e-04
2024/01/07	10:33:56	ok	ok	360.8280	42.244	0.050612	20.73	60.479	10.882	53304129.686232	12	360.9582	5.83135e-05	2.72004e-04
2024/01/07	10:38:56	ok	ok	360.8200	42.238	0.050612	20.73	60.397	10.867	51234472.151008	12	360.9322	5.82275e-05	2.49079e-04
2024/01/07	10:43:56	ok	ok	360.8120	42.232	0.050612	20.77	60.465	10.906	49749637.701791	12	360.9433	5.78196e-05	2.46085e-04
2024/01/07	10:48:56	--	ok	360.7440	42.222	0.050612	20.62	60.722	10.854	49749681.376250	12	360.8670	5.84538e-05	2.70004e-04
2024/01/07	10:49:03	ok	ok	361.0180	42.278	0.050626	20.67	60.725	10.890	50316700.414135	12	361.1434	5.87349e-05	2.69071e-04
2024/01/07	10:54:02	ok	ok	360.9380	42.266	0.050626	20.50	60.835	10.802	50112753.579343	12	361.0604	5.84291e-05	2.49498e-04
2024/01/07	10:59:02	ok	ok	360.9140	42.260	0.050626	20.49	60.781	10.783	50716296.646383	11	361.0620	5.69536e-05	2.70062e-04
2024/01/07	11:04:02	ok	ok	360.9600	42.268	0.050626	20.69	60.441	10.848	49176740.059257	11	361.0760	5.80560e-05	2.57704e-04
2024/01/07	11:09:02	ok	ok	360.9600	42.270	0.050626	20.76	60.432	10.892	49573880.165740	12	361.0698	5.88058e-05	2.76318e-04
2024/01/07	11:14:02	ok	ok	360.9420	42.259	0.050626	20.77	60.424	10.899	50322638.609139	12	361.0648	5.80807e-05	2.49587e-04
2024/01/07	11:19:02	ok	ok	360.9380	42.257	0.050626	20.83	60.436	10.937	49968249.929004	11	361.0504	5.80515e-05	2.60904e-04
2024/01/07	11:24:02	ok	ok	360.9280	42.262	0.050626	20.86	60.470	10.961	49787440.499155	11	361.0690	5.80118e-05	2.90440e-04
2024/01/07	11:29:02	ok	ok	360.9000	42.254	0.050626	20.90	60.418	10.979	50103510.836537	12	361.0243	5.82288e-05	2.40699e-04
2024/01/07	11:34:02	ok	ok	360.9180	42.254	0.050626	20.93	60.433	10.999	49964549.058332	12	361.0267	5.92249e-05	2.84470e-04
2024/01/07	11:39:02	ok	ok	360.9060	42.252	0.050626	20.97	60.429	11.026	49769106.571657	11	361.0344	5.79526e-05	2.69740e-04
2024/01/07	11:44:02	ok	ok	360.9040	42.250	0.050626	21.01	60.447	11.056	50176085.712803	12	360.9773	5.96411e-05	2.64562e-04
2024/01/07	11:49:02	ok	ok	360.8960	42.250	0.050626	21.04	60.423	11.069	49296432.578525	13	361.0122	5.86899e-05	3.14249e-04
2024/01/07	11:54:02	ok	ok	360.8760	42.250	0.050626	21.07	60.427	11.089	51812332.581628	13	360.9703	5.60841e-05	4.19884e-04
2024/01/07	11:59:02	ok	ok	360.8720	42.246	0.050626	21.11	60.414	11.115	49007009.702057	11	360.9979	5.71129e-05	2.58188e-04
2024/01/07	12:04:02	ok	ok	360.8300	42.237	0.050626	21.09	60.488	11.110	48679453.946191	10	360.9270	5.84857e-05	2.69355e-04
2024/01/07	12:09:02	ok	ok	360.8340	42.242	0.050626	21.14	60.427	11.135	49416544.969968	14	360.9520	5.85902e-05	3.87698e-04
2024/01/07	12:14:02	ok	ok	360.8220	42.236	0.050626	21.17	60.383	11.146	46662583.540042	13	360.9280	5.74668e-05	2.79384e-04
2024/01/07	12:19:02	ok	ok	360.8100	42.231	0.050626	21.17	60.464	11.161	50613935.841970	12	360.9373	5.72110e-05	2.59233e-04
2024/01/07	12:24:02	--	ok	360.7940	42.226	0.050626	21.23	60.392	11.184	47305611.437389	12	360.9165	5.68424e-05	2.54713e-04
2024/01/07	12:24:09	ok	ok	361.0000	42.272	0.050638	21.23	60.464	11.197	47917415.199236	13	361.0850	5.71049e-05	3.72056e-04
2024/01/07	12:29:08	ok	ok	360.9140	42.257	0.050638	21.07	60.652	11.130	48261430.861763	13	361.0615	5.64326e-05	2.67174e-04
2024/01/07	12:34:08	ok	ok	360.8520	42.239	0.050638	20.94	60.822	11.078	46123577.015782	13	360.9812	5.58783e-05	3.31713e-04
2024/01/07	12:39:08	ok	ok	360.8080	42.234	0.050638	20.91	60.735	11.045	47497710.015598	14	360.8978	5.75908e-05	3.60652e-04
2024/01/07	12:44:08	ok	ok	360.8520	42.251	0.050638	21.10	60.533	11.129	48031973.723396	12	360.9791	5.71165e-05	2.54087e-04
2024/01/07	12:49:08	ok	ok	360.8520	42.248	0.050638	21.14	60.447	11.139	50316656.365861	13	360.9589	5.51837e-05	4.62174e-04
2024/01/07	12:54:08	ok	ok	360.8380	42.241	0.050638	21.21	60.452	11.186	48438971.270836	13	360.9342	6.16778e-05	3.92282e-04
2024/01/07	12:59:08	ok	ok	360.8320	42.242	0.050638	21.27	60.441	11.221	49292558.921624	13	360.9893	5.76809e-05	3.39482e-04
2024/01/07	13:04:08	ok	ok	360.8220	42.234	0.050638	21.30	60.475	11.246	52180405.020189	13	360.9346	5.68782e-05	2.68484e-04
2024/01/07	13:09:08	ok	ok	360.8060	42.230	0.050638	21.26	60.510	11.225	49812564.476764	12	360.9293	5.68848e-05	2.55070e-04
2024/01/07	13:14:08	--	ok	360.7960	42.232	0.050638	21.34	60.464	11.272	48687765.379112	13	360.9383	5.76228e-05	3.66124e-04
2024/01/07	13:14:15	ok	ok	361.0060	42.271	0.050649	21.36	60.456	11.279	47875931.844760	13	361.1352	5.71928e-05	2.70165e-04
2024/01/07	13:19:14	ok	ok	360.9700	42.270	0.050649	21.37	60.497	11.295	51214741.621036	13	361.1250	5.78544e-05	3.81680e-04
2024/01/07	13:24:14	ok	ok	360.9440	42.261	0.050649	21.36	60.487	11.285	50311571.225986	11	361.0608	5.81496e-05	2.64061e-04
2024/01/07	13:29:14	ok	ok	360.9380	42.256	0.050649	21.38	60.470	11.299	47818034.384478	12	361.0972	5.60418e-05	2.50301e-04
2024/01/07	13:34:14	ok	ok	360.9220	42.259	0.050649	21.42	60.436	11.321	47982196.448256	12	361.0508	5.61941e-05	2.75733e-04
2024/01/07	13:39:14	ok	ok	360.9080	42.253	0.050649	21.45	60.401	11.333	50094028.899210	13	361.0220	5.95966e-05	4.19962e-04
2024/01/07	13:44:14	ok	ok	360.8660	42.242	0.050649	21.34	60.534	11.285	49488292.879302	13	360.9835	5.70995e-05	2.41302e-04
2024/01/07	13:49:14	ok	ok	360.8000	42.232	0.050649	21.27	60.633	11.256	48709370.991616	14	360.9073	5.98541e-05	3.60876e-04
2024/01/07	13:54:14	--	ok	360.7580	42.223	0.050649	21.17	60.688	11.202	50686927.842772	13	360.8787	5.81011e-05	2.89925e-04
2024/01/07	13:54:21	ok	ok	361.0260	42.274	0.050662	21.21	60.676	11.228	48185919.707689	14	361.1367	5.92342e-05	3.66491e-04
2024/01/07	13:59:20	ok	ok	360.9540	42.266	0.050662	21.14	60.694	11.184	48594685.506401	12	361.0733	5.77538e-05	2.41618e-04
2024/01/07	14:04:20	ok	ok	360.9540	42.271	0.050662	21.21	60.473	11.190	46079992.554839	11	361.0800	5.66150e-05	2.85550e-04
2024/01/07	14:09:20	ok	ok	360.9700	42.271	0.050662	21.36	60.404	11.269	47479873.067780	13	361.0986	5.66288e-05	2.77791e-04
2024/01/07	14:14:20	ok	ok	360.9540	42.269	0.050662	21.37	60.418	11.281	48508815.199795	10	361.0801	5.67596e-05	2.63183e-04
2024/01/07	14:19:20	ok	ok	360.9220	42.258	0.050662	21.36	60.436	11.275	49038068.029641	12	361.0448	5.69303e-05	2.97590e-04
2024/01/07	14:24:20	ok	ok	360.9040	42.255	0.050662	21.37	60.459	11.288	47544320.938101	12	361.0369	5.57439e-05	2.77108e-04
2024/01/07	14:29:20	ok	ok	360.9020	42.249	0.050662	21.40	60.432	11.302	47568783.358569	13	361.0184	5.95107e-05	4.35954e-04
2024/01/07	14:34:20	ok	ok	360.8900	42.251	0.050662	21.44	60.400	11.324	46816602.188279	13	361.0255	5.78243e-05	3.63221e-04
2024/01/07	14:39:20	ok	ok	360.8680	42.243	0.050662	21.47	60.383	11.339	49857011.942537	13	360.9905	5.81834e-05	3.31488e-04
2024/01/07	14:44:20	ok	ok	360.8420	42.242	0.050662	21.50	60.429	11.367	49636054.670463	11	360.9890	5.66254e-05	2.41625e-04
2024/01/07	14:49:20	--	ok	360.7980	42.233	0.050662	21.41	60.519	11.327	49381386.364589	13	360.9382	5.74871e-05	2.49055e-04
2024/01/07	14:49:27	ok	ok	361.0120	42.270	0.050674	21.44	60.523	11.348	50281002.759437	12	361.1444	5.60150e-05	2.86491e-04
2024/01/07	14:54:26	ok	ok	360.9300	42.259	0.050674	21.27	60.653	11.260	50351179.495163	12	361.0629	5.60258e-05	2.80789e-04
2024/01/07	14:59:26	ok	ok	360.8880	42.249	0.050674	21.23	60.708	11.242	50270094.729237	14	360.9862	5.67723e-05	3.86918e-04
2024/01/07	15:04:26	ok	ok	360.8340	42.236	0.050674	21.20	60.703	11.224	52492803.322233	12	360.9630	5.53235e-05	4.42899e-04
2024/01/07	15:09:26	ok	ok	360.8200	42.235	0.050674	21.14	60.713	11.188	52039380.124089	13	360.9125	5.62694e-05	4.66837e-04
2024/01/07	15:14:26	ok	ok	360.8200	42.240	0.050674	21.21	60.594	11.212	53685206.426466	11	360.9434	5.70625e-05	2.30308e-04
2024/01/07	15:19:26	ok	ok	360.8180	42.238	0.050674	21.30	60.436	11.239	50519314.538457	12	360.9284	5.90554e-05	2.57102e-04
2024/01/07	15:24:26	ok	ok	360.8040	42.237	0.050674	21.36	60.365	11.262	49464470.997844	13	360.8923	6.08331e-05	3.06137e-04
2024/01/07	15:29:26	ok	ok	360.8220	42.236	0.050674	21.45	60.340	11.322	52234837.050687	12	360.9628	5.75364e-05	2.40556e-04
2024/01/07	15:34:26	ok	ok	360.8060	42.227	0.050674	21.47	60.322	11.327	50880908.201721	13	360.9238	5.83994e-05	2.36750e-04
2024/01/07	15:39:26	--	ok	360.7960	42.231	0.050674	21.52	60.322	11.364	53316135.529344	12	360.9253	5.74154e-05	2.16558e-04
2024/01/07	15:39:33	ok	ok	361.0220	42.271	0.050685	21.57	60.290	11.386	50780769.316650	13	361.1494	5.86970e-05	2.66619e-04
2024/01/07	15:44:32	ok	ok	360.9740	42.275	0.050685	21.55	60.308	11.381	52648539.294665	12	361.0997	5.87937e-05	2.88110e-04
2024/01/07	15:49:32	ok	ok	360.9000	42.250	0.050685	21.36	60.607	11.307	51948209.673870	10	361.0022	5.82896e-05	2.32919e-04
2024/01/07	15:54:32	ok	ok	360.8500	42.242	0.050685	21.31	60.580	11.274	54677123.538897	12	360.9985	5.78364e-05	2.78723e-04
2024/01/07	15:59:32	ok	ok	360.8240	42.234	0.050685	21.27	60.674	11.264	52283345.272417	11	360.9515	5.76980e-05	2.40286e-04
2024/01/07	16:04:32	--	ok	360.7860	42.229	0.050685	21.23	60.697	11.240	55774686.680014	11	360.9194	5.79670e-05	2.51580e-04
2024/01/07	16:04:39	ok	ok	360.9920	42.272	0.050697	21.26	60.694	11.259	54467170.534123	10	361.1423	5.92186e-05	2.99870e-04
2024/01/07	16:09:38	ok	ok	360.9500	42.262	0.050697	21.20	60.693	11.222	52027080.023541	11	361.0783	5.88560e-05	2.61686e-04
2024/01/07	16:14:38	ok	ok	360.9140	42.256	0.050697	21.17	60.688	11.202	52420212.534366	11	361.0654	5.66381e-05	2.56639e-04
2024/01/07	16:19:38	ok	ok	360.8780	42.248	0.050697	21.14	60.674	11.181	50387831.524953	11	361.0221	5.73670e-05	2.44340e-04
2024/01/07	16:24:38	ok	ok	360.8500	42.243	0.050697	21.13	60.693	11.175	51563583.156421	12	360.9856	5.71358e-05	2.18190e-04
2024/01/07	16:29:38	ok	ok	360.8120	42.236	0.050697	21.10	60.706	11.161	51540030.524356	11	360.9343	5.86988e-05	2.52574e-04
2024/01/07	16:34:38	--	ok	360.7720	42.228	0.050697	21.04	60.685	11.117	54373931.384130	11	360.8933	5.82220e-05	2.62750e-04
2024/01/07	16:34:45	ok	ok	361.0180	42.277	0.05071	21.06	60.752	11.140	53870346.337927	11	361.1317	5.93541e-05	2.41572e-04
2024/01/07	16:39:44	ok	ok	360.9620	42.269	0.05071	21.01	60.793	11.120	54331133.287779	10	361.0811	5.79194e-05	2.69574e-04
2024/01/07	16:44:44	ok	ok	360.8980	42.256	0.05071	20.87	60.900	11.048	51966324.314178	10	361.0028	5.90851e-05	2.63666e-04
2024/01/07	16:49:44	ok	ok	360.8660	42.246	0.05071	20.86	60.777	11.017	51893161.751464	11	361.0258	5.67871e-05	2.31700e-04
2024/01/07	16:54:44	ok	ok	360.8420	42.240	0.05071	20.87	60.748	11.020	51027111.436360	11	360.9982	5.65228e-05	2.36644e-04
2024/01/07	16:59:44	ok	ok	360.8400	42.244	0.05071	20.93	60.676	11.043	51135979.324240	12	360.9788	5.96151e-05	2.92497e-04
2024/01/07	17:04:44	ok	ok	360.8080	42.233	0.05071	20.90	60.725	11.035	52365366.401911	11	360.9439	5.84456e-05	2.42028e-04
2024/01/07	17:09:44	--	ok	360.7860	42.226	0.05071	20.93	60.647	11.038	54277539.151436	11	360.9059	5.89378e-05	2.68600e-04
2024/01/07	17:09:51	ok	ok	361.0300	42.279	0.050722	20.96	60.681	11.063	51815792.443207	11	361.1610	5.75846e-05	2.30995e-04
2024/01/07	17:14:50	ok	ok	360.9740	42.273	0.050722	20.91	60.674	11.034	51263675.033391	10	361.0436	6.13673e-05	2.69326e-04
2024/01/07	17:19:50	ok	ok	360.9560	42.270	0.050722	20.96	60.652	11.058	49858257.745857	11	361.0590	6.00606e-05	2.53254e-04
2024/01/07	17:24:50	ok	ok	360.9280	42.256	0.050722	20.91	60.633	11.027	47948231.218555	12	361.0590	5.71586e-05	2.18969e-04
2024/01/07	17:29:50	ok	ok	360.9000	42.259	0.050722	20.94	60.597	11.037	51312502.862518	12	361.0354	5.87992e-05	2.69124e-04
2024/01/07	17:34:50	ok	ok	360.8900	42.254	0.050722	20.91	60.592	11.019	48729466.633242	11	360.9996	5.87459e-05	2.50043e-04
2024/01/07	17:39:50	ok	ok	360.8520	42.245	0.050722	20.90	60.621	11.016	50506554.945943	13	360.9620	5.63204e-05	4.88887e-04
2024/01/07	17:44:50	ok	ok	360.8340	42.237	0.050722	20.90	60.601	11.013	49334214.078372	12	360.9738	5.72469e-05	2.35824e-04
2024/01/07	17:49:50	ok	ok	360.8040	42.230	0.050722	20.86	60.685	11.000	47710323.183690	11	360.9382	5.79594e-05	2.59326e-04
2024/01/07	17:54:50	--	ok	360.7740	42.225	0.050722	20.83	60.597	10.966	47730059.077351	11	360.9008	5.88656e-05	2.76761e-04
2024/01/07	17:54:57	ok	ok	361.0120	42.272	0.050734	20.84	60.610	10.977	54718260.533938	10	361.1665	5.87798e-05	2.79463e-04
2024/01/07	17:59:56	ok	ok	360.9800	42.269	0.050734	20.84	60.589	10.973	51472777.475873	11	361.1221	5.71678e-05	2.45493e-04
2024/01/07	18:04:56	ok	ok	360.9740	42.268	0.050734	20.89	60.587	11.000	50298874.437451	12	361.1080	5.79385e-05	2.47741e-04
2024/01/07	18:09:56	ok	ok	360.9460	42.261	0.050734	20.89	60.566	10.996	53075590.832732	11	361.1013	5.79885e-05	2.76399e-04
2024/01/07	18:14:56	ok	ok	360.9320	42.258	0.050734	20.91	60.533	11.009	51810186.933671	10	361.0714	5.80518e-05	2.65073e-04
2024/01/07	18:19:56	ok	ok	360.9300	42.261	0.050734	20.94	60.496	11.019	53814844.106379	10	361.0637	5.82358e-05	2.68605e-04
2024/01/07	18:24:56	ok	ok	360.9380	42.261	0.050734	21.03	60.388	11.054	54384863.994431	11	361.0898	5.69338e-05	2.50476e-04
2024/01/07	18:29:56	ok	ok	360.9540	42.259	0.050734	21.14	60.336	11.118	52525604.383085	10	361.1032	5.69583e-05	2.54750e-04
2024/01/07	18:34:56	ok	ok	360.9540	42.264	0.050734	21.21	60.237	11.146	53930267.863082	11	361.0761	5.87368e-05	2.54466e-04
2024/01/07	18:39:56	ok	ok	360.9540	42.261	0.050734	21.24	60.241	11.166	51376686.981305	10	361.0386	6.01245e-05	2.81955e-04
2024/01/07	18:44:56	ok	ok	360.9620	42.261	0.050734	21.36	60.168	11.225	52939182.030260	12	361.0855	5.71550e-05	2.43088e-04
2024/01/07	18:49:56	ok	ok	360.9580	42.258	0.050734	21.41	60.159	11.260	53999373.752195	12	361.1071	5.72021e-05	2.39464e-04
2024/01/07	18:54:56	ok	ok	360.8900	42.245	0.050734	21.30	60.436	11.239	53158864.627378	10	360.9919	5.94324e-05	2.84593e-04
2024/01/07	18:59:56	ok	ok	360.8560	42.239	0.050734	21.20	60.459	11.179	54518224.910259	10	361.0086	5.76887e-05	2.64756e-04
2024/01/07	19:04:56	ok	ok	360.8040	42.229	0.050734	21.16	60.523	11.163	52845478.207487	13	360.9430	5.80660e-05	2.37325e-04
2024/01/07	19:09:56	--	ok	360.7880	42.222	0.050734	21.13	60.537	11.147	54697603.080871	12	360.9021	5.86200e-05	2.38254e-04
2024/01/07	19:10:02	ok	ok	361.0120	42.267	0.050746	21.13	60.516	11.143	53973565.378834	12	361.1693	5.83641e-05	2.82542e-04
2024/01/07	19:15:02	ok	ok	360.9540	42.263	0.050746	21.09	60.510	11.114	53498598.492137	11	361.0859	5.82118e-05	2.60179e-04
2024/01/07	19:20:02	ok	ok	360.9260	42.254	0.050746	21.07	60.528	11.107	53947860.630085	11	361.0568	5.84842e-05	2.74829e-04
2024/01/07	19:25:02	ok	ok	360.9040	42.248	0.050746	21.07	60.569	11.115	52356120.371449	11	361.0468	5.85257e-05	2.75019e-04
2024/01/07	19:30:02	ok	ok	360.8800	42.240	0.050746	21.07	60.497	11.102	53696043.818328	11	361.0177	5.96386e-05	2.96289e-04
2024/01/07	19:35:02	ok	ok	360.8500	42.235	0.050746	21.00	60.534	11.064	54770435.806938	11	360.9830	5.91946e-05	2.73269e-04
2024/01/07	19:40:02	ok	ok	360.8360	42.227	0.050746	21.03	60.529	11.080	54975113.992383	11	360.9600	5.92279e-05	2.70264e-04
2024/01/07	19:45:02	ok	ok	360.8160	42.231	0.050746	21.00	60.516	11.060	52014772.834583	11	360.9374	5.92261e-05	2.74475e-04
2024/01/07	19:50:02	ok	ok	360.8400	42.237	0.050746	21.17	60.291	11.129	51534211.181529	11	360.9752	5.93576e-05	3.28111e-04
2024/01/07	19:55:02	ok	ok	360.8440	42.238	0.050746	21.27	60.246	11.184	52911886.938768	11	360.9948	5.86896e-05	2.74081e-04
2024/01/07	20:00:02	ok	ok	360.8440	42.234	0.050746	21.33	60.246	11.221	54938984.907224	12	360.9971	5.75570e-05	2.49326e-04
2024/01/07	20:05:02	ok	ok	360.8380	42.234	0.050746	21.36	60.272	11.245	57366593.094798	11	360.9796	5.94419e-05	3.15242e-04
2024/01/07	20:10:02	ok	ok	360.8440	42.235	0.050746	21.41	60.171	11.262	55660210.659222	11	360.9951	5.77751e-05	2.46205e-04
2024/01/07	20:15:02	ok	ok	360.8460	42.230	0.050746	21.50	60.194	11.322	57164950.571908	10	360.9933	5.71946e-05	2.56051e-04
2024/01/07	20:20:02	--	ok	360.7700	42.212	0.050746	21.28	60.414	11.224	54650123.941634	12	360.9175	5.81851e-05	2.63593e-04
2024/01/07	20:20:09	ok	ok	361.0140	42.269	0.050758	21.34	60.443	11.268	53995292.192682	13	361.1022	6.27087e-05	3.78516e-04
2024/01/07	20:25:08	ok	ok	360.9160	42.244	0.050758	21.18	60.578	11.191	55457496.088870	13	360.9700	6.19467e-05	3.70058e-04
2024/01/07	20:30:08	ok	ok	360.8640	42.240	0.050758	21.13	60.580	11.155	53665503.451292	11	361.0055	5.92803e-05	2.58001e-04
2024/01/07	20:35:08	ok	ok	360.8380	42.231	0.050758	21.07	60.610	11.122	52292297.388803	13	360.9708	5.93637e-05	2.65175e-04
2024/01/07	20:40:08	ok	ok	360.8020	42.226	0.050758	21.00	60.616	11.079	54494499.131803	12	360.9201	5.96754e-05	2.86880e-04
2024/01/07	20:45:08	--	ok	360.7700	42.218	0.050758	20.98	60.615	11.068	55427443.547571	13	360.8342	6.25430e-05	3.44197e-04
2024/01/07	20:45:15	ok	ok	361.0160	42.267	0.050771	20.98	60.565	11.059	52197797.835662	12	361.1329	6.10513e-05	2.72816e-04
2024/01/07	20:50:14	ok	ok	360.9660	42.261	0.050771	20.91	60.633	11.027	50559525.425978	12	361.0980	5.89773e-05	2.80118e-04
2024/01/07	20:55:14	ok	ok	360.9240	42.257	0.050771	20.89	60.616	11.005	52081432.339320	12	361.0046	6.09494e-05	3.07223e-04
2024/01/07	21:00:14	ok	ok	360.8960	42.247	0.050771	20.84	60.642	10.982	52494454.121657	11	361.0411	5.93277e-05	2.90602e-04
2024/01/07	21:05:14	ok	ok	360.8500	42.240	0.050771	20.83	60.607	10.968	51544546.021052	11	361.0052	5.73333e-05	2.62856e-04
2024/01/07	21:10:14	ok	ok	360.8340	42.231	0.050771	20.83	60.639	10.973	51035912.206849	12	360.9835	5.91272e-05	2.75344e-04
2024/01/07	21:15:14	ok	ok	360.8160	42.227	0.050771	20.80	60.603	10.950	51792189.330496	11	360.9400	5.92901e-05	2.60940e-04
2024/01/07	21:20:14	--	ok	360.7920	42.220	0.050771	20.77	60.629	10.936	49507298.506122	12	360.8977	5.88290e-05	2.56789e-04
2024/01/07	21:20:21	ok	ok	361.0260	42.275	0.050783	20.83	60.649	10.975	54250036.612862	12	361.1926	5.87249e-05	3.49833e-04
2024/01/07	21:25:20	ok	ok	360.9620	42.262	0.050783	20.79	60.548	10.930	55260629.410088	12	361.0998	5.92680e-05	2.80725e-04
2024/01/07	21:30:20	ok	ok	360.9340	42.258	0.050783	20.74	60.612	10.914	50727659.693676	10	361.0681	5.73943e-05	2.61729e-04
2024/01/07	21:35:20	ok	ok	360.9040	42.248	0.050783	20.72	60.578	10.891	50959234.359649	12	361.0363	5.93349e-05	2.66686e-04
2024/01/07	21:40:20	ok	ok	360.8740	42.243	0.050783	20.64	60.626	10.854	53211981.320246	12	361.0000	5.87853e-05	2.68609e-04
2024/01/07	21:45:20	ok	ok	360.8440	42.238	0.050783	20.63	60.612	10.843	51995343.701937	11	360.9887	5.83940e-05	2.65867e-04
2024/01/07	21:50:20	ok	ok	360.8200	42.232	0.050783	20.63	60.584	10.838	51172995.610494	11	360.9507	5.89637e-05	2.68247e-04
2024/01/07	21:55:20	--	ok	360.7920	42.227	0.050783	20.62	60.621	10.836	53334829.991038	11	360.9525	5.74223e-05	2.74800e-04
2024/01/07	21:55:27	ok	ok	361.0020	42.276	0.050795	20.62	60.571	10.827	51910433.692827	11	361.1388	5.85924e-05	2.51229e-04
2024/01/07	22:00:26	ok	ok	360.9580	42.259	0.050795	20.53	60.658	10.787	52686403.690287	11	361.0609	5.98681e-05	2.54668e-04
2024/01/07	22:05:26	ok	ok	360.9280	42.253	0.050795	20.54	60.569	10.780	53849988.967544	12	361.0668	5.81631e-05	2.48421e-04
2024/01/07	22:10:26	ok	ok	360.8960	42.245	0.050795	20.52	60.644	10.777	52297175.497168	12	361.0383	5.82837e-05	2.38929e-04
2024/01/07	22:15:26	ok	ok	360.8880	42.244	0.050795	20.50	60.603	10.761	52579878.097106	11	361.0223	5.79266e-05	2.69173e-04
2024/01/07	22:20:26	ok	ok	360.8700	42.241	0.050795	20.47	60.575	10.738	49957120.153736	12	361.0016	5.78065e-05	2.45996e-04
2024/01/07	22:25:26	ok	ok	360.8300	42.229	0.050795	20.43	60.598	10.715	50248773.053041	11	360.9814	5.77632e-05	2.74491e-04
2024/01/07	22:30:26	ok	ok	360.8160	42.222	0.050795	20.43	60.589	10.713	50305989.131836	12	360.9437	5.78937e-05	2.54512e-04
2024/01/07	22:35:26	--	ok	360.7980	42.223	0.050795	20.39	60.583	10.686	49624973.114788	11	360.9429	5.80366e-05	2.88776e-04
2024/01/07	22:35:32	ok	ok	361.0180	42.269	0.050806	20.43	60.578	10.712	53272343.002095	11	361.1407	5.92041e-05	2.44043e-04
2024/01/07	22:40:32	ok	ok	360.9760	42.258	0.050806	20.42	60.546	10.698	48982865.062340	12	361.1193	5.71598e-05	2.46982e-04
2024/01/07	22:45:32	ok	ok	360.9500	42.255	0.050806	20.39	60.583	10.686	52085998.917783	12	361.0744	5.79415e-05	2.46057e-04
2024/01/07	22:50:32	ok	ok	360.9260	42.253	0.050806	20.36	60.557	10.665	51401980.833968	11	361.0780	5.76512e-05	2.32530e-04
2024/01/07	22:55:32	ok	ok	360.8920	42.242	0.050806	20.33	60.571	10.649	50730353.576537	11	361.0286	5.82752e-05	2.65231e-04
2024/01/07	23:00:32	ok	ok	360.8760	42.231	0.050806	20.33	60.520	10.640	49821240.721574	11	361.0094	5.87606e-05	2.72141e-04
2024/01/07	23:05:32	ok	ok	360.8540	42.232	0.050806	20.29	60.555	10.620	52190076.619830	11	360.9872	5.82723e-05	2.60205e-04
2024/01/07	23:10:32	ok	ok	360.8280	42.228	0.050806	20.31	60.475	10.615	50644931.439968	11	360.9343	6.03838e-05	2.63018e-04
2024/01/07	23:15:32	ok	ok	360.8020	42.218	0.050806	20.29	60.502	10.610	51789312.735274	12	360.9113	5.90208e-05	2.75265e-04
2024/01/07	23:20:32	--	ok	360.7900	42.214	0.050806	20.25	60.528	10.588	50794571.574531	11	360.9309	5.66974e-05	2.56125e-04
2024/01/07	23:20:38	ok	ok	360.9940	42.261	0.050817	20.28	60.523	10.606	50145849.374079	11	361.1414	5.73221e-05	2.51238e-04
2024/01/07	23:25:38	ok	ok	360.9840	42.259	0.050817	20.26	60.438	10.582	49587848.023529	12	361.1406	5.70930e-05	2.56515e-04
2024/01/07	23:30:38	ok	ok	360.9380	42.251	0.050817	20.23	60.496	10.574	50730959.770295	11	361.0721	5.84440e-05	2.59879e-04
2024/01/07	23:35:38	ok	ok	360.9280	42.245	0.050817	20.23	60.433	10.563	50092458.919993	11	361.0582	5.73451e-05	2.45795e-04
2024/01/07	23:40:38	ok	ok	360.9640	42.254	0.050817	20.44	60.175	10.649	51163149.585430	12	361.0983	5.78098e-05	2.51032e-04
2024/01/07	23:45:38	ok	ok	360.9640	42.257	0.050817	20.52	60.145	10.688	50438690.869740	11	361.1156	5.85345e-05	2.58190e-04
2024/01/07	23:50:38	ok	ok	360.9880	42.257	0.050817	20.58	60.075	10.712	49836709.234496	12	361.1125	5.84879e-05	2.59841e-04
2024/01/07	23:55:38	ok	ok	360.9940	42.258	0.050817	20.60	60.102	10.735	52673771.668315	12	361.1365	5.74222e-05	2.74547e-04
2024/01/08	00:00:38	ok	ok	360.9800	42.252	0.050817	20.63	60.095	10.751	50595765.060557	12	361.1085	5.85783e-05	2.61562e-04
2024/01/08	00:05:38	ok	ok	360.9740	42.252	0.050817	20.69	60.053	10.778	50556535.008976	12	361.0511	6.02343e-05	3.07922e-04
2024/01/08	00:10:38	ok	ok	360.8960	42.234	0.050817	20.49	60.365	10.709	49970948.767146	12	357.9100	1.86479e-04	1.11245e-02
2024/01/08	00:15:38	ok	ok	360.8580	42.226	0.050817	20.42	60.475	10.685	50110430.422458	11	360.9914	5.72243e-05	2.56787e-04
2024/01/08	00:20:38	ok	ok	360.8240	42.220	0.050817	20.35	60.410	10.629	51810693.607368	10	360.9524	5.76149e-05	2.65457e-04
2024/01/08	00:25:38	--	ok	360.7900	42.210	0.050817	20.29	60.482	10.607	50949668.788186	11	360.9279	5.79595e-05	2.60614e-04
2024/01/08	00:25:45	ok	ok	361.0100	42.256	0.050829	20.29	60.455	10.602	49814671.914928	12	361.1238	5.83952e-05	2.45795e-04
2024/01/08	00:30:44	ok	ok	360.9720	42.253	0.050829	20.26	60.406	10.577	51363093.560081	10	361.1106	5.72253e-05	2.53846e-04
2024/01/08	00:35:44	ok	ok	360.9360	42.245	0.050829	20.23	60.446	10.566	50974971.574779	11	361.0503	5.85055e-05	2.57608e-04
2024/01/08	00:40:44	ok	ok	360.9380	42.249	0.050829	20.28	60.349	10.575	50774037.850128	13	361.0404	5.56468e-05	4.85857e-04
2024/01/08	00:45:44	ok	ok	360.9580	42.255	0.050829	20.37	60.203	10.610	50509583.355150	11	361.0932	5.84996e-05	2.45418e-04
2024/01/08	00:50:44	ok	ok	360.9440	42.249	0.050829	20.44	60.122	10.639	48212590.781013	10	361.0837	5.75328e-05	2.56438e-04
2024/01/08	00:55:44	ok	ok	360.9500	42.247	0.050829	20.46	60.198	10.663	49036196.516590	12	361.0742	5.90497e-05	2.49015e-04
2024/01/08	01:00:44	ok	ok	360.9500	42.247	0.050829	20.53	60.117	10.691	50388084.197907	13	361.0750	5.45222e-05	5.00738e-04
2024/01/08	01:05:44	ok	ok	360.9340	42.245	0.050829	20.53	60.130	10.694	52009228.376970	11	361.0602	5.85168e-05	2.55038e-04
2024/01/08	01:10:44	ok	ok	360.8840	42.231	0.050829	20.37	60.356	10.637	51655921.811715	12	361.0049	5.88983e-05	2.57209e-04
2024/01/08	01:15:44	ok	ok	360.8400	42.222	0.050829	20.29	60.455	10.602	50587047.162625	11	360.9745	5.74779e-05	2.62076e-04
2024/01/08	01:20:44	ok	ok	360.8140	42.216	0.050829	20.23	60.455	10.567	50460993.478948	12	360.9137	5.56864e-05	4.72415e-04
2024/01/08	01:25:44	--	ok	360.7620	42.207	0.050829	20.15	60.505	10.523	52191714.929117	12	360.8776	5.56056e-05	4.83881e-04
2024/01/08	01:25:51	ok	ok	361.0160	42.257	0.050842	20.18	60.436	10.530	48107389.467900	11	361.1241	5.91179e-05	2.49504e-04
2024/01/08	01:30:50	ok	ok	360.9880	42.252	0.050842	20.15	60.461	10.516	50456761.430310	11	361.0968	5.75957e-05	2.11255e-04
2024/01/08	01:35:50	ok	ok	360.9460	42.243	0.050842	20.11	60.456	10.490	51307048.356533	11	361.0802	5.77150e-05	2.28518e-04
2024/01/08	01:40:50	ok	ok	360.9180	42.242	0.050842	20.04	60.478	10.450	49399833.112010	13	361.0353	5.45834e-05	4.46140e-04
2024/01/08	01:45:50	ok	ok	360.9340	42.247	0.050842	20.15	60.209	10.472	51429957.741654	11	361.0452	5.82661e-05	2.48701e-04
2024/01/08	01:50:50	ok	ok	360.9620	42.243	0.050842	20.31	60.108	10.551	50108464.731833	11	361.0814	5.80881e-05	2.47674e-04
2024/01/08	01:55:50	ok	ok	360.9620	42.247	0.050842	20.35	60.148	10.583	50719403.486890	11	361.0750	5.83008e-05	2.47518e-04
2024/01/08	02:00:50	ok	ok	360.9600	42.246	0.050842	20.39	60.034	10.589	49624191.925275	11	361.1114	5.85496e-05	2.67880e-04
2024/01/08	02:05:50	ok	ok	360.9540	42.243	0.050842	20.42	60.067	10.613	50096224.323476	11	361.0938	5.73006e-05	2.38311e-04
2024/01/08	02:10:50	ok	ok	360.9620	42.243	0.050842	20.43	60.079	10.623	49245633.072356	11	361.1000	5.84310e-05	2.90066e-04
2024/01/08	02:15:50	ok	ok	360.8840	42.228	0.050842	20.29	60.310	10.576	50316353.900561	12	361.0258	5.80434e-05	2.77196e-04
2024/01/08	02:20:50	ok	ok	360.8480	42.219	0.050842	20.19	60.409	10.533	50748064.698250	11	360.9795	5.77638e-05	2.49724e-04
2024/01/08	02:25:50	ok	ok	360.8200	42.213	0.050842	20.15	60.401	10.505	51676241.705842	11	360.9469	5.92188e-05	2.74473e-04
2024/01/08	02:30:50	--	ok	360.7920	42.208	0.050842	20.11	60.406	10.482	52116433.108489	11	360.9059	5.87341e-05	2.56294e-04
2024/01/08	02:30:57	ok	ok	361.0080	42.250	0.050853	20.12	60.368	10.483	51599326.684595	11	361.1208	5.92521e-05	2.41433e-04
2024/01/08	02:35:56	ok	ok	360.9420	42.243	0.050853	20.01	60.452	10.429	50609528.773210	12	361.0491	5.92230e-05	2.80576e-04
2024/01/08	02:40:56	ok	ok	360.9200	42.237	0.050853	19.99	60.441	10.418	50953288.031982	11	361.0552	5.80793e-05	2.39412e-04
2024/01/08	02:45:56	ok	ok	360.8760	42.229	0.050853	19.92	60.491	10.382	50473439.032370	11	361.0118	5.78048e-05	2.36833e-04
2024/01/08	02:50:56	ok	ok	360.8620	42.229	0.050853	19.92	60.420	10.370	51242770.392845	13	360.9997	5.70499e-05	2.21744e-04
2024/01/08	02:55:56	ok	ok	360.8420	42.223	0.050853	19.91	60.438	10.365	50868501.893697	11	360.9851	5.75673e-05	2.51698e-04
2024/01/08	03:00:56	ok	ok	360.8300	42.218	0.050853	19.86	60.441	10.340	52971774.628739	10	360.9609	5.80719e-05	2.76649e-04
2024/01/08	03:05:56	ok	ok	360.8020	42.213	0.050853	19.85	60.400	10.323	50027344.083789	12	360.9340	5.84142e-05	2.51474e-04
2024/01/08	03:10:56	--	ok	360.7740	42.206	0.050853	19.85	60.410	10.325	51246233.074483	11	360.9309	5.72026e-05	2.49720e-04
2024/01/08	03:11:03	ok	ok	361.0380	42.258	0.050866	19.88	60.404	10.342	50467109.784961	11	361.1692	5.81791e-05	2.50781e-04
2024/01/08	03:16:02	ok	ok	360.9800	42.251	0.050866	19.85	60.400	10.323	49775873.888294	12	361.1401	5.74704e-05	2.70513e-04
2024/01/08	03:21:02	ok	ok	360.9660	42.246	0.050866	19.81	60.372	10.294	49252542.018459	13	361.0939	5.81123e-05	2.16409e-04
2024/01/08	03:26:02	ok	ok	360.9700	42.255	0.050866	19.91	60.276	10.337	51466967.741028	11	361.1009	5.81808e-05	2.71769e-04
2024/01/08	03:31:02	ok	ok	360.9960	42.255	0.050866	20.02	60.070	10.371	52091160.594231	11	361.1467	5.71409e-05	2.66679e-04
2024/01/08	03:36:02	ok	ok	361.0260	42.263	0.050866	20.12	60.021	10.423	51004324.645250	13	361.1489	5.81871e-05	2.46800e-04
2024/01/08	03:41:02	ok	ok	361.0180	42.256	0.050866	20.19	59.980	10.458	52318670.117790	11	361.1467	5.84494e-05	2.70922e-04
2024/01/08	03:46:02	ok	ok	361.0080	42.256	0.050866	20.23	60.038	10.494	50665910.407935	9	361.1522	5.85186e-05	3.07195e-04
2024/01/08	03:51:02	ok	ok	361.0260	42.257	0.050866	20.26	59.992	10.504	50262862.812134	10	361.1558	5.82541e-05	2.96431e-04
2024/01/08	03:56:02	ok	ok	360.9980	42.246	0.050866	20.23	60.130	10.510	50677731.130364	13	361.1178	5.85879e-05	2.62417e-04
2024/01/08	04:01:02	ok	ok	360.9500	42.242	0.050866	20.13	60.308	10.481	51733081.680756	10	361.0751	5.83536e-05	2.63029e-04
2024/01/08	04:06:02	ok	ok	360.9060	42.232	0.050866	20.04	60.273	10.415	51279815.863565	12	361.0341	5.89274e-05	2.53406e-04
2024/01/08	04:11:02	ok	ok	360.8860	42.224	0.050866	19.99	60.319	10.397	51909098.652761	11	361.0282	5.87673e-05	2.66346e-04
2024/01/08	04:16:02	ok	ok	360.8700	42.225	0.050866	19.99	60.287	10.391	52869405.035350	12	361.0019	5.80692e-05	2.60051e-04
2024/01/08	04:21:02	ok	ok	360.8460	42.219	0.050866	19.95	60.333	10.371	52027836.776187	11	360.9824	5.81085e-05	2.68986e-04
2024/01/08	04:26:02	ok	ok	360.8340	42.219	0.050866	19.93	60.290	10.356	49568424.177817	13	360.9706	5.80711e-05	2.63291e-04
2024/01/08	04:31:02	ok	ok	360.8040	42.211	0.050866	19.93	60.281	10.354	51049758.971579	10	360.9347	5.84108e-05	2.81901e-04
2024/01/08	04:36:02	--	ok	360.7960	42.211	0.050866	19.89	60.304	10.332	51655905.067303	12	360.9336	5.83663e-05	2.87505e-04
2024/01/08	04:36:08	ok	ok	360.9940	42.250	0.050877	19.91	60.267	10.336	53201084.556640	10	361.1382	5.91501e-05	2.61793e-04
2024/01/08	04:41:08	ok	ok	360.9600	42.245	0.050877	19.92	60.258	10.342	50976426.070907	11	361.0923	5.83048e-05	2.60331e-04
2024/01/08	04:46:08	ok	ok	360.9340	42.237	0.050877	19.88	60.282	10.321	51681530.844268	10	361.0713	5.81259e-05	2.83342e-04
2024/01/08	04:51:08	ok	ok	360.9700	42.244	0.050877	20.05	60.002	10.376	52445674.938734	11	361.0988	5.86933e-05	2.78112e-04
2024/01/08	04:56:08	ok	ok	360.9800	42.249	0.050877	20.11	59.989	10.409	51954515.380738	12	361.1173	5.83769e-05	2.74470e-04
2024/01/08	05:01:08	ok	ok	360.9960	42.249	0.050877	20.21	59.974	10.467	51082322.294593	11	361.1425	5.78498e-05	2.68941e-04
2024/01/08	05:06:08	ok	ok	361.0020	42.251	0.050877	20.26	59.992	10.504	49713417.770092	11	361.1353	5.74017e-05	2.53257e-04
2024/01/08	05:11:08	ok	ok	360.9940	42.248	0.050877	20.26	59.869	10.483	51311190.000517	13	361.1510	5.78715e-05	2.72871e-04
2024/01/08	05:16:08	ok	ok	360.9840	42.245	0.050877	20.29	59.956	10.514	51043744.263266	12	361.1179	5.89143e-05	2.76913e-04
2024/01/08	05:21:08	ok	ok	360.9460	42.234	0.050877	20.21	60.148	10.497	53015440.197168	10	361.0805	5.83547e-05	2.86633e-04
2024/01/08	05:26:08	ok	ok	360.9040	42.228	0.050877	20.07	60.258	10.430	50775171.539662	11	361.0376	5.77875e-05	2.60275e-04
2024/01/08	05:31:08	ok	ok	360.8920	42.220	0.050877	20.05	60.244	10.418	50465327.632672	12	361.0052	5.86824e-05	2.65901e-04
2024/01/08	05:36:08	ok	ok	360.8400	42.213	0.050877	19.98	60.296	10.384	51655074.665057	12	360.9652	5.79784e-05	2.38223e-04
2024/01/08	05:41:08	ok	ok	360.8220	42.203	0.050877	19.92	60.278	10.346	51868477.730791	11	360.9518	5.74394e-05	2.64739e-04
2024/01/08	05:46:08	--	ok	360.7940	42.208	0.050877	19.89	60.304	10.332	49766988.663918	13	360.9121	5.85352e-05	2.75818e-04
2024/01/08	05:46:15	ok	ok	361.0140	42.246	0.050888	19.93	60.281	10.354	52106810.065902	10	361.1546	5.78472e-05	2.34361e-04
2024/01/08	05:51:14	ok	ok	360.9700	42.240	0.050888	19.88	60.262	10.317	51835323.900348	10	361.0954	5.79386e-05	2.51137e-04
2024/01/08	05:56:14	ok	ok	361.0060	42.251	0.050888	20.04	60.011	10.369	51089360.201146	13	361.1192	5.85246e-05	2.60999e-04
2024/01/08	06:01:14	ok	ok	361.0280	42.254	0.050888	20.13	59.953	10.419	50507416.083609	13	361.1447	5.86122e-05	2.52581e-04
2024/01/08	06:06:14	ok	ok	361.0180	42.249	0.050888	20.13	60.003	10.428	52158849.972806	12	361.1193	5.47137e-05	5.54863e-04
2024/01/08	06:11:14	ok	ok	361.0080	42.251	0.050888	20.19	59.930	10.449	50270526.463780	11	361.1364	5.71569e-05	2.56190e-04
2024/01/08	06:16:14	ok	ok	361.0200	42.249	0.050888	20.22	59.893	10.461	49612073.374650	12	361.1528	5.74795e-05	2.49195e-04
2024/01/08	06:21:14	ok	ok	360.9820	42.241	0.050888	20.15	60.139	10.460	50584516.608873	11	361.0842	5.84860e-05	2.56550e-04
2024/01/08	06:26:14	ok	ok	360.9400	42.233	0.050888	20.07	60.198	10.420	50691813.064416	14	361.0258	5.70862e-05	4.74128e-04
2024/01/08	06:31:14	ok	ok	360.8820	42.222	0.050888	19.96	60.285	10.373	50085195.618812	12	361.0135	5.82766e-05	2.33767e-04
2024/01/08	06:36:14	ok	ok	360.8480	42.218	0.050888	19.92	60.308	10.351	51839873.091492	12	360.9699	5.85761e-05	2.52733e-04
2024/01/08	06:41:14	ok	ok	360.8440	42.210	0.050888	19.85	60.346	10.314	53621976.275692	12	360.9500	5.79147e-05	2.35417e-04
2024/01/08	06:46:14	--	ok	360.7940	42.199	0.050888	19.82	60.354	10.299	50142289.128025	11	360.9242	5.78709e-05	2.34565e-04
2024/01/08	06:46:21	ok	ok	361.0240	42.252	0.0509	19.84	60.368	10.309	49037574.387489	13	361.1064	5.68737e-05	4.54970e-04
2024/01/08	06:51:20	ok	ok	360.9780	42.245	0.0509	19.81	60.342	10.289	46974289.793236	12	361.1359	5.63793e-05	2.32329e-04
2024/01/08	06:56:20	ok	ok	360.9560	42.241	0.0509	19.82	60.244	10.280	48818923.842744	10	361.0920	5.82280e-05	2.49368e-04
2024/01/08	07:01:20	ok	ok	360.9740	42.246	0.0509	19.92	59.994	10.297	47968848.963725	11	361.1217	5.75656e-05	2.34284e-04
2024/01/08	07:06:20	ok	ok	361.0000	42.254	0.0509	20.04	59.969	10.362	48777533.835727	11	361.1311	5.78065e-05	2.58948e-04
2024/01/08	07:11:20	ok	ok	361.0180	42.255	0.0509	20.09	59.916	10.387	49443293.023094	11	361.1524	5.77108e-05	2.43662e-04
2024/01/08	07:16:20	ok	ok	361.0320	42.257	0.0509	20.16	59.937	10.434	48890768.475580	10	361.1636	5.78755e-05	2.67909e-04
2024/01/08	07:21:20	ok	ok	361.0260	42.249	0.0509	20.21	59.873	10.449	49544091.762365	11	361.1563	5.77491e-05	2.31923e-04
2024/01/08	07:26:20	ok	ok	361.0080	42.246	0.0509	20.19	59.951	10.453	48746949.528256	13	361.1170	5.46396e-05	5.01361e-04
2024/01/08	07:31:20	ok	ok	360.9620	42.232	0.0509	20.08	60.209	10.430	48694296.326399	11	361.0840	5.81849e-05	2.62070e-04
2024/01/08	07:36:20	ok	ok	360.9020	42.224	0.0509	19.96	60.232	10.364	48989445.488202	11	361.0674	5.67539e-05	2.52461e-04
2024/01/08	07:41:20	ok	ok	360.8880	42.222	0.0509	19.92	60.290	10.348	48061574.363090	11	361.0273	5.74309e-05	2.26928e-04
2024/01/08	07:46:20	ok	ok	360.8520	42.215	0.0509	19.86	60.290	10.314	48429684.669944	11	360.9998	5.72897e-05	2.39389e-04
2024/01/08	07:51:20	ok	ok	360.8400	42.207	0.0509	19.82	60.191	10.271	48640535.066227	11	360.9572	5.76027e-05	2.38076e-04
2024/01/08	07:56:20	ok	ok	360.8100	42.207	0.0509	19.82	60.232	10.278	49779451.747764	11	360.9594	5.68720e-05	2.27618e-04
2024/01/08	08:01:20	ok	ok	360.8600	42.218	0.0509	19.98	59.980	10.330	47913282.852908	10	361.0050	5.71429e-05	2.52936e-04
2024/01/08	08:06:20	ok	ok	360.8820	42.220	0.0509	20.09	59.896	10.383	47054869.654802	11	361.0269	5.66322e-05	2.24586e-04
2024/01/08	08:11:20	ok	ok	360.8920	42.223	0.0509	20.15	59.911	10.420	48370954.667145	12	360.9731	5.93629e-05	2.85070e-04
2024/01/08	08:16:20	ok	ok	360.8880	42.218	0.0509	20.19	59.870	10.439	49114977.905062	12	361.0182	5.69119e-05	2.54727e-04
2024/01/08	08:21:20	ok	ok	360.8780	42.221	0.0509	20.22	59.915	10.465	49635570.943562	11	361.0130	5.75735e-05	2.70706e-04
2024/01/08	08:26:20	ok	ok	360.8740	42.215	0.0509	20.21	59.983	10.468	49752580.553595	11	360.9875	5.82436e-05	2.72653e-04
2024/01/08	08:31:20	ok	ok	360.8140	42.203	0.0509	20.08	60.157	10.421	49780356.936950	10	360.9469	5.77674e-05	2.66137e-04
2024/01/08	08:36:20	--	ok	360.7880	42.191	0.0509	19.99	60.267	10.388	48602485.684406	10	360.9171	5.75790e-05	2.51006e-04
2024/01/08	08:36:27	ok	ok	361.0100	42.241	0.050911	20.01	60.250	10.394	51366121.450413	10	361.1421	5.81569e-05	2.63994e-04
2024/01/08	08:41:26	ok	ok	360.9700	42.242	0.050911	19.92	60.226	10.337	48623766.360275	12	361.0966	5.77694e-05	2.24224e-04
2024/01/08	08:46:26	ok	ok	360.9300	42.229	0.050911	19.95	60.159	10.341	50515502.770748	11	361.0408	5.85666e-05	2.67897e-04
2024/01/08	08:51:26	ok	ok	360.9200	42.227	0.050911	19.86	60.230	10.304	49441406.572108	11	361.0308	5.74680e-05	2.32225e-04
2024/01/08	08:56:26	ok	ok	360.8980	42.223	0.050911	19.84	60.285	10.295	47344368.687775	10	361.0141	5.81991e-05	2.47575e-04
2024/01/08	09:01:26	ok	ok	360.9480	42.237	0.050911	20.04	59.928	10.355	48005875.283286	12	361.0983	5.58653e-05	2.17372e-04
2024/01/08	09:06:26	ok	ok	360.9420	42.233	0.050911	20.11	59.887	10.392	48001463.059073	11	361.0653	5.84527e-05	2.46691e-04
2024/01/08	09:11:26	ok	ok	360.9380	42.226	0.050911	20.09	59.928	10.389	51147258.022855	10	361.0864	5.73117e-05	2.59852e-04
2024/01/08	09:16:26	ok	ok	360.9620	42.234	0.050911	20.19	59.910	10.446	50541671.000368	11	361.0976	5.67719e-05	2.34418e-04
2024/01/08	09:21:26	ok	ok	360.9600	42.234	0.050911	20.22	59.843	10.452	49275025.126068	10	361.1049	5.74262e-05	2.53702e-04
2024/01/08	09:26:26	ok	ok	360.9680	42.237	0.050911	20.28	59.779	10.475	51486680.255196	12	361.0784	5.53860e-05	4.78060e-04
2024/01/08	09:31:26	ok	ok	360.8800	42.216	0.050911	20.09	60.089	10.417	50968728.487994	11	361.0032	5.88228e-05	2.69530e-04
2024/01/08	09:36:26	ok	ok	360.8480	42.206	0.050911	20.05	60.125	10.397	50088931.301128	11	361.0039	5.70674e-05	2.60671e-04
2024/01/08	09:41:26	ok	ok	360.8440	42.209	0.050911	20.01	60.168	10.380	50059472.308490	11	360.9744	5.75417e-05	2.55968e-04
2024/01/08	09:46:26	ok	ok	360.8220	42.206	0.050911	19.99	60.157	10.369	49176993.988022	11	360.9648	5.68854e-05	2.29095e-04
2024/01/08	09:51:26	ok	ok	360.8080	42.200	0.050911	20.01	60.107	10.370	50285056.000433	11	360.9466	5.79639e-05	2.42958e-04
2024/01/08	09:56:26	ok	ok	360.8560	42.215	0.050911	20.16	59.855	10.420	51094788.991605	12	360.9942	5.78528e-05	2.50019e-04
2024/01/08	10:01:26	ok	ok	360.8680	42.212	0.050911	20.26	59.777	10.467	48273791.565500	11	361.0093	5.76251e-05	2.46732e-04
2024/01/08	10:06:26	ok	ok	360.8800	42.211	0.050911	20.35	59.791	10.520	49769557.811390	10	361.0152	5.73007e-05	2.47658e-04
2024/01/08	10:11:26	ok	ok	360.8860	42.213	0.050911	20.40	59.728	10.545	50296612.775554	11	361.0194	5.79619e-05	2.59284e-04
2024/01/08	10:16:26	ok	ok	360.9020	42.219	0.050911	20.42	59.751	10.557	49535502.432462	12	361.0382	5.74363e-05	2.46967e-04
2024/01/08	10:21:26	ok	ok	360.8900	42.215	0.050911	20.46	59.731	10.580	51453562.977290	10	361.0301	5.78546e-05	2.47929e-04
2024/01/08	10:26:26	ok	ok	360.8500	42.204	0.050911	20.37	59.948	10.566	49603625.350477	12	360.9705	5.93153e-05	2.98554e-04
2024/01/08	10:31:26	ok	ok	360.8020	42.196	0.050911	20.28	60.024	10.518	50715775.440142	11	360.9346	5.88273e-05	2.62369e-04
2024/01/08	10:36:26	--	ok	360.7760	42.190	0.050911	20.21	60.116	10.492	50436968.836670	10	360.9182	5.78991e-05	2.65200e-04
2024/01/08	10:36:33	ok	ok	361.0360	42.244	0.050924	20.23	60.067	10.499	48771848.037675	12	361.1271	5.95284e-05	2.40453e-04
2024/01/08	10:41:32	ok	ok	360.9740	42.233	0.050924	20.16	60.130	10.468	51320141.722272	13	361.1069	5.75601e-05	2.40811e-04
2024/01/08	10:46:32	ok	ok	360.9760	42.236	0.050924	20.23	59.956	10.480	50910501.087221	12	361.0904	5.84840e-05	2.55565e-04
2024/01/08	10:51:32	ok	ok	361.0000	42.241	0.050924	20.36	59.742	10.521	50792968.695094	11	361.1200	5.82385e-05	2.72176e-04
2024/01/08	10:56:32	ok	ok	361.0040	42.239	0.050924	20.42	59.802	10.566	50577296.318651	12	361.1218	5.87431e-05	2.81285e-04
2024/01/08	11:01:32	ok	ok	360.9980	42.240	0.050924	20.44	59.768	10.577	51109410.749410	12	361.1174	5.79022e-05	2.50654e-04
2024/01/08	11:06:32	ok	ok	360.9820	42.237	0.050924	20.50	59.768	10.613	50030292.617167	12	361.1093	5.88353e-05	2.67224e-04
2024/01/08	11:11:32	ok	ok	360.9840	42.235	0.050924	20.53	59.681	10.614	52118023.320754	11	361.1390	5.81076e-05	2.69231e-04
2024/01/08	11:16:32	ok	ok	360.9800	42.235	0.050924	20.54	59.733	10.631	51216837.612763	12	361.0940	5.89733e-05	2.68660e-04
2024/01/08	11:21:32	ok	ok	360.9220	42.215	0.050924	20.36	60.017	10.569	52892365.615945	11	361.0532	5.80006e-05	2.59937e-04
2024/01/08	11:26:32	ok	ok	360.8920	42.207	0.050924	20.31	60.099	10.549	50188024.771649	11	361.0226	5.82433e-05	2.63117e-04
2024/01/08	11:31:32	ok	ok	360.8620	42.213	0.050924	20.28	60.066	10.525	50523136.675102	11	360.9898	5.75677e-05	2.65908e-04
2024/01/08	11:36:32	ok	ok	360.8340	42.208	0.050924	20.21	60.136	10.495	52935882.547282	13	360.9522	5.82290e-05	2.85959e-04
2024/01/08	11:41:32	ok	ok	360.8760	42.216	0.050924	20.36	59.855	10.541	50223503.536013	11	361.0285	5.66559e-05	2.44977e-04
2024/01/08	11:46:32	ok	ok	360.8840	42.216	0.050924	20.42	59.823	10.570	51262520.701065	12	361.0134	5.81655e-05	2.52408e-04
2024/01/08	11:51:32	ok	ok	360.8960	42.221	0.050924	20.52	59.779	10.623	51647479.643121	12	361.0130	5.89155e-05	2.78988e-04
2024/01/08	11:56:32	ok	ok	360.8960	42.214	0.050924	20.59	59.731	10.659	52146764.168740	13	360.9801	5.54797e-05	5.94707e-04
2024/01/08	12:01:32	ok	ok	360.9020	42.214	0.050924	20.62	59.736	10.678	51670818.260353	13	360.9742	6.04635e-05	3.04552e-04
2024/01/08	12:06:32	ok	ok	360.8880	42.211	0.050924	20.63	59.709	10.682	51700147.120672	11	361.0274	5.78332e-05	2.73856e-04
2024/01/08	12:11:32	ok	ok	360.8820	42.206	0.050924	20.64	59.782	10.703	52513462.397194	11	361.0231	5.81176e-05	2.71346e-04
2024/01/08	12:16:32	ok	ok	360.8360	42.195	0.050924	20.52	59.983	10.659	52077293.929036	10	360.9877	5.79691e-05	2.66767e-04
2024/01/08	12:21:32	ok	ok	360.8040	42.192	0.050924	20.46	60.034	10.633	52247460.187261	11	360.9214	5.85656e-05	2.72339e-04
2024/01/08	12:26:32	--	ok	360.7660	42.184	0.050924	20.36	60.099	10.584	53370193.895254	11	360.9137	5.78752e-05	2.65815e-04
2024/01/08	12:26:39	ok	ok	361.0080	42.233	0.050936	20.40	60.085	10.608	51935948.097428	12	361.1412	5.82315e-05	2.60414e-04
2024/01/08	12:31:38	ok	ok	360.9620	42.232	0.050936	20.36	60.058	10.577	52889246.168959	11	361.1077	5.71033e-05	2.55610e-04
2024/01/08	12:36:38	ok	ok	360.9340	42.223	0.050936	20.29	60.107	10.541	51817903.060671	11	361.0360	5.75136e-05	2.33008e-04
2024/01/08	12:41:38	ok	ok	360.9160	42.217	0.050936	20.28	60.095	10.531	52260176.295143	11	361.0471	5.86282e-05	2.45552e-04
2024/01/08	12:46:38	ok	ok	360.9380	42.228	0.050936	20.44	59.860	10.593	51665332.743392	11	361.0763	5.81320e-05	2.58971e-04
2024/01/08	12:51:38	ok	ok	360.9500	42.233	0.050936	20.50	59.809	10.620	51839296.888990	10	361.1097	5.84010e-05	2.91815e-04
2024/01/08	12:56:38	ok	ok	360.9460	42.228	0.050936	20.53	59.782	10.632	51730362.368405	12	361.0813	5.82449e-05	2.55688e-04
2024/01/08	13:01:38	ok	ok	360.9620	42.226	0.050936	20.64	59.710	10.690	52031054.409543	11	361.1074	5.76263e-05	2.63428e-04
2024/01/08	13:06:38	ok	ok	360.9720	42.225	0.050936	20.69	59.677	10.711	53698219.147176	11	361.0868	5.82381e-05	2.65268e-04
2024/01/08	13:11:38	ok	ok	360.9660	42.221	0.050936	20.69	59.759	10.726	51674026.540412	10	361.1045	5.73076e-05	2.68345e-04
2024/01/08	13:16:38	ok	ok	360.9540	42.217	0.050936	20.72	59.774	10.747	50462856.543884	10	361.1191	5.69796e-05	2.83687e-04
2024/01/08	13:21:38	ok	ok	360.8900	42.207	0.050936	20.56	60.081	10.703	50377812.761780	12	360.9580	6.02489e-05	3.28866e-04
2024/01/08	13:26:38	ok	ok	360.8520	42.202	0.050936	20.47	60.127	10.658	53838161.393653	10	361.0089	5.72890e-05	2.49246e-04
2024/01/08	13:31:38	ok	ok	360.8240	42.197	0.050936	20.42	60.130	10.624	52168633.607352	10	360.9718	5.74772e-05	2.78956e-04
2024/01/08	13:36:38	--	ok	360.7980	42.194	0.050936	20.35	60.136	10.580	52244851.474664	10	360.9606	5.68907e-05	2.49892e-04
2024/01/08	13:36:45	ok	ok	361.0180	42.237	0.050948	20.40	60.136	10.617	51350736.248685	10	361.1685	5.84273e-05	2.71575e-04
2024/01/08	13:41:44	ok	ok	360.9620	42.224	0.050948	20.33	60.134	10.572	51765769.750114	12	361.0944	5.89925e-05	2.62167e-04
2024/01/08	13:46:44	ok	ok	360.9640	42.230	0.050948	20.37	60.061	10.585	50424026.470802	10	361.1023	5.79101e-05	2.63954e-04
2024/01/08	13:51:44	ok	ok	360.9900	42.237	0.050948	20.52	59.800	10.627	50979447.228636	12	361.1094	5.85859e-05	2.69517e-04
2024/01/08	13:56:44	ok	ok	361.0100	42.241	0.050948	20.62	59.777	10.686	51161717.765654	11	361.1336	5.86649e-05	2.82344e-04
2024/01/08	14:01:44	ok	ok	361.0100	42.237	0.050948	20.67	59.706	10.708	50607292.715323	11	361.1164	5.94242e-05	2.86501e-04
2024/01/08	14:06:44	ok	ok	361.0160	42.234	0.050948	20.72	59.754	10.743	51494637.705467	11	361.1346	5.81355e-05	2.53766e-04
2024/01/08	14:11:44	ok	ok	361.0200	42.235	0.050948	20.76	59.722	10.764	51832237.631243	10	361.1549	5.81758e-05	2.77839e-04
2024/01/08	14:16:44	ok	ok	360.9960	42.230	0.050948	20.72	59.796	10.750	53886769.836528	12	361.1543	5.72120e-05	2.48413e-04
2024/01/08	14:21:44	ok	ok	360.9420	42.218	0.050948	20.60	59.998	10.717	50295453.951003	11	361.0873	5.81957e-05	2.75553e-04
2024/01/08	14:26:44	ok	ok	360.9080	42.212	0.050948	20.52	60.107	10.681	51365129.280318	12	360.9840	6.04185e-05	3.03238e-04
2024/01/08	14:31:44	ok	ok	360.8780	42.202	0.050948	20.44	60.113	10.638	51433495.333286	12	360.9919	5.88316e-05	2.60286e-04
2024/01/08	14:36:44	ok	ok	360.8560	42.201	0.050948	20.42	60.108	10.620	51496468.780638	11	360.9653	5.85106e-05	2.87199e-04
2024/01/08	14:41:44	ok	ok	360.8360	42.195	0.050948	20.39	60.134	10.607	51520525.934595	11	360.9511	5.88551e-05	2.77599e-04
2024/01/08	14:46:44	ok	ok	360.8180	42.183	0.050948	20.39	60.084	10.598	51145642.871822	12	357.7818	1.82079e-04	1.12912e-02
2024/01/08	14:51:44	ok	ok	360.8480	42.202	0.050948	20.58	59.779	10.659	51842824.454982	12	360.9777	5.81500e-05	2.86576e-04
2024/01/08	14:56:44	ok	ok	360.8780	42.208	0.050948	20.64	59.791	10.705	51667673.146875	12	361.0039	5.83888e-05	2.81084e-04
2024/01/08	15:01:44	ok	ok	360.8740	42.207	0.050948	20.72	59.763	10.745	51803269.180049	12	360.9921	5.89031e-05	2.69672e-04
2024/01/08	15:06:44	ok	ok	360.8800	42.200	0.050948	20.73	59.756	10.752	52488820.042039	12	361.0159	5.89602e-05	2.98028e-04
2024/01/08	15:11:44	ok	ok	360.8800	42.205	0.050948	20.79	59.715	10.779	52552452.166558	10	361.0370	5.66318e-05	2.85994e-04
2024/01/08	15:16:44	ok	ok	360.8380	42.193	0.050948	20.70	59.944	10.769	51395076.367094	11	360.9642	5.80223e-05	2.77697e-04
2024/01/08	15:21:44	--	ok	360.7980	42.182	0.050948	20.60	60.070	10.730	52605160.913902	13	360.8810	6.06430e-05	2.97295e-04
2024/01/08	15:21:51	ok	ok	361.0200	42.231	0.050959	20.63	60.063	10.745	51001084.690254	11	361.1608	5.85009e-05	2.68239e-04
2024/01/08	15:26:50	ok	ok	360.9480	42.224	0.050959	20.53	60.098	10.688	48626211.486225	12	361.0325	5.98438e-05	3.01035e-04
2024/01/08	15:31:50	ok	ok	360.9040	42.216	0.050959	20.50	60.134	10.678	51121281.385638	11	361.0693	5.79535e-05	2.75569e-04
2024/01/08	15:36:50	ok	ok	360.8920	42.208	0.050959	20.44	60.084	10.632	49435510.692581	11	361.0163	5.89039e-05	2.93311e-04
2024/01/08	15:41:50	ok	ok	360.8780	42.210	0.050959	20.44	60.084	10.632	49545448.976860	11	361.0355	5.76854e-05	2.63574e-04
2024/01/08	15:46:50	ok	ok	360.8640	42.203	0.050959	20.44	60.084	10.632	49424900.959154	11	360.9928	5.73702e-05	2.71765e-04
2024/01/08	15:51:50	ok	ok	360.8880	42.211	0.050959	20.58	59.901	10.681	49849753.847468	13	361.0032	5.90017e-05	2.95420e-04
2024/01/08	15:56:50	ok	ok	360.9100	42.216	0.050959	20.69	59.738	10.722	48579502.601203	11	361.0560	5.75587e-05	2.79485e-04
2024/01/08	16:01:50	ok	ok	360.9160	42.212	0.050959	20.72	59.825	10.756	50740237.057732	11	361.0639	5.75501e-05	2.68918e-04
2024/01/08	16:06:50	ok	ok	360.8940	42.210	0.050959	20.76	59.760	10.771	52392526.301648	11	361.0415	5.88046e-05	2.84569e-04
2024/01/08	16:11:50	ok	ok	360.9000	42.210	0.050959	20.79	59.796	10.794	51979195.727432	11	361.0475	5.83737e-05	2.88811e-04
2024/01/08	16:16:50	ok	ok	360.8520	42.195	0.050959	20.63	60.053	10.743	51425809.549152	12	360.9912	5.83628e-05	3.13387e-04
2024/01/08	16:21:50	--	ok	360.7940	42.181	0.050959	20.54	60.099	10.696	50358711.445493	12	360.9243	5.96041e-05	2.79641e-04
2024/01/08	16:21:57	ok	ok	361.0260	42.235	0.05097	20.54	60.049	10.688	51271383.521748	11	361.1771	5.93935e-05	3.04763e-04
2024/01/08	16:26:56	ok	ok	360.9800	42.223	0.05097	20.50	60.134	10.678	50188232.691385	11	361.1027	5.94758e-05	2.55163e-04
2024/01/08	16:31:56	ok	ok	360.9440	42.222	0.05097	20.42	60.150	10.627	48866537.902133	12	361.0648	5.89974e-05	2.63695e-04
2024/01/08	16:36:56	ok	ok	360.9180	42.215	0.05097	20.40	60.127	10.615	48443702.515436	11	361.0327	5.95437e-05	2.66327e-04
2024/01/08	16:41:56	ok	ok	360.8760	42.208	0.05097	20.35	60.189	10.590	51940807.770206	10	361.0224	5.81336e-05	2.76973e-04
2024/01/08	16:46:56	ok	ok	360.8620	42.202	0.05097	20.33	60.145	10.574	50630642.361813	11	360.9831	5.79006e-05	2.62511e-04
2024/01/08	16:51:56	ok	ok	360.8500	42.202	0.05097	20.32	60.093	10.557	52069936.663312	12	360.9814	5.84282e-05	2.47412e-04
2024/01/08	16:56:56	ok	ok	360.8040	42.194	0.05097	20.29	60.127	10.544	51278079.951112	11	360.9505	5.89262e-05	2.76086e-04
2024/01/08	17:01:56	--	ok	360.7880	42.187	0.05097	20.26	60.122	10.527	49684274.356936	12	360.9214	5.83184e-05	2.89393e-04
2024/01/08	17:02:03	ok	ok	361.0200	42.236	0.050982	20.26	60.143	10.531	51188026.845479	11	361.1561	5.85503e-05	2.80988e-04
2024/01/08	17:07:02	ok	ok	361.0080	42.236	0.050982	20.35	59.942	10.546	52211532.341303	10	361.1400	5.91010e-05	2.69554e-04
2024/01/08	17:12:02	ok	ok	361.0120	42.240	0.050982	20.39	59.869	10.560	51513520.546395	12	361.1515	5.85666e-05	2.63115e-04
2024/01/08	17:17:02	ok	ok	361.0160	42.236	0.050982	20.43	59.878	10.588	49432877.687536	12	361.1794	5.73923e-05	2.74673e-04
2024/01/08	17:22:02	ok	ok	361.0180	42.237	0.050982	20.44	59.892	10.598	48255422.861892	12	361.1219	5.86245e-05	2.78218e-04
2024/01/08	17:27:02	ok	ok	361.0380	42.237	0.050982	20.53	59.823	10.639	50823606.609213	13	361.1143	5.99944e-05	2.74491e-04
2024/01/08	17:32:02	ok	ok	360.9720	42.225	0.050982	20.43	60.008	10.611	50416356.401195	12	361.1158	5.83466e-05	2.93944e-04
2024/01/08	17:37:02	ok	ok	360.9440	42.217	0.050982	20.33	60.113	10.568	48250796.439090	12	361.0550	5.86632e-05	2.78333e-04
2024/01/08	17:42:02	ok	ok	360.8880	42.209	0.050982	20.26	60.195	10.540	49316508.888406	11	361.0161	5.88898e-05	2.70488e-04
2024/01/08	17:47:02	ok	ok	360.8820	42.209	0.050982	20.25	60.172	10.526	50616668.499006	11	361.0014	5.86556e-05	2.77102e-04
2024/01/08	17:52:02	ok	ok	360.8320	42.199	0.050982	20.16	60.171	10.475	49507675.018570	11	360.9791	5.87799e-05	2.94119e-04
2024/01/08	17:57:02	--	ok	360.7800	42.180	0.050982	20.04	60.345	10.427	48980700.892575	11	360.9226	5.76210e-05	2.53651e-04
2024/01/08	17:57:09	ok	ok	361.0100	42.231	0.050995	20.07	60.349	10.446	53143380.033959	9	361.1310	5.91940e-05	2.72847e-04
2024/01/08	18:02:08	ok	ok	360.9680	42.226	0.050995	20.02	60.212	10.396	49148155.669128	10	361.0949	5.77056e-05	2.88322e-04
2024/01/08	18:07:08	ok	ok	360.9580	42.226	0.050995	20.07	60.154	10.412	51326725.792026	11	361.0828	5.79044e-05	2.45455e-04
2024/01/08	18:12:08	ok	ok	360.9500	42.220	0.050995	20.05	60.113	10.395	48548846.093311	11	361.0801	5.80259e-05	2.48890e-04
2024/01/08	18:17:08	ok	ok	360.9360	42.220	0.050995	20.08	60.148	10.419	50378057.633627	11	361.0677	5.78747e-05	2.55033e-04
2024/01/08	18:22:08	ok	ok	360.9060	42.214	0.050995	20.04	60.122	10.388	48457391.580706	13	360.9947	5.56288e-05	5.45242e-04
2024/01/08	18:27:08	ok	ok	360.9520	42.224	0.050995	20.18	59.878	10.432	49992716.315496	11	361.0725	5.75592e-05	2.53625e-04
2024/01/08	18:32:08	ok	ok	360.9840	42.229	0.050995	20.33	59.820	10.517	49202475.966203	11	361.1445	5.78282e-05	2.74996e-04
2024/01/08	18:37:08	ok	ok	360.9920	42.232	0.050995	20.39	59.738	10.537	51461233.016648	11	361.1217	5.82267e-05	2.76222e-04
2024/01/08	18:42:08	ok	ok	361.0160	42.234	0.050995	20.50	59.677	10.597	50220719.060924	12	361.1200	5.94704e-05	2.67172e-04
2024/01/08	18:47:08	ok	ok	361.0360	42.234	0.050995	20.53	59.742	10.625	50623651.776357	13	361.1091	5.95961e-05	2.92854e-04
2024/01/08	18:52:08	ok	ok	360.9820	42.226	0.050995	20.47	59.896	10.617	49880580.575943	10	361.1092	5.82688e-05	2.84727e-04
2024/01/08	18:57:08	ok	ok	360.9280	42.212	0.050995	20.35	60.056	10.567	51115559.784536	11	361.0749	5.73588e-05	2.60708e-04
2024/01/08	19:02:08	ok	ok	360.8780	42.203	0.050995	20.22	60.168	10.509	51695030.138017	11	361.0055	5.75980e-05	2.70110e-04
2024/01/08	19:07:08	ok	ok	360.8780	42.202	0.050995	20.21	60.044	10.479	50364875.249769	10	360.9944	5.84187e-05	2.56954e-04
2024/01/08	19:12:08	ok	ok	360.8580	42.199	0.050995	20.21	60.012	10.474	52825208.867462	10	360.9974	5.82621e-05	2.91693e-04
2024/01/08	19:17:08	ok	ok	360.8440	42.195	0.050995	20.19	60.072	10.474	50134857.068561	10	360.9725	5.73443e-05	2.59248e-04
2024/01/08	19:22:08	ok	ok	360.8360	42.196	0.050995	20.22	60.038	10.486	49217966.187063	13	360.9457	5.80565e-05	2.40933e-04
2024/01/08	19:27:08	ok	ok	360.8140	42.188	0.050995	20.18	60.052	10.463	50890985.989460	13	360.9375	5.71317e-05	2.52090e-04
2024/01/08	19:32:08	ok	ok	360.8060	42.189	0.050995	20.18	60.020	10.457	50461813.099624	13	360.9215	5.87178e-05	2.79963e-04
2024/01/08	19:37:08	--	ok	360.7760	42.180	0.050995	20.15	60.085	10.450	51637845.775852	12	360.8863	5.94012e-05	2.89274e-04
2024/01/08	19:37:14	ok	ok	361.0220	42.233	0.051007	20.16	60.038	10.452	51980161.168837	10	361.1370	5.92791e-05	2.74566e-04
2024/01/08	19:42:14	ok	ok	360.9600	42.227	0.051007	20.15	60.035	10.442	50400845.567164	13	361.0589	5.71447e-05	5.02688e-04
2024/01/08	19:47:14	ok	ok	360.9520	42.221	0.051007	20.11	60.021	10.415	52728326.422358	11	361.0901	5.82448e-05	2.39542e-04
2024/01/08	19:52:14	ok	ok	360.9420	42.220	0.051007	20.08	60.066	10.405	53806295.630886	12	361.0598	5.86442e-05	2.34187e-04
2024/01/08	19:57:14	ok	ok	360.9140	42.208	0.051007	20.07	60.024	10.389	51069144.032167	11	361.0468	5.81796e-05	2.52428e-04
2024/01/08	20:02:14	ok	ok	360.9020	42.207	0.051007	20.07	60.095	10.402	50690375.460103	13	360.9749	6.08568e-05	2.63586e-04
2024/01/08	20:07:14	ok	ok	360.8900	42.206	0.051007	20.01	60.098	10.368	52390724.177060	12	361.0190	5.77536e-05	2.46950e-04
2024/01/08	20:12:14	ok	ok	360.8860	42.203	0.051007	20.09	60.038	10.408	49863764.063170	11	361.0080	5.85621e-05	2.56415e-04
2024/01/08	20:17:14	ok	ok	360.9300	42.212	0.051007	20.29	59.773	10.482	50559286.627160	13	361.0714	5.82799e-05	2.62561e-04
2024/01/08	20:22:14	ok	ok	360.9580	42.221	0.051007	20.39	59.686	10.527	50358004.345665	12	361.0547	5.89927e-05	2.58773e-04
2024/01/08	20:27:14	ok	ok	360.9680	42.221	0.051007	20.44	59.655	10.557	51780355.324543	10	361.1010	5.83129e-05	2.79160e-04
2024/01/08	20:32:14	ok	ok	360.9660	42.218	0.051007	20.47	59.660	10.575	51651642.240153	11	361.0990	5.94533e-05	2.92220e-04
2024/01/08	20:37:14	ok	ok	360.9620	42.215	0.051007	20.44	59.779	10.578	53363704.285806	11	361.0915	5.71002e-05	2.46345e-04
2024/01/08	20:42:14	ok	ok	360.9120	42.201	0.051007	20.37	59.919	10.560	53037054.812089	12	361.0219	6.00698e-05	2.79031e-04
2024/01/08	20:47:14	ok	ok	360.8820	42.197	0.051007	20.28	60.024	10.518	52259540.476564	12	361.0298	5.74656e-05	2.59564e-04
2024/01/08	20:52:14	ok	ok	360.8540	42.195	0.051007	20.23	60.079	10.502	51850977.302476	12	360.9103	6.10946e-05	2.96753e-04
2024/01/08	20:57:14	ok	ok	360.8180	42.187	0.051007	20.18	60.031	10.459	52376510.037968	11	360.9695	5.74674e-05	2.49021e-04
2024/01/08	21:02:14	ok	ok	360.8020	42.181	0.051007	20.16	60.098	10.462	52718018.179719	12	360.9141	5.92115e-05	2.64092e-04
2024/01/08	21:07:14	--	ok	360.7900	42.184	0.051007	20.16	60.017	10.448	52271515.483543	12	360.9379	5.81786e-05	2.65965e-04
2024/01/08	21:07:21	ok	ok	361.0140	42.223	0.051018	20.16	59.988	10.443	54534481.529052	9	361.1454	5.84635e-05	2.81984e-04
2024/01/08	21:12:20	ok	ok	360.9800	42.224	0.051018	20.15	59.924	10.422	50842725.747021	11	361.0995	5.88329e-05	2.64434e-04
2024/01/08	21:17:20	ok	ok	360.9660	42.220	0.051018	20.16	59.998	10.445	49934127.197745	10	361.0914	5.79846e-05	2.62990e-04
2024/01/08	21:22:20	ok	ok	360.9780	42.223	0.051018	20.25	59.774	10.456	51158114.930432	11	361.0972	5.94599e-05	2.48863e-04
2024/01/08	21:27:20	ok	ok	361.0080	42.234	0.051018	20.40	59.669	10.534	50533065.808315	11	361.1453	5.84801e-05	2.64107e-04
2024/01/08	21:32:20	ok	ok	361.0300	42.238	0.051018	20.44	59.580	10.543	49331183.277530	13	361.1106	6.03599e-05	2.81257e-04
2024/01/08	21:37:20	ok	ok	361.0200	42.229	0.051018	20.46	59.731	10.580	51554639.167414	12	361.1663	5.76846e-05	2.54815e-04
2024/01/08	21:42:20	ok	ok	361.0320	42.225	0.051018	20.52	59.687	10.607	52493256.127102	12	361.1432	5.83391e-05	2.41216e-04
2024/01/08	21:47:20	ok	ok	360.9780	42.218	0.051018	20.40	59.883	10.572	51668973.269320	11	361.1075	5.87380e-05	2.62667e-04
2024/01/08	21:52:20	ok	ok	360.9260	42.207	0.051018	20.28	60.053	10.523	48179236.940066	10	361.0573	5.86080e-05	2.73918e-04
2024/01/08	21:57:20	ok	ok	360.8840	42.200	0.051018	20.18	60.099	10.471	52728487.782092	13	360.9964	5.89593e-05	2.44312e-04
2024/01/08	22:02:20	ok	ok	360.8600	42.189	0.051018	20.15	60.117	10.456	51710931.320568	11	360.9935	5.73670e-05	2.58505e-04
2024/01/08	22:07:20	ok	ok	360.8420	42.189	0.051018	20.13	60.075	10.440	50929535.102676	11	360.9644	5.77930e-05	2.35719e-04
2024/01/08	22:12:20	ok	ok	360.8140	42.184	0.051018	20.07	60.095	10.402	51070942.064800	10	360.9475	5.82808e-05	2.66795e-04
2024/01/08	22:17:20	ok	ok	360.8040	42.180	0.051018	20.07	60.116	10.405	50236616.482352	11	360.9396	5.86435e-05	2.80170e-04
2024/01/08	22:22:20	--	ok	360.7860	42.178	0.051018	20.08	60.076	10.407	52573865.923375	10	360.9370	5.77629e-05	2.80215e-04
2024/01/08	22:22:27	ok	ok	361.0300	42.233	0.05103	20.08	60.066	10.405	52725842.893328	11	361.1529	5.84694e-05	2.35884e-04
2024/01/08	22:27:26	ok	ok	360.9720	42.218	0.05103	20.05	60.034	10.381	48955883.299523	12	357.9852	1.59302e-04	1.29270e-02
2024/01/08	22:32:26	ok	ok	360.9480	42.218	0.05103	20.04	60.040	10.374	52536168.325251	11	361.0614	5.99084e-05	2.75069e-04
2024/01/08	22:37:26	ok	ok	360.9440	42.215	0.05103	20.01	60.085	10.366	50515619.848565	12	361.0501	5.88056e-05	2.50538e-04
2024/01/08	22:42:26	ok	ok	360.9640	42.224	0.05103	20.16	59.754	10.403	52209953.185399	12	361.1106	5.86556e-05	2.24727e-04
2024/01/08	22:47:26	ok	ok	360.9920	42.228	0.05103	20.28	59.667	10.456	50801854.298930	11	361.1079	5.91826e-05	2.88191e-04
2024/01/08	22:52:26	ok	ok	361.0000	42.226	0.05103	20.35	59.658	10.496	50910943.353879	10	361.1473	5.78393e-05	2.83739e-04
2024/01/08	22:57:26	ok	ok	361.0300	42.230	0.05103	20.37	59.612	10.506	49832737.560195	13	361.1334	5.95626e-05	3.05760e-04
2024/01/08	23:02:26	ok	ok	361.0240	42.226	0.05103	20.42	59.631	10.536	51132522.079891	11	361.1367	5.96349e-05	2.49514e-04
2024/01/08	23:07:26	ok	ok	360.9740	42.213	0.05103	20.33	59.911	10.533	51877621.765900	12	361.0953	5.96996e-05	2.82948e-04
2024/01/08	23:12:26	ok	ok	360.9560	42.211	0.05103	20.26	59.980	10.502	50338471.262050	12	361.0296	6.03703e-05	2.80268e-04
2024/01/08	23:17:26	ok	ok	360.9220	42.200	0.05103	20.19	59.951	10.453	48947297.515492	13	360.9835	6.09165e-05	2.81787e-04
2024/01/08	23:22:26	ok	ok	360.8880	42.198	0.05103	20.16	59.979	10.442	53215971.402472	12	361.0236	6.05307e-05	2.71453e-04
2024/01/08	23:27:26	ok	ok	360.8700	42.196	0.05103	20.11	59.998	10.411	50059017.008840	12	360.9829	5.86937e-05	2.53275e-04
2024/01/08	23:32:26	ok	ok	360.8380	42.192	0.05103	20.08	59.994	10.392	51082923.440016	13	360.9555	5.98094e-05	2.59628e-04
2024/01/08	23:37:26	ok	ok	360.8540	42.189	0.05103	20.16	59.815	10.413	51387123.968525	11	361.0129	5.80657e-05	2.61356e-04
2024/01/08	23:42:26	ok	ok	360.8900	42.200	0.05103	20.26	59.686	10.451	53385845.203643	13	360.9714	6.17182e-05	3.08711e-04
2024/01/08	23:47:26	ok	ok	360.9000	42.200	0.05103	20.32	59.673	10.483	51629158.181422	11	361.0302	5.87013e-05	2.81795e-04
2024/01/08	23:52:26	ok	ok	360.9040	42.200	0.05103	20.40	59.660	10.533	47705326.163800	13	361.0199	5.91480e-05	2.85730e-04
2024/01/08	23:57:26	ok	ok	360.9120	42.204	0.05103	20.39	59.635	10.519	49545588.660675	11	361.0286	5.96630e-05	2.96027e-04
2024/01/09	00:02:26	ok	ok	360.8700	42.187	0.05103	20.31	59.866	10.508	49982308.081074	11	361.0041	5.90821e-05	2.60273e-04
2024/01/09	00:07:26	ok	ok	360.8380	42.185	0.05103	20.23	59.966	10.482	49842954.368857	10	360.9595	5.81242e-05	2.53302e-04
2024/01/09	00:12:26	--	ok	360.7940	42.177	0.05103	20.13	60.024	10.432	50441808.582226	11	360.9196	5.94550e-05	2.79305e-04
2024/01/09	00:12:33	ok	ok	361.0180	42.217	0.051042	20.15	60.035	10.442	53735661.836065	11	361.1527	5.78699e-05	2.42954e-04
2024/01/09	00:17:32	ok	ok	360.9580	42.209	0.051042	20.09	59.976	10.397	49918168.907289	10	361.0884	5.79069e-05	2.57689e-04
2024/01/09	00:22:32	ok	ok	360.9420	42.209	0.051042	20.07	60.003	10.386	50094553.416650	13	361.0172	6.06621e-05	2.87346e-04
2024/01/09	00:27:32	ok	ok	360.9100	42.203	0.051042	20.02	59.988	10.357	51513888.472025	11	361.0397	5.88694e-05	2.46672e-04
2024/01/09	00:32:32	ok	ok	360.8760	42.201	0.051042	20.01	60.067	10.363	50901461.594006	12	360.9901	5.85691e-05	2.52184e-04
2024/01/09	00:37:32	ok	ok	360.8540	42.195	0.051042	19.96	60.029	10.329	48996550.760135	11	360.9754	5.88508e-05	2.45927e-04
2024/01/09	00:42:32	ok	ok	360.8380	42.185	0.051042	19.93	59.965	10.300	49248379.085133	11	360.9717	5.87273e-05	2.51991e-04
2024/01/09	00:47:32	ok	ok	360.8180	42.183	0.051042	19.88	60.038	10.279	51233604.825914	10	360.9585	5.92457e-05	2.59069e-04
2024/01/09	00:52:32	ok	ok	360.8460	42.195	0.051042	20.05	59.838	10.348	49361723.734644	13	360.9738	5.85407e-05	2.53027e-04
2024/01/09	00:57:32	ok	ok	360.8760	42.195	0.051042	20.15	59.782	10.398	51191851.278570	11	361.0121	5.83392e-05	2.38545e-04
2024/01/09	01:02:32	ok	ok	360.8840	42.199	0.051042	20.21	59.699	10.419	47240305.183284	12	360.9979	5.76872e-05	2.47116e-04
2024/01/09	01:07:32	ok	ok	360.8700	42.193	0.051042	20.18	59.765	10.413	50222254.270612	11	361.0081	5.76554e-05	2.37973e-04
2024/01/09	01:12:32	ok	ok	360.8640	42.191	0.051042	20.22	59.791	10.443	49988096.237000	10	361.0100	5.78971e-05	2.91675e-04
2024/01/09	01:17:32	--	ok	360.7940	42.172	0.051042	20.07	59.992	10.384	50189657.642342	12	360.9462	5.78917e-05	2.55205e-04
2024/01/09	01:17:39	ok	ok	360.9960	42.219	0.051053	20.04	59.948	10.358	55234109.158297	11	361.1435	5.88098e-05	2.41506e-04
2024/01/09	01:22:38	ok	ok	360.9520	42.210	0.051053	19.98	60.021	10.337	52273015.416422	12	361.0577	5.97149e-05	2.76174e-04
2024/01/09	01:27:38	ok	ok	360.9240	42.208	0.051053	19.89	60.049	10.289	49922963.545303	11	361.0693	5.79587e-05	2.50508e-04
2024/01/09	01:32:38	ok	ok	360.8760	42.195	0.051053	19.82	60.072	10.251	52917497.092550	12	361.0060	5.84267e-05	2.30419e-04
2024/01/09	01:37:38	ok	ok	360.8660	42.195	0.051053	19.82	60.081	10.252	53211648.817689	12	361.0094	5.75759e-05	2.27464e-04
2024/01/09	01:42:38	ok	ok	360.8440	42.189	0.051053	19.75	60.081	10.209	49865209.235799	12	360.9790	5.76850e-05	2.32500e-04
2024/01/09	01:47:38	ok	ok	360.8020	42.185	0.051053	19.71	60.125	10.191	52678572.059911	11	360.9441	5.82359e-05	2.50401e-04
2024/01/09	01:52:38	--	ok	360.7900	42.180	0.051053	19.69	60.093	10.178	52802258.292085	12	360.9465	5.72261e-05	2.42223e-04
2024/01/09	01:52:45	ok	ok	360.9980	42.220	0.051065	19.68	60.121	10.175	53899633.279767	12	361.1474	5.85062e-05	2.49946e-04
2024/01/09	01:57:44	ok	ok	360.9720	42.224	0.051065	19.69	60.072	10.174	50295626.379313	12	361.1295	5.79866e-05	2.45264e-04
2024/01/09	02:02:44	ok	ok	360.9500	42.216	0.051065	19.67	60.026	10.151	50950044.075737	12	361.0898	5.76244e-05	2.22903e-04
2024/01/09	02:07:44	ok	ok	360.9460	42.212	0.051065	19.67	60.090	10.161	52378927.169218	11	361.0856	5.85140e-05	2.45315e-04
2024/01/09	02:12:44	ok	ok	360.9940	42.225	0.051065	19.82	59.736	10.194	49864247.964308	12	361.1371	5.78736e-05	2.27689e-04
2024/01/09	02:17:44	ok	ok	361.0040	42.230	0.051065	19.91	59.747	10.247	53381473.126417	13	361.1489	5.79010e-05	2.26667e-04
2024/01/09	02:22:44	ok	ok	361.0100	42.222	0.051065	19.93	59.710	10.256	50082354.912235	12	361.1615	5.72788e-05	2.22782e-04
2024/01/09	02:27:44	ok	ok	361.0180	42.228	0.051065	19.96	59.736	10.278	49974654.774551	12	361.1298	5.98508e-05	2.63690e-04
2024/01/09	02:32:44	ok	ok	361.0060	42.225	0.051065	20.04	59.654	10.308	53906871.002348	11	361.1568	5.79962e-05	2.63062e-04
2024/01/09	02:37:44	ok	ok	360.9460	42.209	0.051065	19.89	59.939	10.270	52793910.216622	11	361.1283	5.69324e-05	2.51034e-04
2024/01/09	02:42:44	ok	ok	360.9200	42.201	0.051065	19.79	60.006	10.222	52893981.774921	12	361.0586	5.88216e-05	2.37840e-04
2024/01/09	02:47:44	ok	ok	360.8920	42.195	0.051065	19.72	60.076	10.193	50817255.498787	12	361.0050	5.84189e-05	2.55744e-04
2024/01/09	02:52:44	ok	ok	360.8680	42.192	0.051065	19.69	60.021	10.166	52830427.252113	11	361.0115	5.77665e-05	2.37237e-04
2024/01/09	02:57:44	ok	ok	360.8520	42.194	0.051065	19.68	60.020	10.157	51212060.337349	12	361.0080	5.75673e-05	2.59369e-04
2024/01/09	03:02:44	ok	ok	360.8240	42.188	0.051065	19.65	60.015	10.139	52841896.124837	12	360.9675	5.79206e-05	2.29852e-04
2024/01/09	03:07:44	ok	ok	360.8020	42.177	0.051065	19.62	60.012	10.123	53903492.789897	12	360.9608	5.79799e-05	2.26465e-04
2024/01/09	03:12:44	--	ok	360.7980	42.175	0.051065	19.62	59.960	10.114	52293554.757480	11	360.9498	5.78079e-05	2.45688e-04
2024/01/09	03:12:51	ok	ok	361.0020	42.222	0.051076	19.62	59.960	10.114	51589285.550533	11	361.1484	5.94961e-05	2.45337e-04
2024/01/09	03:17:50	ok	ok	360.9660	42.215	0.051076	19.54	60.040	10.077	52777852.097031	11	361.1162	5.85695e-05	2.35126e-04
2024/01/09	03:22:50	ok	ok	360.9520	42.215	0.051076	19.58	59.974	10.091	50499303.505367	12	361.0929	5.82517e-05	2.18049e-04
2024/01/09	03:27:50	ok	ok	360.9820	42.219	0.051076	19.72	59.763	10.139	51246237.173035	12	361.1377	5.73653e-05	2.22195e-04
2024/01/09	03:32:50	ok	ok	361.0160	42.229	0.051076	19.81	59.622	10.166	51238332.293621	10	361.1612	5.80613e-05	2.62380e-04
2024/01/09	03:37:50	ok	ok	361.0160	42.221	0.051076	19.85	59.577	10.182	50063330.171010	11	361.1607	5.77817e-05	2.38680e-04
2024/01/09	03:42:50	ok	ok	361.0360	42.231	0.051076	19.95	59.672	10.258	52205404.133701	12	361.1873	5.80623e-05	2.50603e-04
2024/01/09	03:47:50	ok	ok	361.0420	42.228	0.051076	19.96	59.623	10.259	50901152.652958	11	361.2020	5.78637e-05	2.77084e-04
2024/01/09	03:52:50	ok	ok	360.9860	42.215	0.051076	19.86	59.814	10.232	51349192.813738	11	361.1468	5.82800e-05	2.76284e-04
2024/01/09	03:57:50	ok	ok	360.9460	42.205	0.051076	19.78	59.870	10.191	50782865.007185	12	361.0986	5.95056e-05	2.53108e-04
2024/01/09	04:02:50	ok	ok	360.9260	42.204	0.051076	19.74	59.925	10.175	50102503.112957	11	361.0744	5.84759e-05	2.73464e-04
2024/01/09	04:07:50	ok	ok	360.9080	42.197	0.051076	19.69	59.919	10.148	52021166.872413	11	361.0661	5.72824e-05	2.25840e-04
2024/01/09	04:12:50	ok	ok	360.8780	42.193	0.051076	19.62	59.971	10.116	49351316.018346	12	361.0166	5.90900e-05	2.57323e-04
2024/01/09	04:17:50	ok	ok	360.8620	42.187	0.051076	19.61	59.898	10.094	54389869.243304	11	361.0162	5.84342e-05	2.56828e-04
2024/01/09	04:22:50	ok	ok	360.8440	42.185	0.051076	19.60	59.976	10.099	51680992.930982	11	361.0117	5.79442e-05	2.61036e-04
2024/01/09	04:27:50	ok	ok	360.8360	42.185	0.051076	19.57	59.921	10.074	49593222.909862	12	360.9958	5.71531e-05	2.31027e-04
2024/01/09	04:32:50	ok	ok	360.8080	42.184	0.051076	19.53	59.966	10.057	48399266.528816	12	360.9524	5.86791e-05	2.24460e-04
2024/01/09	04:37:50	ok	ok	360.8000	42.173	0.051076	19.54	59.969	10.065	50629843.794223	11	360.9523	5.71801e-05	2.41812e-04
2024/01/09	04:42:50	--	ok	360.7840	42.176	0.051076	19.51	59.976	10.049	50659316.004413	10	360.9432	5.76555e-05	2.58228e-04
2024/01/09	04:42:57	ok	ok	361.0200	42.223	0.051088	19.51	59.934	10.042	53248184.272813	12	361.1674	5.85273e-05	2.34800e-04
2024/01/09	04:47:56	ok	ok	360.9820	42.219	0.051088	19.50	59.953	10.037	51797018.587252	13	361.1372	5.73903e-05	2.20191e-04
2024/01/09	04:52:56	ok	ok	360.9540	42.215	0.051088	19.50	59.953	10.037	51464003.807313	11	361.1179	5.72902e-05	2.14517e-04
2024/01/09	04:57:56	ok	ok	360.9900	42.225	0.051088	19.62	59.667	10.065	51721714.438305	10	361.1371	5.81480e-05	2.64543e-04
2024/01/09	05:02:56	ok	ok	361.0100	42.221	0.051088	19.68	59.695	10.102	51488362.974288	12	361.1484	5.83225e-05	2.27223e-04
2024/01/09	05:07:56	ok	ok	361.0000	42.222	0.051088	19.75	59.594	10.127	51585919.296805	10	361.1569	5.80515e-05	2.59977e-04
2024/01/09	05:12:56	ok	ok	360.9980	42.221	0.051088	19.75	59.677	10.141	50144603.917494	11	361.1658	5.68187e-05	2.29195e-04
2024/01/09	05:17:56	ok	ok	361.0040	42.218	0.051088	19.78	59.649	10.153	51874269.113712	10	361.1576	5.81340e-05	2.36150e-04
2024/01/09	05:22:56	ok	ok	360.9500	42.205	0.051088	19.62	59.921	10.107	51867879.973190	12	361.0921	5.86556e-05	2.32375e-04
2024/01/09	05:27:56	ok	ok	360.9080	42.203	0.051088	19.54	59.998	10.070	54362424.364695	12	361.0581	5.73070e-05	2.38208e-04
2024/01/09	05:32:56	ok	ok	360.8940	42.203	0.051088	19.54	59.898	10.053	50054638.918246	10	361.0492	5.79441e-05	2.67105e-04
2024/01/09	05:37:56	ok	ok	360.8640	42.194	0.051088	19.45	59.997	10.019	50350720.101050	13	361.0130	5.75633e-05	2.08885e-04
2024/01/09	05:42:56	ok	ok	360.8420	42.187	0.051088	19.41	59.969	9.990	48774405.231834	12	360.9968	5.80525e-05	2.35451e-04
2024/01/09	05:47:56	ok	ok	360.8280	42.183	0.051088	19.40	59.988	9.985	51691665.958448	11	360.9584	5.83941e-05	2.49866e-04
2024/01/09	05:52:56	--	ok	360.7920	42.179	0.051088	19.35	59.962	9.956	51586382.408971	13	360.9391	5.91805e-05	2.35923e-04
2024/01/09	05:53:03	ok	ok	361.0140	42.222	0.0511	19.38	59.947	9.970	50665098.973568	11	361.1722	5.86174e-05	2.37746e-04
2024/01/09	05:58:02	ok	ok	360.9880	42.220	0.0511	19.31	59.998	9.937	52389636.160237	12	361.1328	5.77837e-05	2.10411e-04
2024/01/09	06:03:02	ok	ok	360.9540	42.216	0.0511	19.29	59.983	9.918	49937756.678511	13	361.1019	5.81308e-05	2.34747e-04
2024/01/09	06:08:02	ok	ok	360.9240	42.207	0.0511	19.23	60.098	9.903	49963254.719058	13	361.0678	5.78104e-05	2.15870e-04
2024/01/09	06:13:02	ok	ok	360.9240	42.207	0.0511	19.20	60.072	9.882	48590705.300585	11	361.0612	5.82506e-05	2.33139e-04
2024/01/09	06:18:02	ok	ok	360.8960	42.198	0.0511	19.18	60.029	9.867	51023391.353181	12	361.0035	5.91123e-05	2.43328e-04
2024/01/09	06:23:02	ok	ok	360.8620	42.193	0.0511	19.13	60.072	9.841	49367570.355906	11	361.0414	5.68717e-05	2.31755e-04
2024/01/09	06:28:02	ok	ok	360.8720	42.198	0.0511	19.13	60.012	9.832	51042773.582161	12	361.0033	5.79543e-05	2.11801e-04
2024/01/09	06:33:02	ok	ok	360.8440	42.188	0.0511	19.09	60.044	9.812	51215332.324553	11	360.9995	5.84804e-05	2.28643e-04
2024/01/09	06:38:02	ok	ok	360.8320	42.190	0.0511	19.10	60.058	9.822	49333889.935053	12	360.9737	5.77201e-05	2.27895e-04
2024/01/09	06:43:02	--	ok	360.7880	42.176	0.0511	19.01	60.067	9.774	50738091.342675	12	360.9417	5.82372e-05	2.41021e-04
2024/01/09	06:43:09	ok	ok	361.0100	42.219	0.051111	19.03	60.070	9.784	49890849.255681	13	361.1770	5.78834e-05	2.53699e-04
2024/01/09	06:48:08	ok	ok	360.9760	42.220	0.051111	18.99	60.093	9.763	49510410.313019	12	361.1364	5.79721e-05	2.29153e-04
2024/01/09	06:53:08	ok	ok	360.9580	42.212	0.051111	18.94	60.056	9.733	48174062.674187	12	361.1242	5.71231e-05	2.17956e-04
2024/01/09	06:58:08	ok	ok	360.9400	42.208	0.051111	18.93	59.992	9.715	49419884.050193	12	361.0875	5.84896e-05	2.15255e-04
2024/01/09	07:03:08	ok	ok	360.9280	42.207	0.051111	18.91	59.989	9.705	50471086.943623	12	361.0697	5.79938e-05	2.06763e-04
2024/01/09	07:08:08	ok	ok	360.8960	42.200	0.051111	18.87	60.075	9.696	50923458.001678	11	360.9831	5.99854e-05	2.90394e-04
2024/01/09	07:13:08	ok	ok	360.8800	42.199	0.051111	18.80	60.066	9.653	49381466.867055	11	361.0062	5.91923e-05	2.59457e-04
2024/01/09	07:18:08	ok	ok	360.8500	42.190	0.051111	18.73	60.066	9.614	49874062.149767	11	361.0073	5.76700e-05	2.17141e-04
2024/01/09	07:23:08	ok	ok	360.8440	42.186	0.051111	18.76	60.029	9.623	49135999.371858	11	360.9919	5.72763e-05	2.18976e-04
2024/01/09	07:28:08	ok	ok	360.8260	42.185	0.051111	18.72	60.003	9.595	49545298.732545	12	360.9827	5.81067e-05	2.11683e-04
2024/01/09	07:33:08	ok	ok	360.8140	42.182	0.051111	18.72	60.063	9.604	50362816.117653	11	360.9729	5.80092e-05	2.43421e-04
2024/01/09	07:38:08	--	ok	360.7960	42.176	0.051111	18.69	59.998	9.579	49058755.269122	11	360.9438	5.78042e-05	2.16666e-04
2024/01/09	07:38:15	ok	ok	360.9920	42.219	0.051123	18.69	59.989	9.577	50886960.581215	13	361.1554	5.82275e-05	2.40507e-04
2024/01/09	07:43:14	ok	ok	360.9580	42.212	0.051123	18.69	60.008	9.580	49854337.445691	11	361.0750	5.93041e-05	2.33303e-04
2024/01/09	07:48:14	ok	ok	360.9520	42.217	0.051123	18.66	60.024	9.566	50198458.576541	12	361.1200	5.76401e-05	2.08138e-04
2024/01/09	07:53:14	ok	ok	360.9300	42.206	0.051123	18.60	60.047	9.538	49831704.010685	12	361.0612	5.85933e-05	2.15729e-04
2024/01/09	07:58:14	ok	ok	360.9200	42.205	0.051123	18.59	60.053	9.530	50017713.138602	12	361.0385	5.83103e-05	2.41899e-04
2024/01/09	08:03:14	ok	ok	360.8860	42.201	0.051123	18.53	60.067	9.501	47773359.042460	12	361.0290	5.81821e-05	2.51737e-04
2024/01/09	08:08:14	ok	ok	360.8860	42.196	0.051123	18.52	60.035	9.487	47012069.526866	11	361.0477	5.73871e-05	2.21046e-04
2024/01/09	08:13:14	ok	ok	360.8800	42.194	0.051123	18.53	59.956	9.483	49820171.370052	12	361.0452	5.78591e-05	2.23515e-04
2024/01/09	08:18:14	ok	ok	360.8640	42.189	0.051123	18.52	59.994	9.480	48206957.064135	12	361.0142	5.78024e-05	2.08308e-04
2024/01/09	08:23:14	ok	ok	360.8540	42.189	0.051123	18.50	59.992	9.473	51735534.745521	12	360.9842	5.87785e-05	2.28125e-04
2024/01/09	08:28:14	ok	ok	360.8420	42.176	0.051123	18.48	59.957	9.452	48997661.827653	12	360.9955	5.73447e-05	1.98165e-04
2024/01/09	08:33:14	ok	ok	360.8240	42.182	0.051123	18.50	59.983	9.471	49041928.567090	12	360.9665	5.73670e-05	2.11448e-04
2024/01/09	08:38:14	ok	ok	360.8100	42.179	0.051123	18.46	59.956	9.443	49241794.748223	11	360.9633	5.73087e-05	2.07469e-04
2024/01/09	08:43:14	ok	ok	360.8020	42.174	0.051123	18.43	59.942	9.426	49360207.492577	12	360.9302	5.84518e-05	2.28985e-04
2024/01/09	08:48:14	--	ok	360.7860	42.174	0.051123	18.43	59.971	9.430	50462788.934891	12	360.9427	5.77118e-05	2.11088e-04
2024/01/09	08:48:21	ok	ok	361.0080	42.214	0.051134	18.45	59.944	9.434	48980712.586449	12	361.1695	5.86668e-05	2.24567e-04
2024/01/09	08:53:20	ok	ok	360.9640	42.210	0.051134	18.42	59.919	9.413	47746863.753902	12	361.1159	5.80213e-05	2.21086e-04
2024/01/09	08:58:20	ok	ok	360.9560	42.207	0.051134	18.40	59.896	9.402	49449660.045675	12	361.0628	5.88124e-05	2.55905e-04
2024/01/09	09:03:20	ok	ok	360.9540	42.206	0.051134	18.45	59.852	9.419	50670805.166697	11	361.0314	6.08115e-05	2.86350e-04
2024/01/09	09:08:20	ok	ok	361.0120	42.220	0.051134	18.62	59.614	9.477	51120559.739134	12	361.1692	5.69802e-05	2.20806e-04
2024/01/09	09:13:20	ok	ok	361.0280	42.220	0.051134	18.72	59.577	9.527	48705950.342135	12	361.1801	5.74837e-05	2.15709e-04
2024/01/09	09:18:20	ok	ok	361.0400	42.226	0.051134	18.80	59.471	9.558	59504059.619076	5	360.9868	8.58555e-05	3.79520e-04
2024/01/09	09:23:20	ok	ok	361.0680	42.227	0.051134	18.89	59.521	9.614	49570090.254717	12	361.1775	5.89564e-05	2.46994e-04
2024/01/09	09:28:20	ok	ok	361.0640	42.230	0.051134	18.91	59.525	9.630	48361379.483074	13	361.2130	5.77925e-05	2.14277e-04
2024/01/09	09:33:20	ok	ok	361.0540	42.222	0.051134	18.83	59.696	9.611	49413253.987047	11	361.2049	5.74733e-05	2.23462e-04
2024/01/09	09:38:20	ok	ok	361.0220	42.210	0.051134	18.75	59.774	9.575	49916009.060197	12	361.1552	5.75725e-05	2.04649e-04
2024/01/09	09:43:20	ok	ok	361.0120	42.214	0.051134	18.73	59.802	9.572	50585232.436772	13	361.1602	5.70706e-05	2.23099e-04
2024/01/09	09:48:20	ok	ok	360.9880	42.209	0.051134	18.72	59.741	9.553	51237299.389146	12	361.1225	5.84287e-05	2.14290e-04
2024/01/09	09:53:20	ok	ok	361.0300	42.222	0.051134	18.87	59.539	9.610	50734783.477594	12	361.1693	5.87716e-05	2.30600e-04
2024/01/09	09:58:20	ok	ok	361.0600	42.224	0.051134	18.96	59.480	9.647	47269046.168237	13	361.2047	5.65662e-05	2.01645e-04
2024/01/09	10:03:20	ok	ok	361.0760	42.226	0.051134	19.01	59.500	9.682	49190843.699733	11	361.2148	5.75304e-05	2.25774e-04
2024/01/09	10:08:20	ok	ok	361.0800	42.227	0.051134	19.09	59.509	9.725	48909008.786740	12	361.2171	5.81040e-05	2.24276e-04
2024/01/09	10:13:20	ok	ok	361.0740	42.225	0.051134	19.13	59.475	9.744	50276642.720430	13	361.2306	5.79296e-05	2.10665e-04
2024/01/09	10:18:20	ok	ok	361.0800	42.231	0.051134	19.14	59.477	9.752	51828211.165625	11	361.2019	5.96426e-05	2.37007e-04
2024/01/09	10:23:20	ok	ok	361.1020	42.229	0.051134	19.21	59.393	9.778	48520295.149096	12	361.2581	5.73126e-05	2.15675e-04
2024/01/09	10:28:20	ok	ok	361.1080	42.230	0.051134	19.25	59.397	9.803	49651583.536483	12	361.2445	5.78945e-05	2.43353e-04
2024/01/09	10:33:20	ok	ok	361.1300	42.235	0.051134	19.34	59.376	9.850	52446772.300008	11	361.2768	5.74338e-05	2.45548e-04
2024/01/09	10:38:20	ok	ok	361.1280	42.235	0.051134	19.34	59.365	9.849	48651688.290119	12	361.2838	5.65334e-05	2.23619e-04
2024/01/09	10:43:20	ok	ok	361.1320	42.236	0.051134	19.38	59.403	9.880	49827423.162358	12	361.2829	5.74585e-05	2.03043e-04
2024/01/09	10:48:20	ok	ok	361.1360	42.238	0.051134	19.41	59.397	9.894	50700730.229723	12	361.2762	5.82560e-05	2.23815e-04
2024/01/09	10:53:20	ok	ok	361.1400	42.238	0.051134	19.44	59.390	9.910	51667571.576942	11	361.2782	5.87503e-05	2.39479e-04
2024/01/09	10:58:20	ok	ok	361.1440	42.237	0.051134	19.47	59.403	9.930	50107718.700143	13	361.2874	5.75846e-05	1.96562e-04
2024/01/09	11:03:20	ok	ok	361.1420	42.241	0.051134	19.45	59.402	9.920	51541425.934683	11	361.2712	5.84355e-05	2.61495e-04
2024/01/09	11:08:20	ok	ok	361.1660	42.243	0.051134	19.55	59.351	9.969	51374586.522382	12	361.3047	5.82724e-05	2.31425e-04
2024/01/09	11:13:20	ok	ok	361.1680	42.244	0.051134	19.57	59.420	9.990	51660186.721830	11	361.2997	5.84926e-05	2.46599e-04
2024/01/09	11:18:20	ok	ok	361.1780	42.245	0.051134	19.61	59.403	10.011	48963206.844284	12	361.3170	5.69136e-05	2.16430e-04
2024/01/09	11:23:20	ok	ok	361.1760	42.241	0.051134	19.64	59.408	10.029	49935460.372649	12	361.3375	5.67344e-05	2.16377e-04
2024/01/09	11:28:20	ok	ok	361.1860	42.250	0.051134	19.71	59.385	10.066	51110023.811153	12	361.3186	5.79358e-05	2.46697e-04
2024/01/09	11:33:20	ok	ok	361.1900	42.249	0.051134	19.74	59.335	10.075	52131057.473319	11	361.3391	5.84838e-05	2.34960e-04
2024/01/09	11:38:20	ok	ok	361.1720	42.244	0.051134	19.72	59.397	10.077	52949868.038580	12	361.3033	5.74170e-05	2.37678e-04
2024/01/09	11:43:20	ok	ok	361.1920	42.246	0.051134	19.78	59.374	10.107	51869203.298737	13	361.3376	5.80035e-05	2.18688e-04
2024/01/09	11:48:20	ok	ok	361.1960	42.244	0.051134	19.82	59.380	10.133	50615431.239637	13	361.3208	5.86729e-05	2.52065e-04
2024/01/09	11:53:20	--	ok	361.2040	42.254	0.051134	19.85	59.374	10.148	50897647.143250	13	361.3649	5.64825e-05	2.10416e-04
2024/01/09	11:53:27	ok	ok	361.0620	42.215	0.051122	19.89	59.324	10.165	51264553.737663	11	361.2143	5.80642e-05	2.19430e-04
2024/01/09	11:58:26	ok	ok	361.0520	42.213	0.051122	19.86	59.342	10.152	49375583.904649	11	361.1999	5.72701e-05	2.38482e-04
2024/01/09	12:03:26	ok	ok	361.0520	42.215	0.051122	19.95	59.289	10.192	51936962.220518	12	361.2013	5.77687e-05	2.31195e-04
2024/01/09	12:08:26	ok	ok	361.0500	42.216	0.051122	19.92	59.384	10.192	49500608.473614	10	361.2079	5.71906e-05	2.50524e-04
2024/01/09	12:13:26	ok	ok	361.0520	42.221	0.051122	19.96	59.367	10.215	50875272.413658	11	361.2047	5.65245e-05	2.18535e-04
2024/01/09	12:18:26	ok	ok	361.0680	42.218	0.051122	19.99	59.435	10.244	55351153.101871	13	361.1941	5.84444e-05	2.51714e-04
2024/01/09	12:23:26	ok	ok	361.0520	42.213	0.051122	20.07	59.403	10.282	51936715.433345	11	361.2018	5.73733e-05	2.21241e-04
2024/01/09	12:28:26	ok	ok	361.0620	42.218	0.051122	20.07	59.393	10.280	51003775.966284	13	361.1954	5.72096e-05	2.29545e-04
2024/01/09	12:33:26	ok	ok	361.0560	42.210	0.051122	20.09	59.365	10.291	50780271.196038	12	361.1902	5.84963e-05	2.48972e-04
2024/01/09	12:38:26	ok	ok	361.0520	42.218	0.051122	20.13	59.370	10.318	50392093.659859	12	361.2007	5.79101e-05	2.27150e-04
2024/01/09	12:43:26	ok	ok	361.0460	42.219	0.051122	20.16	59.374	10.336	55041135.887880	11	361.2085	5.77398e-05	2.35700e-04
2024/01/09	12:48:26	ok	ok	361.0640	42.220	0.051122	20.19	59.408	10.358	51979084.296661	12	361.2098	5.72704e-05	2.22726e-04
2024/01/09	12:53:26	ok	ok	361.0440	42.217	0.051122	20.21	59.380	10.363	53862908.927165	11	361.2125	5.76141e-05	2.34276e-04
2024/01/09	12:58:26	ok	ok	361.0340	42.214	0.051122	20.18	59.452	10.358	54234819.112427	12	361.1740	5.86543e-05	2.43894e-04
2024/01/09	13:03:26	ok	ok	361.0420	42.211	0.051122	20.22	59.448	10.383	53138882.976064	11	361.1963	5.75705e-05	2.51322e-04
2024/01/09	13:08:26	ok	ok	361.0340	42.214	0.051122	20.22	59.458	10.385	51947292.881484	11	361.1925	5.70201e-05	2.54494e-04
2024/01/09	13:13:26	ok	ok	361.0340	42.211	0.051122	20.23	59.503	10.401	51839269.600970	13	361.1828	5.72358e-05	2.52753e-04
2024/01/09	13:18:26	ok	ok	361.0200	42.209	0.051122	20.28	59.466	10.420	51920445.353260	11	361.1335	5.96184e-05	2.63574e-04
2024/01/09	13:23:26	ok	ok	360.9760	42.197	0.051122	20.16	59.632	10.381	53189824.032604	11	361.1349	5.73554e-05	2.46330e-04
2024/01/09	13:28:26	ok	ok	360.9340	42.188	0.051122	20.04	59.815	10.336	53152507.361997	11	361.0670	5.86428e-05	2.65438e-04
2024/01/09	13:33:26	ok	ok	360.9040	42.186	0.051122	19.99	59.829	10.312	53368976.267377	11	361.0700	5.79732e-05	2.48045e-04
2024/01/09	13:38:26	ok	ok	360.9420	42.194	0.051122	20.13	59.564	10.352	52159455.451739	11	361.0986	5.75215e-05	2.64072e-04
2024/01/09	13:43:26	ok	ok	360.9540	42.200	0.051122	20.21	59.509	10.386	51545479.780512	12	361.0660	5.97396e-05	2.93342e-04
2024/01/09	13:48:26	ok	ok	360.9700	42.197	0.051122	20.25	59.516	10.411	51666949.064407	10	361.1276	5.74425e-05	2.65003e-04
2024/01/09	13:53:26	ok	ok	360.9980	42.202	0.051122	20.29	59.457	10.427	50674657.121915	12	361.1231	5.84660e-05	2.54320e-04
2024/01/09	13:58:26	ok	ok	360.9800	42.203	0.051122	20.37	59.416	10.472	53581371.366857	12	361.1107	5.90205e-05	2.60604e-04
2024/01/09	14:03:26	ok	ok	360.9940	42.201	0.051122	20.39	59.463	10.488	53164928.863225	11	361.1335	5.74288e-05	2.59236e-04
2024/01/09	14:08:26	ok	ok	360.9880	42.200	0.051122	20.42	59.457	10.505	51081020.882548	12	361.1118	5.91278e-05	2.85243e-04
2024/01/09	14:13:26	ok	ok	360.9920	42.206	0.051122	20.42	59.512	10.515	52361957.140842	11	361.1440	5.77156e-05	2.74820e-04
2024/01/09	14:18:26	ok	ok	360.9240	42.186	0.051122	20.26	59.738	10.460	52831861.056387	12	361.0534	5.82141e-05	2.61597e-04
2024/01/09	14:23:26	ok	ok	360.8820	42.179	0.051122	20.16	59.834	10.416	50876047.087104	13	361.0118	5.82585e-05	2.43571e-04
2024/01/09	14:28:26	ok	ok	360.8500	42.168	0.051122	20.08	59.883	10.373	51776566.050466	12	360.9748	5.80576e-05	2.67371e-04
2024/01/09	14:33:26	ok	ok	360.8620	42.178	0.051122	20.15	59.731	10.389	52536492.424116	12	360.9791	5.84327e-05	2.57928e-04
2024/01/09	14:38:26	ok	ok	360.8900	42.185	0.051122	20.28	59.544	10.434	52713517.029208	12	361.0161	5.82485e-05	2.48098e-04
2024/01/09	14:43:26	ok	ok	360.9000	42.181	0.051122	20.33	59.562	10.471	51931777.648486	13	360.9781	5.96949e-05	2.80556e-04
2024/01/09	14:48:26	ok	ok	360.9100	42.184	0.051122	20.40	59.530	10.510	52269710.030995	12	361.0229	5.85942e-05	2.94999e-04
2024/01/09	14:53:26	ok	ok	360.9040	42.184	0.051122	20.40	59.553	10.514	53893080.294377	12	361.0545	5.83987e-05	2.76744e-04
2024/01/09	14:58:26	ok	ok	360.9040	42.184	0.051122	20.43	59.557	10.531	51134861.129899	11	361.0575	5.66252e-05	2.51664e-04
2024/01/09	15:03:26	ok	ok	360.8960	42.182	0.051122	20.43	59.599	10.538	52001848.183423	11	361.0552	5.74888e-05	2.78552e-04
2024/01/09	15:08:26	ok	ok	360.8400	42.168	0.051122	20.29	59.873	10.500	53854804.485459	13	360.9136	6.16639e-05	2.77648e-04
2024/01/09	15:13:26	ok	ok	360.8000	42.159	0.051122	20.22	59.893	10.461	51112039.762919	12	360.9492	5.70655e-05	2.39791e-04
2024/01/09	15:18:26	--	ok	360.7760	42.155	0.051122	20.09	60.020	10.405	52186631.043472	11	360.9334	5.69087e-05	2.55257e-04
2024/01/09	15:18:33	ok	ok	360.9800	42.197	0.051134	20.11	59.998	10.411	53646815.460563	11	361.1338	5.82642e-05	2.24007e-04
2024/01/09	15:23:32	ok	ok	360.9260	42.189	0.051134	20.04	59.960	10.361	50491541.620338	13	361.0486	5.81859e-05	2.45240e-04
2024/01/09	15:28:32	ok	ok	360.8840	42.184	0.051134	19.99	60.003	10.342	52668267.111728	11	361.0263	5.83294e-05	2.28627e-04
2024/01/09	15:33:32	ok	ok	360.8580	42.174	0.051134	19.92	60.044	10.306	50509744.957101	12	360.9682	5.99128e-05	2.65224e-04
2024/01/09	15:38:32	ok	ok	360.8540	42.180	0.051134	19.92	59.971	10.293	50691330.135054	11	360.9979	5.78586e-05	2.53493e-04
2024/01/09	15:43:32	ok	ok	360.8360	42.172	0.051134	19.89	59.979	10.277	51033328.947320	11	361.0001	5.66293e-05	2.32083e-04
2024/01/09	15:48:32	ok	ok	360.8060	42.166	0.051134	19.86	60.015	10.267	50104393.144336	11	360.9652	5.69104e-05	2.35961e-04
2024/01/09	15:53:32	--	ok	360.7540	42.157	0.051134	19.72	60.209	10.215	49434276.604950	12	360.8620	5.88549e-05	2.58577e-04
2024/01/09	15:53:38	ok	ok	361.0120	42.210	0.051147	19.77	60.175	10.235	50540789.783554	12	361.1749	5.81207e-05	2.31028e-04
2024/01/09	15:58:38	ok	ok	360.9980	42.212	0.051147	19.77	60.021	10.209	49284142.233555	11	361.1424	5.69913e-05	2.21010e-04
2024/01/09	16:03:38	ok	ok	360.9800	42.211	0.051147	19.78	60.015	10.216	48566829.828046	11	361.1102	5.81081e-05	2.44012e-04
2024/01/09	16:08:38	ok	ok	360.9680	42.202	0.051147	19.75	59.948	10.187	50477573.188412	12	361.1114	5.71537e-05	2.06928e-04
2024/01/09	16:13:38	ok	ok	360.9460	42.198	0.051147	19.75	59.969	10.190	49668262.325136	12	361.1026	5.78943e-05	2.24609e-04
2024/01/09	16:18:38	ok	ok	360.9400	42.199	0.051147	19.74	59.966	10.182	48469535.700519	11	361.0862	5.79806e-05	2.44248e-04
2024/01/09	16:23:38	ok	ok	360.9120	42.195	0.051147	19.71	59.953	10.162	50899751.317502	12	361.0749	5.82280e-05	2.36932e-04
2024/01/09	16:28:38	ok	ok	360.9040	42.192	0.051147	19.69	59.962	10.156	47961862.500221	11	361.0544	5.72580e-05	2.27135e-04
2024/01/09	16:33:38	ok	ok	360.8940	42.188	0.051147	19.69	59.971	10.157	49034288.625473	13	361.0488	5.72038e-05	2.17446e-04
2024/01/09	16:38:38	ok	ok	360.8880	42.184	0.051147	19.67	59.998	10.146	50137304.765384	12	360.9982	5.83516e-05	2.32707e-04
2024/01/09	16:43:38	ok	ok	360.8620	42.183	0.051147	19.69	59.989	10.160	49780878.508478	11	361.0115	5.73567e-05	2.39703e-04
2024/01/09	16:48:38	ok	ok	360.8460	42.178	0.051147	19.62	60.031	10.126	50276047.527930	11	361.0038	5.73459e-05	2.43788e-04
2024/01/09	16:53:38	ok	ok	360.8320	42.177	0.051147	19.65	59.976	10.133	50622983.775784	12	360.9977	5.76997e-05	2.37363e-04
2024/01/09	16:58:38	ok	ok	360.8080	42.169	0.051147	19.61	59.969	10.106	48864711.933631	11	360.9589	5.85434e-05	2.46466e-04
2024/01/09	17:03:38	ok	ok	360.8020	42.170	0.051147	19.62	59.960	10.114	51491207.030972	11	360.9577	5.78129e-05	2.50590e-04
2024/01/09	17:08:38	--	ok	360.7820	42.166	0.051147	19.60	59.937	10.093	49694707.752064	11	360.9322	5.90060e-05	2.43033e-04
2024/01/09	17:08:45	ok	ok	361.0260	42.212	0.051159	19.60	59.937	10.093	51725664.695798	12	361.1685	5.84207e-05	2.38836e-04
2024/01/09	17:13:44	ok	ok	360.9660	42.206	0.051159	19.54	60.020	10.074	53464400.441290	12	361.1152	5.78913e-05	2.38904e-04
2024/01/09	17:18:44	ok	ok	360.9440	42.201	0.051159	19.47	60.061	10.039	50564505.410383	13	361.0888	5.76216e-05	2.26051e-04
2024/01/09	17:23:44	ok	ok	360.9320	42.196	0.051159	19.44	60.066	10.023	50037240.432277	11	361.0542	5.81756e-05	2.48623e-04
2024/01/09	17:28:44	ok	ok	360.9200	42.191	0.051159	19.44	60.026	10.016	49857145.023597	12	361.0638	5.72579e-05	2.24567e-04
2024/01/09	17:33:44	ok	ok	360.9000	42.188	0.051159	19.43	60.003	10.005	51047435.449876	12	361.0665	5.72122e-05	2.27591e-04
2024/01/09	17:38:44	ok	ok	360.8840	42.185	0.051159	19.41	60.012	9.997	50763997.457939	13	360.9980	5.99758e-05	2.12290e-04
2024/01/09	17:43:44	ok	ok	360.8680	42.186	0.051159	19.37	60.067	9.982	51309756.576208	11	360.9993	5.96955e-05	2.36270e-04
2024/01/09	17:48:44	ok	ok	360.8440	42.174	0.051159	19.35	60.066	9.973	51148579.204716	12	360.9875	5.85744e-05	2.40370e-04
2024/01/09	17:53:44	ok	ok	360.8300	42.177	0.051159	19.34	60.063	9.964	52600027.287429	11	360.9771	5.75309e-05	2.15410e-04
2024/01/09	17:58:44	--	ok	360.7960	42.167	0.051159	19.27	60.084	9.926	50943069.730985	13	360.9134	5.94890e-05	2.22314e-04
2024/01/09	17:58:51	ok	ok	361.0160	42.211	0.05117	19.31	60.079	9.950	54776880.979294	11	361.1460	5.98388e-05	2.36936e-04
2024/01/09	18:03:50	ok	ok	360.9640	42.203	0.05117	19.24	60.121	9.915	51091150.795884	11	361.1050	5.78077e-05	2.04195e-04
2024/01/09	18:08:50	ok	ok	360.9560	42.201	0.05117	19.24	60.056	9.904	50950136.823201	12	361.0940	5.82780e-05	2.21430e-04
2024/01/09	18:13:50	ok	ok	360.9300	42.196	0.05117	19.23	60.056	9.896	52098588.419905	11	361.0791	5.86812e-05	2.35903e-04
2024/01/09	18:18:50	ok	ok	360.9200	42.195	0.05117	19.18	60.020	9.865	50113941.529659	13	361.0656	5.74660e-05	2.17813e-04
2024/01/09	18:23:50	ok	ok	360.8960	42.188	0.05117	19.15	60.024	9.849	49819621.854739	12	361.0353	5.96838e-05	2.39869e-04
2024/01/09	18:28:50	ok	ok	360.9080	42.188	0.05117	19.17	60.008	9.856	51669948.605279	13	361.0645	5.70719e-05	2.18619e-04
2024/01/09	18:33:50	ok	ok	360.8860	42.186	0.05117	19.18	59.948	9.854	51883674.775746	12	361.0591	5.74843e-05	2.37706e-04
2024/01/09	18:38:50	ok	ok	360.8700	42.179	0.05117	19.11	60.029	9.825	53776174.803008	11	361.0245	5.76489e-05	2.23877e-04
2024/01/09	18:43:50	ok	ok	360.8460	42.176	0.05117	19.09	60.015	9.808	51186340.457216	12	360.9814	5.82326e-05	2.26852e-04
2024/01/09	18:48:50	ok	ok	360.8440	42.177	0.05117	19.11	59.979	9.817	53054929.099259	12	360.9360	6.05786e-05	2.46709e-04
2024/01/09	18:53:50	ok	ok	360.8240	42.171	0.05117	19.11	59.957	9.813	51763647.328993	12	360.9573	5.94319e-05	2.62138e-04
2024/01/09	18:58:50	ok	ok	360.8320	42.174	0.05117	19.13	59.921	9.817	51152250.774757	11	360.9843	5.79661e-05	2.41443e-04
2024/01/09	19:03:50	ok	ok	360.8240	42.171	0.05117	19.14	59.892	9.820	49302081.065207	12	360.9683	5.84543e-05	2.18663e-04
2024/01/09	19:08:50	ok	ok	360.8140	42.165	0.05117	19.13	59.921	9.817	49044659.356602	12	360.9598	5.75253e-05	2.20505e-04
2024/01/09	19:13:50	ok	ok	360.8120	42.172	0.05117	19.13	59.901	9.813	50784094.673691	12	360.9549	5.79519e-05	2.24829e-04
2024/01/09	19:18:50	ok	ok	360.8120	42.164	0.05117	19.14	59.892	9.820	53649937.018825	12	360.9429	5.89177e-05	2.28802e-04
2024/01/09	19:23:50	--	ok	360.7980	42.163	0.05117	19.13	59.910	9.815	50308081.893181	13	360.9490	5.86755e-05	2.11603e-04
2024/01/09	19:23:56	ok	ok	361.0280	42.209	0.051181	19.14	59.892	9.820	52682380.894378	12	361.1789	5.81027e-05	2.37977e-04
2024/01/09	19:28:56	ok	ok	360.9920	42.205	0.051181	19.14	59.883	9.818	50706220.128550	12	361.1333	5.85958e-05	2.17764e-04
2024/01/09	19:33:56	ok	ok	360.9840	42.206	0.051181	19.14	59.902	9.821	48916886.415020	13	361.1101	5.85938e-05	2.24204e-04
2024/01/09	19:38:56	ok	ok	360.9600	42.202	0.051181	19.11	59.928	9.809	52905696.191968	11	361.0896	5.83690e-05	2.36000e-04
2024/01/09	19:43:56	ok	ok	360.9580	42.201	0.051181	19.15	59.873	9.824	51374583.629219	12	361.0968	5.88087e-05	2.48239e-04
2024/01/09	19:48:56	ok	ok	360.9420	42.197	0.051181	19.13	59.850	9.805	51971387.539582	11	361.0824	5.89317e-05	2.33147e-04
2024/01/09	19:53:56	ok	ok	360.9480	42.195	0.051181	19.13	59.838	9.803	49014134.716508	12	361.0909	5.81568e-05	2.25311e-04
2024/01/09	19:58:56	ok	ok	360.9160	42.187	0.051181	19.09	59.875	9.785	51632069.433420	12	361.0726	5.80248e-05	2.18377e-04
2024/01/09	20:03:56	ok	ok	360.8920	42.184	0.051181	19.04	59.916	9.767	50289079.844158	11	361.0546	5.72083e-05	2.19939e-04
2024/01/09	20:08:56	ok	ok	360.8940	42.184	0.051181	19.03	59.934	9.762	50289050.875474	12	361.0137	5.81087e-05	2.18599e-04
2024/01/09	20:13:56	ok	ok	360.8840	42.180	0.051181	19.07	59.873	9.777	49361209.779572	12	361.0270	5.75752e-05	2.01301e-04
2024/01/09	20:18:56	ok	ok	360.8760	42.182	0.051181	19.00	59.942	9.746	49673061.209224	11	360.9955	5.90994e-05	2.36102e-04
2024/01/09	20:23:56	ok	ok	360.8600	42.181	0.051181	19.00	59.883	9.737	49121741.608344	12	360.9949	5.84808e-05	2.25021e-04
2024/01/09	20:28:56	ok	ok	360.8500	42.171	0.051181	19.00	59.892	9.738	52039232.981272	12	361.0015	5.82097e-05	2.26891e-04
2024/01/09	20:33:56	ok	ok	360.8400	42.173	0.051181	19.00	59.850	9.731	51432951.158954	12	361.0081	5.61850e-05	2.22106e-04
2024/01/09	20:38:56	ok	ok	360.8360	42.169	0.051181	19.00	59.850	9.731	50625431.864692	11	360.9471	5.92478e-05	2.32412e-04
2024/01/09	20:43:56	ok	ok	360.8380	42.168	0.051181	19.01	59.814	9.733	49922819.571152	13	360.9740	5.74714e-05	2.61130e-04
2024/01/09	20:48:56	ok	ok	360.8140	42.169	0.051181	18.99	59.860	9.725	51307128.512343	13	360.9354	5.83808e-05	2.27668e-04
2024/01/09	20:53:56	--	ok	360.7960	42.160	0.051181	18.94	59.883	9.705	51440358.191645	11	360.9443	5.73404e-05	2.35311e-04
2024/01/09	20:54:03	ok	ok	360.9980	42.199	0.051192	18.96	59.875	9.711	51611400.900617	13	361.1043	6.02021e-05	2.72736e-04
2024/01/09	20:59:02	ok	ok	360.9680	42.201	0.051192	18.91	59.951	9.699	49935736.532555	12	361.1151	5.84500e-05	2.20491e-04
2024/01/09	21:04:02	ok	ok	360.9440	42.199	0.051192	18.86	59.962	9.669	51599331.595421	12	361.0758	5.75914e-05	2.28657e-04
2024/01/09	21:09:02	ok	ok	360.9200	42.191	0.051192	18.83	59.969	9.655	51654248.521798	12	361.0466	5.93443e-05	2.58747e-04
2024/01/09	21:14:02	ok	ok	360.9140	42.186	0.051192	18.82	59.934	9.640	51774676.972339	12	361.0409	5.86411e-05	2.43153e-04
2024/01/09	21:19:02	ok	ok	360.9000	42.187	0.051192	18.82	59.905	9.635	50390297.018027	12	361.0422	5.82153e-05	2.32547e-04
2024/01/09	21:24:02	ok	ok	360.8800	42.181	0.051192	18.79	59.892	9.618	51443923.510353	12	361.0024	5.90577e-05	2.33499e-04
2024/01/09	21:29:02	ok	ok	360.8780	42.179	0.051192	18.76	59.907	9.604	49794595.810466	13	361.0269	5.68022e-05	2.15402e-04
2024/01/09	21:34:02	ok	ok	360.8560	42.177	0.051192	18.76	59.896	9.602	49977338.480582	12	360.9961	5.81599e-05	2.20372e-04
2024/01/09	21:39:02	ok	ok	360.8520	42.174	0.051192	18.75	59.957	9.604	51868598.473250	12	361.0037	5.84570e-05	2.28951e-04
2024/01/09	21:44:02	ok	ok	360.8460	42.170	0.051192	18.75	59.905	9.596	50271849.428430	12	360.9942	5.85767e-05	2.22350e-04
2024/01/09	21:49:02	ok	ok	360.8340	42.171	0.051192	18.75	59.916	9.597	51401397.909892	12	360.9848	5.84431e-05	2.26973e-04
2024/01/09	21:54:02	ok	ok	360.8360	42.170	0.051192	18.73	59.915	9.590	51079112.456122	12	361.0094	5.67744e-05	2.45891e-04
2024/01/09	21:59:02	ok	ok	360.8360	42.165	0.051192	18.75	59.887	9.593	50792341.176971	12	360.9820	5.75813e-05	2.24951e-04
2024/01/09	22:04:02	ok	ok	360.8260	42.165	0.051192	18.72	59.921	9.582	49713388.619780	12	360.9445	5.85132e-05	2.42518e-04
2024/01/09	22:09:02	ok	ok	360.8000	42.163	0.051192	18.70	59.879	9.567	49814877.595618	11	360.9472	5.88814e-05	2.37178e-04
2024/01/09	22:14:02	--	ok	360.7920	42.163	0.051192	18.72	59.820	9.565	53011235.857344	12	360.9237	5.94450e-05	2.50633e-04
2024/01/09	22:14:09	ok	ok	361.0260	42.215	0.051204	18.72	59.829	9.567	51181266.635554	13	361.1851	5.86040e-05	2.45138e-04
2024/01/09	22:19:08	ok	ok	360.9920	42.204	0.051204	18.72	59.820	9.565	52230766.267390	13	361.1515	5.77609e-05	2.10929e-04
2024/01/09	22:24:08	ok	ok	360.9740	42.201	0.051204	18.72	59.870	9.574	49703116.305545	12	361.1299	5.79622e-05	2.28648e-04
2024/01/09	22:29:08	ok	ok	360.9780	42.198	0.051204	18.70	59.847	9.562	51536130.503293	12	361.1420	5.72829e-05	2.36490e-04
2024/01/09	22:34:08	ok	ok	360.9700	42.196	0.051204	18.72	59.811	9.564	48884410.587190	11	361.1291	5.68269e-05	2.29081e-04
2024/01/09	22:39:08	ok	ok	360.9660	42.195	0.051204	18.72	59.779	9.559	50357970.443501	12	361.0830	5.93980e-05	2.35290e-04
2024/01/09	22:44:08	ok	ok	360.9560	42.194	0.051204	18.69	59.828	9.552	50271000.988456	12	361.0993	5.81375e-05	1.99647e-04
2024/01/09	22:49:08	ok	ok	360.9420	42.190	0.051204	18.68	59.837	9.546	50575468.949666	13	361.0865	5.93541e-05	2.30155e-04
2024/01/09	22:54:08	ok	ok	360.9380	42.191	0.051204	18.70	59.768	9.550	50249621.656591	13	361.0870	5.86457e-05	2.04599e-04
2024/01/09	22:59:08	ok	ok	360.9280	42.189	0.051204	18.69	59.806	9.548	51586940.870309	12	361.0706	5.92737e-05	2.20181e-04
2024/01/09	23:04:08	ok	ok	360.9220	42.187	0.051204	18.66	59.823	9.534	50140139.952391	12	361.0656	5.79384e-05	2.31539e-04
2024/01/09	23:09:08	ok	ok	360.9100	42.181	0.051204	18.65	59.902	9.539	50719790.014902	12	361.0740	5.73026e-05	2.25911e-04
2024/01/09	23:14:08	ok	ok	360.8780	42.175	0.051204	18.60	59.834	9.504	50227939.817627	12	361.0314	5.77734e-05	2.07716e-04
2024/01/09	23:19:08	ok	ok	360.8860	42.178	0.051204	18.60	59.846	9.506	49627350.888126	13	361.0452	5.75778e-05	2.26145e-04
2024/01/09	23:24:08	ok	ok	360.8600	42.174	0.051204	18.55	59.866	9.477	53732660.234588	12	361.0249	5.74367e-05	2.28695e-04
2024/01/09	23:29:08	ok	ok	360.8660	42.172	0.051204	18.59	59.864	9.500	49965307.200503	12	360.9924	5.91701e-05	2.29587e-04
2024/01/09	23:34:08	ok	ok	360.8620	42.175	0.051204	18.60	59.834	9.504	50087163.493456	12	361.0176	5.72694e-05	2.04511e-04
2024/01/09	23:39:08	ok	ok	360.8460	42.167	0.051204	18.56	59.847	9.481	52272269.593853	12	361.0047	5.75315e-05	2.16130e-04
2024/01/09	23:44:08	ok	ok	360.8420	42.169	0.051204	18.59	59.832	9.495	50255033.520951	13	360.9874	5.71853e-05	2.34242e-04
2024/01/09	23:49:08	ok	ok	360.8420	42.166	0.051204	18.58	59.829	9.487	50922210.605847	12	360.9822	5.75507e-05	2.31815e-04
2024/01/09	23:54:08	ok	ok	360.8460	42.164	0.051204	18.58	59.779	9.479	49926880.980761	12	361.0149	5.76929e-05	2.21600e-04
2024/01/09	23:59:08	ok	ok	360.8120	42.160	0.051204	18.56	59.898	9.489	50547347.063138	11	360.9798	5.77775e-05	2.23867e-04
2024/01/10	00:04:08	ok	ok	360.8240	42.158	0.051204	18.55	59.818	9.469	50896281.743663	12	360.9365	5.93984e-05	2.36711e-04
2024/01/10	00:09:08	--	ok	360.7980	42.158	0.051204	18.55	59.828	9.471	50090934.373499	13	360.9498	5.84746e-05	2.29278e-04
2024/01/10	00:09:15	ok	ok	361.0240	42.202	0.051215	18.56	59.818	9.477	48034261.331820	11	361.1458	5.88696e-05	2.30193e-04
2024/01/10	00:14:14	ok	ok	360.9700	42.199	0.051215	18.55	59.857	9.475	49427803.616771	11	361.1409	5.77968e-05	2.46747e-04
2024/01/10	00:19:14	ok	ok	360.9640	42.195	0.051215	18.49	59.889	9.449	47863986.771074	12	361.1236	5.69459e-05	2.17213e-04
2024/01/10	00:24:14	ok	ok	360.9520	42.187	0.051215	18.48	59.847	9.435	49588625.883632	13	361.1051	5.79876e-05	2.55963e-04
2024/01/10	00:29:14	ok	ok	360.9460	42.193	0.051215	18.48	59.847	9.435	48558633.768019	12	361.1035	5.83568e-05	2.23150e-04
2024/01/10	00:34:14	ok	ok	360.9220	42.183	0.051215	18.46	59.864	9.429	49224471.627266	12	361.0677	5.87629e-05	2.18357e-04
2024/01/10	00:39:14	ok	ok	360.9140	42.185	0.051215	18.40	59.907	9.404	47877495.533821	12	361.0647	5.78999e-05	2.23404e-04
2024/01/10	00:44:14	ok	ok	360.8800	42.176	0.051215	18.35	59.910	9.373	50331940.818289	12	361.0414	5.87895e-05	2.21500e-04
2024/01/10	00:49:14	ok	ok	360.8760	42.176	0.051215	18.35	59.919	9.375	48957635.586778	13	361.0256	5.82005e-05	2.07350e-04
2024/01/10	00:54:14	ok	ok	360.8680	42.171	0.051215	18.33	59.928	9.369	50443061.641580	11	361.0197	5.82677e-05	2.23305e-04
2024/01/10	00:59:14	ok	ok	360.8360	42.172	0.051215	18.29	59.951	9.349	50242125.051784	12	360.9849	5.84829e-05	2.47055e-04
2024/01/10	01:04:14	ok	ok	360.8400	42.163	0.051215	18.32	59.846	9.347	49047691.269414	11	360.9926	5.84611e-05	2.37273e-04
2024/01/10	01:09:14	ok	ok	360.8520	42.169	0.051215	18.31	59.873	9.344	50589138.569863	11	360.9965	5.78902e-05	2.31144e-04
2024/01/10	01:14:14	ok	ok	360.8240	42.161	0.051215	18.26	59.928	9.329	50513747.771293	12	360.9628	5.87302e-05	2.14366e-04
2024/01/10	01:19:14	ok	ok	360.8080	42.155	0.051215	18.26	59.857	9.318	49431816.778079	11	360.9614	5.76211e-05	2.13713e-04
2024/01/10	01:24:14	ok	ok	360.8020	42.153	0.051215	18.26	59.916	9.327	50925784.637056	12	360.9561	5.73253e-05	2.16134e-04
2024/01/10	01:29:14	ok	ok	360.8020	42.156	0.051215	18.26	59.857	9.318	47987948.301509	11	360.9165	6.00885e-05	2.91091e-04
2024/01/10	01:34:14	--	ok	360.7900	42.153	0.051215	18.22	59.861	9.295	48839453.528628	13	360.9359	5.77415e-05	2.03249e-04
2024/01/10	01:34:21	ok	ok	361.0280	42.200	0.051226	18.29	59.809	9.327	49455441.413797	12	361.1832	5.79387e-05	2.40456e-04
2024/01/10	01:39:20	ok	ok	360.9760	42.193	0.051226	18.21	59.847	9.285	50010852.384215	13	361.1326	5.86211e-05	2.12625e-04
2024/01/10	01:44:20	ok	ok	360.9800	42.198	0.051226	18.22	59.870	9.296	50994206.595119	12	361.1213	5.94578e-05	2.24404e-04
2024/01/10	01:49:20	ok	ok	360.9700	42.197	0.051226	18.21	59.869	9.289	49538113.472856	11	361.1091	5.84737e-05	2.51718e-04
2024/01/10	01:54:20	ok	ok	360.9680	42.194	0.051226	18.24	59.814	9.296	51307223.810337	12	361.0969	5.92479e-05	2.28092e-04
2024/01/10	01:59:20	ok	ok	360.9700	42.192	0.051226	18.22	59.820	9.288	47798398.833489	13	361.0373	6.12755e-05	2.68680e-04
2024/01/10	02:04:20	ok	ok	360.9400	42.184	0.051226	18.21	59.847	9.285	50080769.016250	13	361.0806	5.91033e-05	2.34870e-04
2024/01/10	02:09:20	ok	ok	360.9260	42.183	0.051226	18.18	59.834	9.267	49431512.196200	12	361.0386	6.00961e-05	2.48761e-04
2024/01/10	02:14:20	ok	ok	360.9300	42.179	0.051226	18.19	59.857	9.279	49543532.132210	11	361.0786	5.85594e-05	2.44731e-04
2024/01/10	02:19:20	ok	ok	360.9180	42.181	0.051226	18.19	59.736	9.261	50354713.567027	13	361.0646	5.86149e-05	2.24903e-04
2024/01/10	02:24:20	ok	ok	360.9080	42.175	0.051226	18.15	59.788	9.245	48956535.089355	12	361.0295	6.01067e-05	2.37466e-04
2024/01/10	02:29:20	ok	ok	360.9060	42.174	0.051226	18.16	59.791	9.253	50600610.141264	12	361.0487	5.91152e-05	2.41907e-04
2024/01/10	02:34:20	ok	ok	360.8880	42.173	0.051226	18.12	59.866	9.241	49824637.676392	12	361.0307	5.83955e-05	2.40811e-04
2024/01/10	02:39:20	ok	ok	360.8880	42.172	0.051226	18.11	59.846	9.231	49964877.345908	13	361.0166	5.91168e-05	2.33392e-04
2024/01/10	02:44:20	ok	ok	360.8680	42.166	0.051226	18.12	59.837	9.237	46368525.766838	12	361.0161	5.88695e-05	2.43177e-04
2024/01/10	02:49:20	ok	ok	360.8660	42.166	0.051226	18.11	59.814	9.226	50449191.800582	12	361.0081	5.88754e-05	2.38670e-04
2024/01/10	02:54:20	ok	ok	360.8460	42.165	0.051226	18.09	59.811	9.218	51583121.107816	13	360.9850	5.93335e-05	2.28930e-04
2024/01/10	02:59:20	ok	ok	360.8360	42.161	0.051226	18.08	59.791	9.206	49985247.569665	12	361.0021	5.75180e-05	2.33660e-04
2024/01/10	03:04:20	ok	ok	360.8420	42.165	0.051226	18.08	59.800	9.208	48604489.734878	11	361.0044	5.73487e-05	2.45188e-04
2024/01/10	03:09:20	ok	ok	360.8340	42.164	0.051226	18.08	59.791	9.206	49013682.252077	11	360.9362	6.07511e-05	2.30915e-04
2024/01/10	03:14:20	ok	ok	360.8360	42.159	0.051226	18.12	59.786	9.229	49301780.366032	11	360.9899	5.75165e-05	2.50230e-04
2024/01/10	03:19:20	ok	ok	360.8220	42.158	0.051226	18.07	59.797	9.200	49823017.710743	11	360.9769	5.79150e-05	2.48505e-04
2024/01/10	03:24:20	ok	ok	360.8000	42.152	0.051226	18.02	59.832	9.182	50908725.124588	12	360.9508	5.85106e-05	2.19797e-04
2024/01/10	03:29:20	ok	ok	360.8000	42.155	0.051226	18.02	59.823	9.181	51831456.078895	13	360.9414	5.85125e-05	2.13857e-04
2024/01/10	03:34:20	--	ok	360.7960	42.149	0.051226	18.01	59.841	9.176	49952684.765965	12	360.9474	5.85551e-05	2.31208e-04
2024/01/10	03:34:27	ok	ok	361.0060	42.196	0.051237	18.04	59.815	9.188	54183265.042385	11	361.1648	5.97881e-05	2.27803e-04
2024/01/10	03:39:26	ok	ok	360.9720	42.195	0.051237	18.01	59.811	9.171	53132819.482364	12	361.1172	5.99757e-05	2.43063e-04
2024/01/10	03:44:26	ok	ok	360.9760	42.191	0.051237	18.01	59.788	9.168	49321497.414406	12	361.1140	5.81196e-05	2.12055e-04
2024/01/10	03:49:26	ok	ok	360.9580	42.185	0.051237	17.95	59.811	9.141	49422990.903257	13	361.1153	5.84657e-05	2.44274e-04
2024/01/10	03:54:26	ok	ok	360.9480	42.186	0.051237	18.01	59.811	9.171	49041519.418992	12	361.0884	5.94855e-05	2.47357e-04
2024/01/10	03:59:26	ok	ok	360.9260	42.181	0.051237	17.97	59.805	9.147	50489114.979472	13	361.0599	6.05972e-05	2.43747e-04
2024/01/10	04:04:26	ok	ok	361.1760	42.207	0.051237	18.59	58.634	9.305	48586234.725970	11	361.3400	5.73915e-05	2.49093e-04
2024/01/10	04:09:26	--	ok	361.2820	42.214	0.051237	18.94	58.404	9.465	47881174.001436	12	361.4264	5.75766e-05	2.10912e-04
2024/01/10	04:09:33	ok	ok	361.0240	42.156	0.051223	18.97	58.344	9.472	48614561.950727	12	361.1548	5.97012e-05	2.75470e-04
2024/01/10	04:14:32	ok	ok	361.0980	42.178	0.051223	19.17	58.305	9.576	50905875.640989	11	361.2376	5.70857e-05	2.29226e-04
2024/01/10	04:19:32	ok	ok	361.1880	42.176	0.051223	19.33	58.273	9.660	52207124.984416	12	361.3233	5.76697e-05	2.46951e-04
2024/01/10	04:24:32	--	ok	361.2060	42.183	0.051223	19.38	58.390	9.711	50812236.109646	12	361.3353	5.80786e-05	2.27141e-04
2024/01/10	04:24:39	ok	ok	361.0080	42.132	0.051211	19.41	58.337	9.718	54497330.162860	10	361.1446	5.81364e-05	2.59636e-04
2024/01/10	04:29:38	ok	ok	361.0460	42.139	0.051211	19.50	58.328	9.765	52818951.703089	12	361.1732	5.76116e-05	2.46108e-04
2024/01/10	04:34:38	ok	ok	361.0860	42.146	0.051211	19.62	58.250	9.826	53872101.352190	11	361.2113	5.83763e-05	2.24864e-04
2024/01/10	04:39:38	ok	ok	361.1020	42.152	0.051211	19.67	58.373	9.871	54457284.257620	13	361.2625	5.71520e-05	2.43317e-04
2024/01/10	04:44:38	ok	ok	361.1560	42.168	0.051211	19.77	58.225	9.903	53204711.877512	11	361.2776	5.73362e-05	2.26468e-04
2024/01/10	04:49:38	ok	ok	361.1640	42.163	0.051211	19.81	58.317	9.944	66211417.214684	5	348.3935	5.14427e-04	2.84336e-02
2024/01/10	04:54:38	ok	ok	361.1900	42.172	0.051211	19.89	58.318	9.992	53980870.546588	10	361.3132	5.81635e-05	2.58682e-04
2024/01/10	04:59:38	--	ok	361.2020	42.170	0.051211	19.91	58.300	9.998	54325047.340689	10	361.3231	5.75166e-05	2.48893e-04
2024/01/10	04:59:45	ok	ok	360.9900	42.120	0.0512	19.91	58.300	9.998	55410765.383995	10	361.1448	5.83179e-05	2.88871e-04
2024/01/10	05:04:44	ok	ok	361.0500	42.142	0.0512	20.07	58.254	10.083	54233143.392371	12	361.1688	5.82141e-05	2.33273e-04
2024/01/10	05:09:44	ok	ok	361.0460	42.133	0.0512	20.05	58.180	10.061	53747486.776609	13	361.1958	5.70631e-05	2.30359e-04
2024/01/10	05:14:44	ok	ok	361.0460	42.137	0.0512	20.08	58.268	10.093	54068467.154023	12	361.1721	5.77857e-05	2.44188e-04
2024/01/10	05:19:44	ok	ok	361.0640	42.142	0.0512	20.09	58.346	10.115	55057049.687809	12	361.1871	5.77572e-05	2.67321e-04
2024/01/10	05:24:44	ok	ok	361.0700	42.140	0.0512	20.11	58.404	10.134	54953583.175071	10	361.2153	5.67904e-05	2.48491e-04
2024/01/10	05:29:44	ok	ok	361.0780	42.144	0.0512	20.13	58.363	10.143	53363451.757785	11	361.2329	5.66097e-05	2.41803e-04
2024/01/10	05:34:44	ok	ok	361.0820	42.150	0.0512	20.18	58.369	10.169	55559303.895150	12	361.2086	5.73708e-05	2.56220e-04
2024/01/10	05:39:44	ok	ok	361.0740	42.143	0.0512	20.18	58.401	10.175	54916598.990335	12	361.1847	5.84906e-05	2.48377e-04
2024/01/10	05:44:44	ok	ok	361.0660	42.148	0.0512	20.16	58.463	10.178	56185220.934398	12	361.1819	5.81609e-05	2.76619e-04
2024/01/10	05:49:44	ok	ok	361.0920	42.156	0.0512	20.23	58.463	10.219	55321499.429054	12	361.1997	5.83756e-05	2.75919e-04
2024/01/10	05:54:44	ok	ok	361.0980	42.153	0.0512	20.25	58.410	10.218	54064566.574244	11	361.2324	5.71299e-05	2.53905e-04
2024/01/10	05:59:44	ok	ok	361.0680	42.145	0.0512	20.22	58.419	10.203	53599758.272471	11	361.2227	5.68328e-05	2.41060e-04
2024/01/10	06:04:44	ok	ok	361.0780	42.140	0.0512	20.23	58.474	10.221	55271701.468460	12	361.1811	5.84460e-05	2.71832e-04
2024/01/10	06:09:44	ok	ok	361.0820	42.148	0.0512	20.25	58.488	10.231	54233854.561462	11	361.2228	5.68078e-05	2.31571e-04
2024/01/10	06:14:44	ok	ok	361.0580	42.140	0.0512	20.21	58.556	10.219	52985731.011740	12	361.1560	5.83261e-05	2.55928e-04
2024/01/10	06:19:44	ok	ok	361.0660	42.148	0.0512	20.25	58.509	10.235	56913335.220064	11	361.2001	5.73666e-05	2.44685e-04
2024/01/10	06:24:44	ok	ok	361.0620	42.142	0.0512	20.26	58.575	10.256	55595178.757662	11	361.2048	5.74232e-05	2.58299e-04
2024/01/10	06:29:44	ok	ok	361.0380	42.137	0.0512	20.21	58.491	10.208	53632639.065534	11	361.1610	5.73572e-05	2.33945e-04
2024/01/10	06:34:44	ok	ok	361.0220	42.133	0.0512	20.18	58.575	10.205	55130656.041605	13	361.1555	5.78805e-05	2.33149e-04
2024/01/10	06:39:44	ok	ok	361.0220	42.136	0.0512	20.22	58.538	10.224	55732473.870574	11	361.1579	5.76080e-05	2.44844e-04
2024/01/10	06:44:44	ok	ok	361.0140	42.128	0.0512	20.21	58.643	10.235	56352025.224610	12	361.1257	5.90798e-05	2.72655e-04
[truncated: 374 more rows]
