# Supplementary material for: Plastic Creep Constraint in Nylon Instrument Strings
Source: Materials (Basel). 2025 Jan 7;18(2):223. doi: 10.3390/ma18020223 (PMC11766866; doi:10.3390/ma18020223)
Supplement: Supplementary file 1 [file materials-18-00223-s001.zip › data_files/string_N28_nylon/string_test_data_N28_step_8.csv]

Date	Time	+-	f0	Frequency	Tension	LengthAdj	Temp	Rel.Hm	Abs.Hm	Pk.Magnitude	Harmonics	Fitted.f0	Bend.Stiff	Fit.Error
2024/01/11	12:36:41	--	ok	360.6520	42.069	0.051304	21.72	45.107	8.596	48410462.882176	13	360.7999	5.52748e-05	2.12331e-04
2024/01/11	12:36:52	--	ok	322.9060	34.161	0.049315	21.77	45.243	8.644	46387734.130769	12	322.9158	5.76779e-05	3.99572e-04
2024/01/11	12:37:02	--	ok	287.1080	27.278	0.047326	21.70	45.504	8.659	48078334.089256	11	287.0503	5.04743e-05	2.45217e-04
2024/01/11	12:37:09	--	ok	284.1940	26.667	0.047085	21.55	45.724	8.628	40653825.833203	11	284.1870	5.01505e-05	2.18685e-04
2024/01/11	12:37:17	--	ok	283.8120	26.557	0.047015	21.47	45.888	8.617	40873510.901007	12	283.8266	5.13758e-05	1.84702e-04
2024/01/11	12:37:24	--	ok	283.6120	26.506	0.046967	21.36	46.238	8.626	43827915.000905	11	283.6201	4.95848e-05	2.23176e-04
2024/01/11	12:37:32	--	ok	283.5200	26.478	0.046932	21.28	46.462	8.632	44118761.639867	12	283.4825	5.38001e-05	2.77799e-04
2024/01/11	12:37:39	--	ok	283.3760	26.447	0.046901	21.23	46.677	8.644	45776102.647963	11	283.3787	5.34634e-05	3.03734e-04
2024/01/11	12:37:47	--	ok	283.3520	26.438	0.046879	21.18	46.943	8.672	46664103.033778	11	283.3792	5.27578e-05	2.52306e-04
2024/01/11	12:37:54	--	ok	283.3060	26.427	0.046859	21.14	47.149	8.688	45712715.902047	12	283.3460	5.39589e-05	2.37517e-04
2024/01/11	12:38:01	--	ok	283.3240	26.420	0.046841	21.13	47.428	8.733	46636156.868043	12	283.3387	5.39502e-05	2.59075e-04
2024/01/11	12:38:09	--	ok	283.2780	26.399	0.046822	21.07	47.620	8.739	47894322.269946	2	283.2233	7.07201e-05	1.41918e-16
2024/01/11	12:38:16	--	ok	283.2560	26.399	0.046806	21.06	47.808	8.766	44591878.201690	11	283.2737	5.45005e-05	2.48348e-04
2024/01/11	12:38:24	--	ok	283.2200	26.390	0.046791	21.03	47.967	8.780	46109387.804350	11	283.2698	5.40502e-05	3.24422e-04
2024/01/11	12:38:31	ok	ok	283.1920	26.386	0.046778	21.03	48.191	8.821	49580685.879884	11	283.2459	5.35903e-05	2.67328e-04
2024/01/11	12:43:31	--	ok	289.0420	27.429	0.046778	21.99	50.086	9.695	54494252.585552	10	289.2119	5.45202e-05	3.79374e-04
2024/01/11	12:43:39	--	ok	282.5560	26.280	0.046422	22.05	50.127	9.734	41463927.093944	10	282.6412	4.88120e-05	1.96524e-04
2024/01/11	12:43:46	--	ok	281.3220	26.371	0.046447	21.98	50.141	9.697	45724143.418502	10	283.2724	4.98766e-05	2.36276e-04
2024/01/11	12:43:54	--	ok	284.8580	26.675	0.046546	21.85	50.347	9.666	49384043.597057	11	285.1575	5.31911e-05	3.98771e-04
2024/01/11	12:44:01	--	ok	281.3960	26.337	0.046438	21.82	50.518	9.683	42059400.255278	2	283.0108	6.54487e-05	1.42024e-16
2024/01/11	12:44:09	--	ok	284.6540	26.641	0.046531	21.77	50.677	9.682	47740778.085613	10	284.9424	5.26910e-05	3.38853e-04
2024/01/11	12:44:16	ok	ok	282.9500	26.335	0.046434	21.70	50.820	9.670	42125276.276530	10	283.0652	5.06255e-05	2.67689e-04
2024/01/11	12:49:16	--	ok	286.3280	26.930	0.046434	21.99	52.221	10.108	47058832.555833	11	286.5401	5.26304e-05	2.83872e-04
2024/01/11	12:49:24	--	ok	281.3980	26.313	0.046239	22.02	52.193	10.118	40334161.704304	4	283.2790	5.71630e-05	9.49958e-04
2024/01/11	12:49:31	--	ok	284.4340	26.594	0.046332	21.94	52.183	10.068	47694311.817633	11	284.6932	5.50020e-05	3.16459e-04
2024/01/11	12:49:39	ok	ok	282.8460	26.303	0.046248	21.82	52.317	10.028	41797229.864016	11	282.9946	5.39220e-05	2.77422e-04
2024/01/11	12:54:38	--	ok	285.2860	26.757	0.046248	22.02	53.196	10.313	47324176.697588	12	285.4977	5.45396e-05	2.39915e-04
2024/01/11	12:54:45	ok	ok	282.9380	26.332	0.046114	22.06	53.191	10.337	39949974.024072	9	283.0487	5.40777e-05	2.78394e-04
2024/01/11	12:59:45	--	ok	284.7200	26.654	0.046114	22.15	53.730	10.495	45470540.454854	9	284.9395	5.26211e-05	3.48240e-04
2024/01/11	12:59:52	ok	ok	282.9980	26.327	0.046012	22.21	53.693	10.522	38780415.249127	11	283.1104	5.31924e-05	2.63481e-04
2024/01/11	13:04:51	--	ok	284.4380	26.604	0.046012	22.34	53.983	10.657	41692715.020534	11	284.6742	5.19011e-05	3.00493e-04
2024/01/11	13:04:58	ok	ok	283.0600	26.339	0.045927	22.36	53.968	10.670	44665209.711192	13	283.1260	5.45259e-05	3.28804e-04
2024/01/11	13:09:57	--	ok	284.0580	26.542	0.045927	21.92	55.218	10.644	40686786.167973	9	284.2665	5.20984e-05	3.07721e-04
2024/01/11	13:10:04	ok	ok	283.0220	26.365	0.045865	22.01	55.200	10.693	45308013.861251	10	283.1013	5.35803e-05	2.46230e-04
2024/01/11	13:15:03	--	ok	283.8840	26.520	0.045865	21.68	55.897	10.627	45521987.058978	11	283.9851	5.34761e-05	2.17517e-04
2024/01/11	13:15:10	ok	ok	282.8440	26.350	0.045813	21.72	55.840	10.642	42447953.868335	10	283.0286	5.32080e-05	2.18858e-04
2024/01/11	13:20:09	--	ok	283.6020	26.492	0.045813	21.48	56.271	10.575	43829771.359140	11	283.8131	5.18016e-05	2.51482e-04
2024/01/11	13:20:16	ok	ok	283.0380	26.371	0.045778	21.50	56.217	10.574	44353477.412756	11	283.1208	5.32634e-05	3.39251e-04
2024/01/11	13:25:15	--	ok	283.6480	26.498	0.045778	21.38	56.481	10.554	40206239.086529	11	283.8049	5.31559e-05	2.43668e-04
2024/01/11	13:25:22	ok	ok	283.0160	26.363	0.04574	21.41	56.486	10.573	38135161.037287	11	283.1680	5.17469e-05	3.87002e-04
2024/01/11	13:30:21	--	ok	282.1420	26.490	0.04574	21.28	56.703	10.535	35961406.757207	11	283.7063	5.34324e-05	2.34225e-04
2024/01/11	13:30:28	--	ok	284.4620	26.650	0.04579	21.30	56.652	10.535	47722971.688601	10	284.7005	5.30956e-05	3.10342e-04
2024/01/11	13:30:34	--	ok	281.1920	26.338	0.045705	21.28	56.596	10.515	43115488.445823	11	282.9368	5.25426e-05	2.80280e-04
2024/01/11	13:30:41	--	ok	284.6000	26.664	0.04581	21.21	56.628	10.479	48254863.255690	11	284.8286	5.40735e-05	2.57638e-04
2024/01/11	13:30:48	--	ok	281.1500	26.362	0.045717	21.20	56.735	10.490	43964734.446113	10	283.0420	5.30624e-05	2.84423e-04
2024/01/11	13:30:55	--	ok	284.8540	26.702	0.045825	21.18	56.852	10.502	49339712.624712	11	285.0815	5.22898e-05	2.38053e-04
2024/01/11	13:31:02	--	ok	281.0080	26.343	0.045717	21.14	56.854	10.477	42758216.831486	11	282.8967	5.28945e-05	3.12876e-04
2024/01/11	13:31:09	--	ok	284.9320	26.715	0.045832	21.10	56.870	10.455	49027184.689863	10	285.1603	5.40146e-05	2.74448e-04
2024/01/11	13:31:15	--	ok	281.0180	26.340	0.04572	21.09	56.963	10.463	40622497.077807	11	282.8883	5.33759e-05	2.89857e-04
2024/01/11	13:31:22	--	ok	284.9500	26.718	0.045835	21.03	57.119	10.456	49025527.017455	10	285.1317	5.51668e-05	2.62364e-04
2024/01/11	13:31:29	--	ok	280.8880	26.358	0.045722	21.03	57.195	10.470	39170257.315302	11	282.9434	5.20471e-05	2.49391e-04
2024/01/11	13:31:36	--	ok	285.1480	26.756	0.045844	20.98	57.275	10.458	50390532.472772	11	285.3429	5.34096e-05	2.98414e-04
2024/01/11	13:31:43	--	ok	280.8940	26.344	0.04572	20.97	57.357	10.465	40563271.474523	11	282.9389	5.07707e-05	2.18139e-04
2024/01/11	13:31:50	--	ok	285.1160	26.739	0.045842	20.93	57.429	10.452	51467679.809800	11	285.2846	5.33154e-05	2.97995e-04
2024/01/11	13:31:56	ok	ok	282.8360	26.353	0.04572	20.90	57.499	10.449	40094787.293977	11	282.9311	5.20948e-05	2.17082e-04
2024/01/11	13:36:56	--	ok	282.0700	26.527	0.04572	21.20	56.863	10.514	42100389.616040	10	283.9573	5.17447e-05	3.19487e-04
2024/01/11	13:37:03	--	ok	284.7860	26.693	0.045773	21.21	56.812	10.513	51412048.268757	11	284.9505	5.30952e-05	2.94178e-04
2024/01/11	13:37:09	--	ok	282.6860	26.349	0.045669	21.24	56.774	10.524	40349044.417502	10	282.9627	5.09068e-05	2.90996e-04
2024/01/11	13:37:16	ok	ok	282.8980	26.371	0.045687	21.16	56.793	10.475	41783350.166608	11	283.1220	5.23989e-05	3.04531e-04
2024/01/11	13:42:16	--	ok	283.6600	26.513	0.045687	21.16	56.989	10.511	48667175.094652	11	283.4412	5.89726e-05	1.98999e-03
2024/01/11	13:42:23	ok	ok	282.9880	26.396	0.045649	21.17	56.968	10.516	41543108.474812	11	283.1324	5.21051e-05	3.00823e-04
2024/01/11	13:47:22	--	ok	283.4440	26.484	0.045649	21.14	57.092	10.520	41348145.099832	11	283.6431	5.28164e-05	3.93655e-04
2024/01/11	13:47:29	ok	ok	282.9820	26.397	0.045623	21.16	57.064	10.525	46779353.520330	11	283.1830	5.21550e-05	2.97235e-04
2024/01/11	13:52:28	--	ok	283.3320	26.463	0.045623	20.90	57.424	10.435	44498857.543470	10	283.6045	5.01908e-05	3.13776e-04
2024/01/11	13:52:35	ok	ok	282.9960	26.399	0.045604	20.97	57.435	10.479	48278564.100544	11	283.1729	5.13243e-05	2.37321e-04
2024/01/11	13:57:34	--	ok	283.3040	26.459	0.045604	20.80	57.548	10.398	49216913.289856	10	283.5646	5.22866e-05	3.14491e-04
2024/01/11	13:57:41	ok	ok	283.0040	26.405	0.045586	20.84	57.554	10.423	47532791.867231	11	283.2184	5.28417e-05	3.45371e-04
2024/01/11	14:02:40	--	ok	283.2920	26.463	0.045586	20.73	57.646	10.372	49754966.049228	11	283.5719	5.18767e-05	3.19368e-04
2024/01/11	14:02:47	ok	ok	283.0220	26.409	0.045569	20.70	57.653	10.357	47671041.189877	9	283.2464	5.35667e-05	2.94339e-04
2024/01/11	14:07:46	--	ok	283.3660	26.481	0.045569	20.84	57.456	10.405	46692785.368340	10	283.6350	5.22136e-05	3.03482e-04
2024/01/11	14:07:53	ok	ok	283.0360	26.412	0.045548	20.87	57.440	10.420	47980422.637294	10	283.2418	5.47401e-05	3.21285e-04
2024/01/11	14:12:52	--	ok	283.3660	26.477	0.045548	20.90	57.479	10.445	48675702.250136	11	283.6303	5.17343e-05	3.03524e-04
2024/01/11	14:12:59	ok	ok	282.9740	26.416	0.045526	20.90	57.424	10.435	45895036.996707	11	283.2279	5.31570e-05	3.80624e-04
2024/01/11	14:17:58	--	ok	283.3300	26.471	0.045526	20.93	57.525	10.470	48118884.013416	11	283.5700	5.22554e-05	2.94293e-04
2024/01/11	14:18:05	ok	ok	282.9760	26.406	0.045507	20.93	57.494	10.464	47991419.659009	11	283.2185	5.25228e-05	3.82670e-04
2024/01/11	14:23:04	--	ok	282.0360	26.473	0.045507	20.94	57.539	10.480	48178042.997833	2	283.4067	7.40084e-05	2.83652e-16
2024/01/11	14:23:11	--	ok	284.3460	26.640	0.045562	20.94	57.485	10.471	55334367.222271	10	284.6429	5.11675e-05	3.40649e-04
2024/01/11	14:23:17	--	ok	282.7980	26.367	0.045485	20.93	57.494	10.464	45347179.842467	10	282.9916	5.51130e-05	3.70848e-04
2024/01/11	14:23:24	ok	ok	282.8840	26.387	0.045496	20.84	57.545	10.422	47285716.427554	11	283.0888	5.26800e-05	3.56489e-04
2024/01/11	14:28:24	--	ok	283.4220	26.479	0.045496	20.96	57.572	10.496	49150611.072905	11	283.6156	5.18394e-05	3.39399e-04
2024/01/11	14:28:30	ok	ok	282.9960	26.397	0.045472	20.96	57.543	10.491	48507643.345038	10	283.1799	5.33666e-05	4.10165e-04
2024/01/11	14:33:30	--	ok	283.3480	26.465	0.045472	20.97	57.511	10.493	49984457.947778	11	283.5387	5.21925e-05	3.64366e-04
2024/01/11	14:33:36	ok	ok	282.9640	26.398	0.045452	20.98	57.548	10.508	46832650.332818	10	283.1639	5.14183e-05	3.83055e-04
2024/01/11	14:38:36	--	ok	283.2820	26.452	0.045452	20.96	57.627	10.506	49077882.763300	11	283.4767	5.11076e-05	3.43727e-04
2024/01/11	14:38:43	ok	ok	283.0260	26.409	0.045436	20.98	57.623	10.522	48544623.335398	11	283.1810	5.36209e-05	3.23556e-04
2024/01/11	14:43:42	--	ok	283.2740	26.452	0.045436	20.98	57.632	10.523	48951801.715567	10	283.4552	5.10125e-05	3.49141e-04
2024/01/11	14:43:49	ok	ok	283.0320	26.400	0.04542	21.03	57.618	10.547	48734529.356343	12	283.1699	5.32048e-05	3.73676e-04
2024/01/11	14:48:48	--	ok	283.2320	26.439	0.04542	20.87	57.971	10.517	49320119.132931	10	283.4047	5.07392e-05	3.07924e-04
2024/01/11	14:48:55	ok	ok	282.9960	26.399	0.045406	20.90	57.955	10.532	49126241.479741	9	283.1426	5.41889e-05	3.69836e-04
2024/01/11	14:53:54	ok	ok	283.1560	26.429	0.045406	20.70	58.074	10.433	47701861.047457	10	283.3512	5.16892e-05	3.17394e-04
2024/01/11	14:58:54	--	ok	283.3820	26.465	0.045406	20.67	58.080	10.416	48251791.514079	2	283.5067	6.26767e-05	5.11180e-16
2024/01/11	14:59:01	ok	ok	282.9940	26.395	0.045384	20.67	58.090	10.418	49060643.546132	10	283.1497	5.17652e-05	3.15390e-04
2024/01/11	15:04:00	--	ok	283.2380	26.451	0.045384	20.77	57.902	10.444	47962270.726736	11	283.4288	5.18034e-05	2.77966e-04
2024/01/11	15:04:07	ok	ok	282.9760	26.396	0.04537	20.77	57.911	10.446	47257080.275156	11	283.1566	5.14118e-05	3.30389e-04
2024/01/11	15:09:06	--	ok	283.2500	26.445	0.04537	20.84	57.868	10.480	47337973.212075	9	283.4275	4.98264e-05	3.19155e-04
2024/01/11	15:09:13	ok	ok	282.9920	26.402	0.045356	20.87	57.864	10.497	49125659.508276	11	283.1398	5.28696e-05	3.10612e-04
2024/01/11	15:14:12	--	ok	283.2760	26.447	0.045356	20.89	57.855	10.504	46135720.360183	2	283.3633	6.70519e-05	2.00603e-16
2024/01/11	15:14:19	ok	ok	282.9320	26.393	0.04534	20.90	57.827	10.508	48391629.256202	11	283.1101	4.97005e-05	2.77669e-04
2024/01/11	15:19:18	ok	ok	283.1700	26.439	0.04534	20.91	57.870	10.524	46420771.842977	9	283.3834	5.12238e-05	3.39170e-04
2024/01/11	15:24:18	--	ok	283.3800	26.476	0.04534	20.93	57.906	10.539	50593508.088506	11	283.5720	5.08150e-05	3.20575e-04
2024/01/11	15:24:25	ok	ok	282.9940	26.395	0.045317	20.94	57.874	10.542	48213203.566537	11	283.1606	5.21552e-05	2.73092e-04
2024/01/11	15:29:24	--	ok	283.2040	26.441	0.045317	20.96	57.888	10.554	47339353.363226	10	283.4264	5.21684e-05	3.73646e-04
2024/01/11	15:29:31	ok	ok	282.9720	26.392	0.045305	20.94	57.887	10.544	49289915.014280	11	283.1814	5.22463e-05	2.59823e-04
2024/01/11	15:34:30	--	ok	283.2180	26.442	0.045305	20.97	57.914	10.567	47790011.938021	11	283.4057	5.20694e-05	3.34638e-04
2024/01/11	15:34:37	ok	ok	282.9760	26.391	0.045293	20.98	57.905	10.573	47385156.073460	11	283.2324	4.99963e-05	3.13942e-04
2024/01/11	15:39:36	--	ok	283.2200	26.441	0.045293	20.97	57.966	10.576	42553968.857383	4	283.9573	5.59620e-05	2.38046e-03
2024/01/11	15:39:43	ok	ok	282.9240	26.392	0.04528	20.97	57.914	10.567	47694111.059005	11	283.1565	5.18693e-05	3.45001e-04
2024/01/11	15:44:42	ok	ok	283.0400	26.414	0.04528	20.70	58.367	10.486	47098587.716287	10	283.2660	5.06426e-05	2.94689e-04
2024/01/11	15:49:42	ok	ok	283.1580	26.440	0.04528	20.60	58.427	10.436	46379082.814146	10	283.3994	5.10305e-05	2.93915e-04
2024/01/11	15:54:42	--	ok	283.2820	26.467	0.04528	20.58	58.387	10.411	45780303.242376	12	283.4737	5.23815e-05	2.88678e-04
2024/01/11	15:54:49	ok	ok	282.9880	26.409	0.045264	20.58	58.399	10.413	47326330.831746	11	283.2166	5.17514e-05	3.05873e-04
2024/01/11	15:59:48	ok	ok	283.1260	26.440	0.045264	20.52	58.442	10.385	48551801.021914	10	283.3927	5.11803e-05	2.37232e-04
2024/01/11	16:04:48	--	ok	283.2640	26.464	0.045264	20.54	58.418	10.397	46757718.906057	10	283.5369	5.12767e-05	2.59181e-04
2024/01/11	16:04:54	ok	ok	283.0140	26.418	0.045248	20.56	58.355	10.396	47427845.059166	11	283.2842	5.15743e-05	3.86667e-04
2024/01/11	16:09:54	--	ok	283.2180	26.459	0.045248	20.67	58.189	10.436	47562545.641530	10	283.4712	5.26463e-05	3.13217e-04
2024/01/11	16:10:01	ok	ok	283.0220	26.417	0.045235	20.69	58.157	10.438	47287947.323004	10	283.2459	5.26554e-05	2.88193e-04
2024/01/11	16:15:00	--	ok	283.2120	26.452	0.045235	20.74	58.157	10.472	46815315.019550	9	283.3963	5.30491e-05	2.82527e-04
2024/01/11	16:15:07	ok	ok	282.9700	26.406	0.045223	20.73	58.099	10.453	46769676.817118	10	283.1847	5.36153e-05	3.37665e-04
2024/01/11	16:20:06	ok	ok	283.1580	26.442	0.045223	20.80	58.080	10.494	46210600.663828	11	283.4019	5.15918e-05	2.85505e-04
2024/01/11	16:25:06	--	ok	283.3000	26.468	0.045223	20.84	58.131	10.528	48427652.243944	10	283.5227	5.19713e-05	2.68083e-04
2024/01/11	16:25:13	ok	ok	282.9940	26.417	0.045206	20.84	58.088	10.520	45880510.902372	10	283.2350	5.14503e-05	3.41270e-04
2024/01/11	16:30:12	ok	ok	283.1680	26.441	0.045206	20.86	58.099	10.532	44937143.274040	12	283.3920	5.22187e-05	2.85420e-04
2024/01/11	16:35:12	--	ok	283.3000	26.470	0.045206	20.86	58.209	10.552	45459923.367803	11	283.5295	5.13164e-05	3.04790e-04
2024/01/11	16:35:19	ok	ok	283.0080	26.409	0.045188	20.89	58.181	10.563	47491898.219796	11	283.2269	5.22622e-05	3.27774e-04
2024/01/11	16:40:18	ok	ok	283.1180	26.433	0.045188	20.82	58.300	10.542	46722812.887647	11	283.3906	5.13297e-05	2.74066e-04
2024/01/11	16:45:18	--	ok	283.2040	26.446	0.045188	20.66	58.491	10.482	45803792.859048	11	283.4666	5.08323e-05	2.87916e-04
2024/01/11	16:45:24	ok	ok	282.9980	26.408	0.045176	20.70	58.497	10.509	47458621.214006	11	283.2620	5.27650e-05	2.84225e-04
2024/01/11	16:50:24	ok	ok	283.1020	26.428	0.045176	20.60	58.502	10.449	43383490.849277	10	283.3411	5.42517e-05	2.67827e-04
2024/01/11	16:55:24	ok	ok	283.1720	26.447	0.045176	20.53	58.543	10.411	48217807.931798	10	283.4748	5.18167e-05	2.32866e-04
2024/01/11	17:00:24	--	ok	283.2840	26.473	0.045176	20.52	58.520	10.399	47861438.297985	11	283.5151	5.27987e-05	2.88316e-04
2024/01/11	17:00:31	ok	ok	282.9940	26.415	0.04516	20.53	58.523	10.408	46751765.494852	11	283.2113	5.25096e-05	3.05983e-04
2024/01/11	17:05:30	ok	ok	283.1200	26.436	0.04516	20.50	58.529	10.393	42307105.502986	11	283.3640	5.15642e-05	2.70216e-04
2024/01/11	17:10:30	--	ok	283.2520	26.467	0.04516	20.59	58.381	10.418	48657787.516337	8	283.5135	5.35548e-05	2.97079e-04
2024/01/11	17:10:37	ok	ok	283.0120	26.418	0.045145	20.63	58.355	10.439	46996372.415115	11	283.2829	5.29929e-05	3.47829e-04
2024/01/11	17:15:36	ok	ok	283.1460	26.446	0.045145	20.70	58.236	10.462	44984072.220328	9	283.4817	4.98585e-05	3.37884e-04
2024/01/11	17:20:36	--	ok	283.2880	26.471	0.045145	20.76	58.245	10.498	45938321.920523	9	283.4960	5.49886e-05	3.33707e-04
2024/01/11	17:20:42	ok	ok	282.9960	26.416	0.045128	20.76	58.267	10.502	46963928.056490	10	283.2230	5.28433e-05	3.74527e-04
2024/01/11	17:25:42	ok	ok	283.1440	26.447	0.045128	20.80	58.177	10.511	45294725.411753	10	283.4004	5.34789e-05	2.95068e-04
2024/01/11	17:30:42	--	ok	283.2600	26.468	0.045128	20.84	58.207	10.541	44277382.440094	10	283.5497	5.37583e-05	2.71838e-04
2024/01/11	17:30:49	ok	ok	283.0360	26.414	0.045113	20.86	58.198	10.550	45789669.490510	10	283.2432	5.42166e-05	2.44512e-04
2024/01/11	17:35:48	ok	ok	283.1240	26.441	0.045113	20.87	58.299	10.576	47252554.929072	9	283.4552	5.22136e-05	3.52854e-04
2024/01/11	17:40:48	--	ok	281.8500	26.460	0.045113	20.89	58.300	10.585	44741738.905324	4	284.3519	5.23401e-05	2.01884e-03
2024/01/11	17:40:55	--	ok	284.4760	26.664	0.045179	20.89	58.277	10.580	57833787.346482	11	284.7610	5.42269e-05	2.58774e-04
2024/01/11	17:41:01	--	ok	282.6560	26.368	0.045094	20.86	58.253	10.560	42293586.200486	10	283.0842	5.34655e-05	3.09138e-04
2024/01/11	17:41:08	--	ok	281.4920	26.415	0.045114	20.82	58.254	10.534	51466037.630170	8	283.3435	5.38602e-05	3.67044e-04
2024/01/11	17:41:15	--	ok	284.6520	26.695	0.045201	20.80	58.350	10.543	56659805.949864	9	284.9154	5.46253e-05	2.06641e-04
2024/01/11	17:41:22	ok	ok	282.8400	26.380	0.045106	20.74	58.405	10.517	42326555.485352	11	283.1061	5.20256e-05	3.01335e-04
2024/01/11	17:46:21	ok	ok	283.1800	26.446	0.045106	20.73	58.534	10.532	46898763.948155	11	283.4920	5.21815e-05	2.74128e-04
2024/01/11	17:51:21	--	ok	283.2300	26.458	0.045106	20.62	58.528	10.462	43044447.914743	10	283.5207	5.31378e-05	2.80826e-04
2024/01/11	17:51:27	ok	ok	283.0220	26.415	0.045093	20.63	58.582	10.480	43105070.026315	8	283.3219	5.27855e-05	3.62015e-04
2024/01/11	17:56:27	--	ok	281.5940	26.437	0.045093	20.58	58.584	10.446	40498284.647198	11	283.3721	5.23945e-05	3.15095e-04
2024/01/11	17:56:34	--	ok	284.6120	26.691	0.045174	20.58	58.541	10.439	58223369.212651	11	284.8935	5.30940e-05	2.82851e-04
2024/01/11	17:56:40	--	ok	281.0940	26.368	0.045081	20.56	58.602	10.440	40828901.754348	11	283.0227	5.43811e-05	3.46522e-04
2024/01/11	17:56:47	--	ok	284.6740	26.695	0.045191	20.53	58.589	10.420	58692744.013201	9	284.9990	5.44157e-05	2.28663e-04
2024/01/11	17:56:54	--	ok	281.2920	26.374	0.045095	20.52	58.616	10.416	40067958.383014	10	283.1143	5.38820e-05	4.54222e-04
2024/01/11	17:57:01	--	ok	284.6700	26.695	0.045193	20.53	58.708	10.441	56677176.606182	9	284.9445	5.66564e-05	2.96586e-04
2024/01/11	17:57:08	ok	ok	282.8740	26.386	0.045097	20.47	58.752	10.414	40882185.145344	10	283.1546	5.36025e-05	3.58552e-04
2024/01/11	18:02:08	--	ok	283.2640	26.462	0.045097	20.52	58.639	10.420	42821087.652954	10	283.5114	5.39051e-05	4.15078e-04
2024/01/11	18:02:15	ok	ok	283.0160	26.412	0.045082	20.58	58.637	10.456	47330991.270901	11	283.3321	5.16339e-05	3.95934e-04
2024/01/11	18:07:14	ok	ok	283.1020	26.439	0.045082	20.50	58.614	10.408	45586925.262159	9	283.4077	5.19560e-05	2.67702e-04
2024/01/11	18:12:14	ok	ok	283.1880	26.450	0.045082	20.46	58.653	10.389	43821905.996798	10	283.4746	5.18545e-05	2.77413e-04
2024/01/11	18:17:14	--	ok	283.2780	26.466	0.045082	20.49	58.560	10.388	45101900.839881	10	283.5332	5.32116e-05	3.35229e-04
2024/01/11	18:17:21	ok	ok	282.9740	26.408	0.045066	20.52	58.552	10.405	45619551.524830	11	283.2489	5.24169e-05	2.65899e-04
2024/01/11	18:22:20	ok	ok	283.1020	26.433	0.045066	20.43	58.634	10.368	44227420.819106	10	283.3278	5.41374e-05	2.85608e-04
2024/01/11	18:27:20	ok	ok	283.1940	26.451	0.045066	20.52	58.573	10.409	47315049.872227	11	283.4889	5.16640e-05	3.08238e-04
2024/01/11	18:32:20	--	ok	283.3320	26.476	0.045066	20.63	58.355	10.439	47472507.388276	10	283.6015	5.20289e-05	3.11454e-04
2024/01/11	18:32:27	ok	ok	282.9860	26.410	0.045047	20.64	58.378	10.452	49114388.090627	11	283.2151	5.19128e-05	3.19745e-04
2024/01/11	18:37:26	ok	ok	283.1820	26.440	0.045047	20.74	58.254	10.490	44859183.296702	11	283.3494	5.25659e-05	3.42984e-04
2024/01/11	18:42:26	--	ok	283.3040	26.458	0.045047	20.82	58.309	10.544	46243214.623042	11	283.4944	5.18621e-05	3.08416e-04
2024/01/11	18:42:33	ok	ok	282.9780	26.402	0.045029	20.82	58.245	10.532	46856489.992193	10	283.1479	5.27639e-05	3.14924e-04
2024/01/11	18:47:32	ok	ok	283.1240	26.421	0.045029	20.87	58.235	10.564	44970431.028286	10	283.2974	5.31602e-05	2.35468e-04
2024/01/11	18:52:32	--	ok	283.2360	26.442	0.045029	20.89	58.322	10.588	44329496.437864	9	283.4142	5.12195e-05	3.20025e-04
2024/01/11	18:52:38	ok	ok	282.9980	26.389	0.045015	20.93	58.296	10.610	44101464.632356	11	283.1377	5.29279e-05	3.04407e-04
2024/01/11	18:57:38	ok	ok	283.1320	26.423	0.045015	20.96	58.300	10.629	44767110.102997	10	283.3094	5.11290e-05	3.18557e-04
2024/01/11	19:02:38	--	ok	283.2280	26.438	0.045015	20.96	58.280	10.625	45256338.480241	9	283.4449	5.11693e-05	5.09299e-04
2024/01/11	19:02:45	ok	ok	283.0040	26.394	0.045003	20.97	58.335	10.644	47504565.043956	10	283.2357	5.04695e-05	5.40026e-04
2024/01/11	19:07:44	ok	ok	283.0800	26.401	0.045003	20.84	58.596	10.612	45986068.621919	10	283.1778	5.30147e-05	2.89497e-04
2024/01/11	19:12:44	ok	ok	283.1600	26.419	0.045003	20.77	58.616	10.573	46250537.831196	12	283.2219	5.29045e-05	3.24175e-04
2024/01/11	19:17:44	ok	ok	283.1960	26.424	0.045003	20.72	58.628	10.541	47826327.662074	8	283.3280	5.18596e-05	3.15427e-04
2024/01/11	19:22:44	--	ok	283.2560	26.444	0.045003	20.67	58.676	10.523	49139650.936477	11	283.3636	5.17254e-05	3.22868e-04
2024/01/11	19:22:51	ok	ok	282.9660	26.388	0.044988	20.67	58.676	10.523	46968686.947864	11	283.0861	5.35086e-05	3.34714e-04
2024/01/11	19:27:50	ok	ok	283.0880	26.409	0.044988	20.69	58.657	10.528	49393968.779403	12	283.2099	5.17958e-05	3.06787e-04
2024/01/11	19:32:50	--	ok	283.2180	26.438	0.044988	20.79	58.488	10.558	50109091.628916	12	283.3185	5.13937e-05	2.85003e-04
2024/01/11	19:32:57	ok	ok	282.9900	26.392	0.044975	20.84	58.445	10.585	47629135.176967	12	283.0913	5.23226e-05	2.77838e-04
2024/01/11	19:37:56	ok	ok	283.1040	26.415	0.044975	20.89	58.344	10.593	46772967.797992	11	283.2628	5.11097e-05	2.72620e-04
2024/01/11	19:42:56	--	ok	283.2260	26.437	0.044975	20.98	58.317	10.648	48913150.450490	12	283.3218	5.15976e-05	2.44081e-04
2024/01/11	19:43:03	ok	ok	282.9720	26.388	0.044962	20.98	58.296	10.645	50049616.235905	10	283.0855	5.23480e-05	3.02742e-04
2024/01/11	19:48:02	ok	ok	283.1120	26.416	0.044962	21.04	58.241	10.669	49117874.369471	10	283.2311	5.12469e-05	2.41832e-04
2024/01/11	19:53:02	ok	ok	283.1980	26.428	0.044962	21.09	58.367	10.721	50292630.709114	11	283.2743	5.24614e-05	2.64969e-04
2024/01/11	19:58:02	--	ok	283.2940	26.449	0.044962	21.07	58.395	10.716	51776698.998642	12	283.3905	5.14088e-05	2.16451e-04
2024/01/11	19:58:09	ok	ok	282.9660	26.380	0.044945	21.10	58.378	10.732	53752262.791087	12	283.0661	5.12723e-05	2.23512e-04
2024/01/11	20:03:08	ok	ok	283.0800	26.410	0.044945	21.10	58.413	10.739	52872811.211237	12	283.1567	5.15067e-05	2.53586e-04
2024/01/11	20:08:08	ok	ok	283.1100	26.417	0.044945	20.97	58.642	10.700	52904976.597344	12	283.1976	5.18632e-05	2.81907e-04
2024/01/11	20:13:08	ok	ok	283.1480	26.421	0.044945	20.86	58.740	10.648	52672688.505125	10	283.2757	5.02019e-05	2.81058e-04
2024/01/11	20:18:08	--	ok	283.2060	26.434	0.044945	20.86	58.729	10.646	54396210.000605	10	283.3104	5.17267e-05	2.20123e-04
2024/01/11	20:18:14	ok	ok	282.9600	26.385	0.044933	20.82	58.701	10.615	51793293.603709	10	283.0647	5.22767e-05	3.27584e-04
2024/01/11	20:23:14	ok	ok	283.0480	26.405	0.044933	20.79	58.717	10.599	51875428.112477	11	283.1619	5.19074e-05	2.96222e-04
2024/01/11	20:28:14	ok	ok	283.1160	26.424	0.044933	20.77	58.758	10.598	54218787.484112	12	283.2150	4.94690e-05	2.50835e-04
2024/01/11	20:33:14	ok	ok	283.1680	26.426	0.044933	20.70	58.834	10.569	51030359.284769	11	283.2765	5.20361e-05	3.46899e-04
2024/01/11	20:38:14	--	ok	283.2260	26.437	0.044933	20.73	58.795	10.579	52051428.878349	11	283.4008	5.04036e-05	2.95114e-04
2024/01/11	20:38:20	ok	ok	282.9640	26.391	0.04492	20.72	58.726	10.558	49584294.812955	12	283.0725	5.37771e-05	3.75514e-04
2024/01/11	20:43:20	ok	ok	283.1180	26.420	0.04492	20.87	58.528	10.618	51726695.805870	9	283.2217	5.32448e-05	2.24317e-04
2024/01/11	20:48:20	--	ok	283.2220	26.441	0.04492	20.94	58.428	10.642	51725376.211948	10	283.3660	5.05936e-05	2.41075e-04
2024/01/11	20:48:27	ok	ok	282.9920	26.393	0.044907	20.97	58.424	10.660	52768036.682833	11	283.0469	5.36913e-05	3.16156e-04
2024/01/11	20:53:26	ok	ok	283.1100	26.418	0.044907	21.01	58.451	10.691	50228313.356046	11	283.2503	5.09322e-05	3.48808e-04
2024/01/11	20:58:26	ok	ok	283.1880	26.433	0.044907	21.07	58.450	10.726	52781413.225160	9	283.3121	5.22007e-05	2.71065e-04
2024/01/11	21:03:26	--	ok	283.2780	26.449	0.044907	21.13	58.492	10.770	54157948.436217	10	283.4013	5.31180e-05	2.48659e-04
2024/01/11	21:03:33	ok	ok	282.9560	26.384	0.044891	21.13	58.427	10.758	51988335.864590	11	283.0576	5.18625e-05	2.53493e-04
2024/01/11	21:08:32	ok	ok	283.0880	26.413	0.044891	21.17	58.424	10.784	52080178.924307	8	283.2450	5.19588e-05	4.12985e-04
2024/01/11	21:13:32	ok	ok	283.1680	26.433	0.044891	21.17	58.488	10.796	52443093.776417	11	283.2986	5.08597e-05	2.88864e-04
2024/01/11	21:18:32	ok	ok	283.1580	26.430	0.044891	21.07	58.634	10.760	55158525.157495	10	283.3136	5.24327e-05	2.92839e-04
2024/01/11	21:23:32	ok	ok	283.2000	26.439	0.044891	20.94	58.734	10.698	50826791.294556	9	283.3443	5.34723e-05	3.90635e-04
2024/01/11	21:28:32	--	ok	283.2420	26.445	0.044891	20.90	58.825	10.690	50925721.694794	11	283.3756	5.18334e-05	2.85940e-04
2024/01/11	21:28:39	ok	ok	283.0100	26.399	0.044877	20.97	58.770	10.723	53170300.943502	11	283.1367	5.39332e-05	3.25226e-04
2024/01/11	21:33:38	ok	ok	283.0700	26.412	0.044877	20.89	58.744	10.665	50523744.610987	9	283.2169	5.25911e-05	3.08864e-04
2024/01/11	21:38:38	ok	ok	283.1700	26.432	0.044877	21.03	58.596	10.726	53293285.604578	11	283.3029	5.24415e-05	3.26219e-04
2024/01/11	21:43:38	--	ok	283.2620	26.456	0.044877	21.09	58.538	10.752	52219866.874791	10	283.4706	5.02858e-05	3.04956e-04
2024/01/11	21:43:45	ok	ok	282.9940	26.396	0.044862	21.10	58.541	10.763	51412838.343072	11	283.1311	5.35918e-05	3.30543e-04
2024/01/11	21:48:44	ok	ok	283.1080	26.420	0.044862	21.16	58.465	10.783	50543957.954545	12	283.2112	5.33327e-05	3.27286e-04
2024/01/11	21:53:44	ok	ok	283.1860	26.436	0.044862	21.20	58.492	10.815	53439909.341715	11	283.3092	5.24231e-05	3.17895e-04
2024/01/11	21:58:44	--	ok	283.2500	26.446	0.044862	21.17	58.523	10.803	50454146.798923	11	283.3988	5.21182e-05	3.08532e-04
2024/01/11	21:58:51	ok	ok	282.9720	26.391	0.044847	21.20	58.515	10.819	53027572.937272	11	283.0852	5.26807e-05	2.90973e-04
2024/01/11	22:03:50	ok	ok	283.0720	26.413	0.044847	21.26	58.482	10.848	50823733.342952	11	283.2402	5.14015e-05	3.00574e-04
2024/01/11	22:08:50	ok	ok	283.1920	26.433	0.044847	21.27	58.570	10.873	52021447.185421	10	283.3619	5.19587e-05	4.16751e-04
2024/01/11	22:13:50	ok	ok	283.1760	26.434	0.044847	21.13	58.785	10.824	49553330.991329	10	283.3098	5.19108e-05	2.22263e-04
2024/01/11	22:18:50	ok	ok	283.1800	26.435	0.044847	21.03	58.834	10.770	50540357.751912	11	283.3379	5.25989e-05	3.69646e-04
2024/01/11	22:23:50	--	ok	283.2200	26.441	0.044847	21.01	58.895	10.772	49934532.575564	12	283.3939	5.30996e-05	3.28846e-04
2024/01/11	22:23:57	ok	ok	282.9960	26.400	0.044835	21.03	58.854	10.773	50418599.764075	10	283.1718	5.20382e-05	3.71076e-04
2024/01/11	22:28:56	ok	ok	283.0400	26.410	0.044835	20.96	58.877	10.734	50367143.793153	11	283.1821	5.22736e-05	2.86156e-04
2024/01/11	22:33:56	ok	ok	283.1720	26.436	0.044835	21.13	58.592	10.788	50152781.443575	11	283.3357	5.34106e-05	3.46438e-04
2024/01/11	22:38:56	--	ok	283.2660	26.450	0.044835	21.20	58.570	10.830	50860328.965195	10	283.4272	5.15315e-05	3.12018e-04
2024/01/11	22:39:03	ok	ok	282.9520	26.396	0.044819	21.21	58.560	10.836	52609593.218453	10	283.0895	5.31202e-05	2.53400e-04
2024/01/11	22:44:02	ok	ok	283.0720	26.412	0.044819	21.24	58.555	10.854	49703571.543988	12	283.1879	5.31475e-05	3.57742e-04
2024/01/11	22:49:02	ok	ok	283.1780	26.425	0.044819	21.28	58.550	10.878	49216921.526507	12	283.3070	5.18939e-05	2.80262e-04
2024/01/11	22:54:02	--	ok	283.2360	26.440	0.044819	21.31	58.569	10.900	48225099.964362	11	283.3747	5.20753e-05	3.33618e-04
2024/01/11	22:54:09	ok	ok	282.9780	26.395	0.044805	21.34	58.506	10.907	50688110.026112	11	283.0853	5.39557e-05	3.21503e-04
2024/01/11	22:59:08	ok	ok	283.0620	26.407	0.044805	21.34	58.561	10.917	51204876.853879	10	283.2004	5.29591e-05	3.56647e-04
2024/01/11	23:04:08	ok	ok	283.0880	26.419	0.044805	21.27	58.744	10.906	49332985.566393	11	283.2587	5.20210e-05	3.19079e-04
2024/01/11	23:09:08	ok	ok	283.1120	26.413	0.044805	21.14	58.895	10.853	46844811.463554	11	283.2191	5.40610e-05	3.79531e-04
2024/01/11	23:14:08	ok	ok	283.1380	26.423	0.044805	21.10	58.868	10.823	47129499.346305	9	283.3425	5.11599e-05	3.26158e-04
2024/01/11	23:19:08	ok	ok	283.1240	26.428	0.044805	21.03	58.953	10.791	54667823.356220	12	283.3076	5.05467e-05	2.34796e-04
2024/01/11	23:24:08	--	ok	283.2280	26.441	0.044805	21.09	58.866	10.812	45480042.307905	11	283.3630	5.35447e-05	3.07017e-04
2024/01/11	23:24:14	ok	ok	282.9500	26.393	0.044792	21.09	58.799	10.800	51166370.521743	10	283.1088	5.33080e-05	4.01486e-04
2024/01/11	23:29:14	ok	ok	283.1120	26.422	0.044792	21.23	58.660	10.863	50520183.100879	10	283.2366	5.36767e-05	3.12148e-04
2024/01/11	23:34:14	ok	ok	283.1860	26.435	0.044792	21.30	58.607	10.899	50920456.152042	11	283.3518	5.18808e-05	2.67598e-04
2024/01/11	23:39:14	--	ok	283.2500	26.451	0.044792	21.36	58.552	10.924	51394341.838714	9	283.4929	5.06790e-05	3.63603e-04
2024/01/11	23:39:21	ok	ok	282.9920	26.405	0.044777	21.38	58.579	10.946	51790339.692004	9	283.1959	5.13171e-05	2.94143e-04
2024/01/11	23:44:20	ok	ok	283.0880	26.417	0.044777	21.38	58.566	10.943	51201498.627342	10	283.2088	5.34260e-05	3.11677e-04
2024/01/11	23:49:20	ok	ok	283.1440	26.426	0.044777	21.42	58.587	10.974	50589060.478502	10	283.2885	5.32088e-05	3.57312e-04
2024/01/11	23:54:20	--	ok	283.2160	26.440	0.044777	21.45	58.634	11.002	52411373.026718	10	283.3848	5.25413e-05	2.20176e-04
2024/01/11	23:54:26	ok	ok	282.9960	26.394	0.044765	21.50	58.587	11.020	52313935.704142	11	283.1329	5.40364e-05	3.26943e-04
2024/01/11	23:59:26	ok	ok	283.0320	26.404	0.044765	21.38	58.762	10.980	53744110.025858	10	283.1624	5.21971e-05	3.00148e-04
2024/01/12	00:04:26	ok	ok	283.0420	26.407	0.044765	21.27	58.930	10.940	53143186.874570	10	283.1749	5.14386e-05	2.59752e-04
2024/01/12	00:09:26	ok	ok	283.0680	26.415	0.044765	21.20	59.004	10.910	51887093.881845	10	283.2287	5.24053e-05	2.64693e-04
2024/01/12	00:14:26	ok	ok	283.1180	26.423	0.044765	21.13	59.036	10.870	53410980.946395	2	283.2283	5.48085e-05	5.11682e-16
2024/01/12	00:19:26	ok	ok	283.1260	26.429	0.044765	21.09	58.996	10.836	53926398.161933	10	283.2974	5.06275e-05	3.03631e-04
2024/01/12	00:24:26	--	ok	283.2260	26.449	0.044765	21.26	58.743	10.897	52550188.805594	11	283.4182	5.07324e-05	3.25539e-04
2024/01/12	00:24:33	ok	ok	283.0200	26.411	0.044752	21.31	58.674	10.920	52361429.847723	11	283.1734	5.22378e-05	3.07062e-04
2024/01/12	00:29:32	ok	ok	283.0920	26.420	0.044752	21.34	58.703	10.943	53014990.019487	11	283.2152	5.22332e-05	3.09836e-04
2024/01/12	00:34:32	ok	ok	283.1560	26.428	0.044752	21.36	58.749	10.960	53482217.691106	10	283.2895	5.33054e-05	2.57007e-04
2024/01/12	00:39:32	ok	ok	283.1880	26.436	0.044752	21.38	58.808	10.989	55918669.301531	9	283.3623	5.19279e-05	2.83569e-04
2024/01/12	00:44:32	--	ok	283.2280	26.446	0.044752	21.38	58.730	10.974	57480489.104133	12	283.3974	5.00768e-05	1.94647e-04
2024/01/12	00:44:39	ok	ok	282.9740	26.394	0.044739	21.37	58.708	10.961	52825445.171932	10	283.1122	5.21346e-05	2.18285e-04
2024/01/12	00:49:38	ok	ok	283.0620	26.415	0.044739	21.38	58.720	10.972	51504185.977132	10	283.1884	5.28723e-05	2.76535e-04
2024/01/12	00:54:38	ok	ok	283.1200	26.426	0.044739	21.38	58.775	10.982	51978707.733563	10	283.2915	5.12624e-05	2.74694e-04
2024/01/12	00:59:38	ok	ok	283.0880	26.416	0.044739	21.17	59.118	10.912	50846770.461642	10	283.2621	5.18775e-05	4.39042e-04
2024/01/12	01:04:38	ok	ok	283.1160	26.422	0.044739	21.11	59.109	10.875	50875698.733901	10	283.2711	5.26298e-05	2.96019e-04
2024/01/12	01:09:38	ok	ok	283.1280	26.426	0.044739	21.04	59.207	10.846	51699710.197260	11	283.3002	5.20091e-05	2.13944e-04
2024/01/12	01:14:38	ok	ok	283.1780	26.440	0.044739	21.10	59.051	10.856	53848738.528818	10	283.3174	5.14835e-05	2.47674e-04
2024/01/12	01:19:38	--	ok	283.2740	26.459	0.044739	21.24	58.816	10.902	53582920.460938	10	283.4499	5.12505e-05	2.40189e-04
2024/01/12	01:19:45	ok	ok	282.9520	26.396	0.044723	21.26	58.775	10.903	51910845.257318	11	283.0936	5.41050e-05	2.81984e-04
2024/01/12	01:24:44	ok	ok	283.0460	26.414	0.044723	21.28	58.790	10.923	51964291.401566	11	283.1485	5.32064e-05	2.88696e-04
2024/01/12	01:29:44	ok	ok	283.1140	26.428	0.044723	21.33	58.775	10.947	52193510.467611	11	283.2383	5.10074e-05	2.64074e-04
2024/01/12	01:34:44	ok	ok	283.1600	26.438	0.044723	21.33	58.808	10.953	55059132.645636	11	283.3097	5.15137e-05	2.30866e-04
2024/01/12	01:39:44	--	ok	283.2360	26.446	0.044723	21.37	58.848	10.987	54710936.513180	11	283.3502	5.20097e-05	3.06943e-04
2024/01/12	01:39:51	ok	ok	282.9820	26.390	0.044709	21.38	58.784	10.984	49845939.543489	11	283.1166	5.21275e-05	2.41264e-04
2024/01/12	01:44:50	ok	ok	283.0580	26.414	0.044709	21.38	58.798	10.987	48703342.467383	11	283.1735	5.29232e-05	1.71552e-04
2024/01/12	01:49:50	ok	ok	283.1000	26.416	0.044709	21.33	58.918	10.973	50147747.604499	11	283.1928	5.23170e-05	2.95147e-04
2024/01/12	01:54:50	ok	ok	283.0680	26.413	0.044709	21.21	59.124	10.941	50223911.202574	11	283.1881	4.99636e-05	2.20920e-04
2024/01/12	01:59:50	ok	ok	283.0880	26.419	0.044709	21.16	59.115	10.903	47354789.685790	11	283.1729	5.34851e-05	3.06208e-04
2024/01/12	02:04:50	ok	ok	283.1000	26.422	0.044709	21.07	59.232	10.869	51731237.907263	10	283.2401	5.26581e-05	2.71387e-04
2024/01/12	02:09:50	ok	ok	283.1700	26.437	0.044709	21.11	59.001	10.855	50573215.901451	10	283.3012	5.15964e-05	2.57187e-04
2024/01/12	02:14:50	--	ok	283.2500	26.454	0.044709	21.24	58.891	10.916	50976082.284466	12	283.3882	5.09357e-05	3.20045e-04
2024/01/12	02:14:56	ok	ok	282.9440	26.396	0.044695	21.27	58.886	10.932	51351125.704997	11	283.0888	5.12327e-05	2.94518e-04
2024/01/12	02:19:56	ok	ok	283.0420	26.417	0.044695	21.30	58.859	10.945	52600212.955494	11	283.1486	5.24459e-05	2.89712e-04
2024/01/12	02:24:56	ok	ok	283.1020	26.419	0.044695	21.31	58.849	10.952	51771593.465403	11	283.2089	5.20404e-05	2.40337e-04
2024/01/12	02:29:56	ok	ok	283.1620	26.439	0.044695	21.34	58.875	10.976	50720138.721432	11	283.3055	5.03204e-05	3.06042e-04
2024/01/12	02:34:56	ok	ok	283.1940	26.441	0.044695	21.38	58.917	11.009	54544798.037362	11	283.3344	5.18555e-05	2.67783e-04
2024/01/12	02:39:56	--	ok	283.2360	26.449	0.044695	21.38	58.904	11.007	55134036.050517	10	283.3823	5.17710e-05	3.07939e-04
2024/01/12	02:40:03	ok	ok	282.9600	26.392	0.044681	21.40	58.863	11.009	51822904.462667	11	283.0675	5.28427e-05	2.49451e-04
2024/01/12	02:45:02	ok	ok	283.0060	26.402	0.044681	21.27	59.104	10.972	51374083.390726	11	283.1229	5.08767e-05	2.94190e-04
2024/01/12	02:50:02	ok	ok	283.0220	26.408	0.044681	21.16	59.214	10.922	49495388.366758	10	283.1551	5.05880e-05	2.96057e-04
2024/01/12	02:55:02	ok	ok	283.0280	26.409	0.044681	21.13	59.200	10.901	52428121.120233	10	283.1579	5.10456e-05	2.76180e-04
2024/01/12	03:00:02	ok	ok	283.0280	26.414	0.044681	21.09	59.159	10.866	51562079.564216	11	283.1718	5.14663e-05	3.02351e-04
2024/01/12	03:05:02	ok	ok	283.1340	26.435	0.044681	21.23	58.953	10.917	52075968.853159	10	283.2900	5.09448e-05	2.49190e-04
2024/01/12	03:10:02	ok	ok	283.1860	26.444	0.044681	21.28	58.921	10.947	52253526.907022	10	283.3323	4.99668e-05	2.39095e-04
2024/01/12	03:15:02	--	ok	283.2400	26.455	0.044681	21.36	58.868	10.983	51175667.850442	11	283.4177	4.99900e-05	3.25367e-04
2024/01/12	03:15:09	ok	ok	282.9720	26.406	0.044667	21.36	58.813	10.972	50863226.418989	10	283.1295	5.13375e-05	3.52014e-04
2024/01/12	03:20:08	ok	ok	283.0500	26.414	0.044667	21.40	58.831	11.003	50214248.258385	11	283.1564	5.11065e-05	2.99173e-04
2024/01/12	03:25:08	ok	ok	283.1180	26.428	0.044667	21.41	58.857	11.016	51731309.060438	11	283.2447	5.09231e-05	3.31730e-04
2024/01/12	03:30:08	--	ok	283.2040	26.444	0.044667	21.45	58.853	11.043	51872107.082419	2	283.1933	7.64887e-05	1.41933e-16
2024/01/12	03:30:14	ok	ok	282.9360	26.401	0.044655	21.45	58.863	11.045	53618088.940834	11	283.0929	5.06235e-05	2.99329e-04
2024/01/12	03:35:14	ok	ok	283.0180	26.411	0.044655	21.50	58.804	11.061	54056694.576733	11	283.1615	5.11251e-05	2.64910e-04
2024/01/12	03:40:14	ok	ok	283.0120	26.406	0.044655	21.37	59.142	11.042	53374697.297879	11	283.1477	5.06606e-05	2.32172e-04
2024/01/12	03:45:14	ok	ok	282.9920	26.404	0.044655	21.27	59.178	10.986	52534231.457793	11	283.1658	5.04998e-05	3.35479e-04
2024/01/12	03:50:14	ok	ok	283.0080	26.416	0.044655	21.18	59.197	10.935	53580776.935891	11	283.1375	5.21206e-05	2.98607e-04
2024/01/12	03:55:14	ok	ok	283.0400	26.418	0.044655	21.20	59.145	10.936	52768626.027128	11	283.1898	5.16335e-05	3.35431e-04
2024/01/12	04:00:14	ok	ok	283.1320	26.439	0.044655	21.36	58.944	10.997	53782052.544714	11	283.2733	5.21683e-05	2.45172e-04
2024/01/12	04:05:14	ok	ok	283.1900	26.441	0.044655	21.38	58.927	11.011	52861080.524968	10	283.3537	4.98829e-05	3.42630e-04
2024/01/12	04:10:14	--	ok	283.2400	26.455	0.044655	21.45	58.853	11.043	54477768.602539	11	283.4029	5.03864e-05	2.98072e-04
2024/01/12	04:10:21	ok	ok	282.9900	26.405	0.044641	21.50	58.827	11.065	53319852.497977	11	283.0981	5.40387e-05	3.07185e-04
2024/01/12	04:15:20	ok	ok	283.0420	26.417	0.044641	21.44	58.904	11.044	53165434.867529	11	283.1951	5.01700e-05	2.84267e-04
2024/01/12	04:20:20	ok	ok	283.1140	26.428	0.044641	21.51	58.882	11.084	54018949.902653	11	283.2507	5.09798e-05	3.50495e-04
2024/01/12	04:25:20	ok	ok	283.1600	26.433	0.044641	21.51	58.904	11.088	52108867.008582	10	283.3190	4.97623e-05	3.30359e-04
2024/01/12	04:30:20	ok	ok	283.1860	26.436	0.044641	21.51	58.882	11.084	52974797.518058	11	283.3581	5.01706e-05	3.49836e-04
2024/01/12	04:35:20	ok	ok	283.1480	26.438	0.044641	21.37	59.196	11.052	55645722.362159	10	283.3478	5.04188e-05	3.07461e-04
2024/01/12	04:40:20	ok	ok	283.1580	26.430	0.044641	21.26	59.229	10.987	53795598.385006	11	283.3032	5.13698e-05	3.40337e-04
2024/01/12	04:45:20	ok	ok	283.1680	26.441	0.044641	21.24	59.228	10.978	53672054.506127	11	283.3379	5.05358e-05	3.65276e-04
2024/01/12	04:50:20	--	ok	283.2360	26.454	0.044641	21.31	59.013	10.983	54991734.067911	10	283.4400	5.05165e-05	2.76627e-04
2024/01/12	04:50:26	ok	ok	282.9560	26.404	0.044627	21.34	59.008	11.000	54581275.616777	11	283.0928	5.27784e-05	2.65565e-04
2024/01/12	04:55:26	ok	ok	283.0600	26.423	0.044627	21.41	58.953	11.034	52128685.698418	11	283.2250	5.08241e-05	3.38271e-04
2024/01/12	05:00:26	ok	ok	283.1100	26.432	0.044627	21.47	58.909	11.062	51957028.876578	10	283.3451	4.99081e-05	3.00989e-04
2024/01/12	05:05:26	ok	ok	283.1580	26.440	0.044627	21.50	58.903	11.080	54483544.518021	10	283.3548	4.97155e-05	2.80428e-04
2024/01/12	05:10:26	ok	ok	283.1960	26.443	0.044627	21.52	58.994	11.114	56020408.106424	10	283.3834	5.08049e-05	3.14794e-04
2024/01/12	05:15:26	--	ok	283.2680	26.458	0.044627	21.55	58.912	11.117	51806816.456751	11	283.4271	5.11995e-05	3.85846e-04
2024/01/12	05:15:33	ok	ok	282.9600	26.408	0.044611	21.55	58.903	11.115	55432824.648392	11	283.1287	5.12429e-05	3.04923e-04
2024/01/12	05:20:32	ok	ok	283.0420	26.419	0.044611	21.58	58.962	11.146	52790839.664850	11	283.2092	5.09144e-05	3.64722e-04
2024/01/12	05:25:32	ok	ok	283.0160	26.409	0.044611	21.42	59.161	11.082	51340734.672231	11	283.1383	5.29344e-05	2.89289e-04
2024/01/12	05:30:32	ok	ok	283.0000	26.412	0.044611	21.34	59.289	11.053	52193298.214520	10	283.1989	5.07476e-05	3.30534e-04
2024/01/12	05:35:32	ok	ok	283.0720	26.417	0.044611	21.28	59.301	11.017	48588610.530876	2	284.1622	-1.35243e-04	1.30409e-15
2024/01/12	05:40:32	ok	ok	283.0060	26.414	0.044611	21.18	59.348	10.963	51756987.439823	10	283.2185	5.02625e-05	3.06413e-04
2024/01/12	05:45:32	ok	ok	283.1060	26.432	0.044611	21.33	59.101	11.008	52080670.946760	11	283.3154	4.96020e-05	3.74163e-04
2024/01/12	05:50:32	ok	ok	283.1520	26.438	0.044611	21.38	59.123	11.047	55011856.145507	9	283.3778	5.05760e-05	3.02974e-04
2024/01/12	05:55:32	ok	ok	283.2000	26.449	0.044611	21.45	58.991	11.069	52443668.012928	11	283.3826	5.04020e-05	3.23614e-04
2024/01/12	06:00:32	--	ok	283.2340	26.448	0.044611	21.45	58.962	11.063	53024732.155760	11	283.4158	5.17103e-05	3.43468e-04
2024/01/12	06:00:39	ok	ok	282.9940	26.400	0.044597	21.48	59.022	11.092	54126053.943002	11	283.1471	5.22424e-05	3.27645e-04
2024/01/12	06:05:38	ok	ok	283.0360	26.415	0.044597	21.45	59.026	11.075	51500198.278830	11	283.2198	5.06598e-05	3.40401e-04
2024/01/12	06:10:38	ok	ok	283.0860	26.425	0.044597	21.52	58.982	11.112	54198504.745003	11	283.2745	5.01608e-05	3.10023e-04
2024/01/12	06:15:38	ok	ok	283.1060	26.428	0.044597	21.52	59.005	11.116	51039318.190866	10	283.3090	5.20378e-05	3.15977e-04
2024/01/12	06:20:38	ok	ok	283.0560	26.417	0.044597	21.30	59.402	11.046	52167951.925254	11	283.2612	4.99090e-05	3.30542e-04
2024/01/12	06:25:38	ok	ok	283.0580	26.419	0.044597	21.20	59.472	10.996	52680584.676442	11	283.2235	5.17392e-05	3.80628e-04
2024/01/12	06:30:38	ok	ok	283.0720	26.422	0.044597	21.16	59.431	10.962	53479951.136738	11	283.2509	5.06588e-05	3.69009e-04
2024/01/12	06:35:38	ok	ok	283.0640	26.425	0.044597	21.06	59.480	10.906	53155602.084722	8	283.2883	5.05639e-05	2.50592e-04
2024/01/12	06:40:38	ok	ok	283.1460	26.442	0.044597	21.24	59.197	10.973	52079372.157309	10	283.3773	5.01071e-05	3.18506e-04
2024/01/12	06:45:38	--	ok	283.2360	26.448	0.044597	21.30	59.173	11.004	49163844.326522	4	231.7256	8.11444e-04	2.41682e-02
2024/01/12	06:45:45	ok	ok	282.9380	26.386	0.044584	21.30	59.141	10.998	49558703.133924	2	282.9833	7.82553e-05	0.00000e+00
2024/01/12	06:50:44	ok	ok	283.0120	26.409	0.044584	21.31	59.155	11.009	52454300.100550	11	283.1627	5.03249e-05	3.55957e-04
2024/01/12	06:55:44	ok	ok	283.0540	26.414	0.044584	21.31	59.155	11.009	52898345.670016	2	283.0833	7.45521e-05	2.00801e-16
2024/01/12	07:00:44	ok	ok	283.0780	26.424	0.044584	21.34	59.092	11.016	53125199.393802	10	283.2554	5.15787e-05	2.82783e-04
2024/01/12	07:05:44	ok	ok	283.1000	26.430	0.044584	21.37	59.088	11.032	54659694.444975	11	283.2981	5.15644e-05	4.24741e-04
2024/01/12	07:10:44	ok	ok	283.1180	26.432	0.044584	21.34	59.182	11.033	54331898.065711	9	283.3592	5.02081e-05	3.69914e-04
2024/01/12	07:15:44	ok	ok	283.0860	26.423	0.044584	21.14	59.440	10.953	50270489.323629	11	283.2617	5.11695e-05	3.37352e-04
2024/01/12	07:20:44	ok	ok	283.0700	26.421	0.044584	21.07	59.429	10.905	52204456.753782	10	283.2795	5.06792e-05	2.53936e-04
2024/01/12	07:25:44	ok	ok	283.0860	26.428	0.044584	21.03	59.518	10.895	52533736.085044	10	283.3350	5.02552e-05	3.35441e-04
2024/01/12	07:30:44	ok	ok	283.0940	26.429	0.044584	21.00	59.438	10.863	52126911.121501	10	283.3196	4.95077e-05	3.30890e-04
2024/01/12	07:35:44	ok	ok	283.1580	26.440	0.044584	21.11	59.239	10.899	50540343.991826	10	283.3856	4.99636e-05	2.75806e-04
2024/01/12	07:40:44	ok	ok	283.1940	26.448	0.044584	21.17	59.216	10.930	52718485.497106	10	283.4170	5.10547e-05	3.42414e-04
2024/01/12	07:45:44	--	ok	283.2700	26.458	0.044584	21.24	59.088	10.952	51114898.899319	11	283.4561	5.22036e-05	3.55032e-04
2024/01/12	07:45:51	ok	ok	282.9640	26.408	0.044568	21.28	59.095	10.979	53195297.336665	10	283.1274	5.27325e-05	2.82614e-04
2024/01/12	07:50:50	ok	ok	283.0360	26.418	0.044568	21.28	59.138	10.987	52251354.978231	11	283.1989	5.12012e-05	3.29341e-04
2024/01/12	07:55:50	ok	ok	283.0680	26.420	0.044568	21.31	59.100	10.999	49657565.626915	11	283.2799	5.14345e-05	3.12879e-04
2024/01/12	08:00:50	ok	ok	283.1180	26.427	0.044568	21.34	59.138	11.025	52682499.308438	11	283.3145	5.05167e-05	2.51849e-04
2024/01/12	08:05:50	ok	ok	283.1680	26.442	0.044568	21.41	59.104	11.063	51729227.228112	2	283.1350	8.74732e-05	2.00764e-16
2024/01/12	08:10:50	ok	ok	283.1340	26.437	0.044568	21.24	59.326	10.996	48444640.126063	10	283.3576	5.11643e-05	3.38511e-04
2024/01/12	08:15:50	ok	ok	283.1120	26.434	0.044568	21.16	59.443	10.964	53979645.758253	11	283.3442	5.10774e-05	2.33676e-04
2024/01/12	08:20:50	ok	ok	283.1160	26.433	0.044568	21.10	59.463	10.932	53816238.294213	11	283.3011	5.18180e-05	3.21842e-04
2024/01/12	08:25:50	ok	ok	283.1320	26.439	0.044568	21.06	59.467	10.904	53236101.872745	10	283.3446	5.08384e-05	3.19310e-04
2024/01/12	08:30:50	ok	ok	283.1660	26.446	0.044568	21.11	59.316	10.913	52118518.674145	9	283.4154	5.05106e-05	3.45599e-04
2024/01/12	08:35:50	--	ok	283.2300	26.459	0.044568	21.23	59.097	10.944	52420815.238648	10	283.4514	5.09484e-05	3.21213e-04
2024/01/12	08:35:56	ok	ok	283.0000	26.417	0.044554	21.30	59.086	10.988	53613563.386031	11	283.1734	5.32685e-05	3.43618e-04
2024/01/12	08:40:56	ok	ok	283.0700	26.425	0.044554	21.31	59.110	11.001	50839350.508044	11	283.2191	5.23495e-05	2.62539e-04
2024/01/12	08:45:56	ok	ok	283.1600	26.433	0.044554	21.37	59.097	11.034	50015173.103984	6	283.3729	7.43641e-05	6.84711e-04
2024/01/12	08:50:56	ok	ok	283.1660	26.436	0.044554	21.38	59.110	11.045	53040052.628157	11	283.3362	5.06499e-05	3.16909e-04
2024/01/12	08:55:56	ok	ok	283.1760	26.445	0.044554	21.42	59.022	11.056	53875747.745155	11	283.3714	5.15105e-05	3.94159e-04
2024/01/12	09:00:56	--	ok	283.2360	26.453	0.044554	21.47	59.092	11.096	54521365.748774	11	283.4191	5.22820e-05	3.19294e-04
2024/01/12	09:01:03	ok	ok	282.9980	26.403	0.04454	21.50	59.045	11.106	53821794.368220	11	283.1556	5.29919e-05	2.79404e-04
2024/01/12	09:06:02	ok	ok	283.0300	26.419	0.04454	21.51	59.046	11.115	52412711.051205	10	283.2648	5.07647e-05	2.62556e-04
2024/01/12	09:11:02	ok	ok	283.0340	26.412	0.04454	21.38	59.319	11.084	52217919.065174	11	283.2011	5.19512e-05	3.41944e-04
2024/01/12	09:16:02	ok	ok	283.0180	26.409	0.04454	21.28	59.486	11.052	49826093.243315	11	283.1770	5.30237e-05	3.00766e-04
2024/01/12	09:21:02	ok	ok	283.0120	26.414	0.04454	21.24	59.393	11.009	51278773.373372	11	283.1784	5.35971e-05	3.66320e-04
2024/01/12	09:26:02	ok	ok	283.0740	26.421	0.04454	21.34	59.202	11.037	50961684.572175	11	283.2346	5.33659e-05	4.00525e-04
2024/01/12	09:31:02	ok	ok	283.1480	26.437	0.04454	21.41	59.104	11.063	50060121.506671	11	283.3201	5.16082e-05	2.94285e-04
2024/01/12	09:36:02	ok	ok	283.1900	26.445	0.04454	21.51	59.078	11.121	49476408.287331	11	283.3649	5.13390e-05	3.27834e-04
2024/01/12	09:41:02	--	ok	283.2320	26.451	0.04454	21.55	59.033	11.140	52080462.245662	10	283.4280	5.23494e-05	3.00584e-04
2024/01/12	09:41:09	ok	ok	282.9880	26.399	0.044527	21.57	59.045	11.151	53345187.778131	11	283.1710	5.21626e-05	2.98011e-04
2024/01/12	09:46:08	ok	ok	283.0480	26.414	0.044527	21.57	59.068	11.155	52288056.688230	11	283.2250	5.16833e-05	2.78390e-04
2024/01/12	09:51:08	ok	ok	283.1120	26.426	0.044527	21.61	59.051	11.181	51714027.214412	10	283.3427	5.01998e-05	2.85566e-04
2024/01/12	09:56:08	ok	ok	283.1480	26.433	0.044527	21.65	59.026	11.204	52756573.862713	11	283.3488	5.06312e-05	3.04653e-04
2024/01/12	10:01:08	ok	ok	283.2000	26.442	0.044527	21.72	59.017	11.247	51085928.728287	11	283.3811	5.06470e-05	2.99575e-04
2024/01/12	10:06:08	--	ok	283.2300	26.449	0.044527	21.74	59.054	11.265	51320738.287683	11	283.3729	5.17586e-05	3.12551e-04
2024/01/12	10:06:15	ok	ok	282.9920	26.404	0.044513	21.77	59.069	11.285	52240128.980265	11	283.1802	5.18177e-05	2.83941e-04
2024/01/12	10:11:14	ok	ok	283.0720	26.411	0.044513	21.75	59.022	11.267	48971300.940534	2	283.0585	7.92151e-05	2.00819e-16
2024/01/12	10:16:14	ok	ok	283.0760	26.418	0.044513	21.75	59.110	11.284	50622287.024290	11	283.2207	5.17230e-05	2.93651e-04
2024/01/12	10:21:14	ok	ok	283.1000	26.424	0.044513	21.80	59.051	11.301	56385445.966849	11	283.2640	4.99842e-05	2.42906e-04
2024/01/12	10:26:14	ok	ok	283.1940	26.432	0.044513	21.84	59.059	11.330	49701281.087613	4	283.5080	6.04445e-05	6.20718e-04
2024/01/12	10:31:14	--	ok	283.2140	26.437	0.044513	21.82	59.078	11.323	49072265.943079	2	283.2875	5.87418e-05	2.00656e-16
2024/01/12	10:31:21	ok	ok	282.9600	26.391	0.044501	21.84	59.091	11.336	53109388.135598	11	283.1178	5.19524e-05	3.03467e-04
2024/01/12	10:36:20	ok	ok	283.0320	26.409	0.044501	21.85	59.127	11.352	53271054.230691	11	283.2167	5.09344e-05	2.49356e-04
2024/01/12	10:41:20	ok	ok	283.0720	26.420	0.044501	21.89	59.078	11.371	52839841.979871	11	283.2203	5.28053e-05	3.06622e-04
2024/01/12	10:46:20	ok	ok	283.1040	26.425	0.044501	21.91	59.101	11.384	56068814.680817	11	283.2806	5.15777e-05	2.36768e-04
2024/01/12	10:51:20	ok	ok	283.1580	26.432	0.044501	21.95	59.045	11.401	53213712.499609	11	283.3126	5.17693e-05	3.62456e-04
2024/01/12	10:56:20	ok	ok	283.1980	26.443	0.044501	22.02	59.023	11.442	52522958.311147	11	283.3993	5.03111e-05	2.84253e-04
2024/01/12	11:01:20	--	ok	283.2300	26.446	0.044501	22.04	59.081	11.464	55349928.019389	11	283.4168	5.13783e-05	2.19951e-04
2024/01/12	11:01:27	ok	ok	282.9940	26.400	0.044488	22.05	59.040	11.465	54288792.817277	11	283.1610	5.25321e-05	3.16510e-04
2024/01/12	11:06:26	ok	ok	283.0700	26.415	0.044488	22.08	59.033	11.483	49884808.018220	12	283.2273	5.17993e-05	2.84734e-04
2024/01/12	11:11:26	ok	ok	282.9080	26.354	0.044488	21.51	59.818	11.260	52080410.930134	11	283.0286	5.12002e-05	2.05680e-04
2024/01/12	11:16:26	--	ok	282.7900	26.346	0.044488	21.16	59.951	11.058	48593798.871159	11	282.9072	5.18535e-05	3.12867e-04
2024/01/12	11:16:33	ok	ok	282.9900	26.368	0.044499	21.14	59.898	11.037	46347963.231618	10	283.2280	5.05975e-05	2.80954e-04
2024/01/12	11:21:32	ok	ok	282.8800	26.367	0.044499	20.86	60.154	10.904	46589206.923563	11	283.0306	5.22999e-05	3.07216e-04
2024/01/12	11:26:32	--	ok	282.7380	26.346	0.044499	20.52	60.391	10.732	47297620.265994	11	282.8746	5.29699e-05	3.19902e-04
2024/01/12	11:26:39	ok	ok	283.0460	26.395	0.044514	20.52	60.423	10.737	51185914.171561	10	283.2970	5.09116e-05	3.75294e-04
2024/01/12	11:31:38	ok	ok	282.9660	26.385	0.044514	20.33	60.388	10.617	49442900.379635	11	283.1190	5.23064e-05	3.82974e-04
2024/01/12	11:36:38	ok	ok	282.9320	26.387	0.044514	20.31	60.200	10.567	50073048.595138	10	283.0772	5.30134e-05	3.50245e-04
2024/01/12	11:41:38	ok	ok	282.9160	26.380	0.044514	20.25	60.131	10.519	49864337.703111	11	283.1430	5.12835e-05	3.21232e-04
2024/01/12	11:46:38	ok	ok	282.8700	26.372	0.044514	20.18	60.203	10.489	47316784.176624	8	283.1005	5.10478e-05	2.87704e-04
2024/01/12	11:51:38	ok	ok	282.8760	26.375	0.044514	20.13	60.166	10.456	50270819.912827	11	283.0437	5.29252e-05	3.67491e-04
2024/01/12	11:56:38	ok	ok	282.8540	26.368	0.044514	20.08	60.157	10.421	49509368.944535	11	283.0449	5.26695e-05	3.15739e-04
2024/01/12	12:01:38	ok	ok	282.8280	26.356	0.044514	20.01	60.168	10.380	51398352.488924	11	283.0292	5.25615e-05	3.52706e-04
2024/01/12	12:06:38	ok	ok	282.8640	26.363	0.044514	19.99	60.208	10.377	48690132.215804	11	283.0523	5.24587e-05	3.73874e-04
2024/01/12	12:11:38	ok	ok	282.8560	26.358	0.044514	19.93	60.272	10.353	48826404.981423	11	282.9973	5.23037e-05	3.71169e-04
2024/01/12	12:16:38	ok	ok	282.8400	26.355	0.044514	19.86	60.230	10.304	49316080.867802	10	283.0257	5.16398e-05	3.19181e-04
2024/01/12	12:21:38	ok	ok	282.8220	26.357	0.044514	19.85	60.278	10.302	48658689.639954	11	283.0074	5.25597e-05	2.45615e-04
2024/01/12	12:26:38	ok	ok	282.8060	26.349	0.044514	19.82	60.244	10.280	50578812.914282	11	282.9867	5.28347e-05	3.29368e-04
2024/01/12	12:31:38	ok	ok	282.8340	26.357	0.044514	19.82	60.294	10.289	50091580.956463	10	283.0145	5.19635e-05	2.89897e-04
2024/01/12	12:36:38	ok	ok	282.8680	26.360	0.044514	19.84	60.285	10.295	49619363.657390	11	283.0408	5.19651e-05	3.61303e-04
2024/01/12	12:41:38	ok	ok	282.8060	26.351	0.044514	19.81	60.209	10.266	54367504.838673	11	282.9704	5.38996e-05	3.30649e-04
2024/01/12	12:46:38	ok	ok	282.8240	26.348	0.044514	19.78	60.237	10.253	54253779.370091	11	282.9956	5.35115e-05	3.51092e-04
2024/01/12	12:51:38	ok	ok	282.8540	26.359	0.044514	19.78	60.204	10.248	53093782.834903	11	282.9733	5.43759e-05	3.23034e-04
2024/01/12	12:56:38	ok	ok	282.8600	26.360	0.044514	19.81	60.262	10.275	55131518.401288	11	282.9989	5.31758e-05	3.27885e-04
2024/01/12	13:01:38	ok	ok	282.8780	26.358	0.044514	19.81	60.221	10.268	55292013.332722	11	283.0711	5.19753e-05	2.72933e-04
2024/01/12	13:06:38	ok	ok	282.8880	26.355	0.044514	19.81	60.139	10.254	53661012.288137	11	283.0726	5.18161e-05	3.11878e-04
2024/01/12	13:11:38	ok	ok	282.8920	26.360	0.044514	19.79	60.269	10.267	53224663.839484	11	283.0610	5.21237e-05	2.69791e-04
2024/01/12	13:16:38	ok	ok	282.8520	26.357	0.044514	19.71	60.400	10.238	55468874.052833	11	283.0659	5.08579e-05	2.88801e-04
2024/01/12	13:21:38	ok	ok	282.8360	26.350	0.044514	19.61	60.487	10.193	55483225.958906	11	283.0310	5.16029e-05	2.53414e-04
2024/01/12	13:26:38	ok	ok	282.8240	26.349	0.044514	19.57	60.441	10.162	55979748.286379	10	283.0284	5.20539e-05	3.24657e-04
2024/01/12	13:31:38	ok	ok	282.8680	26.353	0.044514	19.69	60.235	10.202	57807826.106181	11	283.0612	5.36375e-05	2.90616e-04
2024/01/12	13:36:38	ok	ok	282.8940	26.354	0.044514	19.71	60.267	10.215	54879329.539973	11	283.0487	5.30708e-05	3.64004e-04
2024/01/12	13:41:38	ok	ok	282.8920	26.354	0.044514	19.72	60.198	10.213	54234085.332850	11	283.0783	5.17991e-05	4.07921e-04
2024/01/12	13:46:38	ok	ok	282.9900	26.372	0.044514	19.79	60.240	10.262	56941555.381189	11	283.1398	5.30832e-05	3.03821e-04
2024/01/12	13:51:38	ok	ok	282.9440	26.368	0.044514	19.77	60.223	10.243	54119357.887858	11	283.1336	5.28057e-05	3.69866e-04
2024/01/12	13:56:38	ok	ok	282.9400	26.362	0.044514	19.78	60.226	10.252	55941379.881289	11	283.1326	5.24021e-05	2.82445e-04
2024/01/12	14:01:38	ok	ok	282.9720	26.371	0.044514	19.82	60.212	10.275	56962986.256015	9	283.1812	5.28627e-05	2.55715e-04
2024/01/12	14:06:38	ok	ok	282.9900	26.373	0.044514	19.82	60.294	10.289	55807989.852238	11	283.2014	5.13112e-05	3.16651e-04
2024/01/12	14:11:38	ok	ok	283.0380	26.376	0.044514	19.84	60.264	10.292	55890140.288985	11	283.2321	5.18686e-05	3.37851e-04
2024/01/12	14:16:38	ok	ok	283.0460	26.375	0.044514	19.81	60.281	10.279	54815050.352299	11	283.2139	5.23601e-05	2.52016e-04
2024/01/12	14:21:38	ok	ok	283.0260	26.369	0.044514	19.81	60.291	10.280	54344393.389948	11	283.2114	5.28100e-05	2.86003e-04
2024/01/12	14:26:38	ok	ok	283.0480	26.380	0.044514	19.82	60.244	10.280	55836164.951574	10	283.2332	5.30234e-05	3.19096e-04
2024/01/12	14:31:38	ok	ok	283.0300	26.376	0.044514	19.69	60.459	10.240	56776959.733086	11	283.2077	5.30195e-05	2.81552e-04
2024/01/12	14:36:38	ok	ok	282.9900	26.373	0.044514	19.62	60.569	10.217	54227484.675538	11	283.1634	5.28669e-05	3.38690e-04
2024/01/12	14:41:38	ok	ok	283.0200	26.374	0.044514	19.67	60.455	10.223	54459145.568420	10	283.1965	5.39065e-05	3.17363e-04
2024/01/12	14:46:38	ok	ok	283.0240	26.375	0.044514	19.68	60.365	10.216	56414529.644011	11	283.2004	5.35677e-05	2.67201e-04
2024/01/12	14:51:38	ok	ok	283.0660	26.383	0.044514	19.72	60.392	10.246	54571068.615405	11	283.2491	5.29993e-05	3.07947e-04
2024/01/12	14:56:38	ok	ok	283.0760	26.382	0.044514	19.78	60.317	10.267	58617921.529545	10	283.2906	5.36636e-05	3.89296e-04
2024/01/12	15:01:38	ok	ok	283.0780	26.384	0.044514	19.78	60.308	10.266	55764127.259220	11	283.2655	5.32859e-05	3.28860e-04
2024/01/12	15:06:38	ok	ok	283.0980	26.383	0.044514	19.78	60.349	10.273	55966117.966618	10	283.2672	5.28242e-05	3.16536e-04
2024/01/12	15:11:38	ok	ok	283.1240	26.392	0.044514	19.81	60.322	10.286	54350119.209874	11	283.2841	5.41014e-05	3.62605e-04
2024/01/12	15:16:38	ok	ok	283.1440	26.396	0.044514	19.82	60.345	10.298	53967369.327063	11	283.3146	5.39870e-05	3.88298e-04
2024/01/12	15:21:38	ok	ok	283.1460	26.399	0.044514	19.81	60.383	10.296	51808194.574538	11	283.3507	5.27163e-05	3.51155e-04
2024/01/12	15:26:38	ok	ok	283.1720	26.400	0.044514	19.88	60.342	10.331	53312178.166356	11	283.3467	5.45789e-05	3.59268e-04
2024/01/12	15:31:38	ok	ok	283.1620	26.397	0.044514	19.82	60.436	10.313	51562281.510150	10	283.3592	5.28076e-05	3.70596e-04
2024/01/12	15:36:38	ok	ok	283.1080	26.384	0.044514	19.68	60.578	10.252	54279172.168743	10	283.3141	5.40940e-05	3.49189e-04
2024/01/12	15:41:38	ok	ok	283.0960	26.384	0.044514	19.61	60.729	10.234	51288617.051212	11	283.2900	5.36872e-05	3.62494e-04
2024/01/12	15:46:38	ok	ok	283.0900	26.386	0.044514	19.58	60.685	10.211	54920951.743022	11	283.2769	5.42914e-05	4.50253e-04
2024/01/12	15:51:38	ok	ok	283.1300	26.390	0.044514	19.67	60.496	10.230	55607941.459444	11	283.3443	5.27776e-05	3.62280e-04
2024/01/12	15:56:38	ok	ok	283.1420	26.394	0.044514	19.68	60.487	10.237	53155231.192396	11	283.3736	5.25671e-05	4.04662e-04
2024/01/12	16:01:38	ok	ok	283.1700	26.402	0.044514	19.69	60.468	10.241	53352205.726046	10	283.3641	5.27198e-05	3.96137e-04
2024/01/12	16:06:38	ok	ok	283.1640	26.399	0.044514	19.71	60.520	10.258	51631632.667561	11	283.3477	5.31179e-05	3.23826e-04
2024/01/12	16:11:38	ok	ok	283.1520	26.395	0.044514	19.65	60.543	10.228	51823889.030384	10	283.3438	5.48717e-05	3.53757e-04
2024/01/12	16:16:38	ok	ok	283.1320	26.394	0.044514	19.57	60.703	10.206	49186931.891235	11	283.3249	5.49016e-05	3.80339e-04
2024/01/12	16:21:38	ok	ok	283.1620	26.401	0.044514	19.65	60.584	10.235	54176272.335337	11	283.3449	5.41852e-05	4.51372e-04
2024/01/12	16:26:38	ok	ok	283.1780	26.398	0.044514	19.67	60.647	10.256	49756425.009844	11	283.3704	5.37106e-05	3.28017e-04
2024/01/12	16:31:38	ok	ok	283.1220	26.394	0.044514	19.51	60.754	10.179	51049531.292702	11	283.3580	5.39278e-05	3.69250e-04
2024/01/12	16:36:38	ok	ok	283.0860	26.385	0.044514	19.41	60.914	10.147	50625959.482396	10	283.3475	5.30434e-05	3.57641e-04
2024/01/12	16:41:38	ok	ok	283.0720	26.388	0.044514	19.35	60.894	10.110	52918522.740793	9	283.3295	5.34529e-05	4.47970e-04
2024/01/12	16:46:38	ok	ok	283.0660	26.385	0.044514	19.33	60.931	10.101	49487319.823074	10	283.2384	5.50024e-05	3.81104e-04
2024/01/12	16:51:38	ok	ok	283.0800	26.392	0.044514	19.43	60.702	10.121	55437953.195222	11	283.3115	5.06973e-05	2.09136e-04
2024/01/12	16:56:38	ok	ok	283.1280	26.399	0.044514	19.47	60.638	10.136	52014295.508743	10	283.3995	5.26000e-05	4.00731e-04
2024/01/12	17:01:38	ok	ok	283.1380	26.397	0.044514	19.53	60.575	10.159	51944849.535226	11	283.3851	5.38761e-05	3.53727e-04
2024/01/12	17:06:38	ok	ok	283.2000	26.409	0.044514	19.54	60.598	10.171	48652144.754075	11	283.4165	5.34224e-05	2.97843e-04
2024/01/12	17:11:38	--	ok	283.2260	26.414	0.044514	19.60	60.575	10.200	49748707.322975	10	283.4270	5.30604e-05	3.55246e-04
2024/01/12	17:11:45	ok	ok	283.0480	26.376	0.044502	19.61	60.537	10.202	53224354.598248	11	283.2504	5.36731e-05	3.78834e-04
2024/01/12	17:16:44	ok	ok	283.0440	26.376	0.044502	19.61	60.566	10.207	46799796.440199	11	283.2378	5.51604e-05	3.79622e-04
2024/01/12	17:21:44	ok	ok	283.0440	26.377	0.044502	19.60	60.607	10.206	46902240.660673	11	283.2595	5.39467e-05	4.23232e-04
2024/01/12	17:26:44	ok	ok	283.0340	26.373	0.044502	19.62	60.620	10.225	46224053.049765	10	283.2564	5.39643e-05	2.76986e-04
2024/01/12	17:31:44	ok	ok	283.0080	26.369	0.044502	19.53	60.748	10.188	49271846.685193	11	283.2345	5.41775e-05	2.87938e-04
2024/01/12	17:36:44	ok	ok	282.9900	26.372	0.044502	19.41	60.935	10.151	48897379.202916	10	283.2300	5.38523e-05	3.91160e-04
2024/01/12	17:41:44	ok	ok	282.9640	26.367	0.044502	19.34	60.932	10.109	50820995.979763	10	283.2501	5.27973e-05	4.33469e-04
2024/01/12	17:46:44	ok	ok	282.9320	26.369	0.044502	19.29	61.015	10.089	49556714.159454	11	283.2005	5.33656e-05	4.06431e-04
2024/01/12	17:51:44	ok	ok	282.9320	26.364	0.044502	19.21	60.996	10.042	47889186.483588	11	283.1418	5.52512e-05	3.54159e-04
2024/01/12	17:56:44	ok	ok	282.9640	26.375	0.044502	19.34	60.812	10.089	49767863.181138	10	283.2328	5.30220e-05	3.82491e-04
2024/01/12	18:01:44	ok	ok	282.9900	26.377	0.044502	19.38	60.726	10.100	49815094.444956	11	283.2026	5.47383e-05	3.95612e-04
2024/01/12	18:06:44	ok	ok	283.0280	26.387	0.044502	19.44	60.685	10.126	52152743.886697	10	283.2608	5.40364e-05	4.23195e-04
2024/01/12	18:11:44	ok	ok	283.0760	26.383	0.044502	19.47	60.638	10.136	49514477.197288	11	283.3226	5.39598e-05	3.88099e-04
2024/01/12	18:16:44	ok	ok	283.0720	26.387	0.044502	19.50	60.662	10.156	49029215.164903	11	283.3072	5.43428e-05	4.01257e-04
2024/01/12	18:21:44	ok	ok	283.1000	26.392	0.044502	19.50	60.642	10.153	51827758.887685	10	283.3643	5.32407e-05	3.90888e-04
2024/01/12	18:26:44	ok	ok	283.1080	26.396	0.044502	19.55	60.649	10.187	52752203.356771	11	283.3403	5.40257e-05	3.73360e-04
2024/01/12	18:31:44	ok	ok	283.0920	26.391	0.044502	19.53	60.748	10.188	49906093.504633	10	283.3518	5.28253e-05	3.47428e-04
2024/01/12	18:36:44	ok	ok	283.0720	26.391	0.044502	19.41	60.945	10.152	51922245.931991	11	283.2804	5.38524e-05	4.78445e-04
2024/01/12	18:41:44	ok	ok	283.0440	26.383	0.044502	19.34	61.015	10.122	53495810.178733	10	283.2933	5.39027e-05	3.43061e-04
2024/01/12	18:46:44	ok	ok	283.0220	26.376	0.044502	19.27	61.024	10.081	50259861.318149	11	283.2221	5.48008e-05	3.39155e-04
2024/01/12	18:51:44	ok	ok	283.0680	26.390	0.044502	19.38	60.807	10.113	53577009.447350	11	283.2970	5.44377e-05	2.74219e-04
2024/01/12	18:56:44	ok	ok	283.0900	26.389	0.044502	19.40	60.809	10.121	50481159.500053	10	283.3303	5.40432e-05	3.12304e-04
2024/01/12	19:01:44	ok	ok	283.1200	26.395	0.044502	19.43	60.804	10.138	49998793.476763	11	283.3452	5.43549e-05	3.07323e-04
2024/01/12	19:06:44	ok	ok	283.1280	26.398	0.044502	19.44	60.786	10.143	49148085.636481	10	283.3627	5.24831e-05	3.64738e-04
2024/01/12	19:11:44	ok	ok	283.1300	26.396	0.044502	19.48	60.711	10.156	51783801.787995	11	283.3704	5.43634e-05	3.27588e-04
2024/01/12	19:16:44	ok	ok	283.1580	26.401	0.044502	19.47	60.749	10.154	48649418.509467	11	283.3804	5.30583e-05	3.75418e-04
2024/01/12	19:21:44	ok	ok	283.1880	26.399	0.044502	19.48	60.803	10.171	51414039.493264	11	283.3792	5.34852e-05	3.64380e-04
2024/01/12	19:26:44	ok	ok	283.1420	26.398	0.044502	19.40	60.983	10.150	53258352.372697	11	283.3660	5.45058e-05	3.63652e-04
2024/01/12	19:31:44	ok	ok	283.1120	26.394	0.044502	19.29	61.086	10.101	51962567.245392	10	283.3738	5.25435e-05	3.40956e-04
2024/01/12	19:36:44	ok	ok	283.1140	26.396	0.044502	19.27	61.077	10.090	50363534.932886	11	283.3198	5.36995e-05	3.55204e-04
2024/01/12	19:41:44	ok	ok	283.0800	26.391	0.044502	19.18	61.175	10.055	51601262.743232	11	283.2815	5.36386e-05	2.26318e-04
2024/01/12	19:46:44	ok	ok	283.1340	26.399	0.044502	19.29	60.977	10.083	51884741.552069	10	283.3755	5.45451e-05	3.46521e-04
2024/01/12	19:51:44	ok	ok	283.1380	26.398	0.044502	19.33	60.900	10.095	56859619.287576	9	283.3547	5.53737e-05	2.90813e-04
2024/01/12	19:56:44	ok	ok	283.1820	26.405	0.044502	19.37	60.887	10.119	53679460.493090	10	283.3736	5.35430e-05	3.27754e-04
2024/01/12	20:01:44	--	ok	283.2140	26.409	0.044502	19.38	60.859	10.122	55530898.834363	10	283.3635	5.35072e-05	3.32833e-04
2024/01/12	20:01:51	ok	ok	283.0440	26.367	0.04449	19.44	60.858	10.155	55991158.098369	4	283.8121	5.52035e-05	1.64171e-03
2024/01/12	20:06:50	ok	ok	282.9880	26.368	0.04449	19.37	60.896	10.120	56253245.757986	10	283.1527	5.22816e-05	3.60205e-04
2024/01/12	20:11:50	ok	ok	283.0140	26.369	0.04449	19.37	60.908	10.122	58186290.755500	11	283.1493	5.30926e-05	2.97090e-04
2024/01/12	20:16:50	ok	ok	283.0180	26.375	0.04449	19.40	60.941	10.144	57947363.594438	11	283.1231	5.48904e-05	2.94515e-04
2024/01/12	20:21:50	ok	ok	282.9880	26.370	0.04449	19.33	61.064	10.123	56938745.257244	9	283.1590	5.21951e-05	2.92569e-04
2024/01/12	20:26:50	ok	ok	282.9740	26.363	0.04449	19.24	61.183	10.090	57561420.467122	11	283.0419	5.45833e-05	3.17154e-04
2024/01/12	20:31:50	ok	ok	282.9240	26.356	0.04449	19.10	61.283	10.023	58005666.891574	11	283.0339	5.38613e-05	3.69928e-04
2024/01/12	20:36:50	ok	ok	282.9280	26.358	0.04449	19.09	61.292	10.016	59677256.169386	8	283.0379	5.36627e-05	1.91580e-04
2024/01/12	20:41:50	ok	ok	282.9820	26.368	0.04449	19.21	61.006	10.043	57417536.782556	9	283.0935	5.30775e-05	3.48339e-04
2024/01/12	20:46:50	ok	ok	282.9940	26.374	0.04449	19.24	61.041	10.066	60718892.451632	10	283.0485	5.55768e-05	2.50569e-04
2024/01/12	20:51:50	ok	ok	283.0100	26.375	0.04449	19.27	61.024	10.081	59179437.651532	11	283.0959	5.40031e-05	3.14367e-04
2024/01/12	20:56:50	ok	ok	283.0420	26.377	0.04449	19.31	60.972	10.098	59171982.836685	10	283.2147	5.20254e-05	3.13291e-04
2024/01/12	21:01:50	ok	ok	283.0480	26.376	0.04449	19.33	60.951	10.104	57199133.629882	11	283.1820	5.34367e-05	2.74982e-04
2024/01/12	21:06:50	ok	ok	283.0720	26.379	0.04449	19.35	60.977	10.124	55732922.500783	11	283.2233	5.17444e-05	2.33922e-04
2024/01/12	21:11:50	ok	ok	283.0400	26.374	0.04449	19.33	60.983	10.109	58394257.186353	10	283.1495	5.58181e-05	2.71775e-04
2024/01/12	21:16:50	ok	ok	283.0280	26.376	0.04449	19.23	61.180	10.081	57769959.038311	10	283.1923	5.21032e-05	2.88715e-04
2024/01/12	21:21:50	ok	ok	283.0000	26.369	0.04449	19.13	61.257	10.036	54202586.261588	11	283.1467	5.27688e-05	3.54497e-04
2024/01/12	21:26:50	ok	ok	282.9980	26.369	0.04449	19.09	61.280	10.014	57046558.916350	10	283.1674	5.21627e-05	3.51871e-04
2024/01/12	21:31:50	ok	ok	282.9580	26.365	0.04449	19.01	61.289	9.973	55045578.755483	10	283.1425	5.25590e-05	2.68768e-04
2024/01/12	21:36:50	ok	ok	283.0400	26.379	0.04449	19.14	61.106	10.019	54303346.653779	10	283.2020	5.45420e-05	2.36503e-04
2024/01/12	21:41:50	ok	ok	283.0220	26.372	0.04449	19.15	60.996	10.009	55802121.131239	10	283.1944	5.27130e-05	2.64135e-04
2024/01/12	21:46:50	ok	ok	283.0860	26.383	0.04449	19.24	60.919	10.046	56176207.119925	10	283.2670	5.41041e-05	2.48859e-04
2024/01/12	21:51:50	ok	ok	283.0800	26.389	0.04449	19.25	61.054	10.077	53697297.556334	11	283.2493	5.30729e-05	2.30781e-04
2024/01/12	21:56:50	ok	ok	283.0840	26.383	0.04449	19.21	61.088	10.057	52338421.922432	11	283.2509	5.38764e-05	3.09971e-04
2024/01/12	22:01:50	ok	ok	283.1160	26.389	0.04449	19.25	61.074	10.080	53979330.047290	10	283.2941	5.41061e-05	3.02500e-04
2024/01/12	22:06:50	ok	ok	283.0920	26.383	0.04449	19.24	61.111	10.078	51847742.050031	9	283.2626	5.35728e-05	3.61082e-04
2024/01/12	22:11:50	ok	ok	283.0700	26.382	0.04449	19.18	61.155	10.052	50865133.522190	11	283.2785	5.32345e-05	3.28924e-04
2024/01/12	22:16:50	ok	ok	283.0260	26.376	0.04449	19.04	61.324	9.996	52071144.796427	11	283.1773	5.49424e-05	3.52389e-04
2024/01/12	22:21:50	ok	ok	282.9920	26.371	0.04449	18.99	61.408	9.977	50859798.916050	11	283.1752	5.42034e-05	3.71752e-04
2024/01/12	22:26:50	ok	ok	283.0000	26.369	0.04449	18.93	61.430	9.947	47611226.302822	10	283.1508	5.51680e-05	3.67611e-04
2024/01/12	22:31:50	ok	ok	282.9860	26.371	0.04449	18.89	61.485	9.931	51876039.358157	9	283.2253	5.23096e-05	3.40011e-04
2024/01/12	22:36:50	ok	ok	283.0120	26.375	0.04449	18.97	61.234	9.941	54421977.004185	11	283.1914	5.36243e-05	3.61123e-04
2024/01/12	22:41:50	ok	ok	283.0400	26.374	0.04449	19.01	61.210	9.960	52434886.412599	11	283.1673	5.34719e-05	3.48269e-04
2024/01/12	22:46:50	ok	ok	283.0820	26.387	0.04449	19.09	61.169	9.996	52219424.365901	11	283.2659	5.26144e-05	3.27953e-04
2024/01/12	22:51:50	ok	ok	283.0660	26.381	0.04449	19.09	61.129	9.990	51369710.175243	11	283.2441	5.39124e-05	3.81633e-04
2024/01/12	22:56:50	ok	ok	283.1040	26.385	0.04449	19.11	61.093	9.999	53327836.247400	10	283.2770	5.31045e-05	4.03659e-04
2024/01/12	23:01:50	ok	ok	283.1100	26.381	0.04449	19.13	61.128	10.014	52055962.755336	10	283.2530	5.45903e-05	3.43774e-04
2024/01/12	23:06:50	ok	ok	283.1460	26.390	0.04449	19.11	61.184	10.014	52308887.285105	9	283.2875	5.34282e-05	3.02158e-04
2024/01/12	23:11:50	ok	ok	283.1160	26.385	0.04449	19.10	61.170	10.004	55952362.575009	10	283.2992	5.37313e-05	2.94374e-04
2024/01/12	23:16:50	ok	ok	283.0720	26.382	0.04449	18.97	61.375	9.964	55911235.577684	9	283.2495	5.29841e-05	2.39450e-04
2024/01/12	23:21:50	ok	ok	283.0480	26.380	0.04449	18.90	61.395	9.925	55848276.539098	10	283.2185	5.26965e-05	2.67188e-04
2024/01/12	23:26:50	ok	ok	283.0560	26.377	0.04449	18.86	61.430	9.905	54512851.345924	10	283.1973	5.20007e-05	2.79526e-04
2024/01/12	23:31:50	ok	ok	283.0620	26.375	0.04449	18.80	61.453	9.876	53415810.747053	10	283.1928	5.25122e-05	2.82607e-04
2024/01/12	23:36:50	ok	ok	283.0900	26.383	0.04449	18.94	61.280	9.931	55199906.126385	10	283.2487	5.20641e-05	2.71160e-04
2024/01/12	23:41:50	ok	ok	283.1060	26.383	0.04449	18.99	61.205	9.944	57994148.049331	10	283.2411	5.37896e-05	2.27963e-04
2024/01/12	23:46:50	ok	ok	283.1320	26.391	0.04449	19.01	61.230	9.964	57330214.845351	10	283.2860	5.25107e-05	3.17360e-04
2024/01/12	23:51:50	ok	ok	283.1520	26.394	0.04449	19.04	61.274	9.988	58243023.725894	9	283.2878	5.25417e-05	2.02195e-04
2024/01/12	23:56:50	ok	ok	283.1500	26.392	0.04449	19.06	61.234	9.989	56107990.905211	8	283.2994	5.36800e-05	2.58120e-04
2024/01/13	00:01:50	ok	ok	283.1680	26.398	0.04449	19.04	61.265	9.987	54092753.730034	9	283.3030	5.36451e-05	2.09728e-04
2024/01/13	00:06:50	ok	ok	283.1540	26.382	0.04449	19.03	61.315	9.987	55727042.923814	9	283.3211	5.11901e-05	2.97483e-04
2024/01/13	00:11:50	ok	ok	283.1240	26.387	0.04449	18.91	61.448	9.941	57623495.076222	9	283.2264	5.46418e-05	2.48625e-04
2024/01/13	00:16:50	ok	ok	283.0760	26.379	0.04449	18.80	61.523	9.888	59585767.468232	9	283.2200	5.16496e-05	2.92759e-04
2024/01/13	00:21:50	ok	ok	283.0600	26.378	0.04449	18.73	61.613	9.861	59074251.115811	10	283.1649	5.35150e-05	2.73162e-04
2024/01/13	00:26:50	ok	ok	283.0440	26.376	0.04449	18.66	61.581	9.814	57674144.038286	9	283.1592	5.31468e-05	2.21990e-04
2024/01/13	00:31:50	ok	ok	283.0220	26.374	0.04449	18.60	61.645	9.792	59518154.195690	7	283.1393	5.49885e-05	2.78838e-04
2024/01/13	00:36:50	ok	ok	283.0660	26.379	0.04449	18.70	61.386	9.808	58241707.113236	12	283.1563	5.21611e-05	3.15383e-04
2024/01/13	00:41:50	ok	ok	283.0680	26.380	0.04449	18.73	61.320	9.815	57940449.108663	9	283.2006	5.39240e-05	2.38149e-04
2024/01/13	00:46:50	ok	ok	283.0920	26.387	0.04449	18.76	61.413	9.845	59737531.343538	12	283.1972	5.30850e-05	2.61416e-04
2024/01/13	00:51:50	ok	ok	283.1080	26.389	0.04449	18.78	61.389	9.850	59606791.183159	10	283.2359	5.20490e-05	2.96335e-04
2024/01/13	00:56:50	ok	ok	283.1080	26.389	0.04449	18.79	61.326	9.848	59431010.712896	9	283.2542	5.11509e-05	2.55014e-04
2024/01/13	01:01:50	ok	ok	283.1240	26.387	0.04449	18.76	61.434	9.848	58702889.537151	10	283.2510	5.21790e-05	2.19850e-04
2024/01/13	01:06:50	ok	ok	283.1160	26.387	0.04449	18.73	61.390	9.826	58200858.727035	10	283.2551	5.16787e-05	2.64330e-04
2024/01/13	01:11:50	ok	ok	283.0740	26.386	0.04449	18.62	61.665	9.803	56134174.465771	10	283.2104	5.22972e-05	2.39926e-04
2024/01/13	01:16:50	ok	ok	283.0620	26.376	0.04449	18.55	61.656	9.760	58677671.561698	10	283.1704	5.26992e-05	2.12954e-04
2024/01/13	01:21:50	ok	ok	283.0420	26.376	0.04449	18.49	61.637	9.725	57772752.869050	10	283.1912	5.25519e-05	2.71160e-04
2024/01/13	01:26:50	ok	ok	283.0040	26.368	0.04449	18.43	61.770	9.713	57737044.502527	8	283.1336	5.23548e-05	2.20531e-04
2024/01/13	01:31:50	ok	ok	282.9920	26.365	0.04449	18.36	61.738	9.667	56788026.618114	10	283.1093	5.26589e-05	2.12307e-04
2024/01/13	01:36:50	ok	ok	283.0200	26.372	0.04449	18.46	61.532	9.691	59458557.087160	10	283.1308	5.31390e-05	1.99235e-04
2024/01/13	01:41:50	ok	ok	283.0580	26.380	0.04449	18.50	61.418	9.698	58570895.534564	9	283.1725	5.37164e-05	2.58595e-04
2024/01/13	01:46:50	ok	ok	283.0540	26.379	0.04449	18.50	61.418	9.698	56530699.559292	10	283.1336	5.44933e-05	2.59000e-04
2024/01/13	01:51:50	ok	ok	283.0860	26.384	0.04449	18.56	61.476	9.739	56649663.499411	10	283.2245	5.20585e-05	2.37776e-04
2024/01/13	01:56:50	ok	ok	283.0680	26.378	0.04449	18.52	61.408	9.704	59078201.036672	9	283.2189	5.27530e-05	3.16498e-04
2024/01/13	02:01:50	ok	ok	283.0900	26.381	0.04449	18.59	61.421	9.747	56383899.228906	10	283.2114	5.23079e-05	2.40335e-04
2024/01/13	02:06:50	ok	ok	283.0640	26.376	0.04449	18.52	61.440	9.709	58001249.676838	10	283.2519	5.14621e-05	2.94417e-04
2024/01/13	02:11:50	ok	ok	283.0360	26.374	0.04449	18.39	61.724	9.682	57384524.684546	9	283.1739	5.22960e-05	2.32109e-04
2024/01/13	02:16:50	ok	ok	282.9900	26.369	0.04449	18.35	61.688	9.651	54719864.705786	9	283.1868	5.26605e-05	3.43350e-04
2024/01/13	02:21:50	ok	ok	282.9900	26.367	0.04449	18.29	61.741	9.628	54162583.907662	9	283.1455	5.28972e-05	2.88998e-04
2024/01/13	02:26:50	ok	ok	282.9420	26.363	0.04449	18.24	61.752	9.597	56491742.367602	9	283.1447	5.09546e-05	3.16405e-04
2024/01/13	02:31:50	ok	ok	282.9500	26.364	0.04449	18.21	61.787	9.586	56630831.620148	8	283.1011	5.61516e-05	2.87745e-04
2024/01/13	02:36:50	ok	ok	282.9600	26.364	0.04449	18.19	61.805	9.581	54163935.624091	10	283.0800	5.38798e-05	1.95067e-04
2024/01/13	02:41:50	ok	ok	282.9480	26.364	0.04449	18.22	61.659	9.574	52422166.653347	10	283.1016	5.32469e-05	2.24468e-04
2024/01/13	02:46:50	ok	ok	282.9900	26.374	0.04449	18.28	61.564	9.593	52011724.868937	10	283.1303	5.45291e-05	3.02092e-04
2024/01/13	02:51:50	ok	ok	282.9960	26.372	0.04449	18.32	61.440	9.596	54088810.993717	10	283.1617	5.38952e-05	2.94204e-04
2024/01/13	02:56:50	ok	ok	283.0160	26.370	0.04449	18.33	61.472	9.610	52542445.591791	9	283.2010	5.53582e-05	3.07238e-04
2024/01/13	03:01:50	ok	ok	283.0220	26.370	0.04449	18.33	61.514	9.617	51891473.136631	10	283.2037	5.41956e-05	2.57817e-04
2024/01/13	03:06:50	ok	ok	283.0460	26.376	0.04449	18.39	61.450	9.639	51690138.137215	9	283.2578	5.23486e-05	2.75983e-04
2024/01/13	03:11:50	ok	ok	283.0520	26.378	0.04449	18.39	61.462	9.640	50008224.265398	10	283.2335	5.42000e-05	3.06696e-04
2024/01/13	03:16:50	ok	ok	283.0200	26.370	0.04449	18.28	61.769	9.624	55088562.935339	10	283.1670	5.24844e-05	2.88245e-04
2024/01/13	03:21:50	ok	ok	282.9680	26.361	0.04449	18.19	61.805	9.581	54574567.028827	9	283.1793	5.25754e-05	3.54746e-04
2024/01/13	03:26:50	ok	ok	282.9880	26.364	0.04449	18.16	61.811	9.566	53612023.804926	10	283.1465	5.21803e-05	2.24233e-04
2024/01/13	03:31:50	ok	ok	282.9500	26.365	0.04449	18.11	61.802	9.533	51765944.955062	9	283.1389	5.29607e-05	2.81748e-04
2024/01/13	03:36:50	ok	ok	282.9560	26.363	0.04449	18.09	61.782	9.522	56443158.086290	10	283.1067	5.30804e-05	2.13128e-04
2024/01/13	03:41:50	ok	ok	282.9420	26.366	0.04449	18.05	61.743	9.492	53637078.939244	9	283.1246	5.25732e-05	2.74651e-04
2024/01/13	03:46:50	ok	ok	282.9460	26.366	0.04449	18.04	61.782	9.490	53960820.316520	10	283.0642	5.40630e-05	2.72055e-04
2024/01/13	03:51:50	ok	ok	282.9880	26.368	0.04449	18.14	61.495	9.502	54024438.241099	8	283.0988	5.40809e-05	2.85407e-04
2024/01/13	03:56:50	ok	ok	283.0000	26.369	0.04449	18.21	61.404	9.527	52567603.892247	10	283.1623	5.31813e-05	3.04907e-04
2024/01/13	04:01:50	ok	ok	283.0340	26.371	0.04449	18.25	61.462	9.560	52967803.138326	10	283.2350	5.06019e-05	2.78025e-04
2024/01/13	04:06:50	ok	ok	283.0280	26.374	0.04449	18.26	61.411	9.560	53192575.047086	9	283.2279	5.32128e-05	2.72651e-04
2024/01/13	04:11:50	ok	ok	283.0260	26.373	0.04449	18.26	61.523	9.577	52615461.217907	10	283.2320	5.29654e-05	2.96145e-04
2024/01/13	04:16:50	ok	ok	283.0420	26.378	0.04449	18.29	61.476	9.586	53382440.541117	11	283.2110	5.17977e-05	1.96806e-04
2024/01/13	04:21:50	ok	ok	283.0180	26.371	0.04449	18.16	61.700	9.549	55963235.426597	10	283.1719	5.41258e-05	1.99129e-04
2024/01/13	04:26:50	ok	ok	282.9920	26.366	0.04449	18.11	61.732	9.522	52178049.373257	9	283.2442	5.10214e-05	3.81068e-04
2024/01/13	04:31:50	ok	ok	282.9560	26.363	0.04449	18.04	61.865	9.503	53028373.602403	10	283.1383	5.42870e-05	2.11431e-04
2024/01/13	04:36:50	ok	ok	282.9840	26.367	0.04449	18.07	61.837	9.514	52336087.044450	7	283.2334	5.19916e-05	2.73044e-04
2024/01/13	04:41:50	ok	ok	282.9200	26.359	0.04449	17.97	61.802	9.453	50076028.045975	9	283.1178	5.27983e-05	2.63426e-04
2024/01/13	04:46:50	ok	ok	282.9460	26.363	0.04449	17.92	61.906	9.445	46678718.648206	9	283.1398	5.33160e-05	3.25300e-04
2024/01/13	04:51:50	ok	ok	282.9200	26.358	0.04449	17.89	61.883	9.425	48612457.824372	10	283.0976	5.45258e-05	2.61284e-04
2024/01/13	04:56:50	ok	ok	282.9120	26.358	0.04449	17.88	61.820	9.406	51253579.552372	10	283.1089	5.30329e-05	2.26478e-04
2024/01/13	05:01:50	ok	ok	282.9180	26.361	0.04449	17.84	61.834	9.386	45723926.946278	8	283.1643	5.30375e-05	3.51872e-04
2024/01/13	05:06:50	ok	ok	282.8800	26.356	0.04449	17.81	61.889	9.378	50517591.501194	10	283.0539	5.38345e-05	2.80533e-04
2024/01/13	05:11:50	ok	ok	283.0980	26.418	0.04449	18.40	61.170	9.602	51610049.597282	10	283.3283	5.39037e-05	3.02257e-04
2024/01/13	05:16:50	--	ok	283.2060	26.432	0.04449	18.76	61.192	9.810	50647155.584734	9	283.3849	5.55931e-05	2.74483e-04
2024/01/13	05:16:57	ok	ok	282.9920	26.393	0.044478	18.78	61.215	9.822	52788668.614472	10	283.2100	5.42268e-05	3.43469e-04
2024/01/13	05:21:56	ok	ok	283.1020	26.413	0.044478	19.01	61.189	9.957	51646140.047878	10	283.3062	5.30978e-05	2.89770e-04
2024/01/13	05:26:56	ok	ok	283.1620	26.420	0.044478	19.18	61.193	10.058	52132648.173189	10	283.3726	5.42509e-05	2.86709e-04
2024/01/13	05:31:56	--	ok	283.2300	26.431	0.044478	19.30	61.141	10.118	53203056.863598	10	283.4659	5.33102e-05	3.58757e-04
2024/01/13	05:32:02	ok	ok	283.0100	26.385	0.044465	19.33	61.143	10.136	50131326.422589	10	283.1666	5.56527e-05	2.96645e-04
2024/01/13	05:37:02	ok	ok	283.0800	26.398	0.044465	19.44	61.120	10.199	49196496.305806	10	283.2582	5.29716e-05	2.91876e-04
2024/01/13	05:42:02	ok	ok	283.1500	26.404	0.044465	19.53	61.173	10.259	48448008.306416	10	283.3074	5.22729e-05	2.50917e-04
2024/01/13	05:47:02	ok	ok	283.1700	26.409	0.044465	19.60	61.082	10.286	49487159.322865	10	283.3071	5.41211e-05	3.51156e-04
2024/01/13	05:52:02	--	ok	283.2800	26.423	0.044465	19.67	61.114	10.335	47833158.676251	4	267.5320	4.27884e-04	3.58068e-02
2024/01/13	05:52:09	ok	ok	282.9240	26.365	0.044449	19.69	61.086	10.346	52460258.660566	11	283.1237	5.26791e-05	4.30643e-04
2024/01/13	05:57:08	ok	ok	282.9760	26.381	0.044449	19.72	61.123	10.370	50472429.256682	10	283.1086	5.33654e-05	2.29343e-04
2024/01/13	06:02:08	ok	ok	283.0000	26.387	0.044449	19.72	61.143	10.373	49930851.981186	11	283.2084	5.13704e-05	2.83275e-04
2024/01/13	06:07:08	ok	ok	283.0340	26.389	0.044449	19.77	61.198	10.409	46737559.239660	11	283.1765	5.45242e-05	1.76895e-04
2024/01/13	06:12:08	ok	ok	283.1220	26.397	0.044449	19.81	61.164	10.429	46024817.840458	2	283.1450	6.29083e-05	3.17425e-16
2024/01/13	06:17:08	ok	ok	283.1340	26.404	0.044449	19.85	61.183	10.457	45753106.678634	4	232.0732	8.10425e-04	2.44678e-02
2024/01/13	06:22:08	ok	ok	283.1900	26.418	0.044449	19.91	61.118	10.482	43027805.728819	2	283.2750	6.85645e-05	4.01330e-16
2024/01/13	06:27:08	ok	ok	283.1280	26.416	0.044449	19.91	61.160	10.489	47324227.752839	10	283.3258	5.21152e-05	2.57357e-04
2024/01/13	06:32:08	ok	ok	283.1320	26.419	0.044449	19.93	61.155	10.504	45425717.597922	11	283.3426	5.18553e-05	2.39076e-04
2024/01/13	06:37:08	ok	ok	283.1600	26.428	0.044449	19.95	61.125	10.507	45720068.854815	11	283.3443	5.28272e-05	1.87927e-04
2024/01/13	06:42:08	ok	ok	283.1820	26.423	0.044449	19.91	61.128	10.483	48571827.910337	10	283.3501	5.32260e-05	2.93874e-04
2024/01/13	06:47:08	ok	ok	283.1900	26.432	0.044449	19.96	61.128	10.518	49664639.705305	10	283.3714	5.31154e-05	2.98883e-04
2024/01/13	06:52:08	--	ok	283.2080	26.438	0.044449	20.01	61.143	10.548	46525923.138761	11	283.4258	5.21330e-05	2.71347e-04
2024/01/13	06:52:15	ok	ok	282.9860	26.398	0.044437	20.04	61.137	10.564	48051731.296212	11	283.1893	5.19242e-05	2.68998e-04
2024/01/13	06:57:14	ok	ok	283.0360	26.402	0.044437	19.96	61.187	10.528	47865346.325561	11	283.1972	5.20301e-05	2.21228e-04
2024/01/13	07:02:14	ok	ok	283.0540	26.403	0.044437	19.98	61.160	10.533	46674825.383360	11	283.1775	5.15371e-05	3.22849e-04
2024/01/13	07:07:14	ok	ok	283.1300	26.406	0.044437	19.99	61.170	10.543	45484660.669145	2	283.0867	7.39042e-05	2.83972e-16
2024/01/13	07:12:14	ok	ok	283.0720	26.411	0.044437	20.01	61.143	10.548	46950025.566959	11	283.2478	5.26412e-05	3.05252e-04
2024/01/13	07:17:14	ok	ok	283.0680	26.413	0.044437	20.02	61.155	10.559	45218664.452576	10	283.2649	5.24949e-05	2.61789e-04
2024/01/13	07:22:14	ok	ok	283.0720	26.417	0.044437	20.02	61.105	10.550	46497259.924767	11	283.2876	5.15717e-05	2.49547e-04
2024/01/13	07:27:14	ok	ok	283.1880	26.422	0.044437	20.02	61.105	10.550	43803406.464892	2	283.1933	7.64275e-05	1.41933e-16
2024/01/13	07:32:14	ok	ok	283.1260	26.418	0.044437	19.99	61.202	10.549	43647048.612543	12	283.2956	5.22319e-05	3.03420e-04
2024/01/13	07:37:14	ok	ok	283.1360	26.422	0.044437	20.02	61.187	10.564	44538162.633451	11	283.2886	5.18791e-05	2.40295e-04
2024/01/13	07:42:14	ok	ok	283.1280	26.429	0.044437	20.05	61.068	10.560	46633967.831357	11	283.2506	5.58833e-05	3.59063e-04
2024/01/13	07:47:14	ok	ok	283.1540	26.423	0.044437	20.05	61.147	10.574	43521345.881616	11	283.3331	5.26971e-05	2.73081e-04
2024/01/13	07:52:14	ok	ok	283.1700	26.437	0.044437	20.04	61.125	10.562	43102780.278438	11	283.3484	5.24121e-05	2.67368e-04
2024/01/13	07:57:14	ok	ok	283.1520	26.435	0.044437	20.04	61.146	10.565	46067694.867906	11	283.3351	5.22581e-05	1.78132e-04
2024/01/13	08:02:14	ok	ok	283.1360	26.434	0.044437	20.02	61.187	10.564	44393545.577972	12	283.3584	5.31224e-05	3.00317e-04
2024/01/13	08:07:14	--	ok	281.4580	26.438	0.044437	19.98	61.147	10.531	43137646.656585	11	283.3158	5.43389e-05	2.38829e-04
2024/01/13	08:07:21	--	ok	284.7700	26.712	0.044525	20.04	61.157	10.567	60563176.864696	10	285.0252	5.41849e-05	2.61214e-04
2024/01/13	08:07:28	--	ok	282.7680	26.357	0.044424	19.93	61.132	10.501	41579613.610794	12	282.8979	5.50176e-05	3.38305e-04
2024/01/13	08:07:34	--	ok	280.9660	26.365	0.044436	19.84	61.331	10.474	42879737.703044	11	283.0698	5.48655e-05	2.22590e-04
2024/01/13	08:07:41	--	ok	285.0780	26.769	0.044553	19.81	61.498	10.486	58805641.394034	10	285.3327	5.34606e-05	2.30168e-04
2024/01/13	08:07:48	--	ok	280.8200	26.361	0.044434	19.77	61.605	10.478	42062896.907711	12	282.9889	5.36686e-05	2.66215e-04
2024/01/13	08:07:55	--	ok	285.0920	26.775	0.044559	19.75	61.633	10.473	58690803.629136	9	285.4168	5.30336e-05	2.58548e-04
2024/01/13	08:08:02	--	ok	281.1080	26.367	0.044439	19.72	61.628	10.456	44422067.108997	12	283.0281	5.36438e-05	3.47237e-04
2024/01/13	08:08:09	--	ok	284.7800	26.723	0.044547	19.69	61.756	10.460	58041081.220981	8	285.0473	5.44610e-05	2.13268e-04
2024/01/13	08:08:15	--	ok	281.2240	26.379	0.044446	19.69	61.787	10.465	44016202.948749	8	283.0279	5.50793e-05	4.88576e-05
2024/01/13	08:08:22	--	ok	284.7760	26.719	0.044547	19.71	61.839	10.482	57396715.000064	11	285.0485	5.54304e-05	2.43530e-04
2024/01/13	08:08:29	--	ok	281.1760	26.378	0.044446	19.69	61.866	10.478	44184494.717588	11	283.1008	5.41923e-05	3.15708e-04
2024/01/13	08:08:36	--	ok	284.8100	26.726	0.04455	19.68	61.805	10.460	55831278.132324	9	285.1545	5.27881e-05	2.25981e-04
2024/01/13	08:08:43	--	ok	281.1200	26.379	0.044447	19.65	61.883	10.455	44538973.814383	10	283.1715	5.24793e-05	3.64667e-04
2024/01/13	08:08:49	--	ok	284.8880	26.731	0.044554	19.65	62.034	10.480	56411167.087011	9	285.2044	5.54868e-05	2.47205e-04
2024/01/13	08:08:56	--	ok	281.1260	26.378	0.044446	19.62	62.071	10.470	45326009.671369	11	283.0749	5.35638e-05	3.05346e-04
2024/01/13	08:09:03	--	ok	284.8700	26.735	0.044553	19.62	62.121	10.479	56448235.737350	10	285.1104	5.62560e-05	2.34952e-04
2024/01/13	08:09:10	--	ok	281.3940	26.383	0.044446	19.64	62.072	10.479	45077188.789832	10	283.0590	5.49548e-05	2.80495e-04
2024/01/13	08:09:17	--	ok	284.5780	26.683	0.044537	19.64	62.084	10.481	53412785.299456	9	284.8457	5.60746e-05	1.93829e-04
2024/01/13	08:09:24	--	ok	281.6060	26.377	0.044448	19.58	62.126	10.453	48840770.266423	2	283.0067	6.63339e-05	1.42026e-16
2024/01/13	08:09:30	--	ok	282.7120	26.638	0.044527	19.57	62.135	10.446	53712173.175882	10	284.6473	5.53267e-05	2.44519e-04
2024/01/13	08:09:37	--	ok	284.6560	26.695	0.044543	19.57	62.173	10.453	54760460.757443	11	284.8939	5.61889e-05	2.68348e-04
2024/01/13	08:09:44	--	ok	281.3320	26.379	0.044449	19.55	62.242	10.455	45311500.290226	8	283.0684	5.50123e-05	1.15580e-04
2024/01/13	08:09:51	--	ok	284.6600	26.694	0.044544	19.53	62.319	10.451	52811860.029723	11	284.9302	5.49949e-05	2.38881e-04
2024/01/13	08:19:42	--	ok	282.1220	26.507	0.044544	16.68	65.046	9.212	43812075.506368	10	283.9515	5.30934e-05	2.72450e-04
2024/01/13	08:19:49	--	ok	284.6340	26.675	0.044593	16.73	64.883	9.219	53277378.440491	8	284.9344	5.45373e-05	2.73624e-04
2024/01/13	08:19:57	--	ok	281.4480	26.371	0.044502	16.76	64.828	9.228	44442695.032209	10	283.1122	5.51806e-05	1.09122e-04
2024/01/13	08:20:04	ok	ok	282.8280	26.647	0.044588	16.82	64.695	9.240	51558270.748673	10	284.7689	5.53877e-05	2.19676e-04
2024/01/13	08:25:03	--	ok	284.9080	26.767	0.044588	18.04	61.802	9.493	57352595.109040	10	285.2398	5.37470e-05	3.38024e-04
2024/01/13	08:25:09	--	ok	281.4840	26.414	0.044481	18.02	61.759	9.478	45313805.250671	10	283.1893	5.40640e-05	2.60018e-04
2024/01/13	08:25:16	--	ok	284.4740	26.680	0.044566	18.02	61.750	9.476	55179072.319247	9	284.8097	5.48140e-05	3.12157e-04
2024/01/13	08:25:23	--	ok	281.0380	26.393	0.044483	18.01	61.798	9.476	43944235.614112	11	283.0728	5.53848e-05	3.37460e-04
2024/01/13	08:25:30	--	ok	284.8560	26.746	0.044593	17.94	61.828	9.442	57070064.665996	10	285.1345	5.63859e-05	2.81647e-04
2024/01/13	08:25:37	--	ok	281.1220	26.400	0.044489	17.94	61.920	9.456	44996228.471014	9	283.0592	5.60919e-05	9.45278e-05
2024/01/13	08:25:44	--	ok	284.8800	26.751	0.044595	17.97	61.944	9.475	57216076.917501	11	285.1257	5.33448e-05	1.21129e-04
2024/01/13	08:25:50	--	ok	281.3160	26.393	0.044489	17.92	61.997	9.459	43628466.605923	11	283.0249	5.50362e-05	3.39889e-04
2024/01/13	08:25:57	--	ok	284.6020	26.702	0.044583	17.86	62.080	9.438	55181376.390524	11	284.8738	5.61271e-05	2.51080e-04
2024/01/13	08:26:04	--	ok	281.1280	26.402	0.044493	17.84	62.237	9.447	43211463.434761	11	283.0847	5.44538e-05	3.53726e-04
2024/01/13	08:26:11	--	ok	284.8800	26.757	0.044598	17.86	62.292	9.470	57527549.025893	10	285.1742	5.51328e-05	2.07441e-04
2024/01/13	08:26:18	--	ok	281.1520	26.398	0.044493	17.81	62.332	9.445	42090873.710466	8	283.0232	5.67417e-05	8.49710e-05
2024/01/13	08:26:25	--	ok	284.8440	26.754	0.044596	17.82	62.365	9.458	56947556.315692	10	285.1196	5.59822e-05	2.57224e-04
2024/01/13	08:26:31	--	ok	281.1540	26.403	0.044493	17.84	62.368	9.467	45346972.832511	11	283.1173	5.51341e-05	4.02923e-04
2024/01/13	08:26:38	--	ok	284.8500	26.751	0.044596	17.81	62.423	9.459	56983855.903078	11	285.1365	5.58122e-05	2.33751e-04
2024/01/13	08:26:45	--	ok	281.2860	26.401	0.044493	17.78	62.460	9.448	43244703.721886	11	283.0580	5.62863e-05	3.43645e-04
2024/01/13	08:26:52	--	ok	284.6820	26.720	0.044589	17.77	62.528	9.451	55849563.547542	10	284.9818	5.48777e-05	3.44593e-04
2024/01/13	08:26:59	--	ok	281.4300	26.409	0.044495	17.78	62.548	9.461	42956687.727329	11	283.0696	5.57045e-05	4.00258e-04
2024/01/13	08:27:06	--	ok	284.5740	26.703	0.044582	17.78	62.611	9.471	53519233.755728	10	284.8095	5.61813e-05	2.44878e-04
2024/01/13	08:27:12	--	ok	281.2000	26.413	0.044494	17.81	62.615	9.488	42429240.333711	10	283.1109	5.57651e-05	4.56423e-04
2024/01/13	08:27:19	--	ok	284.8360	26.754	0.044595	17.80	62.612	9.480	55743015.857427	10	285.0921	5.53915e-05	3.40844e-04
2024/01/13	08:27:26	--	ok	281.4280	26.408	0.044492	17.80	62.634	9.483	44871161.018253	3	283.0483	8.37526e-05	4.91375e-04
2024/01/13	08:41:09	ok	ok	282.5480	26.343	0.044492	16.18	62.808	8.633	45169046.491615	10	282.7577	5.51145e-05	3.56259e-04
2024/01/13	08:46:07	ok	ok	282.9060	26.432	0.044492	17.23	61.379	8.985	44392392.030301	11	283.0965	5.47230e-05	3.55430e-04
2024/01/13	08:51:07	ok	ok	283.1140	26.466	0.044492	17.78	61.038	9.233	46913998.601755	9	283.3988	5.32218e-05	2.65080e-04
2024/01/13	08:56:07	ok	ok	283.2700	26.490	0.044492	18.19	60.867	9.436	44928497.271039	9	283.5533	5.29327e-05	2.17169e-04
2024/01/13	09:01:07	--	ok	281.9720	26.497	0.044492	18.43	60.821	9.564	46533165.825008	4	232.0414	8.18083e-04	2.26985e-02
2024/01/13	09:01:14	--	ok	284.4200	26.675	0.04455	18.43	60.752	9.553	56043522.973652	3	285.4396	4.73164e-05	2.04743e-03
2024/01/13	09:01:20	ok	ok	282.8420	26.385	0.04447	18.40	60.748	9.536	45110730.877944	10	283.0842	5.38207e-05	2.61867e-04
2024/01/13	09:06:20	ok	ok	283.1080	26.433	0.04447	18.65	60.699	9.666	45359283.906089	10	283.3322	5.15288e-05	2.50834e-04
2024/01/13	09:11:20	ok	ok	283.1560	26.443	0.04447	18.84	60.688	9.778	48549770.180251	9	283.4092	5.42112e-05	2.80557e-04
2024/01/13	09:16:20	ok	ok	283.2520	26.458	0.04447	18.96	60.716	9.847	44445789.320260	10	283.4378	5.39273e-05	2.67494e-04
2024/01/13	09:21:20	ok	ok	283.2760	26.460	0.04447	19.09	60.653	9.912	46737666.974471	8	283.5296	5.27415e-05	2.64000e-04
2024/01/13	09:26:20	ok	ok	283.3240	26.469	0.04447	19.18	60.667	9.972	47012702.726845	10	283.5643	5.32094e-05	3.36415e-04
2024/01/13	09:31:20	ok	ok	283.3880	26.478	0.04447	19.29	60.702	10.037	48124492.780753	9	283.6067	5.28596e-05	3.15337e-04
2024/01/13	09:36:20	ok	ok	283.5000	26.500	0.04447	19.57	60.420	10.158	51592724.210944	11	283.6837	5.30762e-05	3.15656e-04
2024/01/13	09:41:20	--	ok	283.5580	26.508	0.04447	19.65	60.391	10.203	45419341.898342	8	283.7915	5.28296e-05	2.53776e-04
2024/01/13	09:41:27	ok	ok	283.0460	26.392	0.044438	19.68	60.395	10.221	48007213.345100	2	284.1622	-1.35111e-04	1.30409e-15
2024/01/13	09:46:26	ok	ok	283.0840	26.408	0.044438	19.74	60.446	10.263	45677394.308718	10	283.2819	5.19439e-05	3.42344e-04
2024/01/13	09:51:26	ok	ok	283.1820	26.423	0.044438	19.81	60.475	10.312	47600531.875574	5	283.4772	6.31629e-05	8.88893e-04
2024/01/13	09:56:26	ok	ok	283.1840	26.432	0.044438	19.96	60.345	10.383	47620344.900391	10	283.4053	5.23561e-05	2.08832e-04
2024/01/13	10:01:26	ok	ok	283.3040	26.443	0.044438	20.05	60.356	10.437	50044981.294599	2	283.2950	7.23848e-05	2.00651e-16
2024/01/13	10:06:26	ok	ok	283.2940	26.454	0.044438	20.15	60.301	10.488	45293834.322261	10	283.4426	5.31890e-05	3.61409e-04
2024/01/13	10:11:26	ok	ok	283.3100	26.459	0.044438	20.21	60.337	10.530	48884476.687530	10	283.5309	5.29550e-05	2.83885e-04
2024/01/13	10:16:26	ok	ok	283.3500	26.467	0.044438	20.28	60.287	10.564	49699207.820148	9	283.6239	5.11418e-05	3.28632e-04
2024/01/13	10:21:26	ok	ok	283.4120	26.475	0.044438	20.33	60.287	10.599	46426606.293161	11	283.5614	5.37526e-05	3.23716e-04
2024/01/13	10:26:26	ok	ok	283.4620	26.488	0.044438	20.40	60.360	10.656	48586624.590626	10	283.6710	5.23621e-05	3.02265e-04
2024/01/13	10:31:26	ok	ok	283.4800	26.486	0.044438	20.47	60.310	10.691	51197836.808064	10	283.6570	5.50491e-05	2.67886e-04
2024/01/13	10:36:26	--	ok	283.5160	26.494	0.044438	20.50	60.346	10.715	46502940.540006	10	283.7558	5.10778e-05	3.40740e-04
2024/01/13	10:36:32	ok	ok	282.9560	26.386	0.044408	20.47	60.363	10.700	47814754.899446	11	283.1502	5.25961e-05	4.09807e-04
2024/01/13	10:41:32	ok	ok	283.0660	26.409	0.044408	20.58	60.278	10.748	48068246.718408	11	283.1769	5.31504e-05	3.25907e-04
2024/01/13	10:46:32	ok	ok	283.1020	26.414	0.044408	20.62	60.336	10.785	51716032.392470	11	283.2533	5.22485e-05	2.96115e-04
2024/01/13	10:51:32	ok	ok	283.1400	26.420	0.044408	20.67	60.388	10.830	51500361.611281	10	283.2876	5.11531e-05	3.48320e-04
2024/01/13	10:56:32	ok	ok	283.1640	26.423	0.044408	20.67	60.377	10.828	51597726.112169	10	283.3018	5.16849e-05	2.12661e-04
2024/01/13	11:01:32	ok	ok	283.2060	26.431	0.044408	20.73	60.388	10.865	50783484.620125	11	283.3433	5.18216e-05	2.22642e-04
2024/01/13	11:06:32	ok	ok	283.2580	26.441	0.044408	20.80	60.328	10.900	51622863.398283	11	283.3759	5.25989e-05	2.60534e-04
2024/01/13	11:11:32	ok	ok	283.2760	26.450	0.044408	20.83	60.392	10.929	51244234.350732	11	283.4017	5.18246e-05	1.66803e-04
2024/01/13	11:16:32	ok	ok	283.3420	26.455	0.044408	20.91	60.317	10.969	49394825.538680	11	283.5035	5.11327e-05	2.68963e-04
2024/01/13	11:21:32	ok	ok	283.3680	26.463	0.044408	20.97	60.369	11.015	49527324.210782	10	283.4753	5.27959e-05	2.62208e-04
2024/01/13	11:26:32	ok	ok	283.4000	26.465	0.044408	20.97	60.369	11.015	49679673.332994	6	283.4949	6.87669e-05	6.28544e-04
2024/01/13	11:31:32	ok	ok	283.3900	26.475	0.044408	20.98	60.319	11.014	50066243.228771	12	283.5426	5.02009e-05	1.94872e-04
2024/01/13	11:36:32	ok	ok	283.4280	26.475	0.044408	21.10	60.328	11.091	49762515.840712	12	283.5539	5.12811e-05	2.23202e-04
2024/01/13	11:41:32	ok	ok	283.4640	26.481	0.044408	21.10	60.410	11.106	51397173.777977	11	283.5876	5.16093e-05	2.69876e-04
2024/01/13	11:46:32	ok	ok	283.4920	26.484	0.044408	21.14	60.378	11.126	47816656.662352	11	283.6367	5.24037e-05	2.66899e-04
2024/01/13	11:51:32	--	ok	283.5120	26.492	0.044408	21.16	60.401	11.141	50680779.781937	11	283.6196	5.23709e-05	3.66213e-04
2024/01/13	11:51:38	ok	ok	282.9620	26.392	0.044378	21.18	60.363	11.151	50543970.309079	11	283.0647	5.28171e-05	2.87647e-04
2024/01/13	11:56:38	ok	ok	283.0020	26.401	0.044378	21.13	60.446	11.130	50488296.256001	10	283.1165	5.20312e-05	3.75006e-04
2024/01/13	12:01:38	ok	ok	283.0800	26.408	0.044378	21.18	60.374	11.153	54466769.913308	2	283.0750	6.85884e-05	2.00807e-16
2024/01/13	12:06:38	ok	ok	283.1000	26.418	0.044378	21.23	60.443	11.193	51507672.984331	12	283.1810	5.01222e-05	2.84386e-04
2024/01/13	12:11:38	ok	ok	283.1100	26.420	0.044378	21.24	60.424	11.200	52410900.924928	12	283.1752	5.15851e-05	3.02275e-04
2024/01/13	12:16:38	ok	ok	283.1540	26.427	0.044378	21.27	60.441	11.221	51495396.593559	11	283.2640	5.13267e-05	2.73913e-04
2024/01/13	12:21:38	ok	ok	283.1840	26.436	0.044378	21.34	60.391	11.258	51421244.804729	10	283.2997	5.17446e-05	2.11500e-04
2024/01/13	12:26:38	ok	ok	283.2260	26.444	0.044378	21.34	60.484	11.275	48774262.617988	10	283.3212	5.26613e-05	2.91509e-04
2024/01/13	12:31:38	ok	ok	283.2520	26.445	0.044378	21.41	60.415	11.308	46574607.775108	11	283.3524	5.19056e-05	3.24415e-04
2024/01/13	12:36:38	ok	ok	283.2800	26.451	0.044378	21.45	60.391	11.331	45152087.232310	12	283.3436	5.35189e-05	3.05861e-04
2024/01/13	12:41:38	ok	ok	283.3180	26.460	0.044378	21.50	60.388	11.359	46888899.266966	11	283.4232	5.28449e-05	3.24048e-04
2024/01/13	12:46:38	ok	ok	283.3320	26.464	0.044378	21.51	60.400	11.370	46463679.087439	9	283.4550	5.34987e-05	3.40623e-04
2024/01/13	12:51:38	ok	ok	283.3480	26.465	0.044378	21.51	60.484	11.386	46560274.404863	10	283.4820	5.13728e-05	2.80007e-04
2024/01/13	12:56:38	ok	ok	283.3780	26.472	0.044378	21.55	60.409	11.400	46549739.709326	10	283.5195	5.25776e-05	3.68417e-04
2024/01/13	13:01:38	ok	ok	283.4120	26.476	0.044378	21.58	60.414	11.420	44580136.707099	10	283.5480	5.29167e-05	3.36073e-04
2024/01/13	13:06:38	ok	ok	283.4240	26.477	0.044378	21.61	60.409	11.438	46315093.368633	11	283.5663	5.11321e-05	3.62497e-04
2024/01/13	13:11:38	ok	ok	283.4540	26.485	0.044378	21.65	60.386	11.462	47196925.856651	12	283.5954	5.18689e-05	3.25901e-04
2024/01/13	13:16:38	ok	ok	283.4740	26.490	0.044378	21.72	60.317	11.495	44352083.587472	11	283.5946	5.37405e-05	3.38628e-04
2024/01/13	13:21:38	--	ok	283.5780	26.494	0.044378	21.71	60.415	11.505	43986973.009938	7	283.6209	6.52215e-05	7.58404e-04
2024/01/13	13:21:45	ok	ok	282.8960	26.376	0.044344	21.72	60.388	11.509	46054984.726452	11	282.9410	5.53192e-05	3.61299e-04
2024/01/13	13:26:44	ok	ok	282.9820	26.395	0.044344	21.77	60.333	11.527	44327309.281487	11	283.0979	5.25626e-05	3.36837e-04
2024/01/13	13:31:44	ok	ok	283.0420	26.404	0.044344	21.82	60.374	11.572	42286571.188012	12	283.1085	5.48694e-05	3.34117e-04
2024/01/13	13:36:44	ok	ok	283.1040	26.417	0.044344	21.85	60.368	11.590	41243147.770095	13	283.1485	5.43196e-05	3.53069e-04
2024/01/13	13:41:44	ok	ok	283.1420	26.418	0.044344	21.91	60.328	11.620	42266652.198536	13	283.2093	5.35480e-05	3.42157e-04
2024/01/13	13:46:44	ok	ok	283.1480	26.419	0.044344	21.89	60.346	11.615	45146449.298398	2	283.1222	7.54153e-05	2.00773e-16
2024/01/13	13:51:44	ok	ok	283.1160	26.422	0.044344	21.91	60.420	11.638	44298828.003179	12	283.2176	5.43589e-05	3.57652e-04
2024/01/13	13:56:44	ok	ok	283.2140	26.435	0.044344	21.99	60.333	11.678	43919548.221634	13	283.2592	5.48912e-05	3.22430e-04
2024/01/13	14:01:44	ok	ok	283.2120	26.434	0.044344	21.99	60.342	11.680	40641228.633743	12	283.3567	5.26282e-05	4.57780e-04
2024/01/13	14:06:44	ok	ok	283.2300	26.444	0.044344	21.99	60.351	11.682	42562092.543495	11	283.3213	5.37108e-05	3.04523e-04
2024/01/13	14:11:44	ok	ok	283.2260	26.433	0.044344	21.92	60.484	11.659	42726376.858916	11	283.3278	5.25113e-05	3.27431e-04
2024/01/13	14:16:44	ok	ok	283.0740	26.389	0.044344	21.38	61.001	11.398	44780894.385583	12	283.1213	5.48344e-05	3.64494e-04
2024/01/13	14:21:44	ok	ok	282.9420	26.362	0.044344	21.04	61.146	11.201	43594476.979714	11	283.0657	5.22897e-05	2.65960e-04
2024/01/13	14:26:44	ok	ok	282.9140	26.369	0.044344	20.89	61.228	11.116	45113098.046031	12	282.9980	5.20102e-05	2.40044e-04
2024/01/13	14:31:44	ok	ok	282.8840	26.361	0.044344	20.72	61.210	11.005	50410776.157098	2	282.8683	6.97660e-05	2.00954e-16
2024/01/13	14:36:44	ok	ok	282.7680	26.352	0.044344	20.54	61.228	10.897	48291796.575963	13	282.8226	5.44288e-05	2.59671e-04
2024/01/13	14:41:44	ok	ok	282.7420	26.347	0.044344	20.44	61.274	10.843	49473093.778749	13	282.7920	5.31409e-05	2.51229e-04
2024/01/13	14:46:44	ok	ok	282.6720	26.333	0.044344	20.33	61.233	10.765	48097529.835467	11	282.7908	5.16752e-05	2.83111e-04
2024/01/13	14:51:44	ok	ok	282.7000	26.341	0.044344	20.32	61.280	10.765	50446039.336677	12	282.7592	5.32942e-05	3.35889e-04
2024/01/13	14:56:44	ok	ok	282.6000	26.322	0.044344	20.11	61.472	10.667	50813342.712240	12	282.6523	5.18785e-05	2.52284e-04
2024/01/13	15:01:44	ok	ok	282.5540	26.318	0.044344	20.01	61.480	10.607	54020913.792420	10	282.6461	5.25289e-05	1.66188e-04
2024/01/13	15:06:44	ok	ok	282.5360	26.313	0.044344	19.88	61.581	10.543	55378466.499127	11	282.5848	5.28827e-05	2.43062e-04
2024/01/13	15:11:44	ok	ok	282.5220	26.308	0.044344	19.89	61.349	10.511	54827085.640093	11	282.6081	5.31243e-05	2.70662e-04
2024/01/13	15:16:44	ok	ok	282.5360	26.311	0.044344	19.91	61.302	10.513	55936150.539423	9	282.6216	5.28083e-05	1.89942e-04
2024/01/13	15:21:44	ok	ok	282.5440	26.304	0.044344	19.92	61.271	10.516	55674989.334392	11	282.5824	5.43941e-05	2.20216e-04
2024/01/13	15:26:44	ok	ok	282.5060	26.297	0.044344	19.88	61.285	10.492	57341874.577526	8	282.6200	5.14032e-05	2.20160e-04
2024/01/13	15:31:44	ok	ok	282.5500	26.311	0.044344	19.88	61.257	10.488	54759349.417778	10	282.6333	5.20926e-05	2.31716e-04
2024/01/13	15:36:44	ok	ok	282.5320	26.306	0.044344	19.86	61.294	10.486	56309358.613383	10	282.6070	5.17921e-05	2.58605e-04
2024/01/13	15:41:44	ok	ok	282.5480	26.310	0.044344	19.85	61.271	10.472	57705349.167225	12	282.5951	5.29515e-05	2.60811e-04
2024/01/13	15:46:44	ok	ok	282.5200	26.300	0.044344	19.82	61.289	10.459	57870611.365320	12	282.5769	5.31025e-05	3.18143e-04
2024/01/13	15:51:44	ok	ok	282.5420	26.303	0.044344	19.82	61.289	10.459	59876649.690001	11	282.6152	5.19157e-05	1.82251e-04
2024/01/13	15:56:44	ok	ok	282.5220	26.295	0.044344	19.81	61.256	10.445	59136915.047489	10	282.6030	5.27885e-05	2.20200e-04
2024/01/13	16:01:44	ok	ok	282.5340	26.296	0.044344	19.81	61.317	10.455	57389834.762027	9	282.6100	5.36352e-05	1.91185e-04
2024/01/13	16:06:44	--	ok	282.4880	26.295	0.044344	19.69	61.431	10.404	57568793.348456	10	282.5457	5.38607e-05	2.08024e-04
2024/01/13	16:06:51	ok	ok	283.0020	26.381	0.044373	19.71	61.422	10.411	54718902.715646	10	283.0817	5.55797e-05	2.51125e-04
2024/01/13	16:11:50	ok	ok	282.9180	26.371	0.044373	19.60	61.530	10.361	56441542.746077	11	282.9948	5.29380e-05	2.99758e-04
2024/01/13	16:16:50	ok	ok	282.8960	26.364	0.044373	19.48	61.674	10.317	57781482.051042	11	282.9451	5.49365e-05	3.56882e-04
2024/01/13	16:21:50	ok	ok	282.8480	26.356	0.044373	19.41	61.665	10.272	58338122.917536	12	282.9156	5.39335e-05	3.24533e-04
2024/01/13	16:26:50	ok	ok	282.8660	26.355	0.044373	19.45	61.445	10.261	60450546.257006	12	282.9103	5.32737e-05	2.47001e-04
2024/01/13	16:31:50	ok	ok	282.9000	26.364	0.044373	19.54	61.398	10.305	58666598.906118	11	282.9311	5.07479e-05	9.04819e-04
2024/01/13	16:36:50	ok	ok	282.8920	26.359	0.044373	19.53	61.335	10.286	57670806.301331	10	282.9443	5.47854e-05	2.94248e-04
2024/01/13	16:41:50	ok	ok	282.9020	26.357	0.044373	19.54	61.379	10.302	56905136.984885	10	282.9805	5.35842e-05	3.98355e-04
2024/01/13	16:46:50	ok	ok	282.9220	26.360	0.044373	19.57	61.343	10.313	56133809.512421	11	282.9804	5.37193e-05	3.04274e-04
2024/01/13	16:51:50	ok	ok	282.9260	26.369	0.044373	19.57	61.384	10.320	52796144.350212	10	283.0238	5.32290e-05	2.81375e-04
2024/01/13	16:56:50	ok	ok	282.9240	26.362	0.044373	19.54	61.408	10.307	55691997.752895	10	283.0200	5.43168e-05	2.31082e-04
2024/01/13	17:01:50	ok	ok	282.9460	26.364	0.044373	19.53	61.427	10.302	54827645.561313	9	283.0650	5.27374e-05	3.16123e-04
2024/01/13	17:06:50	ok	ok	282.9300	26.367	0.044373	19.53	61.416	10.300	54751673.434406	10	283.0279	5.36817e-05	2.64831e-04
2024/01/13	17:11:50	ok	ok	282.9060	26.362	0.044373	19.51	61.386	10.285	52868576.681743	11	282.9932	5.47283e-05	4.39109e-04
2024/01/13	17:16:50	ok	ok	282.8320	26.351	0.044373	19.29	61.715	10.205	52268029.747639	9	282.9425	5.32045e-05	2.76518e-04
2024/01/13	17:21:50	ok	ok	282.8080	26.344	0.044373	19.17	61.892	10.165	52162044.270883	13	282.9042	5.44469e-05	4.25065e-04
2024/01/13	17:26:50	ok	ok	282.7900	26.338	0.044373	19.14	61.764	10.127	55198516.224721	9	282.8823	5.34771e-05	1.33540e-04
2024/01/13	17:31:50	ok	ok	282.7920	26.342	0.044373	19.15	61.738	10.130	54098318.905405	12	282.8756	5.46240e-05	2.57089e-04
2024/01/13	17:36:50	ok	ok	282.8380	26.350	0.044373	19.24	61.436	10.132	50226000.474649	11	282.9421	5.31939e-05	3.06256e-04
2024/01/13	17:41:50	ok	ok	282.8640	26.352	0.044373	19.29	61.402	10.153	48541622.162955	13	282.9265	5.46480e-05	3.16937e-04
2024/01/13	17:46:50	ok	ok	282.8780	26.358	0.044373	19.33	61.418	10.181	47823983.595688	10	282.9659	5.40092e-05	1.48801e-04
2024/01/13	17:51:50	ok	ok	282.8640	26.354	0.044373	19.33	61.418	10.181	48290538.855950	11	282.9852	5.42973e-05	4.04788e-04
2024/01/13	17:56:50	ok	ok	282.8980	26.356	0.044373	19.35	61.402	10.195	47479170.370860	9	282.9670	5.63237e-05	3.43655e-04
2024/01/13	18:01:50	ok	ok	282.9040	26.352	0.044373	19.33	61.468	10.190	47639680.069685	12	282.9900	5.61034e-05	4.52812e-04
2024/01/13	18:06:50	ok	ok	282.8820	26.347	0.044373	19.31	61.448	10.177	45130246.596429	10	283.0855	5.31907e-05	3.60613e-04
2024/01/13	18:11:50	--	ok	281.3500	26.351	0.044373	19.31	61.436	10.175	42505430.778666	10	282.9916	5.74806e-05	4.23794e-04
2024/01/13	18:11:57	ok	ok	283.1840	26.668	0.044467	19.33	61.439	10.185	47252977.997784	10	284.8763	5.74133e-05	3.40389e-04
2024/01/13	18:16:56	ok	ok	282.7840	26.631	0.044467	19.14	61.683	10.113	48562287.451464	9	284.6703	5.52977e-05	2.71379e-04
2024/01/13	18:21:56	ok	ok	282.5780	26.623	0.044467	19.09	61.727	10.087	48334351.010412	9	284.6671	5.35754e-05	3.13277e-04
2024/01/13	18:26:56	ok	ok	282.6520	26.625	0.044467	19.03	61.677	10.046	50158804.992366	8	284.6073	5.50290e-05	3.34786e-04
2024/01/13	18:31:56	ok	ok	282.8140	26.617	0.044467	19.00	61.683	10.029	50391212.943715	9	284.5941	5.43417e-05	3.25575e-04
2024/01/13	18:36:56	ok	ok	282.5940	26.613	0.044467	18.96	61.779	10.020	50900814.248736	9	284.5179	5.50555e-05	2.44786e-04
2024/01/13	18:41:56	ok	ok	282.6060	26.612	0.044467	18.86	61.855	9.974	51368244.769864	10	284.4960	5.44470e-05	3.13964e-04
2024/01/13	18:46:56	ok	ok	282.6280	26.615	0.044467	18.94	61.595	9.982	51515743.843675	9	284.5910	5.35717e-05	3.13523e-04
2024/01/13	18:51:56	ok	ok	282.7220	26.618	0.044467	19.03	61.485	10.015	49823496.751531	11	284.4592	5.63109e-05	4.17377e-04
2024/01/13	18:56:56	ok	ok	282.6780	26.621	0.044467	19.10	61.384	10.039	48647697.182091	9	284.6117	5.27942e-05	3.42885e-04
2024/01/13	19:01:56	ok	ok	282.6400	26.623	0.044467	19.10	61.425	10.046	48844173.259246	10	284.5738	5.39297e-05	3.27959e-04
2024/01/13	19:06:56	ok	ok	282.5780	26.616	0.044467	19.11	61.448	10.057	48006817.701541	9	284.6093	5.33047e-05	3.33309e-04
2024/01/13	19:11:56	ok	ok	282.6860	26.614	0.044467	19.14	61.411	10.069	49420078.561919	9	284.5656	5.52417e-05	2.91168e-04
2024/01/13	19:16:56	--	ok	282.4020	26.620	0.044467	19.15	61.444	10.082	49187365.945479	9	284.6134	5.19938e-05	2.79874e-04
2024/01/13	19:17:03	--	ok	285.0480	26.746	0.044501	19.18	61.418	10.095	48750278.201312	10	285.2917	5.39608e-05	2.48295e-04
2024/01/13	19:17:09	ok	ok	282.8140	26.335	0.044385	19.13	61.338	10.049	47743853.785731	10	282.8966	5.47494e-05	3.76761e-04
2024/01/13	19:22:09	ok	ok	282.9600	26.361	0.044385	19.07	61.563	10.052	47759710.139637	9	283.0208	5.71711e-05	2.96482e-04
2024/01/13	19:27:09	ok	ok	282.9160	26.362	0.044385	18.96	61.677	10.003	49818594.276071	11	282.9946	5.52054e-05	3.60217e-04
2024/01/13	19:32:09	ok	ok	282.9280	26.357	0.044385	18.91	61.711	9.984	52693809.230508	11	283.0337	5.32813e-05	3.76041e-04
2024/01/13	19:37:09	ok	ok	282.8980	26.359	0.044385	18.84	61.720	9.944	52578330.057568	11	283.0054	5.47863e-05	2.98037e-04
2024/01/13	19:42:09	ok	ok	282.8900	26.355	0.044385	18.80	61.784	9.929	54809456.162864	11	282.9925	5.32817e-05	3.94723e-04
2024/01/13	19:47:09	ok	ok	282.9240	26.362	0.044385	18.87	61.595	9.941	53959540.923273	10	283.0473	5.39076e-05	2.54098e-04
2024/01/13	19:52:09	ok	ok	282.9560	26.373	0.044385	18.93	61.521	9.962	54179246.600009	13	283.0145	5.49392e-05	2.92903e-04
2024/01/13	19:57:09	ok	ok	282.9880	26.368	0.044385	19.00	61.450	9.992	54128225.171873	10	283.0826	5.51320e-05	2.59061e-04
2024/01/13	20:02:09	ok	ok	282.9680	26.365	0.044385	18.93	61.541	9.966	52616834.794716	11	283.0983	5.28575e-05	2.46539e-04
2024/01/13	20:07:09	ok	ok	282.9980	26.368	0.044385	18.97	61.498	9.984	53463315.200654	11	283.1447	5.21437e-05	2.92756e-04
2024/01/13	20:12:09	ok	ok	283.0020	26.369	0.044385	19.01	61.453	10.000	52463381.229006	12	283.1156	5.32303e-05	3.45547e-04
2024/01/13	20:17:09	ok	ok	282.9820	26.366	0.044385	18.99	61.468	9.987	53647534.811608	12	283.0751	5.42949e-05	3.27254e-04
2024/01/13	20:22:09	ok	ok	282.9620	26.362	0.044385	18.86	61.714	9.951	52178943.799088	12	283.0891	5.28106e-05	3.51009e-04
2024/01/13	20:27:09	ok	ok	282.9120	26.358	0.044385	18.73	61.796	9.891	53907205.849472	11	283.0179	5.40785e-05	3.32592e-04
2024/01/13	20:32:09	ok	ok	282.9400	26.364	0.044385	18.75	61.816	9.902	53511603.615440	10	283.0595	5.29698e-05	2.72971e-04
2024/01/13	20:37:09	ok	ok	282.9240	26.360	0.044385	18.70	61.833	9.880	52294137.422693	9	283.0221	5.44582e-05	1.99088e-04
2024/01/13	20:42:09	ok	ok	282.9280	26.356	0.044385	18.68	61.778	9.855	53286541.463179	10	283.0711	5.23213e-05	3.46818e-04
2024/01/13	20:47:09	ok	ok	282.8860	26.350	0.044385	18.59	61.897	9.823	52049157.832064	12	282.9630	5.55962e-05	3.44712e-04
2024/01/13	20:52:09	ok	ok	282.9140	26.353	0.044385	18.62	61.788	9.823	49271841.930117	10	283.0634	5.24356e-05	2.95258e-04
2024/01/13	20:57:09	ok	ok	282.9220	26.356	0.044385	18.66	61.601	9.818	51712049.134917	10	283.0716	5.29301e-05	3.14459e-04
2024/01/13	21:02:09	ok	ok	282.9480	26.363	0.044385	18.72	61.610	9.852	51137963.698510	10	283.0779	5.31187e-05	2.64677e-04
2024/01/13	21:07:09	ok	ok	282.9640	26.362	0.044385	18.73	61.592	9.858	48548819.928018	12	283.0415	5.44538e-05	3.49494e-04
2024/01/13	21:12:09	ok	ok	282.9580	26.358	0.044385	18.76	61.526	9.863	49595299.990294	9	283.1412	5.14567e-05	3.09605e-04
2024/01/13	21:17:09	ok	ok	282.9880	26.360	0.044385	18.73	61.604	9.860	48785611.318762	12	283.0434	5.64905e-05	3.57829e-04
2024/01/13	21:22:09	ok	ok	282.9880	26.361	0.044385	18.73	61.592	9.858	50598087.286964	10	283.1266	5.29696e-05	2.68187e-04
2024/01/13	21:27:09	ok	ok	282.9420	26.362	0.044385	18.63	61.791	9.833	48576037.073378	12	283.0350	5.50867e-05	4.20722e-04
2024/01/13	21:32:09	ok	ok	282.9500	26.352	0.044385	18.55	61.869	9.794	45800698.029102	10	283.0733	5.27704e-05	2.68390e-04
2024/01/13	21:37:09	ok	ok	282.8800	26.351	0.044385	18.50	61.883	9.771	47918804.740853	9	283.0664	5.29091e-05	2.75018e-04
2024/01/13	21:42:09	ok	ok	282.8880	26.348	0.044385	18.46	61.875	9.745	46170734.291783	10	283.0296	5.42151e-05	2.94399e-04
2024/01/13	21:47:09	ok	ok	282.8820	26.345	0.044385	18.48	61.787	9.741	44669192.792981	9	283.0436	5.41083e-05	3.44960e-04
2024/01/13	21:52:09	ok	ok	282.9160	26.354	0.044385	18.59	61.592	9.774	44074651.346749	9	283.1002	5.25057e-05	3.20649e-04
2024/01/13	21:57:09	ok	ok	282.9480	26.356	0.044385	18.62	61.595	9.792	46670500.036540	10	283.0939	5.41279e-05	3.23861e-04
2024/01/13	22:02:09	ok	ok	282.9600	26.358	0.044385	18.63	61.617	9.805	45097485.627317	8	283.1647	5.39107e-05	3.53993e-04
2024/01/13	22:07:09	ok	ok	283.0020	26.366	0.044385	18.65	61.572	9.805	45158122.987850	11	283.1498	5.34991e-05	2.88791e-04
2024/01/13	22:12:09	ok	ok	282.9880	26.363	0.044385	18.65	61.610	9.811	46013712.114379	11	283.0885	5.49387e-05	2.99813e-04
2024/01/13	22:17:09	ok	ok	282.9880	26.357	0.044385	18.62	61.637	9.799	43581321.814270	12	283.0577	5.65269e-05	3.52717e-04
2024/01/13	22:22:09	ok	ok	282.9400	26.356	0.044385	18.53	61.796	9.774	45521748.957930	12	283.0046	5.61928e-05	3.84825e-04
2024/01/13	22:27:09	ok	ok	282.9220	26.356	0.044385	18.45	61.894	9.741	45964709.021423	8	283.0887	5.36175e-05	2.92775e-04
2024/01/13	22:32:09	ok	ok	282.9040	26.347	0.044385	18.42	61.860	9.718	45349565.015922	10	283.0373	5.40679e-05	3.67112e-04
2024/01/13	22:37:09	ok	ok	282.8640	26.353	0.044385	18.36	61.952	9.700	47195075.122463	10	283.0205	5.40934e-05	2.98365e-04
2024/01/13	22:42:09	ok	ok	282.8600	26.350	0.044385	18.32	61.915	9.670	51463663.847594	10	283.0319	5.31416e-05	2.94433e-04
2024/01/13	22:47:09	ok	ok	282.8620	26.345	0.044385	18.31	61.865	9.655	49500052.206416	11	282.9677	5.43531e-05	3.46786e-04
2024/01/13	22:52:09	ok	ok	282.8500	26.344	0.044385	18.26	61.917	9.638	49858553.327107	12	282.9227	5.50923e-05	3.35017e-04
2024/01/13	22:57:09	ok	ok	282.8440	26.345	0.044385	18.35	61.688	9.651	49757885.184461	9	283.0118	5.26442e-05	3.19983e-04
2024/01/13	23:02:09	ok	ok	282.9040	26.355	0.044385	18.40	61.605	9.671	50400506.472227	10	283.0882	5.29539e-05	3.07453e-04
2024/01/13	23:07:09	ok	ok	282.9200	26.355	0.044385	18.43	61.610	9.688	51505938.311305	9	283.0336	5.64707e-05	3.25997e-04
2024/01/13	23:12:09	ok	ok	282.8960	26.344	0.044385	18.42	61.700	9.693	54146467.936558	9	283.0507	5.38124e-05	2.57982e-04
2024/01/13	23:17:09	ok	ok	282.9200	26.352	0.044385	18.40	61.686	9.683	52725829.492231	9	283.0561	5.27317e-05	2.48917e-04
2024/01/13	23:22:09	ok	ok	282.9340	26.357	0.044385	18.48	61.535	9.701	52251014.341340	9	283.0585	5.58321e-05	2.80495e-04
2024/01/13	23:27:09	ok	ok	282.9100	26.350	0.044385	18.39	61.775	9.690	53365938.823609	9	283.0866	5.11710e-05	3.32520e-04
2024/01/13	23:32:09	ok	ok	282.8720	26.342	0.044385	18.25	61.884	9.626	51873073.285322	10	282.9980	5.27682e-05	2.74047e-04
2024/01/13	23:37:09	ok	ok	282.8620	26.343	0.044385	18.24	61.912	9.622	51749987.488238	9	283.0031	5.24797e-05	3.10159e-04
2024/01/13	23:42:09	ok	ok	282.8380	26.342	0.044385	18.16	61.942	9.586	52249678.311260	11	282.9119	5.42237e-05	2.66252e-04
2024/01/13	23:47:09	ok	ok	282.8340	26.338	0.044385	18.21	61.898	9.604	54103601.537111	9	282.9326	5.42924e-05	2.89529e-04
2024/01/13	23:52:09	ok	ok	282.8680	26.343	0.044385	18.32	61.663	9.631	56022272.049646	10	282.9509	5.47596e-05	2.80857e-04
2024/01/13	23:57:09	ok	ok	282.8800	26.348	0.044385	18.32	61.613	9.623	54201241.187105	9	282.9979	5.33931e-05	2.08478e-04
2024/01/14	00:02:09	ok	ok	282.9240	26.353	0.044385	18.39	61.613	9.664	53081984.091146	7	283.0575	5.46762e-05	2.60786e-04
2024/01/14	00:07:09	ok	ok	282.9240	26.349	0.044385	18.40	61.582	9.667	55530976.250807	10	282.9747	5.48488e-05	3.85478e-04
2024/01/14	00:12:09	ok	ok	282.9160	26.349	0.044385	18.37	61.601	9.653	54208766.496655	9	283.0363	5.29260e-05	2.23567e-04
2024/01/14	00:17:09	ok	ok	282.9340	26.353	0.044385	18.39	61.573	9.658	52777474.943456	8	283.0397	5.47594e-05	2.69315e-04
2024/01/14	00:22:09	ok	ok	282.9140	26.353	0.044385	18.31	61.833	9.650	52476166.982164	11	283.0145	5.26868e-05	2.81004e-04
2024/01/14	00:27:09	ok	ok	282.8640	26.340	0.044385	18.19	61.897	9.596	55036287.648296	10	282.9755	5.39601e-05	2.96442e-04
2024/01/14	00:32:09	ok	ok	282.8520	26.341	0.044385	18.15	61.999	9.587	52634890.209357	9	282.9828	5.24264e-05	2.53947e-04
2024/01/14	00:37:09	ok	ok	282.8420	26.338	0.044385	18.11	61.965	9.558	54119945.150780	11	282.9158	5.39086e-05	2.59488e-04
2024/01/14	00:42:09	ok	ok	282.8420	26.334	0.044385	18.11	61.834	9.538	53570894.801010	10	282.9854	5.25316e-05	1.77967e-04
2024/01/14	00:47:09	ok	ok	282.8600	26.345	0.044385	18.21	61.736	9.578	54329373.618163	9	282.9500	5.51530e-05	2.27519e-04
2024/01/14	00:52:09	ok	ok	282.8900	26.354	0.044385	18.26	61.704	9.605	54784695.786286	10	283.0023	5.39154e-05	2.49302e-04
2024/01/14	00:57:09	ok	ok	282.8960	26.349	0.044385	18.26	61.654	9.597	52755049.219165	11	282.9948	5.27943e-05	2.57710e-04
2024/01/14	01:02:09	ok	ok	282.9180	26.352	0.044385	18.29	61.678	9.618	54240778.565811	9	283.0272	5.27455e-05	1.98606e-04
2024/01/14	01:07:09	ok	ok	282.9320	26.353	0.044385	18.31	61.711	9.631	52985163.205995	12	283.0332	5.25442e-05	2.51509e-04
2024/01/14	01:12:09	ok	ok	282.9180	26.353	0.044385	18.28	61.697	9.613	54367818.470082	11	283.0232	5.39276e-05	2.69876e-04
2024/01/14	01:17:09	ok	ok	282.8720	26.341	0.044385	18.19	61.888	9.594	53673483.229877	11	283.0015	5.17937e-05	2.59816e-04
2024/01/14	01:22:09	ok	ok	282.8700	26.346	0.044385	18.15	61.999	9.587	54665309.884233	9	282.9989	5.27758e-05	3.02538e-04
2024/01/14	01:27:09	ok	ok	282.8380	26.340	0.044385	18.04	62.016	9.526	53394509.689129	11	282.9320	5.36181e-05	3.23818e-04
2024/01/14	01:32:09	ok	ok	282.8220	26.343	0.044385	18.00	62.008	9.501	52775874.538309	8	282.9094	5.50132e-05	1.92570e-04
2024/01/14	01:37:09	ok	ok	282.8120	26.335	0.044385	17.98	62.025	9.494	50308242.921247	9	282.9233	5.38575e-05	3.86248e-04
2024/01/14	01:42:09	ok	ok	282.8820	26.364	0.044385	18.21	61.656	9.566	51019649.421384	9	283.0186	5.43468e-05	2.88596e-04
2024/01/14	01:47:09	ok	ok	283.1100	26.419	0.044385	18.84	61.105	9.845	49457498.431049	9	283.2917	5.30679e-05	3.26539e-04
2024/01/14	01:52:09	ok	ok	283.3000	26.441	0.044385	19.24	61.091	10.075	47699032.937332	2	283.2533	8.02258e-05	2.83805e-16
2024/01/14	01:57:09	ok	ok	283.3460	26.451	0.044385	19.53	61.073	10.242	51585219.566181	10	283.4890	5.38043e-05	3.18058e-04
2024/01/14	02:02:09	ok	ok	283.4420	26.468	0.044385	19.77	61.047	10.383	50248501.815911	9	283.6151	5.48311e-05	2.86900e-04
2024/01/14	02:07:09	--	ok	283.5020	26.476	0.044385	19.88	61.042	10.451	45829193.522144	10	283.6583	5.41383e-05	3.99534e-04
2024/01/14	02:07:15	ok	ok	283.0020	26.379	0.044356	19.91	61.015	10.464	44860746.589510	9	283.1314	5.57707e-05	4.03017e-04
2024/01/14	02:12:15	ok	ok	283.0820	26.391	0.044356	20.08	60.972	10.562	42833573.493525	8	283.2647	5.25506e-05	2.57368e-04
2024/01/14	02:17:15	ok	ok	283.0920	26.390	0.044356	19.99	61.212	10.550	43405274.982888	11	283.1978	5.42271e-05	3.34261e-04
2024/01/14	02:22:15	ok	ok	283.0980	26.397	0.044356	19.99	61.253	10.557	46867742.224817	9	283.2518	5.39952e-05	2.00710e-04
2024/01/14	02:27:15	ok	ok	283.1200	26.409	0.044356	20.04	61.238	10.581	43749601.817766	9	283.2969	5.31418e-05	1.85921e-04
2024/01/14	02:32:15	ok	ok	283.1680	26.412	0.044356	20.07	61.274	10.606	43547638.674803	11	283.2763	5.39796e-05	2.98172e-04
2024/01/14	02:37:15	ok	ok	283.1580	26.415	0.044356	20.09	61.257	10.619	48229957.619852	9	283.3463	5.29647e-05	2.79333e-04
2024/01/14	02:42:15	ok	ok	283.2160	26.423	0.044356	20.13	61.262	10.647	44496041.918344	11	283.3241	5.30088e-05	3.36054e-04
2024/01/14	02:47:15	ok	ok	283.2600	26.443	0.044356	20.32	61.006	10.717	44656358.594194	10	283.4723	5.39985e-05	3.04618e-04
2024/01/14	02:52:15	ok	ok	283.3620	26.453	0.044356	20.43	60.935	10.775	45017864.016807	12	283.4687	5.16946e-05	2.57141e-04
2024/01/14	02:57:15	ok	ok	283.4460	26.466	0.044356	20.54	60.903	10.840	49795467.953391	6	284.2931	5.02337e-05	2.64848e-03
2024/01/14	03:02:15	ok	ok	283.4420	26.471	0.044356	20.67	60.876	10.918	48991578.903287	11	283.5778	5.11347e-05	2.57431e-04
2024/01/14	03:07:15	ok	ok	283.4780	26.479	0.044356	20.69	60.899	10.930	48130548.775662	10	283.6501	5.31699e-05	2.84655e-04
2024/01/14	03:12:15	--	ok	283.5180	26.487	0.044356	20.76	60.809	10.960	46657589.865721	9	283.6830	5.37800e-05	2.66365e-04
2024/01/14	03:12:21	ok	ok	282.9860	26.381	0.044326	20.80	60.839	10.993	50058593.673806	11	283.0813	5.22498e-05	3.08301e-04
2024/01/14	03:17:21	ok	ok	283.0580	26.395	0.044326	20.83	60.882	11.017	52183796.231325	11	283.1563	5.35915e-05	3.22267e-04
2024/01/14	03:22:21	ok	ok	283.0140	26.390	0.044326	20.73	61.088	10.991	53728383.337383	10	283.1471	5.17708e-05	2.95066e-04
2024/01/14	03:27:21	ok	ok	283.0280	26.395	0.044326	20.72	61.106	10.986	53585475.757054	9	283.1558	5.18075e-05	2.40334e-04
2024/01/14	03:32:21	ok	ok	283.0340	26.396	0.044326	20.66	61.128	10.954	50734756.988071	10	283.1555	5.30318e-05	2.67314e-04
2024/01/14	03:37:21	ok	ok	283.0420	26.402	0.044326	20.67	61.170	10.970	53911409.173268	10	283.1611	5.14465e-05	1.89036e-04
2024/01/14	03:42:21	ok	ok	283.1460	26.421	0.044326	20.84	60.917	11.032	53135764.270674	10	283.2589	5.20946e-05	2.40113e-04
2024/01/14	03:47:21	ok	ok	283.1680	26.430	0.044326	20.93	60.859	11.077	55456360.455411	11	283.2650	5.37738e-05	2.92188e-04
2024/01/14	03:52:21	ok	ok	283.2240	26.434	0.044326	21.01	60.896	11.138	53332946.917578	11	283.2947	5.17020e-05	3.51317e-04
2024/01/14	03:57:21	ok	ok	283.2600	26.440	0.044326	21.07	60.835	11.163	54423199.434428	10	283.3569	5.29227e-05	2.37309e-04
2024/01/14	04:02:21	ok	ok	283.2780	26.441	0.044326	21.10	60.900	11.196	52594967.821631	10	283.3892	5.09145e-05	3.57854e-04
2024/01/14	04:07:21	ok	ok	283.2980	26.449	0.044326	21.11	60.912	11.207	53250982.137208	10	283.4056	5.13303e-05	3.72845e-04
2024/01/14	04:12:21	ok	ok	283.2680	26.443	0.044326	21.03	61.091	11.183	54384279.743310	9	283.3882	5.18522e-05	3.51827e-04
2024/01/14	04:17:21	ok	ok	283.2540	26.439	0.044326	20.94	61.219	11.151	52582814.094875	9	283.3399	5.22873e-05	3.06991e-04
2024/01/14	04:22:21	ok	ok	283.2280	26.439	0.044326	20.89	61.248	11.120	52016667.764736	12	283.3287	5.14203e-05	3.12990e-04
2024/01/14	04:27:21	ok	ok	283.2420	26.446	0.044326	20.86	61.224	11.098	52026181.010583	12	283.2878	5.43715e-05	3.03418e-04
2024/01/14	04:32:21	ok	ok	283.2640	26.445	0.044326	20.86	61.244	11.102	55340443.810649	8	284.1781	4.66722e-05	3.82555e-03
2024/01/14	04:37:21	ok	ok	283.2880	26.458	0.044326	20.97	60.969	11.124	53121795.587542	11	283.3602	5.30955e-05	3.36654e-04
2024/01/14	04:42:21	ok	ok	283.3440	26.467	0.044326	21.09	60.877	11.182	50650946.261910	11	283.4570	5.19550e-05	2.39284e-04
2024/01/14	04:47:21	ok	ok	283.3760	26.468	0.044326	21.14	60.899	11.222	51976806.914263	12	283.4417	5.27047e-05	2.10239e-04
2024/01/14	04:52:21	ok	ok	283.4200	26.477	0.044326	21.20	60.868	11.255	50660760.716292	10	283.5002	5.29469e-05	2.50978e-04
2024/01/14	04:57:21	ok	ok	283.4380	26.475	0.044326	21.23	60.800	11.259	52732347.122367	13	283.4929	5.34518e-05	2.82879e-04
2024/01/14	05:02:21	ok	ok	283.4520	26.484	0.044326	21.28	60.882	11.311	51365667.928820	10	283.5638	5.33545e-05	2.46635e-04
2024/01/14	05:07:21	ok	ok	283.4580	26.482	0.044326	21.23	60.963	11.289	50512121.087016	11	283.5564	5.19418e-05	2.49601e-04
2024/01/14	05:12:21	ok	ok	283.4260	26.473	0.044326	21.10	61.134	11.239	47340228.791330	10	283.5446	5.11976e-05	2.12425e-04
2024/01/14	05:17:21	ok	ok	283.4020	26.475	0.044326	21.04	61.155	11.203	49439217.497525	13	283.4960	5.08885e-05	2.46777e-04
2024/01/14	05:22:21	ok	ok	283.4100	26.473	0.044326	20.97	61.173	11.161	48187744.729965	10	283.5007	5.32344e-05	2.03866e-04
2024/01/14	05:27:21	ok	ok	283.4140	26.473	0.044326	20.98	61.205	11.176	46471913.537940	10	283.5077	5.25281e-05	1.87798e-04
2024/01/14	05:32:21	ok	ok	283.4080	26.478	0.044326	20.97	61.111	11.150	48035078.310445	11	283.5294	5.14955e-05	1.78365e-04
2024/01/14	05:37:21	ok	ok	283.4560	26.492	0.044326	21.10	60.919	11.200	46544165.543192	10	283.5754	5.24102e-05	2.06304e-04
2024/01/14	05:42:21	ok	ok	283.4500	26.491	0.044326	21.17	60.841	11.230	47495409.706407	12	283.5842	4.92905e-05	2.57450e-04
2024/01/14	05:47:21	--	ok	283.5240	26.499	0.044326	21.23	60.873	11.273	45165749.488650	10	283.6349	5.29744e-05	2.46301e-04
2024/01/14	05:47:28	ok	ok	282.9360	26.385	0.044295	21.21	60.848	11.260	45136812.205672	10	283.0101	5.27650e-05	2.50732e-04
2024/01/14	05:52:27	ok	ok	283.0240	26.411	0.044295	21.26	60.845	11.287	45591533.921961	10	283.0976	5.31655e-05	2.49427e-04
2024/01/14	05:57:27	ok	ok	283.0780	26.411	0.044295	21.30	60.844	11.315	42715473.920738	12	283.1148	5.44214e-05	2.21444e-04
2024/01/14	06:02:27	--	ok	280.9780	26.418	0.044295	21.33	60.848	11.333	39999426.993940	12	283.1744	5.25831e-05	2.53022e-04
2024/01/14	06:02:34	--	ok	285.1400	26.788	0.044413	21.30	60.803	11.307	52643797.843671	11	285.3814	5.39065e-05	3.09259e-04
2024/01/14	06:02:40	ok	ok	282.7680	26.362	0.044288	21.27	60.839	11.295	45588962.283365	12	282.8747	5.09577e-05	1.64434e-04
2024/01/14	06:07:40	ok	ok	282.9520	26.388	0.044288	21.17	61.065	11.272	42342965.875639	11	283.0263	5.22790e-05	2.25339e-04
2024/01/14	06:12:40	--	ok	281.0920	26.380	0.044288	21.09	61.152	11.232	40967922.094961	11	282.9882	5.33980e-05	2.15284e-04
2024/01/14	06:12:47	--	ok	284.8360	26.738	0.044399	21.10	61.175	11.247	50269395.997916	11	285.1030	5.43376e-05	4.04374e-04
2024/01/14	06:12:53	--	ok	281.0940	26.373	0.044292	21.07	61.118	11.215	43932394.686137	11	282.9652	5.39483e-05	6.38895e-05
2024/01/14	06:13:00	ok	ok	282.7820	26.715	0.044403	21.00	61.198	11.185	46947562.952625	11	284.9471	5.55463e-05	2.83332e-04
2024/01/14	06:18:00	ok	ok	282.8080	26.718	0.044403	21.01	61.138	11.183	51361481.837181	9	284.9490	5.34976e-05	2.19878e-04
2024/01/14	06:23:00	ok	ok	282.7720	26.714	0.044403	20.96	61.170	11.152	49727746.483768	10	284.9456	5.32382e-05	3.23193e-04
2024/01/14	06:28:00	ok	ok	282.7720	26.713	0.044403	20.91	61.225	11.135	49932913.821677	11	284.8642	5.23684e-05	2.20105e-04
2024/01/14	06:33:00	ok	ok	282.9700	26.718	0.044403	20.97	61.019	11.133	49325199.155893	11	284.8780	5.50553e-05	3.58256e-04
2024/01/14	06:38:00	ok	ok	283.1520	26.720	0.044403	21.04	60.922	11.160	52494247.201659	2	271.3167	-8.51352e-03	1.05277e-15
2024/01/14	06:43:00	ok	ok	282.8440	26.724	0.044403	21.10	60.900	11.196	47668265.876691	10	284.9650	5.28132e-05	2.52619e-04
2024/01/14	06:48:00	ok	ok	282.8580	26.725	0.044403	21.16	60.859	11.225	44742565.248418	10	284.9309	5.53121e-05	2.42478e-04
2024/01/14	06:53:00	ok	ok	282.6260	26.730	0.044403	21.20	60.845	11.250	45906512.393677	10	284.9695	5.36684e-05	2.25400e-04
2024/01/14	06:58:00	ok	ok	283.0320	26.727	0.044403	21.18	60.873	11.245	48302793.423752	10	285.0351	5.19279e-05	2.81818e-04
2024/01/14	07:03:00	ok	ok	282.7500	26.714	0.044403	21.07	61.088	11.210	46447453.896193	10	284.9463	5.48000e-05	2.60697e-04
2024/01/14	07:08:00	ok	ok	282.9300	26.709	0.044403	20.96	61.151	11.149	46282920.850352	8	284.9379	5.14208e-05	2.76319e-04
2024/01/14	07:13:00	--	ok	284.6000	26.705	0.044403	20.86	61.215	11.096	43579523.683149	9	284.8918	5.24099e-05	2.50962e-04
2024/01/14	07:13:07	ok	ok	283.0780	26.413	0.044311	20.86	61.224	11.098	46963856.757291	2	283.0706	6.75800e-05	0.00000e+00
2024/01/14	07:18:06	ok	ok	283.1580	26.438	0.044311	20.82	61.257	11.077	42698835.804510	10	283.2409	5.25886e-05	2.86153e-04
2024/01/14	07:23:06	ok	ok	283.1200	26.433	0.044311	20.76	61.257	11.041	45949123.632351	12	283.2380	4.96655e-05	2.22839e-04
2024/01/14	07:28:06	ok	ok	283.1740	26.436	0.044311	20.72	61.239	11.010	45606588.206042	10	283.2122	5.48412e-05	2.71130e-04
2024/01/14	07:33:06	ok	ok	283.2460	26.454	0.044311	20.83	60.974	11.034	46187206.259815	11	283.3014	5.35180e-05	3.49694e-04
2024/01/14	07:38:06	ok	ok	283.3180	26.463	0.044311	20.90	60.928	11.072	51221124.336331	6	284.3712	4.41043e-05	2.22207e-03
2024/01/14	07:43:06	ok	ok	283.3000	26.465	0.044311	20.97	60.877	11.107	47906036.151118	11	283.3916	4.98875e-05	1.93737e-04
2024/01/14	07:48:06	ok	ok	283.3240	26.465	0.044311	21.01	60.864	11.132	49627673.567020	8	283.4175	5.30894e-05	7.38316e-05
2024/01/14	07:53:06	ok	ok	283.3620	26.474	0.044311	21.04	60.798	11.138	48448454.474454	9	283.4883	5.17271e-05	3.16781e-04
2024/01/14	07:58:06	ok	ok	283.3860	26.474	0.044311	21.07	60.793	11.156	49736670.546201	8	283.5251	5.23760e-05	3.06487e-04
2024/01/14	08:03:06	ok	ok	283.3380	26.460	0.044311	20.87	61.083	11.081	46468700.243566	9	283.4507	5.16735e-05	2.94253e-04
2024/01/14	08:08:06	ok	ok	283.3040	26.457	0.044311	20.79	61.170	11.042	47394159.876645	11	283.3879	5.30217e-05	2.93327e-04
2024/01/14	08:13:06	ok	ok	283.3020	26.455	0.044311	20.73	61.120	10.997	45146276.811239	10	283.4113	5.30109e-05	2.97454e-04
2024/01/14	08:18:06	ok	ok	283.2940	26.455	0.044311	20.72	61.128	10.990	45898848.799264	10	283.4139	5.11894e-05	2.95814e-04
2024/01/14	08:23:06	ok	ok	283.2680	26.460	0.044311	20.67	61.151	10.967	46540493.079513	10	283.3857	5.25444e-05	2.55043e-04
2024/01/14	08:28:06	ok	ok	283.3180	26.469	0.044311	20.76	60.931	10.982	45769600.459147	10	283.4613	5.09073e-05	2.90057e-04
2024/01/14	08:33:06	ok	ok	283.3600	26.474	0.044311	20.87	60.850	11.039	45755228.839211	12	283.4712	5.10839e-05	2.41745e-04
2024/01/14	08:38:06	ok	ok	283.4200	26.481	0.044311	20.93	60.839	11.073	44310480.755263	11	283.5208	5.29701e-05	3.16727e-04
2024/01/14	08:43:06	ok	ok	283.4420	26.484	0.044311	20.96	60.734	11.073	41860847.609697	12	283.5234	5.40135e-05	3.62348e-04
2024/01/14	08:48:06	ok	ok	283.4060	26.489	0.044311	21.00	60.720	11.098	45502308.124707	12	283.5429	4.99718e-05	2.41034e-04
2024/01/14	08:53:06	--	ok	281.7200	26.491	0.044311	21.04	60.685	11.117	42361471.865799	10	283.5996	5.35205e-05	3.35805e-04
2024/01/14	08:53:13	--	ok	284.7200	26.719	0.044385	21.04	60.697	11.119	49059512.075265	9	284.9820	5.48570e-05	2.43476e-04
2024/01/14	08:53:19	--	ok	281.0140	26.366	0.044285	21.06	60.679	11.126	42491088.295070	10	282.9700	5.35047e-05	2.73436e-04
2024/01/14	08:53:26	--	ok	284.7420	26.727	0.0444	20.96	60.711	11.068	48846044.410176	8	285.0569	5.54662e-05	2.58028e-04
2024/01/14	08:53:33	ok	ok	282.9540	26.388	0.044299	20.89	60.812	11.041	45025054.804335	10	282.9639	5.47970e-05	1.94625e-04
2024/01/14	08:58:33	ok	ok	283.3580	26.458	0.044299	21.09	60.653	11.140	43008172.850594	12	283.3915	5.28650e-05	3.02478e-04
2024/01/14	09:03:33	ok	ok	283.2680	26.449	0.044299	20.91	60.931	11.081	42768595.918618	12	283.3397	5.07370e-05	2.21965e-04
2024/01/14	09:08:33	ok	ok	283.3140	26.443	0.044299	20.84	60.967	11.041	49956728.011736	5	284.4634	3.65128e-05	3.57698e-03
2024/01/14	09:13:33	ok	ok	283.2740	26.443	0.044299	20.80	60.940	11.011	42641194.605913	9	283.3560	5.30156e-05	2.93718e-04
2024/01/14	09:18:33	ok	ok	283.2520	26.439	0.044299	20.76	60.983	10.991	45362307.934936	11	283.3110	5.35175e-05	2.99224e-04
2024/01/14	09:23:33	ok	ok	283.3180	26.457	0.044299	20.89	60.761	11.031	44076104.125877	10	283.3502	5.46468e-05	3.69885e-04
2024/01/14	09:28:33	ok	ok	283.3660	26.465	0.044299	20.98	60.647	11.074	44658693.284600	12	283.4536	5.20722e-05	4.05493e-04
2024/01/14	09:33:33	ok	ok	283.3780	26.461	0.044299	21.06	60.638	11.119	45065467.882642	12	283.4235	5.26689e-05	3.00506e-04
2024/01/14	09:38:33	ok	ok	283.4220	26.471	0.044299	21.11	60.578	11.146	46512254.953554	12	283.4790	5.34790e-05	3.57049e-04
2024/01/14	09:43:33	ok	ok	283.4360	26.477	0.044299	21.11	60.606	11.151	48566661.630777	12	283.4656	5.31494e-05	3.04443e-04
2024/01/14	09:48:33	ok	ok	283.4740	26.479	0.044299	21.13	60.589	11.156	46382149.749084	12	283.5045	5.31816e-05	3.06197e-04
2024/01/14	09:53:33	ok	ok	283.4580	26.479	0.044299	21.13	60.639	11.166	48350841.416040	11	283.5160	5.38413e-05	3.14759e-04
2024/01/14	09:58:33	--	ok	283.5220	26.483	0.044299	21.17	60.616	11.189	54578541.460052	4	283.8135	7.25487e-05	1.38702e-03
2024/01/14	09:58:39	ok	ok	282.9140	26.375	0.044269	21.20	60.621	11.209	53233101.401086	3	283.7375	4.52976e-05	2.08362e-03
2024/01/14	10:03:39	ok	ok	282.9280	26.384	0.044269	21.11	60.749	11.177	49077250.044471	12	282.9551	5.30075e-05	2.02061e-04
2024/01/14	10:08:39	ok	ok	282.8800	26.381	0.044269	20.98	60.891	11.119	48217031.168446	14	282.9241	5.00680e-05	2.64649e-04
2024/01/14	10:13:39	ok	ok	282.9260	26.381	0.044269	20.97	60.836	11.100	48424503.627755	11	282.9425	5.26373e-05	2.79679e-04
2024/01/14	10:18:39	ok	ok	282.9420	26.389	0.044269	21.00	60.812	11.114	47585369.693171	12	282.9659	5.23210e-05	2.23731e-04
2024/01/14	10:23:39	ok	ok	282.9940	26.394	0.044269	21.10	60.644	11.149	46661489.480481	11	283.0139	5.42741e-05	2.37366e-04
2024/01/14	10:28:39	ok	ok	283.0480	26.399	0.044269	21.17	60.575	11.181	48691104.536288	12	283.0863	5.22690e-05	2.34457e-04
2024/01/14	10:33:39	ok	ok	283.1200	26.410	0.044269	21.27	60.502	11.232	53501621.021080	5	229.5613	7.97897e-04	1.16559e-02
2024/01/14	10:38:39	ok	ok	283.0740	26.402	0.044269	21.31	60.488	11.257	47232718.983454	12	283.1362	5.14896e-05	2.01412e-04
2024/01/14	10:43:39	ok	ok	283.1440	26.421	0.044269	21.37	60.468	11.290	47583764.964896	12	283.1544	5.39310e-05	2.85000e-04
2024/01/14	10:48:39	ok	ok	283.1820	26.427	0.044269	21.37	60.459	11.288	47205290.934810	12	283.2091	5.23683e-05	2.93667e-04
2024/01/14	10:53:39	ok	ok	283.2120	26.430	0.044269	21.42	60.418	11.317	45738337.085799	10	283.2468	5.40954e-05	2.33220e-04
2024/01/14	10:58:39	ok	ok	283.2400	26.436	0.044269	21.45	60.464	11.345	47247082.853753	11	283.2715	5.45580e-05	3.43219e-04
2024/01/14	11:03:39	ok	ok	283.3180	26.435	0.044269	21.47	60.446	11.350	52879936.214648	3	234.7998	-1.87478e-04	1.82596e-02
2024/01/14	11:08:39	ok	ok	283.2720	26.438	0.044269	21.50	60.461	11.373	48291766.898239	12	283.3078	5.20860e-05	3.05888e-04
2024/01/14	11:13:39	ok	ok	283.3120	26.446	0.044269	21.54	60.478	11.404	48259227.932116	12	283.3437	5.33780e-05	2.51927e-04
2024/01/14	11:18:39	ok	ok	283.3260	26.454	0.044269	21.58	60.464	11.429	47833596.252648	10	283.3272	5.58857e-05	2.87631e-04
2024/01/14	11:23:39	ok	ok	283.3360	26.454	0.044269	21.61	60.418	11.440	46745635.932516	12	283.3908	5.23472e-05	3.33271e-04
2024/01/14	11:28:39	ok	ok	283.3260	26.455	0.044269	21.60	60.487	11.444	46041369.004876	12	283.3844	5.37235e-05	3.51559e-04
2024/01/14	11:33:39	ok	ok	283.3460	26.458	0.044269	21.62	60.441	11.453	46890076.117028	12	283.3940	5.30609e-05	2.88678e-04
2024/01/14	11:38:39	ok	ok	283.3760	26.459	0.044269	21.67	60.447	11.483	49651903.841671	12	283.4144	5.47510e-05	2.92637e-04
2024/01/14	11:43:39	ok	ok	283.3840	26.466	0.044269	21.71	60.456	11.513	47670383.484126	12	283.4393	5.38135e-05	3.18245e-04
2024/01/14	11:48:39	ok	ok	283.3600	26.458	0.044269	21.55	60.735	11.461	46733797.969916	12	283.3875	5.38678e-05	2.75908e-04
2024/01/14	11:53:39	ok	ok	283.3180	26.454	0.044269	21.48	60.763	11.419	48007925.974023	12	283.3701	5.32603e-05	3.17751e-04
2024/01/14	11:58:39	ok	ok	283.3500	26.463	0.044269	21.48	60.652	11.398	50119927.219205	11	283.4114	5.39160e-05	2.96559e-04
2024/01/14	12:03:39	ok	ok	283.3860	26.470	0.044269	21.61	60.510	11.457	49372394.640575	12	283.4540	5.32198e-05	3.73518e-04
2024/01/14	12:08:39	ok	ok	283.4120	26.480	0.044269	21.70	60.404	11.494	51229212.323734	10	283.4964	5.36748e-05	4.20342e-04
2024/01/14	12:13:39	ok	ok	283.4580	26.483	0.044269	21.75	60.401	11.531	49777057.641053	11	283.4922	5.40307e-05	3.91312e-04
2024/01/14	12:18:39	ok	ok	283.4680	26.485	0.044269	21.77	60.404	11.540	49193253.523997	11	283.5193	5.49737e-05	3.77268e-04
2024/01/14	12:23:39	--	ok	283.5020	26.488	0.044269	21.82	60.424	11.581	49410841.399279	9	283.5912	5.31394e-05	2.68607e-04
2024/01/14	12:23:46	ok	ok	282.9600	26.390	0.044239	21.81	60.414	11.570	50749964.287345	12	282.9745	5.49953e-05	2.29689e-04
2024/01/14	12:28:45	ok	ok	283.0400	26.407	0.044239	21.89	60.418	11.628	51165743.630514	10	283.1283	5.25609e-05	3.04201e-04
2024/01/14	12:33:45	ok	ok	283.0420	26.406	0.044239	21.88	60.351	11.605	53469798.393076	10	283.1127	5.26476e-05	1.81629e-04
2024/01/14	12:38:45	ok	ok	283.0720	26.415	0.044239	21.92	60.381	11.639	51140933.208396	9	283.1678	5.26682e-05	1.80039e-04
2024/01/14	12:43:45	ok	ok	283.1120	26.421	0.044239	21.95	60.406	11.664	52398461.819461	12	283.1340	5.31971e-05	2.07264e-04
2024/01/14	12:48:45	ok	ok	283.1340	26.425	0.044239	21.95	60.436	11.670	50564874.698701	9	283.1996	5.20467e-05	1.59592e-04
2024/01/14	12:53:45	ok	ok	283.1420	26.426	0.044239	21.99	60.446	11.700	52230459.872741	11	283.1996	5.07601e-05	2.11810e-04
2024/01/14	12:58:45	ok	ok	283.1780	26.434	0.044239	22.02	60.429	11.715	52679603.786760	12	283.1982	5.47747e-05	2.58592e-04
2024/01/14	13:03:45	ok	ok	283.2060	26.435	0.044239	22.08	60.388	11.746	52477511.082740	10	283.2205	5.41690e-05	5.26529e-04
2024/01/14	13:08:45	ok	ok	283.2140	26.439	0.044239	22.06	60.415	11.741	51699044.769081	12	283.2692	5.27168e-05	2.66066e-04
2024/01/14	13:13:45	ok	ok	283.0940	26.403	0.044239	21.71	60.978	11.612	51523948.800554	10	283.1865	5.25644e-05	2.02067e-04
2024/01/14	13:18:45	ok	ok	282.9540	26.368	0.044239	21.30	61.201	11.381	54712057.319845	11	283.0002	5.27390e-05	2.89291e-04
2024/01/14	13:23:45	ok	ok	282.8700	26.355	0.044239	21.06	61.169	11.216	54893721.022625	11	282.9007	5.40824e-05	2.24450e-04
2024/01/14	13:28:45	ok	ok	282.7920	26.345	0.044239	20.84	61.280	11.098	54723422.640451	12	282.8403	5.41357e-05	2.39577e-04
2024/01/14	13:33:45	ok	ok	282.7500	26.349	0.044239	20.69	61.265	10.996	54691051.710979	10	282.7968	5.23886e-05	1.86326e-04
2024/01/14	13:38:45	ok	ok	282.6660	26.331	0.044239	20.58	61.285	10.928	54649623.489016	10	282.7261	5.39743e-05	2.10821e-04
2024/01/14	13:43:45	ok	ok	282.6680	26.330	0.044239	20.52	61.338	10.900	55634526.471907	12	282.7126	5.26358e-05	2.24840e-04
2024/01/14	13:48:45	ok	ok	282.6160	26.327	0.044239	20.36	61.430	10.818	53927259.757193	11	282.6573	5.29769e-05	2.03996e-04
2024/01/14	13:53:45	ok	ok	282.5080	26.305	0.044239	20.12	61.617	10.700	55959696.318167	11	282.5690	5.13854e-05	1.70086e-04
2024/01/14	13:58:45	--	ok	282.4840	26.303	0.044239	20.02	61.633	10.641	54490103.987716	11	282.5157	5.30299e-05	2.01360e-04
2024/01/14	13:58:52	ok	ok	283.0400	26.393	0.044268	20.04	61.665	10.655	51020874.864481	13	283.0666	5.29729e-05	2.37718e-04
2024/01/14	14:03:51	ok	ok	282.9640	26.382	0.044268	20.02	61.408	10.602	55784429.104527	13	283.0161	5.26021e-05	2.63760e-04
2024/01/14	14:08:51	ok	ok	282.9780	26.389	0.044268	20.08	61.367	10.630	58161825.398187	12	283.0124	5.19695e-05	2.83435e-04
2024/01/14	14:13:51	ok	ok	282.9440	26.375	0.044268	19.99	61.375	10.579	56664171.474852	12	282.9886	5.26463e-05	2.85135e-04
2024/01/14	14:18:51	ok	ok	282.9460	26.371	0.044268	20.01	61.276	10.571	57426312.605206	12	282.9859	5.32435e-05	2.90729e-04
2024/01/14	14:23:51	ok	ok	282.9080	26.371	0.044268	19.96	61.311	10.549	57713369.281871	11	282.9339	5.42705e-05	3.02810e-04
2024/01/14	14:28:51	ok	ok	282.9120	26.370	0.044268	19.93	61.326	10.534	57446989.796839	12	282.9360	5.28030e-05	2.84704e-04
2024/01/14	14:33:51	ok	ok	282.8860	26.365	0.044268	19.95	61.297	10.537	58392801.883764	13	282.9236	5.31118e-05	2.77694e-04
2024/01/14	14:38:51	ok	ok	282.9120	26.366	0.044268	19.91	61.321	10.517	58702832.841401	12	282.9614	5.41458e-05	2.66592e-04
2024/01/14	14:43:51	ok	ok	282.8960	26.357	0.044268	19.86	61.326	10.491	56045763.181074	12	282.9492	5.28660e-05	2.82704e-04
2024/01/14	14:48:51	ok	ok	282.9160	26.359	0.044268	19.88	61.297	10.494	58771902.127033	5	283.7019	5.37804e-05	2.32948e-03
2024/01/14	14:53:51	ok	ok	282.8860	26.357	0.044268	19.85	61.262	10.470	57180732.470612	11	282.9113	5.40755e-05	2.81663e-04
2024/01/14	14:58:51	ok	ok	282.8820	26.357	0.044268	19.84	61.381	10.482	55712683.790032	9	282.9753	5.13311e-05	2.02326e-04
2024/01/14	15:03:51	ok	ok	282.8560	26.352	0.044268	19.75	61.379	10.430	56031624.132222	10	282.9318	5.20587e-05	2.49248e-04
2024/01/14	15:08:51	ok	ok	282.7940	26.335	0.044268	19.64	61.614	10.401	55358373.110108	10	282.8720	5.29577e-05	2.32113e-04
2024/01/14	15:13:51	ok	ok	282.7860	26.344	0.044268	19.53	61.682	10.344	54975798.361127	9	282.8654	5.35016e-05	2.24630e-04
2024/01/14	15:18:51	ok	ok	282.7360	26.333	0.044268	19.48	61.633	10.310	54701137.765109	12	282.8257	4.92671e-05	2.35751e-04
2024/01/14	15:23:51	ok	ok	282.8060	26.342	0.044268	19.53	61.477	10.310	54973484.499011	11	282.8526	5.37666e-05	3.05502e-04
2024/01/14	15:28:51	ok	ok	282.7780	26.338	0.044268	19.55	61.370	10.308	57021575.504423	11	282.7879	5.51039e-05	3.10030e-04
2024/01/14	15:33:51	ok	ok	282.8160	26.341	0.044268	19.57	61.393	10.322	55229419.369082	11	282.8411	5.36171e-05	3.16662e-04
2024/01/14	15:38:51	ok	ok	282.8080	26.338	0.044268	19.54	61.418	10.308	55093527.604249	10	282.9129	5.17945e-05	2.36595e-04
2024/01/14	15:43:51	ok	ok	282.8180	26.338	0.044268	19.55	61.370	10.308	51514656.081426	11	282.8681	5.32936e-05	3.05842e-04
2024/01/14	15:48:51	ok	ok	282.8400	26.338	0.044268	19.53	61.416	10.300	49705936.616300	9	282.9216	5.26974e-05	2.88320e-04
2024/01/14	15:53:51	ok	ok	282.8340	26.341	0.044268	19.54	61.338	10.295	51712010.199726	8	282.8809	5.71913e-05	3.60191e-04
2024/01/14	15:58:51	ok	ok	282.8380	26.332	0.044268	19.54	61.347	10.296	51528700.257959	12	282.8662	5.34735e-05	3.68379e-04
2024/01/14	16:03:51	ok	ok	282.8260	26.333	0.044268	19.44	61.454	10.255	49804402.313805	11	282.8862	5.30911e-05	3.24448e-04
2024/01/14	16:08:51	ok	ok	282.7860	26.325	0.044268	19.33	61.651	10.220	48244517.712295	11	282.8306	5.46102e-05	3.23927e-04
2024/01/14	16:13:51	ok	ok	282.7500	26.321	0.044268	19.29	61.614	10.188	46507731.192425	12	282.7827	5.42380e-05	3.24692e-04
2024/01/14	16:18:51	--	ok	281.1020	26.320	0.044268	19.20	61.692	10.148	47742886.760530	11	282.8221	5.31866e-05	2.76223e-04
2024/01/14	16:18:58	--	ok	284.6540	26.673	0.044377	19.21	61.663	10.152	44288229.809635	11	284.8454	5.60466e-05	3.48396e-04
2024/01/14	16:19:04	--	ok	281.2300	26.352	0.044283	19.17	61.637	10.123	46517756.570031	11	283.0020	5.54018e-05	4.30504e-04
2024/01/14	16:19:11	ok	ok	282.8260	26.660	0.044383	19.10	61.697	10.090	47360844.185270	11	284.8075	5.13167e-05	2.01068e-04
2024/01/14	16:24:11	ok	ok	282.6480	26.663	0.044383	19.13	61.672	10.104	49617346.835660	11	284.7262	5.42684e-05	2.71283e-04
2024/01/14	16:29:11	ok	ok	282.8480	26.666	0.044383	19.09	61.715	10.085	48549770.759528	11	284.7196	5.51954e-05	3.15537e-04
2024/01/14	16:34:11	ok	ok	282.8380	26.659	0.044383	19.15	61.564	10.102	49269132.780455	9	284.7102	5.57283e-05	2.63857e-04
2024/01/14	16:39:11	ok	ok	282.6580	26.657	0.044383	19.15	61.463	10.085	47345540.777004	10	284.6850	5.47110e-05	4.06510e-04
2024/01/14	16:44:11	ok	ok	282.7080	26.652	0.044383	19.20	61.358	10.093	46981462.643074	9	284.7410	5.35282e-05	2.48346e-04
2024/01/14	16:49:11	ok	ok	282.8420	26.651	0.044383	19.23	61.434	10.123	46361178.583893	9	284.7326	5.59548e-05	2.97892e-04
2024/01/14	16:54:11	ok	ok	282.7640	26.652	0.044383	19.23	61.393	10.117	45070279.493723	10	284.7016	5.44102e-05	2.97882e-04
2024/01/14	16:59:11	ok	ok	282.7060	26.650	0.044383	19.20	61.408	10.102	44183467.400578	8	284.7779	5.22085e-05	3.57870e-04
2024/01/14	17:04:11	--	ok	284.5580	26.649	0.044383	19.18	61.427	10.097	44002484.778069	9	284.7141	5.33385e-05	2.56183e-04
2024/01/14	17:04:18	ok	ok	282.9720	26.362	0.044295	19.23	61.393	10.117	52582942.581522	10	283.0594	5.41008e-05	2.59632e-04
2024/01/14	17:09:17	ok	ok	282.9960	26.366	0.044295	19.06	61.613	10.051	53561365.822811	11	283.0948	5.31671e-05	2.67485e-04
2024/01/14	17:14:17	ok	ok	282.9860	26.368	0.044295	18.97	61.700	10.016	52565765.836931	12	283.0511	5.44957e-05	3.82812e-04
2024/01/14	17:19:17	ok	ok	282.9560	26.360	0.044295	18.91	61.682	9.979	54426047.087273	11	283.0803	5.26431e-05	2.72054e-04
2024/01/14	17:24:17	ok	ok	282.9880	26.365	0.044295	18.86	61.733	9.954	58817348.646429	4	283.6315	6.20564e-05	1.61347e-03
2024/01/14	17:29:17	ok	ok	282.9440	26.366	0.044295	18.73	61.825	9.895	55315516.476821	11	283.0354	5.30995e-05	2.73918e-04
2024/01/14	17:34:17	ok	ok	282.9080	26.358	0.044295	18.69	61.839	9.873	54067403.138539	11	283.0180	5.27506e-05	3.15600e-04
2024/01/14	17:39:17	ok	ok	282.9540	26.360	0.044295	18.75	61.614	9.870	53439738.516870	11	283.0280	5.46024e-05	3.53931e-04
2024/01/14	17:44:17	ok	ok	282.9840	26.364	0.044295	18.89	61.476	9.930	54163230.396761	11	283.0257	5.52343e-05	2.78134e-04
2024/01/14	17:49:17	ok	ok	282.9860	26.370	0.044295	18.91	61.457	9.943	53859269.883664	11	283.0610	5.29955e-05	2.31629e-04
2024/01/14	17:54:17	ok	ok	283.0040	26.369	0.044295	18.90	61.375	9.921	56039551.145885	12	283.0574	5.31063e-05	2.91903e-04
2024/01/14	17:59:17	ok	ok	283.0020	26.367	0.044295	18.91	61.436	9.939	54384961.725446	9	283.1120	5.20285e-05	2.97861e-04
2024/01/14	18:04:17	ok	ok	283.0100	26.366	0.044295	18.96	61.352	9.951	54593694.791425	9	283.0762	5.48128e-05	2.37160e-04
2024/01/14	18:09:17	ok	ok	283.0240	26.369	0.044295	18.94	61.361	9.944	52520319.263546	9	283.1280	5.23284e-05	2.55275e-04
2024/01/14	18:14:17	ok	ok	283.0040	26.368	0.044295	18.83	61.587	9.915	53741449.630792	12	283.0369	5.29651e-05	2.26072e-04
2024/01/14	18:19:17	ok	ok	282.9420	26.354	0.044295	18.70	61.619	9.845	53402872.008057	11	283.0055	5.51341e-05	2.19149e-04
2024/01/14	18:24:17	ok	ok	282.9160	26.352	0.044295	18.62	61.756	9.818	54305782.480558	13	282.9654	5.39232e-05	2.67276e-04
2024/01/14	18:29:17	ok	ok	282.9220	26.352	0.044295	18.60	61.746	9.808	53089987.386264	12	282.9924	5.28129e-05	3.52971e-04
2024/01/14	18:34:17	ok	ok	282.9040	26.355	0.044295	18.55	61.819	9.786	53346344.796028	9	282.9909	5.31797e-05	2.72063e-04
2024/01/14	18:39:17	ok	ok	282.8820	26.346	0.044295	18.50	61.770	9.753	50774537.029559	13	282.9266	5.41163e-05	2.77546e-04
2024/01/14	18:44:17	ok	ok	282.8540	26.340	0.044295	18.48	61.798	9.742	53408877.822198	9	282.9337	5.33201e-05	2.84422e-04
2024/01/14	18:49:17	ok	ok	282.8760	26.345	0.044295	18.49	61.709	9.736	51433738.382685	8	282.9750	5.28955e-05	2.71484e-04
2024/01/14	18:54:17	ok	ok	282.8740	26.353	0.044295	18.46	61.674	9.714	51248143.717600	12	282.9155	5.39581e-05	3.22972e-04
2024/01/14	18:59:17	ok	ok	282.8980	26.355	0.044295	18.55	61.472	9.731	52536072.213008	11	282.9429	5.55492e-05	3.86535e-04
2024/01/14	19:04:17	ok	ok	282.9420	26.353	0.044295	18.59	61.471	9.755	53185376.701115	10	283.0296	5.33434e-05	2.74414e-04
2024/01/14	19:09:17	ok	ok	282.9460	26.356	0.044295	18.60	61.434	9.759	50552852.859934	9	283.0694	5.28224e-05	3.14144e-04
2024/01/14	19:14:17	ok	ok	282.9480	26.351	0.044295	18.59	61.459	9.753	48969669.999518	11	283.0208	5.36491e-05	3.64366e-04
2024/01/14	19:19:17	ok	ok	282.9900	26.358	0.044295	18.65	61.459	9.787	50134671.817328	12	283.0239	5.46806e-05	3.35723e-04
2024/01/14	19:24:17	ok	ok	282.9680	26.355	0.044295	18.63	61.445	9.777	50189658.055853	9	283.1031	5.12041e-05	3.43289e-04
2024/01/14	19:29:17	ok	ok	282.9140	26.352	0.044295	18.52	61.723	9.754	50071846.003173	12	282.9829	5.36028e-05	4.14417e-04
2024/01/14	19:34:17	ok	ok	282.8960	26.341	0.044295	18.43	61.720	9.705	48840753.602889	9	283.0299	5.33316e-05	3.41264e-04
2024/01/14	19:39:17	--	ok	281.0960	26.339	0.044295	18.37	61.761	9.678	44619825.013729	11	282.9290	5.46134e-05	3.46913e-04
2024/01/14	19:39:24	--	ok	284.7400	26.688	0.044402	18.37	61.784	9.682	47560929.923358	10	285.0400	5.42971e-05	3.22239e-04
2024/01/14	19:39:31	--	ok	281.1060	26.346	0.044304	18.31	61.761	9.638	46562452.518505	11	283.0253	5.66835e-05	3.29717e-04
2024/01/14	19:39:37	ok	ok	282.9120	26.684	0.044411	18.16	61.953	9.588	48589572.887159	11	284.9378	5.58277e-05	3.31849e-04
2024/01/14	19:44:37	ok	ok	282.8620	26.688	0.044411	18.33	61.727	9.650	53318731.313748	11	284.9424	5.42778e-05	2.91206e-04
2024/01/14	19:49:37	ok	ok	282.9240	26.687	0.044411	18.33	61.727	9.650	54004881.374220	11	284.9368	5.38141e-05	3.64915e-04
2024/01/14	19:54:37	ok	ok	282.7500	26.681	0.044411	18.29	61.779	9.634	55231947.954923	11	284.8885	5.46653e-05	3.66559e-04
2024/01/14	19:59:37	ok	ok	282.7760	26.677	0.044411	18.25	61.663	9.591	57408418.226744	11	284.8766	5.34987e-05	3.32288e-04
2024/01/14	20:04:37	ok	ok	282.8700	26.666	0.044411	18.19	61.784	9.578	57297170.406389	9	284.9072	5.25146e-05	3.22523e-04
2024/01/14	20:09:37	ok	ok	283.1040	26.666	0.044411	18.16	61.791	9.563	57432263.903897	11	284.8229	5.50764e-05	3.29717e-04
2024/01/14	20:14:37	ok	ok	282.8920	26.655	0.044411	18.09	61.761	9.519	58554099.897815	9	284.8264	5.42501e-05	3.36412e-04
2024/01/14	20:19:37	ok	ok	282.8480	26.655	0.044411	18.05	61.846	9.508	60679176.623997	10	284.8188	5.52744e-05	2.71027e-04
2024/01/14	20:24:37	ok	ok	282.8760	26.649	0.044411	18.02	61.842	9.490	61750394.490333	10	284.7882	5.44046e-05	3.64708e-04
2024/01/14	20:29:37	ok	ok	282.8480	26.650	0.044411	17.98	61.843	9.467	61080769.808412	10	284.7137	5.67888e-05	3.53937e-04
2024/01/14	20:34:37	ok	ok	282.9040	26.646	0.044411	17.97	61.782	9.450	59856346.549567	10	284.7878	5.27100e-05	2.64745e-04
2024/01/14	20:39:37	ok	ok	282.8020	26.647	0.044411	17.98	61.733	9.450	59428534.584892	11	284.6827	5.71482e-05	3.88178e-04
2024/01/14	20:44:37	ok	ok	282.9880	26.694	0.044411	18.42	61.183	9.612	59258124.223565	10	284.9424	5.30273e-05	3.36627e-04
2024/01/14	20:49:37	ok	ok	283.3620	26.718	0.044411	18.84	61.152	9.853	59463223.799133	11	284.9929	5.62188e-05	3.24312e-04
2024/01/14	20:54:37	ok	ok	283.4180	26.729	0.044411	19.09	61.109	9.986	65260573.935268	3	285.4059	5.90785e-05	1.00594e-03
2024/01/14	20:59:37	ok	ok	283.3040	26.741	0.044411	19.25	61.042	10.075	58620088.882091	10	285.2100	5.32310e-05	2.82127e-04
2024/01/14	21:04:37	ok	ok	283.3140	26.746	0.044411	19.43	60.977	10.167	58000723.722827	10	285.2582	5.53344e-05	3.98797e-04
2024/01/14	21:09:37	ok	ok	283.4420	26.752	0.044411	19.51	60.987	10.218	56980299.441479	11	285.2831	5.44737e-05	2.86152e-04
2024/01/14	21:14:37	--	ok	283.6760	26.765	0.044411	19.64	60.955	10.290	62777976.716843	2	285.2300	6.99343e-05	3.15105e-16
2024/01/14	21:14:44	ok	ok	283.2120	26.634	0.044373	19.64	60.987	10.295	51836798.187494	2	284.5467	6.28470e-05	1.41258e-16
2024/01/14	21:19:43	ok	ok	282.9540	26.650	0.044373	19.74	60.922	10.344	50365852.820326	11	284.6904	5.44846e-05	2.97277e-04
2024/01/14	21:24:43	ok	ok	282.5960	26.656	0.044373	19.79	60.951	10.383	50004448.204254	9	284.8011	5.37110e-05	2.74389e-04
2024/01/14	21:29:43	ok	ok	282.9380	26.656	0.044373	19.82	60.945	10.400	50096113.815874	10	284.8076	5.20495e-05	2.41321e-04
2024/01/14	21:34:43	ok	ok	283.1140	26.670	0.044373	19.89	60.932	10.440	49859062.490822	11	284.8262	5.38318e-05	3.08024e-04
2024/01/14	21:39:43	ok	ok	283.1920	26.673	0.044373	19.93	60.919	10.464	49605375.634379	9	284.9287	5.16889e-05	3.28367e-04
2024/01/14	21:44:43	ok	ok	283.2500	26.677	0.044373	19.99	60.908	10.498	53532132.987149	3	285.1971	6.83308e-05	1.23275e-03
2024/01/14	21:49:43	ok	ok	283.0020	26.688	0.044373	20.15	60.697	10.557	48804067.413332	9	285.0077	5.30883e-05	3.57954e-04
2024/01/14	21:54:43	ok	ok	283.0620	26.709	0.044373	20.33	60.562	10.647	46969949.862575	9	285.0186	5.29477e-05	2.73309e-04
2024/01/14	21:59:43	ok	ok	283.4660	26.716	0.044373	20.49	60.446	10.723	45867550.200558	9	285.0633	5.41760e-05	2.86138e-04
2024/01/14	22:04:43	--	ok	284.7860	26.723	0.044373	20.52	60.594	10.768	46950344.940425	10	285.1049	5.27843e-05	3.65522e-04
2024/01/14	22:04:50	--	ok	281.4260	26.370	0.044269	20.52	60.565	10.763	48208400.511521	10	283.0835	5.46204e-05	4.14649e-04
2024/01/14	22:04:56	ok	ok	282.7580	26.650	0.04436	20.44	60.560	10.717	51323497.670479	10	284.7355	5.52162e-05	2.65871e-04
2024/01/14	22:09:56	ok	ok	283.2880	26.681	0.04436	20.60	60.569	10.819	52966056.124201	5	285.0901	6.58921e-05	1.50637e-03
2024/01/14	22:14:56	ok	ok	283.3300	26.691	0.04436	20.66	60.557	10.852	52143326.788509	5	285.7487	5.47784e-05	2.01122e-03
2024/01/14	22:19:56	ok	ok	282.6780	26.683	0.04436	20.54	60.793	10.820	49959957.212331	8	284.8487	5.56543e-05	2.49735e-04
2024/01/14	22:24:56	ok	ok	282.8300	26.680	0.04436	20.46	60.877	10.783	46739570.145330	9	284.8308	5.41366e-05	3.12025e-04
2024/01/14	22:29:56	ok	ok	282.8460	26.679	0.04436	20.42	60.954	10.770	47168181.292354	10	284.8306	5.31432e-05	2.99678e-04
2024/01/14	22:34:56	ok	ok	282.7100	26.684	0.04436	20.43	60.923	10.773	45972046.707866	10	284.8123	5.41779e-05	2.66558e-04
2024/01/14	22:39:56	ok	ok	282.9280	26.683	0.04436	20.37	60.926	10.738	46739778.678051	8	284.8845	5.21932e-05	3.07452e-04
2024/01/14	22:44:56	--	ok	284.5540	26.684	0.04436	20.39	60.949	10.750	44959950.545316	10	284.8132	5.41330e-05	3.34602e-04
2024/01/14	22:45:02	ok	ok	283.0840	26.394	0.044271	20.37	60.935	10.740	51291823.084485	4	282.8899	7.49735e-05	2.93938e-04
2024/01/14	22:50:02	ok	ok	283.2100	26.425	0.044271	20.37	60.873	10.729	50001318.678922	12	283.2453	5.37194e-05	3.00660e-04
2024/01/14	22:55:02	ok	ok	283.2240	26.429	0.044271	20.39	60.928	10.747	51756894.821782	13	283.2358	5.52560e-05	2.96124e-04
2024/01/14	23:00:02	ok	ok	283.2500	26.431	0.044271	20.36	60.912	10.727	50234615.330784	12	283.2852	5.36147e-05	2.58858e-04
2024/01/14	23:05:02	ok	ok	283.2700	26.438	0.044271	20.39	60.845	10.732	56188751.109910	4	284.2308	3.47004e-05	1.84160e-03
2024/01/14	23:10:02	ok	ok	283.2860	26.439	0.044271	20.42	60.932	10.766	48121854.143921	11	283.3231	5.36476e-05	2.86879e-04
2024/01/14	23:15:02	ok	ok	283.3360	26.450	0.044271	20.50	60.694	10.777	50618145.145176	11	283.3979	5.34756e-05	3.01523e-04
2024/01/14	23:20:02	ok	ok	283.4000	26.466	0.044271	20.64	60.565	10.843	51507008.441596	10	283.4687	5.42995e-05	2.29752e-04
2024/01/14	23:25:02	ok	ok	283.4440	26.474	0.044271	20.74	60.491	10.892	54406405.606001	11	283.4830	5.51942e-05	2.12439e-04
2024/01/14	23:30:02	ok	ok	283.4840	26.482	0.044271	20.83	60.465	10.942	50754652.193450	10	283.5269	5.41068e-05	3.05868e-04
2024/01/14	23:35:02	--	ok	283.5100	26.483	0.044271	20.86	60.574	10.980	52309738.821614	9	283.6127	5.14177e-05	2.27017e-04
2024/01/14	23:35:08	ok	ok	282.9600	26.382	0.044241	20.90	60.510	10.996	53795076.020859	12	283.0291	4.94077e-05	2.21870e-04
2024/01/14	23:40:08	ok	ok	283.0220	26.397	0.044241	20.93	60.534	11.017	53289664.768431	11	283.0772	5.22982e-05	3.26906e-04
2024/01/14	23:45:08	ok	ok	283.0000	26.387	0.044241	20.82	60.729	10.981	54223292.712837	12	283.0480	5.36103e-05	2.34157e-04
2024/01/14	23:50:08	ok	ok	282.9940	26.388	0.044241	20.73	60.804	10.940	53243480.853071	11	283.0372	5.32379e-05	2.29658e-04
2024/01/14	23:55:08	ok	ok	282.9680	26.385	0.044241	20.69	60.798	10.912	55561515.049222	8	282.9987	5.40962e-05	2.25645e-04
2024/01/15	00:00:08	ok	ok	282.9600	26.390	0.044241	20.62	60.845	10.877	55300514.179159	12	283.0121	5.30215e-05	2.74540e-04
2024/01/15	00:05:08	ok	ok	282.9820	26.386	0.044241	20.63	60.848	10.885	53901738.402740	12	283.0397	5.36653e-05	2.50106e-04
2024/01/15	00:10:08	ok	ok	282.9360	26.382	0.044241	20.53	60.909	10.832	54983635.345381	12	283.0167	4.95027e-05	2.22731e-04
2024/01/15	00:15:08	ok	ok	282.9700	26.390	0.044241	20.53	60.922	10.834	54834158.467344	9	283.0330	5.33289e-05	2.05634e-04
2024/01/15	00:20:08	ok	ok	282.9620	26.389	0.044241	20.52	60.880	10.819	54313948.047802	9	283.0837	5.13479e-05	3.11735e-04
2024/01/15	00:25:08	ok	ok	282.9600	26.385	0.044241	20.44	60.908	10.778	52963038.092217	9	283.0110	5.40060e-05	2.77195e-04
2024/01/15	00:30:08	ok	ok	282.9480	26.387	0.044241	20.43	60.914	10.771	51992138.632924	11	283.0110	5.26003e-05	2.03038e-04
2024/01/15	00:35:08	ok	ok	282.9880	26.387	0.044241	20.43	60.853	10.760	56827368.890934	2	282.9817	6.35479e-05	3.17608e-16
2024/01/15	00:40:08	ok	ok	282.9520	26.383	0.044241	20.37	60.935	10.740	49622487.593731	10	283.0164	5.31335e-05	3.15333e-04
2024/01/15	00:45:08	ok	ok	282.9760	26.382	0.044241	20.35	60.931	10.720	52837612.777389	2	282.9242	7.43485e-05	8.03656e-16
2024/01/15	00:50:08	ok	ok	282.9140	26.383	0.044241	20.33	60.946	10.715	49582178.023199	12	283.0027	4.92392e-05	2.58332e-04
2024/01/15	00:55:08	ok	ok	282.9420	26.383	0.044241	20.29	60.940	10.687	48911841.449137	10	283.0135	5.20452e-05	3.20966e-04
2024/01/15	01:00:08	ok	ok	282.9320	26.380	0.044241	20.25	60.905	10.654	47096761.390824	12	282.9646	5.42148e-05	3.38716e-04
2024/01/15	01:05:08	ok	ok	282.9240	26.382	0.044241	20.22	60.981	10.651	47455826.707335	10	282.9748	5.48882e-05	2.84703e-04
2024/01/15	01:10:08	ok	ok	282.9340	26.379	0.044241	20.23	60.880	10.642	45727533.693068	12	282.9705	5.30856e-05	2.53729e-04
2024/01/15	01:15:08	ok	ok	282.9280	26.379	0.044241	20.15	60.919	10.595	46953068.835134	9	282.9822	5.48263e-05	2.76772e-04
2024/01/15	01:20:08	ok	ok	282.9260	26.386	0.044241	20.15	60.951	10.601	47519684.403355	9	282.9968	5.25623e-05	2.20359e-04
2024/01/15	01:25:08	ok	ok	282.8840	26.380	0.044241	20.11	60.923	10.571	48651030.682914	11	282.9831	4.98160e-05	1.93364e-04
2024/01/15	01:30:08	ok	ok	282.9120	26.381	0.044241	20.12	60.935	10.582	49882059.810917	10	283.0167	5.14728e-05	2.74922e-04
2024/01/15	01:35:08	ok	ok	282.9260	26.380	0.044241	20.08	60.880	10.546	53323684.130389	2	282.9367	6.44804e-05	1.42061e-16
2024/01/15	01:40:08	ok	ok	282.8840	26.376	0.044241	20.04	60.964	10.534	50836994.816468	10	282.9579	5.31171e-05	1.90126e-04
2024/01/15	01:45:08	ok	ok	282.8760	26.376	0.044241	20.02	60.941	10.522	52050649.348155	10	282.9698	5.28140e-05	2.07099e-04
2024/01/15	01:50:08	ok	ok	282.8860	26.378	0.044241	20.01	60.890	10.505	49221325.800256	10	282.9504	5.27181e-05	2.24759e-04
2024/01/15	01:55:08	ok	ok	282.8780	26.376	0.044241	19.98	60.914	10.491	51842253.765047	11	282.9846	5.15598e-05	2.12510e-04
2024/01/15	02:00:08	ok	ok	282.8980	26.374	0.044241	19.96	60.841	10.468	54195272.103433	6	283.6205	5.34987e-05	2.28373e-03
2024/01/15	02:05:08	ok	ok	282.8800	26.374	0.044241	19.95	60.922	10.473	49942308.030106	10	282.9574	5.22251e-05	2.70991e-04
2024/01/15	02:10:08	ok	ok	282.8800	26.377	0.044241	19.91	60.855	10.437	51027272.626709	8	282.9476	5.14344e-05	2.24498e-04
2024/01/15	02:15:08	ok	ok	282.8580	26.374	0.044241	19.89	60.873	10.430	51536084.502075	11	282.8946	5.31794e-05	2.81540e-04
2024/01/15	02:20:08	ok	ok	282.8660	26.376	0.044241	19.86	60.868	10.413	51543806.401986	11	282.8941	5.39790e-05	3.10457e-04
2024/01/15	02:25:08	ok	ok	282.8640	26.371	0.044241	19.84	60.873	10.396	50256418.564546	11	282.8991	5.40118e-05	2.63631e-04
2024/01/15	02:30:08	ok	ok	282.8540	26.372	0.044241	19.79	60.908	10.376	51991140.433268	10	282.9285	5.17809e-05	2.51238e-04
2024/01/15	02:35:08	ok	ok	282.8460	26.369	0.044241	19.79	60.908	10.376	52821206.398603	8	282.9146	5.29273e-05	1.79131e-04
2024/01/15	02:40:08	ok	ok	282.8460	26.368	0.044241	19.77	60.855	10.350	52103085.918277	12	282.8900	5.32594e-05	2.90986e-04
2024/01/15	02:45:08	ok	ok	282.8340	26.373	0.044241	19.69	60.832	10.303	51441091.878527	12	282.8725	5.30911e-05	2.53728e-04
2024/01/15	02:50:08	ok	ok	282.8520	26.369	0.044241	19.75	60.809	10.333	49837795.807352	9	282.9267	5.23703e-05	2.50193e-04
2024/01/15	02:55:08	ok	ok	282.8440	26.368	0.044241	19.72	60.818	10.318	51822240.874829	10	282.9088	5.28716e-05	2.00475e-04
2024/01/15	03:00:08	ok	ok	282.8280	26.364	0.044241	19.68	60.800	10.289	50126201.201646	10	282.8982	5.39692e-05	2.48329e-04
2024/01/15	03:05:08	ok	ok	282.8260	26.366	0.044241	19.68	60.800	10.289	50888194.080109	12	282.8629	5.47219e-05	2.82970e-04
2024/01/15	03:10:08	ok	ok	282.8320	26.367	0.044241	19.69	60.793	10.296	51312290.746412	9	282.9100	5.32392e-05	2.62977e-04
2024/01/15	03:15:08	ok	ok	282.8260	26.367	0.044241	19.62	60.790	10.254	53708143.994337	10	282.8978	5.39981e-05	2.64917e-04
2024/01/15	03:20:08	ok	ok	282.8240	26.366	0.044241	19.62	60.763	10.249	51374915.181339	12	282.9080	5.02268e-05	2.69327e-04
2024/01/15	03:25:08	ok	ok	282.8380	26.367	0.044241	19.61	60.771	10.241	50963297.663849	11	282.8970	5.28634e-05	2.27059e-04
2024/01/15	03:30:08	ok	ok	282.8240	26.367	0.044241	19.58	60.745	10.221	48377898.430651	10	282.8916	5.42397e-05	2.99834e-04
2024/01/15	03:35:08	ok	ok	282.8160	26.365	0.044241	19.58	60.757	10.223	52753133.421207	12	282.8751	5.12836e-05	2.15004e-04
2024/01/15	03:40:08	ok	ok	282.8320	26.366	0.044241	19.57	60.734	10.211	50484696.367251	10	282.8513	5.48599e-05	3.54365e-04
2024/01/15	03:45:08	ok	ok	282.8160	26.367	0.044241	19.55	60.731	10.201	51015649.665633	11	282.8711	5.33035e-05	2.62379e-04
2024/01/15	03:50:08	ok	ok	282.8140	26.365	0.044241	19.54	60.749	10.196	51435810.527830	12	282.8535	5.34811e-05	2.73670e-04
2024/01/15	03:55:08	ok	ok	282.8160	26.363	0.044241	19.53	60.717	10.183	51001451.840727	9	282.9074	5.28725e-05	1.94377e-04
2024/01/15	04:00:08	ok	ok	282.8180	26.361	0.044241	19.53	60.665	10.174	49167132.752175	12	282.8702	5.25331e-05	2.76189e-04
2024/01/15	04:05:08	ok	ok	282.8240	26.362	0.044241	19.51	60.706	10.171	55919431.586876	2	282.8933	5.75620e-05	2.84166e-16
2024/01/15	04:10:08	ok	ok	282.8200	26.358	0.044241	19.47	60.708	10.148	54108712.520978	3	243.3303	-1.64024e-03	2.23918e-02
2024/01/15	04:15:08	ok	ok	282.8060	26.363	0.044241	19.47	60.708	10.148	48276875.304557	12	282.8334	5.38104e-05	2.95969e-04
2024/01/15	04:20:08	ok	ok	282.8060	26.362	0.044241	19.44	60.665	10.123	50374778.448699	11	282.8619	5.32212e-05	2.32371e-04
2024/01/15	04:25:08	ok	ok	282.8020	26.363	0.044241	19.43	60.630	10.109	51258462.776237	11	282.8363	5.39659e-05	3.18237e-04
2024/01/15	04:30:08	ok	ok	282.7960	26.360	0.044241	19.44	60.633	10.118	50510154.322275	11	282.8280	5.28837e-05	2.79950e-04
2024/01/15	04:35:08	ok	ok	282.7960	26.358	0.044241	19.35	60.684	10.075	54086033.211608	2	282.7433	7.82391e-05	5.12560e-16
2024/01/15	04:40:08	ok	ok	282.7780	26.361	0.044241	19.37	60.635	10.077	51566788.413517	11	282.8248	5.22189e-05	3.03592e-04
2024/01/15	04:45:08	ok	ok	282.7940	26.355	0.044241	19.34	60.620	10.057	49064675.165175	12	282.8293	5.38984e-05	2.82285e-04
2024/01/15	04:50:08	ok	ok	282.7840	26.363	0.044241	19.34	60.630	10.059	50581173.944052	12	282.7951	5.48535e-05	1.65821e-04
2024/01/15	04:55:08	ok	ok	282.7840	26.361	0.044241	19.31	60.647	10.044	50703326.091036	10	282.8562	5.35724e-05	2.35803e-04
2024/01/15	05:00:08	ok	ok	282.7980	26.360	0.044241	19.30	60.574	10.024	55623704.918000	4	284.3234	4.10924e-05	3.44645e-03
2024/01/15	05:05:08	ok	ok	282.7880	26.355	0.044241	19.29	60.630	10.025	49397067.307786	9	282.8780	5.19540e-05	2.36858e-04
2024/01/15	05:10:08	ok	ok	282.7980	26.356	0.044241	19.25	60.647	10.009	53818295.636414	2	271.6278	-8.60504e-03	1.19531e-15
2024/01/15	05:15:08	ok	ok	282.7920	26.356	0.044241	19.24	60.624	9.998	48525139.539102	10	282.8668	5.28471e-05	2.22662e-04
2024/01/15	05:20:08	ok	ok	282.7700	26.357	0.044241	19.21	60.601	9.977	48419769.458688	9	282.8446	5.25599e-05	2.53342e-04
2024/01/15	05:25:08	ok	ok	282.7820	26.355	0.044241	19.20	60.589	9.967	49670729.027116	9	282.8481	5.23312e-05	2.02009e-04
2024/01/15	05:30:08	ok	ok	282.7780	26.355	0.044241	19.17	60.574	9.949	48816475.703510	12	282.8519	5.12018e-05	2.74148e-04
2024/01/15	05:35:08	ok	ok	282.7680	26.350	0.044241	19.14	60.621	9.939	44696415.928764	10	282.8525	5.28927e-05	1.96109e-04
2024/01/15	05:40:08	ok	ok	282.7980	26.347	0.044241	19.13	60.598	9.928	43099267.930006	9	282.8716	5.16240e-05	2.03756e-04
2024/01/15	05:45:08	ok	ok	282.8020	26.348	0.044241	19.10	60.603	9.911	42834512.660818	11	282.8227	5.43760e-05	2.95806e-04
2024/01/15	05:50:08	--	ok	281.1520	26.346	0.044241	19.09	60.583	9.900	43601095.538742	9	282.8841	5.27528e-05	2.52759e-04
2024/01/15	05:50:15	ok	ok	282.8460	26.691	0.044346	19.09	60.574	9.899	50078267.910562	9	284.8948	5.25601e-05	2.85846e-04
2024/01/15	05:55:14	ok	ok	282.9240	26.662	0.044346	19.07	60.580	9.892	54253860.130896	9	284.7019	5.35561e-05	3.24827e-04
2024/01/15	06:00:14	ok	ok	282.9840	26.654	0.044346	19.04	60.587	9.876	56430265.784229	9	284.6874	5.35095e-05	3.59644e-04
2024/01/15	06:05:14	ok	ok	282.9260	26.658	0.044346	19.03	60.565	9.865	58264131.738829	11	284.5914	5.54412e-05	3.62947e-04
2024/01/15	06:10:14	ok	ok	282.9760	26.649	0.044346	18.94	60.592	9.820	61156930.342754	11	284.5833	5.57450e-05	3.98110e-04
2024/01/15	06:15:14	ok	ok	282.9380	26.648	0.044346	18.91	60.607	9.805	62915220.460343	9	284.5981	5.55592e-05	2.25516e-04
2024/01/15	06:20:14	ok	ok	282.8840	26.640	0.044346	18.91	60.578	9.800	64445494.320718	10	284.5286	5.71127e-05	4.41317e-04
2024/01/15	06:25:14	ok	ok	282.9680	26.643	0.044346	18.87	60.551	9.773	66312891.421940	9	284.6067	5.50213e-05	2.87934e-04
2024/01/15	06:30:14	ok	ok	283.1440	26.642	0.044346	18.86	60.560	9.765	70269283.963937	5	285.2034	5.67614e-05	2.52726e-03
2024/01/15	06:35:14	ok	ok	283.0560	26.641	0.044346	18.86	60.539	9.762	63937632.748509	10	284.5529	5.54913e-05	2.91197e-04
2024/01/15	06:40:14	ok	ok	282.9400	26.637	0.044346	18.84	60.507	9.749	64387831.990966	8	284.5822	5.39606e-05	3.25570e-04
2024/01/15	06:45:14	ok	ok	283.0680	26.634	0.044346	18.79	60.539	9.722	67262086.667093	4	284.4226	6.68747e-05	3.39803e-04
2024/01/15	06:50:14	ok	ok	283.0320	26.632	0.044346	18.82	60.502	9.731	64652760.311679	11	284.5082	5.58119e-05	4.19089e-04
2024/01/15	06:55:14	ok	ok	283.0480	26.633	0.044346	18.76	60.493	9.698	69771583.530335	4	284.9881	6.35954e-05	1.59320e-03
2024/01/15	07:00:14	ok	ok	282.8540	26.631	0.044346	18.75	60.543	9.698	62417942.567646	11	284.4478	5.53281e-05	3.55528e-04
2024/01/15	07:05:14	ok	ok	282.9920	26.631	0.044346	18.75	60.441	9.682	64613334.591450	6	284.9535	6.12393e-05	2.60522e-03
2024/01/15	07:10:14	ok	ok	282.7860	26.626	0.044346	18.72	60.507	9.675	56694632.181694	9	284.4996	5.36329e-05	3.28506e-04
2024/01/15	07:15:14	ok	ok	282.7680	26.628	0.044346	18.68	60.493	9.650	59344611.357554	9	284.5057	5.41473e-05	3.26279e-04
2024/01/15	07:20:14	ok	ok	283.0200	26.622	0.044346	18.68	60.432	9.640	66373108.849989	5	284.7222	6.69843e-05	1.53735e-03
2024/01/15	07:25:14	ok	ok	283.1100	26.627	0.044346	18.68	60.432	9.640	64152861.713569	5	284.4551	7.30951e-05	3.98796e-04
2024/01/15	07:30:14	ok	ok	282.7560	26.624	0.044346	18.68	60.381	9.632	59754254.930329	9	284.4837	5.44594e-05	2.36896e-04
2024/01/15	07:35:14	ok	ok	282.7920	26.621	0.044346	18.68	60.381	9.632	57852214.487786	10	284.4617	5.50120e-05	2.43361e-04
2024/01/15	07:40:14	ok	ok	282.5780	26.621	0.044346	18.65	60.368	9.614	51554028.195681	10	284.4589	5.40711e-05	2.74053e-04
2024/01/15	07:45:14	ok	ok	282.7520	26.620	0.044346	18.65	60.418	9.622	55803842.386620	8	284.4758	5.34760e-05	3.12249e-04
2024/01/15	07:50:14	ok	ok	282.8140	26.624	0.044346	18.66	60.378	9.623	56073670.322931	9	284.4843	5.28029e-05	3.46039e-04
2024/01/15	07:55:14	ok	ok	282.6000	26.623	0.044346	18.62	60.392	9.601	53274965.225286	10	284.4212	5.52852e-05	3.17581e-04
2024/01/15	08:00:14	ok	ok	282.7040	26.621	0.044346	18.63	60.395	9.610	50380448.186438	8	284.4634	5.24540e-05	2.21533e-04
2024/01/15	08:05:14	--	ok	282.3180	26.620	0.044346	18.59	60.369	9.580	47353145.535498	9	284.3995	5.53967e-05	2.39305e-04
2024/01/15	08:05:20	ok	ok	283.3560	26.743	0.044385	18.62	60.363	9.596	44413719.301455	2	285.0467	7.43314e-05	1.99418e-16
2024/01/15	08:10:20	--	ok	284.8860	26.742	0.044385	18.58	60.368	9.573	43737323.960582	3	240.8391	-1.01355e-03	2.27847e-02
2024/01/15	08:10:27	ok	ok	283.0200	26.383	0.044279	18.58	60.327	9.566	49025373.808239	2	283.0283	5.47645e-05	3.17556e-16
2024/01/15	08:15:26	ok	ok	283.1100	26.404	0.044279	18.58	60.296	9.561	47874423.291898	12	283.1495	5.34439e-05	2.36645e-04
2024/01/15	08:20:26	ok	ok	283.1180	26.406	0.044279	18.53	60.410	9.555	49453609.131798	11	283.2064	5.24566e-05	2.45242e-04
2024/01/15	08:25:26	ok	ok	283.1380	26.410	0.044279	18.58	60.317	9.565	49377635.600410	10	283.1860	5.48244e-05	3.23555e-04
2024/01/15	08:30:26	ok	ok	283.1380	26.413	0.044279	18.52	60.296	9.528	51282567.932610	11	283.2002	5.49949e-05	2.42969e-04
2024/01/15	08:35:26	ok	ok	283.1240	26.410	0.044279	18.53	60.310	9.539	51784793.675679	10	283.2094	5.25106e-05	2.92346e-04
2024/01/15	08:40:26	ok	ok	283.1460	26.412	0.044279	18.52	60.308	9.530	50212671.922716	10	283.1788	5.53756e-05	2.37179e-04
2024/01/15	08:45:26	ok	ok	283.1060	26.405	0.044279	18.48	60.354	9.515	50109098.574288	11	283.1679	5.24997e-05	2.07389e-04
2024/01/15	08:50:26	ok	ok	283.1340	26.413	0.044279	18.50	60.294	9.520	52324395.619408	12	283.2111	5.00742e-05	1.93735e-04
2024/01/15	08:55:26	ok	ok	283.1240	26.409	0.044279	18.48	60.304	9.507	52475514.373980	13	283.1449	5.45315e-05	2.43414e-04
2024/01/15	09:00:26	ok	ok	283.1540	26.413	0.044279	18.49	60.253	9.506	48006555.080514	11	283.2204	5.34343e-05	2.39552e-04
2024/01/15	09:05:26	ok	ok	283.1620	26.417	0.044279	18.45	60.237	9.480	49750769.996297	9	283.2339	5.36229e-05	2.48859e-04
2024/01/15	09:10:26	ok	ok	283.1680	26.416	0.044279	18.53	60.200	9.522	49241684.329778	11	283.2214	5.51879e-05	2.82402e-04
2024/01/15	09:15:26	ok	ok	283.1880	26.418	0.044279	18.56	60.140	9.528	48913364.827099	11	283.2420	5.47749e-05	2.71757e-04
2024/01/15	09:20:26	ok	ok	283.1580	26.420	0.044279	18.52	60.154	9.506	53275502.840253	14	283.2127	5.06441e-05	2.54708e-04
2024/01/15	09:25:26	ok	ok	283.2200	26.423	0.044279	18.58	60.143	9.537	50142160.938488	10	283.2842	5.38451e-05	2.08132e-04
2024/01/15	09:30:26	ok	ok	283.2240	26.419	0.044279	18.56	60.131	9.526	56483445.792853	7	283.5479	6.64966e-05	1.98591e-03
2024/01/15	09:35:26	ok	ok	283.2120	26.424	0.044279	18.56	60.140	9.528	51678045.966151	9	283.2994	5.36365e-05	2.60581e-04
2024/01/15	09:40:26	ok	ok	283.2320	26.422	0.044279	18.60	60.056	9.540	48504964.623245	9	283.3169	5.29802e-05	2.22339e-04
2024/01/15	09:45:26	ok	ok	283.3440	26.441	0.044279	18.83	59.715	9.614	55796785.445340	4	283.2926	6.56519e-05	8.26933e-04
2024/01/15	09:50:26	ok	ok	283.3680	26.450	0.044279	18.96	59.783	9.696	50061012.244819	10	283.4460	5.37224e-05	2.33922e-04
2024/01/15	09:55:26	ok	ok	283.4080	26.457	0.044279	19.01	59.751	9.723	47933239.366438	10	283.4893	5.49228e-05	2.17217e-04
2024/01/15	10:00:26	ok	ok	283.4360	26.458	0.044279	19.10	59.733	9.769	48383914.775845	10	283.4790	5.60781e-05	2.44879e-04
2024/01/15	10:05:26	ok	ok	283.4560	26.461	0.044279	19.11	59.736	9.777	47584399.707040	10	283.5308	5.41873e-05	2.34918e-04
2024/01/15	10:10:26	--	ok	283.5020	26.469	0.044279	19.21	59.731	9.834	45407989.251401	10	283.5943	5.45185e-05	2.47588e-04
2024/01/15	10:10:32	ok	ok	282.9280	26.367	0.04425	19.23	59.701	9.838	45200111.823074	11	282.9581	5.82933e-05	3.76475e-04
2024/01/15	10:15:32	ok	ok	282.9920	26.378	0.04425	19.25	59.724	9.857	47106200.604897	12	283.0608	5.49486e-05	3.52057e-04
2024/01/15	10:20:32	ok	ok	283.0180	26.389	0.04425	19.25	59.715	9.855	45569176.364899	10	283.1197	5.30742e-05	2.52964e-04
2024/01/15	10:25:32	ok	ok	283.0380	26.391	0.04425	19.33	59.727	9.901	47123941.948294	10	283.1806	5.23325e-05	2.61508e-04
2024/01/15	10:30:32	ok	ok	283.1060	26.398	0.04425	19.38	59.724	9.933	54460296.371047	3	283.7129	4.41162e-05	1.43242e-03
2024/01/15	10:35:32	ok	ok	283.0980	26.399	0.04425	19.43	59.649	9.946	48641725.631727	10	283.2009	5.44710e-05	2.93929e-04
2024/01/15	10:40:32	ok	ok	283.1380	26.409	0.04425	19.50	59.687	9.993	51591631.319359	9	283.2620	5.23922e-05	2.09183e-04
2024/01/15	10:45:32	ok	ok	283.1600	26.410	0.04425	19.51	59.619	9.989	51542897.536481	10	283.2615	5.24484e-05	2.80407e-04
2024/01/15	10:50:32	ok	ok	283.1940	26.414	0.04425	19.54	59.654	10.012	51684136.492442	5	283.7734	5.26856e-05	1.40226e-03
2024/01/15	10:55:32	ok	ok	283.2100	26.416	0.04425	19.58	59.660	10.038	48717779.528075	9	283.3171	5.18816e-05	2.90315e-04
2024/01/15	11:00:32	ok	ok	283.2360	26.417	0.04425	19.61	59.594	10.043	47540311.190577	11	283.3088	5.52441e-05	2.22150e-04
2024/01/15	11:05:32	ok	ok	283.2680	26.435	0.04425	19.67	59.553	10.071	48324686.462859	9	283.3869	5.18575e-05	2.61869e-04
2024/01/15	11:10:32	ok	ok	283.2760	26.433	0.04425	19.67	59.672	10.091	47551801.998991	10	283.3828	5.31745e-05	2.39418e-04
2024/01/15	11:15:32	ok	ok	283.3220	26.431	0.04425	19.71	59.567	10.097	50098907.098265	6	283.7222	6.15826e-05	1.25802e-03
2024/01/15	11:20:32	ok	ok	283.3180	26.438	0.04425	19.72	59.622	10.115	48301765.539903	10	283.4312	5.30965e-05	2.71296e-04
2024/01/15	11:25:32	ok	ok	283.3540	26.437	0.04425	19.77	59.646	10.145	53080640.590272	6	283.3297	7.28968e-05	9.70184e-05
2024/01/15	11:30:32	ok	ok	283.3700	26.446	0.04425	19.77	59.608	10.138	51783469.869776	3	283.7381	4.63893e-05	7.47222e-04
2024/01/15	11:35:32	ok	ok	283.3680	26.446	0.04425	19.81	59.641	10.170	47984156.192675	10	283.4529	5.35926e-05	3.05639e-04
2024/01/15	11:40:32	ok	ok	283.3780	26.448	0.04425	19.84	59.646	10.186	47473427.791809	10	283.4352	5.56147e-05	2.02390e-04
2024/01/15	11:45:32	ok	ok	283.4160	26.449	0.04425	19.84	59.677	10.191	49238480.305975	3	283.8538	7.57654e-05	1.28862e-03
2024/01/15	11:50:32	ok	ok	283.3760	26.450	0.04425	19.82	59.686	10.185	45363832.609633	9	283.4752	5.32958e-05	3.01737e-04
2024/01/15	11:55:32	ok	ok	283.3840	26.450	0.04425	19.82	59.727	10.192	47843439.220407	10	283.4970	5.38286e-05	3.63332e-04
2024/01/15	12:00:32	ok	ok	283.3800	26.454	0.04425	19.84	59.738	10.202	45550494.656137	11	283.4698	5.34837e-05	2.96117e-04
2024/01/15	12:05:32	ok	ok	283.4020	26.459	0.04425	19.86	59.713	10.215	45196967.270678	10	283.5138	5.35703e-05	3.97777e-04
2024/01/15	12:10:32	ok	ok	283.4200	26.463	0.04425	19.91	59.667	10.233	47940735.088715	10	283.5197	5.16913e-05	2.16995e-04
2024/01/15	12:15:32	ok	ok	283.4180	26.460	0.04425	19.88	59.695	10.220	47400622.621028	10	283.5064	5.28485e-05	3.96126e-04
2024/01/15	12:20:32	ok	ok	283.4500	26.470	0.04425	19.95	59.692	10.261	50157716.933457	10	283.5615	5.36904e-05	3.55260e-04
2024/01/15	12:25:32	ok	ok	283.4620	26.471	0.04425	19.98	59.664	10.276	50365592.941496	10	283.5568	5.34913e-05	3.18838e-04
2024/01/15	12:30:32	ok	ok	283.4740	26.473	0.04425	19.98	59.718	10.285	48157993.733915	9	283.5791	5.19959e-05	2.98826e-04
2024/01/15	12:35:32	ok	ok	283.4740	26.475	0.04425	19.98	59.718	10.285	48924564.920163	11	283.5907	5.22355e-05	2.33410e-04
2024/01/15	12:40:32	ok	ok	283.4700	26.479	0.04425	19.99	59.738	10.296	50590524.214070	11	283.5748	5.36969e-05	2.85288e-04
2024/01/15	12:45:32	--	ok	283.5100	26.481	0.04425	19.99	59.759	10.300	48918820.720270	2	283.4317	7.68447e-05	2.83627e-16
2024/01/15	12:45:38	ok	ok	282.9400	26.374	0.04422	20.01	59.741	10.306	45913284.601882	11	282.9817	5.46300e-05	3.33789e-04
2024/01/15	12:50:38	ok	ok	282.9540	26.386	0.04422	19.99	59.779	10.303	51435393.128551	12	283.0471	4.96546e-05	2.49338e-04
2024/01/15	12:55:38	ok	ok	282.9900	26.389	0.04422	20.01	59.701	10.300	48232259.217521	11	283.0627	5.27857e-05	2.23376e-04
2024/01/15	13:00:38	ok	ok	283.0460	26.387	0.04422	19.99	59.791	10.306	50540160.022874	6	283.0472	7.06862e-05	9.60976e-05
2024/01/15	13:05:38	ok	ok	283.0740	26.395	0.04422	20.07	59.690	10.332	51334857.974212	5	229.1038	8.14033e-04	1.43804e-02
2024/01/15	13:10:38	ok	ok	283.0860	26.398	0.04422	20.05	59.727	10.328	50451307.019373	3	284.0573	4.71145e-05	2.44590e-03
2024/01/15	13:15:38	ok	ok	283.0900	26.395	0.04422	20.05	59.759	10.334	49003458.067804	4	283.5817	5.86184e-05	1.15210e-03
2024/01/15	13:20:38	ok	ok	283.0460	26.393	0.04422	19.89	60.031	10.286	49161615.588484	3	283.0954	6.67849e-05	5.48642e-04
2024/01/15	13:25:38	ok	ok	282.9940	26.387	0.04422	19.79	60.056	10.231	44627889.132165	11	283.0517	5.33724e-05	2.72279e-04
2024/01/15	13:30:38	ok	ok	282.9580	26.381	0.04422	19.75	60.061	10.206	46529397.159779	12	283.0223	5.32829e-05	2.70094e-04
2024/01/15	13:35:38	ok	ok	283.0260	26.388	0.04422	19.81	59.907	10.215	51545690.488096	5	283.2638	6.20352e-05	1.25397e-03
2024/01/15	13:40:38	ok	ok	283.0260	26.395	0.04422	19.93	59.742	10.262	48366642.511831	11	283.1112	5.33106e-05	2.70897e-04
2024/01/15	13:45:38	ok	ok	283.0820	26.394	0.04422	19.96	59.756	10.282	50854305.864517	2	283.0743	7.62034e-05	1.41992e-16
2024/01/15	13:50:38	ok	ok	283.1240	26.401	0.04422	20.02	59.663	10.301	50847370.341409	2	263.5889	-7.34151e-03	9.55340e-16
2024/01/15	13:55:38	ok	ok	283.1060	26.404	0.04422	20.08	59.681	10.338	47500896.828528	11	283.1977	5.15328e-05	1.76710e-04
2024/01/15	14:00:38	ok	ok	283.1160	26.411	0.04422	20.11	59.655	10.351	48013198.150658	11	283.2688	5.04841e-05	2.79525e-04
2024/01/15	14:05:38	ok	ok	283.1620	26.412	0.04422	20.12	59.677	10.363	47932329.741920	10	283.2589	5.18812e-05	2.24631e-04
2024/01/15	14:10:38	ok	ok	283.1120	26.411	0.04422	20.02	59.905	10.343	48447695.037313	11	283.2062	5.21950e-05	1.88430e-04
2024/01/15	14:15:38	ok	ok	283.0700	26.397	0.04422	19.88	60.089	10.287	44713203.253896	10	283.1663	5.26451e-05	2.48684e-04
2024/01/15	14:20:38	ok	ok	283.0580	26.391	0.04422	19.82	60.081	10.252	45353798.827909	11	283.1124	5.45011e-05	2.50396e-04
2024/01/15	14:25:38	ok	ok	283.0320	26.390	0.04422	19.77	60.043	10.212	44462828.221969	11	283.1282	5.29402e-05	2.21249e-04
2024/01/15	14:30:38	ok	ok	283.0380	26.387	0.04422	19.71	60.095	10.186	47661620.898269	2	282.9983	7.54386e-05	3.17590e-16
2024/01/15	14:35:38	ok	ok	283.0500	26.385	0.04422	19.67	60.098	10.163	46276441.496859	2	282.9986	6.78712e-05	0.00000e+00
2024/01/15	14:40:38	ok	ok	282.9980	26.378	0.04422	19.55	60.244	10.119	48687814.025286	2	276.1811	-9.20783e-03	1.28945e-15
2024/01/15	14:45:38	ok	ok	282.9520	26.386	0.04422	19.57	60.208	10.122	43195215.581126	10	283.0736	5.19082e-05	2.66715e-04
2024/01/15	14:50:38	ok	ok	283.0300	26.391	0.04422	19.72	59.875	10.158	43655607.611603	12	283.0755	5.51318e-05	2.55054e-04
2024/01/15	14:55:38	ok	ok	283.0700	26.405	0.04422	19.85	59.802	10.221	46043714.722081	11	283.1311	5.34141e-05	3.33001e-04
2024/01/15	15:00:38	ok	ok	283.0980	26.404	0.04422	19.88	59.763	10.232	47853596.390227	4	266.2419	4.71973e-04	3.98600e-02
2024/01/15	15:05:38	ok	ok	283.1220	26.410	0.04422	19.95	59.704	10.263	46699211.230329	12	283.1696	5.31688e-05	2.62070e-04
2024/01/15	15:10:38	ok	ok	283.1520	26.413	0.04422	19.96	59.747	10.280	45829350.049762	11	283.2193	5.32568e-05	2.39435e-04
2024/01/15	15:15:38	ok	ok	283.2020	26.415	0.04422	20.02	59.763	10.318	50651359.243862	5	283.3430	7.02068e-05	7.13883e-04
2024/01/15	15:20:38	ok	ok	283.1040	26.402	0.04422	19.86	59.985	10.262	48126135.827597	9	283.1969	5.33463e-05	1.91346e-04
2024/01/15	15:25:38	ok	ok	283.0820	26.394	0.04422	19.78	60.066	10.224	48952620.161450	10	283.1403	5.33552e-05	2.47507e-04
2024/01/15	15:30:38	ok	ok	283.0580	26.397	0.04422	19.71	60.095	10.186	47661262.853459	10	283.1702	5.23545e-05	1.72229e-04
2024/01/15	15:35:38	ok	ok	283.0480	26.394	0.04422	19.68	60.081	10.168	48275319.602433	10	283.1308	5.29405e-05	1.85804e-04
2024/01/15	15:40:38	ok	ok	283.0200	26.395	0.04422	19.62	60.163	10.148	49183574.986439	9	283.1195	5.28016e-05	2.65754e-04
2024/01/15	15:45:38	ok	ok	282.9940	26.393	0.04422	19.54	60.162	10.097	48620931.875728	11	283.0787	5.27382e-05	2.65605e-04
2024/01/15	15:50:38	ok	ok	283.0160	26.395	0.04422	19.57	60.116	10.107	48103240.876104	12	283.0764	5.28998e-05	2.92562e-04
2024/01/15	15:55:38	ok	ok	282.9860	26.391	0.04422	19.54	60.099	10.087	50717893.492449	11	283.0620	5.41729e-05	2.60884e-04
2024/01/15	16:00:38	ok	ok	283.0240	26.394	0.04422	19.53	60.121	10.083	47881287.806962	9	283.1237	5.31107e-05	2.62951e-04
2024/01/15	16:05:38	ok	ok	283.0000	26.389	0.04422	19.55	60.072	10.090	49256294.993538	9	283.0880	5.39417e-05	2.18753e-04
2024/01/15	16:10:38	ok	ok	283.0260	26.389	0.04422	19.54	60.061	10.080	50691622.073404	2	283.0033	6.69917e-05	2.84056e-16
2024/01/15	16:15:38	ok	ok	282.9940	26.391	0.04422	19.47	60.070	10.041	47392969.300327	10	283.1103	5.19145e-05	1.86442e-04
2024/01/15	16:20:38	ok	ok	282.9700	26.383	0.04422	19.47	60.102	10.046	50793087.795389	10	283.0594	5.24609e-05	2.16010e-04
2024/01/15	16:25:38	ok	ok	282.9480	26.380	0.04422	19.37	60.148	9.996	50497674.426049	10	283.0443	5.28407e-05	2.50120e-04
2024/01/15	16:30:38	ok	ok	282.9460	26.384	0.04422	19.40	60.150	10.012	51424518.818951	10	282.9933	5.25624e-05	3.57835e-04
2024/01/15	16:35:38	ok	ok	282.9320	26.378	0.04422	19.34	60.154	9.980	51579012.572442	11	283.0017	5.30852e-05	2.50921e-04
2024/01/15	16:40:38	ok	ok	282.9120	26.379	0.04422	19.34	60.093	9.969	48710578.108375	10	282.9839	5.45126e-05	2.88102e-04
2024/01/15	16:45:38	ok	ok	282.9140	26.380	0.04422	19.31	60.159	9.963	51280889.463731	12	282.9516	5.32888e-05	1.99218e-04
2024/01/15	16:50:38	ok	ok	282.9160	26.375	0.04422	19.25	60.140	9.926	51358815.091496	9	283.0133	5.20984e-05	1.76687e-04
2024/01/15	16:55:38	ok	ok	282.8820	26.372	0.04422	19.25	60.140	9.926	51868352.107449	10	282.9474	5.43834e-05	3.32143e-04
2024/01/15	17:00:38	ok	ok	282.8980	26.376	0.04422	19.24	60.099	9.911	51900343.601457	10	282.9533	5.31344e-05	3.18358e-04
2024/01/15	17:05:38	ok	ok	282.8820	26.369	0.04422	19.21	60.095	9.893	50738797.392120	10	282.9413	5.36643e-05	3.13238e-04
2024/01/15	17:10:38	ok	ok	282.8960	26.374	0.04422	19.18	60.131	9.884	54891277.343158	2	282.8600	7.13690e-05	1.42100e-16
2024/01/15	17:15:38	ok	ok	282.8840	26.375	0.04422	19.17	60.108	9.872	49960859.448336	11	282.9333	5.30440e-05	2.89394e-04
2024/01/15	17:20:38	ok	ok	282.8540	26.370	0.04422	19.14	60.195	9.869	51091212.742602	11	282.9092	5.39635e-05	2.84209e-04
2024/01/15	17:25:38	ok	ok	282.8560	26.368	0.04422	19.14	60.134	9.859	52422695.142412	11	282.9192	5.39315e-05	3.03367e-04
2024/01/15	17:30:38	ok	ok	282.8580	26.367	0.04422	19.14	60.134	9.859	51472160.188979	10	282.9395	5.34516e-05	2.43549e-04
2024/01/15	17:35:38	ok	ok	282.8660	26.369	0.04422	19.11	60.029	9.825	51581062.037335	9	282.9467	5.18460e-05	2.94341e-04
2024/01/15	17:40:38	ok	ok	282.8760	26.368	0.04422	19.10	60.108	9.830	48575954.828551	11	282.9623	5.35367e-05	1.88377e-04
2024/01/15	17:45:38	ok	ok	282.8920	26.369	0.04422	19.14	60.085	9.851	50631144.701037	2	285.2800	-3.72362e-04	1.40894e-16
2024/01/15	17:50:38	ok	ok	282.8660	26.369	0.04422	19.10	60.047	9.820	47244693.298793	11	282.9354	5.31489e-05	2.10537e-04
2024/01/15	17:55:38	ok	ok	282.8400	26.360	0.04422	18.96	60.218	9.767	48982949.443821	10	282.9180	5.43623e-05	1.97942e-04
2024/01/15	18:00:38	ok	ok	282.8440	26.362	0.04422	18.94	60.136	9.746	47725741.148699	11	282.8869	5.56076e-05	2.28948e-04
2024/01/15	18:05:38	ok	ok	282.8540	26.360	0.04422	18.96	60.079	9.744	44837442.427305	12	282.8905	5.48787e-05	2.97317e-04
2024/01/15	18:10:38	--	ok	281.3580	26.362	0.04422	18.97	60.090	9.755	44607159.724851	2	283.8530	4.29636e-05	3.16633e-16
2024/01/15	18:10:45	--	ok	282.3920	26.672	0.044313	19.01	60.075	9.776	45350933.712409	11	284.6970	5.61785e-05	3.47398e-04
2024/01/15	18:10:51	--	ok	284.9880	26.764	0.044348	19.00	60.021	9.759	50569976.733118	9	285.2372	5.51982e-05	2.27344e-04
2024/01/15	18:10:58	--	ok	281.0940	26.362	0.044235	18.94	60.006	9.725	49488498.160648	11	282.9699	5.63626e-05	3.87093e-04
2024/01/15	18:11:05	ok	ok	283.0420	26.696	0.044343	18.91	60.031	9.712	56170833.084636	11	284.9807	5.45993e-05	3.64627e-04
2024/01/15	18:16:05	ok	ok	283.3260	26.740	0.044343	18.99	60.031	9.753	56670427.204033	9	285.1934	5.34018e-05	3.30252e-04
2024/01/15	18:21:05	ok	ok	283.4400	26.737	0.044343	18.97	60.029	9.745	59139595.744207	9	285.1444	5.48146e-05	3.07021e-04
2024/01/15	18:26:05	ok	ok	283.2920	26.731	0.044343	18.99	60.052	9.757	55008446.807274	9	285.1184	5.27595e-05	3.25598e-04
2024/01/15	18:31:05	ok	ok	283.1060	26.730	0.044343	18.96	60.017	9.734	53841929.556551	12	285.0040	5.12010e-05	2.15092e-04
2024/01/15	18:36:05	ok	ok	283.1300	26.729	0.044343	18.97	60.029	9.745	52505899.845304	8	285.1082	5.27391e-05	2.81803e-04
2024/01/15	18:41:05	ok	ok	283.1720	26.722	0.044343	18.94	60.015	9.726	52117989.293167	9	285.0164	5.55727e-05	2.31501e-04
2024/01/15	18:46:05	ok	ok	283.2580	26.718	0.044343	18.93	60.034	9.721	50477745.162654	11	284.9891	5.34538e-05	2.87860e-04
2024/01/15	18:51:05	ok	ok	283.3780	26.717	0.044343	18.87	60.056	9.693	54463917.772678	9	285.0877	5.28187e-05	3.07025e-04
2024/01/15	18:56:05	ok	ok	283.1520	26.717	0.044343	18.86	60.072	9.686	53145746.700980	9	284.9648	5.59389e-05	3.09556e-04
2024/01/15	19:01:05	ok	ok	283.0340	26.715	0.044343	18.82	60.076	9.663	51724277.062349	9	284.9936	5.42420e-05	2.97066e-04
2024/01/15	19:06:05	--	ok	284.6400	26.713	0.044343	18.82	60.026	9.655	47391204.365920	10	284.9760	5.44542e-05	1.89136e-04
2024/01/15	19:06:12	--	ok	281.3280	26.397	0.044251	18.80	60.024	9.647	48827980.244409	11	283.1903	5.60873e-05	3.96324e-04
2024/01/15	19:06:18	ok	ok	283.3500	26.698	0.044345	18.79	60.003	9.636	53270204.632430	4	283.8103	8.95977e-05	2.44022e-03
2024/01/15	19:11:18	ok	ok	283.0620	26.715	0.044345	18.75	60.067	9.622	50983847.307283	11	284.9374	5.51821e-05	3.33263e-04
2024/01/15	19:16:18	ok	ok	282.6720	26.709	0.044345	18.72	60.084	9.608	47365747.431180	11	284.8902	5.59244e-05	2.94523e-04
2024/01/15	19:21:18	--	ok	284.6540	26.705	0.044345	18.66	60.136	9.584	49611231.874876	10	284.9173	5.47011e-05	2.90436e-04
2024/01/15	19:21:25	--	ok	281.2180	26.396	0.044252	18.66	60.136	9.584	42113265.956165	11	283.1136	5.48796e-05	2.88067e-04
2024/01/15	19:21:31	--	ok	284.7320	26.714	0.044353	18.68	60.098	9.587	53693093.264529	10	284.9589	5.66647e-05	2.95151e-04
2024/01/15	19:21:38	--	ok	281.3860	26.363	0.044255	18.62	60.070	9.550	43777166.653723	4	284.0971	5.70826e-05	3.35941e-03
2024/01/15	19:21:45	--	ok	284.4540	26.656	0.044346	18.56	60.140	9.528	46502371.051421	11	284.6428	5.58235e-05	2.87901e-04
2024/01/15	19:21:52	ok	ok	282.9860	26.379	0.044264	18.52	60.246	9.520	45587619.902239	10	283.0726	5.37488e-05	4.38011e-04
2024/01/15	19:26:52	ok	ok	283.3540	26.459	0.044264	18.69	59.989	9.577	45430896.968668	10	283.4683	5.25471e-05	2.32175e-04
2024/01/15	19:31:52	ok	ok	283.4160	26.464	0.044264	18.66	60.015	9.565	47585522.442561	2	285.4667	-3.11216e-04	8.90512e-16
2024/01/15	19:36:52	ok	ok	283.3860	26.462	0.044264	18.68	59.997	9.571	49764924.587059	10	283.4976	5.20635e-05	2.72864e-04
2024/01/15	19:41:52	ok	ok	283.3960	26.462	0.044264	18.66	59.944	9.554	46184673.613274	10	283.5098	5.14388e-05	2.40425e-04
2024/01/15	19:46:52	ok	ok	283.4020	26.460	0.044264	18.69	59.957	9.572	48811168.715521	10	283.5057	5.34275e-05	2.12183e-04
2024/01/15	19:51:52	ok	ok	283.3800	26.463	0.044264	18.63	60.002	9.548	47580066.328008	10	283.4749	5.34731e-05	1.82227e-04
2024/01/15	19:56:52	ok	ok	283.4320	26.468	0.044264	18.63	59.960	9.541	52447886.470672	2	285.6056	-3.37045e-04	7.57875e-16
2024/01/15	20:01:52	ok	ok	283.4420	26.465	0.044264	18.63	59.969	9.543	52209895.460331	2	283.4083	7.36705e-05	1.41825e-16
2024/01/15	20:06:52	ok	ok	283.4020	26.467	0.044264	18.62	59.966	9.533	50020973.754792	11	283.5077	5.28813e-05	2.54474e-04
2024/01/15	20:11:52	ok	ok	283.3820	26.462	0.044264	18.60	59.956	9.524	50456312.718132	11	283.4729	5.37087e-05	2.02930e-04
2024/01/15	20:16:52	ok	ok	283.3800	26.460	0.044264	18.58	59.962	9.508	48646812.895084	12	283.4813	5.36602e-05	2.24002e-04
2024/01/15	20:21:52	ok	ok	283.3760	26.458	0.044264	18.52	59.965	9.476	48483471.279553	11	283.4882	5.28884e-05	1.98170e-04
2024/01/15	20:26:52	ok	ok	283.4200	26.461	0.044264	18.52	59.983	9.479	53607725.255947	2	283.4058	6.66084e-05	5.11362e-16
2024/01/15	20:31:52	ok	ok	283.3720	26.457	0.044264	18.46	60.015	9.452	46781910.168038	10	283.4567	5.46589e-05	2.03284e-04
2024/01/15	20:36:52	ok	ok	283.3940	26.460	0.044264	18.50	59.983	9.471	47137662.764322	10	283.4797	5.28390e-05	1.95794e-04
2024/01/15	20:41:52	ok	ok	283.3640	26.456	0.044264	18.46	59.966	9.445	48854480.479279	11	283.4668	5.21943e-05	2.09637e-04
2024/01/15	20:46:52	ok	ok	283.3600	26.452	0.044264	18.45	59.944	9.434	48904750.611419	10	283.4678	5.33326e-05	1.83682e-04
2024/01/15	20:51:52	ok	ok	283.3500	26.450	0.044264	18.43	59.942	9.426	48206488.497083	9	283.4622	5.31598e-05	2.30988e-04
2024/01/15	20:56:52	ok	ok	283.3800	26.453	0.044264	18.45	59.944	9.434	46636283.101487	10	283.4387	5.54653e-05	2.08554e-04
2024/01/15	21:01:52	ok	ok	283.3580	26.453	0.044264	18.43	59.962	9.429	47645601.957766	10	283.4616	5.32253e-05	1.63829e-04
2024/01/15	21:06:52	ok	ok	283.3500	26.453	0.044264	18.40	59.957	9.412	48318901.669315	12	283.4247	5.08590e-05	2.77153e-04
2024/01/15	21:11:52	ok	ok	283.3600	26.449	0.044264	18.36	59.942	9.386	46781520.128514	10	283.4466	5.44442e-05	2.77710e-04
2024/01/15	21:16:52	ok	ok	283.3940	26.447	0.044264	18.37	59.974	9.398	50734859.780918	4	284.6883	4.02561e-05	2.95064e-03
2024/01/15	21:21:52	ok	ok	283.3380	26.444	0.044264	18.32	60.026	9.375	47277943.422928	10	283.4638	5.28943e-05	2.12210e-04
2024/01/15	21:26:52	ok	ok	283.3460	26.449	0.044264	18.33	59.919	9.367	46044921.110413	10	283.4223	5.48495e-05	2.52257e-04
2024/01/15	21:31:52	ok	ok	283.3400	26.447	0.044264	18.31	59.994	9.363	44425098.094693	10	283.4263	5.30769e-05	2.07969e-04
2024/01/15	21:36:52	ok	ok	283.3380	26.446	0.044264	18.25	59.997	9.332	46408915.201646	10	283.4413	5.44344e-05	2.56805e-04
2024/01/15	21:41:52	ok	ok	283.3300	26.448	0.044264	18.26	59.998	9.340	46714595.035263	10	283.4193	5.35175e-05	2.29968e-04
2024/01/15	21:46:52	ok	ok	283.2820	26.440	0.044264	18.22	59.971	9.312	43257921.023052	10	283.4156	5.28543e-05	2.47281e-04
2024/01/15	21:51:52	ok	ok	283.3060	26.442	0.044264	18.16	59.915	9.272	45283628.838986	10	283.4512	5.27746e-05	3.11250e-04
2024/01/15	21:56:52	ok	ok	283.2800	26.443	0.044264	18.21	59.939	9.300	45937519.145898	12	283.3847	5.03297e-05	2.10746e-04
2024/01/15	22:01:52	ok	ok	283.3220	26.437	0.044264	18.19	59.907	9.287	45403109.081922	10	283.4086	5.26282e-05	2.47187e-04
2024/01/15	22:06:52	ok	ok	283.3240	26.442	0.044264	18.16	59.873	9.266	45683236.421537	10	283.3965	5.30402e-05	2.23887e-04
2024/01/15	22:11:52	ok	ok	283.3140	26.441	0.044264	18.18	59.925	9.281	43529010.723092	10	283.3998	5.37071e-05	2.41682e-04
2024/01/15	22:16:52	ok	ok	283.3400	26.439	0.044264	18.16	59.861	9.264	47386387.575666	2	283.3294	7.16455e-05	1.41864e-16
2024/01/15	22:21:52	ok	ok	283.3360	26.437	0.044264	18.12	59.847	9.238	48663936.314349	2	283.3467	6.26461e-05	1.00307e-15
2024/01/15	22:26:52	ok	ok	283.2900	26.438	0.044264	18.15	59.921	9.266	46993580.737486	10	283.3754	5.42804e-05	1.84244e-04
2024/01/15	22:31:52	ok	ok	283.3180	26.435	0.044264	18.11	59.884	9.237	48329430.095147	2	283.3467	6.26407e-05	1.00307e-15
2024/01/15	22:36:52	ok	ok	283.3020	26.438	0.044264	18.11	59.873	9.235	46313983.799643	11	283.3632	5.40055e-05	2.27715e-04
2024/01/15	22:41:52	ok	ok	283.3140	26.437	0.044264	18.08	59.809	9.209	50322284.350011	3	283.0495	8.70256e-05	5.52634e-04
2024/01/15	22:46:52	ok	ok	283.2820	26.430	0.044264	18.11	59.846	9.231	45315141.482780	11	283.3436	5.53118e-05	2.36629e-04
2024/01/15	22:51:52	ok	ok	283.3020	26.436	0.044264	18.12	59.837	9.237	47446777.038027	10	283.4112	5.39858e-05	1.96267e-04
2024/01/15	22:56:52	ok	ok	283.3200	26.433	0.044264	18.09	59.852	9.224	51917105.502351	2	283.1117	9.93627e-05	2.00781e-16
2024/01/15	23:01:52	ok	ok	283.2680	26.434	0.044264	18.07	59.847	9.208	49587493.016366	9	283.3928	5.36957e-05	2.83888e-04
2024/01/15	23:06:52	ok	ok	283.2840	26.432	0.044264	18.05	59.878	9.205	46299123.446979	9	283.3792	5.29020e-05	1.82118e-04
2024/01/15	23:11:52	ok	ok	283.2920	26.432	0.044264	18.05	59.786	9.191	53209595.059082	4	278.3971	1.85359e-04	9.43727e-03
2024/01/15	23:16:52	ok	ok	283.2740	26.432	0.044264	18.07	59.768	9.195	49064014.255207	10	283.3997	5.35947e-05	2.78315e-04
2024/01/15	23:21:52	ok	ok	283.2620	26.430	0.044264	18.01	59.820	9.173	50813106.230481	10	283.3396	5.37189e-05	2.29446e-04
2024/01/15	23:26:52	ok	ok	283.2580	26.428	0.044264	18.02	59.791	9.176	48925539.232700	12	283.3443	5.03272e-05	2.60385e-04
2024/01/15	23:31:52	ok	ok	283.2600	26.429	0.044264	18.01	59.800	9.170	50560255.422825	10	283.3392	5.25545e-05	2.40737e-04
2024/01/15	23:36:52	ok	ok	283.2480	26.423	0.044264	17.97	59.834	9.152	49342401.748964	7	283.3422	5.47718e-05	2.82448e-04
2024/01/15	23:41:52	ok	ok	283.2880	26.418	0.044264	18.02	59.751	9.170	51429213.473616	11	283.3431	5.44885e-05	2.61137e-04
2024/01/15	23:46:52	--	ok	283.5420	26.446	0.044264	18.60	58.689	9.323	56022659.286017	2	273.0256	-1.02054e-02	8.58423e-16
2024/01/15	23:46:59	ok	ok	282.9340	26.330	0.044233	18.59	58.634	9.305	51354871.914318	2	282.9283	7.34192e-05	2.00911e-16
2024/01/15	23:51:58	ok	ok	283.1000	26.366	0.044233	18.94	58.447	9.472	52541010.302006	10	283.1952	5.41580e-05	1.98445e-04
2024/01/15	23:56:58	ok	ok	283.1880	26.369	0.044233	19.14	58.335	9.565	51943977.614459	12	283.2825	5.00230e-05	2.05596e-04
2024/01/16	00:01:58	ok	ok	283.2660	26.373	0.044233	19.25	58.296	9.621	49694985.907701	9	283.3699	5.29431e-05	2.81032e-04
2024/01/16	00:06:58	ok	ok	283.3280	26.388	0.044233	19.38	58.291	9.695	49438528.208139	12	283.4079	5.33976e-05	2.55698e-04
2024/01/16	00:11:58	ok	ok	283.3780	26.397	0.044233	19.45	58.323	9.740	49159944.042502	10	283.5002	5.26100e-05	2.43245e-04
2024/01/16	00:16:58	ok	ok	283.4260	26.401	0.044233	19.53	58.387	9.792	48322600.819383	11	283.5311	5.26881e-05	2.35043e-04
2024/01/16	00:21:58	ok	ok	283.4600	26.410	0.044233	19.62	58.291	9.833	46254697.187853	12	283.5481	5.18600e-05	1.88540e-04
2024/01/16	00:26:58	--	ok	283.5620	26.418	0.044233	19.69	58.314	9.876	50544734.948229	4	283.9251	6.39409e-05	1.41973e-03
2024/01/16	00:27:04	ok	ok	282.9180	26.306	0.044201	19.72	58.221	9.878	47775123.818680	8	282.9613	5.49128e-05	1.73475e-04
2024/01/16	00:32:04	ok	ok	282.9740	26.318	0.044201	19.71	58.294	9.881	49238833.739050	12	283.0513	5.28557e-05	2.48336e-04
2024/01/16	00:37:04	ok	ok	282.9700	26.319	0.044201	19.71	58.422	9.903	49492360.465447	11	283.0522	5.42071e-05	2.29874e-04
2024/01/16	00:42:04	ok	ok	283.0040	26.328	0.044201	19.74	58.373	9.911	50011292.151118	11	283.1028	5.24003e-05	2.34020e-04
2024/01/16	00:47:04	ok	ok	283.0340	26.335	0.044201	19.81	58.405	9.959	49982173.247967	9	283.1704	5.26307e-05	2.09901e-04
2024/01/16	00:52:04	ok	ok	283.1000	26.339	0.044201	19.84	58.451	9.982	49313018.864556	12	283.1531	5.35288e-05	2.87019e-04
2024/01/16	00:57:04	ok	ok	283.0860	26.338	0.044201	19.85	58.442	9.988	48491090.093588	11	283.2046	5.29310e-05	2.32473e-04
2024/01/16	01:02:04	ok	ok	283.1140	26.346	0.044201	19.89	58.447	10.014	47659372.158440	12	283.2072	5.00628e-05	2.04919e-04
2024/01/16	01:07:04	ok	ok	283.1580	26.351	0.044201	19.92	58.442	10.031	49330895.534244	12	283.2241	5.25610e-05	2.72745e-04
2024/01/16	01:12:04	ok	ok	283.1480	26.350	0.044201	19.93	58.390	10.030	48805275.261204	12	283.2341	5.13120e-05	2.43160e-04
2024/01/16	01:17:04	ok	ok	283.1980	26.358	0.044201	19.92	58.463	10.034	48074010.780466	10	283.2716	5.28615e-05	2.46891e-04
2024/01/16	01:22:04	ok	ok	283.2060	26.354	0.044201	19.96	58.491	10.064	46041166.243289	12	283.2536	5.35270e-05	2.74145e-04
2024/01/16	01:27:04	ok	ok	283.2120	26.361	0.044201	19.98	58.505	10.076	48281119.909925	12	283.2735	5.25387e-05	3.33996e-04
2024/01/16	01:32:04	ok	ok	283.2340	26.367	0.044201	20.01	58.463	10.086	47942075.860577	11	283.3065	5.29110e-05	2.76565e-04
2024/01/16	01:37:04	ok	ok	283.2400	26.362	0.044201	19.99	58.486	10.081	48856415.073153	10	283.3198	5.32897e-05	2.52053e-04
2024/01/16	01:42:04	ok	ok	283.2780	26.374	0.044201	20.08	58.355	10.108	48286809.855503	12	283.3085	5.44725e-05	2.29758e-04
2024/01/16	01:47:04	ok	ok	283.2500	26.374	0.044201	20.07	58.528	10.130	48882162.491244	11	283.3335	5.13384e-05	2.03236e-04
2024/01/16	01:52:04	ok	ok	283.2840	26.377	0.044201	20.07	58.483	10.123	47828189.679861	12	283.3256	5.39362e-05	2.69991e-04
2024/01/16	01:57:04	ok	ok	283.3360	26.375	0.044201	20.11	58.477	10.147	48976401.590127	10	283.4010	5.26406e-05	2.16828e-04
2024/01/16	02:02:04	ok	ok	283.3320	26.386	0.044201	20.16	58.410	10.169	48994340.740508	10	283.4368	5.27169e-05	1.98233e-04
2024/01/16	02:07:04	ok	ok	283.3460	26.385	0.044201	20.15	58.474	10.170	49657787.509422	11	283.4172	5.38702e-05	2.00655e-04
2024/01/16	02:12:04	ok	ok	283.3740	26.391	0.044201	20.16	58.518	10.187	49159195.176457	11	283.4124	5.51164e-05	3.02969e-04
2024/01/16	02:17:04	ok	ok	283.3660	26.388	0.044201	20.21	58.437	10.199	48494893.083945	11	283.4298	5.47935e-05	2.44481e-04
2024/01/16	02:22:04	ok	ok	283.4020	26.388	0.044201	20.18	58.500	10.192	55039880.483371	2	283.3650	6.65889e-05	0.00000e+00
2024/01/16	02:27:04	ok	ok	283.3740	26.388	0.044201	20.16	58.509	10.186	48634425.637578	11	283.4375	5.32027e-05	2.68395e-04
2024/01/16	02:32:04	ok	ok	283.3940	26.388	0.044201	20.19	58.468	10.195	48649848.115534	9	283.4908	5.24048e-05	2.76828e-04
2024/01/16	02:37:04	ok	ok	283.3960	26.389	0.044201	20.18	58.477	10.188	48323661.456204	10	283.4703	5.32332e-05	2.54376e-04
2024/01/16	02:42:04	ok	ok	283.4000	26.395	0.044201	20.21	58.515	10.212	52404586.059658	11	283.4603	5.41956e-05	3.31721e-04
2024/01/16	02:47:04	ok	ok	283.3920	26.390	0.044201	20.21	58.491	10.208	50810584.976131	11	283.4743	5.30056e-05	2.86872e-04
2024/01/16	02:52:04	ok	ok	283.4100	26.395	0.044201	20.21	58.491	10.208	51964557.545904	10	283.4953	5.17643e-05	2.42177e-04
2024/01/16	02:57:04	ok	ok	283.4440	26.407	0.044201	20.25	58.488	10.231	49802492.103308	12	283.5091	5.39668e-05	2.80151e-04
2024/01/16	03:02:04	ok	ok	283.4380	26.402	0.044201	20.23	58.474	10.221	52290213.879915	12	283.5172	5.20436e-05	2.40626e-04
2024/01/16	03:07:04	ok	ok	283.4660	26.413	0.044201	20.28	58.470	10.246	51980935.884929	12	283.5280	5.30033e-05	2.64786e-04
2024/01/16	03:12:04	ok	ok	283.4500	26.403	0.044201	20.26	58.413	10.228	51219997.760519	11	283.5232	5.45471e-05	2.77012e-04
2024/01/16	03:17:04	ok	ok	283.4320	26.403	0.044201	20.25	58.541	10.241	51866358.131059	10	283.5124	5.42895e-05	3.49540e-04
2024/01/16	03:22:04	ok	ok	283.4640	26.408	0.044201	20.28	58.479	10.247	49956970.289346	12	283.5253	5.28044e-05	3.18263e-04
2024/01/16	03:27:04	ok	ok	283.4700	26.415	0.044201	20.31	58.441	10.258	53423879.279099	12	283.5117	5.50555e-05	3.20586e-04
2024/01/16	03:32:04	--	ok	283.5240	26.421	0.044201	20.31	58.483	10.266	56490508.976216	4	283.6136	8.24287e-05	4.78063e-04
2024/01/16	03:32:11	ok	ok	282.9800	26.315	0.04417	20.39	58.413	10.303	48484290.132597	11	283.0237	5.50088e-05	3.00815e-04
2024/01/16	03:37:10	ok	ok	282.9180	26.315	0.04417	20.28	58.546	10.259	52483523.413110	12	282.9841	5.23963e-05	2.67661e-04
2024/01/16	03:42:10	ok	ok	282.9700	26.318	0.04417	20.29	58.428	10.246	52701461.487729	12	283.0193	4.75636e-05	1.47795e-03
2024/01/16	03:47:10	ok	ok	282.9920	26.327	0.04417	20.32	58.497	10.276	52501701.996706	11	283.0488	5.24520e-05	2.73755e-04
2024/01/16	03:52:10	ok	ok	283.0000	26.327	0.04417	20.33	58.468	10.279	53433831.787919	11	283.0359	5.32247e-05	3.03744e-04
2024/01/16	03:57:10	ok	ok	283.0240	26.334	0.04417	20.33	58.509	10.286	53697751.963869	13	283.0567	5.17583e-05	2.86648e-04
2024/01/16	04:02:10	ok	ok	283.0080	26.327	0.04417	20.29	58.528	10.264	52955933.279921	12	283.0370	5.47445e-05	3.07178e-04
2024/01/16	04:07:10	ok	ok	283.0240	26.334	0.04417	20.33	58.479	10.281	53967121.571971	11	283.0697	5.45174e-05	2.83753e-04
2024/01/16	04:12:10	ok	ok	283.0420	26.337	0.04417	20.29	58.569	10.271	53537192.061447	10	283.0798	5.41770e-05	3.43694e-04
2024/01/16	04:17:10	ok	ok	283.0400	26.333	0.04417	20.32	58.541	10.284	51983009.343875	13	283.0599	5.57361e-05	2.80807e-04
2024/01/16	04:22:10	ok	ok	283.0360	26.330	0.04417	20.29	58.556	10.269	53033188.933579	11	283.0786	5.37861e-05	3.34104e-04
2024/01/16	04:27:10	ok	ok	283.0680	26.338	0.04417	20.33	58.555	10.294	52305362.236067	11	283.0932	5.37233e-05	2.85474e-04
2024/01/16	04:32:10	ok	ok	283.0700	26.341	0.04417	20.37	58.495	10.310	52298823.175226	10	283.1164	5.38714e-05	3.07684e-04
2024/01/16	04:37:10	ok	ok	283.0660	26.341	0.04417	20.32	58.541	10.284	54835534.550318	10	283.0964	5.55403e-05	2.84232e-04
2024/01/16	04:42:10	ok	ok	283.0800	26.342	0.04417	20.29	58.547	10.267	52550796.880345	11	283.1375	5.27280e-05	2.68801e-04
2024/01/16	04:47:10	ok	ok	283.0680	26.340	0.04417	20.31	58.495	10.268	52372736.827272	11	283.1118	5.24513e-05	2.48670e-04
2024/01/16	04:52:10	ok	ok	283.0940	26.339	0.04417	20.33	58.488	10.283	50969886.315991	11	283.1647	5.40466e-05	2.51665e-04
2024/01/16	04:57:10	ok	ok	283.1080	26.347	0.04417	20.31	58.529	10.274	52510390.715068	10	283.1802	5.25751e-05	1.93677e-04
2024/01/16	05:02:10	ok	ok	283.0980	26.349	0.04417	20.29	58.624	10.281	50464065.994824	12	283.1362	5.30662e-05	2.46942e-04
2024/01/16	05:07:10	ok	ok	283.0960	26.338	0.04417	20.25	58.593	10.250	48877045.916473	10	283.1979	5.22780e-05	2.62915e-04
2024/01/16	05:12:10	ok	ok	283.0920	26.336	0.04417	20.22	58.592	10.234	45471682.133368	12	283.1288	5.47445e-05	2.41701e-04
2024/01/16	05:17:10	ok	ok	283.1180	26.337	0.04417	20.23	58.486	10.223	46799577.992405	12	283.1655	5.37032e-05	2.56793e-04
2024/01/16	05:22:10	ok	ok	283.1380	26.343	0.04417	20.29	58.437	10.248	47210555.191481	12	283.1848	5.34870e-05	2.93167e-04
2024/01/16	05:27:10	ok	ok	283.1320	26.345	0.04417	20.28	58.534	10.257	46152795.469958	11	283.2147	5.32816e-05	2.55379e-04
2024/01/16	05:32:10	ok	ok	283.1560	26.339	0.04417	20.26	58.500	10.243	48960237.074722	4	283.6516	5.73334e-05	1.28474e-03
2024/01/16	05:37:10	ok	ok	283.1660	26.347	0.04417	20.23	58.506	10.227	45141925.017910	12	283.1957	5.47148e-05	2.86894e-04
2024/01/16	05:42:10	ok	ok	283.1340	26.351	0.04417	20.26	58.500	10.243	45588223.204639	12	283.1741	5.55663e-05	3.33420e-04
2024/01/16	05:47:10	ok	ok	283.1480	26.347	0.04417	20.22	58.538	10.224	43010600.714485	12	283.1929	5.41009e-05	2.76796e-04
2024/01/16	05:52:10	ok	ok	283.1740	26.351	0.04417	20.23	58.582	10.240	46385567.424446	12	283.2247	5.38252e-05	2.93773e-04
2024/01/16	05:57:10	ok	ok	283.1400	26.347	0.04417	20.19	58.619	10.221	46590554.989051	10	283.2521	5.26213e-05	3.03031e-04
2024/01/16	06:02:10	ok	ok	283.1280	26.347	0.04417	20.21	58.569	10.222	48717712.705950	11	283.2177	5.28349e-05	3.27520e-04
2024/01/16	06:07:10	ok	ok	283.1120	26.343	0.04417	20.15	58.614	10.195	51790259.491515	12	283.1670	5.35547e-05	2.82213e-04
2024/01/16	06:12:10	ok	ok	283.1140	26.338	0.04417	20.12	58.633	10.182	49091529.023745	10	283.2108	5.20983e-05	2.49054e-04
2024/01/16	06:17:10	ok	ok	283.1180	26.347	0.04417	20.09	58.619	10.162	49774919.861433	11	283.1998	5.33650e-05	2.87261e-04
2024/01/16	06:22:10	ok	ok	283.1440	26.359	0.04417	20.16	58.529	10.189	49503555.793689	11	283.2290	5.25154e-05	2.85702e-04
2024/01/16	06:27:10	ok	ok	283.1520	26.349	0.04417	20.21	58.482	10.206	48180293.127999	12	283.2214	5.23171e-05	3.21899e-04
2024/01/16	06:32:10	ok	ok	283.1660	26.355	0.04417	20.18	58.456	10.184	49365588.092509	12	283.2531	5.18833e-05	2.86668e-04
2024/01/16	06:37:10	ok	ok	283.1380	26.342	0.04417	20.15	58.570	10.187	49880029.954739	12	283.2069	5.28174e-05	3.16213e-04
2024/01/16	06:42:10	ok	ok	283.1600	26.354	0.04417	20.19	58.502	10.200	50328485.860144	12	283.2280	5.24290e-05	3.33750e-04
2024/01/16	06:47:10	ok	ok	283.1520	26.349	0.04417	20.19	58.459	10.193	49765201.763239	9	283.2507	5.33884e-05	2.56361e-04
2024/01/16	06:52:10	ok	ok	283.1740	26.352	0.04417	20.19	58.468	10.195	52737983.546953	10	283.2264	5.29845e-05	2.28673e-04
2024/01/16	06:57:10	ok	ok	283.1680	26.352	0.04417	20.18	58.488	10.190	51814967.296320	10	283.2810	5.04989e-05	2.37802e-04
2024/01/16	07:02:10	ok	ok	283.2000	26.359	0.04417	20.25	58.410	10.218	53199596.981880	10	283.2925	5.23799e-05	2.42321e-04
2024/01/16	07:07:10	ok	ok	283.2120	26.359	0.04417	20.23	58.410	10.210	51445626.631764	10	283.2988	5.26750e-05	2.28180e-04
2024/01/16	07:12:10	ok	ok	283.1760	26.355	0.04417	20.18	58.511	10.194	51676593.449078	11	283.2808	5.21901e-05	2.45900e-04
2024/01/16	07:17:10	ok	ok	283.2100	26.362	0.04417	20.19	58.479	10.196	49625264.460632	12	283.2442	5.40139e-05	2.67611e-04
2024/01/16	07:22:10	ok	ok	283.2200	26.359	0.04417	20.21	58.546	10.218	49909776.518608	11	283.3132	5.30805e-05	2.12105e-04
2024/01/16	07:27:10	ok	ok	283.1940	26.357	0.04417	20.16	58.433	10.173	51753328.616778	12	283.2848	5.20225e-05	2.29908e-04
2024/01/16	07:32:10	ok	ok	283.2200	26.353	0.04417	20.21	58.450	10.201	50238898.745888	13	283.2422	5.70412e-05	3.06245e-04
2024/01/16	07:37:10	ok	ok	283.2220	26.358	0.04417	20.19	58.404	10.183	48674341.809294	13	283.2687	5.40446e-05	2.91098e-04
2024/01/16	07:42:10	ok	ok	283.2240	26.362	0.04417	20.19	58.436	10.189	50534493.721488	10	283.3205	5.30468e-05	3.42612e-04
2024/01/16	07:47:10	ok	ok	283.1980	26.351	0.04417	20.16	58.410	10.169	52998168.537527	11	283.2888	5.30194e-05	2.11522e-04
2024/01/16	07:52:10	ok	ok	283.2220	26.362	0.04417	20.16	58.454	10.176	50679720.605387	11	283.2857	5.29253e-05	2.36433e-04
2024/01/16	07:57:10	ok	ok	283.2260	26.363	0.04417	20.16	58.497	10.184	52044499.749270	11	283.3021	5.17379e-05	2.33888e-04
2024/01/16	08:02:10	ok	ok	283.2040	26.357	0.04417	20.15	58.506	10.176	52387995.789561	11	283.2567	5.40229e-05	2.98474e-04
2024/01/16	08:07:10	ok	ok	283.1940	26.365	0.04417	20.12	58.546	10.167	51032043.271213	11	283.2642	5.22560e-05	2.48189e-04
2024/01/16	08:12:10	ok	ok	283.1880	26.353	0.04417	20.08	58.561	10.144	52166382.754465	11	283.2400	5.26515e-05	2.78894e-04
2024/01/16	08:17:10	ok	ok	283.2060	26.357	0.04417	20.08	58.497	10.133	50600328.170665	11	283.2504	5.44872e-05	2.54246e-04
2024/01/16	08:22:10	ok	ok	283.1980	26.357	0.04417	20.07	58.538	10.132	50089170.787653	12	283.2411	5.54296e-05	2.45869e-04
2024/01/16	08:27:10	ok	ok	283.1920	26.358	0.04417	20.07	58.495	10.125	52125878.521776	12	283.2273	5.43300e-05	2.39794e-04
2024/01/16	08:32:10	ok	ok	283.1940	26.360	0.04417	20.02	58.541	10.107	53175896.241027	11	283.2675	5.32427e-05	2.26655e-04
2024/01/16	08:37:10	ok	ok	283.2040	26.356	0.04417	20.04	58.468	10.103	53665266.998405	11	283.2755	5.23297e-05	2.83488e-04
2024/01/16	08:42:10	ok	ok	283.2080	26.358	0.04417	20.07	58.450	10.117	51648202.724139	12	283.2588	5.28558e-05	2.97537e-04
2024/01/16	08:47:10	ok	ok	283.2080	26.358	0.04417	20.07	58.419	10.112	54602564.424046	11	283.2841	5.17635e-05	1.75050e-04
2024/01/16	08:52:10	ok	ok	283.1880	26.354	0.04417	19.99	58.515	10.086	52107509.469489	13	283.2119	5.50083e-05	2.75492e-04
2024/01/16	08:57:10	ok	ok	283.1740	26.357	0.04417	19.96	58.524	10.070	53340720.238162	12	283.2528	5.21772e-05	2.62216e-04
2024/01/16	09:02:10	ok	ok	283.1820	26.351	0.04417	19.98	58.514	10.078	52275866.483125	12	283.2397	5.29134e-05	3.19225e-04
2024/01/16	09:07:10	ok	ok	283.2180	26.359	0.04417	19.99	58.408	10.067	51634467.983686	13	283.2496	5.36849e-05	3.40487e-04
2024/01/16	09:12:10	ok	ok	283.1920	26.355	0.04417	19.99	58.486	10.081	52245005.507369	12	283.2753	5.34389e-05	3.14669e-04
2024/01/16	09:17:10	ok	ok	283.2300	26.362	0.04417	20.02	58.422	10.087	51872341.045296	11	283.2797	5.21174e-05	3.86063e-04
2024/01/16	09:22:10	ok	ok	283.2100	26.363	0.04417	20.01	58.410	10.077	50541286.662265	12	283.2478	5.59331e-05	3.27235e-04
2024/01/16	09:27:10	ok	ok	283.2500	26.364	0.04417	20.05	58.395	10.098	51120197.368109	12	283.3142	5.17709e-05	3.48158e-04
2024/01/16	09:32:10	ok	ok	283.3040	26.380	0.04417	20.19	58.221	10.151	50564150.055699	12	283.3682	5.26344e-05	3.17604e-04
2024/01/16	09:37:10	ok	ok	283.3840	26.396	0.04417	20.37	58.030	10.227	51153497.557533	11	283.4601	5.42451e-05	2.29233e-04
2024/01/16	09:42:10	ok	ok	283.4180	26.392	0.04417	20.49	57.932	10.277	51928564.369055	10	283.5109	5.37389e-05	2.26365e-04
2024/01/16	09:47:10	ok	ok	283.4880	26.399	0.04417	20.63	57.824	10.344	49970593.760070	10	283.5703	5.33751e-05	2.25197e-04
2024/01/16	09:52:10	--	ok	283.5240	26.405	0.04417	20.73	57.850	10.409	49316607.835772	11	283.6321	5.22235e-05	2.23634e-04
2024/01/16	09:52:17	ok	ok	282.9900	26.302	0.04414	20.76	57.781	10.414	48170190.021292	11	283.0414	5.31715e-05	2.70552e-04
2024/01/16	09:57:16	ok	ok	283.0120	26.312	0.04414	20.82	57.810	10.453	48433342.780435	11	283.0916	5.32930e-05	2.45420e-04
2024/01/16	10:02:16	ok	ok	283.1140	26.330	0.04414	20.93	57.777	10.516	49798955.573065	12	283.1637	5.39087e-05	2.68886e-04
2024/01/16	10:07:16	ok	ok	283.1120	26.331	0.04414	20.93	57.818	10.523	50548765.355294	11	283.2034	5.32778e-05	3.16325e-04
2024/01/16	10:12:16	ok	ok	283.1880	26.347	0.04414	21.07	57.736	10.595	51357122.372076	12	283.2276	5.15995e-05	2.21235e-04
2024/01/16	10:17:16	ok	ok	283.1840	26.349	0.04414	21.09	57.746	10.606	50148233.101365	12	283.2485	5.40097e-05	2.94754e-04
2024/01/16	10:22:16	ok	ok	283.2420	26.350	0.04414	21.13	57.818	10.646	53032120.184865	4	283.5534	5.18642e-05	1.12481e-03
2024/01/16	10:27:16	ok	ok	283.2900	26.354	0.04414	21.20	57.777	10.683	50212810.881545	11	283.3512	5.25325e-05	2.88785e-04
2024/01/16	10:32:16	ok	ok	283.3200	26.368	0.04414	21.28	57.778	10.735	49287919.729005	11	283.3819	5.12967e-05	2.09592e-04
2024/01/16	10:37:16	ok	ok	283.3380	26.376	0.04414	21.33	57.733	10.753	50902221.947528	10	283.4228	5.29122e-05	2.62949e-04
2024/01/16	10:42:16	ok	ok	283.3840	26.375	0.04414	21.37	57.728	10.778	49367710.155639	11	283.4580	5.18827e-05	2.25823e-04
2024/01/16	10:47:16	ok	ok	283.4260	26.387	0.04414	21.44	57.774	10.832	49696650.003888	11	283.5045	5.22805e-05	2.67141e-04
2024/01/16	10:52:16	ok	ok	283.4780	26.392	0.04414	21.55	57.781	10.904	50120585.775291	9	283.5422	5.39349e-05	1.96473e-04
2024/01/16	10:57:16	ok	ok	283.4700	26.393	0.04414	21.55	57.705	10.889	51940171.876444	10	283.5671	5.11459e-05	2.81744e-04
2024/01/16	11:02:16	ok	ok	283.4960	26.398	0.04414	21.58	57.774	10.921	50639188.552165	10	283.5763	5.23577e-05	1.94602e-04
2024/01/16	11:07:16	--	ok	283.5620	26.408	0.04414	21.70	57.749	10.989	51764861.990610	9	283.6337	5.30860e-05	2.40661e-04
2024/01/16	11:07:23	ok	ok	282.9300	26.284	0.044107	21.72	57.690	10.994	50551759.026052	12	282.9728	5.47702e-05	2.95615e-04
2024/01/16	11:12:22	ok	ok	283.0000	26.308	0.044107	21.75	57.760	11.027	54140462.370617	11	283.0326	5.35343e-05	2.76057e-04
2024/01/16	11:17:22	ok	ok	283.0420	26.309	0.044107	21.84	57.632	11.056	54474121.012816	12	283.0726	5.35599e-05	2.04077e-04
2024/01/16	11:22:22	ok	ok	283.0980	26.326	0.044107	21.91	57.667	11.107	53615757.560200	12	283.1459	5.12507e-05	2.53117e-04
2024/01/16	11:27:22	ok	ok	283.1080	26.326	0.044107	21.98	57.600	11.139	53758544.671314	12	283.1262	5.42887e-05	2.98593e-04
2024/01/16	11:32:22	ok	ok	283.1600	26.338	0.044107	22.02	57.705	11.187	54022515.642736	12	283.1867	5.35626e-05	3.14184e-04
2024/01/16	11:37:22	ok	ok	283.1620	26.346	0.044107	22.06	57.613	11.197	55611091.900984	11	283.2381	4.90004e-05	2.09298e-04
2024/01/16	11:42:22	ok	ok	283.1400	26.352	0.044107	21.96	58.024	11.212	54709388.281031	11	283.2009	5.26362e-05	2.07480e-04
2024/01/16	11:47:22	ok	ok	282.9080	26.330	0.044107	21.38	58.981	11.021	55484562.353091	11	282.9359	5.41069e-05	2.35016e-04
2024/01/16	11:52:22	ok	ok	282.8060	26.325	0.044107	21.13	59.265	10.912	53813694.328462	13	282.8485	5.35797e-05	2.67061e-04
2024/01/16	11:57:22	ok	ok	282.7260	26.315	0.044107	20.97	59.324	10.824	53070008.631258	11	282.7553	5.33469e-05	3.16421e-04
2024/01/16	12:02:22	ok	ok	282.6720	26.309	0.044107	20.86	59.393	10.766	53563555.436766	12	282.7096	5.27924e-05	2.63258e-04
2024/01/16	12:07:22	ok	ok	282.6200	26.308	0.044107	20.72	59.454	10.689	53171103.783049	11	282.6394	5.31905e-05	2.52631e-04
2024/01/16	12:12:22	ok	ok	282.5940	26.305	0.044107	20.67	59.425	10.657	54985251.950634	12	282.6433	5.06097e-05	2.48935e-04
2024/01/16	12:17:22	ok	ok	282.5620	26.300	0.044107	20.62	59.380	10.615	53284259.238034	11	282.6063	5.40761e-05	2.43420e-04
2024/01/16	12:22:22	ok	ok	282.5300	26.294	0.044107	20.58	59.353	10.583	54022857.101877	11	282.5830	5.33378e-05	3.59098e-04
2024/01/16	12:27:22	ok	ok	282.5280	26.298	0.044107	20.54	59.361	10.565	51359632.808848	12	282.5801	5.21349e-05	3.07383e-04
2024/01/16	12:32:22	ok	ok	282.5220	26.295	0.044107	20.53	59.379	10.560	53672878.041064	12	282.5787	5.17951e-05	3.18508e-04
2024/01/16	12:37:22	--	ok	282.4780	26.288	0.044107	20.46	59.388	10.519	56494672.340739	13	282.5223	5.29856e-05	2.80347e-04
2024/01/16	12:37:29	ok	ok	283.0560	26.381	0.044136	20.43	59.416	10.506	53622520.625497	2	287.4956	-7.49613e-04	2.12950e-15
2024/01/16	12:42:28	ok	ok	283.0040	26.374	0.044136	20.47	59.411	10.531	55303169.504171	7	283.7095	5.41927e-05	1.93033e-03
2024/01/16	12:47:28	ok	ok	282.9520	26.369	0.044136	20.40	59.466	10.499	52779055.701477	12	283.0326	5.20864e-05	2.70587e-04
2024/01/16	12:52:28	ok	ok	282.9460	26.368	0.044136	20.36	59.393	10.459	49334481.478194	11	283.0133	5.31146e-05	3.16906e-04
2024/01/16	12:57:28	ok	ok	282.9360	26.365	0.044136	20.37	59.362	10.462	50605345.165271	11	283.0457	5.18984e-05	3.33481e-04
2024/01/16	13:02:28	ok	ok	282.9480	26.369	0.044136	20.39	59.353	10.469	53388836.218144	11	283.0222	5.21709e-05	2.50914e-04
2024/01/16	13:07:28	ok	ok	282.9340	26.362	0.044136	20.39	59.397	10.477	51003382.077170	12	282.9848	5.39721e-05	2.73784e-04
2024/01/16	13:12:28	ok	ok	282.9440	26.366	0.044136	20.42	59.219	10.463	51390905.016923	11	283.0177	5.28139e-05	3.02923e-04
2024/01/16	13:17:28	ok	ok	282.9540	26.370	0.044136	20.44	59.232	10.482	49890940.782234	12	283.0185	5.24797e-05	3.11641e-04
2024/01/16	13:22:28	ok	ok	282.9620	26.370	0.044136	20.42	59.252	10.469	50948621.499177	11	283.0540	5.12638e-05	3.17208e-04
2024/01/16	13:27:28	ok	ok	282.9640	26.364	0.044136	20.46	59.214	10.488	47492424.449511	11	283.0473	5.31334e-05	2.49209e-04
2024/01/16	13:32:28	ok	ok	282.9500	26.364	0.044136	20.43	59.284	10.483	49346158.648202	11	283.0379	5.32859e-05	3.17182e-04
2024/01/16	13:37:28	ok	ok	282.9400	26.365	0.044136	20.36	59.435	10.467	47151049.140676	11	283.0379	5.10680e-05	2.86874e-04
2024/01/16	13:42:28	ok	ok	282.9020	26.351	0.044136	20.18	59.559	10.377	45838809.105451	11	282.9705	5.39265e-05	3.37298e-04
2024/01/16	13:47:28	ok	ok	282.8380	26.339	0.044136	20.07	59.628	10.321	47597533.443445	11	282.9047	5.36271e-05	2.98661e-04
2024/01/16	13:52:28	ok	ok	282.8200	26.340	0.044136	20.01	59.622	10.286	49922481.054214	11	282.9031	5.30966e-05	3.80511e-04
2024/01/16	13:57:28	ok	ok	282.8680	26.354	0.044136	20.13	59.370	10.318	49052113.107970	12	282.9379	5.34476e-05	3.18644e-04
2024/01/16	14:02:28	ok	ok	282.8960	26.354	0.044136	20.21	59.306	10.350	45368475.088457	11	282.9768	5.28660e-05	3.18017e-04
2024/01/16	14:07:28	ok	ok	282.8860	26.352	0.044136	20.22	59.316	10.360	43437620.741865	12	282.9553	5.45398e-05	3.35095e-04
2024/01/16	14:12:28	ok	ok	283.0000	26.353	0.044136	20.28	59.216	10.376	47877864.915050	3	282.9709	6.61428e-05	1.00090e-05
2024/01/16	14:17:28	--	ok	281.1560	26.360	0.044136	20.31	59.265	10.403	42183051.422023	11	283.0008	5.42291e-05	3.39571e-04
2024/01/16	14:17:35	--	ok	284.8660	26.717	0.044243	20.29	59.261	10.393	51930327.800947	11	285.0665	5.49545e-05	3.01889e-04
2024/01/16	14:17:42	ok	ok	282.8260	26.334	0.044136	20.28	59.205	10.375	43101130.513562	12	282.8729	5.65124e-05	3.27176e-04
2024/01/16	14:22:41	ok	ok	282.9720	26.367	0.044136	20.31	59.265	10.403	44314607.119226	10	283.0670	5.27282e-05	2.96295e-04
2024/01/16	14:27:41	ok	ok	282.9800	26.364	0.044136	20.35	59.164	10.409	43512485.246739	10	283.0702	5.39857e-05	3.55835e-04
2024/01/16	14:32:41	ok	ok	283.0160	26.369	0.044136	20.33	59.170	10.402	49734192.407689	2	283.0283	5.47359e-05	3.17556e-16
2024/01/16	14:37:41	ok	ok	282.8980	26.353	0.044136	20.12	59.521	10.336	49153584.763338	8	282.9769	5.30091e-05	1.29128e-04
2024/01/16	14:42:41	ok	ok	282.8840	26.351	0.044136	20.07	59.535	10.305	49348991.930006	12	282.9355	5.39339e-05	2.74319e-04
2024/01/16	14:47:41	ok	ok	282.8080	26.342	0.044136	19.98	59.544	10.255	47148404.398115	12	282.9191	5.29092e-05	3.07605e-04
2024/01/16	14:52:41	ok	ok	282.8180	26.347	0.044136	19.96	59.486	10.235	47673799.954040	10	282.8640	5.50226e-05	2.77254e-04
2024/01/16	14:57:41	ok	ok	282.8580	26.354	0.044136	20.07	59.242	10.254	47663440.953203	11	282.9346	5.41972e-05	3.62793e-04
2024/01/16	15:02:41	ok	ok	282.8740	26.355	0.044136	20.13	59.197	10.288	48308412.533677	10	282.9699	5.38858e-05	3.00901e-04
2024/01/16	15:07:41	ok	ok	282.8800	26.359	0.044136	20.18	59.147	10.305	50681414.784410	8	283.0131	5.34115e-05	3.18624e-04
2024/01/16	15:12:41	ok	ok	282.8920	26.358	0.044136	20.18	59.083	10.294	50424659.229149	12	282.9899	5.30896e-05	2.67449e-04
2024/01/16	15:17:41	ok	ok	282.9600	26.364	0.044136	20.25	59.127	10.343	52565070.160576	2	283.0006	6.89318e-05	2.31207e-15
2024/01/16	15:22:41	ok	ok	282.9300	26.368	0.044136	20.25	59.127	10.343	49924705.476699	10	283.0504	5.18702e-05	2.65655e-04
2024/01/16	15:27:41	ok	ok	282.9300	26.355	0.044136	20.16	59.307	10.325	53570921.680883	3	282.9287	6.61459e-05	1.35505e-05
2024/01/16	15:32:41	ok	ok	282.8220	26.345	0.044136	20.01	59.429	10.253	50957233.719015	8	282.9307	5.26807e-05	2.84165e-04
2024/01/16	15:37:41	ok	ok	282.7980	26.346	0.044136	19.92	59.522	10.216	50282670.823097	10	282.9073	5.33653e-05	3.24215e-04
2024/01/16	15:42:41	ok	ok	282.8100	26.339	0.044136	19.82	59.521	10.157	53700757.915665	2	282.7778	8.10682e-05	2.84282e-16
2024/01/16	15:47:41	ok	ok	282.7300	26.336	0.044136	19.79	59.559	10.146	51762361.961488	12	282.8475	4.93303e-05	2.34931e-04
2024/01/16	15:52:41	ok	ok	282.7200	26.331	0.044136	19.69	59.512	10.079	50631045.128375	11	282.7938	5.36509e-05	2.32932e-04
2024/01/16	15:57:41	ok	ok	282.6980	26.329	0.044136	19.65	59.619	10.072	51659153.208528	10	282.7756	5.31583e-05	2.32241e-04
2024/01/16	16:02:41	ok	ok	282.7800	26.347	0.044136	19.82	59.239	10.109	52879869.901220	10	282.8534	5.29123e-05	3.42125e-04
2024/01/16	16:07:41	ok	ok	282.7940	26.346	0.044136	19.89	59.196	10.143	54053899.810219	10	282.8831	5.23851e-05	2.58593e-04
2024/01/16	16:12:41	ok	ok	282.8460	26.349	0.044136	19.96	59.161	10.179	53574833.132168	4	283.7789	5.71096e-05	1.87796e-03
2024/01/16	16:17:41	ok	ok	282.8140	26.345	0.044136	19.95	59.159	10.170	52747519.722203	12	282.8712	5.36744e-05	3.47575e-04
2024/01/16	16:22:41	ok	ok	282.8160	26.345	0.044136	19.92	59.200	10.161	49738880.968799	11	282.8822	5.39485e-05	3.18376e-04
2024/01/16	16:27:41	ok	ok	282.7500	26.334	0.044136	19.75	59.422	10.097	52640595.913652	12	282.8482	5.07357e-05	2.90204e-04
2024/01/16	16:32:41	ok	ok	282.7260	26.328	0.044136	19.69	59.471	10.072	51662975.476828	12	282.7885	5.27801e-05	3.91175e-04
2024/01/16	16:37:41	ok	ok	282.6960	26.327	0.044136	19.65	59.507	10.053	49812901.102846	13	282.7754	5.33289e-05	3.86418e-04
2024/01/16	16:42:41	ok	ok	282.6720	26.320	0.044136	19.53	59.582	9.992	48454197.923542	12	282.7125	5.41277e-05	3.76323e-04
2024/01/16	16:47:41	ok	ok	282.6620	26.320	0.044136	19.51	59.507	9.970	47338869.309009	10	282.7598	5.37661e-05	2.94601e-04
2024/01/16	16:52:41	ok	ok	282.6420	26.318	0.044136	19.43	59.567	9.932	46324591.602394	9	282.7729	5.34000e-05	3.48576e-04
2024/01/16	16:57:41	ok	ok	282.6320	26.316	0.044136	19.37	59.609	9.906	45812316.883123	11	282.7161	5.44168e-05	2.93084e-04
2024/01/16	17:02:41	ok	ok	282.6160	26.313	0.044136	19.37	59.518	9.891	42572808.072438	11	282.7397	5.30120e-05	3.52881e-04
2024/01/16	17:07:41	ok	ok	282.5860	26.309	0.044136	19.31	59.503	9.854	44030053.119396	9	282.7348	5.25825e-05	3.09089e-04
2024/01/16	17:12:41	ok	ok	282.6080	26.307	0.044136	19.31	59.490	9.852	42263086.070096	12	282.6804	5.46016e-05	3.26798e-04
2024/01/16	17:17:41	ok	ok	282.5840	26.304	0.044136	19.25	59.503	9.820	43201347.242738	10	282.6170	5.75761e-05	2.91980e-04
2024/01/16	17:22:41	ok	ok	282.5980	26.304	0.044136	19.23	59.518	9.808	43204254.216326	11	282.6153	5.54742e-05	2.82879e-04
2024/01/16	17:27:41	ok	ok	282.5880	26.298	0.044136	19.18	59.544	9.787	41892979.148256	11	282.6269	5.52755e-05	2.54049e-04
2024/01/16	17:32:41	ok	ok	282.5660	26.300	0.044136	19.18	59.513	9.782	42345226.567966	11	282.6534	5.45539e-05	3.18821e-04
2024/01/16	17:37:41	ok	ok	282.5460	26.296	0.044136	19.11	59.544	9.746	41130473.942918	11	282.6305	5.40963e-05	3.21679e-04
2024/01/16	17:42:41	ok	ok	282.5520	26.295	0.044136	19.11	59.544	9.746	43261840.068282	10	282.6367	5.33286e-05	1.27231e-04
2024/01/16	17:47:41	--	ok	280.7980	26.291	0.044136	19.06	59.486	9.704	43814932.374520	8	282.6063	5.38943e-05	2.78178e-04
2024/01/16	17:47:48	--	ok	284.7940	26.698	0.044261	19.14	59.477	9.752	50068592.007809	10	285.0967	5.38352e-05	2.76556e-04
2024/01/16	17:47:55	--	ok	281.3380	26.347	0.044159	19.13	59.431	9.736	50085283.707872	2	282.9617	5.97053e-05	3.17631e-16
2024/01/16	17:48:01	--	ok	284.3680	26.635	0.044253	19.07	59.416	9.702	46680937.143579	10	284.7044	5.51295e-05	3.43571e-04
2024/01/16	17:48:08	--	ok	280.9340	26.361	0.044176	19.00	59.486	9.672	48019205.597176	10	283.0946	5.58059e-05	3.62012e-04
2024/01/16	17:48:15	--	ok	285.0900	26.742	0.044293	18.94	59.609	9.660	49727919.754410	11	285.3343	5.47297e-05	3.70791e-04
2024/01/16	17:48:22	--	ok	281.1000	26.348	0.044175	18.90	59.695	9.650	45144642.849748	10	283.0112	5.52957e-05	3.56028e-04
2024/01/16	17:48:29	ok	ok	283.1860	26.701	0.044282	18.89	59.783	9.657	45017272.703624	2	285.6928	-7.01883e-05	1.40691e-16
2024/01/16	17:53:28	--	ok	285.0060	26.741	0.044282	19.07	59.435	9.705	50307147.879015	11	285.2450	5.45635e-05	2.80627e-04
2024/01/16	17:53:35	--	ok	281.4460	26.364	0.044168	19.07	59.457	9.709	45825699.992673	5	232.0166	7.36499e-04	2.41921e-02
2024/01/16	17:53:41	--	ok	284.3740	26.632	0.044256	19.03	59.408	9.676	49287765.673322	11	284.5990	5.72753e-05	3.65112e-04
2024/01/16	17:53:48	ok	ok	282.8540	26.348	0.044179	18.96	59.461	9.644	40977984.728594	10	283.0253	5.41857e-05	4.99931e-04
2024/01/16	17:58:48	ok	ok	283.1960	26.416	0.044179	19.01	59.458	9.675	42352122.678314	10	283.3711	5.29448e-05	3.33674e-04
2024/01/16	18:03:48	ok	ok	283.2240	26.409	0.044179	18.97	59.493	9.658	44496346.426323	3	283.3425	6.37433e-05	1.18562e-04
2024/01/16	18:08:48	ok	ok	283.1820	26.412	0.044179	18.93	59.457	9.628	44297914.959824	10	283.3021	5.57183e-05	2.94328e-04
2024/01/16	18:13:48	ok	ok	283.1800	26.410	0.044179	18.96	59.420	9.637	41941003.381615	10	283.3394	5.27015e-05	2.42196e-04
2024/01/16	18:18:48	ok	ok	283.1760	26.413	0.044179	18.94	59.449	9.634	44485632.931082	9	283.3308	5.49157e-05	2.59415e-04
2024/01/16	18:23:48	ok	ok	283.1620	26.413	0.044179	18.90	59.431	9.607	45486191.772242	9	283.3037	5.39519e-05	2.80444e-04
2024/01/16	18:28:48	ok	ok	283.1580	26.405	0.044179	18.89	59.411	9.596	45365160.288102	10	283.3066	5.33960e-05	2.78942e-04
2024/01/16	18:33:48	ok	ok	283.1320	26.406	0.044179	18.89	59.431	9.600	48004407.492050	11	283.2884	5.37856e-05	3.16334e-04
2024/01/16	18:38:48	ok	ok	283.1400	26.403	0.044179	18.84	59.393	9.569	46561318.568517	11	283.2840	5.31731e-05	3.36213e-04
2024/01/16	18:43:48	ok	ok	283.1840	26.407	0.044179	18.87	59.321	9.574	46955665.729515	2	283.0750	9.11329e-05	0.00000e+00
2024/01/16	18:48:48	ok	ok	283.1280	26.401	0.044179	18.86	59.319	9.565	47536046.567017	10	283.2929	5.21202e-05	2.71341e-04
2024/01/16	18:53:48	ok	ok	283.1180	26.396	0.044179	18.82	59.388	9.552	46623392.160569	10	283.2615	5.22604e-05	2.88666e-04
2024/01/16	18:58:48	ok	ok	283.0620	26.386	0.044179	18.68	59.532	9.497	50515591.604641	12	283.1814	4.97081e-05	2.26437e-04
2024/01/16	19:03:48	ok	ok	283.1100	26.395	0.044179	18.76	59.393	9.521	49492468.980292	11	283.2178	5.24350e-05	2.87300e-04
2024/01/16	19:08:48	ok	ok	283.0980	26.393	0.044179	18.75	59.303	9.499	50104124.560978	10	283.2566	5.15989e-05	2.68144e-04
2024/01/16	19:13:48	ok	ok	283.0940	26.399	0.044179	18.73	59.333	9.497	47397851.098952	11	283.2188	5.27843e-05	3.06756e-04
2024/01/16	19:18:48	ok	ok	283.0960	26.393	0.044179	18.73	59.278	9.488	50975475.528919	11	283.3492	4.87303e-05	5.85502e-04
2024/01/16	19:23:48	ok	ok	283.0880	26.392	0.044179	18.72	59.289	9.481	48129513.439439	10	283.2514	5.13741e-05	2.53330e-04
2024/01/16	19:28:48	ok	ok	283.0880	26.395	0.044179	18.70	59.297	9.474	47269703.023961	10	283.1975	5.36919e-05	2.78935e-04
2024/01/16	19:33:48	ok	ok	283.0940	26.389	0.044179	18.70	59.243	9.466	49307300.180991	10	283.1588	5.52985e-05	3.13460e-04
2024/01/16	19:38:48	ok	ok	283.0880	26.392	0.044179	18.76	59.207	9.491	47473822.620628	9	283.2145	5.31069e-05	3.40188e-04
2024/01/16	19:43:48	ok	ok	283.1040	26.393	0.044179	18.75	59.205	9.484	50052328.566576	11	283.2161	5.26167e-05	2.95632e-04
2024/01/16	19:48:48	ok	ok	283.1100	26.393	0.044179	18.73	59.225	9.479	50860320.674276	9	283.2363	5.28555e-05	3.67334e-04
2024/01/16	19:53:48	ok	ok	283.1060	26.394	0.044179	18.75	59.152	9.475	51284379.702372	10	283.2173	5.33401e-05	2.61058e-04
2024/01/16	19:58:48	ok	ok	283.1460	26.401	0.044179	18.79	59.138	9.497	51142177.147892	2	283.1000	7.88953e-05	1.41979e-16
2024/01/16	20:03:48	ok	ok	283.1100	26.395	0.044179	18.76	59.155	9.483	49026016.267822	11	283.2194	5.32522e-05	3.11568e-04
2024/01/16	20:08:48	ok	ok	283.1080	26.392	0.044179	18.75	59.184	9.480	51164994.991784	10	283.2199	5.30225e-05	2.22894e-04
2024/01/16	20:13:48	ok	ok	283.0760	26.387	0.044179	18.68	59.251	9.452	48119317.650260	10	283.1653	5.41145e-05	2.22393e-04
2024/01/16	20:18:48	ok	ok	283.1160	26.390	0.044179	18.69	59.210	9.453	51575341.218504	2	283.0517	8.79525e-05	0.00000e+00
2024/01/16	20:23:48	ok	ok	283.0980	26.392	0.044179	18.72	59.246	9.474	48504152.570423	10	283.2465	5.21204e-05	2.56104e-04
2024/01/16	20:28:48	ok	ok	283.0840	26.390	0.044179	18.70	59.156	9.452	48300925.700232	10	283.2333	5.32784e-05	3.37559e-04
2024/01/16	20:33:48	ok	ok	283.0880	26.390	0.044179	18.68	59.187	9.442	48205205.866646	9	283.1446	5.55069e-05	2.94092e-04
2024/01/16	20:38:48	ok	ok	283.1180	26.390	0.044179	18.70	59.197	9.458	51728454.778821	3	272.0092	2.68838e-04	3.00520e-02
2024/01/16	20:43:48	ok	ok	283.1020	26.389	0.044179	18.65	59.237	9.433	47814602.452628	9	283.2426	5.32918e-05	2.36036e-04
2024/01/16	20:48:48	ok	ok	283.1020	26.383	0.044179	18.66	59.193	9.434	50798911.846493	2	271.2222	-8.27290e-03	7.40986e-16
2024/01/16	20:53:48	ok	ok	283.0600	26.384	0.044179	18.62	59.178	9.408	49924587.800716	11	283.1653	5.28231e-05	2.86164e-04
2024/01/16	20:58:48	ok	ok	283.0580	26.383	0.044179	18.58	59.257	9.397	47676165.204875	10	283.1990	5.21103e-05	1.83830e-04
2024/01/16	21:03:48	ok	ok	283.0500	26.381	0.044179	18.59	59.237	9.401	49484509.403476	10	283.2133	5.16376e-05	2.41918e-04
2024/01/16	21:08:48	ok	ok	283.0360	26.378	0.044179	18.55	59.243	9.378	47471314.394034	9	283.1664	5.32618e-05	2.05657e-04
2024/01/16	21:13:48	ok	ok	283.0400	26.379	0.044179	18.56	59.191	9.377	47880016.947049	11	283.1400	5.36562e-05	2.46936e-04
2024/01/16	21:18:48	ok	ok	283.0820	26.381	0.044179	18.56	59.168	9.374	51153366.185956	2	283.1567	6.06780e-05	2.83902e-16
2024/01/16	21:23:48	ok	ok	283.0200	26.380	0.044179	18.53	59.187	9.362	48625811.571784	12	283.1575	4.99718e-05	2.11462e-04
2024/01/16	21:28:48	ok	ok	283.0560	26.376	0.044179	18.52	59.142	9.346	49301431.502267	2	283.0650	7.03848e-05	2.00814e-16
2024/01/16	21:33:48	ok	ok	283.0380	26.378	0.044179	18.53	59.132	9.353	48819537.385031	8	283.1413	5.57165e-05	1.96052e-04
2024/01/16	21:38:48	ok	ok	283.0580	26.377	0.044179	18.55	59.188	9.369	49605878.985249	2	283.0650	7.03873e-05	2.00814e-16
2024/01/16	21:43:48	ok	ok	283.0280	26.375	0.044179	18.50	59.216	9.350	49972756.210936	10	283.1709	5.14537e-05	2.91040e-04
2024/01/16	21:48:48	ok	ok	283.0020	26.368	0.044179	18.49	59.193	9.339	49113249.986646	9	283.1088	5.56599e-05	3.03887e-04
2024/01/16	21:53:48	ok	ok	283.0120	26.373	0.044179	18.46	59.210	9.325	49712379.607900	11	283.0958	5.40891e-05	2.62665e-04
2024/01/16	21:58:48	ok	ok	283.0140	26.379	0.044179	18.45	59.187	9.314	47747165.726342	12	283.1061	5.40748e-05	1.93400e-04
2024/01/16	22:03:48	ok	ok	283.0060	26.369	0.044179	18.45	59.187	9.314	47760625.072612	9	283.1419	5.39271e-05	2.70610e-04
2024/01/16	22:08:48	ok	ok	283.0120	26.369	0.044179	18.46	59.113	9.310	47297057.753152	8	283.1579	5.41218e-05	1.86773e-04
2024/01/16	22:13:48	ok	ok	283.0040	26.372	0.044179	18.48	59.179	9.330	46832941.881385	10	283.1644	5.19812e-05	2.57376e-04
2024/01/16	22:18:48	ok	ok	282.9800	26.373	0.044179	18.45	59.155	9.309	49022758.573681	12	283.0977	5.15482e-05	2.11431e-04
2024/01/16	22:23:48	ok	ok	283.0160	26.376	0.044179	18.46	59.091	9.307	46938641.276207	10	283.1525	5.36184e-05	2.31583e-04
2024/01/16	22:28:48	ok	ok	283.0280	26.371	0.044179	18.48	59.124	9.321	46244305.049684	9	283.1778	5.32277e-05	3.04988e-04
2024/01/16	22:33:48	ok	ok	283.0280	26.375	0.044179	18.48	59.156	9.326	44889179.484255	9	283.2108	5.17919e-05	2.92840e-04
2024/01/16	22:38:48	ok	ok	282.9840	26.372	0.044179	18.45	59.110	9.302	46465274.869178	12	283.0982	5.15337e-05	2.42953e-04
2024/01/16	22:43:48	ok	ok	283.0140	26.372	0.044179	18.43	59.129	9.298	46571388.962960	9	283.1208	5.45240e-05	2.77854e-04
2024/01/16	22:48:48	ok	ok	283.0180	26.374	0.044179	18.46	59.091	9.307	47310069.516814	10	283.1818	5.20068e-05	2.47368e-04
2024/01/16	22:53:48	ok	ok	283.0140	26.370	0.044179	18.45	59.120	9.304	46307251.642941	11	283.1389	5.40579e-05	2.82232e-04
2024/01/16	22:58:48	ok	ok	283.0320	26.373	0.044179	18.45	59.036	9.291	48322854.039310	10	283.1684	5.32239e-05	1.67552e-04
2024/01/16	23:03:48	ok	ok	283.0200	26.371	0.044179	18.46	59.133	9.313	46229438.835246	11	283.1458	5.28673e-05	2.55024e-04
2024/01/16	23:08:48	ok	ok	283.0320	26.373	0.044179	18.46	59.059	9.302	46680888.933293	9	283.1920	5.24825e-05	2.84158e-04
2024/01/16	23:13:48	ok	ok	283.0080	26.369	0.044179	18.43	59.054	9.286	45658307.345716	8	283.1932	5.17036e-05	2.36687e-04
2024/01/16	23:18:48	ok	ok	283.0240	26.371	0.044179	18.42	59.095	9.284	47720835.392682	10	283.1516	5.25679e-05	2.44288e-04
2024/01/16	23:23:48	ok	ok	283.0240	26.368	0.044179	18.42	59.086	9.282	46470248.730357	9	283.1417	5.41937e-05	2.27525e-04
2024/01/16	23:28:48	ok	ok	283.0400	26.372	0.044179	18.43	59.077	9.290	47825079.303512	8	283.1707	5.31346e-05	2.23793e-04
2024/01/16	23:33:48	ok	ok	283.0640	26.370	0.044179	18.43	59.118	9.296	51600015.315861	7	283.4130	5.92957e-05	1.56482e-03
2024/01/16	23:38:48	ok	ok	282.9960	26.372	0.044179	18.42	59.127	9.289	49364956.543326	12	283.1126	5.05423e-05	2.44089e-04
2024/01/16	23:43:48	ok	ok	283.0100	26.370	0.044179	18.42	59.095	9.284	48777053.860805	8	283.1599	5.32358e-05	3.29546e-04
2024/01/16	23:48:48	ok	ok	283.0100	26.371	0.044179	18.40	59.072	9.273	46976624.353119	12	283.1481	5.32208e-05	3.08382e-04
2024/01/16	23:53:48	ok	ok	283.0180	26.373	0.044179	18.42	59.074	9.281	47504627.619725	10	283.1595	5.29858e-05	2.25418e-04
2024/01/16	23:58:48	ok	ok	283.0280	26.372	0.044179	18.40	59.051	9.270	48431374.826936	11	283.1458	5.24400e-05	2.50839e-04
2024/01/17	00:03:48	ok	ok	283.0220	26.371	0.044179	18.39	59.091	9.269	47603060.563600	10	283.1521	5.26748e-05	2.09080e-04
2024/01/17	00:08:48	ok	ok	282.9920	26.372	0.044179	18.37	59.123	9.265	48844956.421424	10	283.1326	5.40682e-05	2.21124e-04
2024/01/17	00:13:48	ok	ok	283.0240	26.368	0.044179	18.37	59.068	9.256	48323155.695668	11	283.1464	5.24728e-05	2.34394e-04
2024/01/17	00:18:48	ok	ok	283.0000	26.368	0.044179	18.35	59.097	9.246	47934481.145522	10	283.1411	5.26947e-05	2.26929e-04
2024/01/17	00:23:48	ok	ok	282.9940	26.365	0.044179	18.32	59.046	9.222	48296872.252482	10	283.1195	5.50891e-05	2.12926e-04
2024/01/17	00:28:48	ok	ok	282.9900	26.364	0.044179	18.29	59.187	9.229	47606290.554674	10	283.1094	5.36937e-05	2.64331e-04
2024/01/17	00:33:48	ok	ok	283.0220	26.359	0.044179	18.31	59.059	9.217	47543292.773508	2	282.4476	1.79029e-04	2.01253e-16
2024/01/17	00:38:48	ok	ok	282.9900	26.364	0.044179	18.26	59.182	9.213	47037310.818251	9	283.1882	5.10057e-05	3.60914e-04
2024/01/17	00:43:48	ok	ok	282.9660	26.356	0.044179	18.22	59.164	9.187	47755710.583786	9	283.1050	5.47750e-05	2.73718e-04
2024/01/17	00:48:48	ok	ok	282.9360	26.355	0.044179	18.18	59.170	9.164	45462923.008828	10	283.0857	5.43434e-05	3.03746e-04
2024/01/17	00:53:48	ok	ok	282.9720	26.354	0.044179	18.16	59.123	9.150	43733635.468911	10	283.1034	5.38281e-05	2.52287e-04
2024/01/17	00:58:48	ok	ok	282.9720	26.356	0.044179	18.15	59.165	9.149	43288371.024130	10	283.1252	5.32342e-05	3.29180e-04
2024/01/17	01:03:48	ok	ok	282.9360	26.351	0.044179	18.15	59.145	9.146	42629713.651976	10	283.0994	5.47292e-05	3.28646e-04
2024/01/17	01:08:48	--	ok	281.3240	26.353	0.044179	18.14	59.184	9.145	41398185.126182	9	283.1364	5.26967e-05	2.61441e-04
2024/01/17	01:08:54	--	ok	284.6580	26.666	0.044273	18.12	59.170	9.134	51770188.643907	10	284.8680	5.45417e-05	3.85858e-04
2024/01/17	01:09:01	--	ok	281.0740	26.327	0.04418	18.11	59.179	9.128	42836869.586224	11	282.9876	5.57055e-05	3.59036e-04
2024/01/17	01:09:08	--	ok	284.6600	26.659	0.044288	18.01	59.210	9.079	49432209.051584	2	284.8017	7.51050e-05	1.41131e-16
2024/01/17	01:09:15	--	ok	281.1720	26.342	0.044195	17.97	59.310	9.072	43579868.184372	10	283.0095	5.48514e-05	4.75610e-04
2024/01/17	01:09:22	--	ok	284.7960	26.682	0.044297	17.92	59.454	9.071	49659330.912398	11	284.9852	5.63126e-05	3.38268e-04
2024/01/17	01:09:29	--	ok	281.1440	26.341	0.044196	17.91	59.564	9.080	39259341.306350	9	283.0458	5.49493e-05	3.23536e-04
2024/01/17	01:09:35	--	ok	284.8020	26.685	0.0443	17.91	59.544	9.077	49008773.317410	11	285.0074	5.55756e-05	3.12792e-04
2024/01/17	01:09:42	--	ok	281.1560	26.350	0.044199	17.84	59.664	9.057	50094357.747115	11	283.0270	5.74216e-05	3.70209e-04
2024/01/17	01:09:49	--	ok	284.8000	26.686	0.044302	17.84	59.786	9.075	46047503.480147	10	285.0418	5.44751e-05	3.20865e-04
2024/01/17	01:09:56	--	ok	281.0600	26.353	0.044201	17.82	59.805	9.069	47940957.321625	11	283.0653	5.53967e-05	4.01190e-04
2024/01/17	01:10:03	ok	ok	283.4240	26.712	0.04431	17.81	59.811	9.063	44531825.948974	4	223.9508	1.09196e-03	3.58061e-02
2024/01/17	01:15:02	--	ok	285.1980	26.772	0.04431	18.12	59.106	9.124	47285178.963487	4	273.4311	3.00861e-04	2.80956e-02
2024/01/17	01:15:09	--	ok	280.8620	26.348	0.044187	18.16	59.059	9.140	43094874.793778	9	283.0435	5.46655e-05	1.05396e-04
2024/01/17	01:15:16	--	ok	285.0400	26.718	0.044307	18.08	59.026	9.089	51639979.285419	7	285.3227	5.43745e-05	2.62755e-04
2024/01/17	01:15:22	ok	ok	282.7940	26.324	0.044192	18.07	59.164	9.103	40546145.997230	11	282.9126	5.52500e-05	3.33132e-04
2024/01/17	01:20:22	ok	ok	283.1280	26.389	0.044192	18.11	59.127	9.120	43180961.408280	10	283.2947	5.30666e-05	2.70969e-04
2024/01/17	01:25:22	ok	ok	283.1820	26.383	0.044192	18.04	59.150	9.086	42804664.270024	5	232.0360	7.42224e-04	2.44289e-02
2024/01/17	01:30:22	ok	ok	283.1360	26.389	0.044192	18.08	59.101	9.100	42961414.480492	9	283.3163	5.28533e-05	2.55151e-04
2024/01/17	01:35:22	ok	ok	283.1320	26.389	0.044192	18.07	59.100	9.093	41876464.601773	10	283.2968	5.34777e-05	2.66554e-04
2024/01/17	01:40:22	ok	ok	283.1320	26.394	0.044192	18.05	59.161	9.095	40959929.742054	10	283.2935	5.37398e-05	2.73124e-04
2024/01/17	01:45:22	ok	ok	283.1220	26.388	0.044192	18.02	59.127	9.074	43495185.958611	10	283.2837	5.46639e-05	2.72049e-04
2024/01/17	01:50:22	ok	ok	283.1480	26.383	0.044192	18.02	59.113	9.072	44822081.953569	2	282.1867	2.51098e-04	3.18503e-16
2024/01/17	01:55:22	ok	ok	283.1060	26.383	0.044192	18.00	59.152	9.063	41648485.080688	10	283.2705	5.43083e-05	1.89503e-04
2024/01/17	02:00:22	ok	ok	283.1460	26.386	0.044192	18.02	59.127	9.074	45517994.828681	4	232.9032	6.01524e-04	2.61464e-02
2024/01/17	02:05:22	ok	ok	283.1400	26.385	0.044192	17.98	59.141	9.053	45306167.318222	6	232.8925	7.69692e-04	2.54116e-02
2024/01/17	02:10:22	ok	ok	283.1340	26.382	0.044192	17.98	59.109	9.048	45614845.804038	2	283.1422	6.48768e-05	1.41958e-16
2024/01/17	02:15:22	ok	ok	283.3080	26.394	0.044192	18.46	58.152	9.159	44443673.652248	10	283.4791	5.32421e-05	2.87605e-04
2024/01/17	02:20:22	ok	ok	283.4820	26.408	0.044192	18.83	57.772	9.301	45658491.576280	2	283.6283	5.47017e-05	3.16884e-16
2024/01/17	02:25:22	--	ok	283.5440	26.419	0.044192	19.10	57.613	9.422	45465262.755717	9	283.7604	5.18775e-05	2.98478e-04
2024/01/17	02:25:28	ok	ok	283.0060	26.319	0.044161	19.11	57.639	9.434	45271250.944981	5	234.3008	6.87072e-04	2.47040e-02
2024/01/17	02:30:28	ok	ok	283.0560	26.326	0.044161	19.21	57.621	9.486	45888775.774089	10	283.2375	5.29498e-05	3.74337e-04
2024/01/17	02:35:28	ok	ok	283.1500	26.340	0.044161	19.40	57.536	9.577	45676249.724370	10	283.3289	5.21635e-05	3.08029e-04
2024/01/17	02:40:28	ok	ok	283.2540	26.344	0.044161	19.51	57.543	9.641	46138802.133834	4	227.6007	1.12468e-03	1.21699e-02
2024/01/17	02:45:28	ok	ok	283.2900	26.357	0.044161	19.61	57.545	9.698	43253861.568170	10	283.4188	5.21951e-05	3.18501e-04
2024/01/17	02:50:28	ok	ok	283.2980	26.363	0.044161	19.67	57.520	9.727	42688823.861795	10	283.4502	5.33438e-05	3.17101e-04
2024/01/17	02:55:28	ok	ok	283.3760	26.368	0.044161	19.77	57.502	9.780	46085471.062890	11	283.5479	5.21067e-05	3.30766e-04
2024/01/17	03:00:28	ok	ok	283.3780	26.369	0.044161	19.84	57.531	9.825	45301290.579751	8	283.5235	5.39722e-05	3.33479e-04
2024/01/17	03:05:28	ok	ok	283.4320	26.381	0.044161	19.86	57.571	9.849	42678109.118362	11	283.5927	5.31793e-05	2.35805e-04
2024/01/17	03:10:28	ok	ok	283.4280	26.388	0.044161	19.89	57.552	9.861	43933845.272659	10	283.6055	5.26206e-05	2.97276e-04
2024/01/17	03:15:28	ok	ok	283.4560	26.390	0.044161	19.92	57.653	9.895	39952434.111767	12	283.5626	5.64445e-05	3.52081e-04
2024/01/17	03:20:28	ok	ok	283.4800	26.400	0.044161	20.04	57.452	9.927	41326084.799094	10	283.6907	5.37889e-05	2.78060e-04
2024/01/17	03:25:28	--	ok	283.5100	26.403	0.044161	20.07	57.563	9.963	41111073.391500	12	283.6708	5.35522e-05	2.97706e-04
2024/01/17	03:25:34	ok	ok	282.9660	26.296	0.044132	20.12	57.494	9.984	38555767.554623	11	283.1155	5.48019e-05	3.18937e-04
2024/01/17	03:30:34	--	ok	281.6000	26.318	0.044132	20.11	57.603	9.995	41851276.830212	5	283.7727	5.21689e-05	2.08913e-03
2024/01/17	03:30:41	--	ok	284.4820	26.578	0.044212	20.15	57.499	10.001	50561180.019245	11	284.8009	5.34082e-05	2.43700e-04
2024/01/17	03:30:47	--	ok	281.2580	26.274	0.044127	20.09	57.545	9.976	41505498.041437	6	283.6429	5.50398e-05	2.22135e-03
2024/01/17	03:30:54	--	ok	284.4960	26.573	0.044227	20.01	57.589	9.935	49456059.622368	10	284.8799	5.13248e-05	3.28264e-04
2024/01/17	03:31:01	--	ok	280.8800	26.275	0.044141	19.96	57.690	9.926	41306968.088714	10	282.9870	5.31293e-05	2.77726e-04
2024/01/17	03:31:08	--	ok	285.0240	26.668	0.044262	19.93	57.838	9.935	54322568.028476	11	285.2784	5.67265e-05	3.60457e-04
2024/01/17	03:31:15	--	ok	280.6460	26.265	0.044147	19.88	57.916	9.915	42240402.205105	9	282.9801	5.54968e-05	4.27861e-04
2024/01/17	03:31:22	--	ok	285.3060	26.714	0.044281	19.82	57.961	9.891	54599496.594843	9	285.6894	5.27982e-05	3.66197e-04
2024/01/17	03:31:28	--	ok	280.8900	26.274	0.044149	19.75	58.071	9.868	46250422.470866	11	282.9701	5.48687e-05	3.27562e-04
2024/01/17	03:31:35	--	ok	285.0580	26.675	0.04427	19.75	58.245	9.897	51474389.405796	11	285.3750	5.45282e-05	4.52683e-04
2024/01/17	03:31:42	--	ok	281.0940	26.283	0.044152	19.75	58.322	9.910	47901459.193082	11	283.0505	5.40458e-05	3.88389e-04
2024/01/17	03:31:49	ok	ok	283.2380	26.648	0.044261	19.71	58.456	9.908	50381569.330316	3	285.6157	6.07558e-05	1.39662e-03
2024/01/17	03:36:49	--	ok	285.2680	26.720	0.044261	20.16	57.557	10.020	51478087.784657	9	285.6308	5.24554e-05	3.53027e-04
2024/01/17	03:36:56	--	ok	281.2620	26.281	0.044131	20.22	57.499	10.043	49071982.501952	11	283.0605	5.38092e-05	3.62688e-04
2024/01/17	03:37:03	ok	ok	282.8700	26.593	0.044231	20.12	57.440	9.975	55475604.671365	11	284.9063	5.41197e-05	3.26829e-04
2024/01/17	03:42:02	ok	ok	282.8560	26.618	0.044231	20.21	57.476	10.031	59385294.077056	11	285.0193	5.36853e-05	2.47454e-04
2024/01/17	03:47:02	ok	ok	283.2980	26.623	0.044231	20.21	57.581	10.049	62537445.833334	4	285.3507	7.19978e-05	1.27615e-03
2024/01/17	03:52:02	ok	ok	283.0060	26.626	0.044231	20.22	57.520	10.046	57539779.908364	11	285.0303	5.41397e-05	3.57977e-04
2024/01/17	03:57:02	ok	ok	283.1040	26.632	0.044231	20.29	57.627	10.106	58704651.388779	11	285.0191	5.43426e-05	3.71116e-04
2024/01/17	04:02:02	ok	ok	283.2920	26.631	0.044231	20.33	57.591	10.125	61499525.071525	3	285.4154	5.80658e-05	1.13256e-03
2024/01/17	04:07:02	ok	ok	282.9580	26.632	0.044231	20.32	57.598	10.118	59824562.787023	9	285.1174	5.24813e-05	3.30305e-04
2024/01/17	04:12:02	ok	ok	283.2740	26.637	0.044231	20.33	57.644	10.134	58141406.195723	10	285.1140	5.28895e-05	3.67921e-04
2024/01/17	04:17:02	ok	ok	283.1820	26.639	0.044231	20.39	57.600	10.160	58616262.141469	10	285.1074	5.22685e-05	3.16893e-04
2024/01/17	04:22:02	ok	ok	283.1800	26.638	0.044231	20.42	57.604	10.178	62439597.753395	11	285.1118	5.48959e-05	3.32627e-04
2024/01/17	04:27:02	ok	ok	283.0720	26.651	0.044231	20.44	57.673	10.206	64004339.716288	9	285.1436	5.45522e-05	3.28552e-04
2024/01/17	04:32:02	ok	ok	283.2020	26.648	0.044231	20.46	57.600	10.202	62769814.095266	9	285.1809	5.36993e-05	3.50931e-04
2024/01/17	04:37:02	ok	ok	283.2440	26.649	0.044231	20.50	57.618	10.231	57961766.142422	11	285.1513	5.34849e-05	2.37760e-04
2024/01/17	04:42:02	ok	ok	283.1960	26.646	0.044231	20.47	57.700	10.228	61096555.954417	9	285.1943	5.23922e-05	3.58287e-04
2024/01/17	04:47:02	ok	ok	283.1380	26.647	0.044231	20.49	57.604	10.219	59529784.271830	10	285.1662	5.35802e-05	3.08734e-04
2024/01/17	04:52:02	ok	ok	283.1500	26.649	0.044231	20.54	57.636	10.258	58130694.514488	10	285.1570	5.38977e-05	3.19289e-04
2024/01/17	04:57:02	ok	ok	283.0780	26.650	0.044231	20.52	57.673	10.249	54721752.909312	10	285.1712	5.30974e-05	3.52261e-04
2024/01/17	05:02:02	ok	ok	283.1080	26.656	0.044231	20.56	57.659	10.272	53977518.401540	9	285.2437	5.12298e-05	2.20579e-04
2024/01/17	05:07:02	ok	ok	282.8180	26.662	0.044231	20.56	57.704	10.280	46779736.701357	9	285.2092	5.19957e-05	2.57643e-04
2024/01/17	05:12:02	ok	ok	283.1980	26.658	0.044231	20.53	57.719	10.265	48443077.603152	2	285.0324	6.92597e-05	2.82034e-16
2024/01/17	05:17:02	--	ok	284.9480	26.657	0.044231	20.59	57.740	10.304	45978343.723044	9	285.1999	5.09255e-05	2.68838e-04
2024/01/17	05:17:09	ok	ok	282.9460	26.291	0.044119	20.62	57.626	10.301	44011874.464641	11	283.0213	5.33130e-05	2.17240e-04
2024/01/17	05:22:08	ok	ok	283.0260	26.314	0.044119	20.56	57.704	10.280	48241883.082040	11	283.1309	5.20353e-05	2.67918e-04
2024/01/17	05:27:08	ok	ok	283.0920	26.318	0.044119	20.58	57.726	10.293	46854646.536117	12	283.1766	5.21092e-05	2.40469e-04
2024/01/17	05:32:08	ok	ok	283.0900	26.318	0.044119	20.58	57.749	10.297	45752397.153914	11	283.1821	5.18231e-05	3.15408e-04
2024/01/17	05:37:08	ok	ok	283.1280	26.328	0.044119	20.59	57.708	10.298	46934330.693983	10	283.2202	5.27986e-05	3.55222e-04
2024/01/17	05:42:08	ok	ok	283.1300	26.324	0.044119	20.60	57.678	10.302	46614068.641600	12	283.1823	5.39961e-05	3.40058e-04
2024/01/17	05:47:08	ok	ok	283.1580	26.337	0.044119	20.64	57.696	10.330	48379545.352223	13	283.2118	5.21974e-05	3.05845e-04
2024/01/17	05:52:08	ok	ok	283.1900	26.345	0.044119	20.67	57.754	10.358	47605680.271267	11	283.2316	5.34646e-05	3.54821e-04
2024/01/17	05:57:08	ok	ok	283.1920	26.341	0.044119	20.63	57.801	10.340	48152350.222885	13	283.2203	5.33937e-05	3.09753e-04
2024/01/17	06:02:08	ok	ok	283.1820	26.346	0.044119	20.62	57.758	10.325	48009292.684388	11	283.2544	5.27286e-05	3.18631e-04
2024/01/17	06:07:08	ok	ok	283.2140	26.343	0.044119	20.67	57.690	10.346	48362676.200462	13	283.2568	5.24555e-05	2.96500e-04
2024/01/17	06:12:08	ok	ok	283.2780	26.354	0.044119	20.86	57.472	10.418	46635600.721114	12	283.3394	5.16070e-05	3.23374e-04
2024/01/17	06:17:08	ok	ok	283.3560	26.373	0.044119	20.96	57.334	10.453	49120514.705691	12	283.4281	5.16262e-05	2.74467e-04
2024/01/17	06:22:08	ok	ok	283.3920	26.375	0.044119	21.04	57.392	10.514	48075642.983822	12	283.4938	5.19290e-05	3.02935e-04
2024/01/17	06:27:08	ok	ok	283.4020	26.371	0.044119	21.09	57.444	10.551	47921447.314597	10	283.4967	5.29847e-05	2.04021e-04
2024/01/17	06:32:08	ok	ok	283.4040	26.372	0.044119	21.04	57.586	10.549	47673959.357801	10	283.5051	5.28840e-05	2.50235e-04
2024/01/17	06:37:08	ok	ok	283.3560	26.363	0.044119	20.90	57.749	10.494	48538752.611065	11	283.4461	5.35175e-05	2.65356e-04
2024/01/17	06:42:08	ok	ok	283.3480	26.372	0.044119	20.87	57.787	10.483	47487517.455789	12	283.4437	4.98952e-05	2.28129e-04
2024/01/17	06:47:08	ok	ok	283.3740	26.363	0.044119	20.82	57.810	10.453	51923876.986492	2	283.5325	3.51162e-05	4.48293e-16
2024/01/17	06:52:08	ok	ok	283.3560	26.372	0.044119	20.79	57.806	10.435	44977095.530605	10	283.4520	5.27241e-05	2.35915e-04
2024/01/17	06:57:08	ok	ok	283.3480	26.374	0.044119	20.83	57.792	10.458	46619136.690427	10	283.4772	5.16607e-05	2.14870e-04
2024/01/17	07:02:08	ok	ok	283.3680	26.373	0.044119	20.87	57.681	10.464	45748868.438907	10	283.4880	5.22480e-05	2.07343e-04
2024/01/17	07:07:08	ok	ok	283.3380	26.367	0.044119	20.80	57.777	10.439	45932180.569358	11	283.4514	5.20955e-05	2.49028e-04
2024/01/17	07:12:08	ok	ok	283.4440	26.380	0.044119	21.07	57.353	10.524	43890762.708234	10	283.5815	5.33888e-05	2.35234e-04
2024/01/17	07:17:08	--	ok	283.5100	26.395	0.044119	21.17	57.380	10.592	44889812.419386	10	283.6538	5.07960e-05	2.40378e-04
2024/01/17	07:17:15	ok	ok	283.0060	26.297	0.044089	21.27	57.278	10.633	43358339.950920	11	283.0602	5.39601e-05	3.18561e-04
2024/01/17	07:22:14	ok	ok	282.9940	26.305	0.044089	21.23	57.379	10.626	46043838.688670	12	283.0343	5.36807e-05	2.68726e-04
2024/01/17	07:27:14	ok	ok	283.0920	26.319	0.044089	21.33	57.330	10.678	44692633.137158	11	283.1951	5.16041e-05	2.58346e-04
2024/01/17	07:32:14	ok	ok	283.0960	26.322	0.044089	21.30	57.488	10.691	44893451.462414	12	283.1497	5.29979e-05	2.69806e-04
2024/01/17	07:37:14	ok	ok	283.0360	26.309	0.044089	21.24	57.664	10.688	47360705.373147	10	283.1515	5.27636e-05	2.37713e-04
2024/01/17	07:42:14	ok	ok	283.0560	26.317	0.044089	21.13	57.745	10.633	46796874.452305	11	283.0963	5.51521e-05	2.38271e-04
2024/01/17	07:47:14	ok	ok	283.0240	26.310	0.044089	21.09	57.768	10.610	45444330.317593	9	283.1132	5.32540e-05	2.23514e-04
2024/01/17	07:52:14	ok	ok	282.9960	26.312	0.044089	21.09	57.758	10.609	47326706.781229	10	283.0944	5.05133e-05	2.37672e-04
2024/01/17	07:57:14	ok	ok	282.9760	26.305	0.044089	21.03	57.836	10.587	46326136.490129	10	283.0680	5.41123e-05	3.17429e-04
2024/01/17	08:02:14	ok	ok	283.0120	26.305	0.044089	21.00	57.842	10.572	46491010.641595	12	283.0601	5.33113e-05	2.62996e-04
2024/01/17	08:07:14	ok	ok	282.9900	26.309	0.044089	20.96	57.900	10.556	46544321.558330	9	283.0683	5.40395e-05	2.59219e-04
2024/01/17	08:12:14	ok	ok	282.9660	26.310	0.044089	20.93	57.832	10.526	44675328.544630	10	283.0466	5.21235e-05	2.25691e-04
2024/01/17	08:17:14	ok	ok	283.0380	26.314	0.044089	21.09	57.530	10.567	44008766.870392	10	283.1380	5.27139e-05	2.81217e-04
2024/01/17	08:22:14	ok	ok	283.1180	26.328	0.044089	21.24	57.449	10.649	46047798.217312	10	283.2573	5.12490e-05	3.73930e-04
2024/01/17	08:27:14	ok	ok	283.1640	26.335	0.044089	21.31	57.426	10.687	46350261.444649	10	283.2573	5.11991e-05	2.09364e-04
2024/01/17	08:32:14	ok	ok	283.1920	26.341	0.044089	21.42	57.346	10.742	45222811.155189	10	283.2839	5.23015e-05	2.78002e-04
2024/01/17	08:37:14	ok	ok	283.2340	26.346	0.044089	21.50	57.424	10.801	43558871.488237	10	283.3339	5.28175e-05	2.33056e-04
2024/01/17	08:42:14	ok	ok	283.2240	26.337	0.044089	21.45	57.472	10.784	45878769.930052	10	283.3306	5.28034e-05	3.21615e-04
2024/01/17	08:47:14	ok	ok	283.2120	26.347	0.044089	21.34	57.704	10.757	47435051.704843	10	283.2908	5.25776e-05	2.62962e-04
2024/01/17	08:52:14	ok	ok	283.1500	26.332	0.044089	21.23	57.792	10.702	47972546.886513	10	283.2472	5.38646e-05	2.20362e-04
2024/01/17	08:57:14	ok	ok	283.1820	26.342	0.044089	21.24	57.850	10.723	47306079.118472	12	283.2203	5.12415e-05	2.40131e-04
2024/01/17	09:02:14	ok	ok	283.1580	26.336	0.044089	21.20	57.809	10.689	44831585.127513	11	283.2316	5.23716e-05	2.04486e-04
2024/01/17	09:07:14	ok	ok	283.1540	26.346	0.044089	21.16	57.781	10.657	42810710.735950	13	283.2088	5.47244e-05	2.76369e-04
2024/01/17	09:12:14	ok	ok	283.2500	26.354	0.044089	21.38	57.493	10.743	44623562.582129	11	283.3482	5.27600e-05	2.95892e-04
2024/01/17	09:17:14	ok	ok	283.2740	26.357	0.044089	21.47	57.375	10.774	44445629.718783	11	283.3725	5.37309e-05	3.22831e-04
2024/01/17	09:22:14	ok	ok	283.3420	26.368	0.044089	21.60	57.388	10.858	43443169.982272	11	283.4334	5.32563e-05	2.54184e-04
2024/01/17	09:27:14	ok	ok	283.3800	26.380	0.044089	21.64	57.394	10.886	44933988.174678	12	283.4364	5.46233e-05	2.72591e-04
2024/01/17	09:32:14	ok	ok	283.4020	26.374	0.044089	21.75	57.259	10.931	46161533.526614	3	251.4703	-2.84377e-03	2.76277e-02
2024/01/17	09:37:14	ok	ok	283.4440	26.387	0.044089	21.82	57.293	10.981	45770118.112250	11	283.5403	5.32481e-05	2.85765e-04
2024/01/17	09:42:14	ok	ok	283.3640	26.368	0.044089	21.60	57.713	10.919	44546034.764041	11	283.4847	5.25403e-05	3.39218e-04
2024/01/17	09:47:14	ok	ok	283.3560	26.371	0.044089	21.57	57.696	10.896	44834034.850349	10	283.4864	5.30136e-05	3.41047e-04
2024/01/17	09:52:14	ok	ok	283.3440	26.369	0.044089	21.51	57.774	10.876	46393550.587688	11	283.4278	5.27977e-05	2.04739e-04
2024/01/17	09:57:14	ok	ok	283.3360	26.380	0.044089	21.47	57.768	10.848	44767060.068442	11	283.4217	5.27380e-05	2.97305e-04
2024/01/17	10:02:14	ok	ok	283.3340	26.369	0.044089	21.45	57.777	10.841	43859104.828299	10	283.4500	5.30235e-05	2.57363e-04
2024/01/17	10:07:14	ok	ok	283.3780	26.376	0.044089	21.47	57.865	10.866	43174948.826735	12	283.4200	5.39531e-05	3.15819e-04
2024/01/17	10:12:14	ok	ok	283.4060	26.378	0.044089	21.61	57.540	10.895	44705075.049155	11	283.4941	5.28821e-05	2.64440e-04
2024/01/17	10:17:14	ok	ok	283.4520	26.393	0.044089	21.74	57.365	10.943	46534242.465447	11	283.5552	5.20996e-05	2.69845e-04
2024/01/17	10:22:14	--	ok	283.5140	26.400	0.044089	21.84	57.360	11.004	45105999.945172	10	283.6280	5.21276e-05	2.54078e-04
2024/01/17	10:22:21	ok	ok	282.9720	26.294	0.044058	21.88	57.324	11.023	45545280.235480	12	283.0067	5.37228e-05	2.22261e-04
2024/01/17	10:27:20	ok	ok	283.0200	26.310	0.044058	21.94	57.356	11.066	47969880.575552	11	283.0802	5.20601e-05	2.17724e-04
2024/01/17	10:32:20	ok	ok	283.0580	26.312	0.044058	21.99	57.385	11.108	50807059.351792	11	283.1178	5.38346e-05	2.91658e-04
2024/01/17	10:37:20	ok	ok	283.1160	26.324	0.044058	22.05	57.394	11.145	48362557.059822	9	283.1931	5.34914e-05	2.02743e-04
2024/01/17	10:42:20	ok	ok	283.0680	26.328	0.044058	22.04	57.447	11.147	49711505.856585	11	283.1382	5.32885e-05	2.38567e-04
2024/01/17	10:47:20	ok	ok	282.8360	26.303	0.044058	21.45	58.537	10.983	48977939.297346	10	282.8879	5.46791e-05	2.26348e-04
2024/01/17	10:52:20	ok	ok	282.7060	26.294	0.044058	21.10	58.978	10.843	50188426.905007	9	282.7733	5.32672e-05	1.83240e-04
2024/01/17	10:57:20	ok	ok	282.5840	26.276	0.044058	20.79	59.228	10.691	49334510.716762	11	282.6338	5.34627e-05	2.39330e-04
2024/01/17	11:02:20	ok	ok	282.5040	26.267	0.044058	20.60	59.271	10.587	49814089.717153	10	282.5598	5.25453e-05	1.94767e-04
2024/01/17	11:07:20	--	ok	282.4980	26.277	0.044058	20.62	59.014	10.549	52028071.712104	11	282.5392	5.41735e-05	2.21010e-04
2024/01/17	11:07:27	ok	ok	283.0100	26.364	0.044087	20.64	58.996	10.562	46272960.211405	12	283.1066	5.35566e-05	3.51066e-04
[truncated: 388 more rows]
