# Supplementary material for: Plastic Creep Constraint in Nylon Instrument Strings
Source: Materials (Basel). 2025 Jan 7;18(2):223. doi: 10.3390/ma18020223 (PMC11766866; doi:10.3390/ma18020223)
Supplement: Supplementary file 1 [file materials-18-00223-s001.zip › data_files/string_N28_nylon/string_test_data_N28_step_9.csv]

Date	Time	+-	f0	Frequency	Tension	LengthAdj	Temp	Rel.Hm	Abs.Hm	Pk.Magnitude	Harmonics	Fitted.f0	Bend.Stiff	Fit.Error
2024/01/18	12:13:59	--	ok	283.1660	26.303	0.044049	21.13	56.776	10.454	43335438.737547	10	283.2829	5.03479e-05	2.18548e-04
2024/01/18	12:14:09	--	ok	320.7100	33.292	0.046038	21.17	56.751	10.476	49724868.429907	10	321.0911	5.35576e-05	2.98232e-04
2024/01/18	12:14:18	--	ok	354.5380	40.529	0.048027	21.04	56.794	10.404	52000657.394856	12	354.8146	5.69364e-05	2.12286e-04
2024/01/18	12:14:26	--	ok	359.2440	41.657	0.048389	20.98	57.003	10.409	55079390.102426	11	359.4885	5.59499e-05	2.54269e-04
2024/01/18	12:14:33	--	ok	360.0220	41.882	0.048488	20.98	57.046	10.416	56004143.350398	12	360.2166	5.86642e-05	2.37442e-04
2024/01/18	12:14:40	--	ok	360.3180	41.972	0.048543	20.90	57.119	10.380	60545222.273101	11	360.4754	5.76121e-05	1.64099e-04
2024/01/18	12:14:48	--	ok	360.4620	42.011	0.048581	20.84	57.316	10.380	56363197.314468	11	360.6195	5.76294e-05	1.68646e-04
2024/01/18	12:14:55	--	ok	360.5860	42.046	0.048611	20.79	57.417	10.364	60225156.716684	9	360.7080	5.87041e-05	1.58514e-04
2024/01/18	12:15:02	--	ok	360.6600	42.067	0.048634	20.74	57.516	10.357	60208813.927825	11	360.7964	5.78873e-05	1.57707e-04
2024/01/18	12:15:09	--	ok	360.7260	42.081	0.048653	20.70	57.737	10.372	60851092.261166	10	360.8660	5.73208e-05	1.68107e-04
2024/01/18	12:15:16	--	ok	360.7120	42.089	0.048668	20.67	57.797	10.365	59385902.143906	10	360.8077	6.00129e-05	1.41413e-04
2024/01/18	12:15:22	--	ok	360.7600	42.099	0.048684	20.66	57.873	10.371	61294130.000615	10	360.8850	5.81288e-05	1.48169e-04
2024/01/18	12:15:29	--	ok	360.7800	42.107	0.048697	20.64	57.966	10.378	58155242.512425	9	360.8778	5.93665e-05	1.83062e-04
2024/01/18	12:15:36	--	ok	360.7900	42.107	0.04871	20.64	57.978	10.380	61471999.695435	9	360.8890	5.91134e-05	1.51485e-04
2024/01/18	12:15:42	ok	ok	360.8080	42.122	0.048721	20.64	57.957	10.376	61488315.798028	11	360.9314	5.81886e-05	1.60223e-04
2024/01/18	12:20:42	--	ok	357.0400	41.291	0.048721	21.21	56.683	10.489	61071452.407968	10	357.1706	5.65843e-05	1.81153e-04
2024/01/18	12:20:49	ok	ok	360.8560	42.114	0.048944	21.26	56.655	10.510	57356268.554935	9	360.9664	5.91297e-05	1.57210e-04
2024/01/18	12:25:48	--	ok	358.5540	41.617	0.048944	21.24	56.655	10.502	53989106.186387	13	358.6797	5.63345e-05	2.99335e-04
2024/01/18	12:25:55	ok	ok	360.8960	42.121	0.049081	21.33	56.657	10.552	56207027.316464	12	361.0383	5.68474e-05	1.62480e-04
2024/01/18	12:30:54	--	ok	359.2560	41.762	0.049081	21.31	56.753	10.562	53473019.912569	12	359.3974	5.56727e-05	2.91795e-04
2024/01/18	12:31:01	ok	ok	360.9160	42.138	0.049179	21.37	56.696	10.586	58427293.135358	11	361.0428	5.68442e-05	1.66584e-04
2024/01/18	12:36:00	--	ok	359.6140	41.842	0.049179	21.38	56.698	10.594	54046365.755401	13	359.7737	5.47227e-05	2.30231e-04
2024/01/18	12:36:07	ok	ok	360.9180	42.131	0.049257	21.40	56.669	10.599	56429908.861613	13	361.0694	5.65245e-05	2.02789e-04
2024/01/18	12:41:06	--	ok	359.8660	41.899	0.049257	21.42	56.761	10.632	55682896.120293	12	360.0305	5.44105e-05	2.24074e-04
2024/01/18	12:41:13	ok	ok	360.9240	42.135	0.049321	21.44	56.579	10.608	54571700.212795	13	361.0919	5.49984e-05	2.45343e-04
2024/01/18	12:46:12	--	ok	359.9820	41.931	0.049321	21.44	56.774	10.645	53016051.743917	13	360.1123	5.54556e-05	2.31958e-04
2024/01/18	12:46:19	ok	ok	360.9400	42.143	0.049378	21.44	56.719	10.634	55082555.585910	12	361.0962	5.56216e-05	1.70030e-04
2024/01/18	12:51:18	--	ok	360.0940	41.953	0.049378	21.45	56.785	10.655	55376481.785031	13	360.2531	5.43829e-05	2.07120e-04
2024/01/18	12:51:25	ok	ok	360.9660	42.151	0.049429	21.42	56.771	10.634	56579261.317090	12	361.1206	5.55855e-05	1.69117e-04
2024/01/18	12:56:24	--	ok	360.2320	41.996	0.049429	21.50	56.748	10.674	57080544.296430	13	360.3861	5.55900e-05	2.08490e-04
2024/01/18	12:56:30	ok	ok	361.0000	42.164	0.049473	21.55	56.628	10.686	54662399.488690	13	361.1513	5.59883e-05	2.50657e-04
2024/01/18	13:01:30	--	ok	360.2780	42.004	0.049473	21.52	56.753	10.692	54021713.379040	13	360.4454	5.41094e-05	1.77935e-04
2024/01/18	13:01:37	ok	ok	361.0080	42.166	0.049514	21.57	56.706	10.709	55582887.367287	13	361.1513	5.67502e-05	2.06676e-04
2024/01/18	13:06:36	--	ok	360.3220	42.013	0.049514	21.44	56.936	10.675	54802894.253214	11	360.4552	5.65953e-05	2.40441e-04
2024/01/18	13:06:43	ok	ok	360.9720	42.161	0.049552	21.45	56.939	10.684	54908559.793592	12	361.1277	5.59412e-05	2.10791e-04
2024/01/18	13:11:42	--	ok	360.3860	42.029	0.049552	21.33	57.124	10.639	53451414.267389	12	360.5185	5.63651e-05	2.25936e-04
2024/01/18	13:11:49	ok	ok	360.9940	42.169	0.049586	21.37	57.078	10.657	56583463.311887	13	361.1505	5.58187e-05	2.25572e-04
2024/01/18	13:16:48	--	ok	360.4380	42.044	0.049586	21.24	57.154	10.594	56977176.639799	13	360.5437	5.67199e-05	2.55047e-04
2024/01/18	13:16:55	ok	ok	360.9760	42.168	0.049618	21.26	57.145	10.601	58160119.370590	13	361.1350	5.62242e-05	2.21768e-04
2024/01/18	13:21:54	--	ok	360.5240	42.067	0.049618	21.41	56.889	10.648	57366022.262719	13	360.6761	5.50211e-05	2.17752e-04
2024/01/18	13:22:01	ok	ok	361.0120	42.167	0.049645	21.44	56.881	10.665	59111189.625861	13	361.1652	5.60767e-05	2.10191e-04
2024/01/18	13:27:00	--	ok	360.5660	42.076	0.049645	21.48	56.825	10.679	61305591.619912	11	360.7092	5.57352e-05	1.99228e-04
2024/01/18	13:27:07	ok	ok	360.9860	42.158	0.049669	21.47	56.831	10.672	59496027.850052	11	361.1430	5.51771e-05	2.15234e-04
2024/01/18	13:32:06	--	ok	360.5560	42.075	0.049669	21.58	56.861	10.748	60313657.000926	13	360.6757	5.68855e-05	2.30747e-04
2024/01/18	13:32:13	ok	ok	361.0480	42.172	0.049694	21.65	56.742	10.771	61712907.097977	12	361.1927	5.61858e-05	2.49822e-04
2024/01/18	13:37:12	--	ok	360.5880	42.068	0.049694	21.65	56.808	10.783	59132246.742919	12	360.7499	5.51155e-05	2.18861e-04
2024/01/18	13:37:18	ok	ok	360.9780	42.158	0.049717	21.67	56.776	10.785	59352505.404059	11	361.1407	5.59998e-05	2.36913e-04
2024/01/18	13:42:18	--	ok	360.5820	42.074	0.049717	21.67	56.820	10.794	57967698.546504	13	360.7296	5.56297e-05	2.35628e-04
2024/01/18	13:42:25	ok	ok	361.0340	42.168	0.049741	21.72	56.820	10.829	56569027.914707	12	361.2024	5.56402e-05	2.31396e-04
2024/01/18	13:47:24	--	ok	360.6040	42.072	0.049741	21.65	56.927	10.806	57835532.160249	13	360.7357	5.60818e-05	1.98041e-04
2024/01/18	13:47:31	ok	ok	360.9940	42.165	0.049763	21.68	56.876	10.813	60450404.164811	12	361.1538	5.57315e-05	2.31080e-04
2024/01/18	13:52:30	--	ok	360.6320	42.081	0.049763	21.72	56.852	10.835	61589846.945669	13	360.7608	5.60185e-05	2.17556e-04
2024/01/18	13:52:37	ok	ok	361.0180	42.168	0.049784	21.77	56.771	10.846	60339490.025050	12	361.1739	5.48301e-05	2.13903e-04
2024/01/18	13:57:36	--	ok	360.5800	42.076	0.049784	21.57	57.174	10.798	60593783.436582	13	360.7277	5.55991e-05	2.06967e-04
2024/01/18	13:57:43	ok	ok	361.0220	42.168	0.049807	21.61	57.105	10.813	56228025.200718	12	361.1753	5.45496e-05	2.06772e-04
2024/01/18	14:02:42	--	ok	360.6460	42.087	0.049807	21.50	57.227	10.764	57484030.749598	13	360.8060	5.50951e-05	2.32997e-04
2024/01/18	14:02:49	ok	ok	360.9960	42.163	0.049827	21.50	57.174	10.754	56055151.469880	13	361.1363	5.62008e-05	2.41702e-04
2024/01/18	14:07:48	--	ok	360.6580	42.088	0.049827	21.42	57.292	10.732	57454951.832036	13	360.8002	5.57950e-05	2.18784e-04
2024/01/18	14:07:55	ok	ok	361.0180	42.168	0.049847	21.50	57.250	10.769	54920549.173761	15	361.0805	5.86864e-05	3.66957e-04
2024/01/18	14:12:54	--	ok	360.6520	42.092	0.049847	21.36	57.250	10.681	56511914.586649	13	360.8304	5.40013e-05	1.96024e-04
2024/01/18	14:13:01	ok	ok	361.0180	42.169	0.049866	21.38	57.264	10.700	55699801.464419	13	361.2007	5.50059e-05	2.30109e-04
2024/01/18	14:18:00	--	ok	360.7300	42.109	0.049866	21.38	57.284	10.704	56696978.731155	13	360.8770	5.57531e-05	2.22100e-04
2024/01/18	14:18:07	ok	ok	361.0280	42.166	0.049882	21.41	57.182	10.703	58251121.617212	11	361.1596	5.66576e-05	2.51013e-04
2024/01/18	14:23:06	--	ok	360.7440	42.114	0.049882	21.33	57.275	10.667	59307035.249404	13	360.9007	5.51099e-05	2.14339e-04
2024/01/18	14:23:13	ok	ok	360.9980	42.160	0.049896	21.40	57.246	10.706	57571907.188917	13	361.1711	5.43523e-05	2.02802e-04
2024/01/18	14:28:12	--	ok	360.7020	42.097	0.049896	21.30	57.314	10.658	58838263.069556	13	360.8317	5.58289e-05	2.17895e-04
2024/01/18	14:28:19	ok	ok	361.0200	42.167	0.049913	21.34	57.269	10.676	55871081.222302	13	361.1349	5.69845e-05	2.63833e-04
2024/01/18	14:33:18	--	ok	360.7440	42.103	0.049913	21.27	57.301	10.638	55470229.405154	13	360.8880	5.56355e-05	2.42269e-04
2024/01/18	14:33:25	ok	ok	360.9920	42.162	0.049927	21.31	57.252	10.655	57383638.233071	13	361.0982	5.71066e-05	2.87160e-04
2024/01/18	14:38:24	--	ok	360.7540	42.109	0.049927	21.26	57.383	10.645	57128379.124438	13	360.8922	5.54213e-05	2.29092e-04
2024/01/18	14:38:31	ok	ok	361.0180	42.166	0.049941	21.36	57.279	10.686	56068851.399957	12	361.1681	5.57093e-05	2.20533e-04
2024/01/18	14:43:30	--	ok	360.7440	42.119	0.049941	21.24	57.371	10.634	57443440.104067	12	360.9001	5.46452e-05	2.24113e-04
2024/01/18	14:43:36	ok	ok	361.0160	42.167	0.049955	21.33	57.298	10.672	57677183.641351	11	361.1792	5.55503e-05	2.42775e-04
2024/01/18	14:48:36	--	ok	360.7580	42.107	0.049955	21.24	57.403	10.640	57772801.915971	12	360.9101	5.56278e-05	2.32225e-04
2024/01/18	14:48:42	ok	ok	360.9880	42.165	0.049969	21.27	57.301	10.638	53488362.413569	11	361.1452	5.60729e-05	2.46929e-04
2024/01/18	14:53:42	--	ok	360.7460	42.109	0.049969	21.27	57.310	10.639	55122427.028732	12	360.9123	5.59840e-05	2.25276e-04
2024/01/18	14:53:48	ok	ok	361.0340	42.170	0.049983	21.31	57.264	10.657	57879331.056999	15	361.1098	5.79776e-05	3.00329e-04
2024/01/18	14:58:48	--	ok	360.7920	42.122	0.049983	21.28	57.302	10.646	57293204.964332	13	360.9422	5.51517e-05	2.05206e-04
2024/01/18	14:58:55	ok	ok	361.0400	42.178	0.049995	21.34	57.201	10.664	55663874.004387	13	361.1829	5.53875e-05	2.43972e-04
2024/01/18	15:03:54	--	ok	360.7720	42.116	0.049995	21.26	57.255	10.621	58493863.377552	11	360.9201	5.58553e-05	2.31308e-04
2024/01/18	15:04:01	ok	ok	361.0240	42.175	0.050008	21.27	57.246	10.627	55086074.621176	13	361.2000	5.51462e-05	2.24991e-04
2024/01/18	15:09:00	ok	ok	360.8000	42.128	0.050008	21.24	57.316	10.624	53989469.479729	13	360.9412	5.60365e-05	2.45446e-04
2024/01/18	15:14:00	--	ok	360.6120	42.079	0.050008	21.24	57.328	10.626	54644944.166016	12	360.7666	5.54304e-05	2.24450e-04
2024/01/18	15:14:06	ok	ok	361.0380	42.166	0.05003	21.27	57.321	10.641	54285292.734528	13	361.1869	5.57714e-05	2.21386e-04
2024/01/18	15:19:06	--	ok	360.7960	42.120	0.05003	21.24	57.339	10.628	55940011.562902	13	360.9435	5.52928e-05	2.20550e-04
2024/01/18	15:19:13	ok	ok	361.0180	42.165	0.050041	21.27	57.288	10.635	55144728.111427	13	361.1538	5.61949e-05	2.51693e-04
2024/01/18	15:24:12	--	ok	360.7880	42.115	0.050041	21.24	57.296	10.620	55357087.919943	12	360.9450	5.58721e-05	2.39160e-04
2024/01/18	15:24:19	ok	ok	361.0020	42.164	0.050053	21.24	57.339	10.628	54306721.244034	13	361.1585	5.60624e-05	2.55689e-04
2024/01/18	15:29:18	ok	ok	360.8380	42.131	0.050053	21.23	57.302	10.612	54951302.077437	12	360.9860	5.57838e-05	2.40580e-04
2024/01/18	15:34:18	--	ok	360.6580	42.092	0.050053	21.24	57.415	10.642	56741786.200788	12	360.8005	5.62141e-05	2.47066e-04
2024/01/18	15:34:24	ok	ok	361.0020	42.161	0.050072	21.26	57.342	10.637	55238876.307110	12	361.1848	5.45296e-05	2.11639e-04
2024/01/18	15:39:24	--	ok	360.7960	42.123	0.050072	21.21	57.388	10.619	54816930.191455	12	360.9580	5.52588e-05	2.31024e-04
2024/01/18	15:39:31	ok	ok	361.0200	42.166	0.050084	21.27	57.321	10.641	54308042.975991	13	361.1723	5.61495e-05	2.93392e-04
2024/01/18	15:44:30	ok	ok	360.8040	42.116	0.050084	21.21	57.420	10.625	56983032.996896	13	360.9422	5.65262e-05	2.71372e-04
2024/01/18	15:49:30	--	ok	360.6120	42.079	0.050084	21.04	57.632	10.558	56898420.125725	13	360.7533	5.50847e-05	2.14842e-04
2024/01/18	15:49:36	ok	ok	361.0040	42.166	0.050105	21.10	57.630	10.595	54639614.251630	12	361.1700	5.29139e-05	4.18515e-04
2024/01/18	15:54:36	ok	ok	360.8460	42.137	0.050105	21.13	57.429	10.574	55452330.926322	12	360.9602	5.60846e-05	2.66837e-04
2024/01/18	15:59:36	--	ok	360.7060	42.095	0.050105	21.13	57.397	10.568	55025060.706963	13	360.8471	5.57048e-05	2.16252e-04
2024/01/18	15:59:42	ok	ok	360.9760	42.157	0.050122	21.14	57.388	10.575	53179780.531724	14	361.0408	5.98688e-05	2.83415e-04
2024/01/18	16:04:42	ok	ok	360.8260	42.131	0.050122	21.16	57.366	10.581	54723151.544548	13	360.9691	5.59925e-05	2.59244e-04
2024/01/18	16:09:42	--	ok	360.6980	42.101	0.050122	21.13	57.440	10.576	55274897.952700	12	360.8502	5.54755e-05	2.51029e-04
2024/01/18	16:09:48	ok	ok	361.0240	42.165	0.050139	21.18	57.351	10.594	55471888.704012	13	361.1431	5.71254e-05	2.92523e-04
2024/01/18	16:14:48	ok	ok	360.8420	42.131	0.050139	21.13	57.397	10.568	55770678.565262	12	360.9805	5.57387e-05	2.42195e-04
2024/01/18	16:19:48	--	ok	360.6940	42.099	0.050139	21.11	57.415	10.564	55663558.164361	13	360.8298	5.56018e-05	2.31215e-04
2024/01/18	16:19:55	ok	ok	361.0280	42.163	0.050156	21.18	57.362	10.596	54496828.708575	13	361.2002	5.60282e-05	2.68729e-04
2024/01/18	16:24:54	ok	ok	360.8220	42.121	0.050156	21.10	57.456	10.563	55775639.405996	15	360.8335	6.10284e-05	5.31391e-04
2024/01/18	16:29:54	--	ok	360.7060	42.091	0.050156	21.10	57.476	10.567	53365128.635340	13	360.8558	5.60950e-05	2.29762e-04
2024/01/18	16:30:01	ok	ok	360.9920	42.162	0.050172	21.13	57.406	10.570	53561636.542291	12	361.1686	5.55956e-05	2.55018e-04
2024/01/18	16:35:00	ok	ok	360.8240	42.124	0.050172	21.04	57.543	10.541	53235674.109893	12	360.9604	5.61105e-05	2.35505e-04
2024/01/18	16:40:00	--	ok	360.7080	42.093	0.050172	21.06	57.493	10.542	54957627.880031	12	360.8299	5.70031e-05	2.51891e-04
2024/01/18	16:40:07	ok	ok	361.0180	42.160	0.050189	21.07	57.420	10.537	56220276.348125	13	361.1564	5.53231e-05	2.23617e-04
2024/01/18	16:45:06	ok	ok	360.8480	42.133	0.050189	21.06	57.440	10.532	56513935.656124	13	360.9776	5.60708e-05	2.43301e-04
2024/01/18	16:50:06	--	ok	360.7380	42.104	0.050189	21.06	57.449	10.534	55160479.347816	13	360.8740	5.63159e-05	2.55911e-04
2024/01/18	16:50:13	ok	ok	360.9820	42.150	0.050203	21.06	57.449	10.534	56029168.088780	13	361.1184	5.53722e-05	2.52864e-04
2024/01/18	16:55:12	ok	ok	360.8440	42.124	0.050203	21.06	57.449	10.534	55697755.638231	13	360.9924	5.51142e-05	2.32549e-04
2024/01/18	17:00:12	--	ok	360.7080	42.102	0.050203	20.97	57.490	10.489	55565971.045841	12	360.8460	5.68750e-05	2.66320e-04
2024/01/18	17:00:19	ok	ok	361.0200	42.167	0.05022	21.03	57.465	10.519	56347285.974401	13	361.1666	5.63331e-05	2.44106e-04
2024/01/18	17:05:18	ok	ok	360.8580	42.125	0.05022	20.96	57.530	10.488	56862111.432534	13	361.0178	5.56901e-05	2.50907e-04
2024/01/18	17:10:18	--	ok	360.7420	42.105	0.05022	20.97	57.522	10.495	56615534.029809	12	360.8788	5.69040e-05	2.63513e-04
2024/01/18	17:10:24	ok	ok	361.0220	42.162	0.050234	21.00	57.516	10.512	55484785.346740	12	361.1788	5.62071e-05	3.20104e-04
2024/01/18	17:15:24	ok	ok	360.8620	42.131	0.050234	20.93	57.417	10.450	53983983.095826	13	361.0126	5.50201e-05	2.25861e-04
2024/01/18	17:20:24	--	ok	360.7480	42.105	0.050234	20.93	57.494	10.464	57528127.795696	13	360.9172	5.55384e-05	2.11298e-04
2024/01/18	17:20:31	ok	ok	361.0120	42.160	0.050248	20.96	57.476	10.479	55771521.665560	13	361.1627	5.59884e-05	2.74645e-04
2024/01/18	17:25:30	ok	ok	360.8420	42.125	0.050248	20.90	57.465	10.443	55699313.940638	13	361.0025	5.56387e-05	2.46641e-04
2024/01/18	17:30:30	--	ok	360.7520	42.108	0.050248	20.87	57.507	10.432	58352181.888079	12	360.8890	5.65350e-05	2.75618e-04
2024/01/18	17:30:36	ok	ok	361.0040	42.160	0.050262	20.89	57.508	10.441	58839667.860092	11	361.1587	5.72683e-05	3.42303e-04
2024/01/18	17:35:36	ok	ok	360.8760	42.136	0.050262	20.89	57.508	10.441	55337925.151481	12	361.0145	5.59136e-05	2.54683e-04
2024/01/18	17:40:36	ok	ok	360.8040	42.119	0.050262	20.90	57.490	10.447	55828259.518557	12	360.9379	5.57948e-05	2.26513e-04
2024/01/18	17:45:36	--	ok	360.7100	42.092	0.050262	20.93	57.461	10.458	56357263.106741	13	360.8201	5.66383e-05	2.93554e-04
2024/01/18	17:45:43	ok	ok	361.0200	42.160	0.050279	20.96	57.389	10.463	54433415.747766	13	361.1648	5.56563e-05	2.33229e-04
2024/01/18	17:50:42	ok	ok	360.8640	42.132	0.050279	20.94	57.388	10.453	55834610.594620	12	360.9920	5.73567e-05	2.97681e-04
2024/01/18	17:55:42	--	ok	360.7480	42.103	0.050279	20.91	57.447	10.447	59206932.582982	13	360.8973	5.62446e-05	2.55952e-04
2024/01/18	17:55:49	ok	ok	361.0280	42.164	0.050292	20.93	57.461	10.458	58220542.743125	13	361.1968	5.61425e-05	2.65834e-04
2024/01/18	18:00:48	ok	ok	360.8940	42.137	0.050292	20.91	57.415	10.442	57385436.939790	13	361.0842	5.50493e-05	2.55594e-04
2024/01/18	18:05:48	ok	ok	360.8060	42.116	0.050292	20.91	57.481	10.454	57290602.297170	13	360.9690	5.47643e-05	2.23464e-04
2024/01/18	18:10:48	--	ok	360.7120	42.091	0.050292	20.91	57.394	10.438	57656433.713527	13	360.8593	5.61613e-05	2.41677e-04
2024/01/18	18:10:55	ok	ok	360.9920	42.154	0.050308	20.91	57.403	10.439	53772837.376220	12	361.1752	5.53726e-05	2.73504e-04
2024/01/18	18:15:54	ok	ok	360.8780	42.131	0.050308	20.91	57.383	10.436	55083466.534906	13	361.0335	5.48003e-05	2.23902e-04
2024/01/18	18:20:54	--	ok	360.7940	42.105	0.050308	20.90	57.401	10.431	55149397.838336	13	360.9302	5.62017e-05	2.56181e-04
2024/01/18	18:21:00	ok	ok	360.9600	42.147	0.05032	20.94	57.443	10.463	55414546.390285	12	361.0946	5.81754e-05	3.19740e-04
2024/01/18	18:26:00	ok	ok	360.8800	42.129	0.05032	20.91	57.447	10.447	55494353.262123	12	361.0234	5.63582e-05	2.50430e-04
2024/01/18	18:31:00	--	ok	360.7940	42.111	0.05032	20.93	57.440	10.454	54705423.648001	13	360.9459	5.52799e-05	2.31630e-04
2024/01/18	18:31:06	ok	ok	361.0200	42.156	0.050332	20.94	57.388	10.453	54037954.527384	14	361.1171	6.03840e-05	3.62246e-04
2024/01/18	18:36:06	ok	ok	360.8720	42.126	0.050332	20.91	57.394	10.438	53736599.477116	12	360.9898	5.76801e-05	2.76784e-04
2024/01/18	18:41:06	ok	ok	360.8180	42.112	0.050332	20.90	57.444	10.439	54910840.860431	13	360.9581	5.58013e-05	2.41476e-04
2024/01/18	18:46:06	--	ok	360.7120	42.087	0.050332	20.90	57.380	10.427	56126685.045861	13	360.8572	5.63701e-05	2.68715e-04
2024/01/18	18:46:13	ok	ok	361.0260	42.159	0.050348	20.91	57.403	10.439	55423223.462084	13	361.1694	5.53451e-05	2.35236e-04
2024/01/18	18:51:12	ok	ok	360.9120	42.134	0.050348	20.90	57.360	10.424	55336169.487120	12	361.0657	5.58953e-05	2.49264e-04
2024/01/18	18:56:12	ok	ok	360.8300	42.119	0.050348	20.90	57.346	10.421	55063283.976061	13	360.9842	5.57454e-05	2.51095e-04
2024/01/18	19:01:12	--	ok	360.7660	42.093	0.050348	20.96	57.314	10.449	57413152.189890	14	360.8415	6.07129e-05	3.11808e-04
2024/01/18	19:01:19	ok	ok	361.0040	42.154	0.050361	20.97	57.238	10.443	58360623.976252	13	361.1603	5.66368e-05	3.25561e-04
2024/01/18	19:06:18	ok	ok	360.8800	42.122	0.050361	20.91	57.383	10.436	59794504.048796	13	361.0262	5.55441e-05	2.23536e-04
2024/01/18	19:11:18	ok	ok	360.8060	42.101	0.050361	20.94	57.324	10.441	60123366.601077	12	360.9648	5.60814e-05	2.54019e-04
2024/01/18	19:16:18	--	ok	360.7220	42.089	0.050361	20.94	57.353	10.446	58863015.757716	13	360.8668	5.70213e-05	2.78023e-04
2024/01/18	19:16:25	ok	ok	360.9960	42.149	0.050376	20.97	57.316	10.458	56841442.214919	12	361.1721	5.61487e-05	2.57809e-04
2024/01/18	19:21:24	ok	ok	360.9040	42.132	0.050376	20.96	57.292	10.445	54119233.844625	12	361.0442	5.60237e-05	2.73084e-04
2024/01/18	19:26:24	--	ok	360.7900	42.105	0.050376	20.93	57.342	10.436	55339188.144150	13	360.9621	5.47259e-05	2.18067e-04
2024/01/18	19:26:30	ok	ok	361.0440	42.164	0.050388	20.93	57.351	10.438	55238822.774213	12	361.1665	5.78736e-05	2.78234e-04
2024/01/18	19:31:30	ok	ok	360.9220	42.139	0.050388	20.90	57.435	10.437	57092215.407110	12	361.1009	5.64953e-05	3.33744e-04
2024/01/18	19:36:30	ok	ok	360.8440	42.120	0.050388	20.91	57.284	10.418	56249358.772871	13	361.0219	5.58546e-05	2.94299e-04
2024/01/18	19:41:30	--	ok	360.7780	42.104	0.050388	20.87	57.420	10.417	55343521.913962	13	360.9406	5.60603e-05	2.74070e-04
2024/01/18	19:41:37	ok	ok	361.0040	42.151	0.0504	20.93	57.385	10.444	57524992.422122	13	361.1641	5.59267e-05	2.35836e-04
2024/01/18	19:46:36	ok	ok	360.8800	42.127	0.0504	20.84	57.412	10.397	59036439.465592	13	361.0311	5.65037e-05	2.83440e-04
2024/01/18	19:51:36	ok	ok	360.8220	42.121	0.0504	20.82	57.517	10.400	57745682.572060	13	360.9451	5.73122e-05	3.18720e-04
2024/01/18	19:56:36	--	ok	360.7580	42.098	0.0504	20.83	57.453	10.397	58858148.167344	12	360.9084	5.60828e-05	2.69188e-04
2024/01/18	19:56:43	ok	ok	361.0180	42.152	0.050414	20.90	57.380	10.427	55138625.981038	12	361.1781	5.58109e-05	2.18485e-04
2024/01/18	20:01:42	ok	ok	360.9080	42.133	0.050414	20.83	57.380	10.384	54157568.258286	14	360.9610	6.05199e-05	3.16053e-04
2024/01/18	20:06:42	ok	ok	360.8260	42.108	0.050414	20.87	57.375	10.409	53594922.255568	13	360.8277	6.24626e-05	5.23695e-04
2024/01/18	20:11:42	--	ok	360.7420	42.090	0.050414	20.82	57.452	10.389	55310655.864638	12	360.8836	5.69143e-05	2.51448e-04
2024/01/18	20:11:48	ok	ok	361.0120	42.148	0.050428	20.84	57.403	10.396	57405737.971658	13	361.1609	5.58546e-05	2.33505e-04
2024/01/18	20:16:48	ok	ok	360.9280	42.140	0.050428	20.77	57.401	10.354	57478008.070045	12	361.0804	5.66556e-05	2.56057e-04
2024/01/18	20:21:48	ok	ok	360.8460	42.116	0.050428	20.82	57.388	10.377	57003440.912412	12	360.9772	5.63142e-05	2.48631e-04
2024/01/18	20:26:48	--	ok	360.7520	42.089	0.050428	20.79	57.351	10.353	59535410.912114	12	360.8958	5.72707e-05	3.10553e-04
2024/01/18	20:26:54	ok	ok	361.0260	42.150	0.050442	20.77	57.305	10.336	57668494.865865	12	361.1652	5.83648e-05	2.75876e-04
2024/01/18	20:31:54	ok	ok	360.9300	42.134	0.050442	20.80	57.310	10.355	56170992.686543	13	361.0901	5.54068e-05	2.37214e-04
2024/01/18	20:36:54	ok	ok	360.8460	42.119	0.050442	20.74	57.407	10.337	55506274.236639	13	360.9370	5.88049e-05	3.16366e-04
2024/01/18	20:41:54	ok	ok	360.8020	42.105	0.050442	20.76	57.379	10.342	55509276.052600	12	360.9394	5.74744e-05	2.56979e-04
2024/01/18	20:46:54	--	ok	360.7320	42.087	0.050442	20.77	57.380	10.350	56332500.653892	13	360.8563	5.73546e-05	3.16468e-04
2024/01/18	20:47:01	ok	ok	361.0200	42.148	0.050457	20.79	57.328	10.349	58750917.805531	12	361.1392	5.82932e-05	2.96824e-04
2024/01/18	20:52:00	ok	ok	360.9220	42.127	0.050457	20.79	57.264	10.337	60188090.925635	12	361.0700	5.71585e-05	2.81068e-04
2024/01/18	20:57:00	ok	ok	360.8640	42.118	0.050457	20.79	57.243	10.333	61065500.391948	13	361.0025	5.73335e-05	3.05264e-04
2024/01/18	21:02:00	--	ok	360.7940	42.099	0.050457	20.79	57.339	10.350	60074142.126274	13	360.8897	5.95714e-05	3.92175e-04
2024/01/18	21:02:06	ok	ok	361.0400	42.149	0.050468	20.82	57.259	10.354	58221695.873328	12	361.1692	5.71126e-05	2.59329e-04
2024/01/18	21:07:06	ok	ok	360.9040	42.127	0.050468	20.70	57.380	10.308	57677472.912509	12	361.0205	5.82702e-05	2.99870e-04
2024/01/18	21:12:06	ok	ok	360.8580	42.117	0.050468	20.76	57.259	10.320	59406771.731282	12	360.9965	5.83163e-05	3.15272e-04
2024/01/18	21:17:06	--	ok	360.7760	42.087	0.050468	20.70	57.403	10.312	57740188.279273	12	360.9328	5.64882e-05	2.52811e-04
2024/01/18	21:17:13	ok	ok	361.0380	42.154	0.05048	20.72	57.383	10.317	59459123.559447	14	361.1181	5.97641e-05	2.98366e-04
2024/01/18	21:22:12	ok	ok	360.9140	42.129	0.05048	20.72	57.316	10.305	57733659.951086	13	361.0784	5.55208e-05	2.35321e-04
2024/01/18	21:27:12	ok	ok	360.8460	42.106	0.05048	20.67	57.330	10.282	58800566.453711	11	360.9995	5.68451e-05	3.01645e-04
2024/01/18	21:32:12	--	ok	360.7940	42.097	0.05048	20.66	57.374	10.281	60776778.044015	13	360.9650	5.63497e-05	2.78982e-04
2024/01/18	21:32:19	ok	ok	361.0220	42.148	0.050492	20.69	57.346	10.293	57320951.954683	11	361.1761	5.74920e-05	2.46711e-04
2024/01/18	21:37:18	ok	ok	360.9200	42.126	0.050492	20.63	57.357	10.261	56285910.698060	12	361.0540	5.77566e-05	2.86542e-04
2024/01/18	21:42:18	ok	ok	360.8600	42.111	0.050492	20.64	57.380	10.273	59006544.632718	12	361.0004	5.71296e-05	2.62187e-04
2024/01/18	21:47:18	ok	ok	360.8020	42.099	0.050492	20.62	57.388	10.258	56521948.396569	12	360.9341	5.74129e-05	2.57987e-04
2024/01/18	21:52:18	--	ok	360.7340	42.077	0.050492	20.58	57.348	10.226	57520495.105996	12	360.8535	5.87627e-05	2.95618e-04
2024/01/18	21:52:25	ok	ok	361.0280	42.148	0.050507	20.63	57.357	10.261	56359397.550130	12	361.1274	5.96220e-05	3.23529e-04
2024/01/18	21:57:24	ok	ok	360.9320	42.128	0.050507	20.59	57.392	10.242	57839698.776274	13	361.0616	5.68992e-05	2.51317e-04
2024/01/18	22:02:24	ok	ok	360.8720	42.112	0.050507	20.56	57.389	10.224	57928738.107274	12	361.0010	5.80769e-05	2.94982e-04
2024/01/18	22:07:24	ok	ok	360.8200	42.105	0.050507	20.60	57.298	10.234	56960227.045507	12	360.9618	5.68730e-05	2.50831e-04
2024/01/18	22:12:24	--	ok	360.7720	42.089	0.050507	20.59	57.339	10.232	56748716.619758	12	360.9207	5.68090e-05	2.58446e-04
2024/01/18	22:12:30	ok	ok	360.9880	42.140	0.05052	20.60	57.298	10.234	59053778.083032	12	361.1235	5.78999e-05	2.64220e-04
2024/01/18	22:17:30	ok	ok	360.9020	42.124	0.05052	20.58	57.273	10.213	59768463.505932	13	361.0750	5.66428e-05	2.34924e-04
2024/01/18	22:22:30	ok	ok	360.8560	42.114	0.05052	20.58	57.339	10.224	58507938.391808	15	360.9351	5.91806e-05	2.99128e-04
2024/01/18	22:27:30	--	ok	360.7980	42.097	0.05052	20.56	57.346	10.216	57315068.192852	12	360.9465	5.65810e-05	2.58360e-04
2024/01/18	22:27:37	ok	ok	361.0400	42.140	0.05053	20.62	57.292	10.241	59574540.336408	12	361.1836	5.77876e-05	2.54026e-04
2024/01/18	22:32:36	ok	ok	360.9460	42.127	0.05053	20.59	57.287	10.223	58227914.651959	12	361.0956	5.59319e-05	2.36153e-04
2024/01/18	22:37:36	ok	ok	360.8880	42.114	0.05053	20.56	57.302	10.208	58378432.573859	12	361.0475	5.63141e-05	2.33471e-04
2024/01/18	22:42:36	--	ok	360.7900	42.096	0.05053	20.50	57.380	10.189	60885778.459664	12	360.9449	5.69711e-05	2.42861e-04
2024/01/18	22:42:43	ok	ok	361.0520	42.147	0.050542	20.56	57.379	10.222	58843173.383580	13	361.1788	5.82926e-05	2.83749e-04
2024/01/18	22:47:42	ok	ok	360.9760	42.140	0.050542	20.54	57.321	10.202	59088196.526256	12	361.1321	5.65593e-05	2.41275e-04
2024/01/18	22:52:42	ok	ok	360.9320	42.130	0.050542	20.56	57.282	10.205	60163273.258190	14	361.0541	5.87312e-05	3.07542e-04
2024/01/18	22:57:42	ok	ok	360.8660	42.109	0.050542	20.54	57.310	10.200	58011413.118421	12	360.9971	5.72482e-05	2.77116e-04
2024/01/18	23:02:42	ok	ok	360.8080	42.092	0.050542	20.49	57.411	10.185	59780299.282240	13	360.9665	5.58366e-05	2.22864e-04
2024/01/18	23:07:42	--	ok	360.7440	42.086	0.050542	20.47	57.298	10.157	59202272.239953	12	360.8719	5.81036e-05	2.75938e-04
2024/01/18	23:07:49	ok	ok	361.0240	42.146	0.050556	20.50	57.337	10.181	60701634.167258	13	361.2087	5.62116e-05	2.56378e-04
2024/01/18	23:12:48	ok	ok	360.9340	42.126	0.050556	20.47	57.385	10.172	59433887.594342	12	361.0599	5.89811e-05	2.71118e-04
2024/01/18	23:17:48	ok	ok	360.8980	42.119	0.050556	20.50	57.328	10.180	58905742.269085	12	361.0383	5.79747e-05	2.64526e-04
2024/01/18	23:22:48	ok	ok	360.8400	42.105	0.050556	20.50	57.302	10.175	59958374.006706	12	360.9884	5.75620e-05	2.55503e-04
2024/01/18	23:27:48	ok	ok	360.8060	42.094	0.050556	20.52	57.261	10.175	59260331.517334	12	360.9579	5.72897e-05	2.64665e-04
2024/01/18	23:32:48	--	ok	360.7380	42.074	0.050556	20.46	57.342	10.157	58670753.648046	12	360.8868	5.67120e-05	2.63910e-04
2024/01/18	23:32:55	ok	ok	361.0120	42.134	0.05057	20.44	57.339	10.147	60335755.443358	13	361.1573	5.82245e-05	2.46341e-04
2024/01/18	23:37:54	ok	ok	360.9460	42.127	0.05057	20.43	57.337	10.138	59738426.219544	12	361.0963	5.76049e-05	2.45227e-04
2024/01/18	23:42:54	ok	ok	360.8940	42.111	0.05057	20.43	57.337	10.138	60907508.783064	12	361.0398	5.65771e-05	2.39256e-04
2024/01/18	23:47:54	ok	ok	360.8540	42.103	0.05057	20.43	57.337	10.138	58807106.490952	12	361.0090	5.65762e-05	2.39942e-04
2024/01/18	23:52:54	--	ok	360.7940	42.097	0.05057	20.37	57.380	10.113	60115892.959018	13	360.9451	5.66947e-05	2.67395e-04
2024/01/18	23:53:00	ok	ok	361.0160	42.129	0.050582	20.42	57.398	10.141	60044214.520579	12	361.1438	5.89297e-05	2.59648e-04
2024/01/18	23:58:00	ok	ok	360.9260	42.117	0.050582	20.37	57.305	10.100	58109500.862252	12	361.0819	5.63134e-05	2.38940e-04
2024/01/19	00:03:00	ok	ok	360.8900	42.115	0.050582	20.37	57.392	10.115	60840885.776527	12	361.0384	5.63681e-05	2.17186e-04
2024/01/19	00:08:00	ok	ok	360.8340	42.100	0.050582	20.33	57.417	10.094	58988508.664395	13	360.9722	5.75249e-05	2.62478e-04
2024/01/19	00:13:00	--	ok	360.7780	42.086	0.050582	20.28	57.420	10.062	60568365.184945	12	360.9163	5.68038e-05	2.42141e-04
2024/01/19	00:13:07	ok	ok	361.0380	42.133	0.050594	20.35	57.343	10.089	59442843.309978	14	361.1269	6.04652e-05	3.14500e-04
2024/01/19	00:18:06	ok	ok	360.9200	42.123	0.050594	20.26	57.407	10.052	56349445.050903	12	361.0859	5.59399e-05	2.27424e-04
2024/01/19	00:23:06	ok	ok	360.8880	42.113	0.050594	20.23	57.383	10.030	56966203.519121	13	361.0225	5.77924e-05	2.46457e-04
2024/01/19	00:28:06	ok	ok	360.8040	42.091	0.050594	20.19	57.343	9.998	56721100.666645	12	360.9708	5.63318e-05	2.25283e-04
2024/01/19	00:33:06	--	ok	360.7940	42.091	0.050594	20.21	57.388	10.015	55160957.740549	13	360.9412	5.74662e-05	2.81189e-04
2024/01/19	00:33:12	ok	ok	360.9940	42.127	0.050605	20.21	57.346	10.008	62273121.358266	13	361.1710	5.71182e-05	2.26497e-04
2024/01/19	00:38:12	ok	ok	360.9280	42.118	0.050605	20.19	57.330	9.996	58438211.403856	13	361.1012	5.61124e-05	2.12951e-04
2024/01/19	00:43:12	ok	ok	360.8880	42.113	0.050605	20.18	57.362	9.994	60733091.916273	13	361.0560	5.59194e-05	2.18788e-04
2024/01/19	00:48:12	ok	ok	360.8520	42.103	0.050605	20.15	57.412	9.985	59051156.028876	13	361.0156	5.59661e-05	2.26916e-04
2024/01/19	00:53:12	--	ok	360.7800	42.089	0.050605	20.12	57.388	9.966	59900140.731934	13	360.9309	5.68815e-05	2.27038e-04
2024/01/19	00:53:19	ok	ok	361.0140	42.137	0.050618	20.13	57.369	9.970	59746599.708669	14	361.1335	5.88548e-05	2.35303e-04
2024/01/19	00:58:18	ok	ok	360.9620	42.130	0.050618	20.13	57.369	9.970	61427345.633322	13	361.1267	5.73056e-05	2.19653e-04
2024/01/19	01:03:18	ok	ok	360.9380	42.121	0.050618	20.18	57.385	9.998	58622236.323717	11	361.0967	5.70111e-05	2.44606e-04
2024/01/19	01:08:18	ok	ok	360.8600	42.108	0.050618	20.11	57.374	9.955	58456080.680583	13	361.0246	5.60552e-05	2.37847e-04
2024/01/19	01:13:18	ok	ok	360.8460	42.103	0.050618	20.11	57.407	9.961	59557307.732696	13	361.0088	5.57775e-05	2.22433e-04
2024/01/19	01:18:18	--	ok	360.7920	42.088	0.050618	20.12	57.311	9.952	60224576.382810	12	360.9633	5.70363e-05	2.64219e-04
2024/01/19	01:18:25	ok	ok	361.0220	42.136	0.050629	20.13	57.314	9.961	59558227.312952	12	361.1941	5.62614e-05	2.23299e-04
2024/01/19	01:23:24	ok	ok	360.9560	42.121	0.050629	20.11	57.310	9.944	59555292.461166	12	361.1393	5.55942e-05	2.26746e-04
2024/01/19	01:28:24	ok	ok	360.8940	42.114	0.050629	20.05	57.324	9.913	60308259.074666	11	361.0502	5.79902e-05	2.42445e-04
2024/01/19	01:33:24	ok	ok	360.8760	42.107	0.050629	20.07	57.369	9.930	58492049.484147	12	361.0073	5.80648e-05	2.55533e-04
2024/01/19	01:38:24	ok	ok	360.8340	42.095	0.050629	20.05	57.324	9.913	58512951.335206	12	360.9549	5.82527e-05	2.43512e-04
2024/01/19	01:43:24	--	ok	360.7860	42.085	0.050629	20.05	57.388	9.924	58856221.054242	11	360.9539	5.69678e-05	2.61645e-04
2024/01/19	01:43:31	ok	ok	361.0120	42.133	0.050641	20.08	57.307	9.927	62095103.376981	11	361.1790	5.77375e-05	2.22729e-04
2024/01/19	01:48:30	ok	ok	360.9540	42.122	0.050641	20.02	57.321	9.897	58341843.879288	11	361.1107	5.58761e-05	2.26899e-04
2024/01/19	01:53:30	ok	ok	360.9200	42.113	0.050641	20.05	57.346	9.917	60009306.111865	12	361.0721	5.70331e-05	2.39319e-04
2024/01/19	01:58:30	ok	ok	360.8820	42.104	0.050641	20.04	57.301	9.901	59304923.131962	11	361.0397	5.68062e-05	2.40451e-04
2024/01/19	02:03:30	ok	ok	360.8400	42.095	0.050641	19.98	57.348	9.877	59778432.520784	13	360.9707	5.78057e-05	2.40225e-04
2024/01/19	02:08:30	--	ok	360.7960	42.084	0.050641	19.99	57.305	9.877	60483444.775614	12	360.9757	5.69244e-05	2.54050e-04
2024/01/19	02:08:37	ok	ok	361.0060	42.121	0.050652	20.01	57.319	9.889	63134791.664327	13	361.0345	6.21474e-05	4.85832e-04
2024/01/19	02:13:36	ok	ok	360.9440	42.110	0.050652	19.95	57.397	9.867	59875978.464106	12	361.0954	5.70409e-05	2.35945e-04
2024/01/19	02:18:36	ok	ok	360.9040	42.107	0.050652	19.93	57.307	9.843	61083777.186532	12	361.0600	5.65799e-05	2.29636e-04
2024/01/19	02:23:36	ok	ok	360.8780	42.098	0.050652	19.92	57.339	9.841	61643882.730014	13	361.0279	5.76503e-05	2.21823e-04
2024/01/19	02:28:36	ok	ok	360.8500	42.097	0.050652	19.95	57.298	9.850	59993454.403384	12	360.9910	5.69092e-05	2.41831e-04
2024/01/19	02:33:36	--	ok	360.7980	42.080	0.050652	19.91	57.284	9.824	60752698.668408	12	360.9644	5.72599e-05	2.46926e-04
2024/01/19	02:33:42	ok	ok	361.0260	42.125	0.050663	19.96	57.256	9.852	62033790.535561	12	361.1716	5.74526e-05	2.18936e-04
2024/01/19	02:38:42	ok	ok	360.9740	42.123	0.050663	19.93	57.266	9.836	58557714.639922	13	361.1254	5.60632e-05	2.07605e-04
2024/01/19	02:43:42	ok	ok	360.9440	42.115	0.050663	19.92	57.252	9.826	60897211.743419	12	361.1341	5.54394e-05	2.57919e-04
2024/01/19	02:48:42	ok	ok	360.8820	42.101	0.050663	19.91	57.337	9.833	61914358.989243	13	361.0384	5.74246e-05	2.11092e-04
2024/01/19	02:53:42	ok	ok	360.8440	42.100	0.050663	19.86	57.310	9.804	63009732.077333	2	360.9011	9.27399e-05	1.67429e-15
2024/01/19	02:58:42	ok	ok	360.8200	42.085	0.050663	19.88	57.334	9.816	59701059.575269	13	360.9693	5.66541e-05	2.21094e-04
2024/01/19	03:03:42	--	ok	360.7900	42.074	0.050663	19.89	57.292	9.816	60419024.216667	12	360.9430	5.70466e-05	2.39989e-04
2024/01/19	03:03:49	ok	ok	361.0040	42.120	0.050675	19.89	57.302	9.818	61164483.271901	12	361.1653	5.62599e-05	2.15361e-04
2024/01/19	03:08:48	ok	ok	360.9640	42.116	0.050675	19.88	57.269	9.805	60609937.807631	13	361.1068	5.64323e-05	2.10989e-04
2024/01/19	03:13:48	ok	ok	360.8840	42.098	0.050675	19.88	57.343	9.817	61606377.067044	13	361.0630	5.67185e-05	2.41710e-04
2024/01/19	03:18:48	ok	ok	360.8860	42.108	0.050675	19.88	57.301	9.810	61568598.530330	13	361.0280	5.75776e-05	2.20484e-04
2024/01/19	03:23:48	ok	ok	360.8360	42.097	0.050675	19.86	57.310	9.804	61449338.860617	12	361.0121	5.61601e-05	2.26402e-04
2024/01/19	03:28:48	ok	ok	360.8480	42.091	0.050675	19.89	57.247	9.809	61031408.325483	13	361.0092	5.71604e-05	2.30768e-04
2024/01/19	03:33:48	ok	ok	360.8040	42.082	0.050675	19.86	57.234	9.791	58700525.574844	13	360.9691	5.59634e-05	2.18912e-04
2024/01/19	03:38:48	--	ok	360.7560	42.069	0.050675	19.85	57.209	9.778	62498196.167299	13	360.9199	5.63268e-05	2.22383e-04
2024/01/19	03:38:54	ok	ok	361.0460	42.129	0.050688	19.91	57.229	9.815	62655622.271576	12	361.2021	5.76168e-05	2.47100e-04
2024/01/19	03:43:54	ok	ok	360.9740	42.118	0.050688	19.93	57.168	9.820	61367401.715626	13	361.1221	5.72203e-05	2.28842e-04
2024/01/19	03:48:54	ok	ok	360.9240	42.108	0.050688	19.88	57.246	9.801	60950067.134439	12	361.0870	5.63725e-05	2.21965e-04
2024/01/19	03:53:54	ok	ok	360.9060	42.104	0.050688	19.93	57.191	9.824	61208474.037229	11	361.0862	5.69174e-05	2.69033e-04
2024/01/19	03:58:54	ok	ok	360.8840	42.093	0.050688	19.91	57.218	9.813	60322937.077866	12	361.0322	5.66806e-05	2.25595e-04
2024/01/19	04:03:54	ok	ok	360.8600	42.086	0.050688	19.91	57.186	9.807	60266090.804599	12	361.0061	5.64278e-05	2.33979e-04
2024/01/19	04:08:54	ok	ok	360.8180	42.080	0.050688	19.89	57.238	9.807	58424777.199228	13	360.9671	5.64801e-05	2.10136e-04
2024/01/19	04:13:54	ok	ok	360.8040	42.075	0.050688	19.91	57.165	9.804	60308582.394199	13	360.9403	5.77266e-05	2.40809e-04
2024/01/19	04:18:54	--	ok	360.7600	42.067	0.050688	19.89	57.215	9.803	60254771.296000	13	360.8983	5.68062e-05	2.31704e-04
2024/01/19	04:19:00	ok	ok	361.0380	42.122	0.050702	19.88	57.205	9.794	56381598.518838	12	361.1912	5.79925e-05	2.21370e-04
2024/01/19	04:24:00	ok	ok	360.9620	42.109	0.050702	19.93	57.147	9.816	56720230.754720	13	361.1086	5.76374e-05	2.19716e-04
2024/01/19	04:29:00	ok	ok	360.9320	42.106	0.050702	19.89	57.227	9.805	54181281.314625	12	361.0686	5.79313e-05	2.36565e-04
2024/01/19	04:34:00	ok	ok	360.9120	42.100	0.050702	19.91	57.142	9.800	55840514.272932	12	361.0671	5.61600e-05	2.44175e-04
2024/01/19	04:39:00	ok	ok	360.8780	42.097	0.050702	19.88	57.191	9.791	56608058.408751	12	361.0228	5.63837e-05	2.38697e-04
2024/01/19	04:44:00	ok	ok	360.8340	42.084	0.050702	19.86	57.168	9.780	57354500.733889	12	360.9614	5.69116e-05	2.43328e-04
2024/01/19	04:49:00	ok	ok	360.8200	42.081	0.050702	19.85	57.232	9.782	59121370.391495	12	360.9642	5.69200e-05	2.40358e-04
2024/01/19	04:54:00	ok	ok	360.8000	42.070	0.050702	19.86	57.159	9.778	56043342.930259	12	360.9376	5.63487e-05	2.38106e-04
2024/01/19	04:59:00	--	ok	360.7200	42.051	0.050702	19.81	57.292	9.769	56018826.024226	13	360.8563	5.71225e-05	2.34603e-04
2024/01/19	04:59:06	ok	ok	361.0160	42.120	0.050717	19.85	57.284	9.790	62670187.419377	11	361.1588	5.78695e-05	2.26953e-04
2024/01/19	05:04:06	ok	ok	360.9680	42.120	0.050717	19.86	57.211	9.787	61191272.108340	13	361.1274	5.59283e-05	2.26875e-04
2024/01/19	05:09:06	ok	ok	360.9460	42.110	0.050717	19.82	57.229	9.766	60132503.340338	13	361.0809	5.68441e-05	2.18770e-04
2024/01/19	05:14:06	ok	ok	360.9240	42.104	0.050717	19.86	57.191	9.784	62082807.553071	13	361.1107	5.59278e-05	2.43320e-04
2024/01/19	05:19:06	ok	ok	360.8940	42.096	0.050717	19.84	57.206	9.770	61316502.402862	13	361.0530	5.68849e-05	2.46897e-04
2024/01/19	05:24:06	ok	ok	360.8700	42.084	0.050717	19.81	57.270	9.765	61412098.575266	13	361.0434	5.52140e-05	2.24246e-04
2024/01/19	05:29:06	ok	ok	360.8240	42.079	0.050717	19.79	57.246	9.752	59505085.052794	11	360.9686	5.78227e-05	2.48958e-04
2024/01/19	05:34:06	--	ok	360.7840	42.065	0.050717	19.77	57.264	9.740	60175713.617912	13	360.9232	5.71864e-05	2.22844e-04
2024/01/19	05:34:13	ok	ok	361.0300	42.128	0.050729	19.84	57.261	9.779	61985016.236287	12	361.1948	5.77118e-05	2.32824e-04
2024/01/19	05:39:12	ok	ok	360.9580	42.111	0.050729	19.72	57.288	9.720	60363382.575352	13	361.0982	5.69914e-05	2.21390e-04
2024/01/19	05:44:12	ok	ok	360.9280	42.105	0.050729	19.77	57.232	9.734	60725969.304933	12	361.0914	5.68201e-05	2.25098e-04
2024/01/19	05:49:12	ok	ok	360.9020	42.101	0.050729	19.75	57.241	9.727	60143588.317318	12	361.0549	5.58538e-05	2.24680e-04
2024/01/19	05:54:12	ok	ok	360.8720	42.088	0.050729	19.74	57.227	9.717	60129524.341994	12	361.0038	5.76604e-05	2.19722e-04
2024/01/19	05:59:12	ok	ok	360.8420	42.090	0.050729	19.69	57.232	9.693	61459746.921908	12	360.9720	5.70838e-05	2.21006e-04
2024/01/19	06:04:12	ok	ok	360.8120	42.075	0.050729	19.71	57.234	9.701	59678715.957762	11	360.9607	5.67115e-05	2.54240e-04
2024/01/19	06:09:12	--	ok	360.7620	42.066	0.050729	19.62	57.342	9.672	59030006.670692	12	360.8953	5.68153e-05	2.20802e-04
2024/01/19	06:09:19	ok	ok	361.0160	42.123	0.050742	19.68	57.307	9.698	57573007.294721	12	361.1603	5.81823e-05	2.23315e-04
2024/01/19	06:14:18	ok	ok	360.9420	42.104	0.050742	19.67	57.259	9.683	57445448.432399	12	361.1166	5.63926e-05	2.28104e-04
2024/01/19	06:19:18	ok	ok	360.9260	42.099	0.050742	19.58	57.357	9.651	57197912.397900	12	361.1266	5.46889e-05	2.31101e-04
2024/01/19	06:24:18	ok	ok	360.8720	42.094	0.050742	19.58	57.282	9.638	57432875.855437	13	361.0645	5.58106e-05	2.44042e-04
2024/01/19	06:29:18	ok	ok	360.8460	42.087	0.050742	19.55	57.353	9.633	56851057.026675	12	361.0004	5.61849e-05	2.29579e-04
2024/01/19	06:34:18	ok	ok	360.8280	42.078	0.050742	19.55	57.298	9.624	57737277.422648	12	360.9772	5.67132e-05	2.24536e-04
2024/01/19	06:39:18	--	ok	360.7940	42.074	0.050742	19.51	57.250	9.592	54693186.198517	13	360.9379	5.73689e-05	2.12612e-04
2024/01/19	06:39:24	ok	ok	360.9980	42.112	0.050753	19.54	57.287	9.615	58824903.100287	13	361.1542	5.74349e-05	2.14160e-04
2024/01/19	06:44:24	ok	ok	360.9580	42.111	0.050753	19.48	57.301	9.586	56222908.296075	12	361.0972	5.73702e-05	2.23316e-04
2024/01/19	06:49:24	ok	ok	360.9240	42.102	0.050753	19.47	57.365	9.589	59766723.947512	13	361.0833	5.65323e-05	2.22076e-04
2024/01/19	06:54:24	ok	ok	360.8920	42.096	0.050753	19.45	57.351	9.577	55267936.247914	13	361.0579	5.67116e-05	2.21092e-04
2024/01/19	06:59:24	ok	ok	360.8700	42.092	0.050753	19.47	57.255	9.570	59627075.876584	13	361.0323	5.74584e-05	2.53590e-04
2024/01/19	07:04:24	ok	ok	360.8180	42.074	0.050753	19.43	57.261	9.547	58185134.162923	13	360.9618	5.75772e-05	2.37915e-04
2024/01/19	07:09:24	ok	ok	360.8080	42.070	0.050753	19.43	57.227	9.542	58610522.420902	12	360.9690	5.66779e-05	2.26279e-04
2024/01/19	07:14:24	--	ok	360.7880	42.073	0.050753	19.45	57.200	9.552	55824533.860996	13	360.9257	5.81934e-05	2.28366e-04
2024/01/19	07:14:31	ok	ok	361.0260	42.122	0.050765	19.50	57.151	9.568	61085050.754174	12	361.1548	5.89226e-05	2.24103e-04
2024/01/19	07:19:30	ok	ok	360.9740	42.118	0.050765	19.43	57.183	9.534	58890173.551065	13	361.1063	5.66638e-05	2.18874e-04
2024/01/19	07:24:30	ok	ok	360.9420	42.105	0.050765	19.41	57.195	9.528	59752594.229771	12	361.0816	5.70651e-05	2.18351e-04
2024/01/19	07:29:30	ok	ok	360.9180	42.100	0.050765	19.43	57.247	9.545	59311344.126381	13	361.0806	5.68187e-05	2.39796e-04
2024/01/19	07:34:30	ok	ok	360.8640	42.090	0.050765	19.35	57.273	9.509	63039976.070592	13	360.9976	5.78959e-05	2.23705e-04
2024/01/19	07:39:30	ok	ok	360.8540	42.085	0.050765	19.38	57.255	9.522	60450957.275485	12	360.9890	5.80468e-05	2.48114e-04
2024/01/19	07:44:30	ok	ok	360.8020	42.075	0.050765	19.31	57.301	9.490	60427172.128116	13	360.9437	5.72145e-05	2.19762e-04
2024/01/19	07:49:30	--	ok	360.7860	42.075	0.050765	19.31	57.301	9.490	61988839.371846	14	361.0169	5.21765e-05	3.64602e-04
2024/01/19	07:49:36	ok	ok	361.0080	42.112	0.050777	19.35	57.250	9.505	61029801.484002	13	361.1776	5.72420e-05	2.30716e-04
2024/01/19	07:54:36	ok	ok	360.9800	42.113	0.050777	19.34	57.247	9.497	60530157.502823	13	361.1178	5.69956e-05	2.14024e-04
2024/01/19	07:59:36	ok	ok	360.9540	42.109	0.050777	19.38	57.191	9.512	60336872.897181	13	361.1145	5.64429e-05	2.33834e-04
2024/01/19	08:04:36	ok	ok	360.9040	42.094	0.050777	19.29	57.209	9.460	60679499.209299	13	361.0853	5.61223e-05	2.31352e-04
2024/01/19	08:09:36	ok	ok	360.9000	42.097	0.050777	19.27	57.261	9.459	59296351.100403	13	361.0420	5.68394e-05	2.32787e-04
2024/01/19	08:14:36	ok	ok	360.8540	42.083	0.050777	19.25	57.250	9.449	62657019.691071	13	360.9806	5.74334e-05	2.46997e-04
2024/01/19	08:19:36	ok	ok	360.8360	42.078	0.050777	19.25	57.237	9.447	59676139.194924	13	361.0006	5.63828e-05	2.27428e-04
2024/01/19	08:24:36	ok	ok	360.8280	42.081	0.050777	19.25	57.237	9.447	61527674.866726	13	361.0001	5.61794e-05	2.78857e-04
2024/01/19	08:29:36	--	ok	360.7900	42.070	0.050777	19.27	57.154	9.442	62492094.322111	13	360.9474	5.65557e-05	2.05788e-04
2024/01/19	08:29:42	ok	ok	361.0480	42.112	0.050788	19.34	57.173	9.485	62187296.937215	13	361.1767	5.76975e-05	2.44100e-04
2024/01/19	08:34:42	ok	ok	360.9540	42.108	0.050788	19.24	57.118	9.419	60871807.461542	12	361.1234	5.64357e-05	2.32429e-04
2024/01/19	08:39:42	ok	ok	360.9500	42.109	0.050788	19.25	57.215	9.443	60008590.680475	13	361.1002	5.70385e-05	2.23061e-04
2024/01/19	08:44:42	ok	ok	360.9220	42.096	0.050788	19.23	57.159	9.419	61416850.957173	13	361.0891	5.62382e-05	2.14943e-04
2024/01/19	08:49:42	ok	ok	360.9140	42.102	0.050788	19.29	57.133	9.447	59917609.175357	13	361.0714	5.64970e-05	2.09654e-04
2024/01/19	08:54:42	ok	ok	360.9220	42.092	0.050788	19.37	57.017	9.475	60494898.429075	13	361.0850	5.62927e-05	2.23899e-04
2024/01/19	08:59:42	ok	ok	360.8880	42.099	0.050788	19.37	57.049	9.481	60863392.231596	13	361.0366	5.69905e-05	2.42313e-04
2024/01/19	09:04:42	ok	ok	360.9000	42.088	0.050788	19.43	57.012	9.506	57556233.977295	12	361.0401	5.65423e-05	2.30517e-04
2024/01/19	09:09:42	ok	ok	360.8840	42.081	0.050788	19.43	57.032	9.509	59545356.010417	13	361.0126	5.71979e-05	2.26386e-04
2024/01/19	09:14:42	ok	ok	360.8740	42.084	0.050788	19.45	56.985	9.516	59798004.733908	12	361.0130	5.71445e-05	2.24389e-04
2024/01/19	09:19:42	ok	ok	360.8360	42.080	0.050788	19.48	56.999	9.535	60654907.598363	13	360.9901	5.72550e-05	2.41859e-04
2024/01/19	09:24:42	ok	ok	360.8360	42.069	0.050788	19.47	57.008	9.529	59512346.703378	13	360.9572	5.70085e-05	2.10517e-04
2024/01/19	09:29:42	ok	ok	360.8080	42.065	0.050788	19.51	56.925	9.538	61146113.753891	12	360.9531	5.74255e-05	2.36236e-04
2024/01/19	09:34:42	ok	ok	360.8440	42.069	0.050788	19.64	56.780	9.585	60818819.353866	13	361.0083	5.60329e-05	2.15978e-04
2024/01/19	09:39:42	ok	ok	360.9100	42.078	0.050788	19.88	56.577	9.686	60201563.349506	13	361.0561	5.72064e-05	2.22900e-04
2024/01/19	09:44:42	ok	ok	360.9100	42.082	0.050788	19.96	56.565	9.733	59865631.566560	12	361.0547	5.71236e-05	2.33859e-04
2024/01/19	09:49:42	ok	ok	360.9260	42.081	0.050788	20.11	56.573	9.816	59142396.687244	11	361.0852	5.67461e-05	2.72572e-04
2024/01/19	09:54:42	ok	ok	360.9140	42.076	0.050788	20.21	56.478	9.857	58142098.038752	11	361.0701	5.75884e-05	2.48264e-04
2024/01/19	09:59:42	ok	ok	360.9420	42.081	0.050788	20.28	56.487	9.898	57849037.060116	12	361.0834	5.62923e-05	2.52252e-04
2024/01/19	10:04:42	ok	ok	360.9380	42.085	0.050788	20.40	56.477	9.971	58841458.567533	13	361.0864	5.71153e-05	2.54565e-04
2024/01/19	10:09:42	ok	ok	360.9320	42.081	0.050788	20.43	56.492	9.989	59686565.508222	12	361.0667	5.68977e-05	2.65085e-04
2024/01/19	10:14:42	ok	ok	360.9380	42.079	0.050788	20.49	56.522	10.027	60673231.922729	11	361.0885	5.72497e-05	2.47171e-04
2024/01/19	10:19:42	ok	ok	360.9300	42.073	0.050788	20.54	56.497	10.055	60042930.488682	12	361.0747	5.68462e-05	2.45824e-04
2024/01/19	10:24:42	ok	ok	360.9200	42.073	0.050788	20.59	56.483	10.079	58809409.844754	12	361.0721	5.66931e-05	2.60226e-04
2024/01/19	10:29:42	ok	ok	360.9260	42.076	0.050788	20.66	56.529	10.130	59563767.091253	13	361.0861	5.69899e-05	2.66810e-04
2024/01/19	10:34:42	ok	ok	360.9180	42.070	0.050788	20.72	56.547	10.166	58803292.294023	12	361.0608	5.73451e-05	2.65283e-04
2024/01/19	10:39:42	ok	ok	360.8920	42.070	0.050788	20.76	56.510	10.185	60628419.419224	12	361.0299	5.77219e-05	2.96380e-04
2024/01/19	10:44:42	ok	ok	360.9060	42.071	0.050788	20.84	56.481	10.229	58424096.198910	12	361.0440	5.75018e-05	2.98579e-04
2024/01/19	10:49:42	ok	ok	360.9080	42.070	0.050788	20.87	56.486	10.247	59957095.277127	12	361.0305	5.66952e-05	2.64742e-04
2024/01/19	10:54:42	ok	ok	360.8600	42.064	0.050788	20.80	56.625	10.231	59841623.552828	12	361.0132	5.73033e-05	3.13696e-04
2024/01/19	10:59:42	ok	ok	360.8560	42.062	0.050788	20.89	56.606	10.277	59527264.278969	12	361.0163	5.72637e-05	3.22583e-04
2024/01/19	11:04:42	ok	ok	360.8160	42.058	0.050788	20.89	56.661	10.287	60045578.032498	12	360.9582	5.69399e-05	2.54802e-04
2024/01/19	11:09:42	ok	ok	360.8140	42.056	0.050788	20.97	56.568	10.321	59099636.587212	12	360.9540	5.68757e-05	2.43142e-04
2024/01/19	11:14:42	ok	ok	360.8260	42.057	0.050788	21.07	56.541	10.375	59130766.252993	12	360.9897	5.67093e-05	2.78266e-04
2024/01/19	11:19:42	ok	ok	360.8080	42.048	0.050788	21.14	56.573	10.425	58855113.179854	13	360.9545	5.72221e-05	2.55140e-04
2024/01/19	11:24:42	--	ok	360.7980	42.048	0.050788	21.13	56.657	10.432	59996121.507461	12	360.9344	5.70885e-05	2.73229e-04
2024/01/19	11:24:49	ok	ok	361.0260	42.098	0.050799	21.17	56.588	10.445	59043164.310529	13	361.1391	5.65549e-05	2.52476e-04
2024/01/19	11:29:48	ok	ok	360.9700	42.089	0.050799	21.20	56.538	10.454	60133161.218328	12	361.0966	5.72374e-05	2.52559e-04
2024/01/19	11:34:48	ok	ok	360.9700	42.084	0.050799	21.28	56.541	10.505	57333182.919846	13	361.1177	5.58843e-05	2.35916e-04
2024/01/19	11:39:48	ok	ok	360.9440	42.083	0.050799	21.31	56.579	10.530	60618462.045983	13	361.0874	5.59843e-05	2.25213e-04
2024/01/19	11:44:48	ok	ok	360.9460	42.084	0.050799	21.37	56.609	10.570	60049295.030833	13	361.0830	5.69871e-05	2.48131e-04
2024/01/19	11:49:48	ok	ok	360.9020	42.072	0.050799	21.40	56.504	10.568	58936653.410912	13	361.0495	5.57402e-05	2.17585e-04
2024/01/19	11:54:48	ok	ok	360.8840	42.077	0.050799	21.41	56.638	10.601	60943023.530387	12	361.0313	5.61151e-05	2.26114e-04
2024/01/19	11:59:48	ok	ok	360.8820	42.068	0.050799	21.51	56.666	10.667	60375215.187003	13	361.0331	5.65624e-05	2.51843e-04
2024/01/19	12:04:48	ok	ok	360.8740	42.068	0.050799	21.54	56.625	10.677	59367047.897408	12	361.0236	5.65257e-05	2.36915e-04
2024/01/19	12:09:48	ok	ok	360.8420	42.059	0.050799	21.61	56.584	10.714	60328419.038564	13	361.0021	5.50775e-05	2.08134e-04
2024/01/19	12:14:48	ok	ok	360.8260	42.062	0.050799	21.62	56.638	10.733	58871414.892246	13	360.9732	5.71503e-05	2.48701e-04
2024/01/19	12:19:48	ok	ok	360.8240	42.054	0.050799	21.65	56.623	10.748	58872050.855854	13	360.9624	5.65865e-05	2.43720e-04
2024/01/19	12:24:48	ok	ok	360.8240	42.062	0.050799	21.75	56.616	10.808	59609875.720130	14	360.9801	5.58288e-05	2.21954e-04
2024/01/19	12:29:48	--	ok	360.7900	42.044	0.050799	21.80	56.593	10.830	59016109.948775	13	360.9387	5.53132e-05	2.11440e-04
2024/01/19	12:29:54	ok	ok	361.0180	42.092	0.050811	21.82	56.542	10.837	58252557.501889	13	361.1543	5.64336e-05	2.11734e-04
2024/01/19	12:34:54	ok	ok	360.9460	42.079	0.050811	21.74	56.756	10.827	60472475.537206	13	361.1118	5.62342e-05	2.20342e-04
2024/01/19	12:39:54	ok	ok	360.9460	42.084	0.050811	21.87	56.646	10.884	59424835.026622	12	361.1016	5.63583e-05	2.42888e-04
2024/01/19	12:44:54	ok	ok	360.9300	42.083	0.050811	21.94	56.616	10.923	61919003.193783	13	361.0815	5.65684e-05	2.44959e-04
2024/01/19	12:49:54	ok	ok	360.9060	42.073	0.050811	21.92	56.721	10.934	60754563.810669	12	361.0469	5.69970e-05	2.37609e-04
2024/01/19	12:54:54	ok	ok	360.8860	42.073	0.050811	21.96	56.620	10.941	61068654.416149	13	361.0378	5.51315e-05	2.06460e-04
2024/01/19	12:59:54	ok	ok	360.8640	42.064	0.050811	22.04	56.606	10.984	59685158.869920	14	361.0297	5.57003e-05	2.29422e-04
2024/01/19	13:04:54	ok	ok	360.8520	42.065	0.050811	22.02	56.670	10.986	59956193.003286	12	361.0035	5.59034e-05	2.39174e-04
2024/01/19	13:09:54	ok	ok	360.8300	42.056	0.050811	22.12	56.620	11.041	58133118.458334	13	360.9737	5.54236e-05	2.19303e-04
2024/01/19	13:14:54	ok	ok	360.8020	42.052	0.050811	22.15	56.651	11.065	60412148.908753	13	360.9565	5.54041e-05	2.23823e-04
2024/01/19	13:19:54	--	ok	360.5580	42.026	0.050811	21.52	57.841	10.897	62535175.952509	14	360.7131	5.60593e-05	2.19336e-04
2024/01/19	13:20:00	ok	ok	361.0100	42.130	0.050836	21.52	57.819	10.893	59563033.865642	11	361.1307	5.84903e-05	2.71495e-04
2024/01/19	13:25:00	ok	ok	360.8420	42.104	0.050836	21.23	58.152	10.769	61600947.612659	13	360.9861	5.70372e-05	2.63596e-04
2024/01/19	13:30:00	--	ok	360.7320	42.091	0.050836	21.03	58.312	10.674	62194429.153936	13	360.8817	5.65430e-05	2.48633e-04
2024/01/19	13:30:07	ok	ok	361.0340	42.147	0.050851	21.04	58.305	10.681	58310965.112031	12	361.1779	5.68875e-05	2.52257e-04
2024/01/19	13:35:06	ok	ok	360.9100	42.133	0.050851	20.90	58.335	10.601	56901361.809115	13	361.0411	5.80276e-05	2.78457e-04
2024/01/19	13:40:06	ok	ok	360.8380	42.124	0.050851	20.80	58.350	10.543	55998668.079069	13	360.9910	5.70203e-05	2.95497e-04
2024/01/19	13:45:06	--	ok	360.7440	42.111	0.050851	20.62	58.483	10.454	60732794.388074	12	360.8948	5.77732e-05	3.10858e-04
2024/01/19	13:45:13	ok	ok	361.0300	42.161	0.050865	20.64	58.465	10.467	59398569.991311	12	361.1798	5.63202e-05	2.48253e-04
2024/01/19	13:50:12	ok	ok	360.8780	42.139	0.050865	20.42	58.647	10.362	60482938.326370	13	361.0243	5.72095e-05	2.50388e-04
2024/01/19	13:55:12	ok	ok	360.8160	42.125	0.050865	20.31	58.679	10.300	59876250.393177	12	360.9503	5.74177e-05	2.58951e-04
2024/01/19	14:00:12	--	ok	360.7700	42.118	0.050865	20.25	58.552	10.243	58840130.327067	12	360.9064	5.76687e-05	2.78562e-04
2024/01/19	14:00:18	ok	ok	360.9960	42.159	0.050877	20.26	58.523	10.247	57479237.017074	12	361.1547	5.64497e-05	2.31184e-04
2024/01/19	14:05:18	ok	ok	360.9520	42.155	0.050877	20.32	58.410	10.261	59887168.239438	12	361.1149	5.69887e-05	2.35273e-04
2024/01/19	14:10:18	ok	ok	360.9240	42.155	0.050877	20.33	58.317	10.252	57884091.484376	12	361.0806	5.65833e-05	2.36752e-04
2024/01/19	14:15:18	ok	ok	360.9040	42.142	0.050877	20.37	58.257	10.268	56685820.936928	12	361.0595	5.63715e-05	2.27577e-04
2024/01/19	14:20:18	ok	ok	360.8540	42.135	0.050877	20.36	58.267	10.261	59286657.026702	12	361.0118	5.66067e-05	2.56460e-04
2024/01/19	14:25:18	ok	ok	360.8160	42.126	0.050877	20.28	58.296	10.215	57458726.059551	13	360.9844	5.64642e-05	2.34050e-04
2024/01/19	14:30:18	--	ok	360.7960	42.118	0.050877	20.31	58.257	10.226	57879921.882951	12	360.9406	5.76251e-05	2.79080e-04
2024/01/19	14:30:24	ok	ok	361.0120	42.165	0.050889	20.32	58.280	10.238	56386118.837464	10	361.1604	5.81219e-05	2.56248e-04
2024/01/19	14:35:24	ok	ok	360.9520	42.149	0.050889	20.26	58.305	10.209	56541377.068225	12	361.1043	5.62934e-05	2.34509e-04
2024/01/19	14:40:24	ok	ok	360.9260	42.148	0.050889	20.29	58.244	10.214	58222481.469993	12	361.0892	5.60099e-05	2.46180e-04
2024/01/19	14:45:24	ok	ok	360.8600	42.136	0.050889	20.15	58.506	10.176	57156046.298143	12	361.0069	5.66421e-05	2.50363e-04
2024/01/19	14:50:24	--	ok	360.7960	42.120	0.050889	20.02	58.596	10.117	56048951.566403	13	360.9576	5.62182e-05	2.26959e-04
2024/01/19	14:50:31	ok	ok	361.0100	42.166	0.0509	20.04	58.555	10.118	55974590.686009	13	361.1666	5.70343e-05	2.29980e-04
2024/01/19	14:55:30	ok	ok	360.9320	42.151	0.0509	19.93	58.575	10.061	54912599.698651	12	361.0974	5.66055e-05	2.26553e-04
2024/01/19	15:00:30	ok	ok	360.8920	42.144	0.0509	19.89	58.514	10.026	54639365.834335	12	361.0531	5.71531e-05	2.35857e-04
2024/01/19	15:05:30	ok	ok	360.8300	42.137	0.0509	19.81	58.630	9.997	53652580.409675	13	361.0054	5.68087e-05	2.30046e-04
2024/01/19	15:10:30	ok	ok	360.8620	42.146	0.0509	19.93	58.314	10.016	54243486.093923	13	361.0036	5.75848e-05	2.41122e-04
2024/01/19	15:15:30	ok	ok	360.8460	42.130	0.0509	20.01	58.239	10.047	56212528.580924	13	361.0168	5.63738e-05	2.30945e-04
2024/01/19	15:20:30	ok	ok	360.8200	42.129	0.0509	20.04	58.241	10.063	54027311.484167	12	361.0019	5.64070e-05	2.41489e-04
2024/01/19	15:25:30	ok	ok	360.8060	42.122	0.0509	20.08	58.213	10.084	52074932.479794	14	360.9777	5.73041e-05	2.29420e-04
2024/01/19	15:30:30	--	ok	360.7600	42.108	0.0509	20.02	58.337	10.072	54459708.074654	13	360.9498	5.64004e-05	2.46231e-04
2024/01/19	15:30:36	ok	ok	361.0360	42.179	0.050913	20.02	58.294	10.065	58606722.422161	14	361.1070	6.10623e-05	3.22768e-04
2024/01/19	15:35:36	ok	ok	360.9800	42.160	0.050913	20.01	58.280	10.055	55137176.419366	14	361.1325	5.66833e-05	2.34855e-04
2024/01/19	15:40:36	ok	ok	360.9180	42.145	0.050913	19.85	58.497	9.998	56037806.196254	13	361.0774	5.63820e-05	2.32481e-04
2024/01/19	15:45:36	ok	ok	360.8360	42.127	0.050913	19.71	58.616	9.935	56634317.657909	12	360.9870	5.71805e-05	2.43923e-04
2024/01/19	15:50:36	--	ok	360.7900	42.116	0.050913	19.61	58.625	9.880	54929800.867688	11	360.9498	5.66002e-05	2.44336e-04
2024/01/19	15:50:42	ok	ok	361.0120	42.169	0.050925	19.62	58.616	9.887	55712384.261145	12	361.1628	5.70599e-05	2.34283e-04
2024/01/19	15:55:42	ok	ok	360.9380	42.156	0.050925	19.58	58.534	9.849	55324816.076828	12	361.1253	5.63798e-05	2.33723e-04
2024/01/19	16:00:42	ok	ok	360.9140	42.149	0.050925	19.57	58.546	9.843	55812573.569416	12	361.0806	5.67784e-05	2.28393e-04
2024/01/19	16:05:42	ok	ok	360.8680	42.136	0.050925	19.51	58.482	9.798	55408409.748735	12	361.0166	5.66223e-05	2.26193e-04
2024/01/19	16:10:42	ok	ok	360.8480	42.135	0.050925	19.48	58.584	9.800	56988821.803034	12	361.0008	5.65748e-05	2.40980e-04
2024/01/19	16:15:42	ok	ok	360.8060	42.125	0.050925	19.43	58.546	9.762	55389667.441852	13	360.9560	5.67693e-05	2.22928e-04
2024/01/19	16:20:42	--	ok	360.7640	42.115	0.050925	19.40	58.564	9.748	57568601.978404	13	360.9374	5.70410e-05	2.32513e-04
2024/01/19	16:20:48	ok	ok	361.0280	42.179	0.050938	19.41	58.566	9.756	55376704.321662	13	361.2208	5.51094e-05	2.32360e-04
2024/01/19	16:25:48	ok	ok	360.9440	42.161	0.050938	19.35	58.546	9.720	55041557.358239	13	361.1359	5.64419e-05	2.23578e-04
2024/01/19	16:30:48	ok	ok	360.9240	42.152	0.050938	19.29	58.611	9.692	54182215.505863	12	361.0927	5.65273e-05	2.27620e-04
2024/01/19	16:35:48	ok	ok	360.8840	42.144	0.050938	19.27	58.601	9.681	55413250.407451	13	361.0537	5.69149e-05	2.23284e-04
2024/01/19	16:40:48	ok	ok	360.8340	42.133	0.050938	19.17	58.587	9.622	55486407.454271	13	361.0278	5.54831e-05	2.34798e-04
2024/01/19	16:45:48	ok	ok	360.8100	42.124	0.050938	19.17	58.630	9.629	52876886.514707	13	360.9717	5.68389e-05	2.22508e-04
2024/01/19	16:50:48	--	ok	360.7840	42.118	0.050938	19.13	58.592	9.599	52936584.215056	12	360.9389	5.76172e-05	2.29648e-04
2024/01/19	16:50:55	ok	ok	361.0360	42.163	0.05095	19.18	58.555	9.625	55827990.756548	13	361.1821	5.66835e-05	2.11971e-04
2024/01/19	16:55:54	ok	ok	360.9760	42.162	0.05095	19.13	58.569	9.595	64296500.852165	8	360.9936	8.14780e-05	4.10271e-04
2024/01/19	17:00:54	ok	ok	360.9460	42.155	0.05095	19.09	58.541	9.567	55500712.814935	13	361.1277	5.54349e-05	2.33223e-04
2024/01/19	17:05:54	ok	ok	360.9240	42.150	0.05095	19.06	58.538	9.550	54213384.680570	12	361.0864	5.68705e-05	2.50010e-04
2024/01/19	17:10:54	ok	ok	360.8880	42.136	0.05095	19.00	58.541	9.519	57400389.951936	13	361.0459	5.72220e-05	2.41916e-04
2024/01/19	17:15:54	ok	ok	360.8500	42.136	0.05095	18.99	58.550	9.513	57271240.363723	12	361.0204	5.67809e-05	2.36858e-04
2024/01/19	17:20:54	ok	ok	360.8360	42.124	0.05095	18.94	58.555	9.489	55137588.567290	13	360.9983	5.65160e-05	2.35172e-04
2024/01/19	17:25:54	--	ok	360.7920	42.119	0.05095	18.90	58.579	9.470	55250283.833967	13	360.9395	5.77430e-05	2.29601e-04
2024/01/19	17:26:00	ok	ok	361.0300	42.166	0.050961	18.96	58.502	9.488	54758265.024690	11	361.1899	5.67747e-05	2.46186e-04
2024/01/19	17:31:00	ok	ok	360.9600	42.159	0.050961	18.82	58.589	9.423	56966748.012227	11	361.1045	5.78841e-05	2.73738e-04
2024/01/19	17:36:00	ok	ok	360.9280	42.146	0.050961	18.80	58.546	9.409	55705652.134099	13	361.0751	5.69637e-05	2.46040e-04
2024/01/19	17:41:00	ok	ok	360.8960	42.144	0.050961	18.76	58.573	9.390	55588009.454259	12	361.0588	5.74719e-05	2.55760e-04
2024/01/19	17:46:00	ok	ok	360.8820	42.135	0.050961	18.76	58.518	9.381	57610391.542077	13	361.0037	5.83817e-05	2.52049e-04
2024/01/19	17:51:00	ok	ok	360.8480	42.133	0.050961	18.72	58.502	9.355	54741643.701471	12	361.0256	5.56682e-05	2.29002e-04
2024/01/19	17:56:00	ok	ok	360.8220	42.125	0.050961	18.66	58.492	9.322	57309483.263935	12	361.0171	5.62738e-05	2.86106e-04
2024/01/19	18:01:00	ok	ok	360.8020	42.120	0.050961	18.66	58.560	9.333	57355070.732009	13	360.9660	5.70292e-05	2.25527e-04
2024/01/19	18:06:00	--	ok	360.7760	42.111	0.050961	18.66	58.470	9.319	55512301.399366	12	360.9646	5.68118e-05	2.61529e-04
2024/01/19	18:06:07	ok	ok	361.0120	42.161	0.050973	18.65	58.534	9.321	56204384.313448	14	361.0813	5.87544e-05	3.80782e-04
2024/01/19	18:11:06	ok	ok	360.9640	42.159	0.050973	18.65	58.447	9.308	56594580.405466	13	361.1256	5.66144e-05	2.14584e-04
2024/01/19	18:16:06	ok	ok	360.9520	42.154	0.050973	18.63	58.479	9.305	54444178.333522	11	361.1270	5.66198e-05	2.14879e-04
2024/01/19	18:21:06	ok	ok	360.9280	42.149	0.050973	18.62	58.477	9.296	54928362.279083	14	361.0422	5.79667e-05	3.77849e-04
2024/01/19	18:26:06	ok	ok	360.9060	42.146	0.050973	18.62	58.454	9.293	58652866.926802	13	361.0770	5.73931e-05	2.54569e-04
2024/01/19	18:31:06	ok	ok	360.8960	42.139	0.050973	18.60	58.390	9.275	55053486.016531	13	361.0682	5.71501e-05	2.46600e-04
2024/01/19	18:36:06	ok	ok	360.8640	42.129	0.050973	18.59	58.441	9.274	52262062.715268	13	360.9888	5.89013e-05	2.48279e-04
2024/01/19	18:41:06	ok	ok	360.8600	42.128	0.050973	18.59	58.408	9.269	54839914.122450	11	361.0276	5.69441e-05	2.32629e-04
2024/01/19	18:46:06	ok	ok	360.8360	42.122	0.050973	18.58	58.492	9.275	54676121.978986	12	361.0093	5.63449e-05	2.35047e-04
2024/01/19	18:51:06	ok	ok	360.8160	42.119	0.050973	18.56	58.447	9.259	57591085.280118	11	360.9802	5.72646e-05	2.25963e-04
2024/01/19	18:56:06	--	ok	360.7920	42.113	0.050973	18.53	58.410	9.239	54990103.437589	13	360.9488	5.68846e-05	2.33524e-04
2024/01/19	18:56:12	ok	ok	361.0300	42.161	0.050985	18.58	58.373	9.256	55976402.880126	12	361.2137	5.66821e-05	2.35136e-04
2024/01/19	19:01:12	ok	ok	360.9740	42.157	0.050985	18.52	58.399	9.228	56239281.135619	12	361.1449	5.66265e-05	2.33990e-04
2024/01/19	19:06:12	ok	ok	360.9540	42.153	0.050985	18.52	58.376	9.225	56301138.617239	12	361.0844	5.78692e-05	2.39944e-04
2024/01/19	19:11:12	ok	ok	360.9200	42.144	0.050985	18.50	58.350	9.213	54452980.014424	11	361.0870	5.79878e-05	2.46597e-04
2024/01/19	19:16:12	ok	ok	360.9080	42.134	0.050985	18.48	58.349	9.199	55227895.177272	11	361.0912	5.70741e-05	2.43221e-04
2024/01/19	19:21:12	ok	ok	360.8940	42.133	0.050985	18.48	58.349	9.199	54067672.286009	11	361.0709	5.65368e-05	2.73242e-04
2024/01/19	19:26:12	ok	ok	360.8840	42.130	0.050985	18.49	58.373	9.210	54499654.321454	14	361.0247	5.78382e-05	2.27126e-04
2024/01/19	19:31:12	ok	ok	360.8660	42.129	0.050985	18.48	58.340	9.197	54775328.336731	14	360.9507	5.82266e-05	4.52376e-04
2024/01/19	19:36:12	ok	ok	360.8300	42.114	0.050985	18.45	58.280	9.172	53998625.126922	12	360.9723	5.78806e-05	2.68539e-04
2024/01/19	19:41:12	ok	ok	360.8280	42.117	0.050985	18.45	58.312	9.177	56448536.967698	12	361.0203	5.67434e-05	2.48530e-04
2024/01/19	19:46:12	ok	ok	360.8220	42.116	0.050985	18.43	58.418	9.186	53093837.675489	12	360.9515	5.76513e-05	2.52861e-04
2024/01/19	19:51:12	ok	ok	360.8140	42.107	0.050985	18.45	58.312	9.177	52996686.765916	15	360.9092	5.86854e-05	3.76603e-04
2024/01/19	19:56:12	--	ok	360.7820	42.102	0.050985	18.43	58.364	9.178	56769972.644861	12	360.9625	5.62989e-05	2.36790e-04
2024/01/19	19:56:19	ok	ok	361.0140	42.154	0.050996	18.42	58.363	9.169	54426472.480941	14	361.1083	5.85529e-05	3.95454e-04
2024/01/19	20:01:18	ok	ok	360.9620	42.144	0.050996	18.39	58.360	9.154	53174485.502048	11	361.1483	5.66315e-05	2.57306e-04
2024/01/19	20:06:18	ok	ok	360.9440	42.142	0.050996	18.36	58.309	9.130	54805931.801265	12	361.1300	5.64137e-05	2.44821e-04
2024/01/19	20:11:18	ok	ok	360.9140	42.133	0.050996	18.31	58.390	9.112	54446022.436256	12	361.0870	5.64145e-05	2.39452e-04
2024/01/19	20:16:18	ok	ok	360.9000	42.130	0.050996	18.29	58.355	9.100	53379832.133346	14	360.9874	5.88576e-05	3.75588e-04
2024/01/19	20:21:18	ok	ok	360.8780	42.127	0.050996	18.31	58.323	9.102	53921232.000085	14	360.9881	5.79379e-05	3.86018e-04
2024/01/19	20:26:18	ok	ok	360.8580	42.124	0.050996	18.31	58.358	9.107	52547341.904989	12	361.0475	5.61446e-05	2.34465e-04
2024/01/19	20:31:18	ok	ok	360.8260	42.116	0.050996	18.25	58.340	9.074	55162199.958902	11	360.9592	5.83474e-05	2.75842e-04
2024/01/19	20:36:18	ok	ok	360.8040	42.108	0.050996	18.25	58.296	9.068	56381536.067755	13	360.9535	5.78273e-05	2.41660e-04
2024/01/19	20:41:18	ok	ok	360.8080	42.109	0.050996	18.24	58.314	9.063	52968332.647034	13	360.9562	5.76672e-05	3.03420e-04
2024/01/19	20:46:18	--	ok	360.7980	42.107	0.050996	18.26	58.309	9.077	54182752.424328	13	360.9509	5.69605e-05	2.52851e-04
2024/01/19	20:46:25	ok	ok	361.0260	42.156	0.051007	18.28	58.299	9.084	55257786.842667	13	361.1742	5.67008e-05	4.40199e-04
2024/01/19	20:51:24	ok	ok	360.9760	42.146	0.051007	18.24	58.273	9.057	53524370.309514	14	361.0772	5.86742e-05	3.40581e-04
2024/01/19	20:56:24	ok	ok	360.9440	42.134	0.051007	18.22	58.282	9.050	53975228.628832	14	361.0437	5.85010e-05	3.40630e-04
2024/01/19	21:01:24	ok	ok	360.9440	42.146	0.051007	18.24	58.285	9.059	53295865.104269	13	361.0703	5.81257e-05	2.38532e-04
2024/01/19	21:06:24	ok	ok	360.9320	42.137	0.051007	18.22	58.248	9.044	52796439.373247	12	361.1154	5.64964e-05	2.43117e-04
2024/01/19	21:11:24	ok	ok	360.9140	42.130	0.051007	18.24	58.262	9.055	54184129.194632	12	361.0343	5.87142e-05	3.16823e-04
2024/01/19	21:16:24	ok	ok	360.8860	42.124	0.051007	18.18	58.308	9.031	53375614.702156	13	361.0122	5.81054e-05	2.67582e-04
2024/01/19	21:21:24	ok	ok	360.8760	42.122	0.051007	18.22	58.248	9.044	52636859.545263	13	361.0027	5.89170e-05	2.72087e-04
2024/01/19	21:26:24	ok	ok	360.8580	42.120	0.051007	18.18	58.254	9.022	52713801.990767	13	360.9929	5.84496e-05	2.66395e-04
2024/01/19	21:31:24	ok	ok	360.8680	42.118	0.051007	18.21	58.245	9.037	56082791.301838	11	361.0371	5.72076e-05	2.58180e-04
2024/01/19	21:36:24	ok	ok	360.8460	42.122	0.051007	18.25	58.198	9.052	53722790.295339	13	361.0158	5.65611e-05	2.41868e-04
2024/01/19	21:41:24	ok	ok	360.8460	42.116	0.051007	18.26	58.157	9.053	53969806.029363	12	361.0153	5.65778e-05	2.31995e-04
2024/01/19	21:46:24	ok	ok	360.8260	42.116	0.051007	18.22	58.172	9.033	53644843.614706	12	360.9703	5.76322e-05	2.46043e-04
2024/01/19	21:51:24	ok	ok	360.8300	42.105	0.051007	18.24	58.218	9.048	52605661.411082	12	360.9929	5.78163e-05	2.53058e-04
2024/01/19	21:56:24	ok	ok	360.8000	42.101	0.051007	18.21	58.245	9.037	53083345.542855	12	360.9351	5.85698e-05	2.42376e-04
2024/01/19	22:01:24	--	ok	360.7980	42.100	0.051007	18.21	58.213	9.032	52175518.028514	14	360.8815	5.94889e-05	2.94208e-04
2024/01/19	22:01:30	ok	ok	361.0120	42.144	0.051018	18.22	58.172	9.033	55256045.427465	11	361.1481	5.84690e-05	2.51393e-04
2024/01/19	22:06:30	ok	ok	360.9820	42.145	0.051018	18.24	58.195	9.045	55264052.615247	13	361.1475	5.75232e-05	2.40959e-04
2024/01/19	22:11:30	ok	ok	360.9520	42.134	0.051018	18.21	58.213	9.032	54563187.388099	13	361.0888	5.76253e-05	2.31046e-04
2024/01/19	22:16:30	ok	ok	360.9500	42.135	0.051018	18.19	58.190	9.021	52106954.266476	13	361.0881	5.78771e-05	2.23406e-04
2024/01/19	22:21:30	ok	ok	360.9320	42.133	0.051018	18.21	58.149	9.022	53847688.694039	13	361.0898	5.72310e-05	2.44217e-04
2024/01/19	22:26:30	ok	ok	360.9240	42.131	0.051018	18.19	58.181	9.020	54233098.189174	12	361.0507	5.84358e-05	2.38512e-04
2024/01/19	22:31:30	ok	ok	360.9060	42.127	0.051018	18.19	58.138	9.013	51996542.186847	12	361.0488	5.82283e-05	2.39916e-04
2024/01/19	22:36:30	ok	ok	360.8860	42.125	0.051018	18.18	58.221	9.017	52143277.024686	13	361.0514	5.71894e-05	2.20152e-04
2024/01/19	22:41:30	ok	ok	360.8620	42.117	0.051018	18.18	58.135	9.004	53614712.333911	13	360.9592	5.93132e-05	4.45945e-04
2024/01/19	22:46:30	ok	ok	360.8600	42.118	0.051018	18.18	58.264	9.024	53843596.474190	12	361.0121	5.77928e-05	2.36807e-04
2024/01/19	22:51:30	ok	ok	360.8500	42.116	0.051018	18.16	58.177	9.003	53723822.572849	11	361.0001	5.74021e-05	2.63522e-04
2024/01/19	22:56:30	ok	ok	360.8300	42.109	0.051018	18.15	58.184	8.997	53341325.872967	14	360.9289	5.92428e-05	2.56828e-04
2024/01/19	23:01:30	ok	ok	360.8280	42.110	0.051018	18.16	58.198	9.007	53850188.394370	12	360.9570	5.84625e-05	2.52201e-04
2024/01/19	23:06:30	--	ok	360.7980	42.102	0.051018	18.12	58.254	8.992	52090402.481765	11	360.9621	5.69167e-05	2.60633e-04
2024/01/19	23:06:36	ok	ok	361.0400	42.160	0.051029	18.18	58.244	9.021	55267663.377214	12	361.1737	5.83774e-05	2.41618e-04
2024/01/19	23:11:36	ok	ok	360.9900	42.145	0.051029	18.14	58.161	8.987	52208052.647145	13	361.1702	5.71035e-05	2.41760e-04
2024/01/19	23:16:36	ok	ok	360.9740	42.144	0.051029	18.12	58.158	8.978	52135294.111023	12	361.1452	5.69702e-05	2.05353e-04
2024/01/19	23:21:36	ok	ok	360.9460	42.138	0.051029	18.12	58.193	8.983	54368835.093747	13	361.1149	5.69366e-05	2.29189e-04
2024/01/19	23:26:36	ok	ok	360.9500	42.134	0.051029	18.14	58.172	8.988	52399133.944076	12	361.1230	5.74008e-05	2.67923e-04
2024/01/19	23:31:36	ok	ok	360.9360	42.134	0.051029	18.12	58.202	8.984	53040620.527574	12	361.0639	5.85352e-05	2.66856e-04
2024/01/19	23:36:36	ok	ok	360.9180	42.128	0.051029	18.11	58.212	8.979	52042665.133002	12	361.1123	5.65801e-05	2.64500e-04
2024/01/19	23:41:36	ok	ok	360.8980	42.119	0.051029	18.09	58.198	8.970	51828187.734306	12	361.0529	5.75611e-05	2.49562e-04
2024/01/19	23:46:36	ok	ok	360.8840	42.119	0.051029	18.08	58.195	8.961	52430455.253660	12	361.0444	5.76084e-05	2.10892e-04
2024/01/19	23:51:36	ok	ok	360.8720	42.117	0.051029	18.05	58.236	8.953	52862823.594400	13	361.0115	5.80739e-05	2.39668e-04
2024/01/19	23:56:36	ok	ok	360.8560	42.113	0.051029	18.07	58.172	8.950	52479267.964816	12	361.0344	5.69395e-05	2.36135e-04
2024/01/20	00:01:36	ok	ok	360.8560	42.106	0.051029	18.05	58.149	8.939	53899862.640331	13	361.0278	5.69487e-05	2.23049e-04
2024/01/20	00:06:36	ok	ok	360.8340	42.105	0.051029	18.05	58.268	8.958	53193760.782723	12	361.0139	5.67821e-05	2.41642e-04
2024/01/20	00:11:36	ok	ok	360.8140	42.102	0.051029	18.04	58.213	8.942	54946788.589412	12	360.9834	5.71861e-05	2.36283e-04
2024/01/20	00:16:36	--	ok	360.7960	42.098	0.051029	18.02	58.231	8.936	54654355.350282	12	360.9745	5.74703e-05	2.58865e-04
2024/01/20	00:16:42	ok	ok	361.0340	42.151	0.051041	18.02	58.221	8.935	53482308.004444	13	361.1745	5.78232e-05	1.96589e-04
2024/01/20	00:21:42	ok	ok	360.9780	42.140	0.051041	17.98	58.257	8.918	53684191.043936	13	361.1053	5.91496e-05	2.66288e-04
2024/01/20	00:26:42	ok	ok	360.9540	42.136	0.051041	17.98	58.248	8.916	53777009.970315	13	361.1058	5.80146e-05	2.42743e-04
2024/01/20	00:31:42	ok	ok	360.9420	42.129	0.051041	17.94	58.264	8.897	55475926.206782	13	361.0710	5.92441e-05	2.45734e-04
2024/01/20	00:36:42	ok	ok	360.9260	42.127	0.051041	17.92	58.294	8.894	54224335.382049	13	361.0777	5.70049e-05	2.16758e-04
2024/01/20	00:41:42	ok	ok	360.9140	42.123	0.051041	17.89	58.245	8.871	54093234.994223	13	361.0733	5.74173e-05	2.28456e-04
2024/01/20	00:46:42	ok	ok	360.9940	42.126	0.051041	18.12	57.838	8.928	55446134.771010	12	361.1433	5.75928e-05	2.43338e-04
2024/01/20	00:51:42	ok	ok	361.1240	42.138	0.051041	18.60	57.095	9.069	53183143.186017	12	361.2949	5.67796e-05	2.45964e-04
2024/01/20	00:56:42	--	ok	361.2080	42.151	0.051041	18.87	56.852	9.176	55145765.358800	12	361.3739	5.62911e-05	2.29186e-04
2024/01/20	00:56:49	ok	ok	361.0260	42.098	0.05103	18.87	56.831	9.172	53733842.848970	11	361.1593	5.82082e-05	2.48595e-04
2024/01/20	01:01:48	ok	ok	361.0880	42.107	0.05103	19.06	56.843	9.273	54005121.004375	13	361.2383	5.60162e-05	2.30776e-04
2024/01/20	01:06:48	ok	ok	361.1380	42.124	0.05103	19.24	56.728	9.355	53413521.909184	13	361.2687	5.76110e-05	2.50838e-04
2024/01/20	01:11:48	ok	ok	361.1660	42.115	0.05103	19.33	56.739	9.406	54715978.560881	13	361.2569	5.28256e-05	1.05119e-03
2024/01/20	01:16:48	--	ok	361.2140	42.131	0.05103	19.44	56.820	9.481	52700852.992814	12	361.3295	5.67796e-05	2.49206e-04
2024/01/20	01:16:55	ok	ok	361.0080	42.073	0.051018	19.47	56.738	9.484	53678730.316719	11	361.1736	5.66519e-05	2.65578e-04
2024/01/20	01:21:54	ok	ok	361.0120	42.083	0.051018	19.50	56.687	9.490	54015750.308539	12	361.0852	6.01889e-05	3.47775e-04
2024/01/20	01:26:54	ok	ok	361.0340	42.080	0.051018	19.60	56.689	9.546	53426277.216293	12	361.2236	5.46498e-05	3.32317e-04
2024/01/20	01:31:54	ok	ok	361.0520	42.090	0.051018	19.67	56.666	9.582	54313151.834808	11	361.2104	5.65742e-05	2.78463e-04
2024/01/20	01:36:54	ok	ok	361.0360	42.088	0.051018	19.68	56.799	9.612	55392171.406650	12	361.1689	5.78325e-05	2.69275e-04
2024/01/20	01:41:54	ok	ok	361.0680	42.099	0.051018	19.77	56.756	9.653	54554826.756081	12	361.1931	5.72008e-05	2.66539e-04
2024/01/20	01:46:54	ok	ok	361.0740	42.096	0.051018	19.78	56.747	9.659	54672838.715849	11	361.2160	5.07963e-05	8.20150e-04
2024/01/20	01:51:54	ok	ok	361.0960	42.094	0.051018	19.85	56.799	9.708	54751699.061232	12	361.2028	5.68670e-05	2.74354e-04
2024/01/20	01:56:54	ok	ok	361.0700	42.092	0.051018	19.86	56.825	9.721	55753184.899499	12	361.1992	5.71460e-05	2.52954e-04
2024/01/20	02:01:54	ok	ok	361.0600	42.090	0.051018	19.88	56.793	9.723	55524377.532103	11	361.1994	5.77384e-05	2.69384e-04
2024/01/20	02:06:54	ok	ok	361.0580	42.081	0.051018	19.89	56.838	9.739	55155196.520069	10	361.2099	5.68026e-05	2.97387e-04
2024/01/20	02:11:54	ok	ok	361.0740	42.101	0.051018	19.99	56.820	9.793	54565784.188633	12	361.2247	5.64402e-05	2.63574e-04
2024/01/20	02:16:54	ok	ok	361.0560	42.090	0.051018	19.93	56.854	9.766	55297298.498041	12	361.2113	5.66031e-05	2.50082e-04
2024/01/20	02:21:54	ok	ok	361.0700	42.104	0.051018	20.01	56.788	9.797	56130131.053745	12	361.1909	5.76897e-05	2.58937e-04
2024/01/20	02:26:54	ok	ok	361.0580	42.086	0.051018	20.05	56.794	9.821	56244472.156925	11	361.2114	5.70265e-05	2.56739e-04
2024/01/20	02:31:54	ok	ok	361.0460	42.084	0.051018	20.02	56.875	9.820	56327884.090523	11	361.1665	5.82564e-05	2.74953e-04
2024/01/20	02:36:54	ok	ok	361.0500	42.087	0.051018	20.07	56.838	9.838	54662339.623556	10	361.2124	5.63791e-05	2.87350e-04
2024/01/20	02:41:54	ok	ok	361.0320	42.080	0.051018	20.05	56.945	9.847	56625464.362447	11	361.1783	5.72428e-05	2.33720e-04
2024/01/20	02:46:54	ok	ok	361.0240	42.085	0.051018	20.09	56.875	9.860	55313912.997966	12	361.1593	5.72007e-05	2.71713e-04
2024/01/20	02:51:54	ok	ok	361.0060	42.078	0.051018	20.05	57.009	9.858	56244774.439334	11	361.1399	5.69306e-05	2.55306e-04
2024/01/20	02:56:54	ok	ok	361.0060	42.075	0.051018	20.07	56.936	9.855	55927690.421379	12	361.1508	5.64096e-05	2.46317e-04
2024/01/20	03:01:54	ok	ok	361.0020	42.076	0.051018	20.12	56.931	9.886	54614977.121919	11	361.1506	5.66802e-05	2.53598e-04
2024/01/20	03:06:54	ok	ok	361.0140	42.082	0.051018	20.16	56.916	9.908	56881534.059128	12	361.1587	5.67175e-05	2.33300e-04
2024/01/20	03:11:54	ok	ok	360.9980	42.082	0.051018	20.15	56.849	9.888	55538381.185781	9	361.1164	5.83838e-05	3.03144e-04
2024/01/20	03:16:54	ok	ok	360.9720	42.066	0.051018	20.15	56.904	9.897	54800879.648374	10	361.0740	5.90042e-05	2.94696e-04
2024/01/20	03:21:54	ok	ok	360.9960	42.073	0.051018	20.22	56.936	9.944	52547432.584348	12	361.1382	5.71146e-05	2.68406e-04
2024/01/20	03:26:54	ok	ok	360.9860	42.067	0.051018	20.25	56.875	9.949	56096709.760123	11	361.1322	5.71191e-05	2.55259e-04
2024/01/20	03:31:54	ok	ok	360.9700	42.062	0.051018	20.25	56.939	9.960	56231009.889761	11	361.1253	5.60219e-05	2.46844e-04
2024/01/20	03:36:54	ok	ok	360.9740	42.068	0.051018	20.25	56.918	9.957	55605271.507765	11	361.1028	5.80098e-05	2.62700e-04
2024/01/20	03:41:54	ok	ok	360.9620	42.068	0.051018	20.28	56.931	9.976	55318591.424906	11	361.0986	5.59107e-05	2.32951e-04
2024/01/20	03:46:54	ok	ok	360.9120	42.058	0.051018	20.25	56.948	9.962	56057121.590256	11	361.0564	5.70899e-05	2.67750e-04
2024/01/20	03:51:54	ok	ok	360.9080	42.054	0.051018	20.28	56.953	9.980	54498493.127816	12	361.0344	5.69416e-05	2.68733e-04
2024/01/20	03:56:54	ok	ok	360.8920	42.054	0.051018	20.28	56.963	9.982	55085806.308040	11	361.0169	5.86738e-05	2.76008e-04
2024/01/20	04:01:54	ok	ok	360.8980	42.054	0.051018	20.28	56.931	9.976	56422736.412334	13	361.0450	5.65490e-05	2.34295e-04
2024/01/20	04:06:54	ok	ok	360.8900	42.049	0.051018	20.31	56.904	9.988	54267158.493686	13	361.0117	5.78107e-05	2.52531e-04
2024/01/20	04:11:54	ok	ok	360.8860	42.045	0.051018	20.32	56.971	10.008	55719134.452411	11	361.0256	5.65717e-05	2.38735e-04
2024/01/20	04:16:54	ok	ok	360.8800	42.051	0.051018	20.33	56.939	10.010	56813426.312723	13	361.0096	5.67844e-05	2.38183e-04
2024/01/20	04:21:54	ok	ok	360.8500	42.040	0.051018	20.31	57.012	10.008	56578540.143155	13	360.9875	5.75742e-05	2.47145e-04
2024/01/20	04:26:54	ok	ok	360.8480	42.038	0.051018	20.35	56.963	10.022	57108385.509764	13	360.9830	5.59364e-05	2.53015e-04
2024/01/20	04:31:54	ok	ok	360.8320	42.037	0.051018	20.37	56.925	10.033	56784574.255326	13	360.9375	5.41653e-05	4.72422e-04
2024/01/20	04:36:54	--	ok	360.7980	42.029	0.051018	20.33	56.994	10.020	56058547.422098	12	360.9281	5.62881e-05	2.65269e-04
2024/01/20	04:37:00	ok	ok	361.0180	42.070	0.051029	20.33	57.005	10.022	54383419.517149	12	361.1381	5.67991e-05	2.39025e-04
2024/01/20	04:42:00	ok	ok	360.9840	42.071	0.051029	20.33	57.017	10.024	56452403.437729	12	361.1305	5.52161e-05	2.39477e-04
2024/01/20	04:47:00	ok	ok	360.9800	42.070	0.051029	20.35	57.060	10.039	56168700.956670	12	361.1335	5.50094e-05	2.45983e-04
2024/01/20	04:52:00	ok	ok	360.9700	42.069	0.051029	20.42	56.976	10.067	55493994.378214	13	361.0256	5.81496e-05	3.09783e-04
2024/01/20	04:57:00	ok	ok	360.9620	42.060	0.051029	20.37	57.000	10.046	56756419.951723	13	361.0749	5.50734e-05	4.22446e-04
2024/01/20	05:02:00	ok	ok	360.9260	42.052	0.051029	20.36	57.041	10.045	57257053.972921	12	361.0751	5.62630e-05	2.53121e-04
2024/01/20	05:07:00	ok	ok	360.9340	42.062	0.051029	20.43	56.968	10.073	57087128.730661	13	361.0424	5.76259e-05	2.64948e-04
2024/01/20	05:12:00	ok	ok	360.9080	42.052	0.051029	20.39	57.026	10.058	56244889.727403	13	361.0441	5.61031e-05	2.37117e-04
2024/01/20	05:17:00	ok	ok	360.8980	42.053	0.051029	20.42	57.021	10.075	55607077.077423	12	361.0044	5.69788e-05	2.71971e-04
2024/01/20	05:22:00	ok	ok	360.9040	42.054	0.051029	20.42	56.976	10.067	55880905.494552	13	361.0158	5.69957e-05	2.46279e-04
2024/01/20	05:27:00	ok	ok	360.8640	42.044	0.051029	20.44	56.980	10.083	56090909.879353	13	360.9929	5.69183e-05	2.32978e-04
2024/01/20	05:32:00	ok	ok	360.8800	42.051	0.051029	20.46	57.005	10.097	57330701.993773	12	360.9980	5.68912e-05	2.59449e-04
2024/01/20	05:37:00	ok	ok	360.8480	42.042	0.051029	20.49	56.963	10.105	57248976.677080	13	360.9644	5.68058e-05	2.39024e-04
2024/01/20	05:42:00	ok	ok	360.8280	42.030	0.051029	20.49	56.880	10.090	56832285.468609	12	360.9642	5.64209e-05	2.42905e-04
2024/01/20	05:47:00	ok	ok	360.8460	42.038	0.051029	20.54	56.986	10.142	57724920.931103	13	360.9608	5.72022e-05	2.51961e-04
2024/01/20	05:52:00	ok	ok	360.8440	42.039	0.051029	20.54	57.008	10.146	54697149.560346	12	360.9630	5.61187e-05	2.55588e-04
2024/01/20	05:57:00	ok	ok	360.8080	42.031	0.051029	20.56	56.954	10.146	56553789.553243	13	360.9313	5.67211e-05	2.47511e-04
2024/01/20	06:02:00	--	ok	360.7920	42.025	0.051029	20.53	56.985	10.134	56389678.077713	13	360.9147	5.68429e-05	2.65070e-04
2024/01/20	06:02:06	ok	ok	361.0220	42.070	0.05104	20.56	56.967	10.148	55563026.162893	12	361.1353	5.73484e-05	2.64684e-04
2024/01/20	06:07:06	ok	ok	360.9540	42.067	0.05104	20.49	57.009	10.113	56489066.536491	13	361.0963	5.60372e-05	2.41656e-04
2024/01/20	06:12:06	ok	ok	360.9840	42.074	0.05104	20.53	57.092	10.153	56376126.648849	12	361.1131	5.64359e-05	2.63703e-04
2024/01/20	06:17:06	ok	ok	360.9480	42.066	0.05104	20.56	56.999	10.154	54808316.100519	13	361.0689	5.65758e-05	2.47228e-04
2024/01/20	06:22:06	ok	ok	360.9260	42.066	0.05104	20.56	56.967	10.148	55449457.043882	12	361.0776	5.53609e-05	2.49215e-04
2024/01/20	06:27:06	ok	ok	360.9420	42.066	0.05104	20.58	56.991	10.162	55344557.128490	13	361.0758	5.64313e-05	2.58925e-04
2024/01/20	06:32:06	ok	ok	360.8960	42.053	0.05104	20.58	56.948	10.155	55781808.767079	13	361.0115	5.70749e-05	2.76711e-04
2024/01/20	06:37:06	ok	ok	360.8940	42.050	0.05104	20.56	56.977	10.150	55703874.996207	12	361.0148	5.63308e-05	2.52170e-04
2024/01/20	06:42:06	ok	ok	360.9000	42.049	0.05104	20.62	56.954	10.181	54799339.096961	12	361.0208	5.63111e-05	2.49876e-04
2024/01/20	06:47:06	ok	ok	360.8820	42.049	0.05104	20.60	57.017	10.184	56200005.922862	12	360.9903	5.73024e-05	2.77853e-04
2024/01/20	06:52:06	ok	ok	360.8820	42.052	0.05104	20.62	56.999	10.189	57946442.075831	13	360.9601	5.82781e-05	2.72127e-04
2024/01/20	06:57:06	ok	ok	360.8340	42.038	0.05104	20.60	56.995	10.180	58868460.216220	12	361.0051	5.54276e-05	2.71355e-04
2024/01/20	07:02:06	ok	ok	360.8300	42.035	0.05104	20.62	56.963	10.183	56878266.630122	12	360.9494	5.76138e-05	2.54737e-04
2024/01/20	07:07:06	ok	ok	360.8420	42.032	0.05104	20.64	57.044	10.213	56046432.904504	14	360.9092	5.64323e-05	4.33569e-04
2024/01/20	07:12:06	--	ok	360.7740	42.024	0.05104	20.58	57.067	10.176	56054945.019317	13	360.9302	5.55329e-05	3.82444e-04
2024/01/20	07:12:13	ok	ok	361.0340	42.073	0.051053	20.58	57.110	10.183	56251335.131390	13	361.1404	5.72450e-05	2.58762e-04
2024/01/20	07:17:12	ok	ok	361.0000	42.070	0.051053	20.60	57.040	10.188	56557444.826349	13	361.0137	6.12320e-05	4.71089e-04
2024/01/20	07:22:12	ok	ok	360.9900	42.066	0.051053	20.59	57.035	10.178	56576920.141405	12	361.1276	5.61687e-05	2.39780e-04
2024/01/20	07:27:12	ok	ok	360.9680	42.064	0.051053	20.64	56.968	10.199	55520249.492191	11	361.1261	5.55267e-05	2.76018e-04
2024/01/20	07:32:12	ok	ok	360.9480	42.068	0.051053	20.63	57.009	10.199	57354154.080057	12	361.0690	5.65685e-05	2.49075e-04
2024/01/20	07:37:12	ok	ok	360.9300	42.064	0.051053	20.60	57.005	10.182	54649304.830240	13	361.0572	5.65774e-05	2.49316e-04
2024/01/20	07:42:12	ok	ok	360.9220	42.052	0.051053	20.63	57.032	10.203	53594786.614660	13	361.0534	5.57608e-05	2.48859e-04
2024/01/20	07:47:12	ok	ok	360.8920	42.048	0.051053	20.58	57.087	10.179	55917020.182274	11	360.9974	5.80775e-05	2.54320e-04
2024/01/20	07:52:12	ok	ok	360.8980	42.048	0.051053	20.63	57.041	10.204	55377713.272218	12	361.0496	5.56394e-05	2.21534e-04
2024/01/20	07:57:12	ok	ok	360.8500	42.044	0.051053	20.59	57.049	10.180	56563070.394215	12	360.9898	5.64631e-05	2.50709e-04
2024/01/20	08:02:12	ok	ok	360.8320	42.037	0.051053	20.60	56.995	10.180	56700773.513210	12	360.9778	5.69929e-05	2.36826e-04
2024/01/20	08:07:12	ok	ok	360.8200	42.044	0.051053	20.60	56.995	10.180	57600115.057322	13	360.9483	5.68729e-05	2.41250e-04
2024/01/20	08:12:12	ok	ok	360.8220	42.036	0.051053	20.60	57.147	10.207	57088812.417023	13	360.9781	5.60593e-05	2.33859e-04
2024/01/20	08:17:12	--	ok	360.7920	42.027	0.051053	20.56	57.119	10.176	54986282.450060	11	360.9241	5.71934e-05	2.48863e-04
2024/01/20	08:17:19	ok	ok	361.0140	42.067	0.051064	20.54	57.092	10.161	54050369.246956	10	361.1457	5.71391e-05	2.61989e-04
2024/01/20	08:22:18	ok	ok	360.9600	42.069	0.051064	20.56	57.096	10.171	54540621.951949	12	361.0946	5.71764e-05	2.60963e-04
2024/01/20	08:27:18	ok	ok	360.9520	42.062	0.051064	20.58	57.087	10.179	55626208.582191	13	361.0796	5.67732e-05	2.47656e-04
2024/01/20	08:32:18	ok	ok	360.9380	42.061	0.051064	20.59	57.078	10.186	55694220.354354	12	361.0573	5.70317e-05	2.69221e-04
2024/01/20	08:37:18	ok	ok	360.9220	42.054	0.051064	20.58	57.076	10.177	55958438.300489	12	361.0587	5.60809e-05	2.45497e-04
2024/01/20	08:42:18	ok	ok	360.9040	42.053	0.051064	20.56	57.119	10.176	55717043.655457	11	361.0294	5.75372e-05	2.61572e-04
2024/01/20	08:47:18	ok	ok	360.8860	42.048	0.051064	20.62	57.053	10.199	55789953.672116	13	361.0255	5.70990e-05	2.46187e-04
2024/01/20	08:52:18	ok	ok	360.8860	42.050	0.051064	20.60	57.081	10.196	58177672.544246	12	361.0264	5.69644e-05	2.52265e-04
2024/01/20	08:57:18	ok	ok	360.8700	42.041	0.051064	20.64	57.003	10.206	55787262.976054	12	361.0134	5.58806e-05	2.32399e-04
2024/01/20	09:02:18	ok	ok	360.8960	42.045	0.051064	20.74	56.844	10.236	57113187.427510	12	361.0185	5.77696e-05	2.56007e-04
2024/01/20	09:07:18	ok	ok	360.9500	42.060	0.051064	20.91	56.719	10.315	56594718.768534	12	361.0988	5.60476e-05	2.47487e-04
2024/01/20	09:12:18	ok	ok	360.9500	42.051	0.051064	21.04	56.513	10.353	53833124.207534	13	361.1013	5.63218e-05	2.46761e-04
2024/01/20	09:17:18	ok	ok	360.9740	42.056	0.051064	21.14	56.606	10.431	54975117.235218	11	361.1322	5.60776e-05	2.80312e-04
2024/01/20	09:22:18	ok	ok	361.0000	42.064	0.051064	21.28	56.497	10.496	55554090.245158	12	361.1390	5.56324e-05	2.50536e-04
2024/01/20	09:27:18	ok	ok	361.0160	42.067	0.051064	21.31	56.579	10.530	55845794.529518	12	361.1794	5.57998e-05	2.58812e-04
2024/01/20	09:32:18	ok	ok	361.0420	42.067	0.051064	21.42	56.555	10.594	55965730.705213	13	361.1884	5.56154e-05	2.24734e-04
2024/01/20	09:37:18	ok	ok	360.9980	42.059	0.051064	21.38	56.646	10.585	52710674.862271	11	361.1353	5.68777e-05	2.40037e-04
2024/01/20	09:42:18	ok	ok	360.9420	42.045	0.051064	21.24	56.936	10.554	53608676.807613	12	361.0825	5.65670e-05	2.52108e-04
2024/01/20	09:47:18	ok	ok	360.8960	42.043	0.051064	21.16	57.031	10.519	53991079.302909	11	361.0407	5.63698e-05	2.56490e-04
2024/01/20	09:52:18	ok	ok	360.9260	42.051	0.051064	21.30	56.771	10.557	54774744.766534	12	361.0461	5.75558e-05	2.51316e-04
2024/01/20	09:57:18	ok	ok	360.9600	42.057	0.051064	21.41	56.693	10.611	54390885.186942	12	361.0959	5.59374e-05	2.26542e-04
2024/01/20	10:02:18	ok	ok	360.9700	42.052	0.051064	21.52	56.623	10.667	53281711.238439	12	361.1171	5.75327e-05	2.64478e-04
2024/01/20	10:07:18	ok	ok	360.9480	42.051	0.051064	21.58	56.643	10.707	54002216.065185	11	361.0963	5.67470e-05	2.64967e-04
2024/01/20	10:12:18	ok	ok	360.9720	42.055	0.051064	21.61	56.670	10.731	51842921.435627	13	361.0966	5.70178e-05	2.36930e-04
2024/01/20	10:17:18	ok	ok	360.9620	42.060	0.051064	21.68	56.605	10.761	52970031.183147	13	361.0914	5.75227e-05	2.52083e-04
2024/01/20	10:22:18	ok	ok	360.9540	42.045	0.051064	21.68	56.670	10.774	54001297.653383	12	361.0868	5.69021e-05	2.28260e-04
2024/01/20	10:27:18	ok	ok	360.9180	42.041	0.051064	21.68	56.747	10.788	53289655.151837	13	361.0635	5.69615e-05	2.33507e-04
2024/01/20	10:32:18	ok	ok	360.9380	42.046	0.051064	21.78	56.698	10.840	52711661.803607	13	361.0818	5.70815e-05	2.40489e-04
2024/01/20	10:37:18	ok	ok	360.9540	42.049	0.051064	21.84	56.664	10.871	53001124.885422	13	361.0867	5.77987e-05	2.24955e-04
2024/01/20	10:42:18	ok	ok	360.9160	42.042	0.051064	21.85	56.675	10.881	52122155.279210	12	361.0635	5.66655e-05	2.48169e-04
2024/01/20	10:47:18	ok	ok	360.9500	42.048	0.051064	21.95	56.638	10.936	54750635.671483	12	361.0809	5.72925e-05	2.43270e-04
2024/01/20	10:52:18	ok	ok	360.9140	42.042	0.051064	21.95	56.725	10.953	54794818.700377	13	361.1001	5.60789e-05	2.66797e-04
2024/01/20	10:57:18	ok	ok	360.8840	42.036	0.051064	21.91	56.849	10.950	53868237.406049	13	361.0138	5.75808e-05	2.60255e-04
2024/01/20	11:02:18	ok	ok	360.8160	42.020	0.051064	21.74	57.095	10.891	50800371.888145	13	360.9470	5.66247e-05	2.23282e-04
2024/01/20	11:07:18	--	ok	360.7760	42.012	0.051064	21.67	57.104	10.848	52810351.081182	13	360.8972	5.73025e-05	2.65502e-04
2024/01/20	11:07:24	ok	ok	361.0100	42.066	0.051077	21.71	57.090	10.872	55326925.459081	13	361.0892	5.95671e-05	2.84539e-04
2024/01/20	11:12:24	ok	ok	360.9860	42.061	0.051077	21.71	57.055	10.865	52030636.630034	12	361.0992	5.82035e-05	2.67502e-04
2024/01/20	11:17:24	ok	ok	360.9980	42.063	0.051077	21.84	56.925	10.921	53275575.378556	13	361.1362	5.62547e-05	2.22594e-04
2024/01/20	11:22:24	ok	ok	361.0080	42.070	0.051077	21.94	56.854	10.969	51999492.959125	13	361.1310	5.74549e-05	2.42537e-04
2024/01/20	11:27:24	ok	ok	361.0080	42.071	0.051077	22.01	56.747	10.993	50779141.618655	13	361.1874	5.57284e-05	2.75247e-04
2024/01/20	11:32:24	ok	ok	360.9980	42.064	0.051077	22.04	56.803	11.022	52323931.309737	13	361.1488	5.64714e-05	2.53308e-04
2024/01/20	11:37:24	ok	ok	361.0060	42.062	0.051077	22.15	56.724	11.080	50904318.136352	13	361.1370	5.71717e-05	2.44532e-04
2024/01/20	11:42:24	ok	ok	360.9840	42.059	0.051077	22.15	56.834	11.101	50127530.183547	12	361.1318	5.70297e-05	2.57225e-04
2024/01/20	11:47:24	ok	ok	360.8340	42.051	0.051077	21.85	57.397	11.020	56819870.442690	13	360.9658	5.88804e-05	2.43948e-04
2024/01/20	11:52:24	--	ok	360.6940	42.034	0.051077	21.47	58.061	10.903	54761065.891401	13	360.8420	5.63088e-05	2.30981e-04
2024/01/20	11:52:31	ok	ok	361.0160	42.103	0.051094	21.48	58.019	10.903	56122040.952075	13	361.1620	5.85755e-05	2.58014e-04
2024/01/20	11:57:30	ok	ok	360.8800	42.088	0.051094	21.26	58.199	10.796	57603707.356055	13	361.0343	5.67935e-05	2.40892e-04
2024/01/20	12:02:30	ok	ok	360.8080	42.075	0.051094	21.11	58.305	10.727	52632311.607762	13	360.9551	5.62872e-05	2.46971e-04
2024/01/20	12:07:30	--	ok	360.7480	42.070	0.051094	21.04	58.314	10.683	54007752.699024	12	360.9064	5.65958e-05	2.57843e-04
2024/01/20	12:07:37	ok	ok	361.0280	42.117	0.051107	21.06	58.286	10.687	55280418.733917	12	361.1651	5.68327e-05	2.45174e-04
2024/01/20	12:12:36	ok	ok	360.9580	42.108	0.051107	20.97	58.326	10.642	53121663.860972	12	361.0986	5.67913e-05	2.55263e-04
2024/01/20	12:17:36	ok	ok	360.9220	42.104	0.051107	20.93	58.264	10.604	53373532.156796	14	361.0220	5.81336e-05	2.66772e-04
2024/01/20	12:22:36	ok	ok	360.8680	42.093	0.051107	20.86	58.273	10.563	51514698.891360	12	361.0059	5.80995e-05	2.80869e-04
2024/01/20	12:27:36	ok	ok	360.8280	42.083	0.051107	20.83	58.291	10.548	54337360.736129	11	360.9835	5.74215e-05	3.03902e-04
2024/01/20	12:32:36	ok	ok	360.8040	42.081	0.051107	20.82	58.289	10.540	50876328.525077	12	360.9117	5.88400e-05	2.88440e-04
2024/01/20	12:37:36	--	ok	360.7480	42.077	0.051107	20.76	58.312	10.510	55245735.636189	12	360.9169	5.76142e-05	2.64791e-04
2024/01/20	12:37:42	ok	ok	361.0300	42.127	0.051122	20.79	58.326	10.529	56303585.160537	12	361.1643	5.87278e-05	2.78483e-04
2024/01/20	12:42:42	ok	ok	360.9840	42.121	0.051122	20.79	58.282	10.521	50262090.067245	11	361.1265	5.78666e-05	2.77054e-04
2024/01/20	12:47:42	ok	ok	360.9380	42.116	0.051122	20.72	58.271	10.476	50910624.463738	13	361.0748	5.76339e-05	2.56728e-04
2024/01/20	12:52:42	ok	ok	360.9220	42.104	0.051122	20.77	58.303	10.516	52496487.902985	11	361.0744	5.76168e-05	2.65557e-04
2024/01/20	12:57:42	ok	ok	360.9080	42.109	0.051122	20.76	58.225	10.494	49631841.527899	12	361.0542	5.73658e-05	2.79377e-04
2024/01/20	13:02:42	ok	ok	360.8860	42.101	0.051122	20.76	58.257	10.500	51316600.984397	12	361.0152	5.84260e-05	2.89970e-04
2024/01/20	13:07:42	ok	ok	360.8600	42.095	0.051122	20.73	58.262	10.483	50924158.679344	13	360.9994	5.67596e-05	2.56019e-04
2024/01/20	13:12:42	ok	ok	360.8360	42.092	0.051122	20.76	58.193	10.488	51749819.506164	13	360.9784	5.80747e-05	2.43721e-04
2024/01/20	13:17:42	ok	ok	360.8200	42.087	0.051122	20.76	58.193	10.488	53346730.913376	12	360.9584	5.76820e-05	2.43084e-04
2024/01/20	13:22:42	ok	ok	360.8080	42.083	0.051122	20.80	58.154	10.507	52639554.363898	10	360.9666	5.83108e-05	2.84770e-04
2024/01/20	13:27:42	--	ok	360.7460	42.064	0.051122	20.64	58.422	10.460	52644767.748774	12	360.8875	5.78943e-05	2.81417e-04
2024/01/20	13:27:49	ok	ok	361.0120	42.127	0.051136	20.69	58.450	10.491	54536371.683264	12	361.1538	5.93734e-05	2.66393e-04
2024/01/20	13:32:48	ok	ok	360.9480	42.115	0.051136	20.56	58.450	10.413	49315150.729301	13	361.0805	5.71865e-05	2.29740e-04
2024/01/20	13:37:48	ok	ok	360.9020	42.105	0.051136	20.49	58.514	10.380	48171835.029789	14	361.0177	5.92463e-05	2.50722e-04
2024/01/20	13:42:48	ok	ok	360.9100	42.111	0.051136	20.59	58.271	10.399	51055962.919170	13	361.0318	5.89654e-05	2.69856e-04
2024/01/20	13:47:48	ok	ok	360.9200	42.111	0.051136	20.69	58.181	10.442	48671840.799086	11	361.0862	5.78385e-05	2.71723e-04
2024/01/20	13:52:48	ok	ok	360.9120	42.110	0.051136	20.74	58.102	10.462	50346623.414348	11	361.0532	5.92304e-05	2.90602e-04
2024/01/20	13:57:48	ok	ok	360.8940	42.103	0.051136	20.73	58.166	10.466	53284259.704581	13	361.0326	5.82119e-05	2.44779e-04
2024/01/20	14:02:48	ok	ok	360.8880	42.102	0.051136	20.82	58.157	10.516	54639865.150992	11	361.0390	5.92200e-05	2.62701e-04
2024/01/20	14:07:48	ok	ok	360.9060	42.098	0.051136	20.82	58.116	10.509	51235334.933100	14	361.0222	5.86157e-05	2.47400e-04
2024/01/20	14:12:48	ok	ok	360.8700	42.091	0.051136	20.82	58.180	10.520	51464346.388096	12	361.0104	5.87087e-05	2.70872e-04
2024/01/20	14:17:48	ok	ok	360.8860	42.095	0.051136	20.89	58.094	10.547	49536556.142600	13	361.0168	5.74284e-05	2.40627e-04
2024/01/20	14:22:48	ok	ok	360.8680	42.091	0.051136	20.89	58.148	10.557	51352572.430835	11	360.9994	5.88840e-05	2.71064e-04
2024/01/20	14:27:48	ok	ok	360.8480	42.087	0.051136	20.89	58.116	10.551	52097545.716194	12	361.0136	5.68792e-05	2.54473e-04
2024/01/20	14:32:48	ok	ok	360.8460	42.084	0.051136	20.90	58.085	10.555	49227250.368777	13	360.9849	5.73288e-05	2.46619e-04
2024/01/20	14:37:48	ok	ok	360.8220	42.083	0.051136	20.94	58.103	10.583	52868096.181266	11	360.9505	5.92656e-05	3.11614e-04
2024/01/20	14:42:48	--	ok	360.7640	42.068	0.051136	20.77	58.378	10.530	50043983.374822	12	360.8940	5.86870e-05	2.79720e-04
2024/01/20	14:42:54	ok	ok	361.0040	42.123	0.051149	20.79	58.392	10.540	55799745.024916	12	361.1684	5.83226e-05	2.67500e-04
2024/01/20	14:47:54	ok	ok	360.9360	42.107	0.051149	20.69	58.376	10.477	49438226.430320	13	361.0719	5.75012e-05	2.51669e-04
2024/01/20	14:52:54	ok	ok	360.9180	42.106	0.051149	20.63	58.431	10.453	47723053.001852	12	361.0371	5.83012e-05	2.71461e-04
2024/01/20	14:57:54	ok	ok	360.9320	42.117	0.051149	20.77	58.216	10.501	48361164.776341	11	361.0981	5.65387e-05	2.50916e-04
2024/01/20	15:02:54	ok	ok	360.9220	42.112	0.051149	20.84	58.088	10.520	52170039.098538	13	361.0752	5.71089e-05	2.40408e-04
2024/01/20	15:07:54	ok	ok	360.9200	42.113	0.051149	20.89	58.138	10.555	52901916.223847	12	361.0893	5.77054e-05	2.77576e-04
2024/01/20	15:12:54	ok	ok	360.9280	42.112	0.051149	20.94	58.071	10.577	51844501.417610	13	361.0789	5.68294e-05	2.46276e-04
2024/01/20	15:17:54	ok	ok	360.9300	42.110	0.051149	20.98	58.099	10.609	49197580.187872	12	361.1024	5.77389e-05	2.57211e-04
2024/01/20	15:22:54	ok	ok	360.9180	42.104	0.051149	21.04	58.044	10.633	50936937.112579	11	361.0799	5.78743e-05	2.58908e-04
2024/01/20	15:27:54	ok	ok	360.9000	42.100	0.051149	21.04	58.088	10.641	49376704.408884	12	361.0357	5.98930e-05	2.87826e-04
2024/01/20	15:32:54	ok	ok	360.8960	42.100	0.051149	21.10	58.085	10.679	55417808.542917	13	361.0637	5.76696e-05	2.63894e-04
2024/01/20	15:37:54	ok	ok	360.8940	42.098	0.051149	21.10	58.076	10.677	51570213.588270	12	361.0209	5.95499e-05	2.77778e-04
2024/01/20	15:42:54	ok	ok	360.8260	42.082	0.051149	20.93	58.340	10.618	49661570.640736	12	360.9816	5.77372e-05	2.88615e-04
2024/01/20	15:47:54	--	ok	360.7760	42.073	0.051149	20.82	58.463	10.571	50061912.111944	11	360.9255	5.77948e-05	2.70182e-04
2024/01/20	15:48:00	ok	ok	360.9960	42.113	0.051162	20.83	58.465	10.580	55559839.263142	12	361.1663	5.64018e-05	2.47905e-04
2024/01/20	15:53:00	ok	ok	360.9580	42.117	0.051162	20.74	58.386	10.513	53340706.616731	12	361.1064	5.70851e-05	2.73664e-04
2024/01/20	15:58:00	ok	ok	360.9240	42.109	0.051162	20.74	58.437	10.523	54719075.051431	12	361.0768	5.78212e-05	2.49737e-04
2024/01/20	16:03:00	ok	ok	360.9200	42.105	0.051162	20.74	58.373	10.511	54425062.062819	13	361.0671	5.70065e-05	2.36237e-04
2024/01/20	16:08:00	ok	ok	360.8780	42.099	0.051162	20.67	58.460	10.484	52341892.616058	13	361.0089	5.73243e-05	2.45642e-04
2024/01/20	16:13:00	ok	ok	360.8520	42.093	0.051162	20.69	58.408	10.483	52519288.501816	13	360.9892	5.73242e-05	2.50470e-04
2024/01/20	16:18:00	ok	ok	360.8920	42.099	0.051162	20.83	58.129	10.519	51416625.658751	13	361.0282	5.68362e-05	2.70113e-04
2024/01/20	16:23:00	ok	ok	360.8820	42.103	0.051162	20.87	58.145	10.548	55273605.837688	12	361.0177	5.74539e-05	2.36973e-04
2024/01/20	16:28:00	ok	ok	360.8880	42.100	0.051162	20.94	58.135	10.589	51559659.354156	13	361.0188	5.69228e-05	2.28858e-04
2024/01/20	16:33:00	ok	ok	360.8940	42.102	0.051162	21.01	58.103	10.628	51132783.660353	12	361.0414	5.78235e-05	2.94360e-04
2024/01/20	16:38:00	ok	ok	360.8760	42.096	0.051162	21.01	58.062	10.620	53878602.975096	12	361.0056	5.89373e-05	2.81184e-04
2024/01/20	16:43:00	ok	ok	360.8760	42.095	0.051162	21.03	58.106	10.636	51388057.002900	13	361.0351	5.63050e-05	2.39098e-04
2024/01/20	16:48:00	ok	ok	360.8080	42.078	0.051162	20.89	58.386	10.600	52576127.054119	12	360.9492	5.68935e-05	2.51916e-04
2024/01/20	16:53:00	--	ok	360.7560	42.062	0.051162	20.76	58.560	10.554	53017760.722310	12	360.8866	5.78372e-05	2.58040e-04
2024/01/20	16:53:06	ok	ok	360.9960	42.112	0.051175	20.76	58.582	10.559	54216053.361957	12	361.1358	5.76306e-05	2.65761e-04
2024/01/20	16:58:06	ok	ok	360.9140	42.099	0.051175	20.60	58.621	10.471	48996925.773402	10	361.0436	5.77387e-05	2.64631e-04
2024/01/20	17:03:06	ok	ok	360.8440	42.091	0.051175	20.46	58.749	10.406	52120241.384705	11	361.0210	5.79659e-05	2.85103e-04
2024/01/20	17:08:06	ok	ok	360.8420	42.091	0.051175	20.49	58.602	10.396	51940142.604866	12	360.9795	5.71307e-05	2.46887e-04
2024/01/20	17:13:06	ok	ok	360.8140	42.088	0.051175	20.53	58.555	10.414	50245269.728385	13	360.9637	5.81469e-05	2.39944e-04
2024/01/20	17:18:06	ok	ok	360.8020	42.079	0.051175	20.50	58.529	10.393	50079214.022211	12	360.9221	5.92404e-05	2.82591e-04
2024/01/20	17:23:06	--	ok	360.7680	42.073	0.051175	20.46	58.532	10.367	54381525.649549	13	360.9287	5.86569e-05	2.68350e-04
2024/01/20	17:23:13	ok	ok	360.9800	42.127	0.051188	20.42	58.556	10.346	54462585.602279	10	361.1282	5.80523e-05	2.67248e-04
2024/01/20	17:28:12	ok	ok	360.9800	42.119	0.051188	20.49	58.528	10.383	50429079.322180	12	361.1115	5.71207e-05	2.44936e-04
2024/01/20	17:33:12	ok	ok	360.9520	42.114	0.051188	20.43	58.538	10.351	51361295.723048	13	361.1294	5.66531e-05	3.29845e-04
2024/01/20	17:38:12	ok	ok	360.9140	42.105	0.051188	20.39	58.552	10.327	50057538.727750	11	361.0421	5.82357e-05	2.54610e-04
2024/01/20	17:43:12	ok	ok	360.9000	42.101	0.051188	20.37	58.614	10.330	51379556.454234	12	361.0359	5.75250e-05	2.65434e-04
2024/01/20	17:48:12	ok	ok	360.8740	42.099	0.051188	20.36	58.547	10.311	52396981.462477	12	361.0149	5.77761e-05	2.50768e-04
2024/01/20	17:53:12	ok	ok	360.8720	42.095	0.051188	20.39	58.497	10.318	51980373.061138	12	361.0295	5.68919e-05	2.67279e-04
2024/01/20	17:58:12	ok	ok	360.8420	42.091	0.051188	20.36	58.528	10.307	49792018.225622	13	360.9954	5.67302e-05	2.33239e-04
2024/01/20	18:03:12	ok	ok	360.8360	42.087	0.051188	20.33	58.509	10.286	50362555.779545	13	360.9756	5.68360e-05	2.48295e-04
2024/01/20	18:08:12	--	ok	360.7960	42.081	0.051188	20.33	58.555	10.294	52690209.407430	11	360.9428	5.69132e-05	2.49196e-04
2024/01/20	18:08:18	ok	ok	361.0240	42.127	0.0512	20.35	58.537	10.299	52012671.828081	13	361.1510	5.71232e-05	2.18840e-04
2024/01/20	18:13:18	ok	ok	360.9760	42.123	0.0512	20.29	58.528	10.264	52237230.787219	13	361.1406	5.66756e-05	2.65869e-04
2024/01/20	18:18:18	ok	ok	360.9560	42.114	0.0512	20.29	58.537	10.265	51921032.899308	12	361.1966	5.27917e-05	4.28009e-04
2024/01/20	18:23:18	ok	ok	360.9520	42.112	0.0512	20.29	58.528	10.264	54514314.389424	12	361.0779	5.78970e-05	2.34807e-04
2024/01/20	18:28:18	ok	ok	360.9120	42.108	0.0512	20.26	58.555	10.253	50468736.805753	11	361.0566	5.69322e-05	2.68176e-04
2024/01/20	18:33:18	ok	ok	360.8960	42.105	0.0512	20.25	58.529	10.239	51371373.474468	13	361.0422	5.65129e-05	2.18073e-04
2024/01/20	18:38:18	ok	ok	360.8820	42.097	0.0512	20.26	58.532	10.249	53715703.414142	12	361.0154	5.74704e-05	2.48476e-04
2024/01/20	18:43:18	ok	ok	360.8620	42.096	0.0512	20.25	58.541	10.241	52118476.384765	12	361.0182	5.61464e-05	2.28244e-04
2024/01/20	18:48:18	ok	ok	360.8400	42.091	0.0512	20.26	58.511	10.245	52336382.045242	13	360.9656	5.70809e-05	2.26132e-04
2024/01/20	18:53:18	ok	ok	360.8240	42.082	0.0512	20.21	58.579	10.223	53086793.386233	13	360.9555	5.75567e-05	2.53306e-04
2024/01/20	18:58:18	ok	ok	360.8040	42.080	0.0512	20.19	58.523	10.204	52004671.034103	13	357.5834	1.67491e-04	1.34998e-02
2024/01/20	19:03:18	--	ok	360.7960	42.081	0.0512	20.18	58.520	10.196	53356160.830877	11	360.9260	5.77827e-05	2.52077e-04
2024/01/20	19:03:24	ok	ok	360.9720	42.118	0.051211	20.18	58.541	10.199	53683935.455789	12	361.1129	5.70587e-05	2.32579e-04
2024/01/20	19:08:24	ok	ok	360.9400	42.111	0.051211	20.13	58.547	10.175	52435725.274350	13	361.0735	5.66948e-05	2.45084e-04
2024/01/20	19:13:24	ok	ok	360.9180	42.110	0.051211	20.12	58.610	10.178	52556146.319065	12	361.0013	5.89479e-05	2.71056e-04
2024/01/20	19:18:24	ok	ok	360.9200	42.105	0.051211	20.18	58.413	10.177	51457014.618370	13	361.0697	5.68408e-05	2.31295e-04
2024/01/20	19:23:24	ok	ok	360.9040	42.104	0.051211	20.16	58.477	10.180	51110238.803273	13	361.0461	5.63999e-05	2.25022e-04
2024/01/20	19:28:24	ok	ok	360.8940	42.101	0.051211	20.21	58.491	10.208	52433712.443892	12	361.0337	5.73246e-05	2.25983e-04
2024/01/20	19:33:24	ok	ok	360.8800	42.096	0.051211	20.15	58.495	10.174	51807773.310406	12	361.0201	5.67085e-05	2.30946e-04
2024/01/20	19:38:24	ok	ok	360.8680	42.095	0.051211	20.18	58.456	10.184	52911838.139021	12	361.0146	5.72924e-05	2.59338e-04
2024/01/20	19:43:24	ok	ok	360.8700	42.095	0.051211	20.19	58.424	10.187	51725584.850613	14	360.9116	5.97525e-05	4.18397e-04
2024/01/20	19:48:24	ok	ok	360.8360	42.086	0.051211	20.18	58.465	10.186	52977546.331709	12	360.9709	5.67793e-05	2.32363e-04
2024/01/20	19:53:24	ok	ok	360.8320	42.083	0.051211	20.18	58.465	10.186	52349183.848705	13	360.9722	5.69514e-05	2.39509e-04
2024/01/20	19:58:24	ok	ok	360.8180	42.080	0.051211	20.13	58.505	10.168	53948420.756008	13	360.9821	5.70301e-05	2.58023e-04
2024/01/20	20:03:24	ok	ok	360.8000	42.073	0.051211	20.13	58.450	10.158	54369321.271846	13	360.9383	5.73634e-05	2.19362e-04
2024/01/20	20:08:24	--	ok	360.7820	42.074	0.051211	20.13	58.460	10.160	54744068.242760	13	360.9446	5.62058e-05	2.56214e-04
2024/01/20	20:08:30	ok	ok	361.0240	42.128	0.051223	20.15	58.431	10.163	52704424.675415	13	361.1241	5.81158e-05	2.43920e-04
2024/01/20	20:13:30	ok	ok	360.9740	42.114	0.051223	20.09	58.486	10.139	55256189.819599	12	361.0987	5.85631e-05	2.58042e-04
2024/01/20	20:18:30	ok	ok	360.9680	42.116	0.051223	20.15	58.474	10.170	50975339.704592	12	361.1227	5.72239e-05	2.71742e-04
2024/01/20	20:23:30	ok	ok	360.9520	42.113	0.051223	20.09	58.454	10.133	51761144.496550	13	361.0732	5.65123e-05	2.29044e-04
2024/01/20	20:28:30	ok	ok	360.9300	42.111	0.051223	20.11	58.436	10.140	53657178.728200	11	361.0595	5.71884e-05	2.27186e-04
2024/01/20	20:33:30	ok	ok	360.9120	42.106	0.051223	20.12	58.427	10.146	52640341.161670	13	361.0453	5.70657e-05	2.15278e-04
2024/01/20	20:38:30	ok	ok	360.8920	42.097	0.051223	20.08	58.474	10.129	52445370.359107	12	361.0103	5.79595e-05	2.05689e-04
2024/01/20	20:43:30	ok	ok	360.8860	42.094	0.051223	20.09	58.474	10.137	52179999.540309	14	361.0372	5.75957e-05	2.77912e-04
2024/01/20	20:48:30	ok	ok	360.8660	42.092	0.051223	20.07	58.441	10.115	53251484.494067	13	361.0481	5.49264e-05	3.15940e-04
2024/01/20	20:53:30	ok	ok	360.8520	42.091	0.051223	20.07	58.483	10.123	52398189.660308	12	361.0077	5.59375e-05	2.36752e-04
2024/01/20	20:58:30	ok	ok	360.8320	42.082	0.051223	20.05	58.514	10.118	50557287.883220	13	360.9702	5.69177e-05	2.34716e-04
2024/01/20	21:03:30	ok	ok	360.8240	42.078	0.051223	20.05	58.514	10.118	53131545.363439	12	360.9536	5.64306e-05	2.32944e-04
2024/01/20	21:08:30	ok	ok	360.8180	42.080	0.051223	20.02	58.532	10.106	52652479.057401	11	360.9329	5.74776e-05	2.31161e-04
2024/01/20	21:13:30	--	ok	360.7740	42.074	0.051223	20.01	58.541	10.100	54549104.747945	12	360.9171	5.67956e-05	2.29565e-04
2024/01/20	21:13:36	ok	ok	361.0240	42.123	0.051235	20.02	58.465	10.094	54623032.762687	12	361.1577	5.78441e-05	2.35946e-04
2024/01/20	21:18:36	ok	ok	360.9920	42.114	0.051235	19.99	58.495	10.082	52544874.950877	12	361.1273	5.76983e-05	2.53012e-04
2024/01/20	21:23:36	ok	ok	360.9760	42.110	0.051235	19.99	58.495	10.082	55850305.880173	12	361.1015	5.81673e-05	2.39251e-04
2024/01/20	21:28:36	ok	ok	360.9500	42.112	0.051235	19.99	58.486	10.081	52860929.270499	13	361.0987	5.75104e-05	2.43292e-04
2024/01/20	21:33:36	ok	ok	360.9360	42.105	0.051235	19.98	58.483	10.072	53127049.773143	12	361.0983	5.66052e-05	2.70893e-04
2024/01/20	21:38:36	ok	ok	360.9340	42.103	0.051235	19.99	58.486	10.081	53913576.066888	13	361.0939	5.70566e-05	2.60631e-04
2024/01/20	21:43:36	ok	ok	360.9160	42.103	0.051235	19.99	58.408	10.067	53463975.911565	12	361.0459	5.71149e-05	2.12898e-04
2024/01/20	21:48:36	ok	ok	360.8900	42.094	0.051235	19.98	58.437	10.064	55645009.390358	12	361.0359	5.70296e-05	2.49071e-04
2024/01/20	21:53:36	ok	ok	360.8720	42.091	0.051235	19.93	58.454	10.041	55174808.277173	12	361.0675	5.46837e-05	3.08286e-04
2024/01/20	21:58:36	ok	ok	360.8700	42.086	0.051235	19.98	58.450	10.066	51660635.588369	14	361.0038	5.69408e-05	2.27686e-04
2024/01/20	22:03:36	ok	ok	360.8580	42.090	0.051235	19.98	58.395	10.057	53902825.020923	11	360.9999	5.67233e-05	2.41299e-04
2024/01/20	22:08:36	ok	ok	360.8540	42.084	0.051235	19.98	58.428	10.063	54462418.574069	13	361.0153	5.57610e-05	2.42585e-04
2024/01/20	22:13:36	ok	ok	360.8420	42.084	0.051235	19.99	58.408	10.067	53557040.101127	11	360.9868	5.75742e-05	2.59463e-04
2024/01/20	22:18:36	ok	ok	360.8240	42.078	0.051235	19.96	58.372	10.044	55097516.545865	11	360.9605	5.79191e-05	2.59745e-04
2024/01/20	22:23:36	ok	ok	360.8300	42.078	0.051235	19.99	58.396	10.065	55343102.964374	12	360.9632	5.68869e-05	2.41846e-04
2024/01/20	22:28:36	ok	ok	360.8020	42.076	0.051235	19.95	58.424	10.043	55655123.488793	12	360.9232	5.87777e-05	2.63541e-04
2024/01/20	22:33:36	--	ok	360.7960	42.067	0.051235	19.96	58.447	10.057	55518990.922001	13	360.9610	5.63177e-05	2.57164e-04
2024/01/20	22:33:43	ok	ok	360.9940	42.109	0.051247	19.98	58.395	10.057	55981667.161147	14	361.0365	6.16577e-05	3.74564e-04
2024/01/20	22:38:42	ok	ok	360.9820	42.114	0.051247	19.95	58.413	10.041	52732901.846459	13	361.0940	5.87070e-05	2.46115e-04
2024/01/20	22:43:42	ok	ok	360.9660	42.108	0.051247	19.95	58.349	10.030	54755294.408350	12	357.3533	2.11019e-04	1.32951e-02
2024/01/20	22:48:42	ok	ok	360.9320	42.101	0.051247	19.92	58.408	10.025	55481665.435059	13	361.1375	5.55160e-05	3.25693e-04
2024/01/20	22:53:42	ok	ok	360.9140	42.099	0.051247	19.91	58.408	10.017	53934856.787758	13	361.0691	5.70226e-05	2.60928e-04
2024/01/20	22:58:42	ok	ok	360.9240	42.095	0.051247	19.93	58.445	10.039	55206225.757453	13	361.0790	5.62530e-05	2.31104e-04
2024/01/20	23:03:42	ok	ok	360.9180	42.095	0.051247	19.95	58.392	10.038	53611196.190166	13	361.0673	5.66277e-05	2.28663e-04
2024/01/20	23:08:42	ok	ok	360.9020	42.093	0.051247	19.98	58.408	10.059	54425443.605429	11	361.0548	5.79630e-05	2.65190e-04
2024/01/20	23:13:42	ok	ok	360.8840	42.088	0.051247	19.95	58.314	10.024	55274383.299739	11	361.0334	5.73167e-05	2.41769e-04
2024/01/20	23:18:42	ok	ok	360.8780	42.087	0.051247	19.96	58.350	10.040	55453847.480355	11	361.0020	5.89164e-05	2.30170e-04
2024/01/20	23:23:42	ok	ok	360.8800	42.086	0.051247	19.98	58.418	10.061	54474820.550724	11	361.0126	5.74733e-05	2.48169e-04
2024/01/20	23:28:42	ok	ok	360.8640	42.081	0.051247	19.99	58.332	10.054	54596023.115713	12	361.0229	5.70250e-05	2.44287e-04
2024/01/20	23:33:42	ok	ok	360.8360	42.075	0.051247	19.93	58.433	10.037	57878808.971662	11	360.9597	5.90781e-05	2.55710e-04
2024/01/20	23:38:42	ok	ok	360.8160	42.071	0.051247	19.91	58.474	10.028	55102131.840771	12	360.9799	5.66887e-05	2.57238e-04
2024/01/20	23:43:42	ok	ok	360.8020	42.069	0.051247	19.89	58.459	10.016	57992985.617108	12	360.9331	5.76325e-05	2.71627e-04
2024/01/20	23:48:42	ok	ok	360.8000	42.068	0.051247	19.91	58.474	10.028	54193322.520273	11	360.9338	5.79811e-05	2.52102e-04
2024/01/20	23:53:42	--	ok	360.7880	42.063	0.051247	19.93	58.433	10.037	54881939.776090	12	360.9314	5.75212e-05	2.44649e-04
2024/01/20	23:53:49	ok	ok	360.9940	42.115	0.051258	19.93	58.422	10.035	57462670.900748	11	361.1387	5.78548e-05	2.53177e-04
2024/01/20	23:58:48	ok	ok	360.9860	42.103	0.051258	19.91	58.364	10.009	54650755.349773	13	361.1934	5.50723e-05	3.71340e-04
2024/01/21	00:03:48	ok	ok	360.9640	42.103	0.051258	19.88	58.470	10.010	54487996.628946	12	361.2028	5.32891e-05	4.61412e-04
2024/01/21	00:08:48	ok	ok	360.9360	42.098	0.051258	19.88	58.424	10.002	55106669.732994	13	361.1283	5.55406e-05	2.85159e-04
2024/01/21	00:13:48	ok	ok	360.9260	42.100	0.051258	19.85	58.442	9.988	55480764.016681	11	361.0584	5.83382e-05	2.47421e-04
2024/01/21	00:18:48	ok	ok	360.9020	42.096	0.051258	19.81	58.524	9.979	55696020.135147	12	361.0289	5.86065e-05	2.37299e-04
2024/01/21	00:23:48	ok	ok	360.8920	42.092	0.051258	19.86	58.456	10.000	54781196.171183	12	361.0376	5.83791e-05	2.53748e-04
2024/01/21	00:28:48	ok	ok	360.8760	42.086	0.051258	19.85	58.454	9.990	54456876.369769	10	361.0046	5.85409e-05	2.42865e-04
2024/01/21	00:33:48	ok	ok	360.8540	42.087	0.051258	19.82	58.450	9.974	56843761.068927	11	360.9987	5.78899e-05	2.31479e-04
2024/01/21	00:38:48	ok	ok	360.8480	42.077	0.051258	19.82	58.473	9.978	54976543.199045	12	360.9776	5.83883e-05	2.53774e-04
2024/01/21	00:43:48	ok	ok	360.8280	42.077	0.051258	19.81	58.447	9.966	55927756.275714	10	360.9646	5.81793e-05	2.47805e-04
2024/01/21	00:48:48	ok	ok	360.8320	42.082	0.051258	19.82	58.483	9.980	54815650.207393	12	360.9736	5.72835e-05	2.36013e-04
2024/01/21	00:53:48	ok	ok	360.8160	42.073	0.051258	19.77	58.463	9.944	56020398.414768	11	360.9428	5.86279e-05	2.33770e-04
2024/01/21	00:58:48	--	ok	360.7980	42.069	0.051258	19.84	58.431	9.979	53572859.639180	11	360.9309	5.82199e-05	2.36713e-04
2024/01/21	00:58:55	ok	ok	361.0000	42.111	0.05127	19.85	58.390	9.980	57918064.773730	13	361.0740	6.07631e-05	2.86227e-04
2024/01/21	01:03:54	ok	ok	360.9860	42.109	0.05127	19.82	58.483	9.980	55547659.150897	13	361.1422	5.62440e-05	2.27585e-04
2024/01/21	01:08:54	ok	ok	360.9520	42.102	0.05127	19.77	58.442	9.940	55077377.900138	12	361.0881	5.72424e-05	2.19026e-04
2024/01/21	01:13:54	ok	ok	360.9540	42.104	0.05127	19.78	58.465	9.952	54994254.629060	11	361.0912	5.70709e-05	2.42648e-04
2024/01/21	01:18:54	ok	ok	360.9440	42.102	0.05127	19.79	58.479	9.962	56398588.856922	14	361.0172	5.87142e-05	2.64069e-04
2024/01/21	01:23:54	ok	ok	360.9220	42.096	0.05127	19.79	58.479	9.962	55891334.285650	13	361.0622	5.71188e-05	2.21844e-04
2024/01/21	01:28:54	ok	ok	360.9120	42.095	0.05127	19.81	58.447	9.966	54962347.241389	13	361.0572	5.66125e-05	2.25729e-04
2024/01/21	01:33:54	ok	ok	360.8940	42.087	0.05127	19.78	58.433	9.946	56792972.531751	12	360.9917	5.84007e-05	2.65869e-04
2024/01/21	01:38:54	ok	ok	360.8780	42.084	0.05127	19.75	58.495	9.940	54871896.583512	12	361.0590	5.56693e-05	2.42573e-04
2024/01/21	01:43:54	ok	ok	360.8880	42.090	0.05127	19.75	58.495	9.940	54358567.946101	11	361.0097	5.69239e-05	2.37991e-04
2024/01/21	01:48:54	ok	ok	360.8700	42.089	0.05127	19.78	58.477	9.954	53944601.946424	12	361.0075	5.65974e-05	2.21991e-04
2024/01/21	01:53:54	ok	ok	360.8640	42.084	0.05127	19.81	58.447	9.966	55593033.275372	12	361.0574	5.45144e-05	3.23382e-04
2024/01/21	01:58:54	ok	ok	360.8540	42.080	0.05127	19.79	58.479	9.962	55866074.677962	12	360.9975	5.61418e-05	2.25331e-04
2024/01/21	02:03:54	ok	ok	360.8080	42.072	0.05127	19.77	58.483	9.947	54464513.954513	13	360.9529	5.68877e-05	2.07697e-04
2024/01/21	02:08:54	ok	ok	360.8220	42.078	0.05127	19.77	58.483	9.947	53195371.189299	13	360.8584	6.05619e-05	3.52651e-04
2024/01/21	02:13:54	ok	ok	360.8120	42.068	0.05127	19.78	58.445	9.948	51176217.640387	12	360.9387	5.73200e-05	2.31808e-04
2024/01/21	02:18:54	--	ok	360.7860	42.069	0.05127	19.77	58.463	9.944	55968903.833760	12	360.9267	5.72836e-05	2.20605e-04
2024/01/21	02:19:00	ok	ok	361.0060	42.113	0.051281	19.79	58.424	9.953	51632703.011237	12	361.1437	5.70304e-05	2.33163e-04
2024/01/21	02:24:00	ok	ok	360.9840	42.110	0.051281	19.78	58.433	9.946	54034203.473375	12	361.1517	5.57105e-05	2.54331e-04
2024/01/21	02:29:00	ok	ok	360.9600	42.106	0.051281	19.77	58.518	9.953	52561062.631075	13	361.1115	5.65221e-05	2.32712e-04
2024/01/21	02:34:00	ok	ok	360.9560	42.104	0.051281	19.74	58.537	9.939	52200298.746546	13	360.9539	6.22559e-05	4.07292e-04
2024/01/21	02:39:00	ok	ok	360.9320	42.096	0.051281	19.72	58.491	9.924	53358921.622882	12	361.0929	5.59396e-05	2.54075e-04
2024/01/21	02:44:00	ok	ok	360.9200	42.093	0.051281	19.74	58.450	9.924	53923661.025448	13	361.0852	5.61890e-05	2.17486e-04
2024/01/21	02:49:00	ok	ok	360.9260	42.094	0.051281	19.75	58.505	9.941	54418646.348897	12	361.0635	5.67371e-05	2.28791e-04
2024/01/21	02:54:00	ok	ok	360.9080	42.094	0.051281	19.78	58.456	9.950	53366814.195313	12	361.0674	5.58712e-05	2.52404e-04
2024/01/21	02:59:00	ok	ok	360.8960	42.088	0.051281	19.77	58.442	9.940	54981705.522334	13	361.0612	5.59014e-05	2.70784e-04
2024/01/21	03:04:00	ok	ok	360.8760	42.087	0.051281	19.75	58.505	9.941	53294088.569742	12	361.0106	5.71084e-05	2.27137e-04
2024/01/21	03:09:00	ok	ok	360.8620	42.077	0.051281	19.75	58.524	9.945	55323689.835148	12	361.0490	5.50236e-05	2.93832e-04
2024/01/21	03:14:00	ok	ok	360.8820	42.080	0.051281	19.78	58.465	9.952	52510931.584242	12	361.0278	5.58624e-05	2.45049e-04
2024/01/21	03:19:00	ok	ok	360.8620	42.083	0.051281	19.77	58.483	9.947	54843118.095103	11	360.9921	5.70921e-05	2.35529e-04
2024/01/21	03:24:00	ok	ok	360.8520	42.080	0.051281	19.77	58.431	9.938	56000939.318387	12	360.9815	5.70428e-05	2.26348e-04
2024/01/21	03:29:00	ok	ok	360.8340	42.071	0.051281	19.75	58.460	9.934	54580570.191859	13	361.0101	5.58795e-05	2.38741e-04
2024/01/21	03:34:00	ok	ok	360.8400	42.077	0.051281	19.79	58.424	9.953	53402960.523868	12	360.9695	5.63277e-05	2.32374e-04
2024/01/21	03:39:00	ok	ok	360.8240	42.068	0.051281	19.77	58.483	9.947	54103680.231365	12	360.9761	5.64555e-05	2.46791e-04
2024/01/21	03:44:00	ok	ok	360.8160	42.071	0.051281	19.75	58.428	9.928	54385662.639367	12	360.9887	5.51016e-05	2.79809e-04
2024/01/21	03:49:00	ok	ok	360.8120	42.068	0.051281	19.78	58.497	9.957	54492676.998407	11	360.9424	5.64250e-05	2.29815e-04
2024/01/21	03:54:00	ok	ok	360.8080	42.064	0.051281	19.78	58.445	9.948	54327413.363696	11	360.9358	5.72696e-05	2.59673e-04
2024/01/21	03:59:00	ok	ok	360.8020	42.066	0.051281	19.81	58.459	9.968	54276427.342796	12	360.9315	5.67830e-05	2.40767e-04
2024/01/21	04:04:00	--	ok	360.7820	42.060	0.051281	19.78	58.456	9.950	55007319.394452	13	360.9111	5.67208e-05	2.24452e-04
2024/01/21	04:04:06	ok	ok	360.9980	42.109	0.051293	19.81	58.470	9.970	52916733.486518	12	361.1157	5.78195e-05	2.47475e-04
2024/01/21	04:09:06	ok	ok	360.9720	42.104	0.051293	19.81	58.459	9.968	54241046.090982	12	361.1098	5.69224e-05	2.30095e-04
2024/01/21	04:14:06	ok	ok	360.9680	42.105	0.051293	19.79	58.459	9.959	53251328.756231	12	361.1373	5.48464e-05	2.64306e-04
2024/01/21	04:19:06	ok	ok	360.9660	42.097	0.051293	19.81	58.372	9.953	53557488.637828	14	361.1315	5.24380e-05	7.15200e-04
2024/01/21	04:24:06	ok	ok	360.9360	42.096	0.051293	19.82	58.386	9.963	54361096.600847	13	361.1049	5.53184e-05	2.47285e-04
2024/01/21	04:29:06	ok	ok	360.9380	42.100	0.051293	19.84	58.387	9.971	55349228.604424	11	361.0668	5.75925e-05	2.26039e-04
2024/01/21	04:34:06	ok	ok	360.9260	42.098	0.051293	19.85	58.410	9.983	54512308.478489	12	361.0803	5.61742e-05	2.24012e-04
2024/01/21	04:39:06	ok	ok	360.9180	42.090	0.051293	19.84	58.419	9.977	54807249.415011	12	361.0214	5.83735e-05	2.21582e-04
2024/01/21	04:44:06	ok	ok	360.9080	42.092	0.051293	19.85	58.410	9.983	54191965.138012	12	361.0525	5.64183e-05	2.64850e-04
2024/01/21	04:49:06	ok	ok	360.9040	42.087	0.051293	19.84	58.419	9.977	54384420.857676	12	361.0200	5.81530e-05	2.48258e-04
2024/01/21	04:54:06	ok	ok	360.9020	42.086	0.051293	19.89	58.395	10.005	56133603.792533	13	360.9227	6.19887e-05	3.79942e-04
2024/01/21	04:59:06	ok	ok	360.8960	42.088	0.051293	19.88	58.479	10.012	54888519.138832	11	361.0193	5.76227e-05	2.22968e-04
2024/01/21	05:04:06	ok	ok	360.8820	42.084	0.051293	19.89	58.427	10.011	55916855.456476	12	361.0477	5.54775e-05	2.75462e-04
2024/01/21	05:09:06	ok	ok	360.8740	42.080	0.051293	19.89	58.427	10.011	56427289.330667	13	360.9889	5.81671e-05	2.41206e-04
2024/01/21	05:14:06	ok	ok	360.8680	42.079	0.051293	19.91	58.441	10.023	55539447.967018	12	360.9896	5.79724e-05	2.33512e-04
2024/01/21	05:19:06	ok	ok	360.9200	42.092	0.051293	20.11	58.198	10.098	55631173.850009	12	361.0700	5.61902e-05	2.42318e-04
2024/01/21	05:24:06	ok	ok	360.9400	42.089	0.051293	20.18	58.163	10.133	55980424.957377	12	361.0646	5.75697e-05	2.29897e-04
2024/01/21	05:29:06	ok	ok	360.9680	42.101	0.051293	20.28	58.090	10.179	54886807.792850	11	361.0912	5.83538e-05	2.31655e-04
2024/01/21	05:34:06	ok	ok	360.9700	42.098	0.051293	20.36	58.080	10.228	57113975.304505	12	360.9766	6.24284e-05	4.59560e-04
2024/01/21	05:39:06	ok	ok	360.9820	42.100	0.051293	20.42	58.080	10.262	57697124.384646	12	361.1339	5.61410e-05	2.46245e-04
2024/01/21	05:44:06	ok	ok	360.9720	42.101	0.051293	20.42	58.135	10.272	58311015.009242	12	361.0469	5.90015e-05	2.61174e-04
2024/01/21	05:49:06	ok	ok	360.9480	42.091	0.051293	20.37	58.312	10.277	56495880.529012	11	361.0883	5.70811e-05	2.46288e-04
2024/01/21	05:54:06	ok	ok	360.9080	42.076	0.051293	20.26	58.424	10.230	57561417.325454	12	361.0297	5.79989e-05	2.34120e-04
2024/01/21	05:59:06	ok	ok	360.8700	42.073	0.051293	20.18	58.477	10.188	59427176.717475	12	361.0080	5.69012e-05	2.31129e-04
2024/01/21	06:04:06	ok	ok	360.8580	42.076	0.051293	20.16	58.561	10.195	57148061.625713	12	361.0231	5.63052e-05	2.52248e-04
2024/01/21	06:09:06	ok	ok	360.8440	42.072	0.051293	20.15	58.506	10.176	56173491.303823	12	360.9619	5.85033e-05	2.47113e-04
2024/01/21	06:14:06	ok	ok	360.8280	42.069	0.051293	20.15	58.560	10.185	56106301.534173	13	360.9332	5.76051e-05	2.53001e-04
2024/01/21	06:19:06	ok	ok	360.8220	42.069	0.051293	20.15	58.474	10.170	57573212.175342	11	360.9870	5.68547e-05	2.65475e-04
2024/01/21	06:24:06	ok	ok	360.8700	42.078	0.051293	20.33	58.207	10.233	55901010.781869	12	361.0017	5.73878e-05	2.49720e-04
2024/01/21	06:29:06	ok	ok	360.8760	42.082	0.051293	20.40	58.221	10.279	57202240.047735	12	361.0255	5.73825e-05	2.56075e-04
2024/01/21	06:34:06	ok	ok	360.8980	42.085	0.051293	20.46	58.241	10.316	57096390.464420	12	361.0312	5.70985e-05	2.51073e-04
2024/01/21	06:39:06	ok	ok	360.8960	42.082	0.051293	20.52	58.184	10.340	57980336.733513	13	361.0273	5.69668e-05	2.37391e-04
2024/01/21	06:44:06	ok	ok	360.9060	42.081	0.051293	20.54	58.254	10.368	55443027.437818	13	361.0369	5.69866e-05	2.39489e-04
2024/01/21	06:49:06	ok	ok	360.9220	42.083	0.051293	20.62	58.180	10.400	56585302.976436	11	361.0619	5.70996e-05	2.45951e-04
2024/01/21	06:54:06	ok	ok	360.8740	42.069	0.051293	20.49	58.483	10.375	55656847.995977	11	360.9928	5.95573e-05	2.97763e-04
2024/01/21	06:59:06	ok	ok	360.8420	42.065	0.051293	20.39	58.543	10.326	55940464.170033	12	360.9369	5.87632e-05	2.43170e-04
2024/01/21	07:04:06	--	ok	360.7920	42.056	0.051293	20.36	58.569	10.314	58016661.301815	11	360.9025	5.88620e-05	2.79436e-04
2024/01/21	07:04:12	ok	ok	361.0200	42.111	0.051303	20.39	58.584	10.333	60594598.352424	12	361.0951	6.11712e-05	2.76211e-04
2024/01/21	07:09:12	ok	ok	360.9720	42.100	0.051303	20.32	58.561	10.287	56243558.506321	12	361.0907	5.76963e-05	2.49392e-04
2024/01/21	07:14:12	ok	ok	361.0020	42.110	0.051303	20.46	58.424	10.348	55459857.799926	10	361.1067	5.91601e-05	2.67071e-04
2024/01/21	07:19:12	ok	ok	361.0060	42.115	0.051303	20.54	58.340	10.383	59610124.278210	12	361.1195	5.90419e-05	2.75428e-04
2024/01/21	07:24:12	ok	ok	361.0200	42.111	0.051303	20.59	58.262	10.397	57057517.933539	12	361.0943	6.07875e-05	2.65253e-04
2024/01/21	07:29:12	ok	ok	361.0300	42.116	0.051303	20.67	58.318	10.459	57168897.615658	14	361.1080	6.03834e-05	2.72463e-04
2024/01/21	07:34:12	ok	ok	361.0240	42.112	0.051303	20.70	58.268	10.468	55750366.149407	10	361.1699	5.79167e-05	2.84768e-04
2024/01/21	07:39:12	ok	ok	361.0460	42.115	0.051303	20.79	58.282	10.521	57773204.061582	12	361.1854	5.85154e-05	2.73107e-04
2024/01/21	07:44:12	ok	ok	361.0220	42.111	0.051303	20.79	58.305	10.525	56128621.373719	10	361.1622	5.75694e-05	2.69829e-04
2024/01/21	07:49:12	ok	ok	360.9760	42.099	0.051303	20.64	58.477	10.469	56127598.268855	11	361.1166	5.79713e-05	2.78113e-04
2024/01/21	07:54:12	ok	ok	360.9420	42.089	0.051303	20.58	58.625	10.454	54803408.365067	13	361.0065	6.05217e-05	2.81500e-04
2024/01/21	07:59:12	ok	ok	360.9520	42.091	0.051303	20.59	58.607	10.458	53845739.856446	10	361.0748	5.77459e-05	2.76334e-04
2024/01/21	08:04:12	ok	ok	360.9180	42.085	0.051303	20.52	58.683	10.428	55446937.044566	11	361.0026	6.17356e-05	3.03618e-04
2024/01/21	08:09:12	ok	ok	360.9300	42.090	0.051303	20.63	58.486	10.463	56234554.941095	12	361.0506	5.79445e-05	2.65024e-04
2024/01/21	08:14:12	ok	ok	360.9520	42.096	0.051303	20.74	58.386	10.513	54508044.051732	11	361.0821	5.88487e-05	2.87238e-04
2024/01/21	08:19:12	ok	ok	360.9680	42.097	0.051303	20.79	58.349	10.533	55733993.767902	11	361.0728	5.92115e-05	2.67627e-04
2024/01/21	08:24:12	ok	ok	360.9760	42.096	0.051303	20.89	58.312	10.587	56142723.106802	11	361.0916	5.82375e-05	2.86187e-04
2024/01/21	08:29:12	ok	ok	360.9860	42.101	0.051303	20.97	58.303	10.638	55677439.955007	13	361.0714	5.90279e-05	2.95298e-04
2024/01/21	08:34:12	ok	ok	360.9920	42.095	0.051303	20.98	58.349	10.654	55410809.842524	13	361.0581	5.97255e-05	2.59292e-04
2024/01/21	08:39:12	ok	ok	360.9880	42.101	0.051303	21.04	58.337	10.687	56530937.179076	12	361.1075	5.79682e-05	2.75803e-04
2024/01/21	08:44:12	ok	ok	360.9860	42.107	0.051303	21.11	58.317	10.730	57093817.549903	12	361.0997	6.05621e-05	2.94363e-04
2024/01/21	08:49:12	ok	ok	360.9920	42.107	0.051303	21.14	58.341	10.751	55774008.240265	11	361.0962	5.87538e-05	2.61418e-04
2024/01/21	08:54:12	ok	ok	360.9440	42.093	0.051303	21.10	58.511	10.757	57408609.337311	10	361.0811	5.81283e-05	2.53232e-04
2024/01/21	08:59:12	ok	ok	360.9220	42.086	0.051303	20.97	58.587	10.690	56115503.122185	11	361.0446	5.96624e-05	2.50810e-04
2024/01/21	09:04:12	ok	ok	360.9100	42.082	0.051303	20.97	58.642	10.700	54983568.213560	12	360.9721	6.09736e-05	2.86931e-04
2024/01/21	09:09:12	ok	ok	360.9000	42.084	0.051303	21.00	58.570	10.705	54462625.819532	13	360.9706	6.07519e-05	2.85511e-04
2024/01/21	09:14:12	ok	ok	360.9340	42.092	0.051303	21.17	58.335	10.768	57490714.298694	12	361.0487	5.90540e-05	2.80914e-04
2024/01/21	09:19:12	ok	ok	360.9520	42.098	0.051303	21.26	58.363	10.826	54872398.625522	12	361.0728	5.88801e-05	2.89422e-04
2024/01/21	09:24:12	ok	ok	360.9780	42.101	0.051303	21.36	58.303	10.877	57171471.487654	12	361.0906	5.94231e-05	2.84415e-04
2024/01/21	09:29:12	ok	ok	360.9880	42.101	0.051303	21.42	58.401	10.939	56692208.199666	13	361.0523	6.25143e-05	2.90778e-04
2024/01/21	09:34:12	ok	ok	360.9840	42.100	0.051303	21.50	58.317	10.969	55920217.719390	11	361.1023	5.93899e-05	2.81287e-04
2024/01/21	09:39:12	ok	ok	360.9980	42.099	0.051303	21.55	58.291	11.000	57741426.298114	11	361.1033	6.00818e-05	2.67504e-04
2024/01/21	09:44:12	ok	ok	361.0160	42.106	0.051303	21.60	58.309	11.032	55136947.093351	14	361.0980	5.99681e-05	2.83971e-04
2024/01/21	09:49:12	ok	ok	361.0040	42.101	0.051303	21.61	58.378	11.054	55897274.175067	12	361.1328	5.88746e-05	2.83348e-04
2024/01/21	09:54:12	ok	ok	360.9860	42.102	0.051303	21.68	58.346	11.092	56182496.716720	12	361.1089	5.92665e-05	2.58287e-04
2024/01/21	09:59:12	ok	ok	360.9780	42.099	0.051303	21.70	58.381	11.109	59480528.616002	12	361.1102	5.87027e-05	2.72672e-04
2024/01/21	10:04:12	ok	ok	361.0100	42.102	0.051303	21.80	58.322	11.161	55814617.113825	13	361.1156	5.82145e-05	2.36253e-04
2024/01/21	10:09:12	ok	ok	361.0060	42.099	0.051303	21.84	58.363	11.197	54669763.368228	12	361.1319	5.74180e-05	2.52415e-04
2024/01/21	10:14:12	ok	ok	361.0100	42.100	0.051303	21.88	58.369	11.224	57043042.577254	13	361.1418	5.82642e-05	2.67706e-04
2024/01/21	10:19:12	ok	ok	361.0360	42.109	0.051303	21.98	58.299	11.274	55286430.095380	13	361.1648	5.70341e-05	2.42556e-04
2024/01/21	10:24:12	ok	ok	361.0380	42.111	0.051303	22.05	58.289	11.319	54936801.870641	12	361.1679	5.76391e-05	2.54402e-04
2024/01/21	10:29:12	ok	ok	361.0340	42.104	0.051303	22.09	58.285	11.348	54924414.252077	13	361.1570	5.74975e-05	2.43367e-04
2024/01/21	10:34:12	ok	ok	361.0320	42.109	0.051303	22.11	58.350	11.369	56186922.922819	14	361.1891	5.54785e-05	2.40237e-04
2024/01/21	10:39:12	ok	ok	361.0380	42.110	0.051303	22.19	58.312	11.418	54365165.585796	13	361.1612	5.73490e-05	2.27211e-04
2024/01/21	10:44:12	ok	ok	361.0340	42.110	0.051303	22.25	58.344	11.461	56089530.890583	13	361.1735	5.69996e-05	2.30039e-04
2024/01/21	10:49:12	ok	ok	360.8640	42.049	0.051303	21.71	59.069	11.249	58258810.565078	12	360.9831	5.86899e-05	2.57163e-04
2024/01/21	10:54:12	--	ok	360.7500	42.023	0.051303	21.37	59.316	11.075	53501093.149407	12	360.8898	5.78878e-05	2.74958e-04
2024/01/21	10:54:19	ok	ok	361.0040	42.081	0.051317	21.37	59.338	11.079	55138572.532961	13	361.1064	5.86393e-05	2.54235e-04
2024/01/21	10:59:18	ok	ok	360.8960	42.054	0.051317	21.21	59.321	10.977	52745985.565943	11	361.0296	5.92020e-05	3.14407e-04
2024/01/21	11:04:18	ok	ok	360.8060	42.045	0.051317	20.98	59.477	10.860	52811641.905670	13	360.9095	5.89693e-05	2.80273e-04
2024/01/21	11:09:18	--	ok	360.7620	42.043	0.051317	20.86	59.544	10.794	53234376.509050	12	360.8774	5.78042e-05	2.81991e-04
2024/01/21	11:09:25	ok	ok	361.0020	42.094	0.051331	20.86	59.489	10.784	58966316.366506	11	361.0629	6.23464e-05	2.92734e-04
2024/01/21	11:14:24	ok	ok	360.9040	42.073	0.051331	20.72	59.649	10.724	56107176.560890	12	361.0095	5.89462e-05	2.75611e-04
2024/01/21	11:19:24	ok	ok	360.8640	42.063	0.051331	20.66	59.521	10.666	57967957.344718	11	360.9516	6.18040e-05	3.35038e-04
2024/01/21	11:24:24	ok	ok	360.8280	42.057	0.051331	20.62	59.577	10.650	52879172.000007	13	360.9458	5.80719e-05	2.90290e-04
2024/01/21	11:29:24	ok	ok	360.8040	42.047	0.051331	20.58	59.568	10.622	53083733.781879	12	360.9249	5.89276e-05	2.99893e-04
2024/01/21	11:34:24	--	ok	360.7960	42.045	0.051331	20.58	59.484	10.607	50621962.786074	13	360.9112	5.83058e-05	2.66886e-04
2024/01/21	11:34:31	ok	ok	360.9780	42.084	0.051342	20.56	59.438	10.589	56326754.921241	14	361.0595	6.01379e-05	3.03709e-04
2024/01/21	11:39:30	ok	ok	360.9380	42.081	0.051342	20.52	59.486	10.571	51646606.723890	13	361.0644	5.80353e-05	2.64402e-04
2024/01/21	11:44:30	ok	ok	360.8920	42.074	0.051342	20.49	59.599	10.573	53601666.747540	13	360.9911	5.88290e-05	2.72002e-04
2024/01/21	11:49:30	ok	ok	360.8960	42.067	0.051342	20.47	59.576	10.561	49776344.495108	13	360.9667	5.99019e-05	2.80724e-04
2024/01/21	11:54:30	ok	ok	360.8820	42.063	0.051342	20.50	59.591	10.581	50712694.129566	12	361.0075	5.90899e-05	2.78683e-04
2024/01/21	11:59:30	ok	ok	360.8580	42.064	0.051342	20.53	59.489	10.580	51565584.489773	12	360.9788	5.95050e-05	3.04647e-04
2024/01/21	12:04:30	ok	ok	360.8300	42.047	0.051342	20.50	59.513	10.568	50938561.542843	13	360.9830	5.71172e-05	2.71784e-04
2024/01/21	12:09:30	ok	ok	360.8100	42.047	0.051342	20.46	59.582	10.553	48957756.026470	12	360.9672	5.83194e-05	2.87812e-04
2024/01/21	12:14:30	ok	ok	360.8160	42.046	0.051342	20.52	59.594	10.590	48789167.468040	13	360.9639	5.71899e-05	2.53223e-04
2024/01/21	12:19:30	--	ok	360.7860	42.040	0.051342	20.50	59.603	10.583	50329549.063222	12	360.9140	6.01584e-05	3.16196e-04
2024/01/21	12:19:36	ok	ok	361.0320	42.093	0.051354	20.53	59.562	10.593	50768956.015567	13	361.1077	6.12197e-05	2.98349e-04
2024/01/21	12:24:36	ok	ok	360.9760	42.089	0.051354	20.56	59.545	10.608	48063153.356126	13	361.0898	5.81192e-05	2.83729e-04
2024/01/21	12:29:36	ok	ok	360.9520	42.081	0.051354	20.54	59.576	10.603	48138952.815594	10	361.0945	5.99405e-05	3.04285e-04
2024/01/21	12:34:36	ok	ok	360.9640	42.090	0.051354	20.58	59.594	10.626	48249073.293453	12	361.0927	5.88258e-05	2.66745e-04
2024/01/21	12:39:36	ok	ok	360.9320	42.075	0.051354	20.58	59.667	10.639	45759042.422911	13	361.0897	5.76507e-05	2.73721e-04
2024/01/21	12:44:36	ok	ok	360.9040	42.063	0.051354	20.52	59.728	10.614	46420419.211109	12	361.0518	5.88866e-05	2.87482e-04
2024/01/21	12:49:36	ok	ok	360.8900	42.064	0.051354	20.54	59.724	10.630	46190048.747169	12	361.0541	5.80394e-05	2.63738e-04
2024/01/21	12:54:36	ok	ok	360.9000	42.062	0.051354	20.59	59.637	10.642	46898005.112441	10	361.0605	5.88576e-05	3.15612e-04
2024/01/21	12:59:36	ok	ok	360.8740	42.055	0.051354	20.60	59.715	10.666	46369498.208508	11	361.0307	5.80174e-05	2.56525e-04
2024/01/21	13:04:36	ok	ok	360.8760	42.055	0.051354	20.62	59.736	10.678	46894800.112600	12	361.0340	5.82583e-05	2.56046e-04
2024/01/21	13:09:36	ok	ok	360.8340	42.048	0.051354	20.62	59.736	10.678	45220812.118564	12	360.9394	5.99974e-05	2.87041e-04
2024/01/21	13:14:36	ok	ok	360.8460	42.053	0.051354	20.64	59.731	10.694	47246640.828048	11	361.0047	5.77909e-05	2.60963e-04
2024/01/21	13:19:36	ok	ok	360.8740	42.056	0.051354	20.73	59.706	10.743	47320664.865541	13	361.0296	5.73238e-05	2.90863e-04
2024/01/21	13:24:36	ok	ok	360.8440	42.055	0.051354	20.72	59.713	10.736	46594640.743948	11	360.9944	5.95440e-05	3.09897e-04
2024/01/21	13:29:36	ok	ok	360.8360	42.043	0.051354	20.77	59.692	10.767	45104720.588224	11	361.0135	5.88037e-05	2.94349e-04
2024/01/21	13:34:36	ok	ok	360.8140	42.043	0.051354	20.74	59.809	10.770	44531123.257406	12	360.9774	5.90742e-05	2.96303e-04
2024/01/21	13:39:36	ok	ok	360.8380	42.045	0.051354	20.84	59.724	10.816	44681792.423129	11	360.9766	5.88969e-05	2.85372e-04
2024/01/21	13:44:36	ok	ok	360.8040	42.038	0.051354	20.82	59.760	10.806	44754765.404041	11	360.9644	5.93145e-05	2.94227e-04
2024/01/21	13:49:36	ok	ok	360.8280	42.044	0.051354	20.87	59.782	10.845	46653873.863124	13	360.9765	5.72933e-05	2.39232e-04
2024/01/21	13:54:36	ok	ok	360.8160	42.044	0.051354	20.90	59.786	10.864	45450806.363663	13	360.9705	5.73367e-05	2.79788e-04
2024/01/21	13:59:36	ok	ok	360.8160	42.047	0.051354	20.91	59.768	10.870	45847334.284058	13	360.9628	5.72218e-05	2.57277e-04
2024/01/21	14:04:36	ok	ok	360.8120	42.037	0.051354	20.93	59.770	10.878	43234751.084564	10	360.9674	5.84810e-05	2.95087e-04
2024/01/21	14:09:36	--	ok	360.7880	42.035	0.051354	20.91	59.818	10.879	43773264.502816	12	360.9170	5.86922e-05	2.98108e-04
2024/01/21	14:09:42	ok	ok	361.0500	42.091	0.051366	20.98	59.841	10.927	51831087.849255	11	361.1880	5.92773e-05	3.31360e-04
2024/01/21	14:14:42	ok	ok	361.0100	42.089	0.051366	20.97	59.806	10.912	48187517.852739	11	361.1737	5.88768e-05	3.35042e-04
2024/01/21	14:19:42	ok	ok	361.0160	42.084	0.051366	21.03	59.777	10.942	46840903.360868	11	361.1539	5.84949e-05	3.34089e-04
2024/01/21	14:24:42	ok	ok	360.9760	42.078	0.051366	21.00	59.896	10.947	50063234.772346	11	361.1180	5.84934e-05	2.86477e-04
2024/01/21	14:29:42	ok	ok	360.9980	42.090	0.051366	21.06	59.944	10.991	45628178.683774	13	361.1242	5.70133e-05	2.46325e-04
2024/01/21	14:34:42	ok	ok	360.9660	42.075	0.051366	21.06	59.915	10.986	46970399.350003	13	361.1186	5.68641e-05	2.74050e-04
2024/01/21	14:39:42	ok	ok	360.9580	42.077	0.051366	21.09	59.898	11.002	46918782.278612	13	361.1096	5.75125e-05	3.44396e-04
2024/01/21	14:44:42	ok	ok	360.9440	42.072	0.051366	21.06	59.934	10.990	51165784.626029	13	361.1151	5.64843e-05	2.45571e-04
2024/01/21	14:49:42	ok	ok	360.9440	42.064	0.051366	21.11	59.924	11.025	49022259.111362	13	361.0875	5.79072e-05	3.06443e-04
2024/01/21	14:54:42	ok	ok	360.9200	42.061	0.051366	21.14	59.939	11.045	48217608.899980	13	361.0626	5.72404e-05	2.57448e-04
2024/01/21	14:59:42	ok	ok	360.9140	42.064	0.051366	21.11	60.006	11.040	49212133.038342	12	361.0381	5.91510e-05	3.14270e-04
2024/01/21	15:04:42	ok	ok	360.8940	42.060	0.051366	21.10	60.053	11.041	46803578.979139	13	361.0390	5.74765e-05	2.72125e-04
2024/01/21	15:09:42	ok	ok	360.8880	42.060	0.051366	21.14	60.040	11.064	50250390.747411	13	361.0492	5.67801e-05	2.70011e-04
2024/01/21	15:14:42	ok	ok	360.8540	42.056	0.051366	21.13	60.058	11.058	48060096.831546	12	360.9847	5.92433e-05	2.93037e-04
2024/01/21	15:19:42	ok	ok	360.8580	42.046	0.051366	21.13	60.121	11.070	48131994.166304	13	360.9877	5.73235e-05	2.40816e-04
2024/01/21	15:24:42	ok	ok	360.8240	42.044	0.051366	21.11	60.107	11.059	50395247.358337	11	360.9636	5.99008e-05	2.90411e-04
2024/01/21	15:29:42	ok	ok	360.8260	42.042	0.051366	21.11	60.127	11.063	47133143.102260	12	360.9618	5.82948e-05	2.92587e-04
2024/01/21	15:34:42	--	ok	360.7820	42.038	0.051366	21.07	60.304	11.066	47330396.541181	12	360.9137	5.90517e-05	2.93589e-04
2024/01/21	15:34:49	ok	ok	361.0100	42.092	0.051378	21.07	60.294	11.064	51676232.454231	10	361.1590	5.94587e-05	3.20270e-04
2024/01/21	15:39:48	ok	ok	360.9280	42.075	0.051378	21.00	60.404	11.040	45251765.649713	13	361.0650	5.83874e-05	2.91208e-04
2024/01/21	15:44:48	ok	ok	360.9200	42.069	0.051378	20.94	60.436	11.008	47052697.281211	10	360.9993	6.15843e-05	3.06470e-04
2024/01/21	15:49:48	ok	ok	360.9120	42.077	0.051378	21.01	60.253	11.021	45578581.982594	12	361.0808	5.84106e-05	3.04518e-04
2024/01/21	15:54:48	ok	ok	360.9040	42.078	0.051378	21.06	60.168	11.032	49867686.899083	13	361.0599	5.88347e-05	3.24271e-04
2024/01/21	15:59:48	ok	ok	360.9280	42.070	0.051378	21.11	60.189	11.074	48663044.262231	12	361.1101	5.69953e-05	2.70239e-04
2024/01/21	16:04:48	ok	ok	360.9160	42.073	0.051378	21.13	60.212	11.087	49012644.207424	13	361.0591	5.72110e-05	2.59876e-04
2024/01/21	16:09:48	ok	ok	360.9060	42.070	0.051378	21.17	60.189	11.110	46438168.413583	12	361.0533	5.75371e-05	2.53582e-04
2024/01/21	16:14:48	ok	ok	360.9060	42.064	0.051378	21.21	60.237	11.146	46727948.952644	13	361.0501	5.73212e-05	2.49850e-04
2024/01/21	16:19:48	ok	ok	360.8800	42.056	0.051378	21.23	60.278	11.163	47080703.195116	13	361.0368	5.71597e-05	2.48516e-04
2024/01/21	16:24:48	ok	ok	360.8700	42.064	0.051378	21.21	60.308	11.160	46277139.727982	12	360.9971	5.90371e-05	3.02037e-04
2024/01/21	16:29:48	ok	ok	360.8520	42.049	0.051378	21.23	60.278	11.163	46941666.478267	13	361.0027	5.77943e-05	3.18686e-04
2024/01/21	16:34:48	ok	ok	360.8360	42.043	0.051378	21.24	60.282	11.174	47237037.276540	11	360.9773	5.91742e-05	3.07118e-04
2024/01/21	16:39:48	ok	ok	360.8360	42.050	0.051378	21.28	60.331	11.209	48091274.562420	13	360.9773	5.71399e-05	2.48643e-04
2024/01/21	16:44:48	ok	ok	360.8380	42.051	0.051378	21.28	60.351	11.213	45408437.692350	10	360.9610	5.87240e-05	3.04885e-04
2024/01/21	16:49:48	ok	ok	360.8720	42.054	0.051378	21.38	60.246	11.257	46949533.376836	12	361.0015	5.71808e-05	2.54627e-04
2024/01/21	16:54:48	ok	ok	360.8280	42.053	0.051378	21.34	60.342	11.249	48074302.749715	12	360.9670	5.71353e-05	2.47799e-04
2024/01/21	16:59:48	ok	ok	360.8080	42.040	0.051378	21.40	60.319	11.281	48314657.020084	12	360.9487	5.82868e-05	2.65924e-04
2024/01/21	17:04:48	--	ok	360.7580	42.036	0.051378	21.23	60.575	11.218	46913070.039830	13	360.8990	5.74277e-05	2.59920e-04
2024/01/21	17:04:54	ok	ok	361.0480	42.098	0.051391	21.30	60.587	11.267	53509818.595212	12	361.1932	5.77227e-05	2.61369e-04
2024/01/21	17:09:54	ok	ok	360.9360	42.074	0.051391	21.17	60.629	11.191	49549272.003110	13	361.1014	5.71456e-05	2.20789e-04
2024/01/21	17:14:54	ok	ok	360.9200	42.076	0.051391	21.11	60.699	11.168	49705871.845778	12	361.0701	5.74310e-05	2.99871e-04
2024/01/21	17:19:54	ok	ok	360.9400	42.081	0.051391	21.26	60.447	11.213	48444230.649399	10	361.0873	5.87286e-05	3.31135e-04
2024/01/21	17:24:54	ok	ok	360.9320	42.073	0.051391	21.30	60.455	11.242	46102472.989038	11	361.0499	5.90310e-05	2.79094e-04
2024/01/21	17:29:54	ok	ok	360.8840	42.065	0.051391	21.27	60.482	11.228	47947954.539303	12	361.0306	5.85412e-05	2.85536e-04
2024/01/21	17:34:54	ok	ok	360.9020	42.070	0.051391	21.28	60.473	11.235	48617472.274972	12	361.0454	5.68186e-05	2.49010e-04
2024/01/21	17:39:54	ok	ok	360.8820	42.056	0.051391	21.27	60.594	11.249	48831250.984339	12	361.0173	5.87137e-05	2.87298e-04
2024/01/21	17:44:54	ok	ok	360.8540	42.052	0.051391	21.30	60.528	11.256	50410617.558791	13	361.0027	5.81183e-05	2.83294e-04
2024/01/21	17:49:54	ok	ok	360.8520	42.050	0.051391	21.30	60.539	11.258	51299730.699025	12	360.9748	5.87848e-05	2.93143e-04
2024/01/21	17:54:54	ok	ok	360.8500	42.049	0.051391	21.31	60.612	11.280	48941658.289750	11	360.9232	6.01814e-05	2.79824e-04
2024/01/21	17:59:54	ok	ok	360.8360	42.048	0.051391	21.33	60.552	11.278	49815003.537005	13	360.9871	5.66269e-05	2.47377e-04
2024/01/21	18:04:54	ok	ok	360.8120	42.046	0.051391	21.33	60.592	11.285	50287911.153601	12	360.9444	5.91468e-05	2.63500e-04
2024/01/21	18:09:54	--	ok	360.7960	42.042	0.051391	21.37	60.551	11.305	51407523.431024	12	360.9446	5.82579e-05	2.85173e-04
2024/01/21	18:10:01	ok	ok	361.0040	42.085	0.051402	21.36	60.589	11.304	54201237.831980	12	361.1215	5.83485e-05	1.80539e-04
2024/01/21	18:15:00	ok	ok	360.9720	42.080	0.051402	21.36	60.598	11.306	48578652.262068	13	361.1008	5.76507e-05	2.77386e-04
2024/01/21	18:20:00	ok	ok	360.9560	42.077	0.051402	21.38	60.612	11.326	51824265.976025	12	361.0991	5.82318e-05	2.67877e-04
2024/01/21	18:25:00	ok	ok	360.9500	42.080	0.051402	21.40	60.606	11.335	51092052.513502	12	361.0953	5.75429e-05	2.38051e-04
2024/01/21	18:30:00	ok	ok	360.9120	42.067	0.051402	21.41	60.630	11.348	49498893.793854	12	361.0432	5.87401e-05	2.71835e-04
2024/01/21	18:35:00	ok	ok	360.8860	42.064	0.051402	21.33	60.777	11.320	51154614.998332	13	361.0096	5.80256e-05	2.51078e-04
2024/01/21	18:40:00	ok	ok	360.8580	42.054	0.051402	21.28	60.812	11.298	49886895.941647	13	360.9903	5.74904e-05	2.32908e-04
2024/01/21	18:45:00	ok	ok	360.8620	42.059	0.051402	21.34	60.658	11.308	53348573.794772	12	361.0202	5.69126e-05	2.34600e-04
2024/01/21	18:50:00	ok	ok	360.8940	42.065	0.051402	21.47	60.528	11.366	49556007.723751	11	361.0401	5.76937e-05	2.94632e-04
2024/01/21	18:55:00	ok	ok	360.9060	42.068	0.051402	21.55	60.562	11.428	50378956.771034	12	361.0311	5.66503e-05	2.30333e-04
2024/01/21	19:00:00	ok	ok	360.8820	42.063	0.051402	21.54	60.519	11.412	50638754.639159	12	361.0120	5.80379e-05	2.72032e-04
2024/01/21	19:05:00	ok	ok	360.8620	42.057	0.051402	21.57	60.626	11.449	53759460.364667	13	361.0044	5.74792e-05	2.60225e-04
2024/01/21	19:10:00	ok	ok	360.8640	42.055	0.051402	21.58	60.616	11.458	52164910.682396	12	360.9823	5.77341e-05	2.48286e-04
2024/01/21	19:15:00	ok	ok	360.8480	42.055	0.051402	21.58	60.629	11.461	49566076.609881	12	360.9652	5.71420e-05	2.22177e-04
2024/01/21	19:20:00	ok	ok	360.8420	42.051	0.051402	21.64	60.578	11.490	51222924.246399	11	360.9535	5.88470e-05	2.81902e-04
2024/01/21	19:25:00	ok	ok	360.8260	42.049	0.051402	21.61	60.685	11.491	52100962.739742	14	360.9769	5.52834e-05	2.13190e-04
2024/01/21	19:30:00	ok	ok	360.8020	42.046	0.051402	21.64	60.670	11.507	52558017.184838	12	360.9378	5.79738e-05	2.60217e-04
2024/01/21	19:35:00	ok	ok	360.8180	42.042	0.051402	21.68	60.635	11.527	50329889.171699	12	360.9401	5.63126e-05	2.15517e-04
2024/01/21	19:40:00	--	ok	360.7900	42.042	0.051402	21.70	60.699	11.550	50245424.320981	13	360.9176	5.81457e-05	2.68154e-04
2024/01/21	19:40:06	ok	ok	361.0020	42.089	0.051414	21.71	60.711	11.561	52523072.131582	13	361.1276	5.76497e-05	2.20358e-04
2024/01/21	19:45:06	ok	ok	360.9620	42.083	0.051414	21.71	60.731	11.565	49136674.622530	12	361.1031	5.83890e-05	2.77187e-04
2024/01/21	19:50:06	ok	ok	360.9740	42.084	0.051414	21.75	60.679	11.584	50300716.378057	12	361.0402	6.01399e-05	2.44504e-04
2024/01/21	19:55:06	ok	ok	360.9340	42.071	0.051414	21.75	60.771	11.601	52154408.895124	11	361.0637	5.96274e-05	3.07644e-04
2024/01/21	20:00:06	ok	ok	360.9260	42.070	0.051414	21.77	60.804	11.617	52283912.271359	11	361.0621	5.78385e-05	2.46571e-04
2024/01/21	20:05:06	ok	ok	360.8820	42.063	0.051414	21.64	60.986	11.567	50391550.975419	11	360.9988	5.77560e-05	2.66084e-04
2024/01/21	20:10:06	ok	ok	360.8100	42.051	0.051414	21.55	61.073	11.525	52392725.526570	11	360.9441	5.65067e-05	2.29185e-04
2024/01/21	20:15:06	ok	ok	360.8140	42.047	0.051414	21.58	60.977	11.526	50062171.214463	12	360.9385	5.78203e-05	2.31717e-04
2024/01/21	20:20:06	ok	ok	360.8280	42.059	0.051414	21.67	60.836	11.557	52655960.548708	12	360.9580	5.71976e-05	2.48740e-04
2024/01/21	20:25:06	ok	ok	360.8240	42.053	0.051414	21.70	60.873	11.583	51968968.819025	11	360.9999	5.52472e-05	3.00971e-04
2024/01/21	20:30:06	ok	ok	360.8200	42.044	0.051414	21.77	60.761	11.608	51228724.925093	11	360.9671	5.57407e-05	2.35979e-04
2024/01/21	20:35:06	ok	ok	360.8160	42.055	0.051414	21.80	60.839	11.643	51383618.378219	12	360.9382	5.69114e-05	2.33813e-04
2024/01/21	20:40:06	--	ok	360.7780	42.043	0.051414	21.80	60.871	11.649	51826638.173509	12	360.9059	5.90900e-05	2.28585e-04
2024/01/21	20:40:12	ok	ok	361.0280	42.091	0.051426	21.81	60.841	11.652	49850718.304722	11	361.1548	5.82219e-05	2.39126e-04
2024/01/21	20:45:12	ok	ok	360.9740	42.090	0.051426	21.78	60.887	11.641	46694903.229024	13	361.0895	5.74990e-05	2.29293e-04
2024/01/21	20:50:12	ok	ok	360.9620	42.098	0.051426	21.82	60.876	11.668	47700051.794948	13	361.0870	5.79167e-05	2.24949e-04
2024/01/21	20:55:12	ok	ok	360.9480	42.089	0.051426	21.84	60.899	11.683	50085805.809418	12	361.0765	5.85527e-05	2.53144e-04
2024/01/21	21:00:12	ok	ok	360.9320	42.085	0.051426	21.85	60.880	11.689	46320648.405355	13	361.0846	5.69896e-05	2.52077e-04
2024/01/21	21:05:12	ok	ok	360.9200	42.078	0.051426	21.81	60.986	11.680	45123685.953205	13	361.0385	5.86919e-05	2.42706e-04
2024/01/21	21:10:12	ok	ok	360.9140	42.072	0.051426	21.88	60.937	11.717	44118114.913204	13	361.0321	5.88764e-05	2.25194e-04
2024/01/21	21:15:12	ok	ok	360.9040	42.073	0.051426	21.85	60.951	11.702	49685730.750369	13	361.0337	5.71028e-05	2.36187e-04
2024/01/21	21:20:12	ok	ok	360.9040	42.068	0.051426	21.91	60.909	11.732	47035411.363374	12	361.0480	5.77577e-05	2.66096e-04
2024/01/21	21:25:12	ok	ok	360.8880	42.063	0.051426	21.94	60.885	11.747	46325108.345693	13	361.0337	5.78512e-05	2.38162e-04
2024/01/21	21:30:12	ok	ok	360.8740	42.062	0.051426	21.94	60.885	11.747	45844056.815031	12	361.0410	5.56048e-05	2.67925e-04
2024/01/21	21:35:12	ok	ok	360.8700	42.057	0.051426	21.95	61.010	11.780	46440424.722791	13	361.0100	5.74820e-05	2.44167e-04
2024/01/21	21:40:12	ok	ok	360.8540	42.054	0.051426	21.99	60.977	11.803	48391686.433217	13	360.9753	5.82979e-05	2.51756e-04
2024/01/21	21:45:12	--	ok	360.7860	42.045	0.051426	21.95	61.050	11.788	50227257.506127	13	360.9464	5.75763e-05	2.54526e-04
2024/01/21	21:45:19	ok	ok	361.0220	42.104	0.051438	21.95	61.070	11.792	48820417.190092	12	361.1937	5.84220e-05	2.63891e-04
2024/01/21	21:50:18	ok	ok	360.9520	42.086	0.051438	21.84	61.266	11.754	45478823.676251	11	361.0870	5.86367e-05	2.52254e-04
2024/01/21	21:55:18	ok	ok	360.9040	42.069	0.051438	21.74	61.308	11.695	46217886.916519	13	361.0417	5.76750e-05	2.54366e-04
2024/01/21	22:00:18	ok	ok	360.9200	42.079	0.051438	21.85	61.083	11.728	45710000.397845	11	361.0402	5.92113e-05	2.80143e-04
2024/01/21	22:05:18	ok	ok	360.9380	42.078	0.051438	21.94	61.059	11.781	46464812.210242	13	361.0738	5.66958e-05	2.41509e-04
2024/01/21	22:10:18	ok	ok	360.9120	42.073	0.051438	21.99	61.059	11.819	46015866.426095	12	361.0215	5.84483e-05	2.52061e-04
2024/01/21	22:15:18	ok	ok	360.9200	42.081	0.051438	22.02	60.963	11.818	47541174.881599	12	361.0527	5.69496e-05	2.27404e-04
2024/01/21	22:20:18	--	ok	360.6420	42.012	0.051438	21.26	62.365	11.569	47961669.607945	12	360.7823	5.65925e-05	2.25721e-04
2024/01/21	22:20:25	ok	ok	361.0500	42.108	0.051459	21.31	62.416	11.616	52878468.662236	11	361.1912	5.80403e-05	2.71640e-04
2024/01/21	22:25:24	ok	ok	360.8800	42.074	0.051459	20.97	62.629	11.427	49829554.309055	13	361.0084	5.79127e-05	2.78191e-04
2024/01/21	22:30:24	--	ok	360.7880	42.054	0.051459	20.72	62.808	11.292	50012323.796600	13	360.9197	5.75429e-05	2.73234e-04
2024/01/21	22:30:30	ok	ok	361.0000	42.112	0.05147	20.73	62.800	11.299	49328204.142891	10	361.1348	5.77655e-05	2.80908e-04
2024/01/21	22:35:30	ok	ok	360.8960	42.092	0.05147	20.60	62.827	11.222	49716562.118040	13	361.0161	5.84497e-05	2.72716e-04
2024/01/21	22:40:30	ok	ok	360.8160	42.073	0.05147	20.47	62.805	11.133	51252357.785799	12	360.9519	5.73441e-05	2.50012e-04
2024/01/21	22:45:30	--	ok	360.7700	42.068	0.05147	20.36	62.803	11.060	50417561.818549	12	360.9111	5.80086e-05	2.86493e-04
2024/01/21	22:45:37	ok	ok	361.0100	42.122	0.051483	20.37	62.786	11.066	51299332.185074	10	361.1302	5.91956e-05	2.78642e-04
2024/01/21	22:50:36	ok	ok	360.9200	42.100	0.051483	20.25	62.773	10.981	50021951.659541	12	361.0678	5.86483e-05	2.81570e-04
2024/01/21	22:55:36	ok	ok	360.8800	42.088	0.051483	20.18	62.782	10.938	49771706.959501	13	361.0291	5.70649e-05	2.47986e-04
2024/01/21	23:00:36	ok	ok	360.8340	42.080	0.051483	20.11	62.791	10.895	49317519.203402	12	360.9597	5.74643e-05	2.46773e-04
2024/01/21	23:05:36	--	ok	360.7840	42.071	0.051483	20.08	62.759	10.871	51569746.453162	13	357.6350	1.66494e-04	1.31591e-02
2024/01/21	23:05:43	ok	ok	361.0220	42.123	0.051495	20.11	62.712	10.882	49736087.299814	12	361.1710	5.82635e-05	2.35966e-04
2024/01/21	23:10:42	ok	ok	360.9560	42.116	0.051495	20.05	62.693	10.841	49436184.211156	12	361.1020	5.72566e-05	2.41875e-04
2024/01/21	23:15:42	ok	ok	360.9240	42.098	0.051495	19.98	62.652	10.790	48220666.944596	13	361.1313	5.62855e-05	3.93490e-04
2024/01/21	23:20:42	ok	ok	360.8660	42.093	0.051495	19.91	62.661	10.746	46929549.090823	12	361.0211	5.80356e-05	2.62526e-04
2024/01/21	23:25:42	ok	ok	360.8060	42.077	0.051495	19.77	62.753	10.673	48338438.311668	12	360.9806	5.66421e-05	2.73629e-04
2024/01/21	23:30:42	--	ok	360.7600	42.068	0.051495	19.68	62.780	10.625	49085657.832172	13	360.9095	5.71924e-05	2.44916e-04
2024/01/21	23:30:49	ok	ok	361.0400	42.127	0.051508	19.68	62.799	10.628	53844723.565347	13	361.1414	5.77918e-05	2.37851e-04
2024/01/21	23:35:48	ok	ok	360.9660	42.121	0.051508	19.68	62.679	10.608	56147364.025533	14	361.0784	5.67322e-05	4.15019e-04
2024/01/21	23:40:48	ok	ok	360.9540	42.112	0.051508	19.69	62.608	10.604	54316433.665853	13	361.1705	5.47869e-05	4.15650e-04
2024/01/21	23:45:48	ok	ok	360.9560	42.105	0.051508	19.69	62.589	10.601	54739567.021058	12	361.1320	5.48963e-05	3.22108e-04
2024/01/21	23:50:48	ok	ok	360.9300	42.104	0.051508	19.69	62.538	10.592	54023433.389442	13	361.0724	5.64200e-05	2.65959e-04
2024/01/21	23:55:48	ok	ok	360.8940	42.101	0.051508	19.65	62.521	10.563	55460322.181862	13	361.0324	5.74509e-05	2.41252e-04
2024/01/22	00:00:48	ok	ok	360.8900	42.098	0.051508	19.64	62.489	10.549	55769308.678596	13	361.0318	5.63362e-05	2.38124e-04
2024/01/22	00:05:48	ok	ok	360.8600	42.094	0.051508	19.64	62.469	10.546	54258796.381768	13	360.9932	5.73384e-05	2.54199e-04
2024/01/22	00:10:48	ok	ok	360.8320	42.084	0.051508	19.62	62.405	10.526	56617755.923179	12	360.9829	5.67106e-05	2.59833e-04
2024/01/22	00:15:48	ok	ok	360.8020	42.076	0.051508	19.57	62.460	10.501	55986020.170908	12	360.9418	5.73749e-05	2.41126e-04
2024/01/22	00:20:48	--	ok	360.7980	42.078	0.051508	19.57	62.377	10.487	56093859.416381	13	360.9301	5.76320e-05	2.43392e-04
2024/01/22	00:20:54	ok	ok	361.0320	42.128	0.051519	19.62	62.374	10.521	57131748.633919	13	361.2455	5.51622e-05	4.43936e-04
2024/01/22	00:25:54	ok	ok	360.9760	42.123	0.051519	19.57	62.315	10.477	54124658.887840	12	361.1277	5.73260e-05	2.93739e-04
2024/01/22	00:30:54	ok	ok	360.9540	42.113	0.051519	19.53	62.400	10.465	54802938.098810	13	361.1456	5.53008e-05	3.60906e-04
2024/01/22	00:35:54	ok	ok	360.9340	42.102	0.051519	19.55	62.354	10.474	58081280.531672	12	361.0708	5.78955e-05	2.52576e-04
2024/01/22	00:40:54	ok	ok	360.9320	42.103	0.051519	19.51	62.336	10.444	54179954.287996	12	361.0762	5.70070e-05	2.46293e-04
2024/01/22	00:45:54	ok	ok	360.9020	42.100	0.051519	19.50	62.356	10.439	56947922.778920	13	361.0495	5.73105e-05	2.49613e-04
2024/01/22	00:50:54	ok	ok	360.8740	42.090	0.051519	19.48	62.304	10.423	58461855.908398	13	361.0198	5.77046e-05	2.50899e-04
2024/01/22	00:55:54	ok	ok	360.8460	42.085	0.051519	19.44	62.336	10.402	54787881.950992	13	360.9823	5.72148e-05	2.20321e-04
2024/01/22	01:00:54	ok	ok	360.8420	42.087	0.051519	19.45	62.329	10.409	56093153.760699	12	360.9723	5.78529e-05	2.32984e-04
2024/01/22	01:05:54	ok	ok	360.8000	42.077	0.051519	19.35	62.496	10.376	55804348.434705	11	360.9563	5.77054e-05	2.53318e-04
2024/01/22	01:10:54	--	ok	360.7500	42.068	0.051519	19.30	62.487	10.341	62848367.959092	13	360.9023	5.86431e-05	2.36805e-04
2024/01/22	01:11:00	ok	ok	361.0380	42.139	0.051532	19.33	62.451	10.352	57511923.381996	13	361.1113	6.18837e-05	2.67397e-04
2024/01/22	01:16:00	ok	ok	360.9800	42.121	0.051532	19.29	62.354	10.311	51355946.474544	14	361.1073	5.84475e-05	2.32413e-04
2024/01/22	01:21:00	ok	ok	360.9800	42.124	0.051532	19.31	62.267	10.312	53390602.331866	12	361.1033	5.84937e-05	2.41427e-04
2024/01/22	01:26:00	ok	ok	360.9680	42.116	0.051532	19.34	62.231	10.324	52823565.346220	12	361.1188	5.79438e-05	2.78054e-04
2024/01/22	01:31:00	ok	ok	360.9660	42.119	0.051532	19.37	62.246	10.344	54095827.335876	12	361.1067	5.87585e-05	2.67722e-04
2024/01/22	01:36:00	ok	ok	360.9540	42.118	0.051532	19.37	62.194	10.336	53064925.512974	12	361.0935	5.76935e-05	2.44609e-04
2024/01/22	01:41:00	ok	ok	360.9340	42.110	0.051532	19.38	62.228	10.350	53946245.398423	11	361.0622	5.84571e-05	2.60294e-04
2024/01/22	01:46:00	ok	ok	360.9200	42.106	0.051532	19.35	62.200	10.327	54686261.748082	13	361.0521	5.87072e-05	2.36537e-04
2024/01/22	01:51:00	ok	ok	360.9160	42.098	0.051532	19.34	62.222	10.323	53281983.980823	12	361.1026	5.67953e-05	3.63785e-04
2024/01/22	01:56:00	ok	ok	360.8980	42.094	0.051532	19.35	62.213	10.329	52372841.343909	12	361.0426	5.80217e-05	2.41012e-04
2024/01/22	02:01:00	ok	ok	360.8740	42.091	0.051532	19.34	62.190	10.317	54172284.585051	12	361.0364	5.80442e-05	2.78048e-04
2024/01/22	02:06:00	ok	ok	360.8700	42.089	0.051532	19.34	62.181	10.316	53924659.395588	12	361.0378	5.72177e-05	2.84740e-04
2024/01/22	02:11:00	ok	ok	360.8580	42.082	0.051532	19.34	62.210	10.321	53252763.231179	13	360.9872	5.82609e-05	2.36823e-04
2024/01/22	02:16:00	ok	ok	360.8440	42.080	0.051532	19.31	62.145	10.292	55745479.934507	12	354.9797	3.05564e-04	2.13697e-02
2024/01/22	02:21:00	ok	ok	360.8420	42.082	0.051532	19.34	62.190	10.317	54254709.319096	12	360.9766	5.89598e-05	2.44582e-04
2024/01/22	02:26:00	ok	ok	360.8320	42.081	0.051532	19.35	62.153	10.319	54358039.893420	13	360.9755	5.74169e-05	2.53917e-04
2024/01/22	02:31:00	ok	ok	360.8280	42.080	0.051532	19.37	62.164	10.331	53298050.054184	12	360.9396	5.87462e-05	2.42988e-04
2024/01/22	02:36:00	ok	ok	360.8000	42.074	0.051532	19.34	62.109	10.304	53280686.161699	13	360.9539	5.78033e-05	2.37836e-04
2024/01/22	02:41:00	--	ok	360.7940	42.072	0.051532	19.37	62.123	10.324	55443539.146953	13	360.9881	5.63414e-05	3.88973e-04
2024/01/22	02:41:07	ok	ok	361.0280	42.135	0.051544	19.35	62.100	10.310	57634223.725669	13	361.1343	6.03257e-05	2.67730e-04
2024/01/22	02:46:06	ok	ok	360.9880	42.122	0.051544	19.35	62.100	10.310	53349865.966313	13	361.1237	5.85177e-05	2.30760e-04
2024/01/22	02:51:06	ok	ok	360.9400	42.107	0.051544	19.24	62.235	10.263	53957212.451906	11	361.1404	5.73387e-05	3.64790e-04
2024/01/22	02:56:06	ok	ok	360.9140	42.109	0.051544	19.18	62.338	10.246	54783565.462515	13	361.0652	5.77624e-05	2.61854e-04
2024/01/22	03:01:06	ok	ok	360.8980	42.099	0.051544	19.17	62.336	10.238	53791157.176162	12	361.0482	5.77743e-05	2.74989e-04
2024/01/22	03:06:06	ok	ok	360.9000	42.093	0.051544	19.23	62.162	10.243	52628840.668341	12	361.0237	5.95844e-05	2.56338e-04
2024/01/22	03:11:06	ok	ok	360.8800	42.099	0.051544	19.24	62.116	10.244	51340830.420052	12	361.0536	5.80065e-05	3.12281e-04
2024/01/22	03:16:06	ok	ok	360.8860	42.100	0.051544	19.30	62.123	10.280	53064184.514396	14	361.0165	5.89936e-05	2.66553e-04
2024/01/22	03:21:06	ok	ok	360.8820	42.092	0.051544	19.30	62.123	10.280	53464189.787741	11	361.0042	5.92068e-05	2.66483e-04
2024/01/22	03:26:06	ok	ok	360.8860	42.097	0.051544	19.31	62.075	10.281	53684933.414850	11	361.0804	5.68913e-05	3.58781e-04
2024/01/22	03:31:06	ok	ok	360.8580	42.088	0.051544	19.29	62.121	10.272	54572041.778521	12	361.0075	5.95300e-05	2.88075e-04
2024/01/22	03:36:06	ok	ok	360.8480	42.086	0.051544	19.30	62.072	10.272	49582227.118244	13	360.9809	5.81729e-05	2.40005e-04
2024/01/22	03:41:06	ok	ok	360.8520	42.081	0.051544	19.31	62.104	10.285	54538704.475351	12	360.9780	5.98191e-05	2.50976e-04
2024/01/22	03:46:06	ok	ok	360.8300	42.080	0.051544	19.29	62.141	10.275	53562903.464751	13	360.9669	5.88381e-05	2.19277e-04
2024/01/22	03:51:06	ok	ok	360.8240	42.077	0.051544	19.25	62.145	10.257	53240907.238016	13	360.9606	5.85549e-05	2.38446e-04
2024/01/22	03:56:06	ok	ok	360.8040	42.074	0.051544	19.30	62.072	10.272	56200250.457375	13	360.9686	5.78574e-05	2.43936e-04
2024/01/22	04:01:06	ok	ok	360.8080	42.074	0.051544	19.31	62.104	10.285	53602611.379866	13	361.0334	5.65161e-05	4.98484e-04
2024/01/22	04:06:06	--	ok	360.7880	42.068	0.051544	19.30	62.072	10.272	53401914.770325	12	360.9328	5.75203e-05	2.57643e-04
2024/01/22	04:06:13	ok	ok	361.0080	42.122	0.051555	19.33	62.066	10.289	61193163.619494	12	361.1746	5.80079e-05	2.95042e-04
2024/01/22	04:11:12	ok	ok	360.9940	42.118	0.051555	19.31	62.075	10.281	56864882.466931	13	361.1562	5.79156e-05	2.57559e-04
2024/01/22	04:16:12	ok	ok	360.9840	42.117	0.051555	19.30	62.113	10.279	55059486.350507	12	361.0944	5.89814e-05	2.52878e-04
2024/01/22	04:21:12	ok	ok	360.9720	42.114	0.051555	19.30	62.153	10.285	56067305.929892	13	361.1031	5.96612e-05	2.72772e-04
2024/01/22	04:26:12	ok	ok	360.9540	42.112	0.051555	19.30	62.132	10.282	55698676.582283	13	361.1036	5.82373e-05	2.51594e-04
2024/01/22	04:31:12	ok	ok	360.9000	42.108	0.051555	19.20	62.260	10.242	57576461.255937	13	361.0602	5.80919e-05	2.81044e-04
2024/01/22	04:36:12	ok	ok	360.8800	42.096	0.051555	19.14	62.332	10.220	58959280.480136	6	360.7865	8.26014e-05	3.14808e-04
2024/01/22	04:41:12	ok	ok	360.8740	42.099	0.051555	19.13	62.249	10.198	56373362.117806	12	361.0446	5.77651e-05	2.78458e-04
2024/01/22	04:46:12	ok	ok	360.8680	42.099	0.051555	19.20	62.200	10.232	54347832.833681	13	361.0063	5.94023e-05	2.67781e-04
2024/01/22	04:51:12	ok	ok	360.8640	42.097	0.051555	19.20	62.098	10.215	55312089.538552	12	361.0104	5.91306e-05	2.70397e-04
2024/01/22	04:56:12	ok	ok	360.8620	42.095	0.051555	19.23	62.141	10.240	56860846.520462	11	360.9963	5.79460e-05	2.32479e-04
2024/01/22	05:01:12	ok	ok	360.8540	42.085	0.051555	19.24	62.072	10.237	54958606.457583	13	360.9795	5.88887e-05	2.42534e-04
2024/01/22	05:06:12	ok	ok	360.8420	42.088	0.051555	19.23	62.132	10.238	56084586.422231	12	360.9813	5.83038e-05	2.54734e-04
2024/01/22	05:11:12	ok	ok	360.8360	42.086	0.051555	19.23	62.113	10.235	57739873.406446	12	360.9977	5.72871e-05	2.93059e-04
2024/01/22	05:16:12	ok	ok	360.8240	42.082	0.051555	19.24	62.084	10.239	55828681.994636	13	360.9668	5.83893e-05	2.30867e-04
2024/01/22	05:21:12	ok	ok	360.8180	42.074	0.051555	19.25	62.136	10.255	58993093.873646	6	360.8277	7.56125e-05	3.07438e-04
2024/01/22	05:26:12	--	ok	360.7960	42.076	0.051555	19.21	62.112	10.225	59103058.701061	12	360.9574	5.80140e-05	2.49001e-04
2024/01/22	05:26:19	ok	ok	361.0200	42.137	0.051567	19.24	62.104	10.242	62070237.216217	12	361.1564	5.89205e-05	2.33657e-04
2024/01/22	05:31:18	ok	ok	361.0000	42.131	0.051567	19.23	62.173	10.245	55955970.942567	12	361.1298	5.84775e-05	2.38506e-04
2024/01/22	05:36:18	ok	ok	360.9600	42.119	0.051567	19.23	62.090	10.232	54280071.103227	13	361.1066	5.86895e-05	2.45497e-04
2024/01/22	05:41:18	ok	ok	360.9720	42.117	0.051567	19.24	62.104	10.242	55190683.415035	13	361.1369	5.78771e-05	2.87650e-04
2024/01/22	05:46:18	ok	ok	360.9320	42.109	0.051567	19.11	62.287	10.195	55319114.596454	13	361.0798	5.80335e-05	2.52675e-04
2024/01/22	05:51:18	ok	ok	360.8920	42.103	0.051567	19.06	62.370	10.175	57175489.961033	13	361.0379	5.76160e-05	2.46961e-04
2024/01/22	05:56:18	ok	ok	360.8480	42.095	0.051567	18.99	62.400	10.138	53997488.225409	13	361.0021	5.69851e-05	2.33660e-04
2024/01/22	06:01:18	ok	ok	360.8160	42.086	0.051567	18.91	62.359	10.088	56497338.244409	13	360.9816	5.79502e-05	2.45792e-04
2024/01/22	06:06:18	ok	ok	360.8040	42.083	0.051567	18.89	62.396	10.078	55964017.345082	13	360.9634	5.88229e-05	2.82872e-04
2024/01/22	06:11:18	ok	ok	360.8020	42.083	0.051567	18.90	62.306	10.072	56507018.848817	13	360.9665	5.80007e-05	2.90409e-04
2024/01/22	06:16:18	--	ok	360.7920	42.080	0.051567	18.94	62.292	10.095	54852778.571038	13	360.9296	5.85981e-05	2.33996e-04
2024/01/22	06:16:25	ok	ok	361.0200	42.134	0.051578	18.96	62.245	10.095	59547236.044765	13	361.1333	6.00475e-05	2.18594e-04
2024/01/22	06:21:24	ok	ok	360.9760	42.128	0.051578	18.93	62.228	10.077	54868495.091087	13	361.1238	5.87412e-05	2.29977e-04
2024/01/22	06:26:24	ok	ok	360.9700	42.122	0.051578	18.97	62.277	10.110	60043079.708894	13	361.1236	5.81037e-05	2.48059e-04
2024/01/22	06:31:24	ok	ok	360.9620	42.116	0.051578	18.91	62.246	10.070	53991069.992676	13	361.0883	5.87773e-05	2.33622e-04
2024/01/22	06:36:24	ok	ok	360.9360	42.112	0.051578	18.89	62.254	10.056	55987051.845459	13	361.0651	5.92947e-05	2.33280e-04
2024/01/22	06:41:24	ok	ok	360.9200	42.108	0.051578	18.87	62.263	10.049	56004432.949234	13	361.0909	5.75110e-05	2.95009e-04
2024/01/22	06:46:24	ok	ok	360.9040	42.103	0.051578	18.87	62.240	10.045	59523837.283543	13	361.0651	5.93390e-05	2.78307e-04
2024/01/22	06:51:24	ok	ok	360.8900	42.105	0.051578	18.84	62.226	10.026	55208673.981696	13	361.0280	5.86286e-05	2.37401e-04
2024/01/22	06:56:24	ok	ok	360.8740	42.098	0.051578	18.82	62.283	10.018	55064651.447703	13	361.0769	5.68586e-05	3.55672e-04
2024/01/22	07:01:24	ok	ok	360.8220	42.088	0.051578	18.68	62.475	9.966	57199278.594672	13	361.0331	5.70491e-05	4.28767e-04
2024/01/22	07:06:24	ok	ok	360.8060	42.086	0.051578	18.60	62.473	9.924	54508511.272184	12	360.9548	5.72527e-05	2.45289e-04
2024/01/22	07:11:24	--	ok	360.7680	42.074	0.051578	18.55	62.506	9.894	56563190.107006	13	360.9324	5.68452e-05	2.86368e-04
2024/01/22	07:11:31	ok	ok	361.0100	42.130	0.05159	18.55	62.475	9.890	59624999.591548	14	361.0885	6.20512e-05	2.85438e-04
2024/01/22	07:16:30	ok	ok	360.9740	42.132	0.05159	18.59	62.402	9.903	53822882.793748	13	361.1491	5.81536e-05	3.65428e-04
2024/01/22	07:21:30	ok	ok	360.9760	42.127	0.05159	18.63	62.327	9.918	54822951.314511	13	361.1696	5.78685e-05	3.92788e-04
2024/01/22	07:26:30	ok	ok	360.9440	42.120	0.05159	18.56	62.354	9.878	56673490.526045	13	361.1591	5.65072e-05	4.70053e-04
2024/01/22	07:31:30	ok	ok	360.9460	42.120	0.05159	18.59	62.332	9.892	56291867.532419	13	361.0800	5.90989e-05	2.65032e-04
2024/01/22	07:36:30	ok	ok	360.9240	42.114	0.05159	18.55	62.283	9.859	55350830.134359	13	361.0834	5.72366e-05	2.45826e-04
2024/01/22	07:41:30	ok	ok	360.9080	42.109	0.05159	18.58	62.278	9.876	54030108.160052	13	361.0707	5.76103e-05	2.70590e-04
2024/01/22	07:46:30	ok	ok	360.8940	42.104	0.05159	18.53	62.301	9.854	55188907.455801	13	361.0158	5.94282e-05	2.36243e-04
2024/01/22	07:51:30	ok	ok	360.8840	42.106	0.05159	18.52	62.309	9.846	55443416.292131	11	360.9961	5.99043e-05	2.77477e-04
2024/01/22	07:56:30	ok	ok	360.8520	42.090	0.05159	18.43	62.428	9.817	57932905.406878	5	360.7165	9.03084e-05	3.29616e-04
2024/01/22	08:01:30	ok	ok	360.8100	42.091	0.05159	18.36	62.519	9.789	55605134.691226	12	360.9593	5.88459e-05	2.63369e-04
2024/01/22	08:06:30	--	ok	360.7760	42.079	0.05159	18.29	62.567	9.757	58191903.322343	11	360.8788	6.01222e-05	2.35640e-04
2024/01/22	08:06:37	ok	ok	361.0080	42.143	0.051603	18.31	62.548	9.761	55662078.052355	13	361.1297	5.99007e-05	2.60185e-04
2024/01/22	08:11:36	ok	ok	360.9520	42.125	0.051603	18.25	62.510	9.723	51764900.583037	13	361.1205	5.85092e-05	2.80989e-04
2024/01/22	08:16:36	ok	ok	360.9440	42.127	0.051603	18.24	62.478	9.710	53828493.963037	13	361.1269	5.68738e-05	2.96082e-04
2024/01/22	08:21:36	ok	ok	360.9500	42.125	0.051603	18.28	62.383	9.720	50693116.196434	13	361.0879	5.82382e-05	2.12407e-04
2024/01/22	08:26:36	ok	ok	360.9360	42.125	0.051603	18.32	62.318	9.733	52424587.767700	11	361.0770	5.85702e-05	2.36841e-04
2024/01/22	08:31:36	ok	ok	360.9400	42.124	0.051603	18.32	62.318	9.733	51259745.784040	11	361.1228	5.65275e-05	2.46783e-04
2024/01/22	08:36:36	ok	ok	360.9180	42.115	0.051603	18.29	62.333	9.720	51662505.855645	11	361.1125	5.74302e-05	3.23581e-04
2024/01/22	08:41:36	ok	ok	360.9060	42.108	0.051603	18.28	62.242	9.698	53269182.932814	12	361.0146	5.87770e-05	2.40423e-04
2024/01/22	08:46:36	ok	ok	360.9040	42.111	0.051603	18.29	62.286	9.713	51885024.993202	12	361.0344	5.84231e-05	2.39130e-04
2024/01/22	08:51:36	ok	ok	360.8880	42.107	0.051603	18.26	62.361	9.707	51243280.572033	12	361.0612	5.72678e-05	3.24078e-04
2024/01/22	08:56:36	ok	ok	360.8820	42.107	0.051603	18.26	62.260	9.692	51710080.041351	13	360.9893	5.85448e-05	2.79014e-04
2024/01/22	09:01:36	ok	ok	360.8500	42.101	0.051603	18.26	62.269	9.693	51587785.692378	13	361.0211	5.69642e-05	3.04054e-04
2024/01/22	09:06:36	ok	ok	360.8360	42.092	0.051603	18.28	62.292	9.706	49335569.829722	13	360.9163	6.03273e-05	3.08401e-04
2024/01/22	09:11:36	ok	ok	360.8460	42.101	0.051603	18.26	62.281	9.695	52275339.227939	12	360.9791	5.72323e-05	2.94792e-04
2024/01/22	09:16:36	ok	ok	360.8220	42.087	0.051603	18.24	62.277	9.679	51054741.175484	12	360.9225	5.92276e-05	2.80867e-04
2024/01/22	09:21:36	ok	ok	360.8260	42.094	0.051603	18.26	62.251	9.690	52723868.700035	12	360.9299	5.88659e-05	2.74527e-04
2024/01/22	09:26:36	ok	ok	360.8100	42.092	0.051603	18.24	62.267	9.678	50673732.243825	13	360.8909	5.98832e-05	2.80820e-04
2024/01/22	09:31:36	ok	ok	360.8080	42.089	0.051603	18.22	62.295	9.673	49588499.222320	13	360.9139	5.86805e-05	2.62143e-04
2024/01/22	09:36:36	ok	ok	360.8060	42.083	0.051603	18.26	62.240	9.689	52019567.132373	13	360.9498	5.71663e-05	2.79108e-04
2024/01/22	09:41:36	ok	ok	360.8040	42.082	0.051603	18.26	62.219	9.685	50583698.725735	13	360.9213	5.78834e-05	2.47867e-04
2024/01/22	09:46:36	--	ok	360.7880	42.082	0.051603	18.28	62.200	9.692	52274783.768681	12	360.8339	6.03724e-05	2.85465e-04
2024/01/22	09:46:43	ok	ok	361.0120	42.130	0.051614	18.26	62.210	9.684	50662715.122768	12	361.1151	5.88460e-05	2.55874e-04
2024/01/22	09:51:42	ok	ok	360.9840	42.131	0.051614	18.25	62.196	9.674	50892212.565515	12	361.0397	6.03134e-05	2.71753e-04
2024/01/22	09:56:42	ok	ok	360.9960	42.127	0.051614	18.28	62.150	9.684	52725625.456398	13	361.1164	5.82534e-05	2.40640e-04
2024/01/22	10:01:42	ok	ok	360.9800	42.130	0.051614	18.29	62.194	9.698	50223503.460362	13	361.1186	5.74670e-05	2.49145e-04
2024/01/22	10:06:42	ok	ok	360.9800	42.123	0.051614	18.29	62.182	9.697	50507014.992187	13	361.0972	5.77053e-05	2.74819e-04
2024/01/22	10:11:42	ok	ok	360.9600	42.124	0.051614	18.29	62.164	9.694	51517585.174220	13	361.0991	5.78401e-05	2.78454e-04
2024/01/22	10:16:42	ok	ok	360.9660	42.121	0.051614	18.29	62.194	9.698	52112131.103624	13	361.0801	5.87918e-05	2.84798e-04
2024/01/22	10:21:42	ok	ok	360.9420	42.118	0.051614	18.26	62.181	9.679	51147405.827786	13	361.0605	5.84541e-05	2.36426e-04
2024/01/22	10:26:42	ok	ok	360.9520	42.119	0.051614	18.29	62.176	9.696	49638207.952661	13	361.0928	5.65378e-05	2.27383e-04
2024/01/22	10:31:42	ok	ok	360.9420	42.114	0.051614	18.29	62.203	9.700	50916612.005196	13	361.0741	5.78809e-05	2.39145e-04
2024/01/22	10:36:42	ok	ok	360.9280	42.109	0.051614	18.31	62.185	9.705	51108213.740997	13	361.0528	5.80379e-05	2.41058e-04
2024/01/22	10:41:42	ok	ok	360.9300	42.113	0.051614	18.31	62.217	9.710	49500514.005869	13	361.0166	5.93760e-05	3.00701e-04
2024/01/22	10:46:42	ok	ok	360.9240	42.109	0.051614	18.32	62.158	9.708	50491942.240524	13	361.0588	5.76251e-05	2.40501e-04
2024/01/22	10:51:42	ok	ok	360.9240	42.105	0.051614	18.33	62.139	9.714	48752730.611166	13	361.0446	5.72695e-05	2.30464e-04
2024/01/22	10:56:42	ok	ok	360.9100	42.106	0.051614	18.33	62.090	9.707	51015673.909723	13	361.0507	5.73990e-05	2.45793e-04
2024/01/22	11:01:42	ok	ok	360.9140	42.107	0.051614	18.36	62.164	9.734	50303084.084610	12	361.0047	5.87784e-05	2.59373e-04
2024/01/22	11:06:42	ok	ok	360.9000	42.102	0.051614	18.37	62.126	9.735	51985910.150064	13	361.0276	5.83783e-05	2.35052e-04
2024/01/22	11:11:42	ok	ok	360.9240	42.112	0.051614	18.42	62.061	9.750	50469922.957582	13	361.0495	5.74392e-05	2.61980e-04
2024/01/22	11:16:42	ok	ok	360.9100	42.106	0.051614	18.40	62.109	9.750	49639540.732225	12	360.9911	5.96233e-05	2.58697e-04
2024/01/22	11:21:42	ok	ok	360.9200	42.107	0.051614	18.46	62.077	9.777	50524657.638620	13	361.0549	5.80816e-05	2.38382e-04
2024/01/22	11:26:42	ok	ok	360.9080	42.107	0.051614	18.48	62.071	9.785	50685696.661557	13	361.0395	5.79347e-05	2.30792e-04
2024/01/22	11:31:42	ok	ok	360.9120	42.110	0.051614	18.49	62.081	9.795	51462441.203376	12	361.0004	5.88428e-05	2.39290e-04
2024/01/22	11:36:42	ok	ok	360.9120	42.102	0.051614	18.46	62.118	9.784	50660249.111335	13	360.9826	5.91534e-05	2.48200e-04
2024/01/22	11:41:42	ok	ok	360.8980	42.106	0.051614	18.49	62.103	9.798	51952961.868753	13	360.9851	5.86017e-05	2.42924e-04
2024/01/22	11:46:42	ok	ok	360.9040	42.107	0.051614	18.50	62.135	9.811	49887668.035845	13	361.0178	5.77548e-05	2.71106e-04
2024/01/22	11:51:42	ok	ok	360.8940	42.102	0.051614	18.53	62.089	9.821	49400145.762560	12	361.0162	5.79738e-05	2.21140e-04
2024/01/22	11:56:42	ok	ok	360.9060	42.102	0.051614	18.53	62.121	9.826	51764201.650307	14	360.9715	5.96591e-05	2.44539e-04
2024/01/22	12:01:42	ok	ok	360.8860	42.102	0.051614	18.55	62.103	9.831	52058683.043752	13	360.9874	5.84305e-05	2.41214e-04
2024/01/22	12:06:42	ok	ok	360.8880	42.101	0.051614	18.52	62.167	9.824	50413497.223921	13	361.0046	5.75515e-05	2.50258e-04
2024/01/22	12:11:42	ok	ok	360.8720	42.098	0.051614	18.56	62.123	9.842	50217208.272436	12	361.0048	5.81094e-05	2.66350e-04
2024/01/22	12:16:42	ok	ok	360.8820	42.095	0.051614	18.55	62.130	9.835	50428391.255986	12	360.9830	5.80768e-05	2.42101e-04
2024/01/22	12:21:42	ok	ok	360.8760	42.095	0.051614	18.58	62.126	9.851	50220337.514877	13	361.0237	5.68200e-05	2.44012e-04
2024/01/22	12:26:42	ok	ok	360.8520	42.092	0.051614	18.58	62.126	9.851	51082096.443310	12	360.9878	5.80267e-05	2.29978e-04
2024/01/22	12:31:42	ok	ok	360.8800	42.101	0.051614	18.63	62.104	9.882	50680931.100531	12	360.9305	6.00934e-05	2.56048e-04
2024/01/22	12:36:42	ok	ok	360.8660	42.095	0.051614	18.63	62.135	9.887	50827433.481190	13	360.9871	5.74566e-05	2.29275e-04
2024/01/22	12:41:42	ok	ok	360.8520	42.104	0.051614	18.62	62.103	9.873	51088625.657193	12	360.9956	5.78978e-05	2.41575e-04
2024/01/22	12:46:42	ok	ok	360.8660	42.094	0.051614	18.68	62.130	9.911	50054455.092579	13	360.9605	5.77319e-05	2.78080e-04
2024/01/22	12:51:42	ok	ok	360.8720	42.097	0.051614	18.68	62.100	9.907	51644598.891555	12	360.9723	5.78847e-05	2.41735e-04
2024/01/22	12:56:42	ok	ok	360.8520	42.095	0.051614	18.68	62.141	9.913	52280611.333817	12	360.9715	5.77135e-05	2.63995e-04
2024/01/22	13:01:42	ok	ok	360.8400	42.095	0.051614	18.65	62.167	9.900	52564822.580468	11	360.9368	5.83659e-05	2.63371e-04
2024/01/22	13:06:42	ok	ok	360.8560	42.099	0.051614	18.69	62.164	9.925	51577575.869079	12	360.9418	5.80087e-05	2.37304e-04
2024/01/22	13:11:42	ok	ok	360.8380	42.091	0.051614	18.69	62.123	9.918	52108325.086252	13	360.9345	5.81100e-05	2.33926e-04
2024/01/22	13:16:42	ok	ok	360.8420	42.092	0.051614	18.72	62.116	9.933	49891048.988337	14	360.9038	5.97437e-05	2.53111e-04
2024/01/22	13:21:42	ok	ok	360.8440	42.088	0.051614	18.75	62.181	9.960	52447523.504782	13	360.9663	5.71591e-05	2.43338e-04
2024/01/22	13:26:42	ok	ok	360.8280	42.083	0.051614	18.72	62.158	9.939	54236059.927290	14	360.8976	5.95484e-05	2.85466e-04
2024/01/22	13:31:42	ok	ok	360.8320	42.089	0.051614	18.76	62.144	9.962	52707697.883974	13	360.9029	5.93328e-05	2.76019e-04
2024/01/22	13:36:42	ok	ok	360.8240	42.089	0.051614	18.76	62.144	9.962	52341836.695113	13	360.9363	5.77069e-05	2.28104e-04
2024/01/22	13:41:42	ok	ok	360.8060	42.086	0.051614	18.78	62.145	9.972	51552323.709038	12	360.9322	5.74011e-05	2.47964e-04
2024/01/22	13:46:42	ok	ok	360.8040	42.083	0.051614	18.76	62.112	9.957	51313692.868835	12	360.9369	5.70759e-05	2.56798e-04
2024/01/22	13:51:42	ok	ok	360.8140	42.091	0.051614	18.82	62.141	9.995	49196781.650144	13	360.8903	5.87942e-05	2.66937e-04
2024/01/22	13:56:42	ok	ok	360.8040	42.087	0.051614	18.79	62.167	9.983	52369268.379725	13	360.9121	5.76716e-05	2.83154e-04
2024/01/22	14:01:42	--	ok	360.7960	42.086	0.051614	18.80	62.159	9.990	51363889.627443	13	360.9122	5.75805e-05	2.29133e-04
2024/01/22	14:01:49	ok	ok	361.0260	42.140	0.051625	18.86	62.158	10.023	54094649.913435	13	361.1412	5.75452e-05	2.49105e-04
2024/01/22	14:06:48	ok	ok	360.9860	42.128	0.051625	18.80	62.159	9.990	53853497.407719	12	361.1213	5.66271e-05	2.60732e-04
2024/01/22	14:11:48	ok	ok	360.9620	42.127	0.051625	18.80	62.181	9.993	54853998.196257	13	361.0930	5.73087e-05	2.40514e-04
2024/01/22	14:16:48	ok	ok	360.9740	42.129	0.051625	18.84	62.167	10.016	54778339.718103	13	361.1010	5.73169e-05	2.51653e-04
2024/01/22	14:21:48	ok	ok	360.9540	42.126	0.051625	18.83	62.194	10.013	55990193.220502	12	361.0595	5.81798e-05	2.56354e-04
2024/01/22	14:26:48	ok	ok	360.9480	42.120	0.051625	18.82	62.182	10.001	55389405.805936	13	361.0914	5.64591e-05	3.12154e-04
2024/01/22	14:31:48	ok	ok	360.9440	42.127	0.051625	18.82	62.191	10.003	54288218.514198	13	361.0763	5.73596e-05	2.73730e-04
2024/01/22	14:36:48	ok	ok	360.9260	42.121	0.051625	18.84	62.196	10.021	56217245.753319	12	361.1198	5.57548e-05	4.66398e-04
2024/01/22	14:41:48	ok	ok	360.9220	42.115	0.051625	18.83	62.255	10.023	55553641.348188	11	361.0248	5.85947e-05	2.69713e-04
2024/01/22	14:46:48	ok	ok	360.9220	42.118	0.051625	18.84	62.217	10.024	55510619.454034	13	361.0323	5.84075e-05	2.80567e-04
2024/01/22	14:51:48	ok	ok	360.9100	42.110	0.051625	18.83	62.245	10.021	55381827.741191	12	361.0062	5.84515e-05	2.36036e-04
2024/01/22	14:56:48	ok	ok	360.8940	42.111	0.051625	18.82	62.274	10.016	55066525.761380	13	360.9927	5.84998e-05	2.54195e-04
2024/01/22	15:01:48	ok	ok	360.8980	42.106	0.051625	18.83	62.264	10.024	56813739.216380	14	360.9357	6.04141e-05	2.91399e-04
2024/01/22	15:06:48	ok	ok	360.8920	42.111	0.051625	18.84	62.217	10.024	56094197.034728	15	360.9339	6.05532e-05	2.95280e-04
2024/01/22	15:11:48	ok	ok	360.8840	42.108	0.051625	18.87	62.251	10.047	56476562.127721	12	361.0423	5.52735e-05	2.68648e-04
2024/01/22	15:16:48	ok	ok	360.8660	42.105	0.051625	18.87	62.231	10.044	55984536.724602	12	361.0306	5.57229e-05	2.96677e-04
2024/01/22	15:21:48	ok	ok	360.8700	42.107	0.051625	18.83	62.264	10.024	55289101.909721	13	360.9652	5.81392e-05	2.56974e-04
2024/01/22	15:26:48	ok	ok	360.8520	42.095	0.051625	18.83	62.296	10.029	55429203.224863	13	360.9836	5.68569e-05	2.70353e-04
2024/01/22	15:31:48	ok	ok	360.8500	42.101	0.051625	18.84	62.287	10.036	57271559.592841	12	361.0263	5.45387e-05	2.96331e-04
2024/01/22	15:36:48	ok	ok	360.8240	42.095	0.051625	18.83	62.315	10.032	57081867.912043	12	360.9851	5.58721e-05	2.93486e-04
2024/01/22	15:41:48	ok	ok	360.8240	42.094	0.051625	18.84	62.306	10.039	58760111.113378	12	360.9262	5.85720e-05	2.56340e-04
2024/01/22	15:46:48	--	ok	360.7900	42.087	0.051625	18.78	62.327	10.001	56470475.541305	12	360.9075	5.77239e-05	2.30966e-04
2024/01/22	15:46:55	ok	ok	361.0740	42.152	0.051637	18.82	62.354	10.029	53995944.918405	15	361.1253	5.92439e-05	2.62876e-04
2024/01/22	15:51:54	ok	ok	360.9920	42.139	0.051637	18.76	62.405	10.004	55599159.048848	11	361.0644	5.92146e-05	2.65187e-04
2024/01/22	15:56:54	ok	ok	360.9420	42.123	0.051637	18.63	62.539	9.951	57653257.855077	13	361.0344	5.83554e-05	2.48193e-04
2024/01/22	16:01:54	ok	ok	360.9140	42.121	0.051637	18.59	62.580	9.931	56863647.132800	12	361.0864	5.62173e-05	2.61372e-04
2024/01/22	16:06:54	ok	ok	360.8860	42.114	0.051637	18.53	62.553	9.894	56552580.880599	13	361.0239	5.64941e-05	3.57521e-04
2024/01/22	16:11:54	ok	ok	360.8940	42.117	0.051637	18.59	62.451	9.911	57285901.180841	12	361.0269	5.74799e-05	2.49099e-04
2024/01/22	16:16:54	ok	ok	360.8860	42.113	0.051637	18.59	62.429	9.907	55421391.548832	12	361.0259	5.72394e-05	2.56607e-04
2024/01/22	16:21:54	ok	ok	360.8700	42.108	0.051637	18.59	62.441	9.909	54884627.777743	11	361.0006	5.70194e-05	2.48479e-04
2024/01/22	16:26:54	ok	ok	360.8680	42.105	0.051637	18.58	62.420	9.898	55068625.190422	11	361.0019	5.72468e-05	2.42274e-04
2024/01/22	16:31:54	ok	ok	360.8600	42.110	0.051637	18.58	62.400	9.895	56704988.495141	14	360.8907	6.14840e-05	3.34364e-04
2024/01/22	16:36:54	ok	ok	360.8560	42.106	0.051637	18.59	62.441	9.909	55749316.627227	12	361.0033	5.75234e-05	2.30036e-04
2024/01/22	16:41:54	ok	ok	360.8420	42.105	0.051637	18.56	62.425	9.889	56650609.088178	13	360.9630	5.73703e-05	2.08875e-04
2024/01/22	16:46:54	ok	ok	360.8300	42.096	0.051637	18.56	62.416	9.888	57265189.612207	13	360.9776	5.73338e-05	2.36561e-04
2024/01/22	16:51:54	ok	ok	360.8140	42.089	0.051637	18.56	62.387	9.883	55304259.419221	12	360.8847	6.03130e-05	2.76084e-04
2024/01/22	16:56:54	ok	ok	360.8080	42.096	0.051637	18.58	62.448	9.902	57275506.800887	11	360.9414	5.74705e-05	2.35019e-04
2024/01/22	17:01:54	--	ok	360.7860	42.087	0.051637	18.49	62.525	9.865	57967801.956781	11	360.9256	5.72614e-05	2.39456e-04
2024/01/22	17:02:01	ok	ok	361.0060	42.140	0.051649	18.55	62.506	9.894	57151381.111737	12	361.0500	6.28765e-05	3.04904e-04
2024/01/22	17:07:00	ok	ok	360.9520	42.128	0.051649	18.42	62.647	9.842	56398921.243666	12	361.0960	5.74246e-05	2.29581e-04
2024/01/22	17:12:00	ok	ok	360.9240	42.123	0.051649	18.37	62.681	9.822	57234302.947294	13	360.9627	6.13082e-05	3.56794e-04
2024/01/22	17:17:00	ok	ok	360.8920	42.118	0.051649	18.29	62.658	9.771	57353156.157704	14	360.9881	5.82360e-05	3.43770e-04
2024/01/22	17:22:00	ok	ok	360.8940	42.117	0.051649	18.32	62.593	9.776	55761447.416486	12	361.0211	5.90309e-05	2.47836e-04
2024/01/22	17:27:00	ok	ok	360.8860	42.117	0.051649	18.35	62.506	9.779	56960528.153749	12	361.0125	5.86010e-05	2.26606e-04
2024/01/22	17:32:00	ok	ok	360.8620	42.111	0.051649	18.31	62.539	9.760	59506191.291864	13	360.9976	5.72777e-05	3.17201e-04
2024/01/22	17:37:00	ok	ok	360.8620	42.111	0.051649	18.35	62.496	9.778	56619950.038899	12	360.9637	5.88674e-05	2.67008e-04
2024/01/22	17:42:00	ok	ok	360.8480	42.107	0.051649	18.33	62.535	9.776	55148770.611599	12	360.9289	5.92674e-05	2.52128e-04
2024/01/22	17:47:00	ok	ok	360.8460	42.103	0.051649	18.33	62.483	9.768	56682629.238786	12	361.0178	5.65732e-05	2.51712e-04
2024/01/22	17:52:00	ok	ok	360.8340	42.098	0.051649	18.32	62.480	9.758	56570659.328282	14	360.9024	6.11314e-05	2.73857e-04
2024/01/22	17:57:00	ok	ok	360.8120	42.094	0.051649	18.29	62.507	9.747	57906443.948669	12	360.9727	5.74740e-05	2.85564e-04
2024/01/22	18:02:00	--	ok	360.7980	42.097	0.051649	18.26	62.621	9.748	57267491.616930	12	360.9329	5.83330e-05	2.75705e-04
2024/01/22	18:02:07	ok	ok	361.0140	42.146	0.051659	18.24	62.589	9.728	57893582.132425	14	361.1104	5.83263e-05	4.25931e-04
2024/01/22	18:07:06	ok	ok	360.9560	42.130	0.051659	18.16	62.690	9.702	56282932.570758	12	361.0913	5.85879e-05	2.61229e-04
2024/01/22	18:12:06	ok	ok	360.9140	42.125	0.051659	18.09	62.708	9.665	55547455.548725	13	361.0379	5.83952e-05	2.44376e-04
2024/01/22	18:17:06	ok	ok	360.9000	42.122	0.051659	18.04	62.771	9.642	57330927.577578	12	361.0250	5.89381e-05	2.46938e-04
2024/01/22	18:22:06	ok	ok	360.8660	42.113	0.051659	18.01	62.716	9.617	56688867.174194	13	361.0291	5.77439e-05	2.47560e-04
2024/01/22	18:27:06	ok	ok	360.8800	42.116	0.051659	18.05	62.562	9.618	56357592.493111	13	361.0183	5.87982e-05	2.53864e-04
2024/01/22	18:32:06	ok	ok	360.8780	42.111	0.051659	18.09	62.538	9.638	56788675.689236	13	361.0108	5.79069e-05	2.26848e-04
2024/01/22	18:37:06	ok	ok	360.8720	42.115	0.051659	18.08	62.535	9.629	55957976.529176	13	360.9971	5.77977e-05	2.31886e-04
2024/01/22	18:42:06	ok	ok	360.8640	42.108	0.051659	18.08	62.556	9.632	56760801.164943	12	361.0043	5.77698e-05	2.57870e-04
2024/01/22	18:47:06	ok	ok	360.8580	42.104	0.051659	18.11	62.498	9.640	55897825.465285	13	361.0010	5.81551e-05	2.28305e-04
2024/01/22	18:52:06	ok	ok	360.8560	42.110	0.051659	18.08	62.574	9.635	56495130.511086	12	360.9959	5.83311e-05	2.40569e-04
2024/01/22	18:57:06	ok	ok	360.8440	42.100	0.051659	18.09	62.446	9.624	57632153.535915	13	360.9796	5.83172e-05	2.29307e-04
2024/01/22	19:02:06	ok	ok	360.8280	42.099	0.051659	18.07	62.483	9.613	56555821.641578	12	360.9483	5.93302e-05	2.30288e-04
2024/01/22	19:07:06	--	ok	360.7900	42.090	0.051659	18.00	62.634	9.597	57402831.256861	13	360.9346	5.80884e-05	2.45940e-04
2024/01/22	19:07:13	ok	ok	361.0180	42.142	0.051671	18.00	62.644	9.598	58973754.271899	12	361.1384	5.97633e-05	2.47583e-04
2024/01/22	19:12:12	ok	ok	360.9560	42.132	0.051671	17.89	62.699	9.549	57452047.524389	13	361.1030	5.84129e-05	2.55293e-04
2024/01/22	19:17:12	ok	ok	361.0460	42.160	0.051671	18.24	62.013	9.638	57772331.016989	12	361.1841	5.81782e-05	2.65029e-04
2024/01/22	19:22:12	ok	ok	361.1940	42.187	0.051671	18.69	61.334	9.792	58740080.712811	13	361.3243	5.81370e-05	3.11432e-04
2024/01/22	19:27:12	--	ok	361.2640	42.196	0.051671	18.94	61.219	9.921	59595130.693116	13	361.3866	5.89666e-05	2.39044e-04
2024/01/22	19:27:18	ok	ok	361.0680	42.149	0.051657	19.00	61.219	9.954	59939289.921306	12	361.1908	5.73779e-05	2.36655e-04
2024/01/22	19:32:18	ok	ok	361.1520	42.172	0.051657	19.29	60.945	10.077	57954856.863460	13	361.2791	5.84069e-05	2.37610e-04
2024/01/22	19:37:18	ok	ok	361.1900	42.172	0.051657	19.47	60.923	10.184	57653600.303587	13	361.3439	5.73863e-05	2.43351e-04
2024/01/22	19:42:18	--	ok	361.2740	42.187	0.051657	19.62	60.926	10.277	56316984.970316	13	361.3956	5.72650e-05	2.04832e-04
2024/01/22	19:42:24	ok	ok	361.0100	42.117	0.051642	19.67	60.912	10.300	55746431.230668	12	361.1025	5.90887e-05	2.42636e-04
2024/01/22	19:47:24	ok	ok	361.0080	42.115	0.051642	19.67	61.083	10.329	57320122.417633	13	361.1494	5.71725e-05	2.47006e-04
2024/01/22	19:52:24	ok	ok	361.0140	42.121	0.051642	19.72	61.161	10.377	55569533.955433	13	361.1652	5.64889e-05	2.70904e-04
2024/01/22	19:57:24	ok	ok	361.0800	42.128	0.051642	19.89	61.024	10.456	54712864.431756	12	361.2165	5.68130e-05	2.41028e-04
2024/01/22	20:02:24	ok	ok	361.0900	42.136	0.051642	19.89	61.115	10.471	54587944.319564	12	361.2001	5.77217e-05	2.35284e-04
2024/01/22	20:07:24	ok	ok	361.0700	42.124	0.051642	19.86	61.294	10.486	57655276.445801	12	361.1991	5.68957e-05	2.13094e-04
2024/01/22	20:12:24	ok	ok	361.0620	42.125	0.051642	19.81	61.480	10.483	56979711.510253	12	361.1818	5.81170e-05	2.26356e-04
2024/01/22	20:17:24	ok	ok	361.0500	42.124	0.051642	19.82	61.553	10.504	54155743.672452	13	361.1901	5.68471e-05	2.13526e-04
2024/01/22	20:22:24	ok	ok	361.0520	42.122	0.051642	19.84	61.514	10.505	56838672.204254	12	361.1610	5.83671e-05	2.31715e-04
2024/01/22	20:27:24	ok	ok	361.0700	42.134	0.051642	19.85	61.587	10.526	56159796.549190	12	361.1994	5.75337e-05	2.51342e-04
2024/01/22	20:32:24	ok	ok	361.0240	42.126	0.051642	19.79	61.650	10.502	55723492.892302	12	361.1760	5.64650e-05	2.40546e-04
2024/01/22	20:37:24	ok	ok	361.0360	42.135	0.051642	19.84	61.627	10.524	55160237.559269	12	361.1466	5.81995e-05	2.21769e-04
2024/01/22	20:42:24	ok	ok	361.0780	42.137	0.051642	19.96	61.370	10.560	56651323.450440	13	361.2071	5.71362e-05	2.54996e-04
2024/01/22	20:47:24	ok	ok	361.1020	42.135	0.051642	20.09	61.349	10.635	54882434.960963	11	361.2272	5.82815e-05	2.31910e-04
2024/01/22	20:52:24	ok	ok	361.1160	42.144	0.051642	20.12	61.453	10.672	53899180.584199	12	361.2051	5.87834e-05	2.30756e-04
2024/01/22	20:57:24	ok	ok	361.1140	42.140	0.051642	20.18	61.485	10.712	55323858.903192	11	361.2027	5.82184e-05	2.34301e-04
2024/01/22	21:02:24	ok	ok	361.1040	42.133	0.051642	20.18	61.462	10.708	53989335.573116	13	361.2241	5.79347e-05	2.46697e-04
2024/01/22	21:07:24	ok	ok	361.1160	42.137	0.051642	20.22	61.559	10.752	54586482.580721	12	361.2435	5.73184e-05	2.60647e-04
2024/01/22	21:12:24	ok	ok	361.1420	42.142	0.051642	20.29	61.500	10.785	54314641.366405	13	361.2812	5.67994e-05	2.54873e-04
2024/01/22	21:17:24	ok	ok	361.0680	42.131	0.051642	20.13	61.811	10.742	53077762.222078	11	361.1748	5.81175e-05	2.63279e-04
2024/01/22	21:22:24	ok	ok	361.0340	42.118	0.051642	20.04	61.929	10.701	54271709.632507	13	361.1780	5.62572e-05	2.49200e-04
2024/01/22	21:27:24	ok	ok	361.0100	42.112	0.051642	19.99	62.025	10.691	55351814.257756	12	361.1616	5.73284e-05	2.60942e-04
2024/01/22	21:32:24	ok	ok	360.9720	42.108	0.051642	19.98	61.961	10.671	55436543.889714	12	361.0863	5.82318e-05	2.37633e-04
2024/01/22	21:37:24	ok	ok	360.9780	42.110	0.051642	19.98	61.993	10.677	56138412.917031	12	361.0879	5.83802e-05	2.29330e-04
2024/01/22	21:42:24	ok	ok	360.9860	42.115	0.051642	20.01	61.814	10.664	52870293.434598	12	361.0933	5.78062e-05	2.28232e-04
2024/01/22	21:47:24	ok	ok	360.9820	42.110	0.051642	20.08	61.714	10.690	54762522.863886	12	361.1105	5.83679e-05	2.61976e-04
2024/01/22	21:52:24	ok	ok	360.9960	42.115	0.051642	20.15	61.752	10.740	53702667.139440	13	361.1040	5.92334e-05	2.46941e-04
2024/01/22	21:57:24	ok	ok	361.0220	42.117	0.051642	20.21	61.691	10.766	52510926.641304	12	361.1604	5.77931e-05	2.78828e-04
2024/01/22	22:02:24	ok	ok	361.0020	42.116	0.051642	20.22	61.743	10.784	53144201.772084	13	361.1228	5.87643e-05	2.32114e-04
2024/01/22	22:07:24	ok	ok	361.0140	42.110	0.051642	20.23	61.816	10.805	54391544.629772	11	361.1196	5.89420e-05	2.46428e-04
2024/01/22	22:12:24	ok	ok	361.0020	42.111	0.051642	20.28	61.761	10.822	54245487.090299	13	361.1139	5.82703e-05	2.51290e-04
2024/01/22	22:17:24	ok	ok	360.9440	42.097	0.051642	20.15	62.026	10.788	53474010.952689	12	361.0706	5.85114e-05	2.54404e-04
2024/01/22	22:22:24	ok	ok	360.9140	42.082	0.051642	20.08	62.139	10.764	53475507.805702	11	361.0199	5.81949e-05	2.31675e-04
2024/01/22	22:27:24	ok	ok	360.8920	42.079	0.051642	19.99	62.167	10.715	55194156.595151	12	361.0091	5.82815e-05	2.40490e-04
2024/01/22	22:32:24	ok	ok	360.8500	42.082	0.051642	19.88	62.342	10.673	54870986.389508	11	360.9475	5.89222e-05	2.58955e-04
2024/01/22	22:37:24	ok	ok	360.8180	42.068	0.051642	19.85	62.267	10.642	54999366.746577	12	360.9168	5.92101e-05	2.37304e-04
2024/01/22	22:42:24	ok	ok	360.8160	42.070	0.051642	19.86	62.219	10.644	53787963.936836	11	360.9297	5.74873e-05	2.38329e-04
2024/01/22	22:47:24	ok	ok	360.8080	42.069	0.051642	19.85	62.208	10.632	53585052.261767	12	360.9398	5.75058e-05	2.90475e-04
2024/01/22	22:52:24	--	ok	360.7860	42.063	0.051642	19.86	62.210	10.642	53573018.372835	12	360.8849	5.86310e-05	2.51868e-04
2024/01/22	22:52:31	ok	ok	361.0160	42.105	0.051653	19.85	62.208	10.632	53079886.505265	11	361.1199	5.93227e-05	2.29736e-04
2024/01/22	22:57:30	ok	ok	360.9480	42.101	0.051653	19.85	62.185	10.628	51093946.215001	13	361.0987	5.71899e-05	3.40150e-04
2024/01/22	23:02:30	ok	ok	360.9580	42.109	0.051653	19.82	62.213	10.616	49308977.523758	13	361.0691	5.76408e-05	2.31279e-04
2024/01/22	23:07:30	ok	ok	360.9720	42.108	0.051653	19.93	61.944	10.640	50614687.937969	13	361.1009	5.77387e-05	2.23108e-04
2024/01/22	23:12:30	ok	ok	360.9640	42.110	0.051653	20.01	62.036	10.702	54924418.507780	12	361.0831	5.87763e-05	2.68600e-04
2024/01/22	23:17:30	ok	ok	360.9760	42.104	0.051653	20.05	62.002	10.722	52346491.873089	12	361.0761	5.86815e-05	2.32032e-04
2024/01/22	23:22:30	ok	ok	360.9600	42.105	0.051653	20.04	61.961	10.706	53081682.802737	13	361.0963	5.68091e-05	2.49898e-04
2024/01/22	23:27:30	ok	ok	360.9780	42.103	0.051653	20.12	61.953	10.758	51452815.495157	12	361.0917	5.84120e-05	2.44184e-04
2024/01/22	23:32:30	ok	ok	360.9400	42.095	0.051653	20.07	62.057	10.741	52149290.566514	12	361.0623	5.70270e-05	2.81697e-04
2024/01/22	23:37:30	ok	ok	360.9200	42.095	0.051653	19.98	62.235	10.718	54235720.907848	13	361.0696	5.70003e-05	2.82746e-04
2024/01/22	23:42:30	ok	ok	360.8800	42.080	0.051653	19.91	62.397	10.701	52337240.459599	12	361.0062	5.75227e-05	2.37061e-04
2024/01/22	23:47:30	ok	ok	360.8260	42.084	0.051653	19.81	62.414	10.642	53902438.708930	12	360.9479	5.87283e-05	2.42072e-04
2024/01/22	23:52:30	ok	ok	360.8080	42.068	0.051653	19.78	62.501	10.639	52344623.002895	12	360.9248	5.77830e-05	2.46044e-04
2024/01/22	23:57:30	--	ok	360.7860	42.069	0.051653	19.72	62.512	10.606	52607492.338900	13	360.9007	5.69350e-05	2.28190e-04
2024/01/22	23:57:36	ok	ok	361.0400	42.111	0.051665	19.75	62.496	10.620	57720336.038190	11	361.1304	5.94477e-05	2.48761e-04
2024/01/23	00:02:36	ok	ok	360.9520	42.107	0.051665	19.68	62.506	10.578	58522182.238338	12	361.0825	5.75097e-05	2.31830e-04
2024/01/23	00:07:36	ok	ok	360.9880	42.116	0.051665	19.82	62.283	10.628	55045153.664502	12	361.0823	5.87882e-05	2.36326e-04
2024/01/23	00:12:36	ok	ok	360.9880	42.111	0.051665	19.84	62.274	10.635	57785669.581550	13	361.1300	5.60219e-05	2.54344e-04
2024/01/23	00:17:36	ok	ok	361.0200	42.119	0.051665	19.88	62.310	10.668	57599152.741540	13	361.1180	5.80068e-05	2.47707e-04
2024/01/23	00:22:36	ok	ok	360.9900	42.104	0.051665	19.89	62.313	10.677	56146434.180878	13	361.1234	5.75742e-05	2.66116e-04
2024/01/23	00:27:36	ok	ok	360.9840	42.112	0.051665	19.91	62.286	10.682	57638049.379690	13	361.1007	5.82278e-05	2.44464e-04
2024/01/23	00:32:36	ok	ok	360.9740	42.111	0.051665	19.88	62.332	10.671	55777668.393013	12	361.1027	5.64638e-05	2.42530e-04
2024/01/23	00:37:36	ok	ok	360.9280	42.096	0.051665	19.81	62.502	10.657	55270326.941472	12	361.0507	5.81992e-05	2.54852e-04
2024/01/23	00:42:36	ok	ok	360.8780	42.090	0.051665	19.71	62.611	10.613	56698560.049884	12	361.0022	5.73060e-05	2.68749e-04
2024/01/23	00:47:36	ok	ok	360.8280	42.070	0.051665	19.62	62.658	10.569	56945128.601395	13	360.9764	5.65726e-05	2.76379e-04
2024/01/23	00:52:36	ok	ok	360.8120	42.075	0.051665	19.61	62.647	10.557	58319967.507200	12	360.9446	5.76995e-05	2.60113e-04
2024/01/23	00:57:36	ok	ok	360.8020	42.074	0.051665	19.57	62.649	10.533	57895315.512239	13	360.9373	5.65797e-05	2.31438e-04
2024/01/23	01:02:36	--	ok	360.7840	42.068	0.051665	19.54	62.657	10.516	60474020.518672	12	360.8977	5.69587e-05	2.29335e-04
2024/01/23	01:02:42	ok	ok	361.0100	42.116	0.051677	19.54	62.615	10.509	56912615.543068	14	361.0538	5.99205e-05	2.55171e-04
2024/01/23	01:07:42	ok	ok	360.9520	42.098	0.051677	19.48	62.676	10.485	58462718.878120	13	361.0811	5.75293e-05	2.45875e-04
2024/01/23	01:12:42	ok	ok	360.9500	42.108	0.051677	19.54	62.585	10.504	56659853.955378	13	361.0575	5.74221e-05	2.31360e-04
2024/01/23	01:17:42	ok	ok	360.9620	42.113	0.051677	19.58	62.460	10.509	59074659.568244	12	361.1178	5.57814e-05	2.49058e-04
2024/01/23	01:22:42	ok	ok	360.9460	42.102	0.051677	19.62	62.425	10.530	60883052.079136	11	361.0610	5.81048e-05	2.44478e-04
2024/01/23	01:27:42	ok	ok	360.9640	42.110	0.051677	19.68	62.393	10.559	57700677.227141	13	361.0919	5.65165e-05	2.43892e-04
2024/01/23	01:32:42	ok	ok	360.9660	42.110	0.051677	19.69	62.446	10.576	58128618.389083	13	361.1032	5.64366e-05	2.36725e-04
2024/01/23	01:37:42	ok	ok	360.9560	42.111	0.051677	19.67	62.493	10.568	58253739.281064	13	361.0950	5.68283e-05	2.51478e-04
2024/01/23	01:42:42	ok	ok	360.9280	42.096	0.051677	19.67	62.473	10.564	59372074.449082	12	361.0755	5.61300e-05	2.62130e-04
2024/01/23	01:47:42	ok	ok	360.8920	42.088	0.051677	19.55	62.739	10.538	60218781.621332	13	361.0175	5.71712e-05	2.50264e-04
2024/01/23	01:52:42	ok	ok	360.8480	42.075	0.051677	19.47	62.766	10.492	59377811.724745	13	360.9660	5.70145e-05	2.24329e-04
2024/01/23	01:57:42	ok	ok	360.8240	42.067	0.051677	19.44	62.744	10.470	58411180.422071	12	360.9807	5.55593e-05	2.94316e-04
2024/01/23	02:02:42	--	ok	360.7940	42.069	0.051677	19.38	62.805	10.445	61747055.382195	13	360.9237	5.73730e-05	2.37769e-04
2024/01/23	02:02:49	ok	ok	361.0360	42.122	0.051688	19.40	62.727	10.441	58797898.845857	14	361.0803	6.05072e-05	2.60094e-04
2024/01/23	02:07:48	ok	ok	360.9720	42.113	0.051688	19.34	62.757	10.411	58584776.287754	11	361.1037	5.64574e-05	2.87341e-04
2024/01/23	02:12:48	ok	ok	360.9740	42.116	0.051688	19.44	62.579	10.442	58955035.634254	13	361.1025	5.69816e-05	2.32758e-04
2024/01/23	02:17:48	ok	ok	360.9760	42.119	0.051688	19.47	62.493	10.446	59366201.037336	14	361.0842	5.56328e-05	5.13754e-04
2024/01/23	02:22:48	ok	ok	360.9700	42.115	0.051688	19.48	62.515	10.458	59560734.718852	13	361.1073	5.69441e-05	2.48976e-04
2024/01/23	02:27:48	ok	ok	360.9760	42.111	0.051688	19.55	62.464	10.492	58799028.255616	13	361.1245	5.63387e-05	2.56451e-04
2024/01/23	02:32:48	ok	ok	360.9680	42.112	0.051688	19.55	62.484	10.495	59332756.867272	12	361.0815	5.76038e-05	2.32266e-04
2024/01/23	02:37:48	ok	ok	360.9620	42.104	0.051688	19.54	62.535	10.496	59285388.783136	13	361.0883	5.71818e-05	2.47239e-04
2024/01/23	02:42:48	ok	ok	360.9300	42.101	0.051688	19.47	62.686	10.478	58675406.166465	13	361.0831	5.55885e-05	3.06640e-04
2024/01/23	02:47:48	ok	ok	360.8620	42.079	0.051688	19.37	62.782	10.434	59663468.296029	13	360.9766	5.74318e-05	2.47173e-04
2024/01/23	02:52:48	ok	ok	360.8560	42.080	0.051688	19.31	62.782	10.398	59204423.767805	13	360.9912	5.66625e-05	2.49818e-04
2024/01/23	02:57:48	ok	ok	360.8560	42.090	0.051688	19.33	62.785	10.408	60017776.220307	11	360.9593	5.77827e-05	2.51517e-04
2024/01/23	03:02:48	ok	ok	360.8180	42.073	0.051688	19.27	62.867	10.386	59463039.193133	13	360.9490	5.63421e-05	2.45458e-04
2024/01/23	03:07:48	ok	ok	360.8060	42.069	0.051688	19.24	62.863	10.367	60301265.681719	13	360.9231	5.67911e-05	2.47222e-04
2024/01/23	03:12:48	--	ok	360.7640	42.064	0.051688	19.20	62.837	10.337	61023183.552892	12	360.8995	5.70990e-05	2.11856e-04
2024/01/23	03:12:55	ok	ok	361.0640	42.127	0.051701	19.24	62.873	10.369	57567515.956578	12	361.1643	5.78066e-05	2.04736e-04
2024/01/23	03:17:54	ok	ok	360.9940	42.121	0.051701	19.18	62.814	10.325	58675368.318018	12	361.1385	5.68781e-05	2.59709e-04
2024/01/23	03:22:54	ok	ok	360.9840	42.118	0.051701	19.18	62.855	10.331	59686833.101333	13	361.1143	5.69813e-05	2.54789e-04
2024/01/23	03:27:54	ok	ok	360.9900	42.117	0.051701	19.25	62.675	10.344	59377352.387279	13	361.1104	5.72964e-05	2.33789e-04
2024/01/23	03:32:54	ok	ok	361.0120	42.125	0.051701	19.35	62.588	10.392	60245808.150924	13	361.1409	5.63961e-05	2.36385e-04
2024/01/23	03:37:54	ok	ok	361.0060	42.117	0.051701	19.38	62.510	10.397	61012363.779607	13	361.1280	5.69809e-05	2.33831e-04
2024/01/23	03:42:54	ok	ok	360.9940	42.113	0.051701	19.40	62.502	10.403	60749123.524745	13	361.1176	5.72507e-05	2.25036e-04
2024/01/23	03:47:54	ok	ok	361.0020	42.113	0.051701	19.45	62.470	10.432	60600371.181095	11	361.1546	5.61747e-05	2.97325e-04
2024/01/23	03:52:54	ok	ok	360.9940	42.110	0.051701	19.43	62.478	10.417	61269328.249505	12	361.1959	5.39192e-05	4.19459e-04
2024/01/23	03:57:54	ok	ok	361.0020	42.111	0.051701	19.45	62.521	10.441	58100886.073162	13	361.1507	5.63502e-05	2.70644e-04
2024/01/23	04:02:54	ok	ok	360.9360	42.099	0.051701	19.31	62.826	10.405	59272505.716223	13	361.0604	5.70214e-05	2.30668e-04
2024/01/23	04:07:54	ok	ok	360.9040	42.098	0.051701	19.24	62.794	10.356	60561099.348883	13	361.0408	5.64299e-05	2.62209e-04
2024/01/23	04:12:54	ok	ok	360.8800	42.086	0.051701	19.20	62.849	10.339	59733933.585294	11	360.9996	5.76363e-05	2.30035e-04
2024/01/23	04:17:54	ok	ok	360.8620	42.088	0.051701	19.14	62.919	10.316	59706380.784176	12	360.9957	5.73200e-05	2.41008e-04
2024/01/23	04:22:54	ok	ok	360.8320	42.074	0.051701	19.11	62.844	10.286	59845131.883292	13	360.9733	5.68933e-05	2.27585e-04
2024/01/23	04:27:54	ok	ok	360.8460	42.084	0.051701	19.21	62.707	10.323	59739573.932716	12	360.9512	5.82732e-05	2.22401e-04
2024/01/23	04:32:54	ok	ok	360.8780	42.089	0.051701	19.27	62.597	10.341	59114823.637760	12	360.9834	5.73481e-05	2.24806e-04
2024/01/23	04:37:54	ok	ok	360.8640	42.088	0.051701	19.34	62.585	10.383	60577984.356996	13	360.9888	5.70833e-05	2.27296e-04
2024/01/23	04:42:54	ok	ok	360.8560	42.077	0.051701	19.31	62.560	10.361	61568591.242088	12	361.0264	5.52474e-05	3.03538e-04
2024/01/23	04:47:54	ok	ok	360.8700	42.078	0.051701	19.35	62.538	10.383	59965045.281119	13	361.0338	5.62232e-05	2.59847e-04
2024/01/23	04:52:54	ok	ok	360.8800	42.082	0.051701	19.38	62.510	10.397	60227432.211852	13	361.0123	5.71053e-05	2.53522e-04
2024/01/23	04:57:54	ok	ok	360.8240	42.070	0.051701	19.24	62.823	10.360	61383055.982422	12	360.9907	5.60294e-05	2.87815e-04
2024/01/23	05:02:54	--	ok	360.7600	42.061	0.051701	19.11	62.855	10.288	63448874.030833	13	360.8866	5.73260e-05	2.12782e-04
2024/01/23	05:03:01	ok	ok	361.0300	42.117	0.051714	19.14	62.890	10.311	61331461.771060	12	361.1406	5.80815e-05	2.17702e-04
2024/01/23	05:08:00	ok	ok	360.9740	42.111	0.051714	19.07	62.979	10.284	59691530.789874	13	361.1686	5.57168e-05	4.24030e-04
2024/01/23	05:13:00	ok	ok	360.9380	42.105	0.051714	19.01	62.919	10.238	57935088.106428	13	361.0651	5.68689e-05	2.35746e-04
2024/01/23	05:18:00	ok	ok	360.9180	42.098	0.051714	19.00	62.908	10.229	59079646.141932	12	361.0530	5.67979e-05	2.71210e-04
2024/01/23	05:23:00	ok	ok	360.9020	42.097	0.051714	18.93	62.918	10.188	61985598.582696	11	361.0150	5.82315e-05	2.35561e-04
2024/01/23	05:28:00	ok	ok	360.8800	42.088	0.051714	18.93	62.908	10.187	61195401.376428	12	361.0511	5.54314e-05	2.86236e-04
2024/01/23	05:33:00	ok	ok	360.9000	42.095	0.051714	19.06	62.734	10.234	59247890.216676	13	361.0487	5.72797e-05	2.48608e-04
2024/01/23	05:38:00	ok	ok	360.9140	42.096	0.051714	19.10	62.658	10.247	57938451.237851	13	361.0455	5.70766e-05	2.46353e-04
2024/01/23	05:43:00	ok	ok	360.9120	42.098	0.051714	19.14	62.644	10.271	62584730.712807	14	360.9175	6.16372e-05	4.06888e-04
2024/01/23	05:48:00	ok	ok	360.9080	42.085	0.051714	19.14	62.597	10.263	62488796.614157	12	361.0469	5.83438e-05	2.40223e-04
2024/01/23	05:53:00	ok	ok	360.8880	42.081	0.051714	19.13	62.615	10.258	57987258.438570	13	361.0222	5.73231e-05	2.16916e-04
2024/01/23	05:58:00	ok	ok	360.8540	42.073	0.051714	19.04	62.844	10.244	57689243.951406	13	360.9930	5.72175e-05	2.48727e-04
2024/01/23	06:03:00	ok	ok	360.8240	42.072	0.051714	18.96	62.901	10.202	61617128.812557	13	360.9952	5.65386e-05	3.03121e-04
2024/01/23	06:08:00	--	ok	360.7780	42.062	0.051714	18.86	63.006	10.159	61092819.199396	12	360.9294	5.72513e-05	3.02928e-04
2024/01/23	06:08:06	ok	ok	361.0180	42.118	0.051727	18.86	63.018	10.161	64174826.952723	14	361.0791	6.01718e-05	2.45504e-04
2024/01/23	06:13:06	ok	ok	360.9580	42.112	0.051727	18.78	63.037	10.115	62530943.328688	13	361.1133	5.69893e-05	2.69946e-04
2024/01/23	06:18:06	ok	ok	360.9520	42.111	0.051727	18.76	62.992	10.098	61400220.021538	13	361.1374	5.55635e-05	3.37795e-04
2024/01/23	06:23:06	ok	ok	360.9300	42.102	0.051727	18.70	63.024	10.070	60581188.688542	12	361.0253	5.82811e-05	2.26753e-04
2024/01/23	06:28:06	ok	ok	360.9060	42.098	0.051727	18.72	62.936	10.064	58635991.527776	13	361.0846	5.60920e-05	3.41745e-04
2024/01/23	06:33:06	ok	ok	360.8800	42.093	0.051727	18.66	62.968	10.036	58981284.923936	13	361.0318	5.71814e-05	2.66122e-04
2024/01/23	06:38:06	ok	ok	360.8820	42.089	0.051727	18.68	62.878	10.031	60118767.104310	13	361.0974	5.48504e-05	4.34709e-04
2024/01/23	06:43:06	ok	ok	360.9140	42.097	0.051727	18.78	62.731	10.066	61457468.805661	12	361.0192	5.85099e-05	2.20948e-04
2024/01/23	06:48:06	ok	ok	360.9080	42.093	0.051727	18.86	62.693	10.109	59580216.264218	13	361.0788	5.58744e-05	3.48304e-04
2024/01/23	06:53:06	ok	ok	360.9140	42.096	0.051727	18.89	62.676	10.124	60470052.220149	11	361.0078	5.90975e-05	2.34890e-04
2024/01/23	06:58:06	ok	ok	360.9120	42.097	0.051727	18.91	62.621	10.131	61571528.724532	12	361.0214	5.84727e-05	2.33007e-04
2024/01/23	07:03:06	ok	ok	360.9100	42.098	0.051727	18.94	62.635	10.151	60973916.830600	13	361.0516	5.63105e-05	2.38844e-04
2024/01/23	07:08:06	ok	ok	360.8960	42.096	0.051727	18.91	62.672	10.139	62950625.771887	12	361.0133	5.80983e-05	2.21804e-04
2024/01/23	07:13:06	ok	ok	360.8620	42.083	0.051727	18.86	62.846	10.134	61774720.527654	13	361.0071	5.62111e-05	2.62392e-04
2024/01/23	07:18:06	ok	ok	360.8220	42.071	0.051727	18.70	62.904	10.051	60425047.242205	11	360.9321	5.79261e-05	2.32578e-04
2024/01/23	07:23:06	ok	ok	360.8000	42.071	0.051727	18.69	62.951	10.050	61269411.342450	13	360.9337	5.75694e-05	2.83058e-04
2024/01/23	07:28:06	--	ok	360.7860	42.063	0.051727	18.66	62.956	10.034	58867901.437106	13	360.9791	5.55574e-05	4.11595e-04
2024/01/23	07:28:13	ok	ok	361.0240	42.116	0.051738	18.68	62.959	10.044	58645449.308516	13	361.0865	6.01120e-05	2.58201e-04
2024/01/23	07:33:12	ok	ok	360.9780	42.111	0.051738	18.69	62.869	10.037	60546869.251653	14	361.0253	6.04656e-05	3.28829e-04
2024/01/23	07:38:12	ok	ok	361.0040	42.112	0.051738	18.78	62.672	10.056	57446026.724796	12	361.1426	5.82367e-05	2.45601e-04
2024/01/23	07:43:12	ok	ok	361.0120	42.121	0.051738	18.84	62.611	10.088	60305544.965623	12	361.1608	5.67192e-05	2.52202e-04
2024/01/23	07:48:12	ok	ok	361.0120	42.117	0.051738	18.90	62.629	10.124	58751283.320829	12	361.1397	5.75150e-05	2.25428e-04
2024/01/23	07:53:12	ok	ok	360.9900	42.114	0.051738	18.84	62.744	10.109	60779944.234555	12	361.1123	5.81719e-05	2.45208e-04
2024/01/23	07:58:12	ok	ok	361.0040	42.121	0.051738	18.90	62.629	10.124	57767753.335996	12	361.1538	5.63345e-05	2.64562e-04
2024/01/23	08:03:12	ok	ok	361.0120	42.120	0.051738	18.96	62.667	10.164	58232975.210675	13	361.1529	5.62013e-05	2.23401e-04
2024/01/23	08:08:12	ok	ok	360.9860	42.111	0.051738	18.89	62.780	10.141	59151823.053495	12	361.1775	5.58225e-05	3.87400e-04
2024/01/23	08:13:12	ok	ok	360.9440	42.103	0.051738	18.75	62.901	10.076	59473418.831276	13	361.0651	5.70736e-05	2.14046e-04
2024/01/23	08:18:12	ok	ok	360.9240	42.103	0.051738	18.76	62.892	10.082	59977174.443544	13	361.0658	5.69720e-05	2.24473e-04
2024/01/23	08:23:12	ok	ok	360.9000	42.097	0.051738	18.69	62.940	10.049	60538442.064577	12	361.0244	5.76845e-05	2.28080e-04
2024/01/23	08:28:12	ok	ok	360.9260	42.106	0.051738	18.80	62.686	10.074	60981873.067881	13	361.0610	5.68173e-05	2.28992e-04
2024/01/23	08:33:12	ok	ok	360.9340	42.099	0.051738	18.91	62.589	10.126	59154335.159001	13	361.0550	5.71660e-05	2.15547e-04
2024/01/23	08:38:12	ok	ok	360.9540	42.110	0.051738	18.96	62.617	10.156	61438837.412532	14	361.0198	5.90173e-05	2.41994e-04
2024/01/23	08:43:12	ok	ok	360.9640	42.108	0.051738	18.99	62.621	10.174	61433528.335029	12	361.1058	5.70364e-05	2.36434e-04
2024/01/23	08:48:12	ok	ok	360.9600	42.107	0.051738	19.03	62.608	10.197	56924523.186593	12	361.0689	5.77439e-05	2.14278e-04
2024/01/23	08:53:12	ok	ok	360.9580	42.099	0.051738	19.03	62.620	10.199	59111902.521886	11	361.0568	5.84365e-05	2.39689e-04
2024/01/23	08:58:12	ok	ok	360.9700	42.106	0.051738	19.06	62.634	10.218	59328994.969697	13	360.9931	6.05229e-05	3.74338e-04
2024/01/23	09:03:12	ok	ok	360.9320	42.097	0.051738	19.00	62.644	10.186	58818775.565291	13	361.0422	5.73369e-05	2.24329e-04
2024/01/23	09:08:12	ok	ok	360.9040	42.095	0.051738	18.90	62.924	10.172	56396759.653813	13	361.0027	5.76700e-05	2.32057e-04
2024/01/23	09:13:12	ok	ok	360.8680	42.088	0.051738	18.87	62.849	10.144	58900932.504019	13	360.9736	5.76072e-05	2.31779e-04
2024/01/23	09:18:12	ok	ok	360.8480	42.079	0.051738	18.80	62.918	10.112	61547777.835500	13	360.9635	5.78082e-05	2.21943e-04
2024/01/23	09:23:12	ok	ok	360.8940	42.094	0.051738	19.01	62.676	10.199	61045800.645910	13	361.0243	5.71343e-05	2.52015e-04
2024/01/23	09:28:12	ok	ok	360.8860	42.089	0.051738	19.04	62.652	10.213	61874470.385097	12	360.9874	5.79908e-05	2.39858e-04
2024/01/23	09:33:12	ok	ok	360.8880	42.087	0.051738	19.06	62.593	10.211	59536004.054570	13	361.0012	5.71534e-05	2.21684e-04
2024/01/23	09:38:12	ok	ok	360.9260	42.094	0.051738	19.13	62.594	10.255	61650131.630278	12	361.0580	5.65050e-05	2.49109e-04
2024/01/23	09:43:12	ok	ok	360.9200	42.097	0.051738	19.15	62.608	10.273	60373665.090713	12	361.0350	5.71044e-05	2.20368e-04
2024/01/23	09:48:12	ok	ok	360.9040	42.100	0.051738	19.15	62.647	10.280	59855227.901517	12	361.0240	5.80900e-05	2.42910e-04
2024/01/23	09:53:12	ok	ok	360.8980	42.089	0.051738	19.15	62.547	10.263	59578848.797335	13	360.9867	5.81318e-05	2.27345e-04
2024/01/23	09:58:12	ok	ok	360.9140	42.092	0.051738	19.21	62.588	10.304	61098835.999504	14	360.9583	6.00508e-05	2.89599e-04
2024/01/23	10:03:12	ok	ok	360.9100	42.095	0.051738	19.27	62.544	10.332	61149566.557217	11	361.0151	5.70731e-05	2.34491e-04
2024/01/23	10:08:12	ok	ok	360.8980	42.089	0.051738	19.27	62.597	10.341	59890142.593472	12	361.0016	5.78769e-05	2.29406e-04
2024/01/23	10:13:12	ok	ok	360.8740	42.087	0.051738	19.14	62.799	10.296	58682995.064720	12	360.9559	5.79737e-05	2.19386e-04
2024/01/23	10:18:12	ok	ok	360.8340	42.070	0.051738	19.06	62.959	10.271	59030188.279419	12	360.9306	5.73988e-05	2.28466e-04
2024/01/23	10:23:12	ok	ok	360.8240	42.074	0.051738	19.01	62.951	10.244	58495341.233101	12	360.9086	5.84950e-05	2.38825e-04
2024/01/23	10:28:12	--	ok	360.7880	42.069	0.051738	18.99	62.937	10.225	59589062.748274	13	360.9265	5.64245e-05	2.22605e-04
2024/01/23	10:28:19	ok	ok	361.0320	42.120	0.051749	18.99	62.977	10.232	59711719.592800	13	361.0951	5.91429e-05	2.33716e-04
2024/01/23	10:33:18	ok	ok	361.0180	42.129	0.051749	19.11	62.722	10.266	60028086.630964	13	361.1105	5.81943e-05	2.06514e-04
2024/01/23	10:38:18	ok	ok	361.0500	42.136	0.051749	19.24	62.611	10.325	61214724.338872	13	361.1415	5.78792e-05	2.19827e-04
2024/01/23	10:43:18	ok	ok	361.0520	42.132	0.051749	19.27	62.625	10.345	56891064.695473	14	361.1081	5.85371e-05	2.24763e-04
2024/01/23	10:48:18	ok	ok	361.0600	42.128	0.051749	19.30	62.620	10.363	58949033.495446	12	361.1917	5.71824e-05	2.10285e-04
2024/01/23	10:53:18	ok	ok	361.0660	42.134	0.051749	19.34	62.615	10.388	58798451.675096	13	361.2025	5.67641e-05	2.45000e-04
2024/01/23	10:58:18	ok	ok	361.0680	42.128	0.051749	19.38	62.602	10.412	61279601.223575	12	361.1883	5.77460e-05	2.19412e-04
2024/01/23	11:03:18	ok	ok	361.0680	42.127	0.051749	19.40	62.625	10.424	58370138.981932	13	361.1941	5.67465e-05	2.25495e-04
2024/01/23	11:08:18	ok	ok	361.0800	42.131	0.051749	19.44	62.611	10.448	59150313.140129	12	361.1937	5.75980e-05	2.27199e-04
2024/01/23	11:13:18	ok	ok	361.0540	42.132	0.051749	19.47	62.594	10.463	60957503.289343	12	361.1846	5.64557e-05	2.22601e-04
2024/01/23	11:18:18	ok	ok	361.0760	42.134	0.051749	19.48	62.585	10.470	59195521.559577	11	361.1945	5.73660e-05	2.23656e-04
2024/01/23	11:23:18	ok	ok	361.0660	42.125	0.051749	19.48	62.698	10.488	57542150.993347	12	361.1464	5.83562e-05	2.31227e-04
2024/01/23	11:28:18	ok	ok	361.0380	42.125	0.051749	19.44	62.794	10.478	61308638.431475	13	361.1676	5.71370e-05	2.23595e-04
2024/01/23	11:33:18	ok	ok	361.0120	42.119	0.051749	19.38	62.927	10.466	58260975.843564	13	361.1358	5.72229e-05	2.09013e-04
2024/01/23	11:38:18	ok	ok	360.9900	42.112	0.051749	19.38	62.876	10.457	60568299.352689	12	361.1423	5.68561e-05	2.24600e-04
2024/01/23	11:43:18	ok	ok	360.9680	42.115	0.051749	19.31	62.896	10.416	58794602.853064	13	361.1004	5.69351e-05	2.18005e-04
2024/01/23	11:48:18	ok	ok	360.9720	42.119	0.051749	19.34	62.940	10.442	58704532.352190	11	361.1120	5.61085e-05	2.69404e-04
2024/01/23	11:53:18	ok	ok	361.0040	42.124	0.051749	19.50	62.679	10.494	60308001.099414	13	361.1197	5.72388e-05	2.48382e-04
2024/01/23	11:58:18	ok	ok	361.0100	42.117	0.051749	19.54	62.594	10.506	59675254.084858	13	361.1525	5.72362e-05	2.41290e-04
2024/01/23	12:03:18	ok	ok	361.0240	42.126	0.051749	19.58	62.643	10.540	59281613.034580	11	361.1743	5.60934e-05	3.00508e-04
2024/01/23	12:08:18	ok	ok	361.0260	42.121	0.051749	19.65	62.654	10.585	58813672.435920	12	361.1619	5.61514e-05	1.97054e-04
2024/01/23	12:13:18	ok	ok	361.0400	42.124	0.051749	19.68	62.597	10.594	57459479.314690	12	361.1773	5.61044e-05	2.35528e-04
2024/01/23	12:18:18	ok	ok	361.0520	42.128	0.051749	19.77	62.599	10.647	58882926.629392	13	361.1818	5.67233e-05	2.26310e-04
2024/01/23	12:23:18	ok	ok	361.0660	42.129	0.051749	19.78	62.602	10.656	56485097.740974	13	361.1881	5.67449e-05	2.34622e-04
2024/01/23	12:28:18	ok	ok	361.0500	42.124	0.051749	19.81	62.635	10.680	57162443.334666	13	361.1722	5.59121e-05	2.25284e-04
2024/01/23	12:33:18	ok	ok	361.0500	42.126	0.051749	19.81	62.647	10.682	57481012.318861	13	361.1654	5.75675e-05	2.41769e-04
2024/01/23	12:38:18	ok	ok	361.0760	42.128	0.051749	19.92	62.571	10.739	58722741.653386	12	361.1993	5.67160e-05	2.53959e-04
2024/01/23	12:43:18	ok	ok	361.0640	42.132	0.051749	19.93	62.626	10.757	58985089.418828	12	361.1899	5.57645e-05	2.54411e-04
2024/01/23	12:48:18	ok	ok	361.0700	42.130	0.051749	19.95	62.657	10.771	59185377.875796	13	361.1793	5.79744e-05	2.29027e-04
2024/01/23	12:53:18	ok	ok	361.0600	42.123	0.051749	19.98	62.681	10.795	58147499.550604	13	361.1819	5.80142e-05	2.48055e-04
2024/01/23	12:58:18	ok	ok	361.0400	42.133	0.051749	19.89	62.841	10.767	57904999.742177	12	361.1736	5.66059e-05	2.88849e-04
2024/01/23	13:03:18	ok	ok	360.9980	42.119	0.051749	19.84	62.933	10.748	58159241.372423	12	361.1211	5.70767e-05	2.73455e-04
2024/01/23	13:08:18	ok	ok	360.9880	42.114	0.051749	19.81	62.950	10.734	57665241.213877	12	361.0775	5.80926e-05	2.36412e-04
2024/01/23	13:13:18	ok	ok	361.0180	42.122	0.051749	19.92	62.776	10.774	58573815.845798	12	361.1702	5.54785e-05	2.53624e-04
2024/01/23	13:18:18	ok	ok	361.0420	42.133	0.051749	20.02	62.658	10.818	58603370.352585	14	361.0838	5.91830e-05	3.15572e-04
2024/01/23	13:23:18	ok	ok	361.0280	42.124	0.051749	20.08	62.626	10.848	58430235.578667	12	361.1595	5.60332e-05	2.30476e-04
2024/01/23	13:28:18	ok	ok	361.0440	42.127	0.051749	20.13	62.585	10.877	58270159.346108	12	361.1626	5.73380e-05	2.39808e-04
2024/01/23	13:33:18	ok	ok	361.0420	42.126	0.051749	20.18	62.702	10.924	56244022.460688	13	361.1553	5.68169e-05	2.14754e-04
2024/01/23	13:38:18	ok	ok	361.0760	42.135	0.051749	20.22	62.667	10.945	57606695.074910	12	361.2069	5.64853e-05	2.59108e-04
2024/01/23	13:43:18	ok	ok	361.0720	42.136	0.051749	20.28	62.594	10.968	56371807.889468	13	361.1461	5.91221e-05	2.72114e-04
2024/01/23	13:48:18	ok	ok	361.0860	42.142	0.051749	20.31	62.631	10.994	56130055.540331	13	361.2186	5.72110e-05	2.56907e-04
2024/01/23	13:53:18	ok	ok	361.0900	42.138	0.051749	20.36	62.620	11.028	56142029.877418	12	361.2251	5.59512e-05	2.37921e-04
2024/01/23	13:58:18	ok	ok	361.0860	42.134	0.051749	20.40	62.588	11.050	57031805.452233	12	361.2038	5.67601e-05	2.35709e-04
2024/01/23	14:03:18	ok	ok	361.0860	42.139	0.051749	20.43	62.551	11.060	55375876.827709	13	361.1537	5.97231e-05	2.87347e-04
2024/01/23	14:08:18	ok	ok	361.1000	42.148	0.051749	20.47	62.670	11.109	56560873.167601	12	361.2130	5.71837e-05	2.63353e-04
2024/01/23	14:13:18	ok	ok	361.0800	42.133	0.051749	20.49	62.684	11.120	55568249.166051	12	361.2163	5.60175e-05	2.57387e-04
2024/01/23	14:18:18	ok	ok	361.0920	42.135	0.051749	20.52	62.597	11.124	56490768.472868	11	361.2111	5.70682e-05	2.95649e-04
2024/01/23	14:23:18	ok	ok	361.0880	42.135	0.051749	20.58	62.649	11.171	56098853.319791	11	361.2038	5.80580e-05	2.99730e-04
2024/01/23	14:28:18	ok	ok	361.0660	42.138	0.051749	20.46	62.821	11.127	56425661.856696	13	361.1783	5.60851e-05	2.26799e-04
2024/01/23	14:33:18	ok	ok	361.0260	42.123	0.051749	20.40	62.963	11.116	58081234.067929	12	361.1482	5.67037e-05	2.70123e-04
2024/01/23	14:38:18	ok	ok	361.0020	42.118	0.051749	20.36	62.977	11.091	55154504.561806	12	361.1213	5.71179e-05	2.53663e-04
2024/01/23	14:43:18	ok	ok	361.0160	42.124	0.051749	20.47	62.823	11.136	55541370.997837	12	361.1110	5.73956e-05	2.49526e-04
2024/01/23	14:48:18	ok	ok	361.0260	42.128	0.051749	20.53	62.722	11.155	57301044.720258	13	361.1575	5.72937e-05	2.57593e-04
2024/01/23	14:53:18	ok	ok	361.0360	42.132	0.051749	20.62	62.718	11.211	59331138.374809	11	361.1499	5.71178e-05	2.49793e-04
2024/01/23	14:58:18	ok	ok	361.0500	42.136	0.051749	20.69	62.699	11.253	56326424.507660	13	361.1585	5.66233e-05	2.08256e-04
2024/01/23	15:03:18	ok	ok	361.0540	42.129	0.051749	20.70	62.713	11.266	56831053.494637	13	361.1522	5.76988e-05	2.29671e-04
2024/01/23	15:08:18	ok	ok	361.0640	42.139	0.051749	20.77	62.686	11.307	54991641.780029	12	361.1864	5.73884e-05	2.86909e-04
2024/01/23	15:13:18	ok	ok	361.0520	42.128	0.051749	20.80	62.753	11.338	56504154.130772	13	361.1607	5.82342e-05	2.64616e-04
2024/01/23	15:18:18	ok	ok	361.0500	42.129	0.051749	20.84	62.730	11.361	57210184.727594	12	361.1702	5.76634e-05	2.67912e-04
2024/01/23	15:23:18	ok	ok	361.0560	42.135	0.051749	20.84	62.789	11.371	54805566.016193	12	361.1673	5.80355e-05	2.96381e-04
2024/01/23	15:28:18	ok	ok	361.0540	42.134	0.051749	20.87	62.826	11.397	55826571.379242	12	361.1252	5.95932e-05	2.79551e-04
2024/01/23	15:33:18	ok	ok	361.0320	42.130	0.051749	20.87	62.858	11.403	58328486.048071	12	361.1521	5.69781e-05	2.46419e-04
2024/01/23	15:38:18	ok	ok	361.0400	42.134	0.051749	20.94	62.818	11.442	55771764.823417	12	361.2016	5.56129e-05	3.12307e-04
2024/01/23	15:43:18	ok	ok	361.0280	42.130	0.051749	20.98	62.827	11.472	56174530.647644	12	361.1372	5.72277e-05	2.58746e-04
2024/01/23	15:48:18	ok	ok	361.0520	42.128	0.051749	21.00	62.850	11.487	54676828.303429	13	361.1120	5.93693e-05	2.85621e-04
2024/01/23	15:53:18	ok	ok	361.0520	42.127	0.051749	21.03	62.876	11.509	56530960.740290	11	361.1601	5.76965e-05	2.85101e-04
2024/01/23	15:58:18	ok	ok	361.0320	42.131	0.051749	21.07	62.812	11.526	55320733.508261	10	361.1672	5.79438e-05	3.20153e-04
2024/01/23	16:03:18	ok	ok	360.9900	42.115	0.051749	20.98	63.133	11.528	56958050.547060	12	361.1107	5.63770e-05	2.38360e-04
2024/01/23	16:08:18	ok	ok	360.9640	42.120	0.051749	20.89	63.156	11.466	56337857.885372	11	361.0756	5.77087e-05	2.60382e-04
2024/01/23	16:13:18	ok	ok	360.9240	42.101	0.051749	20.84	63.175	11.441	55520759.300311	12	361.0457	5.69124e-05	2.35457e-04
2024/01/23	16:18:18	ok	ok	360.9480	42.114	0.051749	20.97	62.988	11.492	57187689.159319	10	361.0681	5.84135e-05	3.00483e-04
2024/01/23	16:23:18	ok	ok	360.9520	42.105	0.051749	21.04	62.959	11.533	56917154.330519	12	361.0293	5.94868e-05	2.81151e-04
2024/01/23	16:28:18	ok	ok	360.9440	42.111	0.051749	21.07	62.895	11.541	55884814.592098	12	361.0872	5.72573e-05	2.69875e-04
2024/01/23	16:33:18	ok	ok	360.9580	42.119	0.051749	21.11	62.972	11.586	54164900.688843	12	361.0840	5.67855e-05	2.69257e-04
2024/01/23	16:38:18	ok	ok	360.9560	42.113	0.051749	21.14	62.956	11.601	55529878.226899	10	361.0784	5.74691e-05	3.07184e-04
2024/01/23	16:43:18	ok	ok	360.9580	42.114	0.051749	21.16	62.969	11.614	53959553.200957	11	361.1076	5.61317e-05	2.86942e-04
2024/01/23	16:48:18	ok	ok	360.9480	42.109	0.051749	21.23	62.963	11.660	56978177.798561	12	361.0787	5.72673e-05	2.76053e-04
2024/01/23	16:53:18	ok	ok	360.9420	42.109	0.051749	21.26	62.928	11.673	54519736.875255	13	361.0534	5.77429e-05	2.73958e-04
2024/01/23	16:58:18	ok	ok	360.9580	42.120	0.051749	21.30	62.945	11.705	54780598.806321	11	361.0842	5.67767e-05	2.79709e-04
2024/01/23	17:03:18	ok	ok	360.9640	42.123	0.051749	21.34	62.954	11.736	53925986.217957	13	361.0878	5.64776e-05	2.21092e-04
2024/01/23	17:08:18	ok	ok	360.9480	42.115	0.051749	21.33	62.969	11.728	54189959.844057	14	361.0704	5.55232e-05	2.21323e-04
2024/01/23	17:13:18	ok	ok	360.9540	42.115	0.051749	21.38	62.972	11.767	55170429.320615	12	361.0771	5.64660e-05	2.51398e-04
2024/01/23	17:18:18	ok	ok	360.9300	42.112	0.051749	21.41	62.997	11.791	54098806.674424	12	361.0687	5.71509e-05	2.63955e-04
2024/01/23	17:23:18	ok	ok	360.9400	42.110	0.051749	21.44	62.931	11.799	55835708.543035	12	361.0628	5.70833e-05	2.30468e-04
2024/01/23	17:28:18	ok	ok	360.9300	42.109	0.051749	21.45	62.986	11.818	54513975.115230	12	361.0420	5.77246e-05	2.37317e-04
2024/01/23	17:33:18	ok	ok	360.9120	42.106	0.051749	21.51	62.995	11.858	56259988.229155	13	361.0306	5.72255e-05	2.39801e-04
2024/01/23	17:38:18	ok	ok	360.9340	42.111	0.051749	21.58	62.927	11.895	55337310.806198	13	361.0409	5.78810e-05	2.56577e-04
2024/01/23	17:43:18	ok	ok	360.9260	42.113	0.051749	21.61	63.023	11.933	55430286.116131	12	361.0528	5.66919e-05	2.28345e-04
2024/01/23	17:48:18	ok	ok	360.8940	42.108	0.051749	21.55	63.229	11.932	54042530.047792	13	361.0009	5.69971e-05	2.23034e-04
2024/01/23	17:53:18	ok	ok	360.8620	42.098	0.051749	21.48	63.235	11.883	53132721.996171	12	360.9725	5.77286e-05	2.47627e-04
2024/01/23	17:58:18	ok	ok	360.8560	42.100	0.051749	21.50	63.217	11.891	56016769.564294	12	360.9615	5.81543e-05	2.43327e-04
2024/01/23	18:03:18	ok	ok	360.8820	42.100	0.051749	21.61	63.064	11.941	53997361.027327	12	361.0381	5.51368e-05	2.65783e-04
2024/01/23	18:08:18	ok	ok	360.8780	42.102	0.051749	21.67	63.033	11.974	53463199.480003	13	361.0177	5.53209e-05	2.14137e-04
2024/01/23	18:13:18	ok	ok	360.8760	42.100	0.051749	21.70	62.997	11.987	53499369.970140	12	361.0099	5.68354e-05	2.31849e-04
2024/01/23	18:18:18	ok	ok	360.8900	42.102	0.051749	21.78	63.033	12.052	54886755.707433	12	361.0078	5.72185e-05	2.37120e-04
2024/01/23	18:23:18	ok	ok	360.8880	42.110	0.051749	21.82	62.982	12.072	55378449.222523	14	361.0028	5.75413e-05	2.09973e-04
2024/01/23	18:28:18	ok	ok	360.8820	42.100	0.051749	21.85	63.027	12.101	53762178.487846	13	361.0126	5.58599e-05	2.31928e-04
2024/01/23	18:33:18	ok	ok	360.8980	42.107	0.051749	21.94	62.910	12.138	52847610.306713	13	361.0115	5.70092e-05	2.07691e-04
2024/01/23	18:38:18	ok	ok	360.8860	42.102	0.051749	21.98	63.029	12.189	53732481.516884	12	361.0002	5.71035e-05	2.21224e-04
2024/01/23	18:43:18	ok	ok	360.8920	42.105	0.051749	22.02	63.006	12.214	55781240.342167	12	361.0019	5.74430e-05	2.06966e-04
2024/01/23	18:48:18	--	ok	360.7160	42.058	0.051749	21.52	64.007	12.058	52990687.535621	13	360.8337	5.77816e-05	2.33995e-04
2024/01/23	18:48:25	ok	ok	361.0220	42.132	0.051765	21.54	64.082	12.083	52371148.041932	12	361.1923	5.61693e-05	2.67786e-04
2024/01/23	18:53:24	ok	ok	360.8320	42.093	0.051765	21.11	64.645	11.894	51944784.990746	11	360.9764	5.73264e-05	2.52267e-04
2024/01/23	18:58:24	--	ok	360.7400	42.075	0.051765	20.86	64.781	11.743	52668931.868213	12	360.8847	5.67676e-05	2.33478e-04
2024/01/23	18:58:30	ok	ok	361.0340	42.142	0.051779	20.90	64.767	11.770	55519495.142276	11	361.1693	5.76537e-05	2.61329e-04
2024/01/23	19:03:30	ok	ok	360.9160	42.123	0.051779	20.70	64.822	11.645	52740538.204108	11	361.0459	5.73166e-05	2.46552e-04
2024/01/23	19:08:30	ok	ok	360.8460	42.113	0.051779	20.62	64.785	11.581	51795426.170747	11	360.9669	5.78215e-05	2.39957e-04
2024/01/23	19:13:30	--	ok	360.7920	42.102	0.051779	20.53	64.849	11.533	54457072.037644	12	360.9069	5.70802e-05	2.33866e-04
2024/01/23	19:13:37	ok	ok	360.9800	42.140	0.05179	20.52	64.837	11.522	55532159.034164	11	361.1361	5.72832e-05	2.95090e-04
2024/01/23	19:18:36	ok	ok	360.9340	42.135	0.05179	20.40	64.804	11.441	54556772.804964	10	361.0696	5.80684e-05	3.12306e-04
2024/01/23	19:23:36	ok	ok	360.8820	42.127	0.05179	20.33	64.790	11.390	55241918.818525	12	361.0095	5.73391e-05	2.72208e-04
2024/01/23	19:28:36	ok	ok	360.8320	42.112	0.05179	20.25	64.808	11.337	54135010.793653	13	360.9515	5.81204e-05	2.56633e-04
2024/01/23	19:33:36	ok	ok	360.8040	42.112	0.05179	20.22	64.791	11.316	55972717.459388	10	360.9423	5.87645e-05	3.39562e-04
2024/01/23	19:38:36	--	ok	360.7560	42.096	0.05179	20.21	64.758	11.302	55391154.008660	11	360.9102	5.71039e-05	2.66414e-04
2024/01/23	19:38:43	ok	ok	361.0680	42.175	0.051804	20.23	64.723	11.313	52635814.455022	11	361.1957	5.89392e-05	3.19579e-04
2024/01/23	19:43:42	ok	ok	360.9760	42.157	0.051804	20.13	64.727	11.249	52525984.918945	11	361.0589	5.99245e-05	3.08395e-04
2024/01/23	19:48:42	ok	ok	360.9420	42.146	0.051804	20.12	64.675	11.231	53577293.434115	12	361.0903	5.69936e-05	2.52875e-04
2024/01/23	19:53:42	ok	ok	360.8920	42.134	0.051804	20.07	64.869	11.228	54279870.562851	10	361.0386	5.84120e-05	3.11175e-04
2024/01/23	19:58:42	ok	ok	360.8520	42.121	0.051804	19.92	64.826	11.126	54518508.918698	11	360.9953	5.69556e-05	3.14218e-04
2024/01/23	20:03:42	ok	ok	360.8220	42.119	0.051804	19.93	64.726	11.118	53499229.005204	11	360.9653	5.79350e-05	2.63508e-04
2024/01/23	20:08:42	--	ok	360.7900	42.115	0.051804	19.95	64.677	11.118	55192666.934913	12	360.9622	5.67434e-05	2.71409e-04
2024/01/23	20:08:49	ok	ok	361.0500	42.167	0.051815	19.95	64.617	11.108	57282706.531913	12	361.1278	5.98711e-05	2.76006e-04
2024/01/23	20:13:48	ok	ok	361.0000	42.161	0.051815	19.93	64.584	11.093	55300263.651045	10	361.1609	5.67187e-05	3.02287e-04
2024/01/23	20:18:48	ok	ok	360.9640	42.152	0.051815	19.91	64.520	11.065	57321132.913825	12	361.1054	5.77013e-05	2.68158e-04
2024/01/23	20:23:48	ok	ok	360.9580	42.151	0.051815	19.86	64.544	11.042	56142837.624621	9	361.0879	5.88656e-05	3.09966e-04
2024/01/23	20:28:48	ok	ok	360.9400	42.149	0.051815	19.89	64.506	11.052	57011419.490408	11	361.0820	5.73345e-05	2.45802e-04
2024/01/23	20:33:48	ok	ok	360.9220	42.143	0.051815	19.86	64.480	11.031	56966953.572051	13	361.0510	5.75951e-05	2.67383e-04
2024/01/23	20:38:48	ok	ok	360.8940	42.138	0.051815	19.88	64.465	11.037	57474744.452864	11	361.0384	5.77549e-05	2.53405e-04
2024/01/23	20:43:48	ok	ok	360.8860	42.131	0.051815	19.84	64.520	11.019	55790928.641704	10	361.0154	5.85620e-05	2.50193e-04
2024/01/23	20:48:48	ok	ok	360.8540	42.131	0.051815	19.81	64.483	10.995	55953413.076370	13	361.0164	5.67008e-05	2.82879e-04
2024/01/23	20:53:48	ok	ok	360.8460	42.127	0.051815	19.82	64.494	11.005	55173001.331865	10	360.9733	5.89258e-05	2.56372e-04
2024/01/23	20:58:48	ok	ok	360.8280	42.124	0.051815	19.82	64.474	11.002	54739840.505174	10	360.9132	6.16718e-05	3.09728e-04
2024/01/23	21:03:48	ok	ok	360.8120	42.124	0.051815	19.81	64.401	10.981	56807652.950181	12	360.9530	5.82993e-05	2.83785e-04
2024/01/23	21:08:48	ok	ok	360.8000	42.111	0.051815	19.79	64.379	10.967	55782204.072574	12	360.9417	5.81726e-05	2.54013e-04
2024/01/23	21:13:48	--	ok	360.7960	42.115	0.051815	19.85	64.306	10.991	55991318.596388	11	360.9363	5.76020e-05	2.31842e-04
2024/01/23	21:13:55	ok	ok	361.0220	42.165	0.051827	19.86	64.291	10.998	57277427.219028	13	361.0575	6.19544e-05	3.15875e-04
2024/01/23	21:18:54	ok	ok	360.9880	42.156	0.051827	19.82	64.343	10.980	54140010.307162	12	361.1243	5.72393e-05	2.44004e-04
2024/01/23	21:23:54	ok	ok	360.9600	42.149	0.051827	19.84	64.305	10.982	54507407.629633	9	361.0716	5.85548e-05	2.53197e-04
2024/01/23	21:28:54	ok	ok	360.9340	42.148	0.051827	19.81	64.260	10.957	55954588.818540	11	361.0565	5.86061e-05	2.60630e-04
2024/01/23	21:33:54	ok	ok	360.9420	42.148	0.051827	19.84	64.254	10.973	55017552.372846	13	361.0805	5.79203e-05	2.41720e-04
2024/01/23	21:38:54	ok	ok	360.9260	42.145	0.051827	19.84	64.224	10.968	56047254.325373	13	361.0592	5.76536e-05	2.52693e-04
2024/01/23	21:43:54	ok	ok	360.9180	42.142	0.051827	19.84	64.233	10.970	55302695.292002	13	361.0480	5.65381e-05	2.27030e-04
2024/01/23	21:48:54	ok	ok	360.9200	42.144	0.051827	19.86	64.178	10.979	54854766.659452	13	361.0502	5.78416e-05	2.31354e-04
2024/01/23	21:53:54	ok	ok	360.8980	42.140	0.051827	19.84	64.173	10.959	55979865.415308	12	361.0288	5.83970e-05	2.32871e-04
2024/01/23	21:58:54	ok	ok	360.8860	42.140	0.051827	19.84	64.173	10.959	55147112.677399	11	361.0107	5.78470e-05	2.57151e-04
2024/01/23	22:03:54	ok	ok	360.8760	42.138	0.051827	19.85	64.144	10.963	55184433.533660	11	361.0073	5.76224e-05	2.40794e-04
2024/01/23	22:08:54	ok	ok	360.8660	42.133	0.051827	19.84	64.141	10.954	56278824.378305	12	361.0069	5.76578e-05	2.69389e-04
2024/01/23	22:13:54	ok	ok	360.8180	42.123	0.051827	19.75	64.273	10.922	57413188.314456	12	360.9343	5.91904e-05	2.25279e-04
2024/01/23	22:18:54	ok	ok	360.8020	42.116	0.051827	19.68	64.311	10.884	54924401.506278	13	360.9503	5.73847e-05	2.45013e-04
2024/01/23	22:23:54	ok	ok	360.8120	42.121	0.051827	19.74	64.096	10.883	53940894.890128	12	360.9472	5.81978e-05	2.57101e-04
2024/01/23	22:28:54	ok	ok	360.8020	42.121	0.051827	19.81	64.077	10.926	56165202.957613	13	360.9437	5.83545e-05	2.30801e-04
2024/01/23	22:33:54	ok	ok	360.8140	42.119	0.051827	19.84	64.062	10.940	54218649.978143	11	360.9372	5.88840e-05	2.48485e-04
2024/01/23	22:38:54	ok	ok	360.8040	42.115	0.051827	19.85	64.031	10.944	55918032.607632	12	360.9449	5.79932e-05	2.51236e-04
2024/01/23	22:43:54	--	ok	360.7980	42.118	0.051827	19.85	64.094	10.954	54101346.123682	13	360.9325	5.76994e-05	2.39911e-04
2024/01/23	22:44:00	ok	ok	361.0180	42.166	0.051838	19.89	64.021	10.969	56743790.659355	12	361.1775	5.79738e-05	2.61191e-04
2024/01/23	22:49:00	ok	ok	360.9960	42.165	0.051838	19.92	63.993	10.983	53599458.600454	12	361.2132	5.47174e-05	3.90022e-04
2024/01/23	22:54:00	ok	ok	360.9800	42.158	0.051838	19.92	64.013	10.987	55741141.050282	13	361.1199	5.83138e-05	2.29879e-04
2024/01/23	22:59:00	ok	ok	360.9780	42.164	0.051838	19.92	63.972	10.980	53313383.185283	12	361.0986	5.87942e-05	2.44915e-04
2024/01/23	23:04:00	ok	ok	360.9860	42.160	0.051838	19.95	63.967	10.996	53442508.171328	13	361.1363	5.78517e-05	2.40101e-04
2024/01/23	23:09:00	ok	ok	360.9600	42.158	0.051838	19.95	63.967	10.996	55099168.538538	12	361.1008	5.88286e-05	2.42770e-04
2024/01/23	23:14:00	ok	ok	360.9620	42.151	0.051838	19.98	63.952	11.014	54758906.683769	13	361.1041	5.74478e-05	2.42342e-04
2024/01/23	23:19:00	ok	ok	360.9520	42.150	0.051838	19.93	63.935	10.982	55075507.783511	11	361.0574	5.83685e-05	2.48880e-04
2024/01/23	23:24:00	ok	ok	360.9480	42.152	0.051838	19.99	63.912	11.016	56156792.554372	13	361.1106	5.73800e-05	2.60136e-04
2024/01/23	23:29:00	ok	ok	360.9460	42.156	0.051838	20.02	63.908	11.034	53439905.602604	12	361.0961	5.76534e-05	2.61924e-04
2024/01/23	23:34:00	ok	ok	360.9380	42.146	0.051838	20.02	63.938	11.039	55547966.474908	12	361.0559	5.87238e-05	2.20328e-04
2024/01/23	23:39:00	ok	ok	360.9340	42.148	0.051838	20.04	63.938	11.048	53532045.853562	12	361.0608	5.86857e-05	2.24149e-04
2024/01/23	23:44:00	ok	ok	360.9140	42.145	0.051838	20.04	63.958	11.051	52970036.748688	12	361.0568	5.81182e-05	2.41505e-04
2024/01/23	23:49:00	ok	ok	360.9060	42.142	0.051838	20.07	63.915	11.063	55478882.979577	12	361.0461	5.85032e-05	2.36485e-04
2024/01/23	23:54:00	ok	ok	360.9060	42.143	0.051838	20.04	63.899	11.041	53312654.345997	12	361.0691	5.65485e-05	2.38271e-04
2024/01/23	23:59:00	ok	ok	360.8880	42.140	0.051838	20.01	63.966	11.035	54634346.459686	12	361.0407	5.75946e-05	2.58380e-04
2024/01/24	00:04:00	ok	ok	360.8780	42.136	0.051838	19.96	63.999	11.012	53499827.373339	12	361.0132	5.92134e-05	2.55686e-04
2024/01/24	00:09:00	ok	ok	360.8140	42.126	0.051838	19.89	64.131	10.988	56513524.050159	11	360.9551	5.82954e-05	2.38071e-04
2024/01/24	00:14:00	--	ok	360.7840	42.124	0.051838	19.85	64.123	10.959	55243619.178673	12	360.9925	5.51415e-05	3.25187e-04
2024/01/24	00:14:07	ok	ok	361.0440	42.176	0.05185	19.86	64.137	10.972	59716060.658857	12	361.2149	5.65912e-05	2.51293e-04
2024/01/24	00:19:06	ok	ok	361.0060	42.170	0.05185	19.86	64.036	10.955	55342162.512978	13	361.1569	5.68723e-05	2.11988e-04
2024/01/24	00:24:06	ok	ok	361.0000	42.174	0.05185	19.91	63.970	10.971	55802692.610952	13	361.1571	5.68938e-05	2.52836e-04
2024/01/24	00:29:06	ok	ok	360.9860	42.167	0.05185	19.88	63.977	10.953	54349640.950792	13	361.1124	5.85989e-05	2.21992e-04
2024/01/24	00:34:06	ok	ok	360.9580	42.163	0.05185	19.88	63.986	10.955	54649711.442526	13	361.1023	5.69709e-05	2.38798e-04
2024/01/24	00:39:06	ok	ok	360.9740	42.159	0.05185	19.88	63.966	10.951	54933351.002964	13	361.1018	5.75196e-05	2.28048e-04
2024/01/24	00:44:06	ok	ok	360.9480	42.157	0.05185	19.84	64.012	10.932	56008182.977515	12	361.0830	5.75640e-05	2.52564e-04
2024/01/24	00:49:06	ok	ok	360.9280	42.148	0.05185	19.84	63.999	10.930	55919122.803508	11	361.0465	5.76415e-05	2.25134e-04
2024/01/24	00:54:06	ok	ok	360.8980	42.143	0.05185	19.79	63.963	10.896	56056449.108101	11	361.0141	5.86909e-05	2.39163e-04
2024/01/24	00:59:06	ok	ok	360.8840	42.142	0.05185	19.75	64.018	10.878	55464194.327376	13	361.0252	5.70476e-05	2.33034e-04
2024/01/24	01:04:06	ok	ok	360.8740	42.145	0.05185	19.74	64.027	10.871	56902271.075627	13	361.0306	5.67409e-05	2.71686e-04
2024/01/24	01:09:06	ok	ok	360.8440	42.136	0.05185	19.72	64.034	10.864	54927047.879412	13	361.0115	5.62329e-05	2.72695e-04
2024/01/24	01:14:06	ok	ok	360.8180	42.128	0.05185	19.68	64.099	10.848	57310690.333856	12	360.9547	5.76085e-05	2.42169e-04
2024/01/24	01:19:06	ok	ok	360.8300	42.130	0.05185	19.67	64.054	10.832	54518394.264197	12	360.9446	5.77270e-05	2.35229e-04
2024/01/24	01:24:06	--	ok	360.7840	42.122	0.05185	19.64	64.071	10.816	56348502.971903	13	360.9331	5.66838e-05	2.24249e-04
2024/01/24	01:24:13	ok	ok	361.0380	42.175	0.051862	19.67	64.025	10.827	54399249.347653	11	361.1747	5.82844e-05	2.31713e-04
2024/01/24	01:29:12	ok	ok	360.9580	42.161	0.051862	19.51	64.222	10.760	53025468.604835	13	361.0635	5.80142e-05	2.25681e-04
2024/01/24	01:34:12	ok	ok	360.9080	42.159	0.051862	19.45	64.195	10.720	54949534.648631	13	361.0788	5.62999e-05	2.45309e-04
2024/01/24	01:39:12	ok	ok	360.9060	42.152	0.051862	19.47	64.155	10.724	53177910.220935	12	361.0654	5.60592e-05	2.47067e-04
2024/01/24	01:44:12	ok	ok	360.9020	42.153	0.051862	19.48	64.067	10.717	52911464.937967	12	361.0660	5.58228e-05	2.62771e-04
2024/01/24	01:49:12	ok	ok	360.8920	42.150	0.051862	19.51	64.031	10.728	57965197.591081	12	361.0279	5.72620e-05	2.38755e-04
2024/01/24	01:54:12	ok	ok	360.8760	42.145	0.051862	19.50	64.030	10.720	53664357.953882	12	361.0290	5.75947e-05	2.20012e-04
2024/01/24	01:59:12	ok	ok	360.8740	42.140	0.051862	19.50	64.018	10.718	54094148.857897	13	360.9944	5.79008e-05	2.21277e-04
2024/01/24	02:04:12	ok	ok	360.8500	42.143	0.051862	19.44	64.021	10.683	53766776.547446	12	361.0083	5.64967e-05	2.60929e-04
2024/01/24	02:09:12	ok	ok	360.8320	42.138	0.051862	19.47	64.025	10.702	54152210.140679	12	360.9657	5.77319e-05	2.17044e-04
2024/01/24	02:14:12	ok	ok	360.8260	42.129	0.051862	19.43	64.077	10.684	53620574.029403	13	360.9880	5.68062e-05	2.48613e-04
2024/01/24	02:19:12	ok	ok	360.8080	42.128	0.051862	19.41	64.025	10.665	53012589.251554	11	360.9364	5.72134e-05	2.47836e-04
2024/01/24	02:24:12	--	ok	360.7980	42.125	0.051862	19.41	64.025	10.665	53935519.678240	12	360.9612	5.61074e-05	2.59405e-04
2024/01/24	02:24:18	ok	ok	361.0540	42.180	0.051873	19.43	63.967	10.666	53654237.687512	14	361.1078	5.96625e-05	3.14091e-04
2024/01/24	02:29:18	ok	ok	360.9760	42.167	0.051873	19.40	63.972	10.648	53870202.255271	13	361.1446	5.62109e-05	3.00763e-04
2024/01/24	02:34:18	ok	ok	360.9740	42.167	0.051873	19.38	63.999	10.644	54187542.133780	12	361.1384	5.56113e-05	2.81710e-04
2024/01/24	02:39:18	ok	ok	360.9560	42.156	0.051873	19.35	63.986	10.624	55221778.625732	13	361.0867	5.76240e-05	2.14531e-04
2024/01/24	02:44:18	ok	ok	360.9240	42.160	0.051873	19.31	64.071	10.611	54281097.696957	12	361.0774	5.63273e-05	2.38174e-04
2024/01/24	02:49:18	ok	ok	360.8860	42.148	0.051873	19.21	64.167	10.564	56071726.312787	11	361.0146	5.75478e-05	2.48343e-04
2024/01/24	02:54:18	ok	ok	360.8660	42.140	0.051873	19.18	64.141	10.543	55040776.290671	12	361.0098	5.68776e-05	2.32652e-04
2024/01/24	02:59:18	ok	ok	360.8760	42.145	0.051873	19.20	64.034	10.534	54234463.506136	14	360.9448	5.87033e-05	2.62613e-04
2024/01/24	03:04:18	ok	ok	360.8700	42.144	0.051873	19.24	63.967	10.549	54440357.224045	11	360.9392	5.96561e-05	2.53270e-04
2024/01/24	03:09:18	ok	ok	360.8560	42.140	0.051873	19.21	63.963	10.530	55234762.846706	11	360.9752	5.81588e-05	2.50245e-04
2024/01/24	03:14:18	ok	ok	360.8340	42.137	0.051873	19.21	63.963	10.530	56147604.592314	11	360.9530	5.81921e-05	2.43687e-04
2024/01/24	03:19:18	ok	ok	360.8260	42.128	0.051873	19.20	63.920	10.515	55345099.139797	13	360.9198	5.89229e-05	2.42317e-04
2024/01/24	03:24:18	ok	ok	360.8300	42.131	0.051873	19.20	63.861	10.505	54713361.630824	12	360.9474	5.73522e-05	2.12014e-04
2024/01/24	03:29:18	ok	ok	360.8180	42.128	0.051873	19.21	63.902	10.520	56501552.066773	11	360.9502	5.69075e-05	2.33508e-04
2024/01/24	03:34:18	ok	ok	360.8020	42.126	0.051873	19.18	63.999	10.520	55970435.986367	13	360.9201	5.71335e-05	2.19494e-04
2024/01/24	03:39:18	--	ok	360.7960	42.119	0.051873	19.21	63.922	10.523	56161370.943106	12	360.9141	5.79555e-05	2.37630e-04
2024/01/24	03:39:24	ok	ok	361.0220	42.173	0.051884	19.20	63.943	10.519	53305348.685869	13	361.0646	6.00213e-05	2.80834e-04
2024/01/24	03:44:24	ok	ok	360.9780	42.164	0.051884	19.21	63.883	10.517	55794118.235899	12	361.0598	5.87260e-05	2.24613e-04
2024/01/24	03:49:24	ok	ok	360.9720	42.165	0.051884	19.20	63.899	10.511	54873348.096832	14	361.0383	5.88116e-05	2.66627e-04
2024/01/24	03:54:24	ok	ok	360.9580	42.160	0.051884	19.18	63.929	10.508	53191223.593995	12	361.0723	5.76950e-05	2.24224e-04
2024/01/24	03:59:24	ok	ok	360.9200	42.152	0.051884	19.13	64.044	10.492	56155895.792366	14	360.9666	6.04118e-05	3.55167e-04
2024/01/24	04:04:24	ok	ok	360.8960	42.146	0.051884	19.01	64.085	10.428	53464829.524510	11	361.0126	5.81704e-05	2.54920e-04
2024/01/24	04:09:24	ok	ok	360.8660	42.144	0.051884	18.99	64.050	10.406	54174916.869031	10	360.9851	5.82108e-05	2.70462e-04
2024/01/24	04:14:24	ok	ok	360.8620	42.144	0.051884	18.99	63.958	10.391	55457900.421876	13	361.0209	5.65233e-05	2.62995e-04
2024/01/24	04:19:24	ok	ok	360.8760	42.148	0.051884	19.04	63.856	10.409	54020021.620687	13	360.9420	5.97265e-05	2.93225e-04
2024/01/24	04:24:24	ok	ok	360.8700	42.142	0.051884	19.06	63.879	10.421	55880997.409772	13	361.0231	5.61791e-05	2.40635e-04
2024/01/24	04:29:24	ok	ok	360.8400	42.136	0.051884	19.07	63.871	10.429	55369457.375150	13	360.9784	5.72034e-05	2.45112e-04
2024/01/24	04:34:24	ok	ok	360.8460	42.143	0.051884	19.07	63.880	10.431	54156922.239178	13	360.9951	5.65514e-05	2.14774e-04
2024/01/24	04:39:24	ok	ok	360.8360	42.139	0.051884	19.03	63.915	10.410	55421343.336016	13	360.9631	5.68723e-05	2.32776e-04
2024/01/24	04:44:24	ok	ok	360.8300	42.132	0.051884	19.03	63.853	10.400	55517351.016156	13	360.9822	5.67341e-05	2.61929e-04
2024/01/24	04:49:24	ok	ok	360.8060	42.130	0.051884	19.01	63.902	10.398	57013913.302952	13	360.9696	5.67463e-05	2.42561e-04
2024/01/24	04:54:24	ok	ok	360.8040	42.128	0.051884	19.00	63.861	10.384	56017390.435229	12	360.9287	5.74984e-05	2.24514e-04
2024/01/24	04:59:24	--	ok	360.7980	42.125	0.051884	19.00	63.861	10.384	53814904.706366	13	355.4256	2.39956e-04	2.21740e-02
2024/01/24	04:59:31	ok	ok	361.0060	42.171	0.051895	19.00	63.880	10.387	53088033.377669	14	361.0652	6.01040e-05	2.75901e-04
2024/01/24	05:04:30	ok	ok	360.9820	42.167	0.051895	18.97	63.856	10.366	53891655.411662	14	361.0470	5.90677e-05	2.42336e-04
2024/01/24	05:09:30	ok	ok	360.9120	42.158	0.051895	18.84	64.039	10.318	54332897.143382	13	361.1057	5.66031e-05	3.26581e-04
2024/01/24	05:14:30	ok	ok	360.8900	42.151	0.051895	18.78	64.068	10.280	55194982.945511	12	361.1064	5.42342e-05	4.17584e-04
2024/01/24	05:19:30	ok	ok	360.8700	42.146	0.051895	18.73	64.062	10.253	55315094.914208	14	360.9309	5.99270e-05	2.94589e-04
2024/01/24	05:24:30	ok	ok	360.8680	42.146	0.051895	18.76	63.851	10.236	54477333.377118	12	361.0521	5.67905e-05	3.15836e-04
2024/01/24	05:29:30	ok	ok	360.8720	42.145	0.051895	18.79	63.856	10.254	54201770.185742	12	361.0012	5.77998e-05	2.28318e-04
2024/01/24	05:34:30	ok	ok	360.8660	42.145	0.051895	18.79	63.888	10.260	53470100.462612	12	361.0096	5.79531e-05	2.57331e-04
2024/01/24	05:39:30	ok	ok	360.8460	42.141	0.051895	18.76	63.903	10.244	55333028.029206	12	361.0141	5.57695e-05	2.35220e-04
2024/01/24	05:44:30	ok	ok	360.8340	42.136	0.051895	18.78	63.906	10.254	55791548.890960	15	360.8739	6.14709e-05	3.10166e-04
2024/01/24	05:49:30	ok	ok	360.8420	42.137	0.051895	18.78	63.865	10.248	56410936.393487	13	361.0144	5.58901e-05	2.64174e-04
2024/01/24	05:54:30	ok	ok	360.8080	42.130	0.051895	18.75	63.861	10.229	56384142.379899	13	360.9765	5.63472e-05	2.92463e-04
2024/01/24	05:59:30	--	ok	360.7900	42.121	0.051895	18.69	63.862	10.196	57178350.129737	13	360.9796	5.60637e-05	2.90932e-04
2024/01/24	05:59:37	ok	ok	361.0220	42.178	0.051906	18.70	63.865	10.204	56878595.413117	13	361.1442	5.82034e-05	2.23411e-04
2024/01/24	06:04:36	ok	ok	360.9980	42.176	0.051906	18.70	63.853	10.202	53741020.171808	13	361.0614	6.00685e-05	3.05560e-04
2024/01/24	06:09:36	ok	ok	360.9540	42.165	0.051906	18.62	63.952	10.167	55362419.584103	13	361.1178	5.66564e-05	2.55091e-04
2024/01/24	06:14:36	ok	ok	360.9280	42.156	0.051906	18.56	64.045	10.146	56131708.257714	13	361.0967	5.76728e-05	3.09878e-04
2024/01/24	06:19:36	ok	ok	360.8900	42.153	0.051906	18.49	64.094	10.112	55004109.528681	13	361.0456	5.73777e-05	2.92305e-04
2024/01/24	06:24:36	ok	ok	360.8760	42.146	0.051906	18.46	64.109	10.097	55289936.054777	12	360.9954	5.88911e-05	2.48408e-04
2024/01/24	06:29:36	ok	ok	360.8680	42.147	0.051906	18.50	63.925	10.094	55436473.750976	13	361.0798	5.56374e-05	3.77194e-04
2024/01/24	06:34:36	ok	ok	360.8760	42.148	0.051906	18.49	63.851	10.074	55259469.919453	13	361.0831	5.61095e-05	4.15765e-04
2024/01/24	06:39:36	ok	ok	360.8740	42.147	0.051906	18.50	63.874	10.086	55156442.627141	12	361.0143	5.80405e-05	2.32493e-04
2024/01/24	06:44:36	ok	ok	360.8660	42.138	0.051906	18.48	63.857	10.067	56003260.365713	13	361.0726	5.51218e-05	4.20068e-04
2024/01/24	06:49:36	ok	ok	360.8700	42.141	0.051906	18.52	63.856	10.091	55766302.809084	13	360.9984	5.88136e-05	2.40032e-04
2024/01/24	06:54:36	ok	ok	360.8380	42.131	0.051906	18.49	63.780	10.063	55765280.394103	13	361.0619	5.52793e-05	4.65604e-04
2024/01/24	06:59:36	ok	ok	360.8400	42.134	0.051906	18.49	63.861	10.075	56057773.440566	13	360.9858	5.76248e-05	2.76534e-04
2024/01/24	07:04:36	ok	ok	360.8260	42.135	0.051906	18.49	63.801	10.066	55758612.770170	13	360.9731	5.80204e-05	2.50376e-04
2024/01/24	07:09:36	ok	ok	360.8200	42.129	0.051906	18.46	63.806	10.049	56139545.330402	13	360.9599	5.79030e-05	2.24515e-04
2024/01/24	07:14:36	--	ok	360.7900	42.120	0.051906	18.42	63.902	10.039	54386631.640508	12	360.9517	5.88013e-05	2.65364e-04
2024/01/24	07:14:42	ok	ok	361.0620	42.180	0.051917	18.46	63.908	10.065	57257912.766936	14	361.1185	6.24184e-05	2.82588e-04
2024/01/24	07:19:42	ok	ok	360.9660	42.159	0.051917	18.32	64.036	10.001	55179579.863820	13	361.0911	5.98068e-05	2.54097e-04
2024/01/24	07:24:42	ok	ok	360.9360	42.154	0.051917	18.24	64.013	9.949	55626000.303817	13	361.0736	6.02346e-05	2.88609e-04
2024/01/24	07:29:42	ok	ok	360.9080	42.156	0.051917	18.16	64.053	9.913	55828497.528461	13	361.0337	5.95105e-05	2.68036e-04
2024/01/24	07:34:42	ok	ok	360.9240	42.152	0.051917	18.26	63.876	9.943	54788444.708500	13	361.0361	6.01652e-05	2.41041e-04
2024/01/24	07:39:42	ok	ok	360.9160	42.156	0.051917	18.28	63.857	9.950	55396175.855131	12	361.0368	5.96232e-05	2.52538e-04
2024/01/24	07:44:42	ok	ok	360.8920	42.144	0.051917	18.25	63.894	9.938	56352464.315413	13	361.0168	6.02508e-05	2.29217e-04
2024/01/24	07:49:42	ok	ok	360.9020	42.152	0.051917	18.31	63.824	9.960	56104696.913513	14	361.0214	5.93358e-05	2.31105e-04
2024/01/24	07:54:42	ok	ok	360.8960	42.145	0.051917	18.29	63.789	9.947	56827416.974072	12	360.9995	6.13338e-05	2.46955e-04
2024/01/24	07:59:42	ok	ok	360.8940	42.143	0.051917	18.29	63.738	9.939	55149588.827993	13	361.0556	5.77649e-05	2.72591e-04
2024/01/24	08:04:42	ok	ok	360.8900	42.146	0.051917	18.25	63.793	9.923	55051666.240990	13	361.0103	5.93307e-05	2.45251e-04
2024/01/24	08:09:42	ok	ok	360.8820	42.145	0.051917	18.31	63.752	9.949	56961790.745200	13	361.0248	5.84130e-05	2.58144e-04
2024/01/24	08:14:42	ok	ok	360.8700	42.141	0.051917	18.28	63.728	9.930	55638441.924535	13	361.0256	5.85808e-05	2.53448e-04
2024/01/24	08:19:42	ok	ok	360.8660	42.136	0.051917	18.28	63.828	9.945	55334649.859742	13	361.0112	5.84479e-05	2.57729e-04
2024/01/24	08:24:42	ok	ok	360.8300	42.138	0.051917	18.19	63.925	9.910	56089879.672727	13	360.9767	5.97225e-05	3.00405e-04
2024/01/24	08:29:42	ok	ok	360.8040	42.128	0.051917	18.12	63.975	9.876	56681725.649646	13	360.9401	5.93265e-05	2.64977e-04
2024/01/24	08:34:42	ok	ok	360.8120	42.129	0.051917	18.12	63.793	9.848	56035608.601655	13	360.9484	5.95592e-05	2.97553e-04
2024/01/24	08:39:42	ok	ok	360.8260	42.133	0.051917	18.24	63.742	9.907	55184910.148127	13	360.9422	6.00296e-05	2.62991e-04
2024/01/24	08:44:42	ok	ok	360.8220	42.126	0.051917	18.22	63.719	9.894	54658769.577045	13	360.9371	6.04636e-05	2.59609e-04
2024/01/24	08:49:42	ok	ok	360.8140	42.123	0.051917	18.25	63.723	9.912	55799472.874475	13	360.9815	5.91517e-05	3.07963e-04
2024/01/24	08:54:42	ok	ok	360.8120	42.122	0.051917	18.25	63.622	9.896	56325462.052948	13	360.9520	5.95153e-05	2.65261e-04
2024/01/24	08:59:42	ok	ok	360.8160	42.122	0.051917	18.24	63.679	9.897	57141729.291986	13	360.9638	5.85592e-05	2.87982e-04
2024/01/24	09:04:42	ok	ok	360.8120	42.118	0.051917	18.26	63.642	9.907	54427784.179251	13	360.9395	5.88235e-05	2.67779e-04
2024/01/24	09:09:42	ok	ok	360.8120	42.119	0.051917	18.26	63.572	9.896	56441725.337883	13	360.9469	5.93050e-05	2.60437e-04
2024/01/24	09:14:42	ok	ok	360.8060	42.122	0.051917	18.28	63.636	9.915	53855641.998097	13	360.9181	5.84539e-05	2.24353e-04
2024/01/24	09:19:42	ok	ok	360.8040	42.122	0.051917	18.25	63.632	9.898	56478923.452323	14	360.9119	5.92824e-05	2.31046e-04
2024/01/24	09:24:42	ok	ok	360.8240	42.122	0.051917	18.32	63.581	9.930	54502168.143569	13	360.9659	5.85328e-05	2.96383e-04
2024/01/24	09:29:42	ok	ok	360.8060	42.121	0.051917	18.32	63.560	9.927	56616149.093276	13	360.9458	5.82967e-05	2.44449e-04
2024/01/24	09:34:42	ok	ok	360.8120	42.119	0.051917	18.32	63.560	9.927	56534555.852262	14	360.9404	5.95522e-05	2.82946e-04
2024/01/24	09:39:42	ok	ok	360.8020	42.118	0.051917	18.33	63.583	9.940	53278115.080373	12	360.9147	5.95523e-05	2.56244e-04
2024/01/24	09:44:42	ok	ok	360.8100	42.121	0.051917	18.32	63.581	9.930	56085895.984115	13	360.9672	5.79611e-05	3.08059e-04
2024/01/24	09:49:42	ok	ok	360.8020	42.112	0.051917	18.36	63.546	9.950	57654559.566196	13	360.9342	5.85956e-05	2.45789e-04
2024/01/24	09:54:42	--	ok	360.7980	42.117	0.051917	18.37	63.569	9.962	54849107.339509	13	360.9324	5.93547e-05	2.78741e-04
2024/01/24	09:54:49	ok	ok	360.9960	42.166	0.051928	18.40	63.526	9.972	56486847.414266	13	361.1654	5.99180e-05	2.87405e-04
2024/01/24	09:59:48	ok	ok	360.9780	42.167	0.051928	18.36	63.487	9.941	52627259.325010	13	361.1233	5.81914e-05	2.63161e-04
2024/01/24	10:04:48	ok	ok	360.9840	42.166	0.051928	18.42	63.517	9.979	54991031.380140	12	361.1510	5.79025e-05	2.55885e-04
2024/01/24	10:09:48	ok	ok	360.9640	42.159	0.051928	18.40	63.526	9.972	55308548.078397	13	361.1100	5.93417e-05	2.76515e-04
2024/01/24	10:14:48	ok	ok	360.9680	42.162	0.051928	18.40	63.536	9.974	54901886.286887	12	361.1002	5.89398e-05	2.67579e-04
2024/01/24	10:19:48	ok	ok	360.9540	42.161	0.051928	18.42	63.517	9.979	51920569.057363	13	361.1301	5.83656e-05	3.42116e-04
2024/01/24	10:24:48	ok	ok	360.9480	42.155	0.051928	18.40	63.565	9.978	60066341.961194	5	360.8942	8.19203e-05	2.90906e-04
2024/01/24	10:29:48	ok	ok	360.9460	42.153	0.051928	18.42	63.537	9.982	54379157.065689	12	361.0710	5.92948e-05	2.31986e-04
2024/01/24	10:34:48	ok	ok	360.9560	42.158	0.051928	18.45	63.510	9.995	53618528.378390	13	361.1151	5.81302e-05	2.42143e-04
2024/01/24	10:39:48	ok	ok	360.9640	42.161	0.051928	18.48	63.435	10.000	54786752.579743	14	361.1244	5.79190e-05	2.65409e-04
2024/01/24	10:44:48	ok	ok	360.9520	42.160	0.051928	18.53	63.464	10.038	56084968.278433	13	361.0946	5.96732e-05	2.66613e-04
2024/01/24	10:49:48	ok	ok	360.9580	42.161	0.051928	18.53	63.444	10.035	53540307.208687	13	361.1904	5.58710e-05	4.91207e-04
2024/01/24	10:54:48	ok	ok	360.9720	42.160	0.051928	18.56	63.416	10.047	52722354.123853	13	361.1905	5.58118e-05	4.42359e-04
2024/01/24	10:59:48	ok	ok	360.9560	42.162	0.051928	18.56	63.458	10.053	53843980.087642	13	361.1142	5.81769e-05	2.52877e-04
2024/01/24	11:04:48	ok	ok	360.9720	42.160	0.051928	18.60	63.444	10.078	55185630.647205	13	361.1626	5.80314e-05	4.31738e-04
2024/01/24	11:09:48	ok	ok	360.9680	42.155	0.051928	18.62	63.416	10.082	52371417.065378	13	361.1527	5.77567e-05	3.74967e-04
2024/01/24	11:14:48	ok	ok	360.9680	42.158	0.051928	18.60	63.494	10.086	54871574.474806	13	361.1616	5.73290e-05	3.97127e-04
2024/01/24	11:19:48	ok	ok	360.9620	42.161	0.051928	18.62	63.528	10.099	53657787.540383	13	361.1025	5.83254e-05	2.41662e-04
2024/01/24	11:24:48	ok	ok	360.9680	42.162	0.051928	18.65	63.441	10.103	52944014.050111	13	361.1035	5.84890e-05	2.33822e-04
2024/01/24	11:29:48	ok	ok	360.9720	42.162	0.051928	18.70	63.430	10.135	55140610.103006	13	361.1417	5.82214e-05	3.48588e-04
2024/01/24	11:34:48	ok	ok	360.9700	42.162	0.051928	18.70	63.439	10.136	54275647.845986	13	361.1043	5.85810e-05	2.42922e-04
2024/01/24	11:39:48	ok	ok	360.9680	42.161	0.051928	18.73	63.485	10.161	53036259.030824	13	361.1165	5.84745e-05	2.58180e-04
2024/01/24	11:44:48	ok	ok	360.9760	42.163	0.051928	18.75	63.436	10.161	53990518.640914	13	361.1310	5.80604e-05	2.74003e-04
2024/01/24	11:49:48	ok	ok	360.9600	42.160	0.051928	18.75	63.445	10.163	54637615.082774	13	361.1121	5.82745e-05	2.54593e-04
2024/01/24	11:54:48	ok	ok	360.9760	42.167	0.051928	18.82	63.416	10.200	52921939.240355	12	361.0922	5.94363e-05	2.28410e-04
2024/01/24	11:59:48	ok	ok	360.9820	42.165	0.051928	18.84	63.421	10.218	52427209.897739	13	361.1078	5.84276e-05	2.31634e-04
2024/01/24	12:04:48	ok	ok	360.9580	42.162	0.051928	18.82	63.407	10.198	54020063.539190	13	361.1109	5.81828e-05	2.51303e-04
2024/01/24	12:09:48	ok	ok	360.9760	42.164	0.051928	18.86	63.381	10.220	55065514.137064	13	361.1391	5.78586e-05	3.01097e-04
2024/01/24	12:14:48	ok	ok	360.9800	42.163	0.051928	18.89	63.357	10.234	53342715.440662	13	361.1356	5.75069e-05	2.42238e-04
2024/01/24	12:19:48	ok	ok	360.9680	42.165	0.051928	18.90	63.389	10.247	55857623.434253	13	361.1255	5.80896e-05	2.48825e-04
2024/01/24	12:24:48	ok	ok	360.9840	42.163	0.051928	18.93	63.413	10.269	51377742.301908	13	361.1429	5.75071e-05	2.64626e-04
2024/01/24	12:29:48	ok	ok	360.9860	42.165	0.051928	18.97	63.409	10.294	55422024.837184	13	361.1600	5.70063e-05	2.71697e-04
2024/01/24	12:34:48	ok	ok	360.9920	42.165	0.051928	19.03	63.389	10.325	54281913.534787	13	361.1527	5.71969e-05	2.43537e-04
2024/01/24	12:39:48	ok	ok	360.9940	42.170	0.051928	19.04	63.400	10.335	53032074.162577	13	361.1639	5.71276e-05	2.74924e-04
2024/01/24	12:44:48	ok	ok	361.0020	42.166	0.051928	19.06	63.413	10.345	52504622.305507	12	361.2360	5.34748e-05	4.37833e-04
2024/01/24	12:49:48	ok	ok	360.9880	42.170	0.051928	19.10	63.400	10.369	55357796.699032	13	361.1444	5.77056e-05	2.29990e-04
2024/01/24	12:54:48	ok	ok	360.9940	42.168	0.051928	19.10	63.430	10.374	54280901.319216	11	361.1290	5.78393e-05	2.37693e-04
2024/01/24	12:59:48	ok	ok	360.9900	42.166	0.051928	19.14	63.386	10.393	57581262.709993	13	361.1512	5.76736e-05	2.41229e-04
2024/01/24	13:04:48	ok	ok	360.9960	42.174	0.051928	19.15	63.348	10.395	55174533.694853	13	361.1858	5.63428e-05	3.10427e-04
2024/01/24	13:09:48	ok	ok	361.0120	42.166	0.051928	19.15	63.409	10.405	56207802.290841	10	361.1796	5.65212e-05	2.48066e-04
2024/01/24	13:14:48	ok	ok	360.9900	42.173	0.051928	19.21	63.398	10.437	55541622.544663	11	361.1432	5.68959e-05	2.16574e-04
2024/01/24	13:19:48	ok	ok	360.9980	42.168	0.051928	19.21	63.336	10.427	56632228.938511	12	361.1774	5.59882e-05	2.79224e-04
2024/01/24	13:24:48	ok	ok	361.0000	42.172	0.051928	19.25	63.394	10.463	55359118.288817	13	361.1869	5.65294e-05	2.99438e-04
2024/01/24	13:29:48	ok	ok	361.0060	42.172	0.051928	19.29	63.377	10.480	57101511.798744	13	361.1842	5.66859e-05	2.69107e-04
2024/01/24	13:34:48	ok	ok	361.0040	42.172	0.051928	19.30	63.380	10.488	54677313.489073	13	361.1478	5.75460e-05	2.36658e-04
2024/01/24	13:39:48	ok	ok	361.0080	42.167	0.051928	19.33	63.395	10.509	54984881.696518	13	361.1712	5.67115e-05	2.54789e-04
2024/01/24	13:44:48	ok	ok	361.0100	42.171	0.051928	19.34	63.377	10.514	55095084.318120	13	361.1546	5.73448e-05	2.56788e-04
2024/01/24	13:49:48	ok	ok	361.0000	42.168	0.051928	19.33	63.435	10.516	54515181.358894	12	361.1321	5.83042e-05	2.09878e-04
2024/01/24	13:54:48	ok	ok	361.0120	42.173	0.051928	19.41	63.407	10.562	54843140.933210	11	361.1416	5.78997e-05	2.35899e-04
2024/01/24	13:59:48	ok	ok	361.0100	42.173	0.051928	19.41	63.407	10.562	54123523.068103	13	361.1699	5.65880e-05	2.52314e-04
2024/01/24	14:04:48	ok	ok	361.0140	42.172	0.051928	19.44	63.421	10.583	52624947.083456	11	361.1431	5.85188e-05	2.33123e-04
2024/01/24	14:09:48	ok	ok	361.0180	42.177	0.051928	19.48	63.357	10.599	53744487.346011	13	361.1589	5.73757e-05	2.07321e-04
2024/01/24	14:14:48	ok	ok	361.0040	42.172	0.051928	19.47	63.436	10.604	54277768.515853	13	361.1531	5.70024e-05	2.12551e-04
2024/01/24	14:19:48	ok	ok	360.9960	42.173	0.051928	19.50	63.359	10.607	54365633.916867	13	356.1550	2.23171e-04	2.00324e-02
2024/01/24	14:24:48	ok	ok	361.0080	42.173	0.051928	19.53	63.455	10.642	53614546.723815	13	361.1553	5.69910e-05	3.29830e-04
2024/01/24	14:29:48	ok	ok	361.0120	42.172	0.051928	19.51	63.453	10.631	51730127.891080	12	361.1380	5.71323e-05	2.27077e-04
2024/01/24	14:34:48	ok	ok	361.0100	42.173	0.051928	19.58	63.435	10.673	53023418.876011	11	361.1457	5.72776e-05	2.42869e-04
2024/01/24	14:39:48	ok	ok	361.0280	42.180	0.051928	19.58	63.455	10.677	51637307.882745	12	361.1426	5.75214e-05	2.26942e-04
2024/01/24	14:44:48	ok	ok	361.0000	42.172	0.051928	19.60	63.485	10.690	54558842.658463	11	361.1297	5.77922e-05	2.49422e-04
2024/01/24	14:49:48	ok	ok	361.0060	42.174	0.051928	19.58	63.494	10.683	52863328.436085	12	361.1210	5.77960e-05	2.57227e-04
2024/01/24	14:54:48	ok	ok	360.9900	42.172	0.051928	19.58	63.455	10.677	54248502.647385	12	361.1286	5.71041e-05	2.29207e-04
2024/01/24	14:59:48	ok	ok	361.0060	42.171	0.051928	19.64	63.482	10.717	52141313.525754	11	361.1290	5.79219e-05	2.38320e-04
2024/01/24	15:04:48	ok	ok	360.9920	42.170	0.051928	19.64	63.491	10.718	53906448.322211	11	361.1364	5.72458e-05	2.44194e-04
2024/01/24	15:09:48	ok	ok	360.9960	42.172	0.051928	19.67	63.487	10.736	55541301.884868	12	361.1668	5.61496e-05	2.58833e-04
2024/01/24	15:14:48	ok	ok	360.9820	42.171	0.051928	19.64	63.532	10.725	55275710.714995	11	361.0344	6.11065e-05	2.84017e-04
2024/01/24	15:19:48	ok	ok	361.0080	42.169	0.051928	19.65	63.526	10.732	53724945.414680	10	361.1282	5.78324e-05	2.50068e-04
2024/01/24	15:24:48	ok	ok	360.9620	42.165	0.051928	19.65	63.485	10.725	53727814.786992	12	361.1261	5.63988e-05	2.46726e-04
2024/01/24	15:29:48	ok	ok	360.9560	42.165	0.051928	19.62	63.572	10.723	54030834.985004	13	361.1032	5.69152e-05	2.01687e-04
2024/01/24	15:34:48	ok	ok	360.9540	42.163	0.051928	19.64	63.554	10.729	53910562.005265	13	361.0905	5.68425e-05	2.30560e-04
2024/01/24	15:39:48	ok	ok	360.9400	42.161	0.051928	19.65	63.545	10.736	54022856.997494	13	355.6369	2.37822e-04	2.19098e-02
2024/01/24	15:44:48	ok	ok	360.9280	42.162	0.051928	19.62	63.592	10.727	54002906.312870	13	361.0472	5.78726e-05	2.19327e-04
2024/01/24	15:49:48	ok	ok	360.9200	42.156	0.051928	19.62	63.572	10.723	53475317.015964	13	361.0708	5.69074e-05	2.34556e-04
2024/01/24	15:54:48	ok	ok	360.9380	42.157	0.051928	19.61	63.619	10.721	54521710.521427	13	361.0702	5.70050e-05	2.33945e-04
2024/01/24	15:59:48	ok	ok	360.9000	42.152	0.051928	19.62	63.581	10.725	53427792.623312	13	361.0637	5.64592e-05	2.48957e-04
2024/01/24	16:04:48	ok	ok	360.8880	42.151	0.051928	19.57	63.642	10.700	54508895.718020	11	361.0198	5.79981e-05	2.22698e-04
2024/01/24	16:09:48	ok	ok	360.8540	42.146	0.051928	19.50	63.755	10.674	52572459.086151	12	360.9951	5.69680e-05	2.35844e-04
2024/01/24	16:14:48	ok	ok	360.8320	42.140	0.051928	19.43	63.876	10.650	53049010.394980	11	360.9772	5.68468e-05	2.52919e-04
2024/01/24	16:19:48	ok	ok	360.8060	42.138	0.051928	19.40	63.819	10.623	54615176.558670	11	360.9389	5.78082e-05	2.36459e-04
2024/01/24	16:24:48	ok	ok	360.8340	42.144	0.051928	19.50	63.642	10.655	53255230.484182	13	360.9634	5.67512e-05	2.19226e-04
2024/01/24	16:29:48	ok	ok	360.8080	42.138	0.051928	19.48	63.661	10.649	54135159.254793	12	360.9238	5.79420e-05	2.72866e-04
2024/01/24	16:34:48	ok	ok	360.8080	42.134	0.051928	19.48	63.682	10.653	55224281.365383	14	360.8904	5.94828e-05	2.84470e-04
2024/01/24	16:39:48	ok	ok	360.8000	42.135	0.051928	19.51	63.687	10.671	55705539.012920	11	360.9373	5.77800e-05	2.45112e-04
2024/01/24	16:44:48	--	ok	360.7900	42.135	0.051928	19.51	63.665	10.667	54625404.555928	12	360.9572	5.67092e-05	2.23814e-04
2024/01/24	16:44:55	ok	ok	361.0480	42.185	0.05194	19.53	63.656	10.675	56086206.900317	13	361.0829	6.16843e-05	3.51589e-04
2024/01/24	16:49:54	ok	ok	361.0080	42.179	0.05194	19.50	63.684	10.662	55189261.287387	12	361.1305	5.77503e-05	2.36273e-04
2024/01/24	16:54:54	ok	ok	360.9920	42.173	0.05194	19.48	63.714	10.658	58242007.655779	13	361.1601	5.63643e-05	2.68225e-04
2024/01/24	16:59:54	ok	ok	360.9900	42.179	0.05194	19.50	63.714	10.667	54981974.586705	12	361.1295	5.74988e-05	2.30634e-04
2024/01/24	17:04:54	ok	ok	360.9800	42.170	0.05194	19.48	63.670	10.651	54290383.628031	11	361.0446	6.03943e-05	2.87477e-04
2024/01/24	17:09:54	ok	ok	360.9640	42.170	0.05194	19.48	63.641	10.646	56231494.538459	13	361.1652	5.51229e-05	3.88431e-04
2024/01/24	17:14:54	ok	ok	360.9380	42.166	0.05194	19.45	63.677	10.634	55763793.817419	12	361.1085	5.63511e-05	2.56440e-04
2024/01/24	17:19:54	ok	ok	360.9240	42.159	0.05194	19.41	63.793	10.627	55275012.068809	12	361.0802	5.67153e-05	2.56591e-04
2024/01/24	17:24:54	ok	ok	360.8680	42.150	0.05194	19.31	63.958	10.592	54371085.563840	12	361.0128	5.75298e-05	2.21106e-04
2024/01/24	17:29:54	ok	ok	360.8520	42.147	0.05194	19.24	63.926	10.542	53328408.134758	13	360.9876	5.75420e-05	2.40953e-04
2024/01/24	17:34:54	ok	ok	360.8200	42.142	0.05194	19.17	63.998	10.511	53123702.382573	13	360.9546	5.71998e-05	2.23865e-04
2024/01/24	17:39:54	ok	ok	360.8340	42.147	0.05194	19.23	63.844	10.520	55777082.969315	12	360.9712	5.65732e-05	2.47818e-04
2024/01/24	17:44:54	ok	ok	360.8200	42.139	0.05194	19.24	63.775	10.517	54027152.544578	12	360.9378	5.84998e-05	2.24380e-04
2024/01/24	17:49:54	ok	ok	360.8320	42.140	0.05194	19.30	63.796	10.557	55400604.106091	12	360.9666	5.71966e-05	2.25873e-04
2024/01/24	17:54:54	ok	ok	360.8120	42.137	0.05194	19.24	63.825	10.526	54252262.828961	11	360.9316	5.72707e-05	2.32294e-04
[truncated: 2,605 more rows]
