# Supplementary material for: Plastic Creep Constraint in Nylon Instrument Strings
Source: Materials (Basel). 2025 Jan 7;18(2):223. doi: 10.3390/ma18020223 (PMC11766866; doi:10.3390/ma18020223)
Supplement: Supplementary file 1 [file materials-18-00223-s001.zip › data_files/string_N33_nylon/string_test_data_N33_step_1.csv]

Date	Time	+-	f0	Frequency	Tension	LengthAdj	Temp	Rel.Hm	Abs.Hm	Pk.Magnitude	Harmonics	Fitted.f0	Bend.Stiff	Fit.Error
2024/04/14	10:45:28	--	ok	218.1600	16.675	0.0	20.33	60.328	10.606	33002910.420458	4	233.4921	-2.60924e-03	8.40692e-03
2024/04/14	10:45:38	--	--	242.0680	20.243	0.001989	20.35	60.351	10.618	20974932.650176	2	246.9167	8.03312e-03	1.81999e-16
2024/04/14	10:45:46	--	ok	238.6900	19.810	0.001989	20.28	60.420	10.587	21466284.367422	2	238.7267	-2.78582e-05	4.29261e-16
2024/04/14	10:45:55	--	ok	250.2700	22.651	0.003979	20.16	60.690	10.565	11904158.967395	4	257.9592	3.52981e-05	1.11641e-04
2024/04/14	10:46:05	--	ok	267.1880	24.366	0.005969	20.08	60.972	10.562	51578089.742978	3	268.8621	6.83800e-05	8.75209e-06
2024/04/14	10:46:15	--	ok	273.2160	25.464	0.007958	19.99	61.283	10.563	79906571.535363	5	274.6844	6.40475e-05	5.66609e-04
2024/04/14	10:46:26	--	ok	282.4420	26.988	0.009948	19.92	61.476	10.551	80987365.873799	3	258.7525	-6.11245e-03	4.31967e-03
2024/04/14	10:46:36	--	ok	286.2100	28.545	0.011938	19.86	61.682	10.552	21743881.168411	2	291.0117	1.39953e-04	3.90661e-16
2024/04/14	10:46:46	--	ok	298.5860	30.236	0.013927	19.84	61.898	10.571	37751067.173562	2	300.9017	8.46716e-05	1.88910e-16
2024/04/14	10:46:56	--	ok	307.1180	31.951	0.015917	19.79	62.086	10.576	68979345.191997	2	308.1700	8.14481e-05	0.00000e+00
2024/04/14	10:47:07	--	ok	318.4480	34.183	0.017907	19.79	62.219	10.599	30067334.862842	8	319.8926	7.49380e-05	2.09163e-03
2024/04/14	10:47:17	--	--	328.8740	36.330	0.019897	19.74	62.322	10.582	41769140.721883	5	330.1871	9.34031e-05	9.25068e-04
2024/04/14	10:47:24	--	--	320.2560	35.035	0.019897	19.71	62.437	10.583	31202117.363314	4	320.9135	9.56241e-05	5.98677e-04
2024/04/14	10:47:32	--	ok	316.8260	34.297	0.019897	19.74	62.533	10.618	40026431.298009	6	316.9255	8.30410e-05	4.84560e-04
2024/04/14	10:47:42	--	ok	337.1700	38.209	0.021886	19.68	62.667	10.606	45321075.966144	10	338.4599	7.34101e-05	1.95505e-03
2024/04/14	10:47:52	--	ok	350.6820	41.028	0.023876	19.67	62.716	10.605	50877535.089389	8	351.8008	7.56521e-05	2.25649e-03
2024/04/14	10:48:02	--	ok	362.0180	43.504	0.025865	19.69	62.832	10.642	34296138.603033	6	362.5449	9.40686e-05	6.38714e-04
2024/04/14	10:48:12	--	ok	372.7620	45.979	0.027855	19.67	62.837	10.626	46819385.254575	9	373.1195	1.01025e-04	8.42067e-04
2024/04/14	10:48:22	--	ok	383.2380	48.507	0.029845	19.65	62.905	10.627	39543158.684152	10	383.6434	9.54305e-05	2.50114e-03
2024/04/14	10:48:32	--	ok	417.2800	50.813	0.031834	19.68	62.931	10.650	24595175.774415	3	409.6485	2.16305e-03	7.58190e-06
2024/04/14	10:48:41	--	ok	390.7860	50.894	0.032448	19.65	63.009	10.645	47686049.928579	11	391.1790	9.59077e-05	8.74104e-04
2024/04/14	10:48:52	--	ok	406.8640	54.407	0.034437	19.62	63.096	10.643	72368258.814294	8	407.3632	1.09183e-04	7.86881e-04
2024/04/14	10:49:01	--	ok	412.4340	55.833	0.035596	19.64	63.157	10.662	136782742.506098	12	412.7053	1.08005e-04	1.22671e-03
2024/04/14	10:49:09	--	ok	413.0700	56.950	0.036463	19.62	63.175	10.656	124975202.813500	13	416.1368	1.00625e-04	1.12038e-03
2024/04/14	10:49:18	--	ok	414.9460	57.917	0.037296	19.62	63.226	10.665	67106207.111529	12	420.4465	9.26607e-05	1.91273e-03
2024/04/14	10:49:26	--	ok	423.0860	58.945	0.038031	19.65	63.252	10.686	84997228.256508	9	424.2600	7.59953e-05	1.64755e-03
2024/04/14	10:49:34	--	ok	414.7040	58.773	0.038341	19.65	63.262	10.688	73503872.027930	10	422.3823	9.30773e-05	1.95816e-03
2024/04/14	10:49:42	--	ok	427.6380	60.101	0.039089	19.64	63.308	10.687	90080022.916663	10	428.3953	9.48899e-05	1.97542e-03
2024/04/14	10:49:50	--	ok	423.6360	59.505	0.03916	19.64	63.371	10.698	86019870.074470	12	424.1494	1.01784e-04	1.80701e-03
2024/04/14	10:49:58	--	ok	424.1660	59.631	0.039441	19.65	63.426	10.715	88638551.841401	13	424.7110	9.68841e-05	1.71630e-03
2024/04/14	10:50:06	--	ok	425.3460	59.881	0.039694	19.64	63.491	10.718	85860436.766207	10	425.7579	9.79013e-05	1.90279e-03
2024/04/14	10:50:14	--	ok	425.5180	59.961	0.039885	19.64	63.542	10.727	98433741.351378	10	426.1320	8.94774e-05	1.83387e-03
2024/04/14	10:50:22	--	ok	425.8740	60.068	0.040067	19.65	63.565	10.739	91724547.432847	11	426.2795	9.82444e-05	1.79588e-03
2024/04/14	10:50:30	--	ok	426.2580	60.159	0.04023	19.64	63.595	10.736	94864937.225241	11	426.3826	1.13462e-04	1.88783e-03
2024/04/14	10:50:37	--	ok	426.4740	60.313	0.040373	19.64	63.604	10.737	84296114.884831	11	426.8855	9.72774e-05	1.81908e-03
2024/04/14	10:50:45	--	ok	426.7360	60.378	0.040506	19.65	63.586	10.742	90211571.843430	11	427.0368	1.04668e-04	1.79880e-03
2024/04/14	10:50:52	--	ok	426.9020	60.415	0.040624	19.64	63.595	10.736	85670827.195886	9	426.7278	1.20285e-04	1.07315e-03
2024/04/14	10:51:00	--	ok	427.0060	60.453	0.040734	19.64	63.665	10.747	86903751.056865	13	426.8223	1.09367e-04	1.60333e-03
2024/04/14	10:51:08	--	ok	427.2000	60.563	0.040838	19.64	63.757	10.763	91336375.877543	13	427.1064	1.09769e-04	9.39228e-04
2024/04/14	10:51:15	--	ok	427.2100	60.583	0.040932	19.64	63.807	10.771	93880133.144702	12	427.2249	1.10258e-04	1.04820e-03
2024/04/14	10:51:23	--	ok	427.4060	60.625	0.041026	19.65	63.748	10.770	97065503.077103	12	427.3387	1.09641e-04	9.91688e-04
2024/04/14	10:51:31	--	ok	427.4040	60.637	0.041109	19.65	63.769	10.773	93400160.777844	11	427.3691	1.10340e-04	9.69373e-04
2024/04/14	10:51:38	--	ok	427.7080	60.707	0.041192	19.67	63.842	10.796	88923264.447557	11	427.9149	1.04000e-04	8.61383e-04
2024/04/14	10:51:44	--	ok	427.7500	60.724	0.04126	19.68	63.894	10.813	90102505.776103	10	427.9092	1.09164e-04	8.58261e-04
2024/04/14	10:51:51	--	ok	427.8480	60.797	0.041325	19.69	63.885	10.820	90906455.711054	11	428.0440	1.04014e-04	8.58696e-04
2024/04/14	10:51:58	--	ok	427.8980	60.806	0.041386	19.68	63.894	10.813	85230650.456813	11	428.0064	1.11373e-04	8.44275e-04
2024/04/14	10:52:05	--	ok	427.9580	60.818	0.041443	19.69	63.897	10.822	93227068.744090	12	428.1165	1.04483e-04	8.30575e-04
2024/04/14	10:52:12	--	ok	427.9780	60.823	0.041498	19.74	63.903	10.850	86348307.639381	12	428.1818	1.05660e-04	8.68486e-04
2024/04/14	10:52:18	--	ok	428.0780	60.838	0.041551	19.72	63.902	10.842	95399659.028644	12	428.1497	1.10483e-04	7.97372e-04
2024/04/14	10:52:25	--	ok	427.9280	60.796	0.041599	19.72	63.922	10.845	93327432.625850	13	428.0499	1.04496e-04	7.73324e-04
2024/04/14	10:52:33	--	ok	428.1320	60.840	0.041655	19.72	63.902	10.842	88042890.318807	10	428.2302	1.09686e-04	8.73987e-04
2024/04/14	10:52:40	--	ok	428.1320	60.834	0.041701	19.72	63.922	10.845	92877482.808776	13	428.2515	1.04617e-04	7.86115e-04
2024/04/14	10:52:46	--	ok	428.1740	60.877	0.041746	19.72	63.952	10.850	87862253.266126	11	428.2460	1.10158e-04	8.10288e-04
2024/04/14	10:52:53	--	ok	428.1000	60.844	0.04179	19.75	63.957	10.868	91815254.462265	13	428.2089	1.04000e-04	7.52819e-04
2024/04/14	10:53:01	--	ok	428.1940	60.873	0.041836	19.75	63.957	10.868	88325912.174411	13	428.3312	1.04141e-04	7.94668e-04
2024/04/14	10:53:08	--	ok	428.2460	60.880	0.041879	19.77	63.980	10.882	95034035.696859	12	428.3448	1.09944e-04	8.16441e-04
2024/04/14	10:53:15	--	ok	428.2720	60.881	0.041918	19.75	63.977	10.871	95677845.008904	11	428.3513	1.10823e-04	8.09347e-04
2024/04/14	10:53:21	--	ok	428.2840	60.881	0.041956	19.78	64.002	10.894	89980573.280371	12	428.4021	1.09043e-04	8.03947e-04
2024/04/14	10:53:28	--	ok	428.2140	60.859	0.041994	19.77	64.031	10.891	96462707.801939	12	428.3423	1.04236e-04	7.97836e-04
2024/04/14	10:53:36	--	ok	428.3360	60.883	0.042035	19.78	64.041	10.901	86770664.775534	12	428.4398	1.09916e-04	7.90161e-04
2024/04/14	10:53:43	--	ok	428.3640	60.904	0.04207	19.78	64.062	10.904	93167989.097669	10	428.4645	1.09686e-04	8.57299e-04
2024/04/14	10:53:50	--	ok	428.3760	60.904	0.042103	19.79	64.063	10.913	86841998.710733	10	428.4782	1.09603e-04	8.58429e-04
2024/04/14	10:53:56	--	ok	428.4000	60.903	0.042136	19.79	64.063	10.913	89161721.002201	13	428.6735	1.03287e-04	9.72500e-04
2024/04/14	10:54:03	--	ok	428.4020	60.900	0.042167	19.77	64.091	10.901	94802737.670145	11	428.4897	1.10580e-04	8.20712e-04
2024/04/14	10:54:10	--	ok	428.4620	60.902	0.042198	19.79	64.146	10.927	97448139.111537	11	428.5381	1.09790e-04	8.16113e-04
2024/04/14	10:54:17	--	ok	428.4200	60.889	0.042226	19.78	64.164	10.922	96040339.332429	11	428.6526	1.05753e-04	1.00166e-03
2024/04/14	10:54:23	--	ok	428.4520	60.914	0.042257	19.82	64.181	10.952	89145175.766764	13	428.6382	1.08950e-04	9.40804e-04
2024/04/14	10:54:30	--	ok	428.4800	60.915	0.042285	19.84	64.163	10.958	88580894.258669	13	428.7146	1.05630e-04	9.58187e-04
2024/04/14	10:54:37	--	ok	428.4780	60.910	0.042313	19.81	64.169	10.941	86411620.783302	12	428.6443	1.06937e-04	8.47912e-04
2024/04/14	10:54:43	--	ok	428.5340	60.912	0.04234	19.81	64.169	10.941	91151653.254236	13	428.6720	1.09456e-04	9.46413e-04
2024/04/14	10:54:50	--	ok	428.4920	60.905	0.042364	19.82	64.201	10.956	80765623.526947	13	428.6579	1.08877e-04	9.10812e-04
2024/04/14	10:54:57	--	ok	428.5240	60.908	0.042391	19.82	64.210	10.957	89049693.846014	13	428.6831	1.09321e-04	9.27791e-04
2024/04/14	10:55:04	--	ok	428.5300	60.925	0.042416	19.81	64.250	10.955	89298019.665335	13	428.7106	1.08523e-04	9.21880e-04
2024/04/14	10:55:10	--	ok	428.5400	60.922	0.04244	19.81	64.250	10.955	85517364.090978	13	428.7182	1.08577e-04	9.14348e-04
2024/04/14	10:55:17	--	ok	428.5640	60.921	0.042465	19.82	64.273	10.968	93844725.436167	13	428.7193	1.09260e-04	9.19316e-04
2024/04/14	10:55:24	--	ok	428.5840	60.915	0.042487	19.82	64.323	10.976	97286212.801580	12	428.6524	1.10576e-04	7.87186e-04
2024/04/14	10:55:31	--	ok	428.5700	60.908	0.042509	19.79	64.318	10.957	87718616.548209	13	428.7257	1.08741e-04	9.03094e-04
2024/04/14	10:55:37	--	ok	428.5840	60.908	0.042531	19.79	64.388	10.969	85862014.315842	13	428.7905	1.05993e-04	9.12197e-04
2024/04/14	10:55:44	--	ok	428.5940	60.924	0.042553	19.79	64.430	10.976	92730231.925560	13	428.7497	1.08155e-04	9.07178e-04
2024/04/14	10:55:51	--	ok	428.6000	60.919	0.042575	19.82	64.446	10.997	95654202.441587	13	428.7358	1.09190e-04	8.99441e-04
2024/04/14	10:55:57	--	ok	428.6240	60.913	0.042596	19.84	64.520	11.019	86380233.036399	13	428.7562	1.08274e-04	9.13599e-04
2024/04/14	10:56:04	--	ok	428.6180	60.909	0.042615	19.79	64.501	10.988	90266262.517605	13	428.7501	1.07810e-04	8.91940e-04
2024/04/14	10:56:11	--	ok	428.6180	60.904	0.042635	19.82	64.474	11.002	91679261.981906	13	428.7434	1.07913e-04	9.02934e-04
2024/04/14	10:56:18	--	ok	428.6160	60.915	0.042655	19.85	64.489	11.022	88698129.298256	13	428.7541	1.07773e-04	9.09412e-04
2024/04/14	10:56:24	--	ok	428.6180	60.915	0.042675	19.82	64.474	11.002	86383738.299389	13	428.7498	1.08341e-04	9.01083e-04
2024/04/14	10:56:31	--	ok	428.6240	60.912	0.042694	19.84	64.497	11.015	85268864.346163	13	428.7541	1.08165e-04	9.02888e-04
2024/04/14	10:56:38	--	ok	428.6400	60.910	0.042714	19.85	64.498	11.023	90032497.346301	12	428.6681	1.10711e-04	7.88629e-04
2024/04/14	10:56:45	--	ok	428.6220	60.908	0.042733	19.85	64.511	11.026	90997972.097265	14	428.8040	1.02159e-04	9.04005e-04
2024/04/14	10:56:51	--	ok	428.6400	60.927	0.042752	19.86	64.562	11.045	93170551.532694	13	428.7753	1.09313e-04	9.08567e-04
2024/04/14	10:56:58	--	ok	428.6640	60.924	0.042771	19.84	64.558	11.025	96339657.675083	13	428.8150	1.08386e-04	9.11434e-04
2024/04/14	10:57:05	--	ok	428.6640	60.918	0.042789	19.89	64.576	11.064	90522964.738695	13	428.7984	1.09348e-04	9.01606e-04
2024/04/14	10:57:11	--	ok	428.6560	60.915	0.042807	19.86	64.584	11.048	90536555.478063	13	428.8017	1.08985e-04	9.08774e-04
2024/04/14	10:57:18	--	ok	428.7060	60.915	0.042825	19.88	64.585	11.057	93818248.869696	13	428.8250	1.08431e-04	9.06280e-04
2024/04/14	10:57:25	--	ok	428.6500	60.902	0.04284	19.86	64.572	11.046	92808383.887952	13	428.7961	1.08439e-04	9.10171e-04
2024/04/14	10:57:32	--	ok	428.6740	60.920	0.042858	19.84	64.579	11.029	94248098.839688	13	428.8301	1.08441e-04	8.92009e-04
2024/04/14	10:57:38	--	ok	428.6800	60.919	0.042875	19.86	64.636	11.057	102042806.476978	13	428.7869	1.11009e-04	9.10988e-04
2024/04/14	10:57:45	--	ok	428.6900	60.919	0.042892	19.88	64.636	11.066	96802631.564149	13	428.8346	1.09525e-04	9.05684e-04
2024/04/14	10:57:52	--	ok	428.7000	60.917	0.042908	19.89	64.680	11.082	92009230.570818	13	428.8447	1.08975e-04	9.07328e-04
2024/04/14	10:57:58	--	ok	428.7180	60.910	0.042924	19.88	64.666	11.071	104529381.646342	13	428.8077	1.10719e-04	8.97878e-04
2024/04/14	10:58:05	--	ok	428.6660	60.917	0.042938	19.86	64.675	11.064	95848550.638963	13	428.8299	1.08173e-04	8.93371e-04
2024/04/14	10:58:12	--	ok	428.7020	60.920	0.042956	19.91	64.681	11.093	91132732.681015	13	428.8512	1.09183e-04	8.86681e-04
2024/04/14	10:58:19	--	ok	428.7020	60.919	0.042972	19.91	64.703	11.097	94707478.323870	13	428.8461	1.09758e-04	9.03615e-04
2024/04/14	10:58:25	--	ok	428.7120	60.920	0.042987	19.91	64.691	11.094	88303235.952679	13	428.8632	1.08921e-04	8.91729e-04
2024/04/14	10:58:32	--	ok	428.7080	60.916	0.043002	19.91	64.703	11.097	93302734.789001	13	428.8723	1.08860e-04	8.92643e-04
2024/04/14	10:58:39	--	ok	428.7240	60.917	0.043018	19.92	64.685	11.102	90449820.214173	13	428.8807	1.08327e-04	8.83835e-04
2024/04/14	10:58:46	--	ok	428.7140	60.923	0.043032	19.93	64.717	11.116	95824313.124526	13	428.8747	1.09086e-04	8.95772e-04
2024/04/14	10:58:52	--	ok	428.7340	60.922	0.043047	19.91	64.712	11.098	89623508.980764	13	428.8856	1.08788e-04	8.97459e-04
2024/04/14	10:58:59	--	ok	428.7180	60.916	0.043061	19.93	64.758	11.123	96086649.586234	13	428.8745	1.09095e-04	9.13876e-04
2024/04/14	10:59:06	--	ok	428.7400	60.915	0.043076	19.92	64.744	11.112	91976322.661461	13	428.8827	1.09134e-04	8.90980e-04
2024/04/14	10:59:12	--	ok	428.7280	60.913	0.043089	19.89	64.739	11.092	91544143.091368	14	428.9455	1.02419e-04	8.86693e-04
2024/04/14	10:59:19	--	ok	428.7260	60.927	0.043104	19.95	64.759	11.132	94068822.295208	13	428.8995	1.08860e-04	8.99520e-04
2024/04/14	10:59:26	--	ok	428.7620	60.928	0.043118	19.93	64.767	11.125	89110577.753652	13	428.9232	1.08773e-04	8.87864e-04
2024/04/14	10:59:33	--	ok	428.7660	60.921	0.043131	19.98	64.744	11.151	101405502.452281	13	428.8994	1.09591e-04	8.87916e-04
2024/04/14	10:59:39	--	ok	428.7240	60.912	0.043143	19.96	64.771	11.145	89748592.282334	13	428.8835	1.09012e-04	9.00130e-04
2024/04/14	10:59:46	--	ok	428.7720	60.920	0.043157	19.95	64.727	11.127	89227861.302538	13	428.9261	1.08925e-04	8.96441e-04
2024/04/14	10:59:53	--	ok	428.7500	60.922	0.043169	19.93	64.707	11.115	89666608.872847	13	428.9008	1.08829e-04	8.94918e-04
2024/04/14	10:59:59	--	ok	428.7700	60.922	0.043182	19.96	64.750	11.141	94688876.439184	13	428.8853	1.10390e-04	9.01142e-04
2024/04/14	11:00:06	--	ok	428.7500	60.918	0.043194	19.96	64.771	11.145	88648499.889386	14	428.9631	1.01938e-04	8.74615e-04
2024/04/14	11:00:13	--	ok	428.7620	60.918	0.043207	19.98	64.785	11.158	90147810.707819	13	428.9246	1.08508e-04	8.93468e-04
2024/04/14	11:00:19	--	ok	428.7660	60.924	0.043219	20.01	64.790	11.178	94877194.240549	12	428.9206	1.09238e-04	9.27474e-04
2024/04/14	11:00:26	--	ok	428.7720	60.924	0.043232	20.01	64.749	11.170	92288085.365031	13	428.9294	1.08863e-04	8.86733e-04
2024/04/14	11:00:33	--	ok	428.7580	60.919	0.043244	19.99	64.755	11.161	95910212.474079	12	428.8433	1.10359e-04	7.56043e-04
2024/04/14	11:00:40	--	ok	428.7800	60.922	0.043256	19.98	64.714	11.145	88184450.984826	13	428.9313	1.09379e-04	8.76581e-04
2024/04/14	11:00:46	--	ok	428.7760	60.919	0.043268	19.99	64.776	11.165	91211677.379125	13	428.9371	1.09206e-04	8.73711e-04
2024/04/14	11:00:53	--	ok	428.7880	60.926	0.04328	19.98	64.764	11.154	96697356.305977	13	428.9387	1.09519e-04	8.73212e-04
2024/04/14	11:01:00	--	ok	428.7840	60.923	0.043291	19.99	64.837	11.175	97175830.465624	11	428.9779	1.07174e-04	9.26511e-04
2024/04/14	11:01:06	--	ok	428.7860	60.920	0.043302	20.01	64.910	11.198	86701299.931745	13	428.9369	1.08754e-04	8.60555e-04
2024/04/14	11:01:13	--	ok	428.7920	60.921	0.043313	20.02	64.863	11.199	85023466.551023	13	428.9597	1.07967e-04	8.86495e-04
2024/04/14	11:01:20	--	ok	428.7880	60.916	0.043324	20.01	64.828	11.184	85395497.815095	13	428.9440	1.08098e-04	8.85281e-04
2024/04/14	11:01:26	--	ok	428.7980	60.924	0.043335	19.99	64.858	11.179	83419957.274176	13	428.9415	1.08813e-04	8.98187e-04
2024/04/14	11:01:33	--	ok	428.7740	60.921	0.043346	20.04	64.904	11.215	90781116.854923	13	428.9446	1.08541e-04	8.61723e-04
2024/04/14	11:01:40	--	ok	428.7900	60.923	0.043358	20.02	64.883	11.202	86735415.096706	13	428.9463	1.08948e-04	8.77412e-04
2024/04/14	11:01:47	ok	ok	428.8140	60.922	0.043369	20.04	64.874	11.210	86955317.903535	13	428.9585	1.08972e-04	8.83468e-04
2024/04/14	11:06:46	--	ok	422.3160	59.134	0.043369	21.14	62.539	11.524	75648689.248213	12	423.0007	8.38424e-05	1.29198e-03
2024/04/14	11:06:53	ok	ok	428.8560	60.720	0.043721	21.14	62.589	11.533	89213929.913146	11	428.8942	1.11848e-04	7.95823e-04
2024/04/14	11:11:53	--	ok	423.2140	59.212	0.043721	21.30	62.965	11.709	98579048.328433	11	423.8076	8.59683e-05	1.29628e-03
2024/04/14	11:12:00	ok	ok	428.8340	60.603	0.044027	21.28	62.974	11.700	91183504.330695	12	428.9087	1.09960e-04	7.02510e-04
2024/04/14	11:17:00	--	ok	424.1420	59.390	0.044027	21.41	63.221	11.833	104658947.544072	11	424.5807	9.35972e-05	1.36581e-03
2024/04/14	11:17:07	ok	ok	428.8920	60.629	0.044284	21.45	63.198	11.858	86220753.255339	12	429.0022	1.06477e-04	8.11867e-04
2024/04/14	11:22:07	--	ok	424.8540	59.571	0.044284	21.55	63.473	11.978	98315743.505685	13	425.2831	9.30585e-05	1.22136e-03
2024/04/14	11:22:14	ok	ok	429.0100	60.685	0.044503	21.60	63.481	12.011	87204310.315514	12	429.0244	1.10372e-04	7.32454e-04
2024/04/14	11:27:13	--	ok	425.4460	59.750	0.044503	21.71	63.624	12.116	104316537.095934	11	426.0295	8.60430e-05	1.24833e-03
2024/04/14	11:27:20	ok	ok	428.9280	60.686	0.044691	21.72	63.636	12.128	85607493.321337	12	428.9356	1.10332e-04	7.43577e-04
2024/04/14	11:32:19	--	ok	425.8060	59.849	0.044691	21.88	63.789	12.266	98209872.874585	13	426.2307	9.06361e-05	1.18320e-03
2024/04/14	11:32:26	ok	ok	428.9640	60.706	0.04486	21.91	63.755	12.280	92954292.479746	12	428.9737	1.10214e-04	7.33637e-04
2024/04/14	11:37:25	--	ok	426.0780	59.933	0.04486	22.01	63.915	12.381	113892671.370516	12	426.2669	9.83732e-05	5.96190e-04
2024/04/14	11:37:32	ok	ok	428.9280	60.707	0.045015	22.04	63.920	12.403	96976501.494940	12	428.9368	1.10023e-04	7.36677e-04
2024/04/14	11:42:31	--	ok	426.2660	59.992	0.045015	22.16	64.086	12.527	103486208.484460	11	426.4791	9.79626e-05	6.07501e-04
2024/04/14	11:42:38	ok	ok	428.9540	60.725	0.04516	22.14	64.073	12.505	99037426.560603	12	428.9898	1.09935e-04	7.38734e-04
2024/04/14	11:47:37	--	ok	426.4380	60.050	0.04516	21.99	64.886	12.560	108797037.434248	11	427.0150	8.63606e-05	1.20660e-03
2024/04/14	11:47:44	ok	ok	428.9780	60.737	0.045296	22.01	64.868	12.566	97141725.928250	12	429.0013	1.10533e-04	7.41047e-04
2024/04/14	11:52:43	--	ok	426.7760	60.137	0.045296	21.72	65.476	12.478	102943556.534658	11	426.8943	1.06711e-04	5.64414e-04
2024/04/14	11:52:50	ok	ok	429.0220	60.752	0.045414	21.77	65.444	12.503	92064579.383295	12	429.0396	1.10422e-04	7.18245e-04
2024/04/14	11:57:49	--	ok	427.0640	60.220	0.045414	21.67	65.762	12.492	96566956.055838	11	427.1606	1.06917e-04	5.49683e-04
2024/04/14	11:57:56	ok	ok	429.0580	60.758	0.045517	21.68	65.724	12.495	87777631.850829	12	429.0603	1.10386e-04	7.14602e-04
2024/04/14	12:02:55	--	ok	427.3020	60.278	0.045517	21.58	65.930	12.463	101723690.990382	11	427.3504	1.07905e-04	5.61262e-04
2024/04/14	12:03:02	ok	ok	428.9560	60.740	0.045606	21.62	65.927	12.493	84885768.028033	12	428.9730	1.10692e-04	7.05610e-04
2024/04/14	12:08:01	--	ok	427.3680	60.304	0.045606	21.60	65.982	12.484	89971944.713889	12	427.4687	1.02385e-04	5.50676e-04
2024/04/14	12:08:08	ok	ok	428.9460	60.747	0.045693	21.62	65.986	12.504	87711785.596105	12	428.9572	1.11392e-04	7.10210e-04
2024/04/14	12:13:07	--	ok	427.4620	60.334	0.045693	21.62	66.122	12.530	93022178.977451	11	427.5292	1.07323e-04	5.40867e-04
2024/04/14	12:13:14	ok	ok	428.9740	60.749	0.045774	21.61	66.078	12.512	89265879.004250	12	428.9609	1.12280e-04	6.91966e-04
2024/04/14	12:18:13	--	ok	427.5500	60.363	0.045774	21.65	66.220	12.570	95893137.052022	11	427.6258	1.07355e-04	5.38436e-04
2024/04/14	12:18:20	ok	ok	428.9780	60.755	0.045851	21.68	66.154	12.577	93722363.023620	12	428.9656	1.11962e-04	7.27772e-04
2024/04/14	12:23:19	--	ok	427.5960	60.376	0.045851	21.70	66.238	12.604	98926597.798871	11	427.6977	1.06370e-04	5.37415e-04
2024/04/14	12:23:26	ok	ok	428.9900	60.751	0.045925	21.72	66.233	12.623	97169912.039423	12	428.9888	1.11328e-04	7.00651e-04
2024/04/14	12:28:25	--	ok	427.6840	60.389	0.045925	21.74	66.319	12.651	103753268.378355	11	427.7675	1.07175e-04	5.61362e-04
2024/04/14	12:28:32	ok	ok	428.9480	60.733	0.045995	21.75	66.320	12.661	102336533.290294	12	428.9733	1.11015e-04	7.12883e-04
2024/04/14	12:33:31	--	ok	427.6860	60.391	0.045995	21.81	66.392	12.715	102961357.373344	11	427.8028	1.06350e-04	5.31380e-04
2024/04/14	12:33:38	ok	ok	428.9820	60.734	0.046064	21.81	66.361	12.710	96992257.801531	12	428.9883	1.10928e-04	7.12923e-04
2024/04/14	12:38:37	--	ok	427.7620	60.396	0.046064	21.88	66.416	12.771	105292711.056102	13	427.7037	1.07800e-04	9.28840e-04
2024/04/14	12:38:44	ok	ok	428.9740	60.725	0.04613	21.88	66.448	12.777	100512684.552686	12	428.9711	1.11850e-04	6.96370e-04
2024/04/14	12:43:43	--	ok	427.7700	60.398	0.04613	21.92	66.456	12.810	103528674.864356	12	427.9249	1.01594e-04	5.59262e-04
2024/04/14	12:43:50	ok	ok	429.0000	60.722	0.046195	21.96	66.465	12.844	100937590.073711	12	429.0160	1.10891e-04	7.19901e-04
2024/04/14	12:48:49	--	ok	427.8480	60.397	0.046195	22.01	66.543	12.890	103715476.942157	11	427.9929	1.01143e-04	5.79444e-04
2024/04/14	12:48:56	ok	ok	428.9640	60.702	0.046256	22.02	66.517	12.895	96738529.172440	12	428.9886	1.11235e-04	7.06367e-04
2024/04/14	12:53:55	--	ok	427.8400	60.392	0.046256	22.06	66.607	12.944	101777988.633412	11	427.9601	1.06476e-04	5.24679e-04
2024/04/14	12:54:02	ok	ok	429.0200	60.702	0.046318	22.11	66.635	12.984	96188372.975576	12	429.0523	1.10856e-04	7.10314e-04
2024/04/14	12:59:01	--	ok	427.8960	60.392	0.046318	22.19	66.590	13.039	96201521.130612	11	428.0162	1.07378e-04	5.43911e-04
2024/04/14	12:59:07	ok	ok	429.0080	60.690	0.046377	22.16	66.636	13.026	96748520.074351	12	429.0565	1.09857e-04	7.30629e-04
2024/04/14	13:04:07	--	ok	427.9280	60.387	0.046377	22.21	66.687	13.068	96696424.063589	11	428.0378	1.07596e-04	5.52345e-04
2024/04/14	13:04:14	ok	ok	429.0420	60.681	0.046434	22.24	66.662	13.085	104472927.664549	12	429.0591	1.10008e-04	7.11867e-04
2024/04/14	13:09:13	--	ok	427.9620	60.387	0.046434	22.29	66.764	13.147	105536302.204386	11	428.1362	1.00899e-04	5.55599e-04
2024/04/14	13:09:20	ok	ok	429.0060	60.666	0.046489	22.28	66.722	13.127	98032037.584478	12	429.0119	1.10830e-04	7.25065e-04
2024/04/14	13:14:19	--	ok	427.9700	60.374	0.046489	22.35	66.767	13.190	102123904.916959	11	428.1372	1.00931e-04	5.49082e-04
2024/04/14	13:14:26	ok	ok	429.0040	60.657	0.046544	22.36	66.749	13.197	92207571.041140	13	429.0647	1.05109e-04	7.08211e-04
2024/04/14	13:19:25	--	ok	427.8460	60.338	0.046544	21.68	68.248	12.975	97501245.778562	13	427.8800	1.05353e-04	7.23947e-04
2024/04/14	13:19:32	ok	ok	428.9980	60.652	0.046605	21.68	68.238	12.973	94484820.935115	12	429.0222	1.11314e-04	6.95084e-04
2024/04/14	13:24:31	--	ok	428.0540	60.397	0.046605	21.27	68.719	12.757	91335445.683274	12	428.2348	1.02003e-04	9.74232e-04
2024/04/14	13:24:38	ok	ok	428.9720	60.651	0.046655	21.28	68.724	12.768	89691130.506396	12	428.9865	1.12744e-04	6.78275e-04
2024/04/14	13:29:37	--	ok	428.1600	60.431	0.046655	21.00	68.869	12.587	89685112.128285	11	428.1643	1.10296e-04	6.87354e-04
2024/04/14	13:29:44	ok	ok	428.9840	60.649	0.046699	21.00	68.841	12.582	78345253.442232	12	428.9670	1.13461e-04	6.93684e-04
2024/04/14	13:34:43	--	ok	428.2460	60.451	0.046699	20.80	68.943	12.457	82127133.196753	11	428.2173	1.10991e-04	7.01583e-04
2024/04/14	13:34:49	ok	ok	428.9880	60.654	0.046739	20.80	68.952	12.458	82383237.696705	12	429.0993	1.04527e-04	5.87381e-04
2024/04/14	13:39:49	--	ok	428.3040	60.465	0.046739	20.64	69.038	12.360	83001938.808771	11	428.2620	1.11574e-04	7.07560e-04
2024/04/14	13:39:55	ok	ok	428.9660	60.656	0.046775	20.66	69.030	12.370	87700283.648406	11	429.0626	1.10102e-04	5.50933e-04
2024/04/14	13:44:55	--	ok	428.3000	60.478	0.046775	20.54	69.085	12.296	90054235.135425	11	428.2994	1.12273e-04	6.96383e-04
2024/04/14	13:45:01	ok	ok	429.0040	60.665	0.046812	20.54	69.075	12.294	89997721.668177	11	429.0784	1.10973e-04	5.46869e-04
2024/04/14	13:50:01	--	ok	428.3800	60.500	0.046812	20.40	69.094	12.198	90346284.954126	13	428.4360	1.05823e-04	6.85062e-04
2024/04/14	13:50:08	ok	ok	429.0020	60.668	0.046845	20.40	69.094	12.198	91732170.061303	12	429.1053	1.08116e-04	5.26039e-04
2024/04/14	13:55:07	--	ok	428.3960	60.511	0.046845	20.33	69.148	12.157	94328410.896452	11	428.4149	1.12063e-04	7.05584e-04
2024/04/14	13:55:14	ok	ok	428.9720	60.671	0.046877	20.35	69.162	12.168	96187555.521405	12	429.1173	1.05091e-04	5.68114e-04
2024/04/14	14:00:13	--	ok	428.4180	60.511	0.046877	20.29	69.139	12.125	98052161.446322	9	428.7138	9.80807e-05	5.70394e-04
2024/04/14	14:00:20	ok	ok	428.9780	60.669	0.046907	20.26	69.163	12.110	93779466.771183	11	429.0808	1.11563e-04	5.47715e-04
2024/04/14	14:05:19	--	ok	428.4380	60.524	0.046907	20.21	69.181	12.074	90783277.785217	10	428.5789	1.08465e-04	5.63273e-04
2024/04/14	14:05:26	ok	ok	429.0020	60.671	0.046937	20.21	69.200	12.077	93394255.705903	11	429.2378	1.01576e-04	5.25354e-04
2024/04/14	14:10:25	--	ok	428.4980	60.529	0.046937	20.16	69.223	12.051	90931648.894033	11	428.6467	1.03051e-04	5.83168e-04
2024/04/14	14:10:32	ok	ok	428.9540	60.660	0.046963	20.13	69.209	12.028	96366263.122332	10	429.1988	1.01751e-04	5.51767e-04
2024/04/14	14:15:31	--	ok	428.4420	60.525	0.046963	20.11	69.195	12.007	92740791.345244	10	428.6066	1.07255e-04	5.62054e-04
2024/04/14	14:15:38	ok	ok	428.9780	60.674	0.046992	20.09	69.221	12.000	95068478.595534	12	429.1480	1.06213e-04	5.10589e-04
2024/04/14	14:20:37	--	ok	428.4840	60.542	0.046992	20.07	69.245	11.985	91389165.651958	9	428.8245	9.74132e-05	5.73631e-04
2024/04/14	14:20:44	ok	ok	429.0020	60.674	0.047019	20.05	69.291	11.982	91035327.617459	11	429.0847	1.11611e-04	5.04937e-04
2024/04/14	14:25:43	--	ok	428.5360	60.538	0.047019	20.02	69.267	11.959	100745911.486864	8	428.7754	1.03340e-04	5.69468e-04
2024/04/14	14:25:50	ok	ok	428.9520	60.662	0.047043	20.02	69.305	11.966	91889080.861976	12	429.1079	1.05524e-04	5.46456e-04
2024/04/14	14:30:49	--	ok	428.4860	60.535	0.047043	19.99	69.291	11.943	90850551.738488	10	428.6183	1.09708e-04	5.77307e-04
2024/04/14	14:30:56	ok	ok	429.0000	60.671	0.04707	19.98	69.299	11.935	100964568.023188	12	429.1553	1.06124e-04	5.14459e-04
2024/04/14	14:35:55	--	ok	428.5480	60.547	0.04707	19.96	69.326	11.929	100096778.125252	10	428.6923	1.08242e-04	5.54825e-04
2024/04/14	14:36:02	ok	ok	428.9520	60.666	0.047093	19.96	69.335	11.930	99489146.257198	10	429.2232	1.02488e-04	5.36563e-04
2024/04/14	14:41:01	--	ok	428.5180	60.544	0.047093	19.92	69.346	11.902	92610829.046186	9	429.3877	7.89596e-05	1.12008e-03
2024/04/14	14:41:08	ok	ok	428.9980	60.668	0.047119	19.95	69.360	11.923	96864243.381619	12	429.1251	1.07287e-04	5.22127e-04
2024/04/14	14:46:07	--	ok	428.5620	60.552	0.047119	19.89	69.369	11.886	101796115.591967	10	428.6952	1.08707e-04	5.52861e-04
2024/04/14	14:46:14	ok	ok	428.9960	60.668	0.047141	19.91	69.364	11.896	99980456.200404	12	429.1228	1.05973e-04	5.34771e-04
2024/04/14	14:51:13	--	ok	428.5680	60.549	0.047141	19.86	69.415	11.875	102511707.351690	8	428.8295	1.02809e-04	5.73531e-04
2024/04/14	14:51:20	ok	ok	428.9720	60.661	0.047163	19.84	69.400	11.852	100752044.666013	12	429.1207	1.06617e-04	5.24111e-04
2024/04/14	14:56:19	--	ok	428.5440	60.546	0.047163	19.84	69.429	11.857	102768862.498202	9	428.8668	1.00064e-04	5.49563e-04
2024/04/14	14:56:26	ok	ok	429.0000	60.665	0.047187	19.84	69.429	11.857	101076197.390693	12	429.1618	1.05115e-04	5.22971e-04
2024/04/14	15:01:25	--	ok	428.5960	60.550	0.047187	19.81	69.464	11.844	100848726.747189	9	429.4231	8.04607e-05	1.12724e-03
2024/04/14	15:01:32	ok	ok	428.9540	60.656	0.047208	19.79	69.459	11.832	97500910.365294	12	429.1144	1.07177e-04	5.17088e-04
2024/04/14	15:06:31	--	ok	428.5500	60.548	0.047208	19.79	69.441	11.829	97781891.540791	10	428.6889	1.10134e-04	5.53848e-04
2024/04/14	15:06:38	ok	ok	428.9820	60.667	0.047232	19.78	69.468	11.825	100252292.918576	12	429.1608	1.06537e-04	5.12986e-04
2024/04/14	15:11:37	--	ok	428.5920	60.556	0.047232	19.74	69.479	11.797	96967459.267150	12	428.7505	1.04970e-04	5.59819e-04
2024/04/14	15:11:44	ok	ok	428.9820	60.665	0.047253	19.77	69.465	11.815	96570241.715490	12	429.1641	1.05709e-04	5.14103e-04
2024/04/14	15:16:43	--	ok	428.5980	60.559	0.047253	19.71	69.483	11.777	96032165.640994	9	428.9180	9.97720e-05	5.43665e-04
2024/04/14	15:16:50	ok	ok	429.0020	60.663	0.047274	19.71	69.493	11.779	101803929.661466	12	429.1382	1.07041e-04	5.20577e-04
2024/04/14	15:21:49	--	ok	428.6240	60.562	0.047274	19.71	69.514	11.783	99405203.866209	13	428.7818	1.05058e-04	1.42781e-03
2024/04/14	15:21:56	ok	ok	428.9760	60.662	0.047294	19.71	69.483	11.777	101705848.270780	12	429.1238	1.06733e-04	5.25923e-04
2024/04/14	15:26:55	--	ok	428.6180	60.558	0.047294	19.67	69.516	11.755	102262216.759207	12	428.7571	1.05123e-04	5.03350e-04
2024/04/14	15:27:02	ok	ok	428.9940	60.657	0.047314	19.68	69.528	11.767	101625762.983495	12	429.1457	1.05773e-04	5.08812e-04
2024/04/14	15:32:01	--	ok	428.6240	60.560	0.047314	19.64	69.551	11.741	89893028.153667	9	429.4672	7.89234e-05	1.10431e-03
2024/04/14	15:32:08	ok	ok	428.9560	60.660	0.047333	19.65	69.532	11.747	100093215.978054	10	429.2391	1.02344e-04	5.22605e-04
2024/04/14	15:37:07	--	ok	428.5980	60.555	0.047333	19.64	69.551	11.741	98396654.437440	9	428.9310	9.85951e-05	5.44125e-04
2024/04/14	15:37:14	ok	ok	429.0140	60.661	0.047354	19.62	69.575	11.736	102747335.784268	12	429.1787	1.05418e-04	5.05856e-04
2024/04/14	15:42:13	--	ok	428.6440	60.565	0.047354	19.61	69.552	11.721	97581660.624771	12	428.7874	1.05552e-04	5.49354e-04
2024/04/14	15:42:20	ok	ok	428.9720	60.662	0.047373	19.62	69.575	11.736	102843688.984915	13	429.3589	1.01463e-04	1.13290e-03
2024/04/14	15:47:19	--	ok	428.6180	60.561	0.047373	19.58	69.569	11.706	98884472.900224	12	428.7896	1.04762e-04	5.37786e-04
2024/04/14	15:47:26	ok	ok	429.0080	60.663	0.047393	19.60	69.610	11.722	102817406.190227	12	429.3218	1.06586e-04	1.15045e-03
2024/04/14	15:52:25	--	ok	428.6500	60.571	0.047393	19.54	69.610	11.683	96917229.757698	13	428.9750	1.00652e-04	1.12399e-03
2024/04/14	15:52:32	ok	ok	428.9940	60.660	0.047411	19.57	69.606	11.703	100996600.815280	13	429.3786	1.00396e-04	1.11961e-03
2024/04/14	15:57:31	--	ok	428.6600	60.568	0.047411	19.51	69.615	11.664	93047966.563069	12	428.8186	1.05827e-04	5.47107e-04
2024/04/14	15:57:38	ok	ok	428.9920	60.658	0.047429	19.53	69.616	11.675	101055501.584639	13	429.3611	1.00704e-04	1.13881e-03
2024/04/14	16:02:37	--	ok	428.6500	60.567	0.047429	19.48	69.648	11.651	94596447.882248	13	428.9819	1.00654e-04	1.13142e-03
2024/04/14	16:02:43	ok	ok	429.0280	60.658	0.047447	19.50	69.651	11.661	95807813.213099	14	429.2974	1.02518e-04	1.14106e-03
2024/04/14	16:07:43	--	ok	428.6780	60.563	0.047447	19.45	69.662	11.633	102148703.947059	12	429.2237	9.28423e-05	1.09912e-03
2024/04/14	16:07:50	ok	ok	429.0120	60.649	0.047464	19.45	69.662	11.633	96843711.760944	14	429.2838	1.01923e-04	1.12569e-03
2024/04/14	16:12:49	--	ok	428.6700	60.562	0.047464	19.45	69.662	11.633	101875160.241203	13	429.0019	9.91779e-05	1.11353e-03
2024/04/14	16:12:56	ok	ok	428.9840	60.647	0.047481	19.45	69.642	11.630	95411851.767839	13	429.3310	1.00296e-04	1.10710e-03
2024/04/14	16:17:55	--	ok	428.6480	60.560	0.047481	19.40	69.702	11.602	102870644.198280	12	428.7910	1.05161e-04	5.48038e-04
2024/04/14	16:18:02	ok	ok	428.9840	60.653	0.047499	19.41	69.683	11.608	98082374.308671	14	429.1803	1.06317e-04	1.34910e-03
2024/04/14	16:23:01	--	ok	428.6500	60.559	0.047499	19.34	69.740	11.570	91919626.327329	13	428.9949	1.00538e-04	1.11403e-03
2024/04/14	16:23:08	ok	ok	429.0080	60.655	0.047518	19.35	69.702	11.573	99464957.970015	13	429.3879	9.94302e-05	1.11254e-03
2024/04/14	16:28:07	--	ok	428.6960	60.561	0.047518	19.20	69.812	11.484	99586381.095007	12	429.2446	9.16214e-05	1.09357e-03
2024/04/14	16:28:14	ok	ok	428.9680	60.641	0.047533	19.18	69.808	11.474	99954053.921903	13	429.3168	1.01212e-04	1.11645e-03
2024/04/14	16:33:13	--	ok	428.6920	60.558	0.047533	19.14	69.812	11.446	88891118.254865	15	428.9846	1.01597e-04	1.11483e-03
2024/04/14	16:33:20	ok	ok	428.9480	60.642	0.047549	19.14	69.793	11.443	92135891.550364	14	429.2487	1.02849e-04	1.11953e-03
2024/04/14	16:38:19	--	ok	428.6580	60.557	0.047549	19.10	69.775	11.411	96001253.617980	13	428.9959	1.00271e-04	1.10153e-03
2024/04/14	16:38:27	ok	ok	428.9740	60.649	0.047567	19.09	69.752	11.399	99462847.149705	14	429.1959	1.04911e-04	1.36395e-03
2024/04/14	16:43:26	--	ok	428.7020	60.572	0.047567	19.06	69.795	11.386	98241229.844377	14	429.0887	9.90561e-05	1.09126e-03
2024/04/14	16:43:32	ok	ok	428.9960	60.649	0.047583	19.07	69.758	11.391	89984210.796939	14	429.2752	1.02720e-04	1.13502e-03
2024/04/14	16:48:32	--	ok	428.7260	60.575	0.047583	19.03	69.781	11.366	93425374.284235	14	429.0988	9.87505e-05	1.07669e-03
2024/04/14	16:48:39	ok	ok	428.9380	60.646	0.047597	19.06	69.786	11.384	92607725.643717	14	429.2556	1.02209e-04	1.12345e-03
2024/04/14	16:53:38	--	ok	428.6820	60.568	0.047597	19.01	69.789	11.356	101459483.810545	15	428.9888	1.01402e-04	1.11636e-03
2024/04/14	16:53:45	ok	ok	428.9440	60.653	0.047614	19.00	69.776	11.345	101798976.463207	13	429.3412	1.00477e-04	1.14579e-03
2024/04/14	16:58:44	--	ok	428.7120	60.575	0.047614	18.99	69.793	11.339	100253253.113464	13	428.7875	1.06996e-04	6.60301e-04
2024/04/14	16:58:50	ok	ok	428.9760	60.651	0.047629	18.96	69.825	11.325	92873884.994009	11	429.5347	9.30707e-05	1.14358e-03
2024/04/14	17:03:50	--	ok	428.7020	60.565	0.047629	18.96	69.767	11.315	101500701.074253	13	429.0252	1.00851e-04	1.10455e-03
2024/04/14	17:04:24	ok	ok	428.9620	60.643	0.047644	18.94	69.747	11.303	95955772.825576	14	429.2500	1.08834e-04	1.15431e-03
2024/04/14	17:09:24	--	ok	428.7340	60.574	0.047644	18.94	69.729	11.300	85672421.927756	12	429.2710	9.18358e-05	1.10823e-03
2024/04/14	17:09:31	ok	ok	428.9200	60.642	0.047658	18.94	69.735	11.301	94530292.150324	14	429.2409	1.03087e-04	1.13607e-03
2024/04/14	17:14:30	--	ok	428.6800	60.568	0.047658	18.91	69.722	11.280	89896405.110583	14	428.9662	1.02412e-04	1.10682e-03
2024/04/14	17:14:37	ok	ok	428.9800	60.652	0.047674	18.94	69.729	11.300	90915571.082481	12	429.6124	9.17632e-05	1.09519e-03
2024/04/14	17:19:36	--	ok	428.7300	60.580	0.047674	18.94	69.729	11.300	88150981.270124	15	429.0708	1.01522e-04	1.10987e-03
2024/04/14	17:19:42	ok	ok	428.9760	60.650	0.047688	18.94	69.747	11.303	91974621.601876	11	429.5351	9.32385e-05	1.11223e-03
2024/04/14	17:24:42	--	ok	428.7420	60.581	0.047688	18.96	69.749	11.312	96107141.142551	14	429.0054	1.02673e-04	1.09298e-03
2024/04/14	17:24:49	ok	ok	428.9820	60.648	0.047702	18.93	69.754	11.295	89198288.684065	14	429.0553	1.07477e-04	7.24380e-04
2024/04/14	17:29:48	--	ok	428.7320	60.578	0.047702	18.91	69.780	11.289	94136254.226361	14	428.7576	1.08556e-04	6.92576e-04
2024/04/14	17:29:54	ok	ok	428.9500	60.647	0.047716	18.90	69.758	11.277	90174088.955613	13	429.0648	1.07389e-04	7.12451e-04
2024/04/14	17:34:54	--	ok	428.7020	60.577	0.047716	18.91	69.752	11.284	85492227.986961	14	428.7576	1.08377e-04	6.94341e-04
2024/04/14	17:35:01	ok	ok	428.9880	60.656	0.047731	18.90	69.740	11.274	92660511.798935	14	429.0644	1.08512e-04	7.27028e-04
2024/04/14	17:40:00	--	ok	428.7560	60.586	0.047731	18.89	69.775	11.270	94903129.817058	11	428.8622	1.05726e-04	7.22228e-04
2024/04/14	17:40:07	ok	ok	428.9760	60.650	0.047744	18.91	69.830	11.297	85804076.806959	13	429.0683	1.07537e-04	7.09944e-04
2024/04/14	17:45:06	--	ok	428.7200	60.580	0.047744	18.89	69.775	11.270	90407264.488056	15	428.8318	1.06886e-04	7.84288e-04
2024/04/14	17:45:13	ok	ok	429.0120	60.657	0.047758	18.84	69.780	11.243	89347783.754943	14	429.0516	1.08685e-04	7.20585e-04
2024/04/14	17:50:12	--	ok	428.7480	60.589	0.047758	18.83	69.813	11.239	92496539.885660	14	428.7919	1.07851e-04	6.72082e-04
2024/04/14	17:50:19	ok	ok	428.9840	60.656	0.047772	18.84	69.816	11.249	90230181.000742	15	429.1170	1.06653e-04	8.21465e-04
2024/04/14	17:55:18	--	ok	428.7520	60.581	0.047772	18.82	69.799	11.227	87377139.617109	15	428.8260	1.07279e-04	8.01592e-04
2024/04/14	17:55:24	ok	ok	428.9700	60.647	0.047784	18.82	69.812	11.228	86501745.805467	14	429.0144	1.09011e-04	7.15054e-04
2024/04/14	18:00:24	--	ok	428.7440	60.578	0.047784	18.78	69.816	11.203	92428098.985002	15	428.8164	1.07276e-04	7.95616e-04
2024/04/14	18:00:31	ok	ok	428.9460	60.644	0.047797	18.80	69.808	11.219	89120961.046233	15	429.0722	1.08034e-04	8.27460e-04
2024/04/14	18:05:30	--	ok	428.6920	60.579	0.047797	18.78	69.816	11.203	88165460.243802	14	428.7650	1.07770e-04	6.74317e-04
2024/04/14	18:05:37	ok	ok	429.0020	60.658	0.047813	18.76	69.859	11.199	92406229.771558	13	429.1152	1.13086e-04	8.22799e-04
2024/04/14	18:10:36	--	ok	428.7640	60.589	0.047813	18.72	69.844	11.168	103010416.016921	14	428.7923	1.08764e-04	7.26993e-04
2024/04/14	18:10:42	ok	ok	428.9800	60.651	0.047825	18.70	69.859	11.162	90230146.286727	14	429.0417	1.07841e-04	7.27529e-04
2024/04/14	18:15:42	--	ok	428.7280	60.586	0.047825	18.68	69.894	11.150	92463648.989623	15	428.8533	1.06591e-04	7.88953e-04
2024/04/14	18:15:49	ok	ok	428.9900	60.659	0.04784	18.68	69.894	11.150	93775519.367286	13	429.0884	1.07724e-04	7.21462e-04
2024/04/14	18:20:48	--	ok	428.7440	60.596	0.04784	18.68	69.903	11.151	95659553.130242	14	428.8148	1.07769e-04	6.57425e-04
2024/04/14	18:20:54	ok	ok	429.0120	60.661	0.047853	18.66	69.889	11.139	97923332.135405	13	429.1234	1.06129e-04	6.75914e-04
2024/04/14	18:25:54	--	ok	428.7740	60.593	0.047853	18.60	69.891	11.102	105550576.709933	14	428.8074	1.07924e-04	6.97828e-04
2024/04/14	18:26:00	ok	ok	428.9800	60.652	0.047865	18.60	69.899	11.103	95292731.697996	13	429.1233	1.11059e-04	7.63472e-04
2024/04/14	18:31:00	--	ok	428.7280	60.590	0.047865	18.56	69.903	11.074	99745184.706077	14	428.7861	1.08329e-04	6.84808e-04
2024/04/14	18:31:07	ok	ok	429.0100	60.662	0.047879	18.58	69.944	11.091	98840303.229853	13	429.1108	1.06946e-04	6.76247e-04
2024/04/14	18:36:06	--	ok	428.7460	60.595	0.047879	18.55	69.937	11.071	99614503.757598	14	428.9064	1.05887e-04	8.00962e-04
2024/04/14	18:36:13	ok	ok	429.0220	60.659	0.047892	18.53	69.917	11.059	98071713.596139	13	429.3767	9.99442e-05	1.09648e-03
2024/04/14	18:41:12	--	ok	428.7860	60.597	0.047892	18.48	69.895	11.019	103414339.856326	13	428.8582	1.06727e-04	7.14508e-04
2024/04/14	18:41:19	ok	ok	428.9740	60.650	0.047903	18.49	69.928	11.033	95347868.426009	13	429.0602	1.08528e-04	7.21603e-04
2024/04/14	18:46:18	--	ok	428.7380	60.590	0.047903	18.45	69.969	11.011	96283466.168522	14	428.9052	1.05331e-04	8.03241e-04
2024/04/14	18:46:24	ok	ok	429.0000	60.658	0.047916	18.43	69.937	10.998	92852139.208332	13	429.0626	1.08180e-04	6.79953e-04
2024/04/14	18:51:24	--	ok	428.7580	60.602	0.047916	18.40	69.972	10.984	94529292.732323	14	428.8534	1.07101e-04	6.91726e-04
2024/04/14	18:51:31	ok	ok	429.0140	60.661	0.047929	18.37	69.946	10.961	96720505.177289	12	429.5770	9.24369e-05	1.08284e-03
2024/04/14	18:56:30	--	ok	428.7860	60.601	0.047929	18.35	69.978	10.949	96638457.735307	15	428.9454	1.05110e-04	7.66671e-04
2024/04/14	18:56:37	ok	ok	428.9940	60.658	0.04794	18.33	69.976	10.940	98562422.346080	13	429.1059	1.05983e-04	6.79637e-04
2024/04/14	19:01:36	--	ok	428.7580	60.600	0.04794	18.31	70.013	10.926	101316903.961189	13	428.8297	1.07949e-04	7.02374e-04
2024/04/14	19:01:43	ok	ok	428.9960	60.659	0.047952	18.28	70.008	10.908	87988595.358395	15	428.9969	1.09280e-04	1.03352e-03
2024/04/14	19:06:42	--	ok	428.7660	60.604	0.047952	18.25	69.992	10.887	99454737.519358	14	428.8457	1.06991e-04	6.06670e-04
2024/04/14	19:06:49	ok	ok	428.9740	60.663	0.047964	18.26	70.004	10.897	93773677.636553	12	429.6205	9.11088e-05	1.12187e-03
2024/04/14	19:11:48	--	ok	428.7580	60.605	0.047964	18.18	69.990	10.840	92345626.630520	13	428.8823	1.06477e-04	6.97285e-04
2024/04/14	19:11:55	ok	ok	429.0020	60.669	0.047977	18.19	70.010	10.853	99440882.695042	12	429.5858	9.22501e-05	1.09430e-03
2024/04/14	19:16:54	--	ok	428.7740	60.608	0.047977	18.14	70.047	10.823	97279157.665328	14	428.8828	1.06940e-04	6.19228e-04
2024/04/14	19:17:01	ok	ok	429.0180	60.666	0.047988	18.15	70.031	10.829	99956127.224916	14	429.1762	1.06273e-04	1.31349e-03
2024/04/14	19:22:00	--	ok	428.7860	60.609	0.047988	18.09	70.031	10.793	101416796.488649	12	429.0045	1.02850e-04	4.87167e-04
2024/04/14	19:22:07	ok	ok	428.9800	60.665	0.047999	18.11	70.054	10.805	105732264.611306	11	429.5508	9.32929e-05	1.10694e-03
2024/04/14	19:27:06	--	ok	428.7580	60.610	0.047999	18.05	70.042	10.768	105604172.227680	12	428.9224	1.06253e-04	5.26363e-04
2024/04/14	19:27:13	ok	ok	429.0040	60.670	0.048012	18.05	70.013	10.763	99362087.262057	11	429.5661	9.30244e-05	1.10652e-03
2024/04/14	19:32:12	--	ok	428.7820	60.616	0.048012	18.01	70.065	10.744	104121436.509085	10	429.0593	1.01474e-04	5.27000e-04
2024/04/14	19:32:19	ok	ok	429.0020	60.673	0.048023	18.00	70.022	10.729	98411133.994275	14	429.3139	1.02963e-04	1.11103e-03
2024/04/14	19:37:18	--	ok	428.7940	60.621	0.048023	17.95	70.063	10.708	93796385.287517	11	429.0647	1.01567e-04	4.80602e-04
2024/04/14	19:37:24	ok	ok	429.0020	60.670	0.048033	17.94	70.091	10.704	105598803.242307	11	429.5720	9.34371e-05	1.11459e-03
2024/04/14	19:42:24	--	ok	428.7880	60.620	0.048033	17.86	70.079	10.654	107116720.864250	13	429.3858	9.21112e-05	1.06763e-03
2024/04/14	19:42:31	ok	ok	429.0200	60.676	0.048044	17.91	70.068	10.681	100350938.007891	11	429.5776	9.36988e-05	1.12033e-03
2024/04/14	19:47:30	ok	ok	428.9480	60.655	0.048044	18.29	69.084	10.773	95020934.569852	11	429.5114	9.29181e-05	1.10345e-03
2024/04/14	19:52:30	ok	ok	428.8940	60.635	0.048044	18.83	68.338	11.002	95970327.754827	11	429.4553	9.31140e-05	1.11437e-03
2024/04/14	19:57:30	--	ok	428.7780	60.591	0.048044	19.17	68.173	11.197	99061297.406766	14	428.8555	1.08016e-04	7.18314e-04
2024/04/14	19:57:37	ok	ok	429.0020	60.649	0.048056	19.15	68.132	11.179	104035936.941966	12	429.0726	1.13391e-04	7.36575e-04
2024/04/14	20:02:36	ok	ok	428.8360	60.597	0.048056	19.41	68.078	11.340	103187980.864945	13	428.9382	1.06610e-04	6.56796e-04
2024/04/14	20:07:36	--	ok	428.6460	60.540	0.048056	19.57	68.064	11.443	103031215.134894	13	428.7343	1.07180e-04	6.18656e-04
2024/04/14	20:07:42	ok	ok	428.9960	60.639	0.048074	19.55	68.083	11.436	99183165.171699	13	429.1359	1.07423e-04	6.56883e-04
2024/04/14	20:12:42	--	ok	428.7780	60.575	0.048074	19.67	68.083	11.513	96066979.388758	13	428.8679	1.07514e-04	5.78536e-04
2024/04/14	20:12:48	ok	ok	428.9940	60.633	0.048086	19.71	68.090	11.541	98248759.077295	13	429.3736	1.00134e-04	1.07363e-03
2024/04/14	20:17:48	--	ok	428.7700	60.571	0.048086	19.81	68.058	11.605	98323879.726913	13	428.8730	1.06426e-04	6.14046e-04
2024/04/14	20:17:55	ok	ok	429.0260	60.634	0.048098	19.82	68.013	11.606	109644246.380685	13	429.3781	1.00328e-04	1.07665e-03
2024/04/14	20:22:54	--	ok	428.7540	60.566	0.048098	19.88	68.013	11.644	107998315.115971	13	428.8468	1.06703e-04	6.64480e-04
2024/04/14	20:23:01	ok	ok	429.0100	60.634	0.048111	19.92	68.037	11.677	106559209.287421	13	429.3751	9.96456e-05	1.07009e-03
2024/04/14	20:28:00	--	ok	428.7440	60.561	0.048111	19.99	68.013	11.723	104324772.035804	13	428.8412	1.06182e-04	6.46627e-04
2024/04/14	20:28:07	ok	ok	429.0180	60.633	0.048124	20.02	67.999	11.740	100363193.671507	13	429.3735	9.97562e-05	1.06252e-03
2024/04/14	20:33:06	--	ok	428.7220	60.558	0.048124	20.02	68.064	11.752	99013805.755583	13	428.8407	1.05023e-04	6.28290e-04
2024/04/14	20:33:13	ok	ok	429.0300	60.635	0.048139	20.04	68.077	11.763	104366378.437818	12	429.1844	1.06405e-04	5.20116e-04
2024/04/14	20:38:12	--	ok	428.7440	60.560	0.048139	20.11	68.118	11.820	104887900.564643	14	428.6971	1.10867e-04	9.23689e-04
2024/04/14	20:38:18	ok	ok	429.0100	60.629	0.048152	20.08	68.064	11.790	108115147.994806	12	429.1864	1.04676e-04	5.27990e-04
2024/04/14	20:43:18	--	ok	428.7280	60.555	0.048152	20.09	68.077	11.802	106876871.688316	11	429.2665	9.11899e-05	1.07946e-03
2024/04/14	20:43:25	ok	ok	429.0400	60.632	0.048166	20.13	68.083	11.832	106036870.951822	11	428.8978	1.19371e-04	1.00904e-03
2024/04/14	20:48:24	--	ok	428.7340	60.548	0.048166	20.12	68.081	11.823	105471936.969880	12	428.7543	1.12512e-04	6.41446e-04
2024/04/14	20:48:31	ok	ok	428.9980	60.622	0.04818	20.15	68.077	11.840	103354103.266617	10	429.2619	1.01334e-04	5.32399e-04
2024/04/14	20:53:30	--	ok	428.7100	60.548	0.04818	20.16	68.069	11.850	103099490.947970	14	428.9052	1.03791e-04	1.31089e-03
2024/04/14	20:53:37	ok	ok	429.0240	60.624	0.048196	20.15	68.095	11.843	99636095.792720	14	429.2061	1.04936e-04	1.31974e-03
2024/04/14	20:58:36	--	ok	428.7320	60.551	0.048196	20.18	68.081	11.861	101178496.202716	14	428.8950	1.04714e-04	1.31815e-03
2024/04/14	20:58:42	ok	ok	429.0400	60.623	0.04821	20.21	68.077	11.881	93511678.456924	13	429.1699	1.10668e-04	1.37126e-03
2024/04/14	21:03:42	--	ok	428.7340	60.548	0.04821	20.19	68.113	11.876	92954753.545227	14	428.9024	1.03844e-04	1.33300e-03
2024/04/14	21:03:48	ok	ok	428.9960	60.622	0.048223	20.21	68.086	11.883	102438812.855503	14	429.1800	1.04279e-04	1.31536e-03
2024/04/14	21:08:48	--	ok	428.6920	60.543	0.048223	20.18	68.090	11.863	102566053.107188	13	428.9207	1.02038e-04	1.34399e-03
2024/04/14	21:08:54	ok	ok	429.0400	60.635	0.048239	20.21	68.077	11.881	98682131.141185	14	429.2170	1.04970e-04	1.34491e-03
2024/04/14	21:13:54	--	ok	428.7140	60.550	0.048239	20.21	68.136	11.891	96310507.966528	11	428.8436	1.08909e-04	5.35076e-04
2024/04/14	21:14:01	ok	ok	429.0160	60.625	0.048254	20.19	68.141	11.881	104084929.711162	11	429.5524	9.22303e-05	1.09573e-03
2024/04/14	21:19:00	--	ok	428.7240	60.553	0.048254	20.21	68.106	11.886	103208350.747391	12	429.3690	8.74463e-05	1.08812e-03
2024/04/14	21:19:07	ok	ok	429.0660	60.637	0.048269	20.25	68.063	11.906	94846305.665428	14	429.2231	1.04802e-04	1.32326e-03
2024/04/14	21:24:06	--	ok	428.7420	60.553	0.048269	20.19	68.113	11.876	107467054.996384	13	428.8070	1.05596e-04	6.56294e-04
2024/04/14	21:24:13	ok	ok	429.0040	60.627	0.048282	20.21	68.095	11.884	93922149.615985	13	429.3513	1.00409e-04	1.10322e-03
2024/04/14	21:29:12	--	ok	428.6920	60.542	0.048282	20.18	68.138	11.871	95013261.512924	13	428.8166	1.11389e-04	1.36337e-03
2024/04/14	21:29:19	ok	ok	429.0340	60.631	0.048298	20.18	68.132	11.870	105364857.477866	14	429.1941	1.04360e-04	1.32371e-03
2024/04/14	21:34:18	--	ok	428.7500	60.554	0.048298	20.18	68.101	11.865	107391035.393490	13	428.8163	1.05971e-04	6.22466e-04
2024/04/14	21:34:25	ok	ok	429.0180	60.626	0.048311	20.19	68.104	11.875	103111030.056419	13	429.3605	9.85190e-05	1.07768e-03
2024/04/14	21:39:24	--	ok	428.7160	60.548	0.048311	20.16	68.118	11.859	99710496.134367	11	428.8214	1.08946e-04	5.29413e-04
2024/04/14	21:39:31	ok	ok	429.0180	60.626	0.048326	20.21	68.067	11.879	96216782.366193	14	429.2103	1.04085e-04	1.30715e-03
2024/04/14	21:44:30	--	ok	428.7240	60.552	0.048326	20.16	68.109	11.857	93844005.901912	14	428.6688	1.09720e-04	9.08795e-04
2024/04/14	21:44:37	ok	ok	429.0040	60.627	0.04834	20.18	68.110	11.866	93237289.333943	14	429.2049	1.03966e-04	1.33035e-03
2024/04/14	21:49:36	--	ok	428.7080	60.552	0.04834	20.15	68.086	11.842	92936683.773944	13	428.7940	1.05881e-04	6.36980e-04
2024/04/14	21:49:43	ok	ok	429.0360	60.636	0.048355	20.19	68.035	11.863	93598709.241012	13	429.1693	1.11494e-04	1.35361e-03
2024/04/14	21:54:42	--	ok	428.7340	60.555	0.048355	20.15	68.133	11.850	93480944.447656	14	428.7128	1.09383e-04	9.19474e-04
2024/04/14	21:54:49	ok	ok	429.0180	60.631	0.048369	20.13	68.151	11.844	94361147.555591	14	429.2009	1.04275e-04	1.34527e-03
2024/04/14	21:59:48	--	ok	428.7280	60.561	0.048369	20.09	68.106	11.807	90351766.912371	13	428.8481	1.04780e-04	6.40944e-04
2024/04/14	21:59:54	ok	ok	429.0300	60.637	0.048384	20.12	68.101	11.826	99790357.508803	14	429.2192	1.04565e-04	1.31619e-03
2024/04/14	22:04:54	--	ok	428.7500	60.561	0.048384	20.09	68.115	11.808	92946624.641778	14	428.8184	1.06996e-04	6.52175e-04
2024/04/14	22:05:01	ok	ok	429.0480	60.629	0.048397	20.11	68.127	11.821	103775162.257123	11	429.1569	1.09767e-04	5.21144e-04
2024/04/14	22:10:00	--	ok	428.7460	60.558	0.048397	20.07	68.237	11.811	104068021.521103	13	428.8003	1.06840e-04	6.75797e-04
2024/04/14	22:10:07	ok	ok	429.0320	60.625	0.04841	20.04	68.202	11.785	104914063.453366	14	429.2001	1.05115e-04	1.32058e-03
2024/04/14	22:15:06	--	ok	428.7480	60.554	0.04841	19.96	68.229	11.740	101418683.537989	11	428.8574	1.09788e-04	5.23637e-04
2024/04/14	22:15:12	ok	ok	428.9900	60.625	0.048423	19.99	68.214	11.757	93953451.606129	14	429.1780	1.04510e-04	1.32062e-03
2024/04/14	22:20:12	--	ok	428.7320	60.558	0.048423	19.93	68.186	11.712	95376618.356403	14	429.0086	1.01264e-04	1.09260e-03
2024/04/14	22:20:19	ok	ok	429.0280	60.634	0.048437	19.96	68.161	11.728	97933353.135592	14	429.2082	1.05191e-04	1.30048e-03
2024/04/14	22:25:18	--	ok	428.7780	60.570	0.048437	19.98	68.106	11.729	98826057.910205	12	428.9336	1.03765e-04	5.31136e-04
2024/04/14	22:25:25	ok	ok	429.0000	60.629	0.048449	20.01	68.092	11.747	92816931.202075	11	429.5295	9.22807e-05	1.06893e-03
2024/04/14	22:30:24	--	ok	428.7320	60.556	0.048449	19.96	68.077	11.713	91668460.878461	14	429.0016	1.01779e-04	1.09667e-03
2024/04/14	22:30:31	ok	ok	429.0120	60.631	0.048463	19.96	68.064	11.711	95359281.247896	14	429.2078	1.05015e-04	1.30676e-03
2024/04/14	22:35:30	--	ok	428.7620	60.566	0.048463	19.91	68.095	11.678	91867890.391418	11	429.2836	9.25236e-05	1.09715e-03
2024/04/14	22:35:36	ok	ok	429.0560	60.635	0.048476	19.95	68.072	11.702	92713792.342005	15	429.2612	1.03800e-04	1.30290e-03
2024/04/14	22:40:36	--	ok	428.7820	60.565	0.048476	19.92	68.127	11.693	91560252.535931	10	429.0036	1.00740e-04	5.03636e-04
2024/04/14	22:40:43	ok	ok	429.0220	60.628	0.048487	19.92	68.077	11.684	94442665.510820	14	429.1796	1.04507e-04	1.29621e-03
2024/04/14	22:45:42	--	ok	428.7540	60.551	0.048487	19.91	68.074	11.675	94123128.833622	10	428.9838	1.00544e-04	5.35578e-04
2024/04/14	22:45:49	ok	ok	428.9940	60.621	0.048499	19.88	68.087	11.657	93757375.321746	13	429.3534	9.83435e-05	1.06385e-03
2024/04/14	22:50:48	--	ok	428.7620	60.563	0.048499	19.88	68.069	11.654	97940564.490742	12	429.3369	9.08273e-05	1.07043e-03
2024/04/14	22:50:55	ok	ok	429.0120	60.623	0.048512	19.88	68.031	11.647	95895740.002277	11	429.6900	8.66380e-05	1.07975e-03
2024/04/14	22:55:54	--	ok	428.7580	60.562	0.048512	19.82	68.078	11.617	96426353.537440	14	428.7921	1.07943e-04	6.17911e-04
2024/04/14	22:56:01	ok	ok	429.0240	60.630	0.048524	19.84	68.045	11.620	98758816.548511	14	429.4048	9.86249e-05	1.06010e-03
2024/04/14	23:01:00	--	ok	428.7840	60.560	0.048524	19.79	68.086	11.598	100695144.845797	10	429.0004	1.00612e-04	4.93396e-04
2024/04/14	23:01:07	ok	ok	429.0020	60.623	0.048536	19.81	68.040	11.602	97723522.645985	12	429.5301	9.22957e-05	1.04652e-03
2024/04/14	23:06:06	--	ok	428.7800	60.558	0.048536	19.78	68.083	11.589	103272144.163387	13	428.8417	1.05785e-04	5.99989e-04
2024/04/14	23:06:13	ok	ok	428.9940	60.624	0.048547	19.77	68.081	11.580	91842088.407038	12	429.5326	9.17925e-05	1.07339e-03
2024/04/14	23:11:12	--	ok	428.7600	60.555	0.048547	19.77	68.060	11.576	93822857.186003	12	428.8652	1.05136e-04	5.20076e-04
2024/04/14	23:11:19	ok	ok	428.9760	60.624	0.048559	19.74	68.037	11.552	93065338.777146	14	429.1795	1.04533e-04	1.30542e-03
2024/04/14	23:16:18	--	ok	428.7480	60.565	0.048559	19.71	68.069	11.538	90449080.120293	14	429.0190	1.01385e-04	1.06421e-03
2024/04/14	23:16:25	ok	ok	429.0160	60.634	0.048573	19.72	68.063	11.548	95825856.356464	14	429.1992	1.04550e-04	1.28284e-03
2024/04/14	23:21:24	--	ok	428.7920	60.575	0.048573	19.71	68.069	11.538	102397888.245998	13	428.8790	1.06393e-04	5.28719e-04
2024/04/14	23:21:30	ok	ok	429.0100	60.627	0.048583	19.68	68.035	11.514	89132207.796830	13	429.0894	1.06857e-04	5.84834e-04
2024/04/14	23:26:30	ok	ok	428.8060	60.574	0.048583	19.64	67.999	11.479	92940565.022538	14	428.8121	1.08046e-04	6.29836e-04
2024/04/14	23:31:30	--	ok	428.6000	60.515	0.048583	19.60	68.069	11.462	92930018.198804	14	428.6090	1.07912e-04	6.06404e-04
2024/04/14	23:31:37	ok	ok	428.9820	60.627	0.048604	19.61	68.063	11.470	97576630.220402	14	429.1357	1.06156e-04	7.23469e-04
2024/04/14	23:36:36	--	ok	428.7560	60.564	0.048604	19.53	68.096	11.420	87550790.403229	15	428.9224	1.03225e-04	7.77101e-04
2024/04/14	23:36:43	ok	ok	429.0020	60.625	0.048617	19.53	68.086	11.418	94522254.826236	15	429.1052	1.06798e-04	7.28247e-04
2024/04/14	23:41:42	--	ok	428.7840	60.564	0.048617	19.44	68.132	11.369	88596875.416628	14	428.9063	1.04473e-04	7.32869e-04
2024/04/14	23:41:48	ok	ok	428.9680	60.625	0.048628	19.47	68.156	11.393	88648652.806688	15	429.0945	1.06614e-04	7.16107e-04
2024/04/14	23:46:48	--	ok	428.7700	60.561	0.048628	19.45	68.035	11.362	96362969.795062	14	428.7923	1.07940e-04	6.26831e-04
2024/04/14	23:46:54	ok	ok	428.9820	60.629	0.04864	19.43	68.031	11.343	89436952.275532	15	429.0064	1.10134e-04	9.80202e-04
2024/04/14	23:51:54	--	ok	428.7880	60.573	0.04864	19.41	68.028	11.332	92147949.076036	15	429.0932	1.00959e-04	1.09903e-03
2024/04/14	23:52:01	ok	ok	429.0240	60.633	0.048651	19.41	68.040	11.334	91833967.296731	14	429.0654	1.08328e-04	6.53497e-04
2024/04/14	23:57:00	ok	ok	428.8500	60.576	0.048651	19.43	68.051	11.346	97315992.956212	15	428.9261	1.06375e-04	7.35498e-04
2024/04/15	00:02:00	--	ok	428.6540	60.528	0.048651	19.40	68.008	11.320	98111976.907927	15	428.7243	1.06717e-04	7.30507e-04
2024/04/15	00:02:07	ok	ok	428.9760	60.627	0.048669	19.41	67.971	11.323	96000422.975775	15	429.0168	1.10056e-04	9.83520e-04
2024/04/15	00:07:06	--	ok	428.7620	60.565	0.048669	19.33	68.005	11.273	92812771.482728	15	428.8737	1.06359e-04	7.14559e-04
2024/04/15	00:07:13	ok	ok	429.0060	60.636	0.048681	19.34	67.977	11.277	96521405.355713	15	429.0404	1.09769e-04	9.85746e-04
2024/04/15	00:12:12	ok	ok	428.8240	60.570	0.048681	19.31	67.973	11.257	94180703.421136	15	428.9250	1.06298e-04	7.25720e-04
2024/04/15	00:17:12	--	ok	428.6460	60.529	0.048681	19.30	67.982	11.250	94492989.366489	15	428.7326	1.06744e-04	7.24577e-04
2024/04/15	00:17:18	ok	ok	428.9640	60.626	0.0487	19.30	67.990	11.251	95530504.057056	15	429.1158	1.06391e-04	7.43726e-04
2024/04/15	00:22:18	--	ok	428.7920	60.574	0.0487	19.27	67.927	11.221	93413391.339019	15	428.8969	1.06295e-04	7.28089e-04
2024/04/15	00:22:25	ok	ok	429.0140	60.634	0.048711	19.29	67.893	11.226	89033294.059677	15	429.1629	1.05798e-04	7.63614e-04
2024/04/15	00:27:24	ok	ok	428.8140	60.579	0.048711	19.24	67.904	11.198	93958666.580951	15	428.9162	1.06638e-04	7.23874e-04
2024/04/15	00:32:24	--	ok	428.6320	60.528	0.048711	19.20	67.935	11.175	94942726.538998	15	428.7325	1.07166e-04	7.23965e-04
2024/04/15	00:32:31	ok	ok	429.0280	60.639	0.04873	19.20	67.935	11.175	93257523.420551	15	429.1504	1.07468e-04	7.67155e-04
2024/04/15	00:37:30	ok	ok	428.8420	60.580	0.04873	19.17	67.912	11.154	97461929.987390	15	428.9492	1.06556e-04	7.18163e-04
2024/04/15	00:42:30	--	ok	428.6780	60.536	0.04873	19.13	67.904	11.125	96922015.068179	15	428.7865	1.06430e-04	7.09074e-04
2024/04/15	00:42:36	ok	ok	428.9820	60.628	0.048747	19.15	67.898	11.141	92104968.704071	15	429.1234	1.07238e-04	7.52683e-04
2024/04/15	00:47:36	--	ok	428.7920	60.571	0.048747	19.07	67.962	11.097	94741052.733841	15	428.8782	1.07333e-04	7.23663e-04
2024/04/15	00:47:43	ok	ok	428.9920	60.631	0.048758	19.07	67.971	11.099	87253088.363035	15	429.1233	1.07054e-04	7.27742e-04
2024/04/15	00:52:42	ok	ok	428.8040	60.581	0.048758	19.00	67.977	11.053	91634508.242502	15	428.9202	1.06721e-04	7.26473e-04
2024/04/15	00:57:42	--	ok	428.6440	60.535	0.048758	18.94	67.999	11.020	90979497.467025	15	428.7434	1.07499e-04	7.20647e-04
2024/04/15	00:57:49	ok	ok	428.9900	60.633	0.048776	18.96	67.944	11.020	92643249.755407	15	429.0380	1.10320e-04	9.92019e-04
2024/04/15	01:02:48	ok	ok	428.8360	60.587	0.048776	18.91	67.898	10.985	96596759.375481	13	429.0079	1.04199e-04	7.58837e-04
2024/04/15	01:07:48	--	ok	428.6940	60.545	0.048776	18.89	67.845	10.959	95543177.821578	15	428.7933	1.07197e-04	7.29138e-04
2024/04/15	01:07:55	ok	ok	429.0060	60.628	0.048792	18.93	67.813	10.981	95345116.118094	15	429.1254	1.06725e-04	7.15960e-04
2024/04/15	01:12:54	ok	ok	428.8320	60.584	0.048792	18.90	67.836	10.966	101844172.411624	15	428.9390	1.06766e-04	7.71632e-04
2024/04/15	01:17:54	--	ok	428.6860	60.538	0.048792	18.84	67.817	10.927	102620726.594335	15	428.7785	1.07292e-04	7.36114e-04
2024/04/15	01:18:01	ok	ok	428.9980	60.633	0.048809	18.84	67.799	10.924	90579711.341927	12	429.1090	1.06545e-04	6.27496e-04
2024/04/15	01:23:00	ok	ok	428.8080	60.580	0.048809	18.83	67.797	10.915	95461788.705627	15	428.9283	1.07362e-04	7.44430e-04
2024/04/15	01:28:00	--	ok	428.6600	60.540	0.048809	18.79	67.779	10.884	94386949.362313	15	428.7794	1.06958e-04	7.30616e-04
2024/04/15	01:28:07	ok	ok	429.0100	60.638	0.048826	18.83	67.797	10.915	94244105.196755	15	429.1541	1.07017e-04	7.22614e-04
2024/04/15	01:33:06	ok	ok	428.8500	60.589	0.048826	18.78	67.767	10.874	101025670.082666	15	428.9603	1.06943e-04	7.38454e-04
2024/04/15	01:38:06	--	ok	428.6840	60.549	0.048826	18.75	67.733	10.850	95862535.648930	15	428.8072	1.07187e-04	7.35693e-04
2024/04/15	01:38:13	ok	ok	428.9980	60.632	0.048843	18.72	67.767	10.836	96523059.882630	15	429.1482	1.06644e-04	7.24444e-04
2024/04/15	01:43:12	ok	ok	428.8440	60.589	0.048843	18.70	67.753	10.825	102935241.948443	15	428.9482	1.07760e-04	7.42939e-04
2024/04/15	01:48:12	--	ok	428.6980	60.546	0.048843	18.66	67.707	10.791	99301494.091794	15	428.8114	1.07215e-04	7.50093e-04
2024/04/15	01:48:19	ok	ok	429.0020	60.637	0.048858	18.69	67.744	10.815	95186235.331969	14	429.0880	1.09329e-04	6.50788e-04
2024/04/15	01:53:18	ok	ok	428.8520	60.592	0.048858	18.65	67.716	10.784	96056613.046781	15	428.9787	1.06945e-04	7.18068e-04
2024/04/15	01:58:18	--	ok	428.6880	60.547	0.048858	18.58	67.771	10.747	98256772.473125	14	428.7341	1.09303e-04	6.61388e-04
2024/04/15	01:58:25	ok	ok	429.0200	60.636	0.048875	18.56	67.779	10.738	96990689.821702	14	429.1990	1.05886e-04	6.98502e-04
2024/04/15	02:03:24	ok	ok	428.8500	60.595	0.048875	18.46	67.799	10.678	99481606.091280	15	428.9696	1.07123e-04	7.60180e-04
2024/04/15	02:08:24	--	ok	428.6940	60.549	0.048875	18.42	67.793	10.650	99366772.946075	15	428.8058	1.07482e-04	7.58300e-04
2024/04/15	02:08:31	ok	ok	429.0100	60.636	0.04889	18.46	67.781	10.675	94699124.659967	15	429.1388	1.07942e-04	7.31658e-04
2024/04/15	02:13:30	ok	ok	428.8640	60.604	0.04889	18.43	67.671	10.641	95834628.107846	15	428.9962	1.06732e-04	7.38908e-04
2024/04/15	02:18:30	--	ok	428.7380	60.564	0.04889	18.46	67.648	10.654	95843062.402512	15	428.8472	1.07610e-04	7.56379e-04
2024/04/15	02:18:37	ok	ok	429.0240	60.634	0.048904	18.46	67.637	10.653	96006677.899060	15	429.1151	1.08594e-04	7.70791e-04
2024/04/15	02:23:36	ok	ok	428.8840	60.589	0.048904	18.40	67.588	10.610	99271939.323815	14	428.8952	1.08759e-04	6.31283e-04
2024/04/15	02:28:36	--	ok	428.7400	60.554	0.048904	18.39	67.625	10.607	99940820.496092	15	428.8426	1.07642e-04	7.67441e-04
2024/04/15	02:28:43	ok	ok	429.0000	60.628	0.048917	18.39	67.665	10.613	94302452.487096	13	429.1185	1.07251e-04	6.84681e-04
2024/04/15	02:33:42	ok	ok	428.8700	60.589	0.048917	18.40	67.597	10.611	98979976.075721	14	428.8983	1.08732e-04	6.31832e-04
2024/04/15	02:38:42	--	ok	428.7340	60.551	0.048917	18.37	67.575	10.589	101664411.880709	14	428.7841	1.08570e-04	6.17607e-04
2024/04/15	02:38:49	ok	ok	429.0200	60.630	0.048931	18.39	67.538	10.594	96611211.258869	14	429.1684	1.06218e-04	7.44927e-04
2024/04/15	02:43:48	ok	ok	428.8660	60.591	0.048931	18.32	67.593	10.557	99288088.663387	15	428.9580	1.07358e-04	7.49089e-04
2024/04/15	02:48:48	--	ok	428.7460	60.558	0.048931	18.33	67.587	10.566	101553244.681037	15	428.8549	1.07112e-04	7.28500e-04
2024/04/15	02:48:55	ok	ok	429.0020	60.631	0.048944	18.32	67.593	10.557	96783502.691242	14	429.1825	1.05834e-04	7.03788e-04
2024/04/15	02:53:54	ok	ok	428.8500	60.582	0.048944	18.29	67.532	10.531	101048404.770246	14	428.9049	1.08505e-04	5.86906e-04
2024/04/15	02:58:54	--	ok	428.7120	60.548	0.048944	18.25	67.515	10.502	99475424.066614	13	428.7881	1.07975e-04	6.25462e-04
2024/04/15	02:59:01	ok	ok	428.9940	60.635	0.048959	18.26	67.547	10.515	96038942.287875	14	429.3066	1.02669e-04	1.03421e-03
2024/04/15	03:04:00	ok	ok	428.8440	60.592	0.048959	18.19	67.582	10.477	92254590.450238	14	428.9118	1.08329e-04	6.14398e-04
2024/04/15	03:09:00	--	ok	428.7140	60.554	0.048959	18.12	67.597	10.435	95538665.868820	13	428.8088	1.08080e-04	6.18041e-04
2024/04/15	03:09:06	ok	ok	429.0420	60.633	0.048974	18.15	67.605	10.454	99711572.544240	14	429.1772	1.06818e-04	7.71521e-04
2024/04/15	03:14:06	ok	ok	428.8820	60.597	0.048974	18.09	67.556	10.412	102779373.191881	15	428.9975	1.07228e-04	7.18451e-04
2024/04/15	03:19:06	--	ok	428.7660	60.560	0.048974	18.05	67.550	10.385	101951884.267709	14	428.8275	1.07817e-04	6.13661e-04
2024/04/15	03:19:13	ok	ok	428.9780	60.628	0.048986	18.07	67.552	10.393	93985937.193206	10	429.2398	1.02236e-04	5.11874e-04
2024/04/15	03:24:12	ok	ok	428.8500	60.591	0.048986	18.05	67.463	10.371	94722425.414155	15	428.9995	1.06662e-04	7.22750e-04
2024/04/15	03:29:12	--	ok	428.7240	60.561	0.048986	18.04	67.413	10.355	95053175.828744	15	428.8559	1.07588e-04	7.26331e-04
2024/04/15	03:29:19	ok	ok	428.9960	60.638	0.049	18.05	67.433	10.366	97117240.956477	14	429.0683	1.09836e-04	5.79863e-04
2024/04/15	03:34:18	ok	ok	428.8860	60.600	0.049	18.04	67.431	10.358	103288021.584525	14	428.9308	1.09673e-04	5.93070e-04
2024/04/15	03:39:18	--	ok	428.7700	60.570	0.049	18.04	67.404	10.354	103526307.330272	14	428.8278	1.09442e-04	6.16679e-04
2024/04/15	03:39:25	ok	ok	429.0140	60.632	0.049012	18.04	67.373	10.349	101192206.461547	14	429.0810	1.09034e-04	5.74174e-04
2024/04/15	03:44:24	ok	ok	428.8900	60.598	0.049012	18.00	67.396	10.326	108875538.457875	12	429.0331	1.06305e-04	5.28224e-04
2024/04/15	03:49:24	ok	ok	428.9100	60.602	0.049012	18.48	66.397	10.467	108540157.442188	14	428.9901	1.08155e-04	5.88139e-04
2024/04/15	03:54:24	ok	ok	428.8980	60.592	0.049012	18.78	66.059	10.600	105808280.720897	12	429.1503	1.02051e-04	7.49485e-04
2024/04/15	03:59:24	ok	ok	428.8380	60.568	0.049012	18.99	65.953	10.715	110583093.438866	14	428.9027	1.07730e-04	5.95594e-04
2024/04/15	04:04:24	--	ok	428.7680	60.544	0.049012	19.13	65.895	10.795	111872270.610497	13	428.8263	1.07834e-04	6.20187e-04
2024/04/15	04:04:30	ok	ok	429.0000	60.613	0.049024	19.18	65.913	10.834	98331409.602784	14	428.9800	1.12003e-04	8.85800e-04
2024/04/15	04:09:30	ok	ok	428.8720	60.573	0.049024	19.27	65.908	10.888	98711559.512159	14	428.9315	1.08758e-04	5.95678e-04
2024/04/15	04:14:30	--	ok	428.7440	60.535	0.049024	19.30	65.994	10.921	101696767.807941	14	428.8205	1.08106e-04	5.75102e-04
2024/04/15	04:14:37	ok	ok	429.0260	60.611	0.049037	19.30	66.014	10.924	98091761.549449	14	429.2001	1.05738e-04	7.00847e-04
2024/04/15	04:19:36	ok	ok	428.8840	60.571	0.049037	19.30	66.035	10.928	99874374.623331	14	428.9584	1.07700e-04	5.98519e-04
2024/04/15	04:24:36	--	ok	428.7560	60.535	0.049037	19.31	66.036	10.937	101192411.711253	12	428.8410	1.07558e-04	6.42711e-04
2024/04/15	04:24:43	ok	ok	429.0440	60.609	0.04905	19.37	66.067	10.979	108191936.654831	11	429.2157	1.04302e-04	6.08412e-04
2024/04/15	04:29:42	ok	ok	428.8920	60.571	0.04905	19.43	65.893	10.987	108795084.323271	11	429.0538	1.04668e-04	6.03218e-04
2024/04/15	04:34:42	--	ok	428.7720	60.538	0.04905	19.51	65.856	11.034	105552402.703624	13	428.9626	1.03814e-04	5.91132e-04
2024/04/15	04:34:49	ok	ok	429.0520	60.608	0.049062	19.54	65.870	11.055	106934961.746001	14	428.9977	1.11255e-04	8.69240e-04
2024/04/15	04:39:48	ok	ok	428.9000	60.564	0.049062	19.58	65.766	11.066	107622824.946057	12	429.0120	1.05556e-04	5.82428e-04
2024/04/15	04:44:48	--	ok	428.7700	60.531	0.049062	19.62	65.821	11.103	110780147.492518	11	428.8956	1.05647e-04	6.13568e-04
2024/04/15	04:44:55	ok	ok	429.0200	60.594	0.049074	19.64	65.806	11.109	105252618.399239	14	428.9821	1.11284e-04	8.76230e-04
2024/04/15	04:49:54	ok	ok	428.8440	60.555	0.049074	19.68	65.812	11.138	107326778.059455	12	428.9375	1.07396e-04	6.20262e-04
2024/04/15	04:54:54	--	ok	428.7080	60.517	0.049074	19.68	65.843	11.143	104393881.677928	11	428.8773	1.04719e-04	6.12404e-04
2024/04/15	04:55:01	ok	ok	429.0460	60.609	0.049089	19.71	65.815	11.156	102207071.590129	13	429.1728	1.06026e-04	5.67127e-04
2024/04/15	05:00:00	ok	ok	428.8500	60.556	0.049089	19.72	65.779	11.160	102650478.105670	11	429.0035	1.05796e-04	5.97120e-04
2024/04/15	05:05:00	--	ok	428.7100	60.510	0.049089	19.72	65.779	11.160	100780184.117819	11	428.8880	1.04491e-04	6.08837e-04
2024/04/15	05:05:07	ok	ok	429.0180	60.596	0.049104	19.75	65.794	11.180	109005469.885664	13	429.1280	1.07072e-04	5.68802e-04
2024/04/15	05:10:06	ok	ok	428.8560	60.560	0.049104	19.77	65.776	11.187	104743847.162085	13	428.9572	1.06792e-04	5.89599e-04
2024/04/15	05:15:06	--	ok	428.7200	60.514	0.049104	19.78	65.788	11.198	105635870.948768	11	428.8856	1.04151e-04	6.20896e-04
2024/04/15	05:15:12	ok	ok	429.0660	60.608	0.049119	19.84	65.776	11.233	107317550.186939	11	429.3331	1.01269e-04	4.59006e-04
2024/04/15	05:20:12	ok	ok	428.8820	60.555	0.049119	19.81	65.812	11.222	110959655.843297	14	429.2218	9.90258e-05	1.01131e-03
2024/04/15	05:25:12	--	ok	428.7220	60.514	0.049119	19.82	65.774	11.224	110281807.802802	13	429.0365	9.92442e-05	1.06906e-03
2024/04/15	05:25:19	ok	ok	429.0160	60.588	0.049133	19.79	65.748	11.200	111675014.286243	14	429.3084	1.00744e-04	1.33370e-03
2024/04/15	05:30:18	ok	ok	428.8380	60.545	0.049133	19.82	65.794	11.227	113472614.163906	12	429.4104	9.08327e-05	1.00883e-03
2024/04/15	05:35:18	--	ok	428.6740	60.501	0.049133	19.77	65.908	11.210	113204899.260444	11	429.1692	9.38265e-05	1.03307e-03
2024/04/15	05:35:25	ok	ok	429.0240	60.594	0.04915	19.74	65.893	11.188	111520331.582246	14	429.2888	1.01955e-04	1.30788e-03
2024/04/15	05:40:24	ok	ok	428.8420	60.554	0.04915	19.74	65.922	11.193	110436966.889298	11	429.3371	9.41391e-05	1.00595e-03
2024/04/15	05:45:24	--	ok	428.7180	60.512	0.04915	19.78	65.838	11.207	107986815.680022	12	429.2914	9.03721e-05	1.01562e-03
2024/04/15	05:45:31	ok	ok	429.0380	60.606	0.049164	19.85	65.789	11.244	101276879.416210	14	429.3143	1.02405e-04	1.28735e-03
2024/04/15	05:50:30	ok	ok	428.8400	60.557	0.049164	19.85	65.657	11.221	99913305.560113	14	429.0813	1.03320e-04	1.27132e-03
2024/04/15	05:55:30	--	ok	428.6960	60.510	0.049164	19.84	65.696	11.219	102042927.304110	11	429.2012	9.46179e-05	1.03266e-03
2024/04/15	05:55:37	ok	ok	429.0280	60.603	0.04918	19.88	65.711	11.250	100572028.617059	14	429.3594	1.00457e-04	1.30627e-03
2024/04/15	06:00:36	ok	ok	428.8700	60.559	0.04918	19.92	65.638	11.266	108269688.101172	10	429.1396	1.01473e-04	5.04160e-04
2024/04/15	06:05:36	--	ok	428.7300	60.517	0.04918	19.96	65.675	11.300	109091546.780061	14	428.6978	1.11388e-04	9.09022e-04
2024/04/15	06:05:43	ok	ok	429.0420	60.600	0.049194	19.98	65.606	11.299	98984288.190010	14	429.2278	1.05242e-04	1.27302e-03
2024/04/15	06:10:42	ok	ok	428.8600	60.555	0.049194	19.98	65.678	11.311	98412494.714884	11	429.3854	9.27195e-05	1.01213e-03
2024/04/15	06:15:42	--	ok	428.7100	60.514	0.049194	19.98	65.628	11.303	99451894.535184	12	428.9931	1.01679e-04	1.36263e-03
2024/04/15	06:15:48	ok	ok	429.0340	60.594	0.04921	19.98	65.657	11.308	96842936.502537	12	429.1772	1.06259e-04	4.75972e-04
2024/04/15	06:20:48	ok	ok	428.8780	60.553	0.04921	20.02	65.614	11.329	93442100.799348	14	428.8445	1.10819e-04	8.96149e-04
2024/04/15	06:25:48	--	ok	428.7380	60.510	0.04921	20.04	65.624	11.339	93690653.677025	14	428.6857	1.10761e-04	8.96743e-04
2024/04/15	06:25:55	ok	ok	429.0000	60.588	0.049223	20.07	65.620	11.358	104853484.804386	14	429.3001	1.01328e-04	1.30143e-03
2024/04/15	06:30:54	ok	ok	428.8140	60.545	0.049223	20.01	65.632	11.323	108294610.342653	13	428.9473	1.06109e-04	5.97865e-04
2024/04/15	06:35:54	--	ok	428.6720	60.499	0.049223	20.07	65.591	11.353	108920660.906015	13	428.7984	1.06243e-04	6.14547e-04
2024/04/15	06:36:01	ok	ok	429.0760	60.606	0.04924	20.11	65.577	11.379	110610448.481456	13	429.1464	1.07378e-04	9.33447e-04
2024/04/15	06:41:00	ok	ok	428.8940	60.554	0.04924	20.11	65.565	11.377	111121383.390128	13	428.9522	1.07456e-04	6.08209e-04
2024/04/15	06:46:00	--	ok	428.7540	60.517	0.04924	20.11	65.577	11.379	109664751.584350	12	428.7949	1.12237e-04	5.76550e-04
2024/04/15	06:46:06	ok	ok	429.0020	60.590	0.049253	20.12	65.528	11.379	105343889.237085	13	429.1139	1.07680e-04	5.61232e-04
2024/04/15	06:51:06	ok	ok	428.8200	60.543	0.049253	20.12	65.537	11.381	105298077.688422	11	428.9885	1.04517e-04	6.24938e-04
2024/04/15	06:56:06	--	ok	428.6720	60.502	0.049253	20.15	65.513	11.394	108183752.975334	14	428.6502	1.11028e-04	8.85696e-04
2024/04/15	06:56:13	ok	ok	429.0620	60.596	0.04927	20.15	65.531	11.398	109703946.513016	13	429.1486	1.07871e-04	5.58525e-04
2024/04/15	07:01:12	ok	ok	428.8900	60.554	0.04927	20.18	65.486	11.409	112330304.029214	11	429.0294	1.04871e-04	6.23319e-04
2024/04/15	07:06:12	--	ok	428.7420	60.509	0.04927	20.16	65.536	11.409	110962877.973462	9	428.9223	1.07317e-04	5.20675e-04
2024/04/15	07:06:18	ok	ok	429.0160	60.586	0.049283	20.19	65.537	11.427	104687683.420389	14	428.9808	1.12502e-04	8.76276e-04
2024/04/15	07:11:18	ok	ok	428.8260	60.540	0.049283	20.18	65.496	11.411	103426719.614432	13	428.9332	1.07297e-04	5.86468e-04
2024/04/15	07:16:18	--	ok	428.6920	60.496	0.049283	20.19	65.537	11.427	103323879.944736	12	428.7475	1.13155e-04	5.73978e-04
2024/04/15	07:16:25	ok	ok	429.0300	60.591	0.0493	20.23	65.536	11.455	107938668.963402	13	429.1099	1.08057e-04	5.93542e-04
2024/04/15	07:21:24	ok	ok	428.8760	60.543	0.0493	20.21	65.501	11.431	107709180.627512	11	429.0089	1.05412e-04	6.08530e-04
2024/04/15	07:26:24	--	ok	428.7260	60.505	0.0493	20.23	65.464	11.443	108393003.722288	13	428.8109	1.06042e-04	6.21294e-04
2024/04/15	07:26:31	ok	ok	429.0120	60.584	0.049314	20.25	65.455	11.450	105918168.849628	13	429.1369	1.06939e-04	5.79778e-04
2024/04/15	07:31:30	ok	ok	428.8400	60.539	0.049314	20.26	65.469	11.463	102791182.898664	13	428.9467	1.06958e-04	5.99124e-04
2024/04/15	07:36:30	--	ok	428.6820	60.497	0.049314	20.28	65.431	11.466	105499506.978386	13	428.8087	1.06418e-04	6.02349e-04
2024/04/15	07:36:37	ok	ok	429.0280	60.585	0.04933	20.29	65.444	11.477	107995049.606737	13	429.1524	1.07810e-04	5.83068e-04
2024/04/15	07:41:36	ok	ok	428.8660	60.546	0.04933	20.29	65.423	11.473	106506083.412097	12	428.9475	1.12498e-04	6.14373e-04
2024/04/15	07:46:36	--	ok	428.7260	60.509	0.04933	20.33	65.400	11.498	104822423.336845	13	428.8348	1.07113e-04	6.38706e-04
2024/04/15	07:46:43	ok	ok	429.0360	60.584	0.049345	20.35	65.394	11.506	109913682.654494	12	429.1007	1.12904e-04	5.78501e-04
2024/04/15	07:51:42	ok	ok	428.8640	60.547	0.049345	20.35	65.432	11.512	108823376.069771	13	428.9841	1.05909e-04	6.15752e-04
2024/04/15	07:56:42	--	ok	428.7240	60.500	0.049345	20.37	65.408	11.528	113378084.585046	12	428.7875	1.12927e-04	6.07058e-04
2024/04/15	07:56:49	ok	ok	429.0500	60.587	0.049359	20.43	65.409	11.566	108707374.131134	14	429.1819	1.08807e-04	6.92377e-04
2024/04/15	08:01:48	ok	ok	428.8620	60.535	0.049359	20.40	65.385	11.543	107520544.291924	11	429.0418	1.07986e-04	7.41023e-04
2024/04/15	08:06:48	--	ok	428.7360	60.500	0.049359	20.43	65.359	11.557	106762212.004247	12	428.7878	1.11696e-04	6.25713e-04
2024/04/15	08:06:55	ok	ok	429.0120	60.582	0.049373	20.47	65.354	11.585	103407514.515734	14	429.2400	1.03358e-04	7.57514e-04
2024/04/15	08:11:54	ok	ok	428.8100	60.529	0.049373	20.47	65.295	11.574	99630907.511444	13	428.9081	1.07296e-04	6.41169e-04
2024/04/15	08:16:54	--	ok	428.6640	60.490	0.049373	20.47	65.327	11.580	103489583.507929	13	428.7710	1.06923e-04	6.55181e-04
2024/04/15	08:17:00	ok	ok	429.0760	60.592	0.049391	20.52	65.263	11.597	107293515.028872	13	429.2266	1.04821e-04	6.92567e-04
2024/04/15	08:22:00	ok	ok	428.8720	60.542	0.049391	20.49	65.389	11.600	105626446.020909	13	429.0364	1.03762e-04	6.70254e-04
2024/04/15	08:27:00	--	ok	428.7380	60.500	0.049391	20.53	65.327	11.618	105466653.606590	14	428.8948	1.05662e-04	7.29726e-04
2024/04/15	08:27:07	ok	ok	429.0240	60.579	0.049404	20.54	65.309	11.624	108381966.987892	13	429.1286	1.07542e-04	6.49926e-04
2024/04/15	08:32:06	ok	ok	428.8300	60.527	0.049404	20.53	65.286	11.611	105424178.716449	14	428.9868	1.05825e-04	7.41527e-04
2024/04/15	08:37:06	--	ok	428.6940	60.495	0.049404	20.59	65.318	11.656	105218385.661774	14	428.8687	1.05243e-04	7.18548e-04
2024/04/15	08:37:12	ok	ok	429.0340	60.584	0.04942	20.60	65.261	11.657	106557222.514631	14	429.2058	1.05773e-04	7.51562e-04
2024/04/15	08:42:12	ok	ok	428.8500	60.539	0.04942	20.54	65.359	11.633	109564585.245688	12	428.8913	1.13146e-04	6.35279e-04
2024/04/15	08:47:12	--	ok	428.7100	60.493	0.04942	20.58	65.345	11.652	110014924.654333	13	428.8230	1.11749e-04	7.15477e-04
2024/04/15	08:47:19	ok	ok	429.0500	60.578	0.049436	20.60	65.309	11.665	107775117.362111	12	429.0875	1.13421e-04	6.43159e-04
2024/04/15	08:52:18	ok	ok	428.8760	60.532	0.049436	20.62	65.312	11.675	111735914.994302	11	429.0122	1.04456e-04	6.94940e-04
2024/04/15	08:57:18	--	ok	428.7200	60.492	0.049436	20.62	65.303	11.673	111427292.518078	12	428.7524	1.13094e-04	6.26230e-04
2024/04/15	08:57:25	ok	ok	429.0200	60.576	0.04945	20.62	65.272	11.668	105207106.177004	12	429.0531	1.13830e-04	6.44910e-04
2024/04/15	09:02:24	ok	ok	428.8620	60.525	0.04945	20.64	65.348	11.700	104483825.000613	12	428.8590	1.13770e-04	6.66132e-04
2024/04/15	09:07:24	--	ok	428.7000	60.487	0.04945	20.62	65.312	11.675	106906395.834291	10	428.7378	1.12573e-04	6.67084e-04
2024/04/15	09:07:30	ok	ok	429.0000	60.575	0.049466	20.60	65.321	11.667	104684860.378976	14	429.1537	1.08449e-04	7.33646e-04
2024/04/15	09:12:30	ok	ok	428.8360	60.527	0.049466	20.63	65.286	11.679	104781065.565452	14	429.0018	1.04712e-04	7.26146e-04
2024/04/15	09:17:30	--	ok	428.6940	60.488	0.049466	20.64	65.380	11.705	103714421.971269	11	428.8523	1.03825e-04	6.60045e-04
2024/04/15	09:17:37	ok	ok	429.0160	60.575	0.049482	20.64	65.339	11.698	102610581.893168	12	429.0537	1.14412e-04	6.58826e-04
2024/04/15	09:22:36	ok	ok	428.8440	60.532	0.049482	20.63	65.325	11.686	103038736.536223	12	428.8854	1.12967e-04	6.81922e-04
2024/04/15	09:27:36	--	ok	428.7080	60.489	0.049482	20.62	65.364	11.684	104452654.766989	12	428.7535	1.12537e-04	6.14580e-04
2024/04/15	09:27:43	ok	ok	429.0000	60.570	0.049497	20.64	65.309	11.692	111453347.335276	12	429.0596	1.13492e-04	6.50330e-04
2024/04/15	09:32:42	ok	ok	428.8620	60.527	0.049497	20.63	65.325	11.686	107676640.980496	11	428.9601	1.05379e-04	7.02444e-04
2024/04/15	09:37:42	--	ok	428.7140	60.488	0.049497	20.62	65.364	11.684	107313152.880677	13	428.8030	1.05998e-04	6.46087e-04
2024/04/15	09:37:49	ok	ok	429.0220	60.576	0.049512	20.67	65.335	11.717	105889171.618263	12	429.1288	1.10306e-04	6.94902e-04
2024/04/15	09:42:48	ok	ok	428.8540	60.519	0.049512	20.62	65.312	11.675	108152580.988769	10	428.8865	1.12116e-04	7.31251e-04
2024/04/15	09:47:48	--	ok	428.7180	60.488	0.049512	20.64	65.327	11.696	113213680.027336	12	428.7501	1.12262e-04	6.36823e-04
2024/04/15	09:47:55	ok	ok	429.0300	60.570	0.049527	20.63	65.295	11.681	98177861.305364	13	429.1668	1.04520e-04	6.98220e-04
2024/04/15	09:52:54	ok	ok	428.8620	60.519	0.049527	20.60	65.321	11.667	100817892.232265	12	428.8788	1.12108e-04	6.64753e-04
2024/04/15	09:57:54	--	ok	428.7260	60.484	0.049527	20.64	65.309	11.692	103714027.993732	12	428.7519	1.11777e-04	6.31623e-04
2024/04/15	09:58:01	ok	ok	428.9740	60.557	0.049541	20.64	65.257	11.683	100836164.493778	13	429.0664	1.08372e-04	6.52543e-04
2024/04/15	10:03:00	ok	ok	428.8340	60.515	0.049541	20.66	65.270	11.697	102812995.919895	10	428.8856	1.11784e-04	7.27687e-04
2024/04/15	10:08:00	--	ok	428.7000	60.479	0.049541	20.69	65.203	11.703	104802562.686101	10	428.7638	1.11567e-04	6.67241e-04
2024/04/15	10:08:07	ok	ok	429.0360	60.572	0.049557	20.72	65.158	11.714	112506455.578214	14	429.1783	1.06453e-04	7.39726e-04
2024/04/15	10:13:06	ok	ok	428.8820	60.523	0.049557	20.69	65.225	11.707	99832792.760823	10	428.8933	1.12379e-04	6.99302e-04
2024/04/15	10:18:06	--	ok	428.7320	60.486	0.049557	20.69	65.257	11.712	101203948.251738	10	428.7819	1.11227e-04	6.74509e-04
2024/04/15	10:18:13	ok	ok	428.9920	60.566	0.049571	20.70	65.217	11.716	103735405.975065	12	429.0471	1.13338e-04	6.63421e-04
2024/04/15	10:23:12	ok	ok	428.8420	60.514	0.049571	20.72	65.261	11.733	105519298.972653	13	428.8986	1.07450e-04	6.60945e-04
2024/04/15	10:28:12	--	ok	428.6980	60.473	0.049571	20.67	65.293	11.710	102838523.334723	13	428.8422	1.03478e-04	6.32144e-04
2024/04/15	10:28:18	ok	ok	429.0240	60.560	0.049587	20.72	65.261	11.733	104307008.161606	12	429.1253	1.09771e-04	6.78026e-04
2024/04/15	10:33:18	ok	ok	428.8740	60.512	0.049587	20.67	65.281	11.708	100506789.145044	13	428.9145	1.07047e-04	6.66741e-04
2024/04/15	10:38:18	--	ok	428.7500	60.477	0.049587	20.69	65.277	11.716	101243383.375960	12	428.8309	1.08110e-04	6.56535e-04
2024/04/15	10:38:25	ok	ok	428.9960	60.551	0.0496	20.72	65.240	11.729	100358816.899103	13	429.0893	1.12038e-04	7.57655e-04
2024/04/15	10:43:24	ok	ok	428.8400	60.506	0.0496	20.67	65.243	11.701	96342898.115405	11	428.9037	1.06158e-04	7.01558e-04
2024/04/15	10:48:24	--	ok	428.7160	60.469	0.0496	20.66	65.229	11.689	98798681.920468	13	428.7564	1.07419e-04	6.49428e-04
2024/04/15	10:48:30	ok	ok	429.0020	60.552	0.049615	20.69	65.203	11.703	102425494.926546	11	429.1107	1.05363e-04	7.32254e-04
2024/04/15	10:53:30	ok	ok	428.8400	60.503	0.049615	20.69	65.212	11.704	96463081.755194	11	428.9250	1.05243e-04	7.13453e-04
2024/04/15	10:58:30	--	ok	428.7020	60.469	0.049615	20.70	65.229	11.718	99221749.364658	12	428.7048	1.13102e-04	6.28911e-04
2024/04/15	10:58:37	ok	ok	428.9660	60.549	0.049631	20.70	65.197	11.712	105603173.889241	11	429.1046	1.06493e-04	7.08495e-04
2024/04/15	11:03:36	ok	ok	428.8360	60.505	0.049631	20.69	65.225	11.707	99470247.222673	11	428.9524	1.05051e-04	7.03624e-04
2024/04/15	11:08:36	--	ok	428.6960	60.473	0.049631	20.67	65.162	11.686	102420562.003856	13	428.7906	1.05901e-04	6.14081e-04
2024/04/15	11:08:43	ok	ok	429.0400	60.559	0.049647	20.70	65.106	11.696	96853697.222371	13	429.1730	1.04904e-04	6.90437e-04
2024/04/15	11:13:42	ok	ok	428.8760	60.513	0.049647	20.70	65.197	11.712	95892610.958430	13	428.9348	1.06657e-04	6.40382e-04
2024/04/15	11:18:42	--	ok	428.7500	60.479	0.049647	20.73	65.142	11.721	99630209.103054	13	428.8123	1.06185e-04	6.34773e-04
2024/04/15	11:18:49	ok	ok	428.9880	60.545	0.04966	20.72	65.148	11.713	98895029.048658	14	429.1514	1.04705e-04	7.48155e-04
2024/04/15	11:23:48	ok	ok	428.8660	60.506	0.04966	20.73	65.130	11.719	97138325.066975	13	428.9110	1.06350e-04	6.73461e-04
2024/04/15	11:28:48	--	ok	428.7440	60.471	0.04966	20.74	65.153	11.732	97726127.274719	11	428.8353	1.04762e-04	6.99219e-04
2024/04/15	11:28:55	ok	ok	428.9700	60.548	0.049673	20.77	65.110	11.744	103540066.159849	10	429.0431	1.12530e-04	7.11098e-04
2024/04/15	11:33:54	ok	ok	428.8400	60.500	0.049673	20.74	65.092	11.721	102454314.986586	12	428.8582	1.12801e-04	6.65072e-04
2024/04/15	11:38:54	--	ok	428.7080	60.468	0.049673	20.79	65.121	11.755	102720552.540734	13	428.7927	1.06338e-04	6.28494e-04
2024/04/15	11:39:01	ok	ok	429.0260	60.556	0.049688	20.79	65.121	11.755	98200237.288104	13	429.1158	1.12516e-04	7.58776e-04
2024/04/15	11:44:00	ok	ok	428.9000	60.511	0.049688	20.82	65.046	11.762	94892409.125315	11	428.9833	1.05094e-04	7.06437e-04
2024/04/15	11:49:00	--	ok	428.7660	60.478	0.049688	20.82	65.055	11.763	94124268.512979	12	428.9333	1.02952e-04	7.43823e-04
2024/04/15	11:49:07	ok	ok	428.9980	60.547	0.0497	20.89	65.060	11.812	101487118.876693	14	429.1389	1.05557e-04	7.38661e-04
2024/04/15	11:54:06	ok	ok	428.8120	60.500	0.0497	20.86	65.055	11.793	104991564.275741	11	428.9512	1.04803e-04	7.00569e-04
2024/04/15	11:59:06	--	ok	428.6980	60.463	0.0497	20.87	65.078	11.806	106752163.348322	12	428.7272	1.12579e-04	6.06652e-04
2024/04/15	11:59:12	ok	ok	429.0540	60.558	0.049716	20.90	65.043	11.820	108915626.304494	10	429.1072	1.12331e-04	7.10900e-04
2024/04/15	12:04:12	ok	ok	428.8900	60.512	0.049716	20.91	65.075	11.835	96663258.799981	13	428.9187	1.07203e-04	6.72285e-04
2024/04/15	12:09:12	--	ok	428.7640	60.475	0.049716	20.94	65.060	11.850	100826308.411820	13	428.8111	1.05930e-04	6.21696e-04
2024/04/15	12:09:19	ok	ok	429.0040	60.544	0.049728	20.94	65.010	11.841	105808300.271676	12	429.0537	1.12068e-04	6.37502e-04
2024/04/15	12:14:18	ok	ok	428.8540	60.507	0.049728	20.97	65.016	11.862	107064157.899280	10	428.9066	1.11154e-04	6.71069e-04
2024/04/15	12:19:18	--	ok	428.7220	60.465	0.049728	20.96	65.093	11.867	106664350.511606	12	428.7485	1.12297e-04	6.09443e-04
2024/04/15	12:19:25	ok	ok	429.0220	60.547	0.049743	21.00	64.991	11.878	104832494.233076	12	429.1126	1.10116e-04	6.73119e-04
2024/04/15	12:24:24	ok	ok	428.8620	60.505	0.049743	20.97	65.005	11.860	108899579.644452	12	428.9597	1.08485e-04	7.01286e-04
2024/04/15	12:29:24	--	ok	428.7360	60.471	0.049743	21.00	65.020	11.884	110610297.993694	13	428.8813	1.02859e-04	6.49871e-04
2024/04/15	12:29:31	ok	ok	429.0040	60.533	0.049757	21.01	65.014	11.892	113228200.777619	12	429.0686	1.10480e-04	6.53456e-04
2024/04/15	12:34:31	ok	ok	428.8500	60.501	0.049757	21.04	65.029	11.913	103713522.422319	12	428.8641	1.11925e-04	6.45084e-04
2024/04/15	12:39:31	--	ok	428.7240	60.458	0.049757	21.07	65.002	11.928	110477883.147624	12	428.7489	1.11583e-04	6.18739e-04
2024/04/15	12:39:38	ok	ok	428.9840	60.541	0.049771	21.10	64.988	11.948	104059105.745670	12	429.0386	1.13001e-04	6.00122e-04
2024/04/15	12:44:37	ok	ok	428.8520	60.505	0.049771	21.11	64.961	11.952	106338904.606435	12	428.8941	1.11740e-04	6.19511e-04
2024/04/15	12:49:37	--	ok	428.7360	60.470	0.049771	21.11	65.011	11.961	110190842.760654	12	428.7578	1.12677e-04	6.07698e-04
2024/04/15	12:49:44	ok	ok	429.0500	60.549	0.049785	21.14	64.987	11.975	105603127.730067	12	429.0671	1.12666e-04	6.40415e-04
2024/04/15	12:54:43	ok	ok	428.8820	60.501	0.049785	21.11	65.043	11.967	104800558.218362	12	429.0623	1.02725e-04	7.50687e-04
2024/04/15	12:59:43	--	ok	428.7520	60.463	0.049785	21.13	65.023	11.973	106590603.875452	10	428.7871	1.10368e-04	6.52185e-04
2024/04/15	12:59:50	ok	ok	428.9960	60.533	0.049798	21.17	64.982	11.995	107968247.392052	12	429.0570	1.11567e-04	6.53896e-04
2024/04/15	13:04:49	ok	ok	428.8440	60.489	0.049798	21.16	64.988	11.987	114104654.919822	10	428.8972	1.09900e-04	6.55003e-04
2024/04/15	13:09:49	--	ok	428.7100	60.455	0.049798	21.14	65.048	11.986	115147405.094785	12	428.8093	1.08561e-04	6.43318e-04
2024/04/15	13:09:56	ok	ok	428.9940	60.531	0.049814	21.16	65.071	12.002	109724088.497492	12	429.1164	1.08300e-04	6.39405e-04
2024/04/15	13:14:55	ok	ok	428.8640	60.492	0.049814	21.16	65.010	11.991	109301203.917431	12	428.8447	1.13323e-04	6.41694e-04
2024/04/15	13:19:55	--	ok	428.7480	60.458	0.049814	21.20	64.988	12.016	110082578.628989	12	428.7660	1.10886e-04	6.08282e-04
2024/04/15	13:20:02	ok	ok	428.9860	60.523	0.049827	21.21	64.991	12.026	106798751.518613	13	429.0564	1.12483e-04	7.55169e-04
2024/04/15	13:25:01	ok	ok	428.8500	60.490	0.049827	21.27	64.918	12.052	108349742.481467	13	428.9040	1.06251e-04	6.39344e-04
2024/04/15	13:30:01	--	ok	428.7220	60.453	0.049827	21.28	64.952	12.067	110816471.881501	12	428.7194	1.12330e-04	6.08057e-04
2024/04/15	13:30:08	ok	ok	429.0020	60.533	0.049841	21.27	64.929	12.054	111270783.007047	12	429.0452	1.11905e-04	6.13314e-04
2024/04/15	13:35:07	ok	ok	428.8420	60.490	0.049841	21.31	64.906	12.079	114372756.573763	12	428.8760	1.12313e-04	6.24645e-04
2024/04/15	13:40:07	--	ok	428.7160	60.458	0.049841	21.36	64.915	12.111	113918534.433801	12	428.8036	1.09231e-04	6.29912e-04
2024/04/15	13:40:13	ok	ok	429.0140	60.537	0.049856	21.38	64.900	12.127	112882524.677937	12	429.0816	1.10955e-04	6.03738e-04
2024/04/15	13:45:13	ok	ok	428.8400	60.492	0.049856	21.37	64.909	12.119	114313587.749294	12	428.9342	1.09145e-04	6.65195e-04
2024/04/15	13:50:13	--	ok	428.7180	60.456	0.049856	21.44	64.910	12.170	115205253.999609	12	428.7584	1.11584e-04	6.07793e-04
2024/04/15	13:50:20	ok	ok	429.0180	60.541	0.049871	21.47	64.855	12.178	109669817.786034	12	429.1310	1.09963e-04	6.74214e-04
2024/04/15	13:55:19	ok	ok	428.8460	60.495	0.049871	21.47	64.865	12.180	106513165.808969	12	428.8791	1.12641e-04	6.08980e-04
2024/04/15	14:00:19	--	ok	428.7260	60.456	0.049871	21.48	64.887	12.194	105722097.421473	12	428.7626	1.12350e-04	6.24820e-04
2024/04/15	14:00:26	ok	ok	429.0480	60.543	0.049886	21.55	64.851	12.238	107459626.603049	12	429.0969	1.12220e-04	6.35522e-04
2024/04/15	14:05:25	ok	ok	428.8640	60.492	0.049886	21.52	64.846	12.216	106648474.749727	12	428.9722	1.08730e-04	6.51149e-04
2024/04/15	14:10:25	--	ok	428.7280	60.454	0.049886	21.58	64.906	12.269	103629161.514048	12	428.7661	1.11991e-04	6.07815e-04
2024/04/15	14:10:32	ok	ok	429.0320	60.535	0.0499	21.58	64.846	12.258	106426149.825001	12	429.0706	1.12105e-04	6.10728e-04
2024/04/15	14:15:31	ok	ok	428.8500	60.487	0.0499	21.57	64.956	12.267	102925435.459190	10	428.9000	1.11130e-04	6.74273e-04
2024/04/15	14:20:31	--	ok	428.7160	60.446	0.0499	21.58	64.918	12.271	106420456.075535	10	428.7871	1.10465e-04	6.52858e-04
2024/04/15	14:20:37	ok	ok	429.0100	60.524	0.049915	21.61	64.913	12.291	103723090.371158	12	429.0393	1.12587e-04	5.88470e-04
2024/04/15	14:25:37	ok	ok	428.8540	60.485	0.049915	21.64	64.868	12.304	105315735.311355	12	428.8667	1.12052e-04	6.47292e-04
2024/04/15	14:30:37	--	ok	428.7200	60.447	0.049915	21.68	64.897	12.338	108019103.421043	12	428.8091	1.08263e-04	6.30545e-04
2024/04/15	14:30:44	ok	ok	428.9960	60.528	0.049929	21.65	64.910	12.321	106122570.781332	13	429.1062	1.11344e-04	7.02986e-04
2024/04/15	14:35:43	ok	ok	428.8340	60.481	0.049929	21.68	64.877	12.334	104378083.779185	10	428.8827	1.11391e-04	7.12354e-04
2024/04/15	14:40:43	--	ok	428.6900	60.446	0.049929	21.67	64.923	12.333	105771599.976657	12	428.9732	1.04887e-04	9.64566e-04
2024/04/15	14:40:50	ok	ok	429.0380	60.531	0.049946	21.70	64.909	12.351	101494654.897776	12	429.0692	1.11992e-04	6.40826e-04
2024/04/15	14:45:49	ok	ok	428.8520	60.485	0.049946	21.68	64.947	12.347	103720233.827191	12	428.9042	1.10439e-04	6.15511e-04
2024/04/15	14:50:49	--	ok	428.7080	60.442	0.049946	21.68	65.019	12.361	103247158.284041	12	428.7783	1.09110e-04	6.08062e-04
2024/04/15	14:50:56	ok	ok	429.0280	60.533	0.049961	21.71	64.974	12.373	113547296.012928	12	429.0944	1.11129e-04	6.03337e-04
2024/04/15	14:55:55	ok	ok	428.8140	60.474	0.049961	21.65	65.014	12.341	109787230.360400	12	428.8621	1.11837e-04	6.32430e-04
2024/04/15	15:00:55	--	ok	428.6700	60.439	0.049961	21.65	64.984	12.335	112700555.078028	12	428.8091	1.07698e-04	6.53941e-04
2024/04/15	15:01:02	ok	ok	429.0240	60.531	0.049979	21.67	64.996	12.347	103806033.545755	13	429.1541	1.10206e-04	7.05885e-04
2024/04/15	15:06:01	ok	ok	428.8400	60.482	0.049979	21.68	64.968	12.351	99791217.716415	12	428.8854	1.11721e-04	6.00449e-04
2024/04/15	15:11:01	--	ok	428.7040	60.447	0.049979	21.70	64.920	12.353	103991936.872206	11	429.1754	9.31447e-05	9.64834e-04
2024/04/15	15:11:07	ok	ok	429.0260	60.522	0.049994	21.67	64.945	12.337	108954912.164968	12	429.0657	1.11347e-04	5.90280e-04
2024/04/15	15:16:07	ok	ok	428.8660	60.483	0.049994	21.65	64.973	12.333	114280240.022932	12	428.8950	1.10777e-04	6.28127e-04
2024/04/15	15:21:07	--	ok	428.7360	60.446	0.049994	21.67	65.025	12.352	113663909.859868	12	428.7481	1.11862e-04	5.99174e-04
2024/04/15	15:21:13	ok	ok	429.0260	60.529	0.050008	21.71	64.964	12.371	109179021.186845	12	429.0815	1.12054e-04	5.78803e-04
2024/04/15	15:26:13	--	ok	428.7980	60.473	0.050008	21.64	64.991	12.327	111449173.380539	10	428.8917	1.09420e-04	6.34767e-04
2024/04/15	15:26:20	ok	ok	429.0360	60.528	0.050019	21.64	64.970	12.323	104217776.483516	13	429.1296	1.06049e-04	5.92966e-04
2024/04/15	15:31:19	ok	ok	428.8480	60.488	0.050019	21.57	65.028	12.281	103589048.283879	12	428.8859	1.12448e-04	5.86078e-04
2024/04/15	15:36:19	--	ok	428.6980	60.449	0.050019	21.57	65.060	12.287	102683707.628270	12	428.7664	1.10349e-04	6.09079e-04
2024/04/15	15:36:25	ok	ok	429.0360	60.531	0.050035	21.57	65.048	12.285	115672372.272363	12	429.0882	1.11764e-04	5.70706e-04
2024/04/15	15:41:25	ok	ok	428.8580	60.488	0.050035	21.55	65.046	12.275	116493144.504240	10	428.9135	1.10627e-04	6.77984e-04
2024/04/15	15:46:25	--	ok	428.7140	60.443	0.050035	21.55	65.055	12.276	117144219.919711	12	428.7656	1.11201e-04	5.83889e-04
2024/04/15	15:46:32	ok	ok	429.0120	60.529	0.050049	21.54	65.034	12.263	110173498.566276	12	429.0826	1.12454e-04	5.76036e-04
2024/04/15	15:51:31	ok	ok	428.8360	60.481	0.050049	21.48	65.051	12.225	107745349.552540	12	428.8839	1.12017e-04	5.82920e-04
2024/04/15	15:56:31	--	ok	428.7140	60.449	0.050049	21.51	65.005	12.237	107873101.278877	12	428.7576	1.11887e-04	5.84229e-04
2024/04/15	15:56:38	ok	ok	429.0400	60.527	0.050065	21.51	64.987	12.233	113999073.761416	12	429.0771	1.12591e-04	5.86549e-04
2024/04/15	16:01:37	ok	ok	428.8820	60.491	0.050065	21.51	64.956	12.228	116057283.684146	13	428.9536	1.06040e-04	6.03073e-04
2024/04/15	16:06:37	--	ok	428.7460	60.448	0.050065	21.48	65.011	12.217	119690215.521315	12	428.7871	1.11120e-04	6.06488e-04
2024/04/15	16:06:43	ok	ok	429.0300	60.530	0.050078	21.51	64.965	12.229	105630522.570059	10	429.1164	1.10435e-04	6.34484e-04
2024/04/15	16:11:43	ok	ok	428.8380	60.481	0.050078	21.47	64.977	12.201	100569540.117075	12	428.9051	1.11449e-04	5.70900e-04
2024/04/15	16:16:43	--	ok	428.6900	60.440	0.050078	21.41	65.019	12.170	98512994.011641	13	428.8048	1.05057e-04	6.08399e-04
2024/04/15	16:16:50	ok	ok	429.0440	60.536	0.050094	21.44	65.023	12.191	112677779.894003	12	429.1154	1.11100e-04	5.76219e-04
2024/04/15	16:21:49	ok	ok	428.8720	60.488	0.050094	21.40	64.996	12.156	116964155.794941	12	428.9558	1.10465e-04	5.84767e-04
2024/04/15	16:26:49	--	ok	428.7360	60.451	0.050094	21.40	64.974	12.152	113602705.105909	12	428.7750	1.12350e-04	5.90224e-04
2024/04/15	16:26:56	ok	ok	429.0320	60.532	0.050108	21.42	64.959	12.168	100794412.290701	12	429.1043	1.12024e-04	5.75640e-04
2024/04/15	16:31:55	ok	ok	428.8720	60.490	0.050108	21.38	64.961	12.138	103080026.969866	11	429.3497	9.66225e-05	9.51485e-04
2024/04/15	16:36:55	--	ok	428.7380	60.455	0.050108	21.38	64.952	12.136	104229891.244294	12	429.0291	1.05421e-04	9.60901e-04
2024/04/15	16:37:02	ok	ok	429.0700	60.536	0.050122	21.38	64.961	12.138	115750725.666518	12	429.0977	1.12936e-04	5.96302e-04
2024/04/15	16:42:01	ok	ok	428.8960	60.492	0.050122	21.38	64.973	12.140	113110559.484992	12	428.9314	1.11715e-04	6.20357e-04
2024/04/15	16:47:01	--	ok	428.7800	60.456	0.050122	21.37	64.977	12.132	113712462.943784	11	428.8934	1.04076e-04	6.78328e-04
2024/04/15	16:47:08	ok	ok	428.9860	60.515	0.050133	21.37	64.959	12.128	114717064.613210	12	429.0227	1.12259e-04	5.79753e-04
2024/04/15	16:52:07	ok	ok	428.8440	60.477	0.050133	21.37	64.938	12.125	109327081.127804	12	428.9551	1.08177e-04	6.26784e-04
2024/04/15	16:57:07	--	ok	428.7240	60.440	0.050133	21.31	64.979	12.093	118125786.371871	12	428.7574	1.11650e-04	5.97763e-04
2024/04/15	16:57:14	ok	ok	428.9920	60.519	0.050147	21.30	64.974	12.083	107783197.987055	13	429.1026	1.06738e-04	5.86327e-04
2024/04/15	17:02:13	ok	ok	428.8040	60.471	0.050147	21.23	65.093	12.054	104711147.067627	12	429.1022	1.05141e-04	9.54434e-04
2024/04/15	17:07:13	--	ok	428.7080	60.444	0.050147	21.24	65.025	12.053	107952010.711640	12	428.8399	1.08282e-04	6.18962e-04
2024/04/15	17:07:20	ok	ok	429.0420	60.529	0.050163	21.24	64.984	12.045	112277403.616714	13	429.2182	1.02971e-04	6.35115e-04
2024/04/15	17:12:19	ok	ok	428.8980	60.486	0.050163	21.21	64.929	12.015	115407137.045161	12	429.0216	1.08014e-04	6.33643e-04
2024/04/15	17:17:19	--	ok	428.7680	60.455	0.050163	21.18	64.942	11.997	116617525.430725	12	428.8137	1.11941e-04	5.79840e-04
2024/04/15	17:17:26	ok	ok	429.0000	60.520	0.050175	21.18	64.974	12.003	106400808.270748	11	429.1621	1.04143e-04	6.26056e-04
2024/04/15	17:22:25	ok	ok	428.8380	60.483	0.050175	21.16	64.959	11.981	105431429.126842	10	428.9414	1.10642e-04	6.21120e-04
2024/04/15	17:27:25	--	ok	428.7400	60.456	0.050175	21.17	64.932	11.985	103608448.205440	12	428.7932	1.12450e-04	6.21539e-04
2024/04/15	17:27:32	ok	ok	429.0400	60.534	0.050189	21.20	64.897	11.999	106080707.518012	13	429.1514	1.06287e-04	6.37521e-04
2024/04/15	17:32:31	ok	ok	428.8860	60.494	0.050189	21.14	64.913	11.962	107394119.979556	12	429.1608	1.06334e-04	9.71287e-04
2024/04/15	17:37:31	--	ok	428.7820	60.462	0.050189	21.17	64.869	11.974	103412686.341370	12	429.0500	1.06375e-04	9.70171e-04
2024/04/15	17:37:38	ok	ok	429.0540	60.536	0.0502	21.16	64.846	11.960	109749690.175022	10	429.1322	1.11072e-04	6.06068e-04
2024/04/15	17:42:37	ok	ok	428.8900	60.494	0.0502	21.18	64.892	11.987	110098524.686332	13	428.9909	1.06165e-04	5.98407e-04
2024/04/15	17:47:37	--	ok	428.7740	60.462	0.0502	21.14	64.845	11.949	110250377.114217	12	428.8235	1.12891e-04	5.77260e-04
2024/04/15	17:47:44	ok	ok	429.0820	60.538	0.050212	21.17	64.799	11.961	107891756.313073	13	429.1505	1.06482e-04	6.02627e-04
2024/04/15	17:52:43	ok	ok	428.9040	60.487	0.050212	21.11	64.817	11.926	108839327.659376	13	428.9742	1.06279e-04	6.09299e-04
2024/04/15	17:57:43	ok	ok	428.8040	60.459	0.050212	21.10	64.837	11.920	105785873.633192	12	428.7926	1.14443e-04	6.41204e-04
2024/04/15	18:02:43	--	ok	428.6840	60.425	0.050212	21.06	64.858	11.893	107372876.571818	13	428.7676	1.05643e-04	6.15086e-04
2024/04/15	18:02:50	ok	ok	428.9560	60.511	0.050228	21.06	64.869	11.895	108164091.050725	13	429.0744	1.06858e-04	5.94875e-04
2024/04/15	18:07:49	ok	ok	428.8680	60.482	0.050228	21.06	64.837	11.889	109425451.695495	13	428.9728	1.06175e-04	6.05229e-04
2024/04/15	18:12:49	--	ok	428.7640	60.460	0.050228	21.07	64.840	11.898	111038387.094737	12	428.8745	1.09559e-04	6.29100e-04
2024/04/15	18:12:56	ok	ok	429.0560	60.524	0.050241	21.09	64.791	11.900	109792398.471596	11	429.1646	1.05566e-04	6.65114e-04
2024/04/15	18:17:55	ok	ok	428.9040	60.486	0.050241	21.03	64.851	11.871	109186017.838935	12	428.9269	1.12605e-04	5.96176e-04
2024/04/15	18:22:55	--	ok	428.7940	60.457	0.050241	20.98	64.883	11.847	111268708.688289	13	428.8659	1.06837e-04	6.10418e-04
2024/04/15	18:23:02	ok	ok	429.0140	60.517	0.050251	21.01	64.810	11.854	116830982.316370	10	429.1167	1.10902e-04	6.42838e-04
2024/04/15	18:28:01	ok	ok	428.8760	60.480	0.050251	20.96	64.819	11.817	115504544.059237	11	429.0292	1.04159e-04	6.34875e-04
2024/04/15	18:33:01	--	ok	428.7800	60.455	0.050251	20.98	64.771	11.827	118630556.185858	13	428.9555	1.02952e-04	6.21667e-04
2024/04/15	18:33:08	ok	ok	429.0340	60.521	0.050263	21.00	64.755	11.835	115117102.591953	11	429.1788	1.05139e-04	6.31077e-04
2024/04/15	18:38:07	ok	ok	428.8940	60.485	0.050263	20.94	64.814	11.806	116307241.250814	12	428.9551	1.11553e-04	5.88383e-04
2024/04/15	18:43:07	--	ok	428.7860	60.455	0.050263	20.93	64.791	11.792	118718463.050306	12	428.8208	1.13137e-04	6.02567e-04
2024/04/15	18:43:13	ok	ok	429.0260	60.521	0.050274	20.96	64.787	11.812	109760145.781166	13	429.1357	1.06114e-04	6.00143e-04
2024/04/15	18:48:13	ok	ok	428.8680	60.485	0.050274	20.93	64.773	11.789	109003192.845655	10	428.9605	1.10994e-04	6.43582e-04
2024/04/15	18:53:13	--	ok	428.7780	60.456	0.050274	20.87	64.750	11.746	110971455.673993	11	428.9312	1.04362e-04	6.30779e-04
2024/04/15	18:53:20	ok	ok	429.0660	60.530	0.050286	20.91	64.750	11.776	116850947.387090	12	429.1947	1.08614e-04	6.47766e-04
2024/04/15	18:58:19	ok	ok	428.9180	60.487	0.050286	20.89	64.732	11.752	114540738.153575	13	428.9960	1.06952e-04	6.14574e-04
2024/04/15	19:03:19	ok	ok	428.8140	60.460	0.050286	20.84	64.736	11.724	116906436.378513	11	428.9468	1.04140e-04	6.61463e-04
2024/04/15	19:08:19	--	ok	428.7060	60.430	0.050286	20.72	64.874	11.663	120150866.840012	10	428.7863	1.10613e-04	6.50349e-04
2024/04/15	19:08:26	ok	ok	429.0440	60.517	0.050301	20.77	64.863	11.700	109146889.264808	13	429.1295	1.07495e-04	5.83646e-04
2024/04/15	19:13:25	ok	ok	428.8720	60.477	0.050301	20.64	64.901	11.620	108650771.976808	13	428.8682	1.13818e-04	6.16439e-04
2024/04/15	19:18:25	--	ok	428.7700	60.450	0.050301	20.60	64.901	11.593	107279278.810472	13	428.7443	1.15257e-04	6.37981e-04
2024/04/15	19:18:32	ok	ok	429.0040	60.515	0.050313	20.59	64.900	11.581	104157018.533622	13	429.1520	1.07250e-04	6.61583e-04
2024/04/15	19:23:31	ok	ok	428.8940	60.490	0.050313	20.63	64.796	11.592	99994358.982102	12	428.9840	1.06909e-04	6.71094e-04
2024/04/15	19:28:31	--	ok	428.7860	60.460	0.050313	20.63	64.695	11.574	101863055.500314	14	428.8700	1.08051e-04	6.27531e-04
2024/04/15	19:28:38	ok	ok	429.0560	60.530	0.050324	20.66	64.721	11.598	99655881.530665	11	429.2026	1.05494e-04	6.96894e-04
2024/04/15	19:33:37	ok	ok	428.9160	60.498	0.050324	20.62	64.712	11.568	98613211.321663	13	429.1155	1.03522e-04	6.53966e-04
2024/04/15	19:38:37	ok	ok	428.8360	60.469	0.050324	20.60	64.718	11.560	95892481.918506	13	428.9249	1.07019e-04	6.52076e-04
2024/04/15	19:43:37	--	ok	428.7620	60.448	0.050324	20.58	64.663	11.530	95236678.935655	12	428.8440	1.07070e-04	7.03331e-04
2024/04/15	19:43:44	ok	ok	429.0460	60.527	0.050337	20.62	64.672	11.561	111490755.367214	13	429.1236	1.07730e-04	6.47103e-04
2024/04/15	19:48:43	ok	ok	428.9040	60.480	0.050337	20.53	64.657	11.499	112099238.571444	12	428.9744	1.07481e-04	6.72152e-04
2024/04/15	19:53:43	ok	ok	428.8020	60.455	0.050337	20.49	64.718	11.481	113112154.321025	12	428.9220	1.08893e-04	6.88641e-04
2024/04/15	19:58:43	--	ok	428.7400	60.437	0.050337	20.53	64.657	11.499	110087784.784856	12	428.8138	1.06469e-04	6.78042e-04
2024/04/15	19:58:49	ok	ok	429.0360	60.516	0.050351	20.52	64.611	11.482	112853369.802646	12	429.0664	1.14089e-04	6.31320e-04
2024/04/15	20:03:49	ok	ok	428.8900	60.481	0.050351	20.46	64.631	11.448	113766905.907709	12	428.9657	1.08027e-04	6.79496e-04
2024/04/15	20:08:49	ok	ok	428.8160	60.458	0.050351	20.43	64.636	11.429	112546042.803641	11	428.8293	1.13826e-04	6.74705e-04
2024/04/15	20:13:49	--	ok	428.7280	60.433	0.050351	20.42	64.643	11.421	112323763.609801	12	428.8158	1.06437e-04	6.83714e-04
2024/04/15	20:13:56	ok	ok	429.0060	60.515	0.050365	20.44	64.608	11.433	106380271.253759	12	429.0592	1.13570e-04	6.41675e-04
2024/04/15	20:18:55	ok	ok	428.8600	60.476	0.050365	20.28	64.759	11.348	107836919.347550	13	428.9643	1.06415e-04	6.22629e-04
2024/04/15	20:23:55	--	ok	428.7740	60.452	0.050365	20.23	64.794	11.326	104846667.375215	14	428.8228	1.08892e-04	6.44862e-04
2024/04/15	20:24:01	ok	ok	429.0540	60.521	0.050377	20.26	64.746	11.337	114180517.937337	13	429.2069	1.05029e-04	6.11599e-04
2024/04/15	20:29:01	ok	ok	428.9040	60.484	0.050377	20.16	64.804	11.282	111026454.076042	12	428.9683	1.07707e-04	6.77110e-04
2024/04/15	20:34:01	ok	ok	428.8500	60.468	0.050377	20.19	64.643	11.271	113924101.983433	13	428.9577	1.06877e-04	6.07536e-04
2024/04/15	20:39:01	--	ok	428.7640	60.444	0.050377	20.15	64.648	11.244	112049704.130547	14	428.8714	1.05869e-04	6.88269e-04
2024/04/15	20:39:08	ok	ok	429.0360	60.510	0.050389	20.16	64.662	11.257	110693138.372308	10	429.0898	1.12645e-04	6.87667e-04
2024/04/15	20:44:07	ok	ok	428.9400	60.490	0.050389	20.18	64.581	11.252	113102130.946300	13	429.1156	1.03154e-04	6.50576e-04
2024/04/15	20:49:07	ok	ok	428.8580	60.465	0.050389	20.15	64.547	11.226	111859580.465025	14	428.9026	1.08794e-04	6.48722e-04
2024/04/15	20:54:07	--	ok	428.7840	60.449	0.050389	20.13	64.565	11.221	114637913.418394	11	428.9219	1.04964e-04	6.76462e-04
2024/04/15	20:54:14	ok	ok	429.0280	60.510	0.0504	20.16	64.549	11.237	112563103.272783	13	429.0895	1.09095e-04	6.35292e-04
2024/04/15	20:59:13	ok	ok	428.9280	60.485	0.0504	20.15	64.526	11.223	114776481.224506	12	428.9882	1.07719e-04	6.82925e-04
2024/04/15	21:04:13	ok	ok	428.8400	60.465	0.0504	20.11	64.530	11.197	113050022.285623	12	428.9098	1.07206e-04	6.84149e-04
2024/04/15	21:09:13	--	ok	428.7640	60.447	0.0504	20.07	64.533	11.170	114422742.023599	12	428.8239	1.08030e-04	6.80991e-04
2024/04/15	21:09:20	ok	ok	429.0160	60.511	0.050412	20.08	64.515	11.175	102261018.344423	13	429.1117	1.08187e-04	6.04734e-04
2024/04/15	21:14:19	ok	ok	428.9060	60.484	0.050412	20.05	64.480	11.150	98946674.475256	14	428.9624	1.09226e-04	6.20511e-04
2024/04/15	21:19:19	ok	ok	428.8300	60.465	0.050412	20.04	64.529	11.150	105221116.378594	14	428.8952	1.08475e-04	6.16962e-04
2024/04/15	21:24:19	--	ok	428.7660	60.444	0.050412	20.04	64.448	11.136	104458435.331717	14	428.8076	1.09734e-04	6.25380e-04
2024/04/15	21:24:25	ok	ok	429.0460	60.515	0.050425	20.04	64.479	11.141	105468577.090494	13	429.1323	1.08117e-04	6.30014e-04
2024/04/15	21:29:25	ok	ok	428.9060	60.487	0.050425	19.89	64.620	11.072	108815864.797483	14	428.9776	1.08335e-04	6.13127e-04
2024/04/15	21:34:25	ok	ok	428.8300	60.464	0.050425	19.86	64.625	11.056	109101111.533194	14	428.8725	1.09063e-04	6.41155e-04
2024/04/15	21:39:25	--	ok	428.7440	60.445	0.050425	19.79	64.593	11.003	108451760.997748	14	428.8018	1.08392e-04	6.38577e-04
2024/04/15	21:39:32	ok	ok	429.0480	60.519	0.050438	19.79	64.604	11.005	107813229.715893	13	429.1241	1.07598e-04	6.19554e-04
2024/04/15	21:44:31	ok	ok	428.9740	60.497	0.050438	19.86	64.442	11.024	110486466.657346	13	429.0641	1.07225e-04	6.00855e-04
2024/04/15	21:49:31	ok	ok	428.9080	60.478	0.050438	19.84	64.466	11.009	112207086.370623	13	428.9782	1.08067e-04	6.32844e-04
2024/04/15	21:54:31	ok	ok	428.8560	60.457	0.050438	19.88	64.382	11.023	112307977.071353	13	428.9368	1.07000e-04	6.30339e-04
2024/04/15	21:59:31	--	ok	428.7960	60.444	0.050438	19.88	64.320	11.012	113752262.216930	14	428.9062	1.05597e-04	6.74776e-04
2024/04/15	21:59:37	ok	ok	429.0460	60.509	0.050449	19.89	64.263	11.011	106375862.416756	13	429.1084	1.08050e-04	6.39050e-04
2024/04/15	22:04:37	ok	ok	428.9360	60.478	0.050449	19.86	64.350	11.009	109432075.862269	14	428.9641	1.08732e-04	6.17785e-04
2024/04/15	22:09:37	ok	ok	428.8760	60.463	0.050449	19.85	64.347	10.998	111164039.532779	14	428.9013	1.08936e-04	6.16989e-04
2024/04/15	22:14:37	ok	ok	428.8000	60.442	0.050449	19.81	64.361	10.974	108448652.192465	14	428.8250	1.08720e-04	6.38682e-04
2024/04/15	22:19:37	--	ok	428.7360	60.426	0.050449	19.79	64.306	10.955	111133569.979863	13	428.8193	1.07267e-04	5.97252e-04
2024/04/15	22:19:44	ok	ok	429.0020	60.505	0.050463	19.81	64.282	10.961	105947612.535052	13	429.1654	1.05019e-04	6.62274e-04
2024/04/15	22:24:43	ok	ok	428.9200	60.480	0.050463	19.78	64.295	10.944	109189149.197185	14	428.9490	1.08646e-04	6.28114e-04
2024/04/15	22:29:43	ok	ok	428.8560	60.458	0.050463	19.72	64.288	10.907	107484347.974946	13	428.9342	1.07345e-04	6.12634e-04
2024/04/15	22:34:43	--	ok	428.7780	60.441	0.050463	19.69	64.343	10.898	108949570.040848	14	428.8031	1.09815e-04	6.41536e-04
2024/04/15	22:34:50	ok	ok	429.0280	60.503	0.050474	19.75	64.332	10.932	97676607.804074	13	429.1124	1.08049e-04	6.39559e-04
2024/04/15	22:39:49	ok	ok	428.9220	60.474	0.050474	19.61	64.401	10.853	100318006.911581	12	428.9957	1.08057e-04	6.46507e-04
2024/04/15	22:44:49	ok	ok	428.8300	60.459	0.050474	19.54	64.480	10.822	99834564.596227	13	428.9885	1.04204e-04	6.64034e-04
2024/04/15	22:49:49	--	ok	428.7720	60.439	0.050474	19.55	64.424	10.821	99592769.768094	13	428.8549	1.07876e-04	6.05469e-04
2024/04/15	22:49:56	ok	ok	428.9960	60.497	0.050486	19.51	64.416	10.793	103978301.912964	11	429.1482	1.06042e-04	6.93928e-04
2024/04/15	22:54:55	ok	ok	428.9520	60.488	0.050486	19.54	64.309	10.793	108738168.340848	13	429.1060	1.04886e-04	6.73612e-04
2024/04/15	22:59:55	ok	ok	428.9240	60.475	0.050486	19.60	64.196	10.810	106881310.799925	11	429.0520	1.05546e-04	6.39238e-04
2024/04/15	23:04:55	ok	ok	428.8700	60.455	0.050486	19.60	64.164	10.805	108083299.851867	13	428.9593	1.07102e-04	6.18888e-04
2024/04/15	23:09:55	ok	ok	428.8020	60.439	0.050486	19.60	64.164	10.805	105800625.675110	13	428.8842	1.07417e-04	6.26097e-04
2024/04/15	23:14:55	--	ok	428.7520	60.429	0.050486	19.60	64.187	10.808	109154250.143060	13	428.8337	1.07345e-04	6.11274e-04
2024/04/15	23:15:01	ok	ok	429.0220	60.500	0.050499	19.58	64.141	10.792	109254985.225326	13	429.1082	1.07561e-04	6.05082e-04
2024/04/15	23:20:01	ok	ok	428.9680	60.477	0.050499	19.55	64.158	10.777	105769651.789562	13	429.0338	1.07536e-04	6.50540e-04
2024/04/15	23:25:01	ok	ok	428.9060	60.457	0.050499	19.54	64.117	10.761	110109664.018732	14	428.9336	1.08434e-04	6.19477e-04
2024/04/15	23:30:01	ok	ok	428.8380	60.444	0.050499	19.55	64.128	10.771	109222795.154699	13	428.8767	1.08276e-04	6.23769e-04
2024/04/15	23:35:01	--	ok	428.7900	60.429	0.050499	19.54	64.155	10.768	109151023.167275	14	428.8112	1.09078e-04	6.13105e-04
2024/04/15	23:35:08	ok	ok	429.0200	60.495	0.05051	19.57	64.091	10.775	97826666.796243	13	429.0861	1.08326e-04	6.39463e-04
2024/04/15	23:40:07	ok	ok	428.9280	60.470	0.05051	19.51	64.082	10.737	100162152.588973	13	428.9792	1.08396e-04	6.27579e-04
2024/04/15	23:45:07	ok	ok	428.8340	60.449	0.05051	19.40	64.277	10.699	99913474.460931	14	428.9719	1.05793e-04	6.96719e-04
2024/04/15	23:50:07	--	ok	428.7760	60.428	0.05051	19.33	64.277	10.655	100509352.420673	14	428.8896	1.06904e-04	7.25765e-04
2024/04/15	23:50:14	ok	ok	429.0020	60.492	0.050521	19.33	64.286	10.657	95406601.161538	13	429.0697	1.08035e-04	6.34623e-04
2024/04/15	23:55:13	ok	ok	428.9180	60.472	0.050521	19.27	64.277	10.618	101032940.972895	13	429.0226	1.06848e-04	6.14465e-04
2024/04/16	00:00:13	ok	ok	428.8740	60.454	0.050521	19.33	64.154	10.635	100649124.574457	11	429.0059	1.04809e-04	6.46547e-04
2024/04/16	00:05:13	ok	ok	428.8300	60.445	0.050521	19.33	64.053	10.618	99923156.019849	13	428.9119	1.07338e-04	6.11372e-04
2024/04/16	00:10:13	--	ok	428.7800	60.431	0.050521	19.31	64.091	10.614	98312509.188286	13	428.8395	1.07793e-04	6.40063e-04
2024/04/16	00:10:19	ok	ok	429.0240	60.497	0.050532	19.37	64.068	10.647	96760284.147406	13	429.1136	1.07963e-04	6.46987e-04
2024/04/16	00:15:19	ok	ok	428.9320	60.474	0.050532	19.31	64.059	10.609	99372782.505957	13	428.9798	1.07939e-04	6.32224e-04
2024/04/16	00:20:19	ok	ok	428.8900	60.458	0.050532	19.33	64.012	10.611	97806066.944264	13	428.9610	1.07710e-04	6.05096e-04
2024/04/16	00:25:19	ok	ok	428.8180	60.439	0.050532	19.27	64.002	10.573	97193911.266020	13	428.8893	1.07915e-04	6.04377e-04
2024/04/16	00:30:19	--	ok	428.7900	60.429	0.050532	19.30	63.967	10.586	96982203.795942	13	428.8364	1.08854e-04	6.08009e-04
2024/04/16	00:30:25	ok	ok	429.0020	60.495	0.050543	19.33	63.972	10.605	97780849.183354	13	429.1080	1.07869e-04	6.18899e-04
2024/04/16	00:35:25	ok	ok	428.9380	60.470	0.050543	19.27	64.022	10.576	104569966.120761	13	429.0168	1.07585e-04	6.33813e-04
2024/04/16	00:40:25	ok	ok	428.8820	60.457	0.050543	19.25	63.999	10.563	101700602.774670	13	428.9766	1.07262e-04	6.05678e-04
2024/04/16	00:45:25	ok	ok	428.8000	60.436	0.050543	19.14	64.144	10.517	103805191.445408	13	428.8574	1.08857e-04	6.65140e-04
2024/04/16	00:50:25	--	ok	428.7320	60.424	0.050543	19.09	64.155	10.484	106079461.677524	13	428.8066	1.07845e-04	6.36250e-04
2024/04/16	00:50:32	ok	ok	429.0440	60.514	0.050557	19.13	64.154	10.510	103553102.679525	12	429.2765	1.03752e-04	7.79303e-04
2024/04/16	00:55:31	ok	ok	428.9480	60.479	0.050557	19.04	64.121	10.452	105808275.331862	11	429.0668	1.06238e-04	6.59249e-04
2024/04/16	01:00:31	ok	ok	428.9040	60.464	0.050557	19.01	64.054	10.423	107560370.695040	14	428.9240	1.09090e-04	6.44060e-04
2024/04/16	01:05:31	ok	ok	428.8700	60.457	0.050557	19.09	63.984	10.456	109702396.401441	12	428.8740	1.15109e-04	6.09443e-04
2024/04/16	01:10:31	ok	ok	428.8280	60.440	0.050557	19.09	63.984	10.456	108812727.704389	11	428.9525	1.05616e-04	6.54063e-04
2024/04/16	01:15:31	--	ok	428.7880	60.429	0.050557	19.10	63.915	10.453	107379685.813445	14	428.8053	1.09490e-04	6.39723e-04
2024/04/16	01:15:37	ok	ok	428.9920	60.493	0.050568	19.11	63.929	10.464	104615127.268843	13	429.0807	1.08913e-04	6.21268e-04
2024/04/16	01:20:37	ok	ok	428.9480	60.477	0.050568	19.10	63.885	10.448	107146353.469557	11	429.0707	1.05869e-04	6.40847e-04
2024/04/16	01:25:37	ok	ok	428.9000	60.459	0.050568	19.09	63.894	10.441	108088446.441891	11	429.0058	1.05904e-04	6.59771e-04
2024/04/16	01:30:37	ok	ok	428.8420	60.448	0.050568	19.06	63.870	10.419	107163589.022440	11	428.9704	1.05720e-04	6.28292e-04
2024/04/16	01:35:37	--	ok	428.7980	60.428	0.050568	19.01	63.912	10.400	109716699.491280	11	428.9313	1.04996e-04	6.26022e-04
2024/04/16	01:35:44	ok	ok	429.0240	60.489	0.050579	19.04	63.867	10.411	97257596.093904	11	429.1635	1.05738e-04	6.15107e-04
2024/04/16	01:40:43	ok	ok	428.9600	60.471	0.050579	19.03	63.833	10.397	98986044.903903	12	429.1463	1.04383e-04	7.57655e-04
2024/04/16	01:45:43	ok	ok	428.9060	60.453	0.050579	18.96	64.016	10.383	97556295.146670	11	429.0107	1.06163e-04	6.50282e-04
2024/04/16	01:50:43	ok	ok	428.8360	60.442	0.050579	18.86	64.041	10.326	100213418.020225	13	428.8953	1.08184e-04	6.19253e-04
2024/04/16	01:55:43	--	ok	428.7800	60.422	0.050579	18.83	64.045	10.311	102712220.636663	11	428.8746	1.06777e-04	6.59146e-04
2024/04/16	01:55:50	ok	ok	429.0000	60.491	0.05059	18.82	64.044	10.301	98497347.946774	12	429.2030	1.04444e-04	7.63227e-04
2024/04/16	02:00:49	ok	ok	428.9440	60.473	0.05059	18.79	64.009	10.279	98500406.750859	14	429.0650	1.06857e-04	7.15282e-04
2024/04/16	02:05:49	ok	ok	428.9260	60.468	0.05059	18.80	63.870	10.265	96911525.619848	11	428.9953	1.06686e-04	6.65035e-04
2024/04/16	02:10:49	ok	ok	428.8820	60.452	0.05059	18.87	63.801	10.297	99317648.324744	13	429.0223	1.04367e-04	6.28233e-04
2024/04/16	02:15:49	ok	ok	428.8420	60.441	0.05059	18.86	63.807	10.289	100011668.564707	14	429.0698	1.02183e-04	7.67846e-04
2024/04/16	02:20:49	ok	ok	428.8000	60.429	0.05059	18.84	63.816	10.282	98593539.814621	11	428.9140	1.05767e-04	6.63655e-04
2024/04/16	02:25:49	--	ok	428.7660	60.420	0.05059	18.89	63.780	10.302	99830721.053854	11	428.8618	1.06247e-04	6.71682e-04
2024/04/16	02:25:56	ok	ok	428.9800	60.488	0.050602	18.87	63.729	10.286	97896912.668324	13	429.1599	1.05677e-04	6.45087e-04
2024/04/16	02:30:55	ok	ok	428.9180	60.464	0.050602	18.83	63.761	10.265	98931472.016527	13	428.9889	1.08267e-04	6.17687e-04
2024/04/16	02:35:55	ok	ok	428.8780	60.457	0.050602	18.83	63.702	10.255	97122915.363190	11	429.0082	1.06297e-04	6.47985e-04
2024/04/16	02:40:55	ok	ok	428.8340	60.443	0.050602	18.82	63.700	10.246	98914921.859122	11	428.9663	1.06070e-04	6.65323e-04
2024/04/16	02:45:55	ok	ok	428.8020	60.431	0.050602	18.83	63.702	10.255	100775596.475961	12	429.0183	1.03691e-04	7.75040e-04
2024/04/16	02:50:55	--	ok	428.7480	60.414	0.050602	18.76	63.862	10.238	102226308.402080	13	428.8235	1.08531e-04	6.18279e-04
2024/04/16	02:51:02	ok	ok	429.0000	60.485	0.050615	18.75	63.839	10.226	98027627.947797	13	429.0927	1.08653e-04	5.71874e-04
2024/04/16	02:56:01	ok	ok	428.9560	60.471	0.050615	18.70	63.874	10.206	100733238.807309	13	429.0092	1.08693e-04	6.23562e-04
2024/04/16	03:01:01	ok	ok	428.8880	60.453	0.050615	18.68	63.861	10.187	102201923.593008	11	428.9985	1.06409e-04	6.70441e-04
2024/04/16	03:06:01	ok	ok	428.8600	60.443	0.050615	18.70	63.793	10.193	101979243.493809	11	428.9724	1.06599e-04	6.65856e-04
2024/04/16	03:11:01	ok	ok	428.8260	60.435	0.050615	18.73	63.696	10.195	103858823.020600	11	428.9505	1.06061e-04	6.56688e-04
2024/04/16	03:16:01	--	ok	428.7900	60.426	0.050615	18.69	63.709	10.171	101703076.460848	11	428.9169	1.05965e-04	6.72185e-04
2024/04/16	03:16:08	ok	ok	429.0040	60.484	0.050626	18.70	63.664	10.172	94976707.385538	13	429.0965	1.08318e-04	6.08529e-04
2024/04/16	03:21:07	ok	ok	428.9640	60.473	0.050626	18.73	63.615	10.182	97695612.343272	12	429.0523	1.06870e-04	6.34183e-04
2024/04/16	03:26:07	ok	ok	428.9160	60.463	0.050626	18.72	63.665	10.180	97077577.421551	11	429.0425	1.06347e-04	6.49663e-04
2024/04/16	03:31:07	ok	ok	428.8780	60.452	0.050626	18.69	63.600	10.154	95748095.619595	11	428.9960	1.06644e-04	6.46957e-04
2024/04/16	03:36:07	ok	ok	428.8620	60.443	0.050626	18.78	63.604	10.206	98182864.566357	13	428.9048	1.09248e-04	6.02056e-04
2024/04/16	03:41:07	ok	ok	428.8200	60.431	0.050626	18.79	63.563	10.207	98158006.048118	13	428.8830	1.08701e-04	6.32841e-04
2024/04/16	03:46:07	--	ok	428.7820	60.414	0.050626	18.70	63.560	10.155	96351855.724415	13	428.9221	1.05021e-04	6.63519e-04
2024/04/16	03:46:14	ok	ok	429.0100	60.479	0.050637	18.75	63.587	10.186	96734705.619014	13	429.0906	1.08949e-04	5.84874e-04
2024/04/16	03:51:13	ok	ok	428.9360	60.460	0.050637	18.72	63.574	10.166	100418580.067757	13	429.0066	1.08497e-04	6.16399e-04
2024/04/16	03:56:13	ok	ok	428.8760	60.447	0.050637	18.62	63.709	10.128	95245591.372876	11	429.0121	1.05381e-04	6.25448e-04
2024/04/16	04:01:13	ok	ok	428.8080	60.432	0.050637	18.58	63.702	10.101	96151900.125025	11	428.9184	1.07060e-04	6.61964e-04
2024/04/16	04:06:13	--	ok	428.7760	60.415	0.050637	18.53	63.766	10.086	98428475.674959	13	428.8458	1.08401e-04	6.05932e-04
2024/04/16	04:06:20	ok	ok	428.9520	60.469	0.050648	18.56	63.709	10.093	96650618.952148	13	429.0268	1.09392e-04	6.12738e-04
2024/04/16	04:11:19	ok	ok	428.8920	60.453	0.050648	18.52	63.693	10.065	96646191.583753	14	428.8154	1.13069e-04	8.99830e-04
2024/04/16	04:16:19	ok	ok	428.8680	60.443	0.050648	18.58	63.632	10.090	95470432.023236	13	428.9457	1.08014e-04	6.13167e-04
2024/04/16	04:21:19	ok	ok	428.8280	60.431	0.050648	18.59	63.583	10.090	95531859.850692	13	428.8956	1.08575e-04	6.09114e-04
2024/04/16	04:26:19	--	ok	428.7980	60.420	0.050648	18.60	63.526	10.091	98535439.025364	12	429.0097	1.04116e-04	7.59287e-04
2024/04/16	04:26:26	ok	ok	429.0340	60.481	0.050658	18.60	63.545	10.094	96261301.947867	13	429.1030	1.08989e-04	6.18931e-04
2024/04/16	04:31:25	ok	ok	429.0040	60.470	0.050658	18.60	63.536	10.093	96602296.027568	13	429.0311	1.09108e-04	6.07286e-04
2024/04/16	04:36:25	ok	ok	428.9480	60.454	0.050658	18.59	63.532	10.082	98784254.142910	13	428.9910	1.08921e-04	6.16541e-04
2024/04/16	04:41:25	ok	ok	428.9040	60.448	0.050658	18.58	63.500	10.069	98689135.418778	13	428.9610	1.14821e-04	7.28828e-04
2024/04/16	04:46:25	ok	ok	428.8880	60.442	0.050658	18.62	63.487	10.093	98191315.802976	14	429.0980	1.02701e-04	7.63700e-04
2024/04/16	04:51:25	ok	ok	428.8440	60.430	0.050658	18.56	63.487	10.058	99543637.639572	13	428.8884	1.08912e-04	6.19013e-04
2024/04/16	04:56:25	--	ok	428.7920	60.418	0.050658	18.53	63.554	10.052	99185025.570402	14	428.6989	1.13082e-04	8.91423e-04
2024/04/16	04:56:32	ok	ok	428.9820	60.467	0.050669	18.49	63.558	10.028	95828647.132359	13	429.0662	1.08125e-04	6.37218e-04
2024/04/16	05:01:31	ok	ok	428.9120	60.452	0.050669	18.45	63.651	10.017	96522548.066030	14	428.8301	1.13174e-04	8.97258e-04
2024/04/16	05:06:31	ok	ok	428.8500	60.435	0.050669	18.37	63.711	9.984	98555617.927528	13	428.9040	1.09587e-04	5.99946e-04
2024/04/16	05:11:31	ok	ok	428.8060	60.426	0.050669	18.33	63.645	9.950	99118275.564675	12	429.0136	1.04641e-04	7.51421e-04
2024/04/16	05:16:31	--	ok	428.7880	60.419	0.050669	18.36	63.519	9.946	99465061.527840	13	428.8444	1.09251e-04	6.05436e-04
2024/04/16	05:16:38	ok	ok	428.9960	60.476	0.050679	18.39	63.523	9.964	99455515.841903	13	429.1072	1.08060e-04	5.82221e-04
2024/04/16	05:21:37	ok	ok	428.9720	60.465	0.050679	18.39	63.532	9.965	102073315.969933	13	429.0389	1.08291e-04	5.83547e-04
2024/04/16	05:26:37	ok	ok	428.9260	60.454	0.050679	18.42	63.496	9.975	103538082.146997	13	428.9790	1.09362e-04	5.96266e-04
2024/04/16	05:31:37	ok	ok	428.9080	60.446	0.050679	18.40	63.455	9.961	99896023.469638	13	428.9525	1.08874e-04	5.98036e-04
2024/04/16	05:36:37	ok	ok	428.8860	60.433	0.050679	18.42	63.476	9.972	104172835.265571	12	428.9678	1.07250e-04	6.11094e-04
2024/04/16	05:41:37	ok	ok	428.8360	60.428	0.050679	18.42	63.404	9.961	103680221.411057	13	428.8977	1.08753e-04	5.89836e-04
2024/04/16	05:46:37	ok	ok	428.8120	60.420	0.050679	18.43	63.398	9.969	104909232.822672	13	428.8937	1.08114e-04	5.97413e-04
2024/04/16	05:51:37	--	ok	428.7920	60.415	0.050679	18.43	63.389	9.968	105155554.010096	13	428.8531	1.08882e-04	5.84556e-04
2024/04/16	05:51:44	ok	ok	428.9780	60.475	0.05069	18.45	63.349	9.970	97801412.353673	11	429.1424	1.06778e-04	6.24312e-04
2024/04/16	05:56:43	ok	ok	428.9280	60.459	0.05069	18.43	63.407	9.971	99679927.559442	13	429.0096	1.08774e-04	5.98168e-04
2024/04/16	06:01:43	ok	ok	428.8860	60.449	0.05069	18.43	63.398	9.969	102994927.119664	13	428.9729	1.09291e-04	5.82008e-04
2024/04/16	06:06:43	ok	ok	428.8440	60.436	0.05069	18.36	63.468	9.938	103122109.565917	13	428.9358	1.08398e-04	6.23273e-04
2024/04/16	06:11:43	ok	ok	428.8020	60.422	0.05069	18.28	63.565	9.904	98729530.684513	13	428.9043	1.07566e-04	5.85769e-04
2024/04/16	06:16:43	--	ok	428.7340	60.409	0.05069	18.25	63.601	9.893	100715409.924166	12	428.9677	1.04693e-04	7.52711e-04
2024/04/16	06:16:50	ok	ok	429.0280	60.494	0.050704	18.26	63.604	9.901	101633046.370665	11	429.2097	1.06626e-04	6.28447e-04
2024/04/16	06:21:49	ok	ok	429.0040	60.483	0.050704	18.31	63.389	9.893	100463164.748687	11	429.1498	1.06154e-04	6.10814e-04
2024/04/16	06:26:49	ok	ok	428.9700	60.465	0.050704	18.32	63.339	9.893	99791839.931736	13	429.0420	1.08924e-04	6.04018e-04
2024/04/16	06:31:49	ok	ok	428.9420	60.461	0.050704	18.33	63.340	9.902	100203761.836718	13	429.0299	1.08754e-04	5.81987e-04
2024/04/16	06:36:49	ok	ok	428.9180	60.450	0.050704	18.33	63.362	9.906	102187655.740725	12	428.8481	1.13454e-04	9.53732e-04
2024/04/16	06:41:49	ok	ok	428.8980	60.449	0.050704	18.37	63.297	9.919	101390489.931032	11	429.0394	1.06576e-04	6.29141e-04
2024/04/16	06:46:49	ok	ok	428.8600	60.440	0.050704	18.40	63.281	9.934	101779795.054871	13	428.9364	1.09062e-04	6.14671e-04
2024/04/16	06:51:49	ok	ok	428.8420	60.434	0.050704	18.39	63.299	9.929	98988325.665002	11	428.9872	1.06078e-04	6.23645e-04
2024/04/16	06:56:49	--	ok	428.7980	60.417	0.050704	18.37	63.288	9.918	101552779.192338	11	428.9522	1.06227e-04	6.16705e-04
2024/04/16	06:56:56	ok	ok	429.0080	60.475	0.050714	18.39	63.270	9.924	100479310.271309	11	429.1375	1.07724e-04	6.42455e-04
2024/04/16	07:01:55	ok	ok	428.9980	60.472	0.050714	18.45	63.249	9.954	104072681.964905	13	429.0925	1.08184e-04	6.00639e-04
2024/04/16	07:06:55	ok	ok	428.9520	60.459	0.050714	18.42	63.235	9.934	102584116.053249	13	429.0572	1.07565e-04	5.78541e-04
2024/04/16	07:11:55	ok	ok	428.9440	60.458	0.050714	18.46	63.220	9.957	103069330.469481	13	429.0165	1.08532e-04	5.89698e-04
2024/04/16	07:16:55	ok	ok	428.9100	60.447	0.050714	18.48	63.201	9.964	104892526.670612	13	428.9815	1.09199e-04	5.91360e-04
2024/04/16	07:21:55	ok	ok	428.8920	60.442	0.050714	18.49	63.244	9.978	104104443.867712	13	428.9780	1.08173e-04	5.75634e-04
2024/04/16	07:26:55	ok	ok	428.8760	60.435	0.050714	18.53	63.139	9.987	102536785.396512	11	428.9983	1.06415e-04	6.26529e-04
2024/04/16	07:31:55	ok	ok	428.8480	60.429	0.050714	18.52	63.166	9.982	102676664.156463	11	428.9813	1.06236e-04	6.16249e-04
2024/04/16	07:36:55	ok	ok	428.8220	60.423	0.050714	18.52	63.128	9.976	105304510.747932	11	428.9539	1.06066e-04	6.17312e-04
2024/04/16	07:41:55	--	ok	428.7800	60.409	0.050714	18.58	63.137	10.012	105778173.778332	12	429.0119	1.03725e-04	7.58560e-04
2024/04/16	07:42:02	ok	ok	429.0340	60.471	0.050726	18.56	63.124	10.000	102353927.691379	13	429.1174	1.08915e-04	5.80511e-04
2024/04/16	07:47:01	ok	ok	429.0060	60.461	0.050726	18.56	63.093	9.995	100772939.725922	13	429.1402	1.05867e-04	5.86654e-04
2024/04/16	07:52:01	ok	ok	428.9580	60.451	0.050726	18.53	63.221	10.000	103600238.059941	11	429.0614	1.06745e-04	6.30381e-04
2024/04/16	07:57:01	ok	ok	428.9280	60.440	0.050726	18.48	63.253	9.972	101927080.289367	11	429.0315	1.06332e-04	6.28256e-04
2024/04/16	08:02:01	ok	ok	428.9100	60.434	0.050726	18.55	63.171	10.000	103349949.313170	13	428.9450	1.09228e-04	6.14813e-04
2024/04/16	08:07:01	ok	ok	428.8900	60.433	0.050726	18.63	63.105	10.042	105434506.246015	13	428.9542	1.07961e-04	5.88976e-04
2024/04/16	08:12:01	ok	ok	428.8600	60.417	0.050726	18.60	63.082	10.021	105196642.572331	13	428.9020	1.08906e-04	5.92255e-04
2024/04/16	08:17:01	ok	ok	428.8540	60.422	0.050726	18.66	63.047	10.048	104114186.198027	11	428.9578	1.06508e-04	6.09491e-04
2024/04/16	08:22:01	ok	ok	428.8300	60.411	0.050726	18.72	63.027	10.078	103999173.061559	11	428.9229	1.06541e-04	6.45545e-04
2024/04/16	08:27:01	ok	ok	428.8060	60.411	0.050726	18.73	63.029	10.088	103759014.738415	13	428.8371	1.09346e-04	6.08513e-04
2024/04/16	08:32:01	--	ok	428.7740	60.401	0.050726	18.76	63.014	10.102	105400966.534614	13	428.8348	1.08230e-04	5.94258e-04
2024/04/16	08:32:08	ok	ok	429.0020	60.466	0.050737	18.78	63.015	10.111	102266066.404311	11	429.1312	1.06809e-04	6.19949e-04
2024/04/16	08:37:07	ok	ok	428.9980	60.454	0.050737	18.82	63.011	10.135	100515413.902023	13	429.0569	1.07830e-04	5.62880e-04
2024/04/16	08:42:07	ok	ok	428.9600	60.447	0.050737	18.83	62.963	10.137	104338441.445047	14	428.8952	1.11476e-04	8.77218e-04
2024/04/16	08:47:07	ok	ok	428.9360	60.442	0.050737	18.89	63.001	10.176	105205396.275583	13	428.9846	1.08339e-04	5.99131e-04
2024/04/16	08:52:07	ok	ok	428.9180	60.437	0.050737	18.96	62.922	10.205	101488261.967443	13	429.0613	1.05103e-04	6.20517e-04
2024/04/16	08:57:07	ok	ok	428.8880	60.427	0.050737	18.99	62.968	10.230	103730696.063846	13	428.9712	1.07163e-04	5.85084e-04
2024/04/16	09:02:07	ok	ok	428.8680	60.418	0.050737	19.00	62.959	10.237	104351421.490655	13	428.9264	1.08105e-04	5.83679e-04
2024/04/16	09:07:07	ok	ok	428.8500	60.413	0.050737	18.97	62.983	10.225	104925529.999015	13	428.9150	1.07790e-04	5.95562e-04
2024/04/16	09:12:07	ok	ok	428.8120	60.404	0.050737	19.03	62.972	10.257	106897520.836524	11	428.9141	1.06272e-04	6.26763e-04
2024/04/16	09:17:07	ok	ok	428.8060	60.400	0.050737	19.10	62.954	10.296	104649705.809181	11	428.9021	1.06344e-04	6.24546e-04
2024/04/16	09:22:07	--	ok	428.7740	60.397	0.050737	19.09	62.972	10.291	105531223.028329	11	428.8706	1.06218e-04	6.65278e-04
2024/04/16	09:22:14	ok	ok	428.9700	60.454	0.050749	19.09	62.931	10.284	106949059.800135	11	429.1033	1.06764e-04	6.31557e-04
2024/04/16	09:27:13	ok	ok	428.9700	60.442	0.050749	19.10	62.933	10.292	105766968.943687	13	429.0928	1.05343e-04	6.16259e-04
2024/04/16	09:32:13	ok	ok	428.9240	60.436	0.050749	19.15	62.942	10.328	107385375.892906	11	429.0284	1.06094e-04	6.23149e-04
2024/04/16	09:37:13	ok	ok	428.9120	60.428	0.050749	19.17	62.924	10.335	105616682.012621	11	429.0210	1.05451e-04	6.44861e-04
2024/04/16	09:42:13	ok	ok	428.8740	60.421	0.050749	19.18	62.956	10.348	109833564.532764	13	428.9283	1.08458e-04	6.00627e-04
2024/04/16	09:47:13	ok	ok	428.8620	60.419	0.050749	19.25	62.908	10.383	109098725.541381	11	428.9658	1.05805e-04	6.42685e-04
2024/04/16	09:52:13	ok	ok	428.8260	60.413	0.050749	19.29	62.960	10.411	107183694.640823	13	428.8865	1.07902e-04	5.93109e-04
2024/04/16	09:57:13	ok	ok	428.8040	60.403	0.050749	19.29	62.940	10.407	107842230.737490	13	428.8642	1.07835e-04	5.79190e-04
2024/04/16	10:02:13	--	ok	428.7740	60.394	0.050749	19.34	62.960	10.445	108265972.677144	11	428.8878	1.05682e-04	6.28725e-04
2024/04/16	10:02:20	ok	ok	428.9740	60.461	0.05076	19.35	62.951	10.452	103031443.829601	11	429.1556	1.05475e-04	6.15646e-04
2024/04/16	10:07:19	ok	ok	428.9500	60.445	0.05076	19.38	62.905	10.462	104840442.792796	11	429.0913	1.05866e-04	6.20559e-04
2024/04/16	10:12:19	ok	ok	428.9180	60.439	0.05076	19.41	62.931	10.483	103917302.505012	11	429.0628	1.05568e-04	6.19118e-04
2024/04/16	10:17:19	ok	ok	428.8820	60.432	0.05076	19.41	62.940	10.485	107306919.383217	11	429.0311	1.05327e-04	6.18423e-04
2024/04/16	10:22:19	ok	ok	428.8620	60.427	0.05076	19.47	62.960	10.524	107073441.269452	11	428.9807	1.06537e-04	6.14411e-04
2024/04/16	10:27:19	ok	ok	428.8240	60.415	0.05076	19.50	62.965	10.541	108075617.719866	11	428.9788	1.05563e-04	6.19300e-04
2024/04/16	10:32:19	--	ok	428.7900	60.410	0.05076	19.50	62.954	10.540	107690174.010646	11	428.9363	1.06060e-04	6.25428e-04
2024/04/16	10:32:26	ok	ok	429.0280	60.471	0.050771	19.53	62.969	10.560	104400793.754507	13	429.1935	1.05843e-04	5.93709e-04
2024/04/16	10:37:25	ok	ok	428.9700	60.453	0.050771	19.53	62.950	10.557	103194468.694665	14	428.9111	1.12799e-04	8.85378e-04
2024/04/16	10:42:25	ok	ok	428.9420	60.446	0.050771	19.57	62.956	10.584	103025366.072512	13	429.0155	1.08653e-04	5.85759e-04
2024/04/16	10:47:25	ok	ok	428.9060	60.437	0.050771	19.58	62.997	10.600	106574182.412798	13	428.9877	1.08725e-04	5.83946e-04
2024/04/16	10:52:25	ok	ok	428.8660	60.427	0.050771	19.61	62.991	10.615	104016177.334571	13	428.9603	1.07910e-04	5.96708e-04
2024/04/16	10:57:25	ok	ok	428.8520	60.419	0.050771	19.61	62.991	10.615	104164655.941788	11	429.0039	1.05169e-04	6.27325e-04
2024/04/16	11:02:25	ok	ok	428.8120	60.417	0.050771	19.67	62.959	10.647	104416912.034205	11	428.9534	1.06271e-04	6.15410e-04
2024/04/16	11:07:25	--	ok	428.7800	60.402	0.050771	19.67	63.011	10.655	104097525.350661	11	428.9232	1.05902e-04	6.41225e-04
2024/04/16	11:07:32	ok	ok	429.0160	60.466	0.050783	19.69	63.005	10.671	102049889.627973	13	429.1226	1.08143e-04	5.75993e-04
2024/04/16	11:12:31	ok	ok	428.9860	60.457	0.050783	19.72	62.959	10.682	106635384.709964	11	429.1118	1.05977e-04	6.40292e-04
2024/04/16	11:17:31	ok	ok	428.9500	60.442	0.050783	19.71	62.997	10.678	104075523.973784	13	429.1135	1.04146e-04	6.28628e-04
2024/04/16	11:22:31	ok	ok	428.9080	60.437	0.050783	19.75	63.014	10.708	107604881.807404	11	429.0359	1.06389e-04	6.13502e-04
2024/04/16	11:27:31	ok	ok	428.8820	60.427	0.050783	19.81	62.960	10.735	105741542.861673	13	428.9692	1.07480e-04	5.89133e-04
2024/04/16	11:32:31	ok	ok	428.8440	60.419	0.050783	19.82	62.951	10.742	108728973.290489	11	428.9808	1.05528e-04	6.25607e-04
2024/04/16	11:37:31	ok	ok	428.8060	60.408	0.050783	19.82	62.983	10.748	106681532.458681	11	428.9452	1.05353e-04	6.35238e-04
2024/04/16	11:42:31	--	ok	428.7860	60.399	0.050783	19.88	62.960	10.779	107579634.716213	13	428.8309	1.09553e-04	6.20172e-04
2024/04/16	11:42:38	ok	ok	429.0320	60.464	0.050794	19.92	62.959	10.806	106346726.416709	11	429.1752	1.06402e-04	6.00457e-04
2024/04/16	11:47:37	ok	ok	428.9800	60.454	0.050794	19.89	62.922	10.781	111786606.417737	11	429.1048	1.06248e-04	6.25559e-04
2024/04/16	11:52:37	ok	ok	428.9540	60.440	0.050794	19.95	62.963	10.824	111650620.934047	13	429.0166	1.08603e-04	6.02724e-04
2024/04/16	11:57:37	ok	ok	428.9180	60.433	0.050794	19.99	62.918	10.844	113048890.934231	13	428.9879	1.08232e-04	5.97306e-04
2024/04/16	12:02:37	ok	ok	428.8920	60.424	0.050794	20.04	62.936	10.875	112052898.256534	11	428.7487	1.20696e-04	9.52102e-04
2024/04/16	12:07:37	ok	ok	428.8580	60.418	0.050794	20.07	62.896	10.887	109452360.541172	13	428.8084	1.12129e-04	9.27450e-04
2024/04/16	12:12:37	ok	ok	428.8200	60.408	0.050794	20.11	62.956	10.924	111140740.620577	12	428.7558	1.12404e-04	9.77389e-04
2024/04/16	12:17:37	--	ok	428.7960	60.395	0.050794	20.16	62.853	10.942	112985791.317598	11	428.9343	1.04969e-04	6.33151e-04
2024/04/16	12:17:44	ok	ok	429.0260	60.452	0.050805	20.15	62.841	10.930	110125144.266852	12	429.1365	1.09801e-04	6.15014e-04
2024/04/16	12:22:43	ok	ok	428.9860	60.441	0.050805	20.16	62.945	10.958	112253031.825357	13	429.0215	1.08684e-04	6.03445e-04
2024/04/16	12:27:43	ok	ok	428.9480	60.430	0.050805	20.19	62.968	10.979	112776285.113650	13	428.9965	1.07549e-04	6.01182e-04
2024/04/16	12:32:43	ok	ok	428.9080	60.423	0.050805	20.23	62.945	11.003	116108865.857568	11	429.0104	1.05525e-04	6.19364e-04
2024/04/16	12:37:43	ok	ok	428.8600	60.411	0.050805	20.23	62.974	11.008	113131044.646230	13	428.9271	1.07140e-04	6.01630e-04
2024/04/16	12:42:43	ok	ok	428.8300	60.396	0.050805	20.29	62.904	11.031	113994553.321693	13	428.8944	1.07230e-04	5.94758e-04
2024/04/16	12:47:43	--	ok	428.7940	60.391	0.050805	20.28	62.992	11.038	115251958.271444	11	428.8917	1.06693e-04	6.34296e-04
2024/04/16	12:47:49	ok	ok	429.0120	60.447	0.050816	20.32	62.968	11.062	113037708.582468	13	429.0638	1.08535e-04	5.84033e-04
2024/04/16	12:52:49	ok	ok	428.9540	60.430	0.050816	20.32	63.009	11.069	113033652.728990	13	429.0012	1.07926e-04	5.94397e-04
2024/04/16	12:57:49	ok	ok	428.9140	60.424	0.050816	20.35	63.014	11.087	114196990.002302	13	428.9527	1.08311e-04	6.12504e-04
2024/04/16	13:02:49	ok	ok	428.8640	60.408	0.050816	20.37	63.009	11.105	114209402.418491	13	428.9427	1.06626e-04	5.96160e-04
2024/04/16	13:07:49	ok	ok	428.8240	60.397	0.050816	20.36	63.015	11.097	116641373.288715	13	428.8657	1.07686e-04	6.15819e-04
2024/04/16	13:12:49	--	ok	428.7820	60.386	0.050816	20.37	63.120	11.125	114482156.000195	13	428.8156	1.08137e-04	6.24566e-04
2024/04/16	13:12:56	ok	ok	428.9880	60.443	0.050827	20.40	63.096	11.139	113321426.723295	13	429.0592	1.08202e-04	5.78632e-04
2024/04/16	13:17:55	ok	ok	428.9580	60.434	0.050827	20.44	63.061	11.159	113444599.904066	12	429.0425	1.06093e-04	6.07281e-04
2024/04/16	13:22:55	ok	ok	428.9140	60.420	0.050827	20.44	63.043	11.156	118171067.773082	13	428.9747	1.07346e-04	5.94096e-04
2024/04/16	13:27:55	ok	ok	428.8720	60.410	0.050827	20.49	63.000	11.176	118572195.543549	11	428.9747	1.05754e-04	6.18816e-04
2024/04/16	13:32:55	ok	ok	428.8360	60.395	0.050827	20.49	63.020	11.180	118515363.985483	13	428.8932	1.07243e-04	6.25844e-04
2024/04/16	13:37:55	--	ok	428.7920	60.386	0.050827	20.53	63.027	11.209	119787405.018597	13	428.8500	1.07207e-04	6.23253e-04
2024/04/16	13:38:02	ok	ok	429.0000	60.453	0.050837	20.53	63.038	11.211	110913086.235446	11	429.1475	1.05185e-04	6.44999e-04
2024/04/16	13:43:01	ok	ok	428.9360	60.435	0.050837	20.58	63.006	11.235	116025233.321079	11	429.0763	1.04632e-04	6.41597e-04
2024/04/16	13:48:01	ok	ok	428.9000	60.421	0.050837	20.63	63.056	11.280	116661093.931056	12	428.9271	1.14167e-04	5.90715e-04
2024/04/16	13:53:01	ok	ok	428.8600	60.413	0.050837	20.70	63.038	11.325	115015313.096477	13	428.9246	1.07461e-04	6.07349e-04
2024/04/16	13:58:01	ok	ok	428.8320	60.401	0.050837	20.72	63.032	11.332	118014622.912851	12	428.9444	1.08975e-04	6.26567e-04
2024/04/16	14:03:01	--	ok	428.7800	60.387	0.050837	20.73	63.075	11.349	117010010.588007	13	428.9413	1.03577e-04	6.64402e-04
2024/04/16	14:03:08	ok	ok	429.0260	60.455	0.050849	20.76	63.088	11.371	114476419.084959	11	429.1669	1.05329e-04	6.40042e-04
2024/04/16	14:08:07	ok	ok	428.9560	60.442	0.050849	20.77	63.082	11.378	113390784.673669	11	429.0932	1.05182e-04	6.39871e-04
2024/04/16	14:13:07	ok	ok	428.9120	60.428	0.050849	20.82	63.079	11.406	116374273.395922	13	429.0681	1.04122e-04	6.29592e-04
2024/04/16	14:18:07	ok	ok	428.8560	60.413	0.050849	20.80	63.088	11.399	116005095.610680	12	428.8695	1.14280e-04	6.00278e-04
2024/04/16	14:23:07	ok	ok	428.8160	60.402	0.050849	20.84	63.064	11.421	116560177.343055	11	428.9685	1.04857e-04	6.42818e-04
2024/04/16	14:28:07	--	ok	428.7600	60.389	0.050849	20.83	63.093	11.417	116605311.516603	13	428.8445	1.06994e-04	6.20342e-04
2024/04/16	14:28:14	ok	ok	429.0380	60.460	0.050861	20.86	63.139	11.445	113968398.077588	11	429.1781	1.05441e-04	6.21509e-04
2024/04/16	14:33:13	ok	ok	428.9620	60.440	0.050861	20.86	63.128	11.443	118852603.469653	12	428.9989	1.13195e-04	5.88006e-04
2024/04/16	14:38:13	ok	ok	428.8960	60.423	0.050861	20.83	63.143	11.427	118054599.543981	12	428.9771	1.11378e-04	5.79735e-04
2024/04/16	14:43:13	ok	ok	428.8680	60.414	0.050861	20.90	63.096	11.466	117173009.584207	10	428.9446	1.11181e-04	6.50215e-04
2024/04/16	14:48:13	ok	ok	428.8100	60.394	0.050861	20.90	63.146	11.475	116819541.807621	13	428.9145	1.06265e-04	6.02004e-04
2024/04/16	14:53:13	--	ok	428.7560	60.385	0.050861	20.89	63.133	11.462	115943745.004022	13	428.8484	1.06109e-04	6.24194e-04
2024/04/16	14:53:19	ok	ok	429.0300	60.451	0.050874	20.89	63.156	11.466	114527518.165405	11	429.1607	1.05465e-04	6.26383e-04
2024/04/16	14:58:19	ok	ok	428.9760	60.432	0.050874	20.94	63.114	11.496	116733514.960570	12	429.0088	1.13000e-04	5.87958e-04
2024/04/16	15:03:19	ok	ok	428.9180	60.419	0.050874	20.93	63.192	11.501	117794889.082406	12	428.9369	1.13217e-04	6.01104e-04
2024/04/16	15:08:19	ok	ok	428.8680	60.411	0.050874	20.96	63.210	11.524	119563044.208314	13	428.9324	1.07330e-04	6.15627e-04
2024/04/16	15:13:19	ok	ok	428.8180	60.390	0.050874	20.97	63.192	11.530	118151513.036670	13	428.7257	1.17023e-04	8.88960e-04
2024/04/16	15:18:19	--	ok	428.7600	60.380	0.050874	20.98	63.275	11.554	118952553.876715	11	428.8688	1.05214e-04	6.76436e-04
2024/04/16	15:18:25	ok	ok	429.0340	60.446	0.050887	20.98	63.244	11.548	111829357.395266	13	429.1270	1.05849e-04	6.01053e-04
2024/04/16	15:23:25	ok	ok	428.9580	60.426	0.050887	20.97	63.230	11.537	114243015.634603	13	429.1252	1.02908e-04	6.44727e-04
2024/04/16	15:28:25	ok	ok	428.8880	60.410	0.050887	20.98	63.265	11.552	113247041.304170	14	428.9125	1.07064e-04	9.69712e-04
2024/04/16	15:33:25	ok	ok	428.8360	60.392	0.050887	20.96	63.261	11.533	111283384.947124	13	428.8855	1.07552e-04	6.44762e-04
2024/04/16	15:38:25	--	ok	428.7940	60.384	0.050887	21.04	63.265	11.590	114915287.394216	13	428.8560	1.06951e-04	6.34175e-04
2024/04/16	15:38:32	ok	ok	429.0160	60.445	0.050898	21.04	63.244	11.586	112123644.679371	13	429.0944	1.07128e-04	5.97490e-04
2024/04/16	15:43:31	ok	ok	428.9300	60.423	0.050898	21.01	63.239	11.567	112802405.680546	13	428.9929	1.07135e-04	5.97076e-04
2024/04/16	15:48:31	ok	ok	428.8640	60.408	0.050898	21.01	63.290	11.576	113136936.476901	12	428.8764	1.13890e-04	5.88200e-04
2024/04/16	15:53:31	ok	ok	428.8120	60.388	0.050898	20.98	63.235	11.546	114625135.651308	13	428.9573	1.03946e-04	6.70403e-04
2024/04/16	15:58:31	--	ok	428.7720	60.381	0.050898	21.04	63.285	11.593	115345929.281365	13	428.8313	1.06942e-04	6.03905e-04
2024/04/16	15:58:37	ok	ok	428.9920	60.437	0.050909	21.03	63.252	11.578	111475969.853498	13	429.0687	1.07742e-04	6.01538e-04
2024/04/16	16:03:37	ok	ok	428.9120	60.417	0.050909	20.97	63.352	11.559	112458764.942955	13	428.9815	1.07489e-04	5.95268e-04
2024/04/16	16:08:37	ok	ok	428.8520	60.407	0.050909	20.98	63.336	11.565	112584941.884481	13	428.9148	1.07662e-04	6.05007e-04
2024/04/16	16:13:37	--	ok	428.7960	60.390	0.050909	20.98	63.326	11.563	115230821.730973	13	428.8739	1.06977e-04	6.04541e-04
2024/04/16	16:13:44	ok	ok	429.0320	60.451	0.05092	21.00	63.297	11.569	109807400.712904	13	429.1037	1.07767e-04	6.22834e-04
2024/04/16	16:18:43	ok	ok	428.9600	60.432	0.05092	21.00	63.349	11.578	107591349.316771	13	429.0199	1.07806e-04	6.06966e-04
2024/04/16	16:23:43	ok	ok	428.9000	60.414	0.05092	20.96	63.340	11.548	108612597.566451	13	428.9663	1.07307e-04	6.15226e-04
2024/04/16	16:28:43	ok	ok	428.8500	60.399	0.05092	20.98	63.366	11.570	113008282.679883	13	428.9068	1.07432e-04	6.39659e-04
2024/04/16	16:33:43	--	ok	428.7840	60.383	0.05092	20.96	63.320	11.544	109521807.137063	13	428.8417	1.07457e-04	6.56764e-04
2024/04/16	16:33:49	ok	ok	429.0400	60.448	0.050931	20.98	63.354	11.568	110262462.738086	13	429.1051	1.07352e-04	6.19878e-04
2024/04/16	16:38:49	ok	ok	428.9620	60.427	0.050931	21.00	63.297	11.569	110193346.036221	13	429.0967	1.04275e-04	6.39630e-04
2024/04/16	16:43:49	ok	ok	428.9040	60.415	0.050931	20.98	63.326	11.563	108660058.133701	13	428.9700	1.07205e-04	6.03065e-04
2024/04/16	16:48:49	ok	ok	428.8360	60.399	0.050931	20.97	63.334	11.556	110601524.870438	13	428.8938	1.07479e-04	6.27912e-04
2024/04/16	16:53:49	--	ok	428.7760	60.377	0.050931	20.93	63.345	11.529	110216433.015585	13	428.8278	1.07584e-04	6.40292e-04
2024/04/16	16:53:55	ok	ok	429.0320	60.447	0.050943	20.96	63.311	11.543	105329456.444428	13	429.1125	1.06982e-04	6.29842e-04
2024/04/16	16:58:55	ok	ok	428.9360	60.422	0.050943	20.93	63.375	11.535	109113306.441196	14	428.8388	1.12136e-04	9.57282e-04
2024/04/16	17:03:55	ok	ok	428.8720	60.405	0.050943	20.90	63.444	11.529	107070558.890631	13	429.0366	1.03517e-04	6.43044e-04
2024/04/16	17:08:55	ok	ok	428.8140	60.389	0.050943	20.86	63.384	11.490	109612646.435476	14	428.7699	1.10676e-04	9.12424e-04
2024/04/16	17:13:55	--	ok	428.7600	60.381	0.050943	20.89	63.368	11.505	109593625.983777	13	428.8193	1.07830e-04	6.21521e-04
2024/04/16	17:14:02	ok	ok	429.0120	60.441	0.050955	20.90	63.371	11.516	113371503.281485	12	429.0967	1.10317e-04	6.70417e-04
2024/04/16	17:19:01	ok	ok	428.9400	60.424	0.050955	20.86	63.394	11.491	112876163.223454	13	429.0804	1.04581e-04	6.52326e-04
2024/04/16	17:24:01	ok	ok	428.8820	60.412	0.050955	20.87	63.377	11.497	112704410.506388	13	429.0393	1.03935e-04	6.47188e-04
2024/04/16	17:29:01	ok	ok	428.8220	60.393	0.050955	20.87	63.366	11.495	113757702.204392	12	428.9177	1.06482e-04	6.36732e-04
2024/04/16	17:34:01	--	ok	428.7700	60.380	0.050955	20.82	63.407	11.465	111521096.251571	12	428.7885	1.14099e-04	5.94597e-04
2024/04/16	17:34:08	ok	ok	428.9940	60.445	0.050967	20.86	63.403	11.493	111436772.828656	11	429.1328	1.05628e-04	6.85444e-04
2024/04/16	17:39:07	ok	ok	428.9160	60.427	0.050967	20.83	63.430	11.478	114654982.692741	13	428.9925	1.07757e-04	6.28100e-04
2024/04/16	17:44:07	ok	ok	428.8400	60.406	0.050967	20.80	63.455	11.465	115441430.530624	11	428.9879	1.05057e-04	6.39681e-04
2024/04/16	17:49:07	--	ok	428.7760	60.391	0.050967	20.74	63.444	11.424	113059400.528585	10	428.8330	1.12655e-04	6.78413e-04
2024/04/16	17:49:14	ok	ok	429.0360	60.451	0.050979	20.76	63.416	11.430	114812194.840158	13	429.2004	1.04592e-04	6.77143e-04
2024/04/16	17:54:13	ok	ok	428.9520	60.431	0.050979	20.72	63.449	11.407	109551801.839788	11	429.0875	1.05276e-04	6.72387e-04
2024/04/16	17:59:13	ok	ok	428.8800	60.417	0.050979	20.69	63.423	11.383	115157008.465990	13	429.0535	1.04061e-04	6.48614e-04
2024/04/16	18:04:13	ok	ok	428.8220	60.402	0.050979	20.69	63.435	11.385	112580046.367038	13	428.9036	1.07409e-04	6.55180e-04
2024/04/16	18:09:13	--	ok	428.7800	60.389	0.050979	20.66	63.427	11.366	114068088.090453	11	428.9267	1.05075e-04	6.87561e-04
2024/04/16	18:09:20	ok	ok	429.0200	60.455	0.050991	20.69	63.435	11.385	119862867.988016	13	429.0999	1.07781e-04	6.49747e-04
2024/04/16	18:14:19	ok	ok	428.9380	60.433	0.050991	20.66	63.449	11.370	120160518.438522	13	429.0228	1.07859e-04	6.07717e-04
2024/04/16	18:19:19	ok	ok	428.8880	60.413	0.050991	20.63	63.423	11.346	119540561.688473	11	429.0284	1.04954e-04	6.79818e-04
2024/04/16	18:24:19	ok	ok	428.8340	60.403	0.050991	20.63	63.391	11.340	118993954.395528	11	428.9669	1.05637e-04	6.88424e-04
2024/04/16	18:29:19	--	ok	428.7720	60.386	0.050991	20.62	63.430	11.339	119484016.820357	13	428.8540	1.07804e-04	6.49886e-04
2024/04/16	18:29:26	ok	ok	429.0480	60.451	0.051003	20.62	63.389	11.331	116159992.156655	11	429.1665	1.05976e-04	6.69673e-04
2024/04/16	18:34:25	ok	ok	428.9800	60.433	0.051003	20.59	63.444	11.322	115940437.874163	12	429.0646	1.06815e-04	6.31671e-04
2024/04/16	18:39:25	ok	ok	428.9260	60.416	0.051003	20.56	63.418	11.298	115386546.579377	13	429.0535	1.04973e-04	6.52602e-04
2024/04/16	18:44:25	ok	ok	428.8760	60.402	0.051003	20.56	63.400	11.294	115913342.857126	12	428.8630	1.14877e-04	6.15350e-04
2024/04/16	18:49:25	ok	ok	428.8240	60.385	0.051003	20.54	63.395	11.283	113313839.950831	13	428.8996	1.07436e-04	6.43400e-04
2024/04/16	18:54:25	--	ok	428.7780	60.374	0.051003	20.53	63.413	11.278	118130415.329412	13	428.8277	1.07826e-04	6.22591e-04
2024/04/16	18:54:32	ok	ok	429.0120	60.433	0.051014	20.53	63.363	11.269	118633805.731545	14	428.9427	1.12534e-04	9.16151e-04
2024/04/16	18:59:31	ok	ok	428.9200	60.416	0.051014	20.49	63.436	11.254	120900773.240908	11	429.0366	1.05552e-04	6.34065e-04
2024/04/16	19:04:31	ok	ok	428.8720	60.402	0.051014	20.47	63.394	11.237	121903488.724331	11	428.9829	1.05845e-04	6.37276e-04
2024/04/16	19:09:31	ok	ok	428.8380	60.394	0.051014	20.47	63.403	11.239	122488196.370591	11	428.9539	1.05109e-04	6.51904e-04
2024/04/16	19:14:31	--	ok	428.7660	60.372	0.051014	20.43	63.386	11.208	118323631.618524	11	428.8799	1.05812e-04	6.84954e-04
2024/04/16	19:14:38	ok	ok	428.9880	60.428	0.051026	20.42	63.455	11.211	119988089.575098	14	428.9994	1.09081e-04	9.86685e-04
2024/04/16	19:19:37	ok	ok	428.9000	60.411	0.051026	20.32	63.537	11.162	118389783.646310	13	428.9770	1.07768e-04	6.01535e-04
2024/04/16	19:24:37	ok	ok	428.8400	60.399	0.051026	20.25	63.597	11.125	118746029.715726	11	428.9485	1.06396e-04	6.32182e-04
2024/04/16	19:29:37	--	ok	428.7900	60.382	0.051026	20.23	63.503	11.100	115085639.818746	11	428.8903	1.06352e-04	6.65230e-04
2024/04/16	19:29:43	ok	ok	429.0200	60.446	0.051036	20.23	63.444	11.090	116717037.415478	13	429.0907	1.09201e-04	6.21547e-04
2024/04/16	19:34:43	ok	ok	428.9500	60.429	0.051036	20.23	63.453	11.091	118269472.521957	11	429.0693	1.06393e-04	6.39479e-04
2024/04/16	19:39:43	ok	ok	428.9080	60.416	0.051036	20.21	63.468	11.077	120940929.492013	11	429.0289	1.06389e-04	6.23277e-04
2024/04/16	19:44:43	ok	ok	428.8520	60.403	0.051036	20.21	63.459	11.075	121085196.470041	11	428.9865	1.05266e-04	6.35462e-04
2024/04/16	19:49:43	ok	ok	428.8100	60.391	0.051036	20.19	63.366	11.049	121048176.349137	11	428.9298	1.06215e-04	6.77431e-04
2024/04/16	19:54:43	--	ok	428.7680	60.374	0.051036	20.16	63.441	11.044	120378190.619964	13	428.8239	1.08889e-04	6.21933e-04
2024/04/16	19:54:49	ok	ok	428.9880	60.438	0.051048	20.19	63.416	11.057	116682343.933939	11	429.1405	1.06685e-04	6.16803e-04
2024/04/16	19:59:49	ok	ok	428.9100	60.418	0.051048	20.12	63.413	11.012	120274695.499992	13	429.0070	1.08813e-04	5.70527e-04
2024/04/16	20:04:49	ok	ok	428.8740	60.407	0.051048	20.11	63.444	11.009	124908015.457890	13	429.0466	1.04789e-04	6.16874e-04
2024/04/16	20:09:49	ok	ok	428.8400	60.398	0.051048	20.09	63.400	10.991	126480589.891038	11	428.9410	1.08003e-04	6.52290e-04
2024/04/16	20:14:49	--	ok	428.7880	60.382	0.051048	20.05	63.413	10.966	125275330.968726	11	428.9066	1.06968e-04	6.38037e-04
2024/04/16	20:14:56	ok	ok	429.0340	60.445	0.051059	20.07	63.436	10.980	120537279.112712	11	429.1693	1.06166e-04	6.27705e-04
2024/04/16	20:19:55	ok	ok	428.9540	60.429	0.051059	20.02	63.430	10.952	122535203.202582	13	429.0144	1.09059e-04	5.98525e-04
2024/04/16	20:24:55	ok	ok	428.9140	60.413	0.051059	19.99	63.487	10.943	123170397.060394	11	429.0354	1.06714e-04	6.35397e-04
2024/04/16	20:29:55	ok	ok	428.8320	60.394	0.051059	19.85	63.523	10.857	123419177.207661	11	428.9526	1.06872e-04	6.39152e-04
2024/04/16	20:34:55	--	ok	428.7640	60.377	0.051059	19.78	63.565	10.820	122368575.587859	11	428.8981	1.06209e-04	6.55755e-04
2024/04/16	20:35:02	ok	ok	429.0060	60.443	0.051071	19.78	63.565	10.820	115473989.675006	13	429.0875	1.09401e-04	6.07235e-04
2024/04/16	20:40:01	ok	ok	428.9160	60.426	0.051071	19.69	63.583	10.769	119005217.859068	11	429.0838	1.05847e-04	6.21423e-04
2024/04/16	20:45:01	ok	ok	428.8720	60.411	0.051071	19.69	63.522	10.759	118873413.429025	13	429.0455	1.05457e-04	6.18641e-04
2024/04/16	20:50:01	ok	ok	428.8520	60.407	0.051071	19.72	63.413	10.759	119909337.141110	11	429.0127	1.06107e-04	6.25330e-04
2024/04/16	20:55:01	ok	ok	428.8080	60.393	0.051071	19.69	63.380	10.735	117818602.611627	13	428.9145	1.08401e-04	5.78189e-04
2024/04/16	21:00:01	--	ok	428.7620	60.385	0.051071	19.67	63.357	10.714	122050087.935453	11	428.8984	1.06752e-04	6.34054e-04
2024/04/16	21:00:08	ok	ok	429.0520	60.454	0.051084	19.74	63.375	10.761	119620673.507666	13	429.1424	1.08313e-04	6.11004e-04
2024/04/16	21:05:07	ok	ok	428.9820	60.434	0.051084	19.67	63.345	10.712	122415186.759246	11	429.1032	1.06816e-04	6.24065e-04
2024/04/16	21:10:07	ok	ok	428.9280	60.424	0.051084	19.65	63.381	10.708	121161377.863373	13	429.0029	1.09082e-04	5.95252e-04
2024/04/16	21:15:07	ok	ok	428.8840	60.408	0.051084	19.57	63.412	10.661	122118780.777577	13	428.9658	1.08242e-04	6.02545e-04
2024/04/16	21:20:07	ok	ok	428.8480	60.395	0.051084	19.55	63.377	10.645	124220596.792214	11	428.9759	1.06834e-04	6.45380e-04
2024/04/16	21:25:07	--	ok	428.7980	60.386	0.051084	19.54	63.345	10.632	123018253.960562	11	428.9484	1.05921e-04	6.21734e-04
2024/04/16	21:25:14	ok	ok	429.0240	60.447	0.051094	19.57	63.340	10.649	117982060.229704	11	429.1753	1.06692e-04	6.22033e-04
2024/04/16	21:30:13	ok	ok	428.9400	60.424	0.051094	19.47	63.508	10.616	121697323.567153	11	429.0764	1.06044e-04	6.04354e-04
2024/04/16	21:35:13	ok	ok	428.8720	60.409	0.051094	19.35	63.531	10.548	123175741.689839	13	428.9610	1.08390e-04	5.77004e-04
2024/04/16	21:40:13	ok	ok	428.8260	60.392	0.051094	19.25	63.555	10.489	120707331.095020	11	428.9544	1.06789e-04	6.21636e-04
2024/04/16	21:45:13	--	ok	428.7600	60.377	0.051094	19.24	63.532	10.477	117606055.434231	13	428.8599	1.08453e-04	5.74257e-04
2024/04/16	21:45:20	ok	ok	429.0140	60.445	0.051106	19.23	63.551	10.472	113337731.180644	11	429.1771	1.06789e-04	6.06384e-04
2024/04/16	21:50:19	ok	ok	428.9640	60.434	0.051106	19.29	63.368	10.478	114669645.988395	13	429.0930	1.08020e-04	5.75270e-04
2024/04/16	21:55:19	ok	ok	428.9360	60.424	0.051106	19.25	63.372	10.459	113139709.047392	13	429.0821	1.06817e-04	5.68419e-04
2024/04/16	22:00:19	ok	ok	428.8980	60.416	0.051106	19.24	63.339	10.445	113915911.293734	13	429.0084	1.08604e-04	5.85732e-04
2024/04/16	22:05:19	ok	ok	428.8720	60.413	0.051106	19.25	63.313	10.449	115310692.162408	14	428.8387	1.12849e-04	8.75846e-04
2024/04/16	22:10:19	ok	ok	428.8140	60.393	0.051106	19.17	63.330	10.401	115755914.908553	11	428.9632	1.06595e-04	6.40579e-04
2024/04/16	22:15:19	--	ok	428.7820	60.380	0.051106	19.14	63.304	10.379	113966696.672284	11	428.9533	1.06470e-04	6.17932e-04
2024/04/16	22:15:26	ok	ok	429.0260	60.442	0.051118	19.17	63.330	10.401	109031374.819869	13	429.1496	1.08554e-04	5.90664e-04
2024/04/16	22:20:25	ok	ok	428.9560	60.425	0.051118	19.11	63.290	10.359	112071146.542972	14	428.9483	1.12570e-04	8.80804e-04
2024/04/16	22:25:25	ok	ok	428.9020	60.414	0.051118	19.00	63.435	10.314	113857674.472964	11	429.0637	1.06730e-04	6.29290e-04
2024/04/16	22:30:25	ok	ok	428.8440	60.402	0.051118	18.89	63.549	10.265	113084743.752228	11	429.0106	1.06607e-04	6.52818e-04
2024/04/16	22:35:25	--	ok	428.7780	60.387	0.051118	18.83	63.478	10.219	111307351.088033	12	428.7546	1.13410e-04	9.43639e-04
2024/04/16	22:35:32	ok	ok	429.0480	60.459	0.051129	18.86	63.473	10.235	118904516.196304	14	429.0239	1.13593e-04	8.65022e-04
2024/04/16	22:40:31	ok	ok	428.9640	60.442	0.051129	18.76	63.478	10.176	117500754.280068	13	429.0594	1.09527e-04	5.77239e-04
2024/04/16	22:45:31	ok	ok	428.9180	60.419	0.051129	18.70	63.418	10.133	116462958.006658	12	428.8727	1.14038e-04	9.54762e-04
2024/04/16	22:50:31	ok	ok	428.8900	60.419	0.051129	18.69	63.436	10.128	116218605.202236	11	429.0541	1.06577e-04	6.30559e-04
2024/04/16	22:55:31	ok	ok	428.8860	60.412	0.051129	18.72	63.299	10.122	116211806.427727	13	429.0126	1.08395e-04	5.71509e-04
2024/04/16	23:00:31	ok	ok	428.8460	60.401	0.051129	18.75	63.224	10.127	116365760.613974	13	428.9335	1.09642e-04	6.15020e-04
2024/04/16	23:05:31	ok	ok	428.8140	60.393	0.051129	18.72	63.258	10.115	116411303.148069	11	428.9740	1.07046e-04	6.01219e-04
2024/04/16	23:10:31	--	ok	428.7780	60.383	0.051129	18.70	63.197	10.097	115670116.305308	13	428.8898	1.09229e-04	5.75633e-04
2024/04/16	23:10:38	ok	ok	429.0420	60.446	0.051141	18.69	63.206	10.091	116533694.905436	11	429.2070	1.06471e-04	6.18848e-04
2024/04/16	23:15:37	ok	ok	428.9960	60.430	0.051141	18.69	63.143	10.081	121294695.449616	11	429.1426	1.06767e-04	6.18576e-04
2024/04/16	23:20:37	ok	ok	428.9720	60.427	0.051141	18.68	63.153	10.074	118958033.302489	13	429.0596	1.09502e-04	5.70466e-04
2024/04/16	23:25:37	ok	ok	428.9320	60.417	0.051141	18.66	63.139	10.063	119990633.728206	11	429.0747	1.07177e-04	6.15786e-04
2024/04/16	23:30:37	ok	ok	428.8540	60.399	0.051141	18.52	63.330	10.008	118649202.218058	14	428.8193	1.13121e-04	8.60709e-04
2024/04/16	23:35:37	ok	ok	428.8020	60.388	0.051141	18.42	63.354	9.953	119586240.494528	14	428.7559	1.13464e-04	8.73060e-04
2024/04/16	23:40:37	--	ok	428.7560	60.371	0.051141	18.32	63.409	9.904	120413869.878954	11	428.8927	1.07635e-04	6.35560e-04
2024/04/16	23:40:44	ok	ok	429.0420	60.448	0.051153	18.36	63.416	9.930	116335018.572000	11	429.1810	1.08050e-04	6.45243e-04
2024/04/16	23:45:43	ok	ok	428.9680	60.425	0.051153	18.28	63.363	9.873	117570212.543293	13	429.2765	1.03446e-04	9.42952e-04
2024/04/16	23:50:43	ok	ok	428.9160	60.414	0.051153	18.21	63.394	9.836	119159697.210328	14	429.0642	1.08311e-04	1.20774e-03
2024/04/16	23:55:43	ok	ok	428.8780	60.406	0.051153	18.18	63.409	9.821	118320024.153893	12	429.3467	9.66507e-05	9.14247e-04
2024/04/17	00:00:43	ok	ok	428.8480	60.397	0.051153	18.11	63.389	9.777	117267913.036461	11	428.9642	1.07986e-04	6.11933e-04
2024/04/17	00:05:43	ok	ok	428.8140	60.390	0.051153	18.07	63.359	9.748	117557409.944743	14	428.9743	1.07810e-04	1.21062e-03
2024/04/17	00:10:43	--	ok	428.7820	60.377	0.051153	18.05	63.317	9.734	119439306.690458	11	428.9056	1.07240e-04	6.58013e-04
2024/04/17	00:10:49	ok	ok	429.0060	60.435	0.051164	18.05	63.258	9.725	111428098.466887	14	429.1455	1.09262e-04	1.20342e-03
2024/04/17	00:15:49	ok	ok	428.9520	60.421	0.051164	18.02	63.212	9.701	110837280.876671	10	429.2040	1.03708e-04	4.61425e-04
2024/04/17	00:20:49	ok	ok	428.9460	60.425	0.051164	18.07	63.119	9.711	110674299.028250	12	429.4093	9.74317e-05	8.94756e-04
2024/04/17	00:25:49	ok	ok	428.9260	60.417	0.051164	18.09	63.032	9.715	109478777.783500	15	429.1944	1.05525e-04	1.20953e-03
2024/04/17	00:30:49	ok	ok	428.8960	60.405	0.051164	18.09	63.011	9.711	108281123.228366	14	428.8318	1.14820e-04	8.69565e-04
2024/04/17	00:35:49	ok	ok	428.8800	60.398	0.051164	18.09	63.032	9.715	108036036.690419	14	429.0188	1.09445e-04	1.21429e-03
2024/04/17	00:40:49	ok	ok	428.8400	60.395	0.051164	18.07	63.006	9.694	108152265.953016	14	429.0309	1.07075e-04	1.19692e-03
2024/04/17	00:45:49	ok	ok	428.8420	60.391	0.051164	18.09	62.972	9.705	107611796.642221	14	428.7722	1.14329e-04	8.62383e-04
2024/04/17	00:50:49	ok	ok	428.8200	60.379	0.051164	18.07	62.977	9.689	109374287.956743	13	428.9080	1.09010e-04	5.77654e-04
2024/04/17	00:55:49	--	ok	428.7620	60.372	0.051164	17.97	63.093	9.650	107035400.641383	13	428.8243	1.10162e-04	5.74324e-04
2024/04/17	00:55:56	ok	ok	429.0000	60.435	0.051176	17.98	63.105	9.660	110644988.277908	13	429.3413	1.03861e-04	9.38203e-04
2024/04/17	01:00:55	ok	ok	428.9340	60.421	0.051176	17.85	63.175	9.597	111611194.799868	10	429.2011	1.04220e-04	4.61825e-04
2024/04/17	01:05:55	ok	ok	428.9100	60.413	0.051176	17.82	63.171	9.580	111565375.967165	11	429.4140	9.70877e-05	9.36181e-04
2024/04/17	01:10:55	ok	ok	428.8640	60.402	0.051176	17.81	63.169	9.572	113952342.441288	11	429.3485	9.74006e-05	9.41268e-04
2024/04/17	01:15:55	ok	ok	428.8400	60.402	0.051176	17.74	63.160	9.531	113910117.160558	11	429.3421	9.67385e-05	9.26517e-04
2024/04/17	01:20:55	ok	ok	428.8160	60.389	0.051176	17.72	63.096	9.512	113934302.604497	12	429.3416	9.55942e-05	8.94266e-04
2024/04/17	01:25:55	--	ok	428.7840	60.382	0.051176	17.70	63.082	9.495	112448030.114040	11	429.2812	9.67240e-05	9.31693e-04
2024/04/17	01:26:01	ok	ok	429.0140	60.440	0.051187	17.70	63.101	9.498	110703368.858299	12	429.4413	1.00443e-04	9.13856e-04
2024/04/17	01:31:01	ok	ok	428.9900	60.439	0.051187	17.75	62.940	9.505	113303998.446290	11	429.4881	9.76161e-05	9.20106e-04
2024/04/17	01:36:01	ok	ok	428.9780	60.431	0.051187	17.77	62.942	9.513	113408823.152922	14	429.1702	1.08283e-04	1.17162e-03
2024/04/17	01:41:01	ok	ok	428.9560	60.429	0.051187	17.77	62.901	9.507	113733903.822124	12	429.4956	9.53060e-05	8.92085e-04
2024/04/17	01:46:01	ok	ok	428.9400	60.417	0.051187	17.75	62.860	9.493	114021809.273902	11	429.4491	9.64133e-05	9.34124e-04
2024/04/17	01:51:01	ok	ok	429.0320	60.442	0.051187	18.12	62.240	9.608	112680461.505474	13	429.3602	1.03534e-04	9.44294e-04
2024/04/17	01:56:01	ok	ok	429.0840	60.450	0.051187	18.26	62.148	9.674	110935204.520114	14	429.3726	1.03476e-04	1.24454e-03
2024/04/17	02:01:01	ok	ok	429.0860	60.445	0.051187	18.35	62.153	9.724	111821679.837351	11	429.2965	1.05623e-04	4.67651e-04
2024/04/17	02:06:01	ok	ok	429.0560	60.436	0.051187	18.29	62.324	9.719	112283644.346444	14	429.2414	1.07295e-04	1.18757e-03
2024/04/17	02:11:01	ok	ok	428.9140	60.400	0.051187	17.95	62.940	9.619	112906732.479163	10	429.1815	1.04539e-04	4.61620e-04
2024/04/17	02:16:01	ok	ok	428.8380	60.382	0.051187	17.77	63.001	9.522	112968475.478010	11	429.3487	9.66438e-05	9.42676e-04
2024/04/17	02:21:01	ok	ok	428.8400	60.392	0.051187	17.78	62.853	9.507	112093343.254336	11	429.3450	9.65682e-05	9.25710e-04
2024/04/17	02:26:01	--	ok	428.7820	60.376	0.051187	17.68	62.979	9.470	111318905.810235	14	428.9526	1.08959e-04	1.20736e-03
2024/04/17	02:26:07	ok	ok	428.9980	60.433	0.051199	17.67	62.937	9.457	107141379.753107	11	429.5094	9.76830e-05	9.26087e-04
2024/04/17	02:31:07	ok	ok	428.9800	60.431	0.051199	17.67	62.887	9.449	111708770.095739	14	429.1476	1.09020e-04	1.19284e-03
2024/04/17	02:36:07	ok	ok	428.9520	60.425	0.051199	17.67	62.795	9.435	109294460.957887	14	429.1331	1.08954e-04	1.19070e-03
2024/04/17	02:41:07	ok	ok	428.9400	60.419	0.051199	17.67	62.795	9.435	111242793.047879	14	429.1213	1.08491e-04	1.19515e-03
2024/04/17	02:46:07	ok	ok	428.9000	60.411	0.051199	17.61	62.786	9.403	108036864.853809	13	429.2457	1.03370e-04	9.46912e-04
2024/04/17	02:51:07	ok	ok	429.0100	60.438	0.051199	17.98	62.104	9.507	109812845.493128	11	429.5023	9.68929e-05	9.39916e-04
2024/04/17	02:56:07	ok	ok	429.0200	60.432	0.051199	18.12	62.066	9.581	109410232.304403	11	429.5200	9.67972e-05	9.45713e-04
2024/04/17	03:01:07	ok	ok	429.0400	60.435	0.051199	18.21	62.020	9.622	108041970.897278	11	429.5411	9.68670e-05	9.52069e-04
2024/04/17	03:06:07	ok	ok	428.9440	60.405	0.051199	17.92	62.661	9.560	108840234.051454	11	429.4511	9.64697e-05	9.35423e-04
2024/04/17	03:11:07	ok	ok	428.8660	60.389	0.051199	17.71	62.831	9.465	112007362.832931	11	429.3645	9.68775e-05	9.32096e-04
2024/04/17	03:16:07	--	ok	428.7980	60.379	0.051199	17.60	62.927	9.416	111094220.268287	12	429.2333	9.98344e-05	9.27005e-04
2024/04/17	03:16:14	ok	ok	429.0340	60.435	0.051209	17.60	62.927	9.416	117214142.029967	11	429.5351	9.75224e-05	9.04056e-04
2024/04/17	03:21:13	ok	ok	428.9720	60.424	0.051209	17.53	62.936	9.377	118563571.154647	14	429.1443	1.08923e-04	1.19021e-03
2024/04/17	03:26:13	ok	ok	428.9460	60.419	0.051209	17.48	62.808	9.334	117189637.803259	11	429.4559	9.72443e-05	9.07761e-04
2024/04/17	03:31:13	ok	ok	428.9360	60.417	0.051209	17.56	62.629	9.348	118460293.849348	11	429.4381	9.72521e-05	9.16380e-04
2024/04/17	03:36:13	ok	ok	428.9240	60.416	0.051209	17.51	62.690	9.333	118960590.803960	12	429.4684	9.50829e-05	8.82471e-04
2024/04/17	03:41:13	ok	ok	428.8940	60.407	0.051209	17.53	62.693	9.341	119454166.127708	12	429.3281	9.98074e-05	9.14534e-04
2024/04/17	03:46:13	ok	ok	428.8800	60.398	0.051209	17.51	62.661	9.329	119847179.416221	11	429.3680	9.73569e-05	9.04645e-04
2024/04/17	03:51:13	ok	ok	428.9860	60.426	0.051209	17.89	61.981	9.440	119169783.844556	11	429.4779	9.68388e-05	9.30415e-04
2024/04/17	03:56:13	ok	ok	429.0120	60.422	0.051209	18.04	61.912	9.510	117788796.689104	12	429.1706	1.08042e-04	4.64354e-04
2024/04/17	04:01:13	ok	ok	429.0440	60.425	0.051209	18.11	61.903	9.548	122899189.842227	12	429.5419	9.61857e-05	9.08429e-04
2024/04/17	04:06:13	ok	ok	429.0400	60.420	0.051209	18.14	62.049	9.587	121232541.696341	13	429.1215	1.09361e-04	5.49007e-04
2024/04/17	04:11:13	ok	ok	429.0080	60.410	0.051209	18.09	62.081	9.568	119217765.516151	12	429.4810	9.68661e-05	9.01291e-04
2024/04/17	04:16:13	ok	ok	429.0040	60.411	0.051209	18.11	62.126	9.582	118724711.776035	10	429.2349	1.04597e-04	4.64712e-04
2024/04/17	04:21:13	ok	ok	428.8780	60.379	0.051209	17.77	62.679	9.474	118147233.844175	11	429.3434	9.69879e-05	9.26122e-04
2024/04/17	04:26:13	ok	ok	428.8140	60.367	0.051209	17.60	62.785	9.395	118954190.177733	11	429.2813	9.71474e-05	9.31067e-04
2024/04/17	04:31:13	--	ok	428.7940	60.364	0.051209	17.58	62.652	9.366	118308893.508206	11	429.2555	9.75915e-05	9.21970e-04
2024/04/17	04:31:19	ok	ok	429.0200	60.421	0.05122	17.60	62.684	9.380	117408120.201809	11	429.4886	9.77277e-05	9.17546e-04
2024/04/17	04:36:19	ok	ok	428.9740	60.417	0.05122	17.58	62.661	9.367	118534219.208830	11	429.4381	9.76071e-05	9.17346e-04
2024/04/17	04:41:19	ok	ok	428.9580	60.414	0.05122	17.56	62.557	9.337	118657440.085106	13	429.2805	1.03194e-04	9.22389e-04
2024/04/17	04:46:19	ok	ok	428.9220	60.405	0.05122	17.51	62.599	9.319	118576516.960811	11	429.3902	9.73988e-05	9.12324e-04
2024/04/17	04:51:19	ok	ok	429.0180	60.429	0.05122	17.86	61.958	9.420	116955623.402859	11	429.4828	9.74734e-05	9.30850e-04
2024/04/17	04:56:19	ok	ok	429.0520	60.429	0.05122	18.01	61.878	9.489	116970901.728890	11	429.5180	9.69900e-05	9.44212e-04
2024/04/17	05:01:19	ok	ok	429.0520	60.427	0.05122	18.07	61.866	9.518	114890486.375684	12	429.1959	1.08023e-04	4.58896e-04
2024/04/17	05:06:19	ok	ok	429.0440	60.420	0.05122	18.08	61.920	9.534	116451310.517822	12	429.1869	1.07824e-04	4.62362e-04
2024/04/17	05:11:19	ok	ok	428.9180	60.386	0.05122	17.70	62.658	9.431	115741519.329629	11	429.3904	9.70107e-05	9.12258e-04
2024/04/17	05:16:19	ok	ok	428.8380	60.377	0.05122	17.54	62.736	9.356	115574757.987388	13	429.1574	1.03546e-04	9.27485e-04
2024/04/17	05:21:19	ok	ok	428.8020	60.369	0.05122	17.46	62.753	9.311	119644045.713263	11	429.2724	9.75895e-05	9.11233e-04
2024/04/17	05:26:19	--	ok	428.7520	60.353	0.05122	17.38	62.773	9.274	118394933.238855	11	429.2296	9.73358e-05	9.27242e-04
2024/04/17	05:26:26	ok	ok	429.0460	60.432	0.051233	17.40	62.722	9.276	115902333.855887	11	429.5313	9.70857e-05	8.89251e-04
2024/04/17	05:31:25	ok	ok	428.9900	60.425	0.051233	17.38	62.611	9.250	120605852.906280	11	429.4745	9.72027e-05	9.42961e-04
2024/04/17	05:36:25	ok	ok	428.9760	60.421	0.051233	17.38	62.571	9.244	117883389.536905	11	429.4612	9.68769e-05	9.10381e-04
2024/04/17	05:41:25	ok	ok	428.9600	60.413	0.051233	17.36	62.567	9.229	119938958.784916	12	429.4463	9.66929e-05	8.73346e-04
2024/04/17	05:46:25	ok	ok	428.9260	60.404	0.051233	17.38	62.560	9.243	117303786.849521	13	429.2566	1.03280e-04	9.37362e-04
2024/04/17	05:51:25	ok	ok	429.0440	60.430	0.051233	17.74	61.910	9.342	117603891.145796	11	429.4940	9.76607e-05	9.34116e-04
2024/04/17	05:56:25	ok	ok	429.0680	60.434	0.051233	17.85	61.805	9.389	114944033.251690	11	429.5480	9.68093e-05	9.40514e-04
2024/04/17	06:01:25	ok	ok	429.0860	60.435	0.051233	18.00	61.704	9.454	115980685.200566	11	429.5436	9.76611e-05	9.37892e-04
2024/04/17	06:06:25	ok	ok	429.0980	60.436	0.051233	18.07	61.724	9.496	115332809.442041	13	429.3913	1.04176e-04	9.39686e-04
2024/04/17	06:11:25	ok	ok	429.1160	60.432	0.051233	18.11	61.782	9.530	113431240.516854	11	429.5815	9.65262e-05	9.39804e-04
2024/04/17	06:16:25	ok	ok	429.1140	60.434	0.051233	18.15	61.750	9.549	115676314.175764	12	429.6356	9.54460e-05	9.61902e-04
2024/04/17	06:21:25	ok	ok	428.9720	60.398	0.051233	17.81	62.473	9.466	114652878.560358	13	429.2753	1.03475e-04	9.39738e-04
2024/04/17	06:26:25	ok	ok	428.9060	60.387	0.051233	17.60	62.663	9.377	118003219.948289	12	429.4695	9.44471e-05	9.51638e-04
2024/04/17	06:31:25	ok	ok	428.8620	60.382	0.051233	17.54	62.626	9.340	117693882.140380	11	429.3196	9.78680e-05	9.15914e-04
2024/04/17	06:36:25	ok	ok	428.8240	60.372	0.051233	17.50	62.478	9.294	120282812.135214	11	429.2981	9.68629e-05	9.38173e-04
2024/04/17	06:41:25	ok	ok	428.8260	60.371	0.051233	17.51	62.469	9.300	117331733.435460	11	429.2864	9.72529e-05	9.45764e-04
2024/04/17	06:46:25	ok	ok	428.8080	60.367	0.051233	17.51	62.438	9.296	118399217.487600	11	429.2784	9.72897e-05	9.30029e-04
2024/04/17	06:51:25	ok	ok	428.8940	60.393	0.051233	17.85	61.733	9.378	116588114.575578	10	429.1177	1.05220e-04	4.61988e-04
2024/04/17	06:56:25	ok	ok	428.9280	60.397	0.051233	17.98	61.701	9.445	113816384.806342	11	429.4040	9.63579e-05	9.45624e-04
2024/04/17	07:01:25	ok	ok	428.9420	60.391	0.051233	18.09	61.678	9.506	116659966.680868	11	429.4139	9.67381e-05	9.62408e-04
2024/04/17	07:06:25	ok	ok	428.9620	60.393	0.051233	18.16	61.682	9.546	114272320.446304	11	429.4301	9.71634e-05	9.42368e-04
2024/04/17	07:11:25	ok	ok	428.9760	60.391	0.051233	18.22	61.659	9.574	116250555.995355	10	429.2043	1.04370e-04	4.62208e-04
2024/04/17	07:16:25	ok	ok	428.9660	60.390	0.051233	18.26	61.645	9.596	114670094.152714	13	428.9097	1.13646e-04	8.97721e-04
2024/04/17	07:21:25	ok	ok	428.9820	60.389	0.051233	18.32	61.704	9.637	114021893.685068	11	429.4518	9.65847e-05	9.34286e-04
2024/04/17	07:26:25	ok	ok	428.9700	60.391	0.051233	18.32	61.663	9.631	112710450.908776	13	429.0415	1.09074e-04	5.77109e-04
2024/04/17	07:31:25	ok	ok	428.9620	60.389	0.051233	18.35	61.668	9.648	113945210.177335	13	429.5090	9.48583e-05	9.01003e-04
2024/04/17	07:36:25	ok	ok	428.9520	60.384	0.051233	18.36	61.640	9.652	114176230.337026	13	429.0383	1.08840e-04	5.76131e-04
2024/04/17	07:41:25	ok	ok	428.9440	60.379	0.051233	18.40	61.636	9.675	114239884.007378	14	428.8717	1.14227e-04	8.89878e-04
2024/04/17	07:46:25	ok	ok	428.9440	60.383	0.051233	18.43	61.631	9.692	114294651.209172	14	428.8665	1.14600e-04	8.69739e-04
2024/04/17	07:51:25	ok	ok	428.9440	60.383	0.051233	18.45	61.622	9.698	118158914.890378	14	428.8759	1.13927e-04	8.72303e-04
2024/04/17	07:56:25	ok	ok	428.9480	60.383	0.051233	18.52	61.642	9.741	115039918.532821	13	428.9995	1.09909e-04	5.87744e-04
2024/04/17	08:01:25	ok	ok	428.9340	60.377	0.051233	18.56	61.578	9.755	113379479.218644	11	429.0515	1.07611e-04	6.34102e-04
2024/04/17	08:06:25	ok	ok	428.9200	60.374	0.051233	18.59	61.601	9.776	112325050.326809	11	429.0553	1.06982e-04	6.16438e-04
2024/04/17	08:11:25	ok	ok	428.9300	60.375	0.051233	18.62	61.585	9.790	114243260.439947	11	429.0519	1.07055e-04	6.30301e-04
2024/04/17	08:16:25	ok	ok	428.9160	60.372	0.051233	18.62	61.576	9.789	114437289.544688	11	429.0655	1.06465e-04	6.10194e-04
2024/04/17	08:21:25	ok	ok	428.9100	60.370	0.051233	18.63	61.628	9.807	114390855.716763	14	428.8317	1.14014e-04	8.79912e-04
2024/04/17	08:26:25	ok	ok	428.9000	60.369	0.051233	18.69	61.576	9.831	109663809.083093	13	428.9844	1.09058e-04	5.73023e-04
2024/04/17	08:31:25	ok	ok	428.9080	60.368	0.051233	18.75	61.555	9.860	112113278.702990	13	428.9876	1.08962e-04	5.81910e-04
2024/04/17	08:36:25	ok	ok	428.9060	60.366	0.051233	18.78	61.610	9.886	112622586.658876	13	428.9526	1.09965e-04	5.87510e-04
2024/04/17	08:41:25	ok	ok	428.8960	60.367	0.051233	18.86	61.559	9.926	114370653.914620	11	429.0164	1.08000e-04	6.15654e-04
2024/04/17	08:46:25	ok	ok	428.8980	60.365	0.051233	18.93	61.512	9.961	114568081.467789	11	429.0132	1.07611e-04	6.23517e-04
2024/04/17	08:51:25	ok	ok	428.9020	60.365	0.051233	18.96	61.476	9.971	111725344.563609	11	429.0196	1.07205e-04	6.10415e-04
2024/04/17	08:56:25	ok	ok	428.9100	60.365	0.051233	19.03	61.537	10.023	113715445.973801	11	429.0237	1.07097e-04	5.95754e-04
2024/04/17	09:01:25	ok	ok	428.8860	60.356	0.051233	19.06	61.521	10.036	112113148.526654	14	429.0470	1.06806e-04	6.69848e-04
2024/04/17	09:06:25	ok	ok	428.8860	60.360	0.051233	19.10	61.527	10.063	108196101.110858	13	428.9602	1.08830e-04	5.72602e-04
2024/04/17	09:11:25	ok	ok	428.8960	60.361	0.051233	19.18	61.527	10.113	112985489.328987	11	429.0174	1.06766e-04	6.23242e-04
2024/04/17	09:16:25	ok	ok	428.9020	60.361	0.051233	19.25	61.489	10.148	112787983.986788	13	428.9552	1.09359e-04	5.91105e-04
2024/04/17	09:21:25	ok	ok	428.8800	60.356	0.051233	19.24	61.495	10.141	111165416.392005	13	428.9391	1.09361e-04	5.91195e-04
2024/04/17	09:26:25	ok	ok	428.8920	60.360	0.051233	19.31	61.486	10.183	111675563.786932	13	428.9556	1.08774e-04	5.92311e-04
2024/04/17	09:31:25	ok	ok	428.8980	60.363	0.051233	19.41	61.450	10.236	112899769.026209	13	428.9752	1.08508e-04	5.69693e-04
2024/04/17	09:36:25	ok	ok	428.8780	60.355	0.051233	19.43	61.472	10.250	112777207.768667	14	429.0232	1.07279e-04	6.74736e-04
2024/04/17	09:41:25	ok	ok	428.8760	60.356	0.051233	19.48	61.512	10.290	113653793.660397	12	428.7972	1.13495e-04	9.37405e-04
2024/04/17	09:46:25	ok	ok	428.8760	60.354	0.051233	19.57	61.485	10.337	112221879.524365	13	428.9355	1.09372e-04	5.80867e-04
2024/04/17	09:51:25	ok	ok	428.8640	60.349	0.051233	19.58	61.517	10.351	112331471.785398	13	428.9544	1.08638e-04	5.61353e-04
2024/04/17	09:56:25	ok	ok	428.8780	60.356	0.051233	19.67	61.430	10.388	112398709.762660	13	428.9427	1.09114e-04	5.68070e-04
2024/04/17	10:01:25	ok	ok	428.8760	60.352	0.051233	19.72	61.486	10.432	110985786.298107	11	428.9975	1.06400e-04	6.17133e-04
2024/04/17	10:06:25	ok	ok	428.8620	60.351	0.051233	19.77	61.503	10.461	112111446.366405	11	429.0026	1.06161e-04	6.07371e-04
2024/04/17	10:11:25	ok	ok	428.8700	60.353	0.051233	19.81	61.521	10.490	109554366.675036	13	428.9121	1.09648e-04	5.78197e-04
2024/04/17	10:16:25	ok	ok	428.8500	60.346	0.051233	19.86	61.498	10.521	109156595.772157	13	428.9141	1.09197e-04	5.68699e-04
2024/04/17	10:21:25	ok	ok	428.8360	60.348	0.051233	19.91	61.526	10.552	112572909.817197	13	428.8914	1.09150e-04	5.68949e-04
2024/04/17	10:26:25	ok	ok	428.8420	60.342	0.051233	19.96	61.532	10.587	109802105.683466	11	428.9567	1.06676e-04	6.27264e-04
2024/04/17	10:31:25	ok	ok	428.8320	60.339	0.051233	19.99	61.576	10.613	109833040.338856	13	428.8850	1.08596e-04	6.10806e-04
2024/04/17	10:36:25	ok	ok	428.8300	60.339	0.051233	20.08	61.518	10.656	109599426.347709	11	428.9548	1.06160e-04	5.94927e-04
2024/04/17	10:41:25	ok	ok	428.8260	60.338	0.051233	20.11	61.503	10.672	109328409.996030	11	428.9485	1.06008e-04	6.21748e-04
2024/04/17	10:46:25	ok	ok	428.8020	60.338	0.051233	20.16	61.563	10.717	110403848.306444	11	428.9190	1.06262e-04	6.30010e-04
2024/04/17	10:51:25	ok	ok	428.8120	60.327	0.051233	20.25	61.544	10.766	109876023.911255	12	428.8052	1.15178e-04	5.88463e-04
2024/04/17	10:56:25	ok	ok	428.8080	60.336	0.051233	20.31	61.523	10.799	110336284.190996	13	428.8590	1.08690e-04	6.29489e-04
2024/04/17	11:01:25	--	ok	428.7920	60.325	0.051233	20.35	61.540	10.827	110688205.088120	11	428.9071	1.06303e-04	6.32558e-04
2024/04/17	11:01:31	ok	ok	429.0140	60.388	0.051243	20.35	61.486	10.818	112790760.949636	13	429.0837	1.08850e-04	5.97160e-04
2024/04/17	11:06:31	ok	ok	428.9780	60.379	0.051243	20.43	61.526	10.879	120241861.607987	13	429.0359	1.08984e-04	5.90420e-04
2024/04/17	11:11:31	ok	ok	428.9800	60.375	0.051243	20.50	61.540	10.927	116556460.402938	13	429.0412	1.08342e-04	5.80811e-04
2024/04/17	11:16:31	ok	ok	428.9660	60.374	0.051243	20.58	61.581	10.981	119764689.855199	11	429.0925	1.06056e-04	6.19803e-04
2024/04/17	11:21:31	ok	ok	428.9520	60.375	0.051243	20.66	61.514	11.023	119078940.268684	13	429.0157	1.08087e-04	5.97366e-04
2024/04/17	11:26:31	ok	ok	428.9400	60.366	0.051243	20.70	61.544	11.056	117529509.850245	11	429.0699	1.05727e-04	6.37081e-04
2024/04/17	11:31:31	ok	ok	428.9440	60.364	0.051243	20.79	61.526	11.106	118727501.626153	11	429.0761	1.05333e-04	6.22737e-04
2024/04/17	11:36:31	ok	ok	428.9260	60.361	0.051243	20.80	61.549	11.121	117213843.088195	13	428.9858	1.07418e-04	6.11542e-04
2024/04/17	11:41:31	ok	ok	428.9160	60.359	0.051243	20.89	61.514	11.168	119940112.449321	11	429.0421	1.05674e-04	6.21059e-04
2024/04/17	11:46:31	ok	ok	428.9020	60.356	0.051243	20.94	61.585	11.217	118630253.438649	13	428.9927	1.06459e-04	5.72546e-04
2024/04/17	11:51:31	ok	ok	428.9060	60.364	0.051243	21.00	61.585	11.256	120275487.789935	13	428.9796	1.06508e-04	5.83227e-04
2024/04/17	11:56:31	ok	ok	428.8820	60.348	0.051243	21.06	61.585	11.292	117306362.612866	11	429.0131	1.04917e-04	6.19816e-04
2024/04/17	12:01:31	ok	ok	428.8740	60.348	0.051243	21.14	61.610	11.353	120960459.675142	11	429.0024	1.04955e-04	6.22031e-04
2024/04/17	12:06:31	ok	ok	428.8580	60.341	0.051243	21.21	61.595	11.398	118387241.964499	11	428.9696	1.05142e-04	6.18616e-04
2024/04/17	12:11:31	ok	ok	428.8520	60.340	0.051243	21.28	61.587	11.442	119578012.250046	13	428.9232	1.07034e-04	5.90241e-04
2024/04/17	12:16:31	ok	ok	428.8440	60.336	0.051243	21.37	61.590	11.499	118077861.784680	13	428.8860	1.07929e-04	6.18803e-04
2024/04/17	12:21:31	ok	ok	428.8280	60.336	0.051243	21.41	61.590	11.528	118433317.749325	13	428.8907	1.07135e-04	6.00532e-04
2024/04/17	12:26:31	ok	ok	428.8080	60.326	0.051243	21.51	61.544	11.585	120923437.722294	13	428.6876	1.18892e-04	8.78860e-04
2024/04/17	12:31:31	ok	ok	428.8080	60.324	0.051243	21.60	61.613	11.657	118566962.297858	13	428.6754	1.18368e-04	8.81040e-04
2024/04/17	12:36:31	--	ok	428.7760	60.319	0.051243	21.64	61.669	11.697	118260672.571575	13	428.8232	1.07699e-04	5.84803e-04
2024/04/17	12:36:38	ok	ok	429.0440	60.391	0.051254	21.64	61.651	11.693	119225918.261054	12	429.0564	1.13982e-04	5.76345e-04
2024/04/17	12:41:37	ok	ok	428.9880	60.376	0.051254	21.74	61.637	11.758	117000458.155937	10	429.0550	1.10629e-04	6.10765e-04
2024/04/17	12:46:37	ok	ok	428.9680	60.370	0.051254	21.77	61.654	11.779	116646110.987170	12	428.9927	1.12722e-04	5.54677e-04
2024/04/17	12:51:37	ok	ok	428.9400	60.361	0.051254	21.87	61.660	11.847	118969751.910955	12	428.9464	1.13711e-04	5.78831e-04
2024/04/17	12:56:37	ok	ok	428.9300	60.359	0.051254	21.91	61.718	11.888	119274873.723229	12	428.9489	1.12358e-04	5.57493e-04
2024/04/17	13:01:37	ok	ok	428.9080	60.353	0.051254	21.98	61.691	11.930	119276819.880233	13	428.9499	1.07595e-04	5.98900e-04
2024/04/17	13:06:37	ok	ok	428.8860	60.345	0.051254	22.06	61.706	11.992	118974469.527412	12	428.8928	1.12524e-04	5.61632e-04
2024/04/17	13:11:37	ok	ok	428.8620	60.341	0.051254	22.12	61.756	12.042	119307140.839119	12	428.9171	1.10159e-04	5.57495e-04
2024/04/17	13:16:37	ok	ok	428.8420	60.332	0.051254	22.22	61.672	12.094	118668947.169793	13	428.7112	1.17407e-04	9.06245e-04
2024/04/17	13:21:37	ok	ok	428.8220	60.326	0.051254	22.26	61.720	12.133	116924843.967393	12	428.8222	1.12228e-04	5.79600e-04
2024/04/17	13:26:37	--	ok	428.7900	60.325	0.051254	22.35	61.724	12.194	117236057.081036	10	428.8297	1.10938e-04	6.26705e-04
2024/04/17	13:26:44	ok	ok	429.0300	60.387	0.051265	22.38	61.691	12.206	115866733.417877	11	429.1666	1.04719e-04	6.16007e-04
2024/04/17	13:31:43	ok	ok	428.9540	60.368	0.051265	22.42	61.636	12.225	118550512.471713	13	428.8521	1.16751e-04	8.73839e-04
2024/04/17	13:36:43	ok	ok	428.8260	60.334	0.051265	22.22	62.296	12.217	120051083.027467	14	428.7629	1.11023e-04	8.77276e-04
2024/04/17	13:41:43	--	ok	428.7360	60.310	0.051265	22.06	62.484	12.143	124934374.370594	10	428.7886	1.11427e-04	6.10726e-04
2024/04/17	13:41:50	ok	ok	429.0200	60.389	0.051279	22.08	62.475	12.153	114819079.969747	13	429.1210	1.06777e-04	5.78050e-04
2024/04/17	13:46:49	ok	ok	428.9360	60.375	0.051279	22.05	62.530	12.143	115858185.212249	12	428.8780	1.11244e-04	9.53593e-04
2024/04/17	13:51:49	ok	ok	428.8660	60.357	0.051279	22.04	62.489	12.125	121142076.962442	14	428.8410	1.09693e-04	8.91698e-04
2024/04/17	13:56:49	ok	ok	428.8320	60.341	0.051279	22.04	62.528	12.133	118156041.595657	13	428.9021	1.06929e-04	5.90137e-04
2024/04/17	14:01:49	--	ok	428.7580	60.329	0.051279	22.01	62.556	12.118	116411993.635253	14	428.7092	1.10637e-04	8.95966e-04
2024/04/17	14:01:56	ok	ok	429.0740	60.410	0.051292	22.09	62.498	12.168	116618408.226956	12	429.1057	1.12516e-04	5.78102e-04
2024/04/17	14:06:55	ok	ok	428.8420	60.352	0.051292	21.61	63.371	11.999	110552246.041526	12	428.8491	1.14054e-04	5.99149e-04
2024/04/17	14:11:55	--	ok	428.6860	60.309	0.051292	21.28	63.748	11.844	109159840.063013	11	428.8103	1.05036e-04	6.12415e-04
2024/04/17	14:12:02	ok	ok	429.0380	60.401	0.051308	21.27	63.746	11.834	110032325.764883	11	429.1717	1.05003e-04	6.23915e-04
2024/04/17	14:17:01	ok	ok	428.8880	60.373	0.051308	21.06	63.931	11.722	110169998.032743	11	429.0039	1.05861e-04	6.32086e-04
2024/04/17	14:22:01	--	ok	428.7740	60.346	0.051308	20.90	63.972	11.625	110916063.830172	14	429.0101	1.01877e-04	7.04979e-04
2024/04/17	14:22:07	ok	ok	429.0260	60.412	0.05132	20.91	63.957	11.631	109063094.199450	11	429.1395	1.05952e-04	6.51995e-04
2024/04/17	14:27:07	ok	ok	428.9120	60.393	0.05132	20.77	63.999	11.544	107856869.816991	11	429.0352	1.05303e-04	6.50275e-04
2024/04/17	14:32:07	ok	ok	428.8220	60.370	0.05132	20.66	64.059	11.479	110665719.924410	11	428.9177	1.06925e-04	6.85267e-04
2024/04/17	14:37:07	--	ok	428.7440	60.350	0.05132	20.54	64.089	11.407	109508805.507691	13	428.8152	1.07750e-04	6.28801e-04
2024/04/17	14:37:14	ok	ok	429.0360	60.428	0.051334	20.58	64.082	11.427	105119452.563791	11	429.1302	1.09137e-04	6.48337e-04
2024/04/17	14:42:13	ok	ok	428.9280	60.403	0.051334	20.49	64.036	11.360	110965666.070142	11	429.0605	1.05996e-04	6.38705e-04
2024/04/17	14:47:13	ok	ok	428.8560	60.388	0.051334	20.42	64.034	11.314	108699937.797451	13	428.9370	1.08229e-04	6.06261e-04
2024/04/17	14:52:13	--	ok	428.7840	60.367	0.051334	20.35	64.059	11.271	112088653.152054	13	428.8664	1.08468e-04	6.17185e-04
2024/04/17	14:52:19	ok	ok	429.0380	60.437	0.051345	20.35	64.021	11.264	110977461.282761	13	429.1158	1.08613e-04	6.07903e-04
2024/04/17	14:57:19	ok	ok	428.9580	60.409	0.051345	20.28	64.048	11.223	110466616.582307	13	429.0422	1.08254e-04	5.76616e-04
2024/04/17	15:02:19	ok	ok	428.8900	60.398	0.051345	20.23	64.094	11.203	109577366.654355	13	428.9752	1.08096e-04	5.87973e-04
2024/04/17	15:07:19	ok	ok	428.8380	60.382	0.051345	20.15	64.059	11.142	111992542.800052	13	428.9371	1.08297e-04	5.61106e-04
2024/04/17	15:12:19	--	ok	428.7740	60.368	0.051345	20.13	64.077	11.136	112415446.317399	13	428.8560	1.08719e-04	5.95851e-04
2024/04/17	15:12:25	ok	ok	429.0320	60.431	0.051356	20.11	64.085	11.120	110887816.419321	13	429.1233	1.08963e-04	5.91743e-04
2024/04/17	15:17:25	ok	ok	428.9520	60.411	0.051356	20.08	64.089	11.102	112096936.570464	14	428.9111	1.12579e-04	8.76875e-04
2024/04/17	15:22:25	ok	ok	428.9060	60.401	0.051356	20.01	64.068	11.053	111959595.600821	11	429.0357	1.06963e-04	6.15817e-04
2024/04/17	15:27:25	ok	ok	428.8560	60.392	0.051356	20.01	64.057	11.051	111537144.939166	11	429.0025	1.06118e-04	6.47602e-04
2024/04/17	15:32:25	ok	ok	428.8140	60.381	0.051356	19.93	64.067	11.005	114983558.863465	13	428.8955	1.08192e-04	6.02126e-04
2024/04/17	15:37:25	--	ok	428.7700	60.363	0.051356	19.91	64.031	10.981	113015612.879172	13	428.8443	1.09277e-04	5.70634e-04
2024/04/17	15:37:32	ok	ok	429.0180	60.427	0.051368	19.91	64.053	10.985	112128979.727600	13	429.1153	1.08938e-04	5.73918e-04
2024/04/17	15:42:31	ok	ok	428.9480	60.416	0.051368	19.85	64.002	10.939	114043097.753361	13	429.0387	1.09056e-04	5.78953e-04
2024/04/17	15:47:31	ok	ok	428.9060	60.407	0.051368	19.85	64.063	10.949	112645456.030933	13	429.0115	1.07879e-04	5.68276e-04
2024/04/17	15:52:31	ok	ok	428.8580	60.390	0.051368	19.81	64.045	10.920	113710152.611073	13	428.9551	1.08933e-04	5.70548e-04
2024/04/17	15:57:31	ok	ok	428.8180	60.379	0.051368	19.77	64.021	10.889	112972138.642367	13	428.9118	1.09452e-04	5.52948e-04
2024/04/17	16:02:31	--	ok	428.7820	60.369	0.051368	19.77	64.031	10.891	113618455.752274	13	428.8831	1.09132e-04	5.63117e-04
2024/04/17	16:02:38	ok	ok	429.0340	60.432	0.05138	19.79	64.004	10.903	110264353.385109	13	429.1325	1.08569e-04	5.70522e-04
2024/04/17	16:07:37	ok	ok	428.9800	60.423	0.05138	19.72	63.993	10.857	113457403.750619	13	429.0823	1.09071e-04	5.59670e-04
2024/04/17	16:12:37	ok	ok	428.9340	60.409	0.05138	19.67	63.984	10.820	112733438.315950	13	429.0387	1.07981e-04	5.50301e-04
2024/04/17	16:17:37	ok	ok	428.8860	60.404	0.05138	19.65	64.022	10.816	114395817.951232	13	428.9636	1.09271e-04	5.83234e-04
2024/04/17	16:22:37	ok	ok	428.8480	60.387	0.05138	19.61	63.984	10.783	112721210.352005	14	429.0097	1.06904e-04	6.81381e-04
2024/04/17	16:27:37	--	ok	428.7960	60.372	0.05138	19.58	64.012	10.770	112306670.174716	13	428.8866	1.08821e-04	5.70133e-04
2024/04/17	16:27:44	ok	ok	429.0240	60.429	0.05139	19.58	64.012	10.770	110814123.622884	13	429.1066	1.09667e-04	5.75566e-04
2024/04/17	16:32:43	ok	ok	428.9680	60.418	0.05139	19.53	64.044	10.740	110755822.787470	13	429.0783	1.07805e-04	5.81427e-04
2024/04/17	16:37:43	ok	ok	428.9260	60.406	0.05139	19.48	64.036	10.712	111980641.388389	12	429.0282	1.07929e-04	6.02992e-04
2024/04/17	16:42:43	ok	ok	428.8840	60.399	0.05139	19.47	64.045	10.705	113236156.176477	13	428.9603	1.09124e-04	5.75995e-04
2024/04/17	16:47:43	ok	ok	428.8280	60.380	0.05139	19.40	64.034	10.658	116173455.564683	13	428.9162	1.09304e-04	5.76731e-04
2024/04/17	16:52:43	--	ok	428.7920	60.372	0.05139	19.38	64.031	10.650	113217344.390478	13	428.8898	1.08451e-04	5.70093e-04
2024/04/17	16:52:50	ok	ok	429.0380	60.436	0.051401	19.40	64.002	10.653	112498814.028236	13	429.1443	1.08476e-04	5.65799e-04
2024/04/17	16:57:49	ok	ok	428.9640	60.417	0.051401	19.34	64.013	10.620	115819997.813858	14	428.9162	1.12689e-04	8.49028e-04
2024/04/17	17:02:49	ok	ok	428.9120	60.405	0.051401	19.27	64.022	10.576	116289049.249011	13	428.9903	1.09284e-04	5.89347e-04
2024/04/17	17:07:49	ok	ok	428.8860	60.394	0.051401	19.23	64.039	10.553	115251680.358503	13	428.9637	1.08820e-04	5.60783e-04
2024/04/17	17:12:49	ok	ok	428.8460	60.390	0.051401	19.24	63.977	10.551	117183349.751192	14	428.7982	1.13580e-04	8.63771e-04
2024/04/17	17:17:49	ok	ok	428.8120	60.376	0.051401	19.17	64.030	10.516	116522343.661087	13	428.9051	1.08176e-04	5.60480e-04
2024/04/17	17:22:49	--	ok	428.7600	60.363	0.051401	19.10	64.007	10.468	114546766.585215	13	428.8616	1.08243e-04	5.70229e-04
2024/04/17	17:22:56	ok	ok	429.0400	60.436	0.051413	19.14	64.002	10.494	108754908.144470	14	429.0078	1.12779e-04	8.78052e-04
2024/04/17	17:27:55	ok	ok	428.9740	60.419	0.051413	19.09	64.004	10.459	116371881.057162	13	429.0665	1.08842e-04	5.83276e-04
2024/04/17	17:32:55	ok	ok	428.9300	60.412	0.051413	19.06	63.980	10.437	118615006.210437	13	429.0234	1.08910e-04	5.61427e-04
2024/04/17	17:37:55	ok	ok	428.9060	60.402	0.051413	19.03	63.957	10.417	118376273.340119	13	428.9819	1.09400e-04	6.05879e-04
2024/04/17	17:42:55	ok	ok	428.8600	60.387	0.051413	18.97	63.967	10.385	116948270.870890	13	428.9351	1.09491e-04	5.88094e-04
2024/04/17	17:47:55	ok	ok	428.8280	60.381	0.051413	18.94	63.972	10.367	116922439.558262	13	428.8970	1.09583e-04	5.72349e-04
2024/04/17	17:52:55	--	ok	428.7920	60.374	0.051413	18.93	63.970	10.359	116669488.308337	13	428.8498	1.09886e-04	5.88018e-04
2024/04/17	17:53:01	ok	ok	429.0160	60.438	0.051423	18.93	63.940	10.354	106410505.108510	13	429.1319	1.09377e-04	5.69374e-04
2024/04/17	17:58:01	ok	ok	428.9580	60.417	0.051423	18.87	63.940	10.320	112021834.384438	13	429.0598	1.09351e-04	5.78396e-04
2024/04/17	18:03:01	ok	ok	428.9160	60.410	0.051423	18.82	63.952	10.286	111337963.686086	13	429.0236	1.08659e-04	5.86772e-04
2024/04/17	18:08:01	ok	ok	428.8680	60.402	0.051423	18.79	64.009	10.279	108413291.550315	13	428.9811	1.08950e-04	5.75146e-04
2024/04/17	18:13:01	ok	ok	428.8560	60.394	0.051423	18.76	63.975	10.256	111783687.860448	13	428.9259	1.09956e-04	5.89330e-04
2024/04/17	18:18:01	ok	ok	428.8040	60.380	0.051423	18.72	63.897	10.217	112736999.612352	13	428.9038	1.09381e-04	5.72965e-04
2024/04/17	18:23:01	--	ok	428.7780	60.372	0.051423	18.65	63.967	10.187	110230365.413244	13	428.8694	1.09551e-04	5.76080e-04
2024/04/17	18:23:07	ok	ok	429.0200	60.438	0.051435	18.66	63.926	10.188	104481972.072961	13	429.1375	1.09658e-04	5.65950e-04
2024/04/17	18:28:07	ok	ok	428.9660	60.426	0.051435	18.62	63.963	10.168	113375660.489739	11	429.4571	9.67236e-05	9.36340e-04
2024/04/17	18:33:07	ok	ok	428.9320	60.417	0.051435	18.56	63.963	10.133	113419946.983069	13	429.0197	1.09543e-04	5.95631e-04
2024/04/17	18:38:07	ok	ok	428.8900	60.405	0.051435	18.50	63.912	10.092	113523345.379913	11	429.3807	9.66190e-05	9.21836e-04
2024/04/17	18:43:07	ok	ok	428.8500	60.396	0.051435	18.46	63.989	10.078	114991934.565355	11	429.3414	9.65554e-05	9.50983e-04
2024/04/17	18:48:07	ok	ok	428.8120	60.382	0.051435	18.39	63.998	10.038	114383966.189917	13	429.1481	1.03084e-04	9.37181e-04
2024/04/17	18:53:07	--	ok	428.7780	60.372	0.051435	18.36	63.952	10.014	116113915.865657	13	428.8622	1.09912e-04	5.96253e-04
2024/04/17	18:53:14	ok	ok	429.0400	60.439	0.051446	18.35	63.961	10.007	117002336.985101	11	429.5168	9.71320e-05	9.27076e-04
2024/04/17	18:58:13	ok	ok	428.9940	60.423	0.051446	18.26	63.926	9.951	124683978.069406	13	429.2950	1.03549e-04	9.47842e-04
2024/04/17	19:03:13	ok	ok	428.9620	60.416	0.051446	18.25	63.944	9.946	123358829.473349	13	429.2575	1.03664e-04	9.36171e-04
2024/04/17	19:08:13	ok	ok	428.9200	60.401	0.051446	18.19	63.944	9.913	123972936.297707	14	429.0595	1.08743e-04	1.19263e-03
2024/04/17	19:13:13	ok	ok	428.8960	60.399	0.051446	18.18	63.943	9.903	124419742.962803	14	429.0274	1.08420e-04	1.19391e-03
2024/04/17	19:18:13	ok	ok	428.8280	60.384	0.051446	18.04	64.054	9.839	122088719.760005	13	429.1319	1.03676e-04	9.17772e-04
2024/04/17	19:23:13	--	ok	428.7940	60.373	0.051446	17.98	64.034	9.802	126086432.555544	11	429.2557	9.70395e-05	9.47858e-04
2024/04/17	19:23:20	ok	ok	429.0000	60.440	0.051457	18.00	63.986	9.804	105557995.086798	12	429.4342	1.00319e-04	9.24220e-04
2024/04/17	19:28:19	ok	ok	428.9560	60.418	0.051457	17.89	64.041	9.753	110517029.508749	11	429.4388	9.72012e-05	9.13687e-04
2024/04/17	19:33:19	ok	ok	428.9160	60.413	0.051457	17.85	63.963	9.717	112420262.456997	11	429.3858	9.74209e-05	9.39965e-04
2024/04/17	19:38:19	ok	ok	429.0680	60.444	0.051457	18.39	62.947	9.873	114127537.520518	13	429.3980	1.03284e-04	9.13014e-04
2024/04/17	19:43:19	ok	ok	429.1240	60.459	0.051457	18.66	62.713	9.995	111507086.428822	13	429.5903	9.88021e-05	9.33936e-04
2024/04/17	19:48:19	ok	ok	429.1540	60.460	0.051457	18.79	62.634	10.058	110373782.176263	11	429.6534	9.69220e-05	9.35131e-04
2024/04/17	19:53:19	ok	ok	429.1780	60.462	0.051457	18.97	62.539	10.153	109104978.081092	13	429.5192	1.02196e-04	9.36208e-04
2024/04/17	19:58:19	ok	ok	429.1840	60.465	0.051457	19.01	62.585	10.184	112726783.586128	13	429.5180	1.02716e-04	9.22889e-04
2024/04/17	20:03:19	ok	ok	429.1900	60.461	0.051457	19.07	62.556	10.215	115760848.794895	13	429.5289	1.03503e-04	9.28680e-04
2024/04/17	20:08:19	ok	ok	429.1900	60.457	0.051457	19.10	62.557	10.231	114249607.547843	13	429.5295	1.02400e-04	9.28969e-04
2024/04/17	20:13:19	ok	ok	429.1820	60.452	0.051457	19.14	62.515	10.250	115048759.322402	14	429.3595	1.07926e-04	7.20401e-04
2024/04/17	20:18:19	ok	ok	429.1760	60.449	0.051457	19.18	62.542	10.280	111588220.151742	13	429.5176	1.02511e-04	9.23858e-04
2024/04/17	20:23:19	ok	ok	429.1720	60.447	0.051457	19.20	62.535	10.287	113760831.916255	11	429.3357	1.06703e-04	6.02217e-04
2024/04/17	20:28:19	ok	ok	429.1380	60.441	0.051457	19.15	62.626	10.276	110659081.224458	14	429.3438	1.06636e-04	6.94099e-04
2024/04/17	20:33:19	ok	ok	429.1080	60.434	0.051457	19.13	62.707	10.273	113290444.511851	13	429.4439	1.03291e-04	9.29582e-04
2024/04/17	20:38:19	ok	ok	429.0720	60.423	0.051457	19.10	62.712	10.256	111180334.351711	13	429.1912	1.09356e-04	5.83682e-04
2024/04/17	20:43:19	ok	ok	429.0740	60.419	0.051457	19.10	62.599	10.238	112155168.591255	13	429.1846	1.09097e-04	5.86785e-04
2024/04/17	20:48:19	ok	ok	429.0720	60.427	0.051457	19.15	62.516	10.258	111642510.557832	13	429.2134	1.07651e-04	5.75221e-04
2024/04/17	20:53:19	ok	ok	429.0660	60.422	0.051457	19.18	62.470	10.268	112851146.244132	13	429.2036	1.08524e-04	5.75446e-04
2024/04/17	20:58:19	ok	ok	429.0460	60.416	0.051457	19.18	62.521	10.277	113614289.596940	11	429.2103	1.07271e-04	6.10417e-04
2024/04/17	21:03:19	ok	ok	429.0320	60.407	0.051457	19.21	62.525	10.293	112885528.568974	11	429.2077	1.06621e-04	6.02158e-04
2024/04/17	21:08:19	ok	ok	429.0200	60.407	0.051457	19.18	62.512	10.275	109643791.020196	14	429.2282	1.05935e-04	6.86496e-04
2024/04/17	21:13:19	ok	ok	429.0060	60.405	0.051457	19.23	62.547	10.307	112141804.229446	12	429.4305	9.93175e-05	8.56361e-04
2024/04/17	21:18:19	ok	ok	428.9940	60.398	0.051457	19.21	62.525	10.293	112608732.687073	13	429.1054	1.08713e-04	5.77304e-04
2024/04/17	21:23:19	ok	ok	428.9620	60.390	0.051457	19.20	62.502	10.282	111372451.129726	13	429.0831	1.08539e-04	5.88080e-04
2024/04/17	21:28:19	ok	ok	428.9480	60.390	0.051457	19.20	62.553	10.290	112118413.875116	13	429.0747	1.08694e-04	5.93791e-04
2024/04/17	21:33:19	ok	ok	428.9400	60.385	0.051457	19.20	62.515	10.284	112265051.417659	13	429.0540	1.08500e-04	5.82224e-04
2024/04/17	21:38:19	ok	ok	428.8780	60.365	0.051457	19.04	62.702	10.221	111764302.482870	13	429.0137	1.08339e-04	5.76895e-04
2024/04/17	21:43:19	ok	ok	428.8340	60.357	0.051457	19.01	62.708	10.204	111922974.343659	13	429.1618	1.01828e-04	7.32151e-04
2024/04/17	21:48:19	ok	ok	428.8080	60.350	0.051457	18.94	62.768	10.172	112477973.622144	12	429.0722	1.04291e-04	7.11872e-04
2024/04/17	21:53:19	--	ok	428.7980	60.354	0.051457	19.00	62.625	10.183	108728194.170530	14	428.9828	1.07588e-04	6.80541e-04
2024/04/17	21:53:26	ok	ok	429.0440	60.410	0.051468	19.01	62.626	10.191	115433313.949654	10	429.1488	1.13761e-04	5.83009e-04
2024/04/17	21:58:25	ok	ok	429.0280	60.406	0.051468	19.01	62.547	10.178	124776520.389191	11	429.1687	1.07211e-04	6.12761e-04
2024/04/17	22:03:25	ok	ok	429.0100	60.400	0.051468	19.01	62.567	10.181	125080659.733040	13	429.0976	1.09208e-04	5.81981e-04
2024/04/17	22:08:25	ok	ok	428.9820	60.384	0.051468	19.00	62.583	10.176	125430386.732427	13	429.0694	1.09085e-04	5.72771e-04
2024/04/17	22:13:25	ok	ok	428.9640	60.387	0.051468	19.03	62.599	10.196	123815970.385799	12	429.1995	1.05168e-04	7.35805e-04
2024/04/17	22:18:25	ok	ok	428.9400	60.376	0.051468	19.00	62.603	10.179	125679498.570218	12	429.1645	1.04924e-04	7.18365e-04
2024/04/17	22:23:25	ok	ok	428.9360	60.375	0.051468	19.01	62.557	10.180	123597524.376869	11	429.0697	1.06804e-04	6.20144e-04
2024/04/17	22:28:25	ok	ok	428.9120	60.373	0.051468	19.00	62.512	10.164	126220599.774390	12	429.1651	1.04017e-04	7.35249e-04
2024/04/17	22:33:25	ok	ok	428.8680	60.358	0.051468	18.99	62.510	10.156	126323865.259898	11	429.0239	1.06968e-04	6.17133e-04
2024/04/17	22:38:25	ok	ok	428.8340	60.350	0.051468	18.87	62.707	10.121	125931539.401811	13	428.9120	1.09971e-04	5.79390e-04
2024/04/17	22:43:25	--	ok	428.7980	60.339	0.051468	18.79	62.693	10.068	122826945.500983	11	428.9481	1.06690e-04	6.09482e-04
2024/04/17	22:43:31	ok	ok	429.0380	60.400	0.051478	18.83	62.629	10.083	112388975.141420	11	429.1963	1.06612e-04	6.21748e-04
2024/04/17	22:48:31	ok	ok	428.9800	60.386	0.051478	18.75	62.698	10.043	116621236.409606	12	429.4900	9.49983e-05	9.35194e-04
2024/04/17	22:53:31	ok	ok	428.9800	60.385	0.051478	18.79	62.571	10.048	119036118.808374	9	429.7070	8.65759e-05	8.93424e-04
2024/04/17	22:58:31	ok	ok	428.9660	60.384	0.051478	18.82	62.525	10.057	116973323.573305	12	429.4381	9.63958e-05	9.02747e-04
2024/04/17	23:03:31	ok	ok	428.9500	60.377	0.051478	18.83	62.519	10.065	117306551.165545	12	429.4567	9.49449e-05	9.19538e-04
2024/04/17	23:08:31	ok	ok	428.9340	60.371	0.051478	18.84	62.489	10.068	118152002.960518	11	429.0568	1.07223e-04	6.21795e-04
2024/04/17	23:13:31	ok	ok	428.9220	60.368	0.051478	18.83	62.498	10.062	119530311.898526	11	429.0541	1.06566e-04	6.28078e-04
2024/04/17	23:18:31	ok	ok	428.8960	60.356	0.051478	18.83	62.487	10.060	116399771.629721	11	429.0132	1.08124e-04	6.23160e-04
2024/04/17	23:23:31	ok	ok	428.8700	60.355	0.051478	18.83	62.478	10.058	116367518.098678	13	428.9571	1.08839e-04	5.92176e-04
2024/04/17	23:28:31	ok	ok	428.8560	60.350	0.051478	18.80	62.461	10.038	117076204.601380	11	428.9865	1.07507e-04	6.30455e-04
2024/04/17	23:33:31	ok	ok	428.8440	60.351	0.051478	18.80	62.493	10.043	115881330.964015	13	428.9232	1.09009e-04	5.69464e-04
2024/04/17	23:38:31	--	ok	428.7900	60.324	0.051478	18.68	62.585	9.984	113122700.242478	14	428.9472	1.07736e-04	7.02769e-04
2024/04/17	23:38:37	ok	ok	429.0140	60.394	0.051489	18.69	62.638	10.000	113083158.706789	13	429.0926	1.10361e-04	5.97307e-04
2024/04/17	23:43:37	ok	ok	428.9820	60.378	0.051489	18.65	62.640	9.975	123812768.647612	11	429.4903	9.68045e-05	9.71893e-04
2024/04/17	23:48:37	ok	ok	428.9340	60.370	0.051489	18.56	62.699	9.933	119258742.949364	11	429.3794	9.98907e-05	9.22365e-04
2024/04/17	23:53:37	ok	ok	428.9160	60.372	0.051489	18.55	62.617	9.912	121757219.573036	13	429.2367	1.02586e-04	9.34928e-04
2024/04/17	23:58:37	ok	ok	428.9200	60.368	0.051489	18.58	62.510	9.912	121095904.954199	13	429.2418	1.02772e-04	9.24435e-04
2024/04/18	00:03:37	ok	ok	428.9020	60.361	0.051489	18.60	62.452	9.920	120667358.513173	11	429.3628	9.68109e-05	9.15357e-04
2024/04/18	00:08:37	ok	ok	428.8800	60.354	0.051489	18.59	62.461	9.912	122404168.696983	12	429.3527	9.64097e-05	8.81157e-04
2024/04/18	00:13:37	ok	ok	428.8520	60.348	0.051489	18.56	62.516	9.904	122323738.843088	12	429.3887	9.51032e-05	9.09173e-04
2024/04/18	00:18:37	ok	ok	428.8400	60.341	0.051489	18.59	62.461	9.912	124022653.580190	12	429.3570	9.52306e-05	8.98697e-04
2024/04/18	00:23:37	ok	ok	428.8220	60.338	0.051489	18.55	62.464	9.888	124139859.274456	13	428.8955	1.09635e-04	5.92652e-04
2024/04/18	00:28:37	ok	ok	428.8000	60.335	0.051489	18.55	62.496	9.893	120171419.663932	11	429.2624	9.74787e-05	9.22287e-04
2024/04/18	00:33:37	--	ok	428.7500	60.320	0.051489	18.42	62.606	9.836	121163129.063920	13	428.8347	1.08957e-04	5.85081e-04
2024/04/18	00:33:43	ok	ok	428.9820	60.391	0.051502	18.43	62.629	9.848	117850354.821554	12	429.5508	9.42227e-05	9.15128e-04
2024/04/18	00:38:43	ok	ok	428.9580	60.376	0.051502	18.35	62.676	9.806	120600205.829270	14	429.0993	1.08749e-04	1.17481e-03
2024/04/18	00:43:43	ok	ok	428.9220	60.363	0.051502	18.26	62.725	9.764	119997332.665483	14	429.0983	1.07299e-04	1.17601e-03
2024/04/18	00:48:43	ok	ok	428.8980	60.357	0.051502	18.22	62.739	9.742	119260756.329457	14	429.0258	1.08753e-04	1.18563e-03
2024/04/18	00:53:43	ok	ok	428.8880	60.363	0.051502	18.29	62.547	9.753	119552125.033181	11	429.3470	9.69465e-05	9.25178e-04
2024/04/18	00:58:43	ok	ok	428.8660	60.351	0.051502	18.31	62.498	9.754	122689402.819544	14	429.0171	1.08679e-04	1.18081e-03
2024/04/18	01:03:43	ok	ok	428.8580	60.346	0.051502	18.29	62.487	9.744	120606932.631853	12	429.0703	1.06130e-04	1.26500e-03
2024/04/18	01:08:43	ok	ok	428.8440	60.344	0.051502	18.25	62.489	9.720	119338891.560405	13	429.1661	1.02620e-04	9.06226e-04
2024/04/18	01:13:43	ok	ok	428.8160	60.339	0.051502	18.25	62.489	9.720	118646227.829970	11	429.2714	9.75778e-05	8.97865e-04
2024/04/18	01:18:43	ok	ok	428.8120	60.332	0.051502	18.25	62.480	9.718	122019139.194381	12	429.3188	9.63026e-05	9.21210e-04
2024/04/18	01:23:43	--	ok	428.7920	60.326	0.051502	18.25	62.489	9.720	122284540.918425	13	429.1010	1.02897e-04	9.01731e-04
2024/04/18	01:23:50	ok	ok	429.0100	60.392	0.051512	18.25	62.470	9.717	100467063.564619	13	429.3387	1.03686e-04	9.18567e-04
2024/04/18	01:28:49	ok	ok	428.9580	60.378	0.051512	18.12	62.593	9.662	106377284.673295	12	429.4800	9.55360e-05	9.27961e-04
2024/04/18	01:33:49	ok	ok	428.9060	60.358	0.051512	18.02	62.667	9.617	105075888.719966	15	429.2317	1.02845e-04	1.23268e-03
2024/04/18	01:38:49	ok	ok	428.8640	60.357	0.051512	17.98	62.661	9.592	106546580.543137	11	429.0809	1.05095e-04	4.44829e-04
2024/04/18	01:43:49	ok	ok	428.8460	60.348	0.051512	17.94	62.644	9.566	107830591.605026	14	429.1019	1.03944e-04	1.20393e-03
2024/04/18	01:48:49	ok	ok	428.8200	60.341	0.051512	17.95	62.535	9.557	107830667.134081	13	429.1449	1.03565e-04	9.06984e-04
2024/04/18	01:53:49	ok	ok	428.8180	60.341	0.051512	17.95	62.496	9.551	107604581.515293	13	429.2748	9.86110e-05	9.25738e-04
2024/04/18	01:58:49	ok	ok	428.8100	60.335	0.051512	17.98	62.388	9.550	109245646.981245	14	428.9615	1.08661e-04	1.17197e-03
2024/04/18	02:03:49	--	ok	428.7980	60.329	0.051512	17.98	62.420	9.555	107550831.747233	11	429.2504	9.80057e-05	9.20464e-04
2024/04/18	02:03:56	ok	ok	428.9940	60.387	0.051522	18.01	62.434	9.574	106497663.801355	12	429.4204	1.01380e-04	8.74006e-04
2024/04/18	02:08:55	ok	ok	429.0720	60.405	0.051522	18.32	61.752	9.645	113851034.097852	11	429.5452	9.77688e-05	9.24013e-04
2024/04/18	02:13:55	ok	ok	429.1120	60.410	0.051522	18.45	61.692	9.709	113399481.375600	13	429.4371	1.03464e-04	9.10524e-04
2024/04/18	02:18:55	ok	ok	429.1220	60.415	0.051522	18.50	61.682	9.739	112181242.991799	14	429.2907	1.08149e-04	1.17922e-03
2024/04/18	02:23:55	ok	ok	429.1080	60.406	0.051522	18.49	61.869	9.761	108600042.400983	13	429.4318	1.03482e-04	9.05991e-04
2024/04/18	02:28:55	ok	ok	429.0940	60.402	0.051522	18.48	61.929	9.763	111187302.651956	12	429.6039	9.62819e-05	9.23713e-04
2024/04/18	02:33:55	ok	ok	429.0740	60.398	0.051522	18.46	61.967	9.760	111770383.145232	13	429.4011	1.02951e-04	9.13605e-04
2024/04/18	02:38:55	ok	ok	429.0740	60.398	0.051522	18.48	61.938	9.764	114722097.835688	14	429.2338	1.08166e-04	1.17759e-03
2024/04/18	02:43:55	ok	ok	429.0540	60.390	0.051522	18.49	61.880	9.763	109843711.022349	11	429.5333	9.63571e-05	9.19777e-04
2024/04/18	02:48:55	ok	ok	429.0400	60.385	0.051522	18.46	61.888	9.747	113981424.514152	13	429.3581	1.03209e-04	9.26554e-04
2024/04/18	02:53:55	ok	ok	429.0740	60.393	0.051522	18.60	61.636	9.791	109851658.537325	13	429.4019	1.03071e-04	9.15132e-04
2024/04/18	02:58:55	ok	ok	429.0620	60.387	0.051522	18.63	61.669	9.813	111939610.160739	13	429.3822	1.03259e-04	9.26934e-04
2024/04/18	03:03:55	ok	ok	429.0540	60.384	0.051522	18.65	61.669	9.821	112773048.553770	13	429.3830	1.03272e-04	9.29889e-04
2024/04/18	03:08:55	ok	ok	429.0640	60.394	0.051522	18.66	61.645	9.825	112163475.519769	13	429.3809	1.02984e-04	9.12907e-04
2024/04/18	03:13:55	ok	ok	429.0540	60.388	0.051522	18.72	61.640	9.857	110157405.751720	14	429.3391	1.03889e-04	1.24301e-03
2024/04/18	03:18:55	ok	ok	429.0340	60.381	0.051522	18.68	61.715	9.845	112931588.875317	13	429.3756	1.02733e-04	9.17080e-04
2024/04/18	03:23:55	ok	ok	428.9840	60.371	0.051522	18.58	61.883	9.813	109296910.100396	13	429.3152	1.02671e-04	9.18155e-04
2024/04/18	03:28:55	ok	ok	428.9200	60.355	0.051522	18.39	62.177	9.753	109147613.110296	12	429.4644	9.50662e-05	9.35549e-04
2024/04/18	03:33:55	ok	ok	428.8200	60.325	0.051522	18.12	62.533	9.653	111450574.140577	14	428.9861	1.08035e-04	1.17203e-03
2024/04/18	03:38:55	--	ok	428.7560	60.316	0.051522	17.97	62.599	9.575	112525818.930586	14	428.9432	1.07338e-04	1.16033e-03
2024/04/18	03:39:01	ok	ok	429.0340	60.396	0.051535	17.98	62.571	9.578	104986033.985567	12	429.5766	9.59001e-05	8.75945e-04
2024/04/18	03:44:01	ok	ok	428.9520	60.376	0.051535	17.86	62.574	9.513	105532927.561929	14	429.1368	1.08632e-04	1.15523e-03
2024/04/18	03:49:01	ok	ok	428.8980	60.364	0.051535	17.75	62.588	9.452	108642994.248033	12	429.3193	1.00293e-04	8.93233e-04
2024/04/18	03:54:01	ok	ok	428.8960	60.362	0.051535	17.77	62.428	9.435	107241385.193189	10	429.1574	1.04613e-04	4.34624e-04
2024/04/18	03:59:01	ok	ok	428.8820	60.356	0.051535	17.78	62.370	9.434	107779866.074735	13	429.2021	1.03949e-04	9.14109e-04
2024/04/18	04:04:01	ok	ok	428.8520	60.347	0.051535	17.72	62.409	9.409	105801436.021640	12	429.3805	9.62082e-05	8.81394e-04
2024/04/18	04:09:01	ok	ok	428.9380	60.366	0.051535	18.04	61.752	9.486	106285437.840451	13	429.2668	1.03591e-04	9.01169e-04
2024/04/18	04:14:01	ok	ok	428.9520	60.370	0.051535	18.18	61.663	9.550	105187018.036528	11	429.4274	9.81288e-05	9.23794e-04
2024/04/18	04:19:01	ok	ok	428.9660	60.366	0.051535	18.24	61.610	9.575	107608607.396974	14	429.1453	1.08396e-04	1.18825e-03
2024/04/18	04:24:01	ok	ok	428.9580	60.364	0.051535	18.18	61.723	9.560	104316945.034554	12	429.4617	9.61966e-05	9.06969e-04
2024/04/18	04:29:01	ok	ok	428.9260	60.359	0.051535	18.15	61.830	9.561	107340525.994219	13	429.2586	1.03417e-04	9.08942e-04
2024/04/18	04:34:01	ok	ok	428.8120	60.325	0.051535	17.84	62.460	9.481	106949149.040113	13	429.1291	1.03508e-04	9.21543e-04
2024/04/18	04:39:01	--	ok	428.7620	60.316	0.051535	17.65	62.489	9.382	104686595.030088	14	428.9271	1.09099e-04	1.17107e-03
2024/04/18	04:39:07	ok	ok	428.9980	60.390	0.051547	17.68	62.484	9.396	107478318.835726	11	429.5035	9.77219e-05	9.07657e-04
2024/04/18	04:44:07	ok	ok	428.9560	60.370	0.051547	17.56	62.515	9.331	115663827.466888	13	429.2787	1.03646e-04	8.81766e-04
2024/04/18	04:49:07	ok	ok	428.9420	60.370	0.051547	17.58	62.409	9.330	112722554.038196	14	429.1179	1.08467e-04	1.16251e-03
2024/04/18	04:54:07	ok	ok	428.9220	60.362	0.051547	17.54	62.342	9.298	113780154.404171	11	429.4303	1.00026e-04	9.52822e-04
2024/04/18	04:59:07	ok	ok	428.9060	60.354	0.051547	17.51	62.368	9.285	115658742.906848	12	429.4444	9.49581e-05	8.96382e-04
2024/04/18	05:04:07	ok	ok	428.8800	60.352	0.051547	17.47	62.322	9.255	113819948.155168	11	429.3443	9.77592e-05	9.10084e-04
2024/04/18	05:09:07	ok	ok	428.9560	60.369	0.051547	17.78	61.704	9.334	112923812.696460	13	429.2918	1.03342e-04	9.04143e-04
2024/04/18	05:14:07	ok	ok	428.9880	60.373	0.051547	17.91	61.592	9.389	114025262.475859	13	429.3053	1.03594e-04	8.94392e-04
2024/04/18	05:19:07	ok	ok	428.8540	60.333	0.051547	17.54	62.342	9.298	115812861.174080	13	429.1829	1.04195e-04	8.79378e-04
2024/04/18	05:24:07	--	ok	428.7980	60.321	0.051547	17.40	62.432	9.233	111031226.595529	13	429.1206	1.03478e-04	8.93045e-04
2024/04/18	05:24:14	ok	ok	429.0560	60.393	0.051558	17.43	62.466	9.252	106535912.579880	12	429.5891	9.53287e-05	8.87024e-04
2024/04/18	05:29:13	ok	ok	428.9920	60.371	0.051558	17.31	62.478	9.192	106449986.208311	12	429.4725	9.70429e-05	8.67712e-04
2024/04/18	05:34:13	ok	ok	428.9440	60.364	0.051558	17.20	62.452	9.126	111315938.270963	15	429.1583	1.07841e-04	1.20247e-03
2024/04/18	05:39:13	ok	ok	428.9040	60.357	0.051558	17.14	62.493	9.101	110202286.601670	13	429.2246	1.03334e-04	8.93855e-04
2024/04/18	05:44:13	ok	ok	428.8680	60.341	0.051558	17.07	62.441	9.055	106932860.937444	13	428.9563	1.17079e-04	1.17374e-03
2024/04/18	05:49:13	ok	ok	428.8780	60.346	0.051558	17.13	62.332	9.069	110533223.116569	11	429.3309	9.85974e-05	8.90153e-04
2024/04/18	05:54:13	ok	ok	428.8640	60.338	0.051558	17.13	62.272	9.060	108701308.760016	15	429.0721	1.07682e-04	1.18083e-03
2024/04/18	05:59:13	ok	ok	428.8620	60.338	0.051558	17.16	62.232	9.071	109417929.894602	13	429.1564	1.04198e-04	9.04356e-04
2024/04/18	06:04:13	ok	ok	428.8520	60.334	0.051558	17.17	62.187	9.071	109372776.076503	13	429.3861	9.56827e-05	9.11872e-04
2024/04/18	06:09:13	ok	ok	428.9480	60.361	0.051558	17.50	61.540	9.154	107125555.211925	14	429.0802	1.09593e-04	1.16599e-03
2024/04/18	06:14:13	ok	ok	428.9800	60.362	0.051558	17.65	61.453	9.226	107297621.893184	13	429.2706	1.04200e-04	9.07051e-04
2024/04/18	06:19:13	ok	ok	428.9980	60.371	0.051558	17.70	61.489	9.255	107378820.789230	13	429.2986	1.03698e-04	8.96787e-04
2024/04/18	06:24:13	ok	ok	428.9560	60.353	0.051558	17.60	61.819	9.250	108523413.372466	11	429.4010	9.77706e-05	9.00621e-04
2024/04/18	06:29:13	ok	ok	428.8700	60.327	0.051558	17.34	62.182	9.165	107383203.224790	12	429.3606	9.66239e-05	8.69435e-04
2024/04/18	06:34:13	ok	ok	428.8100	60.321	0.051558	17.21	62.274	9.107	108817641.753931	11	429.2548	9.85970e-05	9.03880e-04
2024/04/18	06:39:13	--	ok	428.7840	60.309	0.051558	17.14	62.274	9.069	110094698.580484	15	428.9935	1.08255e-04	1.19551e-03
2024/04/18	06:39:20	ok	ok	429.0180	60.377	0.051569	17.16	62.254	9.074	103888487.851264	14	429.1782	1.09566e-04	1.15589e-03
2024/04/18	06:44:19	ok	ok	428.9940	60.373	0.051569	17.17	62.104	9.059	106089935.214593	14	429.2372	1.04898e-04	1.18333e-03
2024/04/18	06:49:19	ok	ok	428.9900	60.371	0.051569	17.18	62.068	9.061	108561024.043650	14	429.1460	1.15190e-04	1.21201e-03
2024/04/18	06:54:19	ok	ok	428.9780	60.369	0.051569	17.17	62.075	9.055	108969819.670974	14	429.1268	1.09107e-04	1.15837e-03
2024/04/18	06:59:19	ok	ok	428.9680	60.360	0.051569	17.18	62.008	9.052	107974409.529322	13	429.2622	1.04215e-04	9.15438e-04
2024/04/18	07:04:19	ok	ok	428.9580	60.357	0.051569	17.17	61.975	9.040	107748748.474066	11	429.0482	1.15178e-04	4.18801e-04
2024/04/18	07:09:19	ok	ok	429.0720	60.394	0.051569	17.57	61.299	9.156	106505146.146597	11	429.5331	9.66589e-05	8.89135e-04
2024/04/18	07:14:19	ok	ok	429.0880	60.390	0.051569	17.65	61.292	9.202	107292075.195375	14	429.2271	1.08964e-04	1.17061e-03
2024/04/18	07:19:19	ok	ok	429.1340	60.398	0.051569	17.78	61.169	9.253	104465599.736526	12	429.6448	9.61430e-05	9.25230e-04
2024/04/18	07:24:19	ok	ok	429.1440	60.399	0.051569	17.85	61.260	9.306	107113790.407820	15	429.3291	1.08378e-04	1.18548e-03
2024/04/18	07:29:19	ok	ok	429.1600	60.399	0.051569	17.92	61.270	9.348	105884415.642484	14	429.2910	1.08804e-04	1.16303e-03
2024/04/18	07:34:19	ok	ok	429.1640	60.400	0.051569	17.95	61.234	9.359	105009571.625731	13	429.4496	1.03968e-04	8.92240e-04
2024/04/18	07:39:19	--	ok	429.3320	60.441	0.051569	18.62	60.615	9.636	107634060.057919	13	429.6293	1.03726e-04	9.09801e-04
2024/04/18	07:39:26	ok	ok	428.9720	60.358	0.051552	18.62	60.575	9.630	110793768.037682	14	428.9540	1.13752e-04	8.50657e-04
2024/04/18	07:44:25	ok	ok	429.1060	60.375	0.051552	19.03	60.383	9.835	104083274.896664	13	429.4250	1.03068e-04	9.13897e-04
2024/04/18	07:49:25	ok	ok	429.1780	60.389	0.051552	19.27	60.386	9.976	102968788.823160	12	429.1302	1.13814e-04	9.36029e-04
2024/04/18	07:54:25	--	ok	429.2500	60.406	0.051552	19.47	60.304	10.080	102544270.842011	13	429.3604	1.08191e-04	5.79446e-04
2024/04/18	07:54:32	ok	ok	428.9440	60.333	0.051539	19.47	60.374	10.092	109153228.082066	13	429.0680	1.08736e-04	5.78159e-04
2024/04/18	07:59:31	ok	ok	429.0580	60.349	0.051539	19.69	60.255	10.205	109347301.936551	12	429.1633	1.08330e-04	5.97464e-04
2024/04/18	08:04:31	ok	ok	429.1020	60.357	0.051539	19.81	60.291	10.280	108795683.185501	13	429.1866	1.08426e-04	5.69105e-04
2024/04/18	08:09:31	ok	ok	429.1520	60.368	0.051539	19.99	60.340	10.400	111649503.139808	13	429.2438	1.07966e-04	5.57524e-04
2024/04/18	08:14:31	ok	ok	429.1680	60.372	0.051539	20.07	60.359	10.447	111050191.611983	11	429.2681	1.07548e-04	6.18694e-04
2024/04/18	08:19:31	--	ok	429.2100	60.379	0.051539	20.21	60.378	10.537	105586270.029635	13	429.2737	1.09069e-04	5.70674e-04
2024/04/18	08:19:38	ok	ok	428.9500	60.313	0.051528	20.21	60.378	10.537	103414006.540484	13	429.0473	1.08226e-04	5.91077e-04
2024/04/18	08:24:37	ok	ok	428.9940	60.325	0.051528	20.32	60.304	10.594	101377425.474238	14	429.1568	1.06983e-04	6.75941e-04
2024/04/18	08:29:37	ok	ok	428.9940	60.326	0.051528	20.39	60.418	10.657	99141051.917135	11	429.0963	1.09052e-04	6.09653e-04
2024/04/18	08:34:37	ok	ok	429.0140	60.331	0.051528	20.47	60.433	10.713	100328217.621646	12	429.2214	1.04994e-04	7.00249e-04
2024/04/18	08:39:37	ok	ok	429.0060	60.326	0.051528	20.54	60.519	10.771	100716787.913673	11	429.1255	1.07237e-04	6.08720e-04
2024/04/18	08:44:37	ok	ok	429.0200	60.333	0.051528	20.60	60.528	10.811	99602520.934084	11	429.1380	1.07663e-04	5.94393e-04
2024/04/18	08:49:37	ok	ok	429.0360	60.330	0.051528	20.74	60.542	10.901	101083989.888672	13	429.0446	1.11742e-04	1.02322e-03
2024/04/18	08:54:37	ok	ok	429.0800	60.336	0.051528	20.84	60.468	10.951	105210974.449179	11	429.2018	1.05754e-04	6.23285e-04
2024/04/18	08:59:37	ok	ok	429.1100	60.343	0.051528	20.97	60.510	11.040	105713859.069337	14	429.3220	1.03069e-04	6.97145e-04
2024/04/18	09:04:37	ok	ok	429.1400	60.350	0.051528	21.13	60.436	11.128	103731779.578776	12	429.2479	1.06177e-04	6.01365e-04
2024/04/18	09:09:37	ok	ok	429.1640	60.360	0.051528	21.24	60.465	11.208	105306700.581801	13	429.2168	1.07517e-04	6.05775e-04
2024/04/18	09:14:37	ok	ok	428.9040	60.280	0.051528	20.89	61.564	11.177	128054556.497411	15	428.8850	1.10688e-04	9.50999e-04
2024/04/18	09:19:37	--	ok	428.6060	60.190	0.051528	18.31	52.952	8.264	109726635.149610	2	428.9402	1.18288e-04	1.68931e-15
2024/04/18	09:19:44	ok	ok	428.9640	60.307	0.051547	18.43	53.066	8.345	95235754.781433	13	429.0834	1.08556e-04	5.71667e-04
2024/04/18	09:24:44	--	ok	429.5380	60.468	0.051547	20.86	53.718	9.738	103968657.253580	13	429.7255	1.08692e-04	6.59586e-04
2024/04/18	09:24:51	ok	ok	428.9760	60.326	0.05152	20.87	53.741	9.749	101962259.242042	14	429.1293	1.06232e-04	6.91120e-04
2024/04/18	09:29:50	ok	ok	429.1280	60.356	0.05152	21.20	55.572	10.275	100805681.692598	12	429.1483	1.14131e-04	5.85979e-04
2024/04/18	09:34:50	--	ok	429.2080	60.371	0.05152	21.41	56.605	10.595	101638206.653345	15	429.1923	1.10100e-04	9.43677e-04
2024/04/18	09:34:57	ok	ok	428.9340	60.295	0.051509	21.45	56.538	10.608	99215776.261893	14	428.8986	1.18036e-04	1.00862e-03
2024/04/18	09:39:56	ok	ok	428.9480	60.303	0.051509	21.51	57.307	10.788	98303708.477627	12	428.8864	1.11643e-04	9.33744e-04
2024/04/18	09:44:56	ok	ok	428.9920	60.311	0.051509	21.70	57.728	10.985	96911895.609999	12	428.9299	1.17935e-04	1.04620e-03
2024/04/18	09:49:56	ok	ok	428.9860	60.312	0.051509	21.81	58.106	11.129	95604565.403664	14	428.9321	1.10863e-04	8.78898e-04
2024/04/18	09:54:56	ok	ok	429.0120	60.310	0.051509	21.94	58.344	11.257	103838228.415325	13	428.8979	1.18068e-04	8.65349e-04
2024/04/18	09:59:56	ok	ok	429.0400	60.310	0.051509	22.05	58.570	11.374	103680906.001215	12	428.9490	1.17867e-04	1.02367e-03
2024/04/18	10:04:56	ok	ok	429.0200	60.303	0.051509	22.12	58.703	11.447	101910538.287380	14	428.9417	1.17306e-04	9.51976e-04
2024/04/18	10:09:56	ok	ok	429.0600	60.317	0.051509	22.25	58.930	11.576	102760608.195394	14	428.9882	1.16294e-04	9.49957e-04
2024/04/18	10:14:56	ok	ok	429.0420	60.310	0.051509	22.34	59.033	11.653	101814141.968718	13	428.9143	1.17361e-04	8.79759e-04
2024/04/18	10:19:56	ok	ok	429.0520	60.309	0.051509	22.42	59.179	11.738	101669948.447098	13	428.9893	1.13865e-04	9.26708e-04
2024/04/18	10:24:56	ok	ok	428.9420	60.278	0.051509	22.08	59.896	11.651	101602248.935171	13	428.7926	1.18175e-04	8.69500e-04
2024/04/18	10:29:56	ok	ok	428.8200	60.257	0.051509	21.82	60.209	11.540	102436607.472540	13	428.6842	1.17805e-04	8.78669e-04
2024/04/18	10:34:56	--	ok	428.7380	60.240	0.051509	21.68	60.359	11.475	104052841.353207	12	428.7807	1.11506e-04	5.65432e-04
2024/04/18	10:35:03	ok	ok	429.0420	60.322	0.051522	21.71	60.386	11.499	104481219.394928	13	429.1385	1.10540e-04	6.45169e-04
2024/04/18	10:40:02	ok	ok	428.9680	60.304	0.051522	21.62	60.473	11.459	102894485.359391	13	428.8462	1.17171e-04	8.82864e-04
2024/04/18	10:45:02	ok	ok	428.9200	60.296	0.051522	21.60	60.539	11.454	103349190.324923	13	428.8170	1.12219e-04	9.01547e-04
2024/04/18	10:50:02	ok	ok	428.8720	60.285	0.051522	21.57	60.584	11.442	104824043.355349	11	428.6833	1.21466e-04	9.42809e-04
2024/04/18	10:55:02	ok	ok	428.8340	60.279	0.051522	21.57	60.594	11.443	101249128.404874	14	428.9511	1.10752e-04	1.16057e-03
2024/04/18	11:00:02	ok	ok	428.8040	60.268	0.051522	21.54	60.621	11.431	104221126.498605	13	428.6453	1.18739e-04	8.96709e-04
2024/04/18	11:05:02	--	ok	428.7720	60.261	0.051522	21.54	60.671	11.440	105253127.861563	12	428.9986	1.06771e-04	8.49794e-04
2024/04/18	11:05:09	ok	ok	429.0120	60.336	0.051534	21.55	60.684	11.452	102627020.153526	10	429.0858	1.11885e-04	6.15312e-04
2024/04/18	11:10:08	ok	ok	428.9680	60.321	0.051534	21.57	60.726	11.468	102066419.122121	12	428.9742	1.14047e-04	5.67167e-04
2024/04/18	11:15:08	ok	ok	428.9380	60.315	0.051534	21.61	60.725	11.498	102543658.169345	12	428.9845	1.12928e-04	5.68235e-04
2024/04/18	11:20:08	ok	ok	428.9140	60.312	0.051534	21.61	60.766	11.506	101747435.170142	13	428.8088	1.17972e-04	8.73388e-04
2024/04/18	11:25:08	ok	ok	428.8980	60.304	0.051534	21.67	60.775	11.545	102819859.803180	11	428.7557	1.19774e-04	9.28460e-04
2024/04/18	11:30:08	ok	ok	428.8840	60.300	0.051534	21.72	60.786	11.585	103551691.051869	12	429.1227	1.07097e-04	8.60790e-04
2024/04/18	11:35:08	ok	ok	428.8460	60.290	0.051534	21.75	60.832	11.613	105096008.662393	13	428.9620	1.11796e-04	1.08392e-03
2024/04/18	11:40:08	ok	ok	428.8460	60.289	0.051534	21.80	60.830	11.641	103331630.269964	13	428.7258	1.18379e-04	8.47409e-04
2024/04/18	11:45:08	ok	ok	428.8260	60.286	0.051534	21.87	60.850	11.692	104868480.237775	14	428.9458	1.06531e-04	1.12718e-03
2024/04/18	11:50:08	--	ok	428.7940	60.282	0.051534	21.84	60.858	11.675	106967071.949717	12	429.0454	1.06452e-04	8.59462e-04
2024/04/18	11:50:15	ok	ok	429.0360	60.341	0.051545	21.89	60.899	11.721	101199797.522965	13	429.1319	1.12713e-04	6.54323e-04
2024/04/18	11:55:14	ok	ok	429.0180	60.335	0.051545	21.98	60.871	11.772	98216340.427403	12	429.0414	1.13855e-04	5.63255e-04
2024/04/18	12:00:14	ok	ok	428.9820	60.328	0.051545	22.04	60.809	11.799	103113171.903213	12	429.0165	1.13463e-04	5.67270e-04
2024/04/18	12:05:14	ok	ok	428.9600	60.327	0.051545	22.09	60.882	11.854	102281637.872321	13	429.0407	1.12782e-04	1.14545e-03
2024/04/18	12:10:14	ok	ok	428.9540	60.318	0.051545	22.14	60.899	11.886	100180446.014755	13	429.0419	1.11850e-04	1.16653e-03
2024/04/18	12:15:14	ok	ok	428.9300	60.312	0.051545	22.18	60.876	11.909	99801086.931873	15	429.0923	1.06292e-04	1.13270e-03
2024/04/18	12:20:14	ok	ok	428.9220	60.311	0.051545	22.24	60.855	11.945	101905620.366122	10	429.3120	9.95135e-05	8.79681e-04
2024/04/18	12:25:14	ok	ok	428.8060	60.282	0.051545	22.02	61.422	11.907	103118071.348119	13	428.9013	1.12145e-04	1.15931e-03
2024/04/18	12:30:14	--	ok	428.7460	60.272	0.051545	21.92	61.558	11.866	103861725.833466	11	429.1760	9.76705e-05	8.54346e-04
2024/04/18	12:30:21	ok	ok	429.0440	60.347	0.051558	21.95	61.521	11.879	101585602.285804	13	429.1084	1.13882e-04	6.65565e-04
2024/04/18	12:35:20	ok	ok	428.9640	60.324	0.051558	21.85	61.576	11.822	102189868.254465	14	428.8938	1.11064e-04	8.91737e-04
2024/04/18	12:40:20	ok	ok	428.9260	60.312	0.051558	21.84	61.573	11.813	102289951.856668	13	428.9986	1.12328e-04	1.14640e-03
2024/04/18	12:45:20	ok	ok	428.8740	60.306	0.051558	21.85	61.596	11.826	104249485.903857	12	429.1009	1.07339e-04	8.61275e-04
2024/04/18	12:50:20	ok	ok	428.8400	60.297	0.051558	21.85	61.627	11.832	103455014.886159	12	429.0822	1.06528e-04	8.51865e-04
2024/04/18	12:55:20	ok	ok	428.8140	60.293	0.051558	21.85	61.544	11.816	106143121.040030	13	428.8732	1.13119e-04	1.15400e-03
2024/04/18	13:00:20	--	ok	428.7880	60.286	0.051558	21.88	61.581	11.841	104180115.066215	12	429.0406	1.05869e-04	8.43755e-04
2024/04/18	13:00:27	ok	ok	429.0160	60.348	0.051569	21.87	61.555	11.827	105243875.490884	12	429.0658	1.12997e-04	6.23479e-04
2024/04/18	13:05:26	ok	ok	428.9760	60.335	0.051569	21.92	61.599	11.874	102862639.548574	12	429.4402	9.40111e-05	8.44503e-04
2024/04/18	13:10:26	ok	ok	428.9500	60.325	0.051569	21.89	61.604	11.857	104552986.279269	13	429.0177	1.12439e-04	1.15520e-03
2024/04/18	13:15:26	ok	ok	428.9220	60.313	0.051569	21.95	61.624	11.899	106825793.537176	12	429.1611	1.06169e-04	8.58850e-04
2024/04/18	13:20:26	ok	ok	428.8840	60.309	0.051569	21.96	61.627	11.909	105969092.476961	11	429.3022	9.77657e-05	8.54129e-04
2024/04/18	13:25:26	ok	ok	428.8580	60.300	0.051569	22.01	61.633	11.939	104164700.394808	13	428.9110	1.13445e-04	1.15658e-03
2024/04/18	13:30:26	ok	ok	428.8260	60.288	0.051569	22.02	61.636	11.949	103704424.638782	14	428.9514	1.05467e-04	1.11133e-03
2024/04/18	13:35:26	ok	ok	428.8120	60.286	0.051569	22.06	61.633	11.978	104465411.736449	12	429.0465	1.06838e-04	8.53863e-04
2024/04/18	13:40:26	--	ok	428.7860	60.281	0.051569	22.11	61.610	12.004	106958187.742646	12	429.0477	1.05021e-04	8.40146e-04
2024/04/18	13:40:33	ok	ok	429.0060	60.340	0.05158	22.14	61.636	12.030	101879205.413845	13	429.3044	1.06362e-04	8.56171e-04
2024/04/18	13:45:32	ok	ok	428.9460	60.327	0.05158	22.12	61.645	12.021	105990231.644373	12	428.9697	1.13702e-04	6.15850e-04
2024/04/18	13:50:32	ok	ok	428.9100	60.316	0.05158	22.14	61.668	12.036	105629786.460698	13	429.4183	9.38404e-05	8.29196e-04
2024/04/18	13:55:32	--	ok	428.7280	60.273	0.05158	21.65	62.621	11.887	96397546.463603	11	429.1506	9.59574e-05	8.60211e-04
2024/04/18	13:55:39	ok	ok	429.0180	60.353	0.051594	21.68	62.608	11.902	100698904.523088	11	429.1689	1.10550e-04	7.27737e-04
2024/04/18	14:00:38	ok	ok	428.8660	60.315	0.051594	21.36	62.895	11.734	93318158.065398	9	429.0289	1.07927e-04	4.73508e-04
2024/04/18	14:05:38	--	ok	428.7800	60.291	0.051594	21.21	63.032	11.664	99451804.629635	11	428.8895	1.05788e-04	6.53894e-04
2024/04/18	14:05:45	ok	ok	429.0100	60.357	0.051606	21.21	62.982	11.654	99387560.653897	13	429.1093	1.07269e-04	5.92510e-04
2024/04/18	14:10:44	ok	ok	428.9160	60.334	0.051606	21.09	63.069	11.584	100008157.623351	10	428.9625	1.12290e-04	6.27134e-04
2024/04/18	14:15:44	ok	ok	428.8340	60.319	0.051606	20.96	63.066	11.498	100310507.873770	13	428.9067	1.07276e-04	6.52273e-04
2024/04/18	14:20:44	--	ok	428.7780	60.303	0.051606	20.87	63.101	11.447	99796205.898332	13	428.8302	1.08523e-04	6.09330e-04
2024/04/18	14:20:51	ok	ok	429.0140	60.371	0.051618	20.89	63.084	11.453	94490413.607977	12	429.0596	1.14668e-04	5.79098e-04
2024/04/18	14:25:50	ok	ok	428.9460	60.348	0.051618	20.80	63.119	11.404	93341663.703564	13	429.0366	1.06894e-04	5.73921e-04
2024/04/18	14:30:50	ok	ok	428.8860	60.331	0.051618	20.76	63.120	11.376	92977264.504175	13	428.9560	1.07755e-04	5.89098e-04
2024/04/18	14:35:50	ok	ok	428.8200	60.321	0.051618	20.67	63.165	11.328	94624727.201687	13	428.9210	1.06976e-04	5.96442e-04
2024/04/18	14:40:50	--	ok	428.7840	60.312	0.051618	20.62	63.175	11.293	96885190.948346	13	428.8516	1.07770e-04	6.26134e-04
2024/04/18	14:40:57	ok	ok	429.0080	60.374	0.051629	20.64	63.160	11.308	94349029.268110	13	429.1048	1.08234e-04	6.05968e-04
2024/04/18	14:45:56	ok	ok	428.9460	60.351	0.051629	20.59	63.120	11.264	94702864.268300	13	429.0101	1.08513e-04	6.05595e-04
2024/04/18	14:50:56	ok	ok	428.9100	60.340	0.051629	20.53	63.139	11.229	97241385.942490	14	429.0196	1.07987e-04	7.03543e-04
2024/04/18	14:55:56	ok	ok	428.8540	60.330	0.051629	20.52	63.107	11.214	95963258.303672	13	428.9081	1.08645e-04	5.91228e-04
2024/04/18	15:00:56	ok	ok	428.8160	60.316	0.051629	20.44	63.114	11.169	98465771.620107	13	428.8432	1.10210e-04	6.06135e-04
2024/04/18	15:05:56	--	ok	428.7740	60.312	0.051629	20.44	63.114	11.169	91075767.808673	13	428.8448	1.12906e-04	6.62217e-04
2024/04/18	15:06:03	ok	ok	429.0000	60.375	0.05164	20.44	63.043	11.156	97643453.307319	13	429.1060	1.08181e-04	5.74830e-04
2024/04/18	15:11:02	ok	ok	428.9500	60.359	0.05164	20.36	63.128	11.117	94608724.752799	13	429.0040	1.08201e-04	6.03487e-04
2024/04/18	15:16:02	ok	ok	428.9060	60.345	0.05164	20.36	63.139	11.119	95023872.442730	13	428.9588	1.08502e-04	6.08022e-04
2024/04/18	15:21:02	ok	ok	428.8740	60.334	0.05164	20.32	63.110	11.086	96320127.324534	13	428.9039	1.10140e-04	6.01512e-04
2024/04/18	15:26:02	ok	ok	428.8380	60.328	0.05164	20.29	63.105	11.067	95629878.990290	13	428.9083	1.08023e-04	5.82131e-04
2024/04/18	15:31:02	ok	ok	428.8100	60.319	0.05164	20.29	63.137	11.072	97481126.532982	13	428.8742	1.08295e-04	5.91553e-04
2024/04/18	15:36:02	--	ok	428.7840	60.313	0.05164	20.29	63.105	11.067	96876405.618244	13	428.8133	1.11463e-04	5.71449e-04
2024/04/18	15:36:09	ok	ok	428.9940	60.379	0.051651	20.31	63.056	11.068	100843827.812485	13	429.0807	1.11016e-04	5.71866e-04
2024/04/18	15:41:08	ok	ok	428.9400	60.358	0.051651	20.23	63.078	11.026	100449090.131851	13	429.0331	1.07571e-04	5.94670e-04
2024/04/18	15:46:08	ok	ok	428.9080	60.349	0.051651	20.21	63.093	11.011	100683575.244223	13	428.9990	1.08110e-04	5.78251e-04
2024/04/18	15:51:08	ok	ok	428.8720	60.339	0.051651	20.22	63.005	11.004	102557842.136557	13	428.9554	1.08379e-04	5.98677e-04
2024/04/18	15:56:08	ok	ok	428.8640	60.334	0.051651	20.22	63.064	11.015	100648729.182590	13	428.8984	1.10058e-04	6.23167e-04
2024/04/18	16:01:08	ok	ok	428.8240	60.326	0.051651	20.19	63.038	10.991	101735764.026183	13	428.9103	1.08290e-04	5.74575e-04
2024/04/18	16:06:08	--	ok	428.7840	60.316	0.051651	20.18	63.006	10.977	104917871.121487	12	428.8059	1.15877e-04	5.72851e-04
2024/04/18	16:06:15	ok	ok	428.9860	60.375	0.051663	20.16	63.037	10.974	102903017.923944	13	429.0974	1.10003e-04	5.90241e-04
2024/04/18	16:11:14	ok	ok	428.9620	60.374	0.051663	20.18	63.056	10.986	96044493.662940	13	429.0484	1.08206e-04	6.13785e-04
2024/04/18	16:16:14	ok	ok	428.9440	60.361	0.051663	20.18	62.977	10.972	102596396.329535	13	429.0491	1.08134e-04	5.62926e-04
2024/04/18	16:21:14	ok	ok	428.9060	60.351	0.051663	20.15	63.001	10.958	102130972.193697	13	428.9995	1.09069e-04	5.69239e-04
2024/04/18	16:26:14	ok	ok	428.8780	60.345	0.051663	20.12	63.079	10.954	104028305.208313	13	428.9839	1.08004e-04	5.88104e-04
2024/04/18	16:31:14	ok	ok	428.8560	60.339	0.051663	20.12	63.020	10.944	103868906.703431	13	428.9459	1.08968e-04	5.84313e-04
2024/04/18	16:36:14	ok	ok	428.8220	60.328	0.051663	20.07	63.020	10.908	103449342.289075	13	428.8971	1.09547e-04	5.96901e-04
2024/04/18	16:41:14	ok	ok	428.8060	60.323	0.051663	20.09	63.005	10.922	102634237.990218	13	428.8917	1.09004e-04	5.85117e-04
2024/04/18	16:46:14	--	ok	428.7680	60.317	0.051663	20.07	63.011	10.906	103806394.600253	13	428.8683	1.08409e-04	5.83760e-04
2024/04/18	16:46:21	ok	ok	429.0160	60.384	0.051675	20.08	62.969	10.908	105218107.967705	13	429.1209	1.11885e-04	5.45621e-04
2024/04/18	16:51:20	ok	ok	428.9860	60.373	0.051675	20.04	63.056	10.896	103157193.273258	13	429.0804	1.08760e-04	5.71530e-04
2024/04/18	16:56:20	ok	ok	428.9480	60.364	0.051675	20.02	63.024	10.881	103366763.709529	13	429.0318	1.09397e-04	5.64207e-04
2024/04/18	17:01:20	ok	ok	428.9080	60.355	0.051675	19.99	63.041	10.866	102964795.201294	14	429.0612	1.08156e-04	6.74529e-04
2024/04/18	17:06:20	ok	ok	428.8940	60.350	0.051675	19.98	63.059	10.860	102982290.864878	13	429.0032	1.08305e-04	5.59728e-04
2024/04/18	17:11:20	ok	ok	428.8780	60.340	0.051675	19.98	62.997	10.850	104709366.331289	13	428.9595	1.09372e-04	5.76920e-04
2024/04/18	17:16:20	ok	ok	428.8340	60.334	0.051675	19.92	63.070	10.825	104347162.040073	13	428.9237	1.08490e-04	5.67748e-04
2024/04/18	17:21:20	ok	ok	428.8040	60.326	0.051675	19.88	63.064	10.797	102342430.120736	13	428.9070	1.08325e-04	5.72452e-04
2024/04/18	17:26:20	--	ok	428.7680	60.318	0.051675	19.88	63.052	10.795	104581704.035451	13	428.8477	1.09749e-04	5.82668e-04
2024/04/18	17:26:27	ok	ok	429.0300	60.385	0.051687	19.88	63.023	10.790	104011361.895112	13	429.1293	1.09377e-04	5.55615e-04
2024/04/18	17:31:26	ok	ok	429.0040	60.377	0.051687	19.85	63.070	10.779	99844944.613258	13	429.0371	1.10415e-04	5.71057e-04
2024/04/18	17:36:26	ok	ok	428.9780	60.365	0.051687	19.82	63.055	10.760	100372901.054518	13	429.0203	1.09381e-04	5.83554e-04
2024/04/18	17:41:26	ok	ok	428.9440	60.359	0.051687	19.81	63.041	10.749	100946146.193199	13	429.0153	1.08604e-04	5.79300e-04
2024/04/18	17:46:26	ok	ok	428.9200	60.350	0.051687	19.79	63.009	10.734	95781792.791764	13	428.9640	1.08686e-04	6.04020e-04
2024/04/18	17:51:26	ok	ok	428.8820	60.342	0.051687	19.74	63.061	10.707	100977425.617619	13	428.9304	1.09633e-04	6.00807e-04
2024/04/18	17:56:26	ok	ok	428.8600	60.334	0.051687	19.71	63.078	10.692	102002045.447843	13	428.9091	1.09927e-04	5.54848e-04
2024/04/18	18:01:26	ok	ok	428.8320	60.327	0.051687	19.68	63.052	10.671	101729147.209253	13	428.8919	1.08982e-04	5.66952e-04
2024/04/18	18:06:26	--	ok	428.7980	60.319	0.051687	19.67	63.041	10.660	103084322.115101	13	428.8461	1.09485e-04	5.74426e-04
2024/04/18	18:06:32	ok	ok	428.9880	60.377	0.051697	19.64	63.066	10.646	100264884.737737	13	429.0805	1.09454e-04	5.73819e-04
2024/04/18	18:11:32	ok	ok	428.9680	60.362	0.051697	19.64	63.056	10.645	99467351.824071	13	429.0280	1.09274e-04	5.49585e-04
2024/04/18	18:16:32	ok	ok	428.9340	60.358	0.051697	19.58	63.047	10.608	102910378.071561	11	429.0414	1.07045e-04	6.05640e-04
2024/04/18	18:21:32	ok	ok	428.8980	60.346	0.051697	19.58	63.056	10.610	103567844.136592	13	428.9705	1.08734e-04	5.72851e-04
2024/04/18	18:26:32	ok	ok	428.8760	60.337	0.051697	19.54	63.102	10.591	101465297.247931	13	428.9466	1.08641e-04	5.56363e-04
2024/04/18	18:31:32	ok	ok	428.8540	60.335	0.051697	19.50	63.064	10.558	100505023.506975	13	428.9039	1.09543e-04	5.59906e-04
2024/04/18	18:36:32	ok	ok	428.8240	60.321	0.051697	19.48	63.073	10.551	105132741.809359	13	428.8558	1.10353e-04	5.76469e-04
2024/04/18	18:41:32	--	ok	428.7860	60.319	0.051697	19.41	63.064	10.505	101321456.633627	13	428.8511	1.08733e-04	5.51606e-04
2024/04/18	18:41:38	ok	ok	428.9980	60.374	0.051708	19.41	63.052	10.503	103940893.630948	13	429.0869	1.09599e-04	5.60523e-04
2024/04/18	18:46:38	ok	ok	428.9760	60.369	0.051708	19.37	63.116	10.489	103630862.025498	14	429.0990	1.07813e-04	6.96351e-04
2024/04/18	18:51:38	ok	ok	428.9400	60.359	0.051708	19.35	63.082	10.474	105544211.741931	13	429.0169	1.08597e-04	5.37055e-04
2024/04/18	18:56:38	ok	ok	428.9140	60.347	0.051708	19.30	63.105	10.443	104862518.906173	13	428.9781	1.08532e-04	5.67725e-04
2024/04/18	19:01:38	ok	ok	428.8800	60.342	0.051708	19.25	63.088	10.412	103566323.066587	13	428.9435	1.08457e-04	5.62025e-04
2024/04/18	19:06:38	ok	ok	428.8400	60.331	0.051708	19.21	63.061	10.382	107452273.141454	13	428.8841	1.09964e-04	5.88810e-04
2024/04/18	19:11:38	ok	ok	428.8140	60.319	0.051708	19.15	63.102	10.354	106439344.028930	13	428.8741	1.09208e-04	5.69686e-04
2024/04/18	19:16:38	--	ok	428.7840	60.319	0.051708	19.13	63.130	10.342	108733114.054353	14	428.9099	1.07658e-04	6.85179e-04
2024/04/18	19:16:45	ok	ok	428.9960	60.372	0.051719	19.15	63.043	10.344	96591691.387972	14	429.1746	1.07351e-04	6.79241e-04
2024/04/18	19:21:44	ok	ok	428.9760	60.364	0.051719	19.09	63.093	10.310	104906993.353453	13	429.0342	1.09026e-04	5.64591e-04
2024/04/18	19:26:44	ok	ok	428.9260	60.351	0.051719	19.01	63.102	10.268	105821522.515047	13	428.9831	1.09237e-04	5.60564e-04
2024/04/18	19:31:44	ok	ok	428.9040	60.344	0.051719	18.99	63.110	10.253	106835831.816678	13	428.9479	1.09706e-04	5.87236e-04
2024/04/18	19:36:44	ok	ok	428.8620	60.333	0.051719	18.91	63.087	10.206	105575838.800666	13	428.9231	1.08923e-04	5.56649e-04
2024/04/18	19:41:44	ok	ok	428.8380	60.325	0.051719	18.87	63.079	10.181	106458029.169252	14	428.9790	1.07156e-04	6.87358e-04
2024/04/18	19:46:44	ok	ok	428.8100	60.317	0.051719	18.79	63.119	10.136	108840513.078081	13	428.8445	1.10046e-04	5.67907e-04
2024/04/18	19:51:44	--	ok	428.7760	60.304	0.051719	18.76	63.093	10.114	110659773.754160	13	428.8526	1.08307e-04	5.75152e-04
2024/04/18	19:51:50	ok	ok	428.9920	60.369	0.05173	18.76	63.082	10.113	109599034.216491	13	429.0894	1.08689e-04	5.53176e-04
2024/04/18	19:56:50	ok	ok	428.9480	60.359	0.05173	18.68	63.153	10.074	109209754.696169	12	429.4642	9.50051e-05	9.38746e-04
2024/04/18	20:01:50	ok	ok	428.8980	60.344	0.05173	18.59	63.220	10.033	108816892.031751	11	429.3462	9.66075e-05	9.23225e-04
2024/04/18	20:06:50	ok	ok	428.8720	60.341	0.05173	18.52	63.137	9.977	111466958.917051	12	429.0143	1.06780e-04	4.57939e-04
2024/04/18	20:11:50	ok	ok	428.8560	60.337	0.05173	18.50	63.125	9.967	112962378.944105	13	429.1450	1.03020e-04	9.33601e-04
2024/04/18	20:16:50	ok	ok	428.8160	60.324	0.05173	18.48	63.091	9.946	113635958.279749	12	428.9639	1.06624e-04	4.59053e-04
2024/04/18	20:21:50	ok	ok	428.8060	60.319	0.05173	18.43	63.084	9.920	110426957.572480	13	428.8582	1.09447e-04	5.50414e-04
2024/04/18	20:26:50	--	ok	428.7700	60.312	0.05173	18.39	63.119	9.900	116041506.228360	13	429.0551	1.03347e-04	9.32986e-04
2024/04/18	20:26:57	ok	ok	428.9980	60.379	0.051742	18.42	63.102	9.913	107156075.703649	11	429.2076	1.05632e-04	4.51935e-04
2024/04/18	20:31:56	ok	ok	428.9640	60.369	0.051742	18.37	63.055	9.881	117794873.250093	10	429.1975	1.03755e-04	4.41539e-04
2024/04/18	20:36:56	ok	ok	428.9180	60.354	0.051742	18.32	63.107	9.856	118498294.229295	11	429.3743	9.67946e-05	9.20261e-04
2024/04/18	20:41:56	ok	ok	428.8960	60.347	0.051742	18.26	63.078	9.819	118042153.523559	12	429.0427	1.07152e-04	4.41573e-04
2024/04/18	20:46:56	ok	ok	428.8800	60.344	0.051742	18.25	63.066	9.809	119413292.813745	12	429.0343	1.06791e-04	4.51626e-04
2024/04/18	20:51:56	ok	ok	428.8560	60.341	0.051742	18.21	63.069	9.785	119500106.363863	11	429.4704	9.20395e-05	9.43402e-04
2024/04/18	20:56:56	ok	ok	428.8200	60.333	0.051742	18.16	63.073	9.761	119111420.409127	13	429.1350	1.02328e-04	9.23760e-04
2024/04/18	21:01:56	ok	ok	428.8040	60.324	0.051742	18.12	63.047	9.732	122079812.666849	14	429.1531	1.02156e-04	9.56241e-04
2024/04/18	21:06:56	--	ok	428.7780	60.314	0.051742	18.11	63.055	9.726	119712250.648157	12	429.3053	9.54269e-05	9.66044e-04
2024/04/18	21:07:03	ok	ok	428.9980	60.382	0.051753	18.14	63.050	9.742	107642429.416293	13	429.3254	1.04260e-04	9.20510e-04
2024/04/18	21:12:02	ok	ok	428.9520	60.363	0.051753	18.04	63.055	9.686	110868339.354104	12	429.4978	9.48899e-05	9.42416e-04
2024/04/18	21:17:02	ok	ok	428.9340	60.361	0.051753	18.02	63.052	9.676	113633869.376117	13	429.2628	1.02986e-04	8.85379e-04
2024/04/18	21:22:02	ok	ok	428.9100	60.358	0.051753	17.98	63.046	9.651	112038132.099301	12	429.0656	1.07596e-04	4.47899e-04
2024/04/18	21:27:02	ok	ok	429.0180	60.382	0.051753	18.42	62.123	9.760	114407652.026662	12	429.5601	9.58213e-05	9.39181e-04
2024/04/18	21:32:02	ok	ok	429.0620	60.392	0.051753	18.58	61.933	9.821	112295035.771755	11	429.5504	9.68767e-05	9.41135e-04
2024/04/18	21:37:02	ok	ok	429.0940	60.395	0.051753	18.73	61.897	9.907	109976557.201727	13	429.4276	1.02571e-04	9.19859e-04
2024/04/18	21:42:02	ok	ok	429.1560	60.407	0.051753	18.94	61.674	9.995	112076586.341928	12	429.7097	9.49814e-05	9.62484e-04
2024/04/18	21:47:02	ok	ok	429.1820	60.408	0.051753	19.10	61.587	10.072	112677699.925241	12	429.7114	9.56777e-05	8.94622e-04
2024/04/18	21:52:02	--	ok	429.2080	60.417	0.051753	19.20	61.601	10.133	116218264.784174	13	429.5379	1.03528e-04	9.55404e-04
2024/04/18	21:52:09	ok	ok	429.0640	60.375	0.051743	19.23	61.585	10.148	106883963.220574	13	429.1614	1.08353e-04	5.54335e-04
2024/04/18	21:57:08	ok	ok	429.0740	60.372	0.051743	19.30	61.526	10.182	107321688.549985	13	429.1682	1.09060e-04	5.63188e-04
2024/04/18	22:02:08	ok	ok	429.0760	60.369	0.051743	19.35	61.514	10.213	103737095.594389	13	429.1683	1.09407e-04	5.64778e-04
2024/04/18	22:07:08	ok	ok	429.0740	60.366	0.051743	19.41	61.512	10.247	106318692.331397	13	429.1631	1.09147e-04	5.66338e-04
2024/04/18	22:12:08	ok	ok	429.0700	60.366	0.051743	19.44	61.526	10.267	106865879.691739	14	429.2407	1.07200e-04	6.97452e-04
2024/04/18	22:17:08	ok	ok	429.0920	60.363	0.051743	19.48	61.521	10.292	117321362.214352	13	429.1515	1.09834e-04	5.85624e-04
2024/04/18	22:22:08	ok	ok	429.0820	60.366	0.051743	19.50	61.555	10.305	116629781.036885	13	429.1529	1.09043e-04	5.68747e-04
2024/04/18	22:27:08	ok	ok	429.0820	60.360	0.051743	19.50	61.573	10.308	114612375.911287	13	429.1598	1.08711e-04	5.48805e-04
2024/04/18	22:32:08	ok	ok	429.0800	60.361	0.051743	19.51	61.608	10.322	117665049.488661	12	429.1772	1.07815e-04	5.92250e-04
2024/04/18	22:37:08	ok	ok	429.0720	60.363	0.051743	19.54	61.541	10.329	116498025.585977	14	429.2316	1.06606e-04	6.82969e-04
2024/04/18	22:42:08	ok	ok	429.0640	60.361	0.051743	19.54	61.581	10.336	109889461.382905	13	429.1590	1.07489e-04	5.59429e-04
2024/04/18	22:47:08	ok	ok	429.0480	60.354	0.051743	19.50	61.686	10.327	116574216.299958	13	429.1090	1.09328e-04	5.78315e-04
2024/04/18	22:52:08	ok	ok	429.0160	60.344	0.051743	19.47	61.784	10.327	117920080.597995	14	429.2447	1.03769e-04	7.15976e-04
2024/04/18	22:57:08	ok	ok	428.9960	60.339	0.051743	19.43	61.765	10.298	114466924.583624	13	429.0795	1.08691e-04	5.71320e-04
2024/04/18	23:02:08	ok	ok	428.9860	60.342	0.051743	19.45	61.628	10.292	117424733.884273	14	429.1698	1.05907e-04	6.94701e-04
2024/04/18	23:07:08	ok	ok	429.0040	60.343	0.051743	19.51	61.637	10.327	117600608.754296	13	429.0609	1.09764e-04	5.76958e-04
2024/04/18	23:12:08	ok	ok	428.9920	60.338	0.051743	19.53	61.569	10.325	119228708.384566	14	429.1124	1.08526e-04	7.31007e-04
2024/04/18	23:17:08	ok	ok	428.9920	60.334	0.051743	19.53	61.650	10.339	115861963.635291	13	429.0720	1.08608e-04	5.89954e-04
2024/04/18	23:22:08	ok	ok	428.9840	60.331	0.051743	19.57	61.564	10.351	119001556.427135	12	429.0775	1.07929e-04	5.82368e-04
2024/04/18	23:27:08	ok	ok	428.9660	60.330	0.051743	19.57	61.617	10.360	117024828.765415	13	429.0517	1.08798e-04	5.44006e-04
2024/04/18	23:32:08	ok	ok	428.9600	60.326	0.051743	19.58	61.578	10.361	118201703.888170	13	429.0452	1.08477e-04	5.66313e-04
2024/04/18	23:37:08	ok	ok	428.9560	60.328	0.051743	19.60	61.569	10.368	117305522.503341	13	429.0237	1.09248e-04	5.72670e-04
2024/04/18	23:42:08	ok	ok	428.9500	60.320	0.051743	19.62	61.633	10.396	115713545.077295	11	429.0843	1.06432e-04	6.02218e-04
2024/04/18	23:47:08	ok	ok	428.9360	60.321	0.051743	19.61	61.622	10.385	116778105.248358	13	428.9969	1.09374e-04	5.96664e-04
2024/04/18	23:52:08	ok	ok	428.9260	60.313	0.051743	19.61	61.582	10.378	118100917.117301	12	429.1476	1.04139e-04	7.18232e-04
2024/04/18	23:57:08	ok	ok	428.9140	60.312	0.051743	19.62	61.645	10.398	118050305.055270	11	429.0254	1.07079e-04	6.16363e-04
2024/04/19	00:02:08	ok	ok	428.9100	60.312	0.051743	19.62	61.563	10.384	118217323.903890	11	429.0481	1.06451e-04	5.93064e-04
2024/04/19	00:07:08	ok	ok	428.8780	60.300	0.051743	19.60	61.590	10.371	122307602.668949	13	428.9393	1.09657e-04	5.97581e-04
2024/04/19	00:12:08	ok	ok	428.8340	60.290	0.051743	19.51	61.720	10.341	120098673.412686	13	428.9016	1.09167e-04	5.79030e-04
2024/04/19	00:17:08	ok	ok	428.8040	60.289	0.051743	19.44	61.779	10.309	117161239.573458	11	428.9521	1.05869e-04	6.08709e-04
2024/04/19	00:22:08	--	ok	428.7960	60.283	0.051743	19.47	61.642	10.304	118052035.294059	11	428.9130	1.08127e-04	5.68635e-04
2024/04/19	00:22:15	ok	ok	429.0060	60.352	0.051753	19.50	61.677	10.326	110005861.995634	11	429.1847	1.06240e-04	5.93080e-04
2024/04/19	00:27:14	ok	ok	428.9560	60.334	0.051753	19.47	61.663	10.307	116374454.572269	13	429.1353	1.05670e-04	6.11966e-04
2024/04/19	00:32:14	ok	ok	428.9640	60.334	0.051753	19.51	61.637	10.327	117998809.176600	11	429.1347	1.05857e-04	6.13099e-04
2024/04/19	00:37:14	ok	ok	428.9460	60.332	0.051753	19.50	61.646	10.321	115106975.272347	11	429.1079	1.06865e-04	5.91121e-04
2024/04/19	00:42:14	ok	ok	428.9160	60.324	0.051753	19.51	61.678	10.334	118348978.109343	14	429.0815	1.07699e-04	6.94570e-04
2024/04/19	00:47:14	ok	ok	428.9100	60.321	0.051753	19.50	61.727	10.334	118757310.954418	14	429.1010	1.06475e-04	7.19659e-04
2024/04/19	00:52:14	ok	ok	428.8900	60.318	0.051753	19.45	61.678	10.300	120410374.064367	11	429.0537	1.06650e-04	5.84123e-04
2024/04/19	00:57:14	ok	ok	428.8840	60.319	0.051753	19.48	61.674	10.317	118027104.627758	13	428.9970	1.08727e-04	5.70427e-04
2024/04/19	01:02:14	ok	ok	428.8580	60.305	0.051753	19.44	61.709	10.297	115030494.534309	14	429.0349	1.07715e-04	7.36667e-04
2024/04/19	01:07:14	ok	ok	428.8540	60.301	0.051753	19.48	61.654	10.314	117888570.956227	11	429.0236	1.06621e-04	6.09808e-04
2024/04/19	01:12:14	ok	ok	428.8380	60.300	0.051753	19.45	61.640	10.294	116925142.409678	11	428.9856	1.07590e-04	5.81044e-04
2024/04/19	01:17:14	ok	ok	428.8160	60.296	0.051753	19.45	61.640	10.294	117150771.750716	12	428.9364	1.08357e-04	5.93004e-04
2024/04/19	01:22:14	ok	ok	428.8020	60.290	0.051753	19.48	61.633	10.310	118326775.271028	11	428.9542	1.07690e-04	6.05578e-04
2024/04/19	01:27:14	--	ok	428.7840	60.286	0.051753	19.45	61.650	10.295	119561614.566270	11	428.9588	1.06116e-04	5.98335e-04
2024/04/19	01:27:21	ok	ok	429.0380	60.348	0.051765	19.48	61.645	10.312	111176584.771973	13	429.1496	1.09311e-04	5.68014e-04
2024/04/19	01:32:20	ok	ok	429.0020	60.344	0.051765	19.45	61.669	10.299	120284775.389194	12	429.2678	1.03247e-04	7.31191e-04
2024/04/19	01:37:20	ok	ok	428.9880	60.342	0.051765	19.47	61.651	10.305	120125249.682793	11	429.1480	1.06656e-04	6.07454e-04
2024/04/19	01:42:20	ok	ok	428.9840	60.338	0.051765	19.47	61.601	10.297	105261574.919132	14	429.1271	1.06966e-04	7.19612e-04
2024/04/19	01:47:20	ok	ok	428.9420	60.322	0.051765	19.35	61.778	10.257	121661506.922922	11	429.1027	1.06392e-04	5.96784e-04
2024/04/19	01:52:20	ok	ok	428.9100	60.318	0.051765	19.37	61.738	10.260	121668252.008768	12	429.1688	1.03919e-04	7.21407e-04
2024/04/19	01:57:20	ok	ok	428.9020	60.314	0.051765	19.38	61.650	10.253	122962686.123318	14	429.0729	1.07626e-04	6.95366e-04
2024/04/19	02:02:20	ok	ok	428.9040	60.316	0.051765	19.43	61.624	10.275	120868432.184558	12	429.1599	1.04073e-04	7.29201e-04
2024/04/19	02:07:20	ok	ok	428.8940	60.312	0.051765	19.38	61.610	10.247	119172915.853774	14	429.0510	1.08053e-04	7.00709e-04
2024/04/19	02:12:20	ok	ok	428.8800	60.308	0.051765	19.41	61.622	10.265	119516539.242848	11	429.0323	1.07010e-04	5.88721e-04
2024/04/19	02:17:20	ok	ok	428.8620	60.306	0.051765	19.40	61.682	10.267	120191164.353232	13	428.9762	1.08705e-04	5.38374e-04
2024/04/19	02:22:20	ok	ok	428.8600	60.305	0.051765	19.40	61.610	10.255	123087054.624045	13	428.9807	1.08625e-04	5.55833e-04
2024/04/19	02:27:20	ok	ok	428.8460	60.294	0.051765	19.40	61.663	10.264	121735128.096593	12	429.1022	1.03813e-04	7.13420e-04
2024/04/19	02:32:20	ok	ok	428.8320	60.285	0.051765	19.40	61.572	10.248	121758119.520404	11	428.9818	1.06762e-04	5.92581e-04
2024/04/19	02:37:20	ok	ok	428.8320	60.290	0.051765	19.43	61.656	10.280	121193811.471235	12	429.3311	9.60349e-05	8.72792e-04
2024/04/19	02:42:20	--	ok	428.7980	60.282	0.051765	19.41	61.633	10.267	120478172.245602	12	429.3412	9.50916e-05	9.18161e-04
2024/04/19	02:42:27	ok	ok	429.0400	60.343	0.051775	19.41	61.622	10.265	115420456.263934	11	429.2114	1.06347e-04	6.02140e-04
2024/04/19	02:47:26	ok	ok	429.0300	60.337	0.051775	19.41	61.654	10.270	118948857.444313	12	429.5425	9.47203e-05	9.19090e-04
2024/04/19	02:52:26	ok	ok	429.0060	60.330	0.051775	19.38	61.669	10.257	121019338.283526	11	429.4542	9.69971e-05	8.91657e-04
2024/04/19	02:57:26	ok	ok	428.9880	60.333	0.051775	19.38	61.669	10.257	123705684.352717	12	429.4302	9.71625e-05	8.70055e-04
2024/04/19	03:02:26	ok	ok	428.9720	60.324	0.051775	19.40	61.651	10.262	118960918.375841	12	429.4837	9.53027e-05	9.22587e-04
2024/04/19	03:07:26	ok	ok	428.9580	60.322	0.051775	19.40	61.663	10.264	121663939.626936	12	429.4737	9.49096e-05	9.11245e-04
2024/04/19	03:12:26	ok	ok	428.9480	60.315	0.051775	19.41	61.674	10.274	123396118.264719	12	429.4230	9.58411e-05	8.76572e-04
2024/04/19	03:17:26	ok	ok	428.9200	60.308	0.051775	19.38	61.709	10.263	121997195.189501	13	429.2199	1.02745e-04	9.05608e-04
2024/04/19	03:22:26	ok	ok	428.8840	60.302	0.051775	19.27	61.855	10.218	120438373.626346	13	429.4341	9.38238e-05	9.16497e-04
2024/04/19	03:27:26	ok	ok	428.8500	60.291	0.051775	19.23	61.869	10.195	120145335.079518	12	429.3808	9.47630e-05	9.11991e-04
2024/04/19	03:32:26	ok	ok	428.8580	60.295	0.051775	19.29	61.724	10.206	123121917.817691	13	429.3823	9.45817e-05	8.79477e-04
2024/04/19	03:37:26	ok	ok	428.8540	60.293	0.051775	19.33	61.682	10.225	123389582.773113	11	429.4703	9.10791e-05	9.18366e-04
2024/04/19	03:42:26	ok	ok	428.8520	60.289	0.051775	19.35	61.633	10.233	123833382.481492	12	429.3582	9.56289e-05	9.30710e-04
2024/04/19	03:47:26	ok	ok	428.8520	60.289	0.051775	19.35	61.624	10.231	120087848.454369	12	429.3518	9.45282e-05	9.08953e-04
2024/04/19	03:52:26	ok	ok	428.8320	60.288	0.051775	19.40	61.640	10.260	124424112.388237	11	429.2831	9.67457e-05	9.28154e-04
2024/04/19	03:57:26	ok	ok	428.8240	60.281	0.051775	19.40	61.651	10.262	113191480.197512	12	429.3287	9.49084e-05	9.21845e-04
2024/04/19	04:02:26	ok	ok	428.8260	60.283	0.051775	19.40	61.640	10.260	121798854.101287	13	429.3543	9.43857e-05	8.80115e-04
2024/04/19	04:07:26	ok	ok	428.8100	60.278	0.051775	19.38	61.599	10.245	122306018.653823	12	429.3265	9.47266e-05	8.92008e-04
2024/04/19	04:12:26	--	ok	428.7960	60.272	0.051775	19.43	61.614	10.273	119519921.197880	12	429.3100	9.47242e-05	9.15109e-04
2024/04/19	04:12:33	ok	ok	428.9960	60.337	0.051786	19.43	61.585	10.268	111784805.936318	11	429.1674	1.07622e-04	5.89941e-04
2024/04/19	04:17:32	ok	ok	428.9700	60.326	0.051786	19.43	61.645	10.278	117781735.909198	13	429.5332	9.40756e-05	8.82618e-04
2024/04/19	04:22:32	ok	ok	428.9520	60.326	0.051786	19.43	61.614	10.273	118362319.268569	12	429.4927	9.48974e-05	9.06010e-04
2024/04/19	04:27:32	ok	ok	428.9540	60.323	0.051786	19.45	61.587	10.285	118196962.460103	13	429.5170	9.42925e-05	8.83549e-04
2024/04/19	04:32:32	ok	ok	428.9280	60.316	0.051786	19.41	61.622	10.265	105324960.061471	12	429.4776	9.35798e-05	9.36261e-04
2024/04/19	04:37:32	ok	ok	428.9100	60.313	0.051786	19.41	61.642	10.268	118766028.806012	12	429.4334	9.55105e-05	8.65940e-04
2024/04/19	04:42:32	ok	ok	428.9020	60.310	0.051786	19.44	61.659	10.289	113488568.012770	12	429.4247	9.48572e-05	8.77630e-04
2024/04/19	04:47:32	ok	ok	428.8820	60.306	0.051786	19.43	61.656	10.280	118805845.528394	11	429.3607	9.70997e-05	9.13065e-04
2024/04/19	04:52:32	ok	ok	428.8800	60.301	0.051786	19.44	61.605	10.280	120423732.894739	11	429.3599	9.66739e-05	9.00291e-04
2024/04/19	04:57:32	ok	ok	428.8500	60.291	0.051786	19.37	61.759	10.264	117720796.315232	12	429.3700	9.48963e-05	8.88467e-04
2024/04/19	05:02:32	ok	ok	428.8140	60.281	0.051786	19.29	61.816	10.222	119990505.595811	11	429.2861	9.68407e-05	9.30822e-04
2024/04/19	05:07:32	ok	ok	428.8040	60.284	0.051786	19.30	61.807	10.228	116448756.996103	13	429.3834	9.37265e-05	8.99465e-04
2024/04/19	05:12:32	--	ok	428.7980	60.285	0.051786	19.35	61.677	10.240	120613514.682729	13	429.3938	9.27454e-05	9.19674e-04
2024/04/19	05:12:39	ok	ok	429.0760	60.355	0.051796	19.38	61.617	10.248	115625602.378798	11	429.5431	9.68131e-05	9.07691e-04
2024/04/19	05:17:38	ok	ok	429.0200	60.331	0.051796	19.35	61.715	10.247	122318788.729027	12	429.5009	9.57980e-05	8.60762e-04
2024/04/19	05:22:38	ok	ok	429.0100	60.333	0.051796	19.38	61.660	10.255	121587925.706055	11	429.4736	9.61669e-05	8.95745e-04
2024/04/19	05:27:38	ok	ok	428.9920	60.327	0.051796	19.35	61.645	10.235	123592962.844544	12	429.4761	9.56817e-05	8.96584e-04
2024/04/19	05:32:38	ok	ok	428.9840	60.321	0.051796	19.35	61.677	10.240	122394595.028503	11	429.4447	9.65483e-05	9.01908e-04
2024/04/19	05:37:38	ok	ok	428.9780	60.318	0.051796	19.37	61.678	10.250	122266901.590969	11	429.4257	9.70595e-05	9.08481e-04
2024/04/19	05:42:38	ok	ok	428.9620	60.313	0.051796	19.37	61.678	10.250	121829655.430923	12	429.4856	9.48253e-05	9.07189e-04
2024/04/19	05:47:38	ok	ok	428.9480	60.313	0.051796	19.38	61.650	10.253	121366430.186306	12	429.4455	9.51591e-05	8.86816e-04
2024/04/19	05:52:38	ok	ok	428.9440	60.311	0.051796	19.40	61.619	10.256	119722069.707862	13	429.2480	1.02624e-04	9.08840e-04
2024/04/19	05:57:38	ok	ok	428.9360	60.304	0.051796	19.44	61.578	10.275	122686435.634056	12	429.4386	9.53457e-05	8.83242e-04
2024/04/19	06:02:38	ok	ok	428.9280	60.305	0.051796	19.44	61.596	10.278	122196044.937292	11	429.3879	9.63756e-05	8.94854e-04
2024/04/19	06:07:38	ok	ok	428.9060	60.304	0.051796	19.40	61.682	10.267	121399602.584994	11	429.3501	9.74922e-05	9.23163e-04
2024/04/19	06:12:38	ok	ok	428.9060	60.294	0.051796	19.41	61.674	10.274	122715717.496972	13	429.4573	9.36344e-05	8.85951e-04
2024/04/19	06:17:38	ok	ok	428.8760	60.292	0.051796	19.43	61.605	10.272	121891774.483249	12	429.3989	9.47798e-05	9.06959e-04
2024/04/19	06:22:38	ok	ok	428.8740	60.289	0.051796	19.43	61.686	10.285	122998389.986875	13	429.4342	9.33418e-05	8.89520e-04
2024/04/19	06:27:38	ok	ok	428.8660	60.290	0.051796	19.43	61.645	10.278	123737351.484640	11	429.3254	9.66374e-05	8.98424e-04
2024/04/19	06:32:38	ok	ok	428.8480	60.281	0.051796	19.40	61.631	10.258	122426515.694015	11	429.2955	9.73715e-05	9.19881e-04
2024/04/19	06:37:38	ok	ok	428.8620	60.280	0.051796	19.44	61.637	10.285	122387085.652783	11	429.3108	9.70561e-05	9.21575e-04
2024/04/19	06:42:38	ok	ok	428.8300	60.276	0.051796	19.44	61.677	10.292	121893655.563944	12	429.3516	9.54408e-05	9.23106e-04
2024/04/19	06:47:38	ok	ok	428.8240	60.274	0.051796	19.48	61.573	10.300	123977742.805890	12	429.3378	9.54248e-05	9.07445e-04
2024/04/19	06:52:38	ok	ok	428.8160	60.278	0.051796	19.47	61.590	10.295	122765548.431277	12	429.3351	9.48940e-05	9.07550e-04
2024/04/19	06:57:38	ok	ok	428.8140	60.273	0.051796	19.50	61.605	10.314	123624012.008858	13	429.4099	9.17333e-05	9.09664e-04
2024/04/19	07:02:38	ok	ok	428.8060	60.268	0.051796	19.50	61.614	10.315	123166215.776179	12	429.3088	9.48292e-05	8.81008e-04
2024/04/19	07:07:38	--	ok	428.7980	60.266	0.051796	19.53	61.610	10.332	122986831.781006	11	429.2679	9.61139e-05	9.22706e-04
2024/04/19	07:07:45	ok	ok	429.0200	60.325	0.051806	19.53	61.590	10.329	112924800.187963	11	429.4856	9.69011e-05	9.29950e-04
2024/04/19	07:12:44	ok	ok	428.9920	60.319	0.051806	19.54	61.592	10.337	122119429.849650	12	429.4997	9.53839e-05	9.26116e-04
2024/04/19	07:17:44	ok	ok	428.9780	60.314	0.051806	19.54	61.601	10.339	121868709.560931	12	429.4948	9.46856e-05	9.21707e-04
2024/04/19	07:22:44	ok	ok	428.9660	60.313	0.051806	19.57	61.585	10.354	124514344.250669	13	429.2571	1.03007e-04	8.98046e-04
2024/04/19	07:27:44	ok	ok	428.9340	60.308	0.051806	19.53	61.578	10.327	123077095.065268	12	429.4212	9.54812e-05	8.75141e-04
2024/04/19	07:32:44	ok	ok	428.9400	60.301	0.051806	19.57	61.555	10.349	120898432.162982	13	429.2584	1.02384e-04	8.91331e-04
2024/04/19	07:37:44	ok	ok	428.9280	60.297	0.051806	19.55	61.595	10.346	123369524.348160	12	429.4593	9.48232e-05	9.23446e-04
2024/04/19	07:42:44	ok	ok	428.9240	60.305	0.051806	19.61	61.631	10.386	123904869.565977	12	429.4195	9.57612e-05	9.18841e-04
2024/04/19	07:47:44	ok	ok	428.9140	60.297	0.051806	19.58	61.646	10.372	122533562.255296	12	429.4295	9.46166e-05	9.23217e-04
2024/04/19	07:52:44	ok	ok	428.8900	60.292	0.051806	19.60	61.610	10.374	123575609.326457	12	429.4060	9.55248e-05	9.14252e-04
2024/04/19	07:57:44	ok	ok	428.8960	60.292	0.051806	19.58	61.608	10.366	119765059.234552	12	429.4189	9.43921e-05	9.12999e-04
2024/04/19	08:02:44	ok	ok	428.8800	60.288	0.051806	19.61	61.604	10.382	122768492.970978	12	429.4195	9.37710e-05	9.13753e-04
2024/04/19	08:07:44	ok	ok	428.8760	60.286	0.051806	19.62	61.573	10.386	122806300.365079	12	429.3899	9.52611e-05	9.43826e-04
2024/04/19	08:12:44	ok	ok	428.8760	60.282	0.051806	19.65	61.628	10.412	122528495.329326	13	429.4438	9.25634e-05	9.03539e-04
2024/04/19	08:17:44	ok	ok	428.8600	60.279	0.051806	19.68	61.563	10.419	123078671.708305	11	429.3282	9.63905e-05	9.01321e-04
2024/04/19	08:22:44	ok	ok	428.8500	60.278	0.051806	19.67	61.610	10.418	121632522.180760	13	429.1506	1.02618e-04	9.16064e-04
2024/04/19	08:27:44	ok	ok	428.8340	60.276	0.051806	19.69	61.573	10.429	124028973.702359	12	429.3550	9.57558e-05	9.45387e-04
2024/04/19	08:32:44	ok	ok	428.8340	60.276	0.051806	19.71	61.605	10.442	123849197.093535	12	429.3345	9.55198e-05	9.11234e-04
2024/04/19	08:37:44	ok	ok	428.8300	60.275	0.051806	19.77	61.523	10.464	114322930.473651	13	428.9146	1.07948e-04	5.76668e-04
2024/04/19	08:42:44	ok	ok	428.8180	60.271	0.051806	19.77	61.544	10.468	126294987.925314	11	428.9445	1.06902e-04	5.96772e-04
2024/04/19	08:47:44	ok	ok	428.8280	60.272	0.051806	19.81	61.581	10.500	120234790.039508	14	428.9692	1.07610e-04	6.97409e-04
2024/04/19	08:52:44	ok	ok	428.8280	60.268	0.051806	19.82	61.523	10.499	122773236.257088	12	429.2795	9.63687e-05	8.91113e-04
2024/04/19	08:57:44	ok	ok	428.8060	60.267	0.051806	19.86	61.569	10.533	123584272.156156	12	429.2933	9.58141e-05	8.87941e-04
2024/04/19	09:02:44	ok	ok	428.8160	60.262	0.051806	19.91	61.526	10.552	123194640.349450	10	429.0555	1.04087e-04	4.58814e-04
2024/04/19	09:07:44	ok	ok	428.8120	60.264	0.051806	19.92	61.466	10.550	123079911.484306	11	429.2910	9.55989e-05	9.33078e-04
2024/04/19	09:12:44	ok	ok	428.8000	60.265	0.051806	19.93	61.508	10.565	123119734.072834	12	429.3442	9.34084e-05	9.28271e-04
2024/04/19	09:17:44	ok	ok	428.8040	60.263	0.051806	19.99	61.517	10.603	119967381.108297	12	429.3345	9.43843e-05	9.07565e-04
2024/04/19	09:22:44	ok	ok	428.8040	60.264	0.051806	20.01	61.572	10.622	124351413.493714	14	428.9528	1.07223e-04	7.18923e-04
2024/04/19	09:27:44	--	ok	428.7960	60.262	0.051806	20.02	61.521	10.622	119981744.441854	14	428.9523	1.06507e-04	6.64179e-04
2024/04/19	09:27:51	ok	ok	428.9980	60.318	0.051817	20.04	61.491	10.625	118858138.789868	12	429.2333	1.05006e-04	6.82585e-04
2024/04/19	09:32:50	ok	ok	428.9940	60.311	0.051817	20.08	61.518	10.656	122521887.304536	12	429.5201	9.49629e-05	9.29251e-04
2024/04/19	09:37:50	ok	ok	428.9860	60.310	0.051817	20.13	61.466	10.682	120849312.313423	13	429.2990	1.02130e-04	9.27734e-04
2024/04/19	09:42:50	ok	ok	428.9900	60.315	0.051817	20.16	61.530	10.712	123262610.392604	13	429.5379	9.34055e-05	8.93399e-04
2024/04/19	09:47:50	ok	ok	428.9860	60.308	0.051817	20.22	61.459	10.734	121951928.908236	11	429.4612	9.58076e-05	9.35355e-04
2024/04/19	09:52:50	ok	ok	428.9680	60.313	0.051817	20.22	61.489	10.740	121303076.783146	12	429.1867	1.04238e-04	7.06234e-04
2024/04/19	09:57:50	ok	ok	428.9720	60.306	0.051817	20.26	61.526	10.773	122221374.547918	11	429.4470	9.58919e-05	9.46477e-04
2024/04/19	10:02:50	ok	ok	428.9720	60.309	0.051817	20.29	61.509	10.787	119337515.886299	13	429.0608	1.08175e-04	5.65654e-04
2024/04/19	10:07:50	ok	ok	428.9560	60.303	0.051817	20.31	61.503	10.796	121161564.925844	12	428.9461	1.17205e-04	6.00267e-04
2024/04/19	10:12:50	ok	ok	428.9380	60.297	0.051817	20.31	61.544	10.803	122335592.593302	13	428.9954	1.09396e-04	6.10158e-04
2024/04/19	10:17:50	ok	ok	428.9640	60.303	0.051817	20.40	61.468	10.852	122282257.520439	13	429.0497	1.08407e-04	5.57732e-04
2024/04/19	10:22:50	ok	ok	428.9460	60.302	0.051817	20.40	61.530	10.863	120556690.708906	11	429.0888	1.05552e-04	6.28645e-04
2024/04/19	10:27:50	ok	ok	428.9400	60.304	0.051817	20.47	61.512	10.904	120369554.029489	10	429.0207	1.12681e-04	6.15190e-04
2024/04/19	10:32:50	ok	ok	428.9320	60.292	0.051817	20.44	61.549	10.892	120434323.489817	11	429.0762	1.05897e-04	6.25283e-04
2024/04/19	10:37:50	ok	ok	428.9280	60.294	0.051817	20.50	61.567	10.932	120530688.685825	12	429.0482	1.06721e-04	5.93994e-04
2024/04/19	10:42:50	ok	ok	428.9200	60.297	0.051817	20.58	61.518	10.969	120212751.207995	11	429.0755	1.05616e-04	6.01360e-04
2024/04/19	10:47:50	ok	ok	428.9280	60.289	0.051817	20.58	61.500	10.966	120567311.748834	13	428.9978	1.08337e-04	6.13996e-04
2024/04/19	10:52:50	ok	ok	428.9240	60.293	0.051817	20.66	61.454	11.013	117503287.942334	13	429.0135	1.07913e-04	5.81482e-04
2024/04/19	10:57:50	ok	ok	428.9220	60.290	0.051817	20.69	61.489	11.036	120616282.135836	11	429.0691	1.05818e-04	6.09664e-04
2024/04/19	11:02:50	ok	ok	428.9240	60.293	0.051817	20.73	61.517	11.068	120303884.989753	13	429.0132	1.07563e-04	5.96590e-04
2024/04/19	11:07:50	ok	ok	428.9320	60.297	0.051817	20.80	61.500	11.112	119074298.748269	12	429.0437	1.06787e-04	6.00723e-04
2024/04/19	11:12:50	ok	ok	428.9140	60.287	0.051817	20.82	61.544	11.129	119450781.307430	13	428.9888	1.08051e-04	5.96345e-04
2024/04/19	11:17:50	ok	ok	428.9260	60.294	0.051817	20.89	61.535	11.172	116664239.830170	13	429.0966	1.04895e-04	7.17789e-04
2024/04/19	11:22:50	ok	ok	428.9240	60.290	0.051817	20.91	61.500	11.185	117927161.596717	13	429.1160	1.04730e-04	6.95052e-04
2024/04/19	11:27:50	ok	ok	428.9340	60.291	0.051817	21.00	61.494	11.239	116880853.554024	11	429.0732	1.05335e-04	6.36081e-04
2024/04/19	11:32:50	ok	ok	428.9200	60.288	0.051817	21.03	61.509	11.259	115589124.244915	12	429.1592	1.03065e-04	7.04325e-04
2024/04/19	11:37:50	ok	ok	428.9120	60.288	0.051817	21.07	61.558	11.296	118057637.507528	11	429.0288	1.06206e-04	6.40250e-04
2024/04/19	11:42:50	ok	ok	428.9160	60.279	0.051817	21.10	61.532	11.312	117718419.375369	11	429.0387	1.05833e-04	6.16908e-04
2024/04/19	11:47:50	ok	ok	428.9120	60.287	0.051817	21.16	61.592	11.360	116649906.866610	12	429.0096	1.06854e-04	5.92592e-04
2024/04/19	11:52:50	ok	ok	428.9000	60.284	0.051817	21.20	61.581	11.386	117172049.465202	11	428.9482	1.13252e-04	5.87886e-04
2024/04/19	11:57:50	ok	ok	428.8880	60.282	0.051817	21.23	61.596	11.407	116355745.801689	12	428.9014	1.15141e-04	5.75214e-04
2024/04/19	12:02:50	ok	ok	428.8980	60.281	0.051817	21.30	61.590	11.453	111442898.082736	13	429.0605	1.05274e-04	7.18067e-04
2024/04/19	12:07:50	ok	ok	428.9040	60.286	0.051817	21.36	61.578	11.488	117248836.392447	12	428.9084	1.14738e-04	5.65486e-04
2024/04/19	12:12:50	ok	ok	428.8780	60.275	0.051817	21.37	61.601	11.501	114244363.853243	13	428.9604	1.07220e-04	5.79438e-04
2024/04/19	12:17:50	ok	ok	428.8780	60.269	0.051817	21.40	61.668	11.534	117011271.142708	13	428.9387	1.07876e-04	6.16848e-04
2024/04/19	12:22:50	ok	ok	428.8760	60.274	0.051817	21.44	61.674	11.563	116268751.254550	13	428.9532	1.07034e-04	5.82334e-04
2024/04/19	12:27:50	ok	ok	428.8720	60.266	0.051817	21.47	61.640	11.575	114601287.595369	11	429.0008	1.05434e-04	6.60716e-04
2024/04/19	12:32:50	ok	ok	428.8600	60.264	0.051817	21.52	61.659	11.616	116090097.252243	14	428.9656	1.06969e-04	6.97697e-04
2024/04/19	12:37:50	ok	ok	428.8540	60.268	0.051817	21.60	61.692	11.672	117978671.020313	11	428.9963	1.09626e-04	6.96391e-04
2024/04/19	12:42:50	ok	ok	428.8460	60.264	0.051817	21.62	61.668	11.686	114364555.926455	13	428.8958	1.08027e-04	6.29679e-04
2024/04/19	12:47:50	ok	ok	428.8460	60.264	0.051817	21.67	61.695	11.720	116309850.786440	11	428.9793	1.09677e-04	7.01285e-04
2024/04/19	12:52:50	ok	ok	428.8460	60.263	0.051817	21.71	61.672	11.744	113858295.863447	13	428.9291	1.12113e-04	6.79236e-04
2024/04/19	12:57:50	ok	ok	428.8280	60.258	0.051817	21.78	61.695	11.796	116789789.122488	12	428.8223	1.14531e-04	6.03920e-04
2024/04/19	13:02:50	ok	ok	428.8240	60.257	0.051817	21.87	61.669	11.849	113666613.307158	10	428.8632	1.12569e-04	6.65914e-04
2024/04/19	13:07:50	ok	ok	428.8260	60.256	0.051817	21.89	61.654	11.866	114483040.927371	13	428.8728	1.08458e-04	6.31478e-04
2024/04/19	13:12:50	ok	ok	428.8160	60.254	0.051817	21.95	61.706	11.915	114190459.729703	13	428.8703	1.07872e-04	6.31969e-04
2024/04/19	13:17:50	ok	ok	428.8060	60.253	0.051817	21.98	61.720	11.936	115343780.552580	12	428.8175	1.13486e-04	6.00464e-04
2024/04/19	13:22:50	ok	ok	428.8020	60.248	0.051817	22.05	61.724	11.986	113227101.224925	13	428.8672	1.07379e-04	6.03181e-04
2024/04/19	13:27:50	--	ok	428.6240	60.202	0.051817	21.54	62.766	11.835	107113755.489537	10	428.6632	1.12087e-04	6.38167e-04
[truncated: 1,750 more rows]
