# Supplementary material for: Plastic Creep Constraint in Nylon Instrument Strings
Source: Materials (Basel). 2025 Jan 7;18(2):223. doi: 10.3390/ma18020223 (PMC11766866; doi:10.3390/ma18020223)
Supplement: Supplementary file 1 [file materials-18-00223-s001.zip › data_files/string_N33_nylon/string_test_data_N33_step_2.csv]

Date	Time	+-	f0	Frequency	Tension	LengthAdj	Temp	Rel.Hm	Abs.Hm	Pk.Magnitude	Harmonics	Fitted.f0	Bend.Stiff	Fit.Error
2024/04/25	07:05:35	--	ok	428.2440	59.652	0.052597	19.55	48.710	8.182	71158331.702904	12	428.7275	9.50141e-05	8.86044e-04
2024/04/25	07:05:45	--	ok	453.8340	65.995	0.054354	19.54	48.873	8.203	67844803.632930	12	454.0421	1.32858e-04	6.89416e-04
2024/04/25	07:05:53	--	ok	459.8740	68.312	0.054818	19.51	49.058	8.220	71478048.952256	10	460.4038	1.05976e-04	7.73674e-04
2024/04/25	07:06:01	--	ok	462.2360	69.065	0.054976	19.45	49.180	8.213	80859012.828210	14	462.4193	1.19294e-04	1.06589e-03
2024/04/25	07:06:09	--	ok	462.5840	69.217	0.055014	19.35	49.401	8.202	79292174.823868	11	463.1437	1.00046e-04	7.02050e-04
2024/04/25	07:06:17	--	ok	462.7960	69.288	0.055035	19.33	49.725	8.243	82178361.607828	11	463.3380	1.00014e-04	7.25124e-04
2024/04/25	07:06:24	ok	ok	462.8300	69.306	0.055045	19.25	49.857	8.229	76807949.805628	11	463.3946	9.91665e-05	7.07069e-04
2024/04/25	07:11:24	--	ok	461.5100	68.994	0.055045	19.93	52.375	8.996	72073793.518462	15	461.7358	1.10604e-04	1.14039e-03
2024/04/25	07:11:31	ok	ok	463.0240	69.456	0.055121	19.95	52.462	9.018	78612419.393344	13	463.5589	9.95599e-05	6.52381e-04
2024/04/25	07:16:30	--	ok	462.3160	69.267	0.055121	20.11	53.881	9.349	73773280.518047	13	462.7649	1.02729e-04	7.31634e-04
2024/04/25	07:16:37	ok	ok	463.0380	69.477	0.055155	20.13	53.915	9.370	77225573.799163	11	463.5621	9.94988e-05	6.95480e-04
2024/04/25	07:21:36	--	ok	462.5200	69.344	0.055155	20.28	54.775	9.598	68723810.309417	13	462.9602	1.02970e-04	7.25601e-04
2024/04/25	07:21:43	ok	ok	463.0020	69.488	0.05518	20.29	54.778	9.606	86282531.101447	13	463.4557	1.03268e-04	6.85650e-04
2024/04/25	07:26:42	--	ok	462.5880	69.380	0.05518	20.36	55.373	9.752	77278607.357093	13	463.0577	1.01787e-04	7.03247e-04
2024/04/25	07:26:49	ok	ok	462.9940	69.507	0.055201	20.39	55.378	9.768	84141688.764822	11	463.5628	9.82136e-05	6.94047e-04
2024/04/25	07:31:48	--	ok	462.6460	69.421	0.055201	20.47	55.782	9.888	75314293.681654	11	463.1948	9.82367e-05	7.31257e-04
2024/04/25	07:31:55	ok	ok	463.0000	69.515	0.055219	20.47	55.804	9.892	86600937.087479	11	463.5537	9.85284e-05	6.89640e-04
2024/04/25	07:36:54	--	ok	462.6640	69.439	0.055219	20.53	56.106	9.978	73548390.067774	13	463.1569	1.00876e-04	7.29744e-04
2024/04/25	07:37:00	ok	ok	463.0240	69.540	0.055236	20.58	56.124	10.008	85675966.251167	11	463.5677	9.91120e-05	7.03618e-04
2024/04/25	07:42:00	--	ok	462.6840	69.464	0.055236	20.58	56.396	10.056	78108099.185322	13	463.1369	1.02086e-04	6.99393e-04
2024/04/25	07:42:06	ok	ok	463.0120	69.560	0.055252	20.60	56.464	10.086	85454303.258366	11	463.5652	9.89017e-05	7.03005e-04
2024/04/25	07:47:06	--	ok	462.7300	69.499	0.055252	20.67	56.551	10.142	74322445.690675	13	463.2665	9.87701e-05	6.77429e-04
2024/04/25	07:47:13	ok	ok	463.0160	69.575	0.055265	20.72	56.591	10.174	80257735.459283	11	463.5619	9.88324e-05	7.01176e-04
2024/04/25	07:52:12	--	ok	462.7240	69.504	0.055265	20.73	56.735	10.208	70873335.810909	12	463.2480	1.01678e-04	7.08117e-04
2024/04/25	07:52:18	ok	ok	462.9960	69.582	0.055279	20.72	56.721	10.198	86791663.336307	13	463.5301	9.84537e-05	6.56699e-04
2024/04/25	07:57:18	--	ok	462.7440	69.517	0.055279	20.77	56.936	10.270	75957975.624695	13	463.2198	1.01151e-04	7.16873e-04
2024/04/25	07:57:25	ok	ok	462.9960	69.599	0.055292	20.79	56.895	10.270	87914431.375332	13	463.4699	1.01720e-04	7.07845e-04
2024/04/25	08:02:24	--	ok	462.7240	69.530	0.055292	20.86	57.046	10.341	78048592.258856	11	463.2888	9.74625e-05	7.22535e-04
2024/04/25	08:02:30	ok	ok	463.0180	69.605	0.055306	20.83	57.064	10.326	81168626.314740	11	463.5696	9.85413e-05	7.04507e-04
2024/04/25	08:07:30	--	ok	462.7680	69.557	0.055306	20.89	57.127	10.371	70728877.800412	13	463.2927	9.92215e-05	6.74804e-04
2024/04/25	08:07:36	ok	ok	463.0220	69.621	0.055318	20.93	57.147	10.401	84214425.439843	13	463.5083	1.01201e-04	7.23026e-04
2024/04/25	08:12:36	--	ok	462.7300	69.557	0.055318	20.84	57.435	10.402	75426400.033429	13	463.2089	1.01479e-04	7.18314e-04
2024/04/25	08:12:43	ok	ok	463.0280	69.642	0.055331	20.87	57.407	10.414	86493922.440156	13	463.5057	1.01473e-04	7.20760e-04
2024/04/25	08:17:42	--	ok	462.7760	69.575	0.055331	20.84	57.511	10.415	73158206.246423	13	463.2643	1.01030e-04	7.19516e-04
2024/04/25	08:17:48	ok	ok	462.9820	69.632	0.055343	20.84	57.490	10.412	83581319.798600	12	463.4389	1.05784e-04	7.26119e-04
2024/04/25	08:22:48	ok	ok	462.8100	69.592	0.055343	20.94	57.517	10.476	73962167.354223	13	463.2868	1.01271e-04	7.04792e-04
2024/04/25	08:27:48	--	ok	462.5960	69.539	0.055343	21.01	57.540	10.525	72523344.060777	15	462.8521	1.09723e-04	1.12657e-03
2024/04/25	08:27:54	ok	ok	463.0220	69.662	0.055364	21.00	57.571	10.522	87902263.867151	13	463.5096	1.01194e-04	7.25295e-04
2024/04/25	08:32:54	--	ok	462.7920	69.609	0.055364	21.07	57.636	10.576	73783922.697527	13	463.2800	9.99547e-05	7.15045e-04
2024/04/25	08:33:00	ok	ok	463.0000	69.664	0.055374	21.06	57.635	10.568	81575948.918794	13	463.4663	1.01281e-04	6.94962e-04
2024/04/25	08:38:00	--	ok	462.7860	69.613	0.055374	21.11	57.742	10.624	72752800.076252	13	463.2816	9.98635e-05	7.15726e-04
2024/04/25	08:38:06	ok	ok	463.0380	69.669	0.055385	21.16	57.659	10.635	85600938.604268	12	463.4706	1.05918e-04	7.38785e-04
2024/04/25	08:43:06	ok	ok	462.8020	69.620	0.055385	21.17	57.696	10.650	72890709.675022	15	463.0309	1.09892e-04	1.11894e-03
2024/04/25	08:48:06	--	ok	462.6040	69.566	0.055385	21.26	57.797	10.721	72829448.640402	13	463.0730	1.01097e-04	7.29547e-04
2024/04/25	08:48:13	ok	ok	463.0360	69.685	0.055405	21.26	57.745	10.712	87901632.105462	12	463.5099	1.01001e-04	7.50949e-04
2024/04/25	08:53:12	--	ok	462.7960	69.627	0.055405	21.31	57.806	10.758	76876806.397574	13	463.2728	1.00782e-04	7.27216e-04
2024/04/25	08:53:18	ok	ok	463.0020	69.685	0.055415	21.33	57.829	10.771	87156223.927381	13	463.4838	1.00903e-04	7.26481e-04
2024/04/25	08:58:18	--	ok	462.7840	69.631	0.055415	21.44	57.774	10.832	74774310.177699	11	463.3705	9.62511e-05	7.26191e-04
2024/04/25	08:58:25	ok	ok	463.0200	69.700	0.055426	21.45	57.765	10.839	88726447.691830	11	463.5844	9.72413e-05	7.15639e-04
2024/04/25	09:03:24	ok	ok	462.8020	69.643	0.055426	21.48	57.824	10.867	79372686.964163	14	462.9993	1.16815e-04	1.05705e-03
2024/04/25	09:08:24	--	ok	462.5940	69.590	0.055426	21.54	57.897	10.917	79023532.043146	13	463.0785	1.00924e-04	7.12323e-04
2024/04/25	09:08:31	ok	ok	463.0560	69.715	0.055447	21.58	57.893	10.943	85425415.907709	11	463.6093	9.73560e-05	7.21018e-04
2024/04/25	09:13:30	ok	ok	462.8000	69.658	0.055447	21.61	57.923	10.968	77517195.241719	13	463.2819	1.00834e-04	6.96976e-04
2024/04/25	09:18:30	--	ok	462.5900	69.596	0.055447	21.67	57.942	11.007	76462465.527642	13	463.0980	1.00065e-04	7.25733e-04
2024/04/25	09:18:37	ok	ok	463.0200	69.720	0.055467	21.67	57.961	11.011	92862829.724144	12	463.4661	1.05928e-04	7.28960e-04
2024/04/25	09:23:36	--	ok	462.7920	69.667	0.055467	21.77	58.021	11.085	81052315.892854	13	463.2792	1.00989e-04	7.13717e-04
2024/04/25	09:23:42	ok	ok	463.0040	69.720	0.055478	21.77	58.012	11.083	89212639.793370	11	463.5805	9.71224e-05	7.14834e-04
2024/04/25	09:28:42	--	ok	462.7760	69.667	0.055478	21.84	58.047	11.136	78443412.029511	13	463.2813	1.00428e-04	7.19467e-04
2024/04/25	09:28:48	ok	ok	463.0000	69.725	0.055489	21.80	58.071	11.113	90240733.507667	12	463.4376	1.05826e-04	7.24330e-04
2024/04/25	09:33:48	ok	ok	462.8020	69.672	0.055489	21.89	58.088	11.180	79379773.200907	13	463.2747	1.01226e-04	7.10368e-04
2024/04/25	09:38:48	--	ok	462.5940	69.617	0.055489	21.92	58.180	11.215	78525337.868660	15	462.8579	1.09508e-04	1.08168e-03
2024/04/25	09:38:55	ok	ok	463.0300	69.734	0.05551	21.96	58.122	11.231	89780231.821901	11	463.5774	9.79519e-05	7.12815e-04
2024/04/25	09:43:54	--	ok	462.7680	69.678	0.05551	21.98	58.199	11.255	78280887.882915	15	463.0341	1.09101e-04	1.04609e-03
2024/04/25	09:44:01	ok	ok	463.0400	69.744	0.055522	22.04	58.122	11.278	90464305.096027	13	463.5254	1.00953e-04	6.92007e-04
2024/04/25	09:49:00	--	ok	462.7940	69.684	0.055522	22.05	58.213	11.304	81364991.229451	15	463.0765	1.08286e-04	1.07292e-03
2024/04/25	09:49:07	ok	ok	462.9940	69.733	0.055533	22.06	58.225	11.315	86209598.348099	13	463.4851	1.00688e-04	6.90752e-04
2024/04/25	09:54:06	--	ok	462.7720	69.678	0.055533	22.14	58.236	11.366	76355023.112321	15	463.0480	1.08309e-04	1.05662e-03
2024/04/25	09:54:13	ok	ok	463.0240	69.737	0.055544	22.14	58.271	11.373	88061660.570077	13	463.5534	9.86278e-05	6.42420e-04
2024/04/25	09:59:12	--	ok	462.7760	69.678	0.055544	22.19	58.335	11.422	75829466.007211	13	463.3226	9.79103e-05	6.57497e-04
2024/04/25	09:59:18	ok	ok	462.9740	69.728	0.055555	22.18	58.254	11.396	85639203.905101	13	463.4717	1.00826e-04	6.93713e-04
2024/04/25	10:04:18	--	ok	462.7620	69.676	0.055555	22.24	58.322	11.448	79644826.779526	15	463.0315	1.08875e-04	1.06275e-03
2024/04/25	10:04:25	ok	ok	463.0200	69.742	0.055567	22.25	58.354	11.463	89117172.542613	13	463.5911	9.67696e-05	6.59129e-04
2024/04/25	10:09:24	--	ok	462.6740	69.654	0.055567	21.84	59.059	11.330	80198659.460029	11	463.2426	9.73303e-05	7.10143e-04
2024/04/25	10:09:31	ok	ok	463.0180	69.746	0.055584	21.84	59.036	11.326	87700964.086305	15	463.2854	1.09426e-04	1.05598e-03
2024/04/25	10:14:30	--	ok	462.6940	69.663	0.055584	21.52	59.310	11.173	79951442.969291	13	463.1962	1.00541e-04	7.15013e-04
2024/04/25	10:14:36	ok	ok	463.0220	69.757	0.0556	21.54	59.335	11.188	85797411.408804	13	463.5785	9.80114e-05	6.66904e-04
2024/04/25	10:19:36	--	ok	462.7580	69.693	0.0556	21.37	59.435	11.097	77329873.597117	10	463.2840	1.01528e-04	7.30148e-04
2024/04/25	10:19:42	ok	ok	463.0120	69.763	0.055612	21.40	59.420	11.113	81034104.438374	11	463.4661	1.07155e-04	7.57892e-04
2024/04/25	10:24:42	--	ok	462.7600	69.702	0.055612	21.27	59.429	11.033	73606940.879550	13	463.3108	9.88292e-05	6.52795e-04
2024/04/25	10:24:49	ok	ok	463.0260	69.770	0.055624	21.28	59.422	11.040	83200645.647846	11	463.5677	9.86952e-05	7.04804e-04
2024/04/25	10:29:48	--	ok	462.7780	69.708	0.055624	21.18	59.480	10.988	76357365.354382	11	463.3684	9.71419e-05	6.98436e-04
2024/04/25	10:29:55	ok	ok	463.0120	69.765	0.055636	21.18	59.480	10.988	86435764.190613	13	463.5551	9.89480e-05	6.54555e-04
2024/04/25	10:34:54	ok	ok	462.8000	69.718	0.055636	21.13	59.503	10.956	74202780.519202	13	463.2833	1.01753e-04	7.03192e-04
2024/04/25	10:39:54	--	ok	462.6200	69.668	0.055636	21.09	59.527	10.934	75185688.723313	11	463.1802	9.80583e-05	7.13890e-04
2024/04/25	10:40:01	ok	ok	463.0500	69.787	0.055655	21.11	59.564	10.959	85739751.516138	12	463.5859	9.95003e-05	6.76930e-04
2024/04/25	10:45:00	ok	ok	462.8220	69.728	0.055655	21.09	59.516	10.932	75685025.839412	13	463.3396	9.97504e-05	6.53656e-04
2024/04/25	10:50:00	--	ok	462.6520	69.678	0.055655	21.09	59.527	10.934	74065722.825055	15	462.9248	1.08566e-04	1.07812e-03
2024/04/25	10:50:07	ok	ok	463.0480	69.782	0.055673	21.13	59.481	10.952	83031388.741577	13	463.5835	9.91353e-05	6.51806e-04
2024/04/25	10:55:06	ok	ok	462.8280	69.730	0.055673	21.11	59.500	10.947	77927496.299723	12	463.3422	1.01845e-04	6.66464e-04
2024/04/25	11:00:06	--	ok	462.6520	69.683	0.055673	21.14	59.449	10.955	76832130.093220	15	462.9441	1.08346e-04	1.01399e-03
2024/04/25	11:00:13	ok	ok	463.0360	69.783	0.05569	21.16	59.422	10.960	78187353.166182	13	463.5751	9.85199e-05	6.63736e-04
2024/04/25	11:05:12	ok	ok	462.8420	69.736	0.05569	21.18	59.480	10.988	72557033.177254	13	463.3816	9.91436e-05	6.52335e-04
2024/04/25	11:10:12	--	ok	462.6920	69.692	0.05569	21.21	59.353	10.983	72127938.601847	15	462.9475	1.09356e-04	1.08044e-03
2024/04/25	11:10:18	ok	ok	463.0500	69.789	0.055706	21.27	59.365	11.021	84619726.582613	11	463.6079	9.80378e-05	6.94843e-04
2024/04/25	11:15:18	ok	ok	462.8320	69.730	0.055706	21.28	59.388	11.034	76822302.614833	15	463.1463	1.07695e-04	1.03028e-03
2024/04/25	11:20:18	--	ok	462.6700	69.684	0.055706	21.36	59.388	11.080	73588936.463086	15	462.9309	1.09329e-04	1.02645e-03
2024/04/25	11:20:25	ok	ok	463.0060	69.778	0.055723	21.31	59.416	11.058	83929146.858554	13	463.5320	9.93368e-05	6.63040e-04
2024/04/25	11:25:24	ok	ok	462.8340	69.739	0.055723	21.40	59.342	11.099	72396205.574742	13	463.3863	9.81325e-05	6.84461e-04
2024/04/25	11:30:24	--	ok	462.6760	69.690	0.055723	21.45	59.353	11.137	71987881.395753	15	462.9659	1.08507e-04	1.02172e-03
2024/04/25	11:30:31	ok	ok	463.0100	69.780	0.055739	21.44	59.316	11.121	84422661.964205	14	463.2150	1.17333e-04	1.05156e-03
2024/04/25	11:35:30	ok	ok	462.8420	69.740	0.055739	21.52	59.289	11.169	70708281.581069	13	463.3342	1.00540e-04	6.89673e-04
2024/04/25	11:40:30	--	ok	462.6840	69.693	0.055739	21.61	59.335	11.235	73426755.943355	11	463.2365	9.76041e-05	6.97135e-04
2024/04/25	11:40:37	ok	ok	463.0320	69.786	0.055755	21.62	59.284	11.234	84698245.883109	11	463.5728	9.90217e-05	6.79493e-04
2024/04/25	11:45:36	ok	ok	462.8100	69.725	0.055755	21.62	59.338	11.244	73512700.496267	15	463.0539	1.10425e-04	1.02497e-03
2024/04/25	11:50:36	--	ok	462.6540	69.682	0.055755	21.71	59.232	11.280	73296442.486070	15	462.9180	1.09506e-04	1.05878e-03
2024/04/25	11:50:43	ok	ok	463.0420	69.789	0.055773	21.74	59.248	11.302	81597127.223130	13	463.5640	9.91245e-05	6.39562e-04
2024/04/25	11:55:42	ok	ok	462.8180	69.724	0.055773	21.78	59.353	11.348	74053493.747408	11	463.3651	9.84407e-05	6.96870e-04
2024/04/25	12:00:42	--	ok	462.6280	69.675	0.055773	21.84	59.266	11.370	70368813.120565	15	462.8819	1.09382e-04	1.01597e-03
2024/04/25	12:00:49	ok	ok	463.0320	69.786	0.055791	21.84	59.307	11.378	82912940.548604	15	463.2931	1.08859e-04	1.02067e-03
2024/04/25	12:05:48	ok	ok	462.8040	69.726	0.055791	21.87	59.379	11.409	73963263.101860	15	463.0720	1.09051e-04	1.03055e-03
2024/04/25	12:10:48	--	ok	462.6300	69.670	0.055791	21.92	59.324	11.435	77208352.515372	15	462.8730	1.09822e-04	9.97682e-04
2024/04/25	12:10:55	ok	ok	463.0380	69.786	0.05581	21.94	59.338	11.449	88272158.170945	13	463.5166	1.01345e-04	6.76016e-04
2024/04/25	12:15:54	--	ok	462.7980	69.725	0.05581	21.95	59.329	11.456	78514181.633138	15	463.0560	1.09468e-04	1.02651e-03
2024/04/25	12:16:01	ok	ok	463.0080	69.781	0.05582	21.94	59.358	11.452	84217444.948781	11	463.5749	9.74886e-05	6.99980e-04
2024/04/25	12:21:00	ok	ok	462.8120	69.727	0.05582	21.99	59.399	11.497	74806596.179083	11	463.3662	9.80080e-05	6.90806e-04
2024/04/25	12:26:00	--	ok	462.6280	69.675	0.05582	22.04	59.420	11.530	75128537.881752	15	462.8941	1.08605e-04	1.02476e-03
2024/04/25	12:26:07	ok	ok	463.0200	69.785	0.055839	22.05	59.399	11.535	88366909.658253	11	463.5825	9.77667e-05	6.88333e-04
2024/04/25	12:31:06	--	ok	462.7840	69.723	0.055839	22.04	59.385	11.523	78092927.739878	15	463.0578	1.08545e-04	1.01644e-03
2024/04/25	12:31:13	ok	ok	463.0140	69.784	0.05585	22.05	59.388	11.533	80336404.507673	11	463.5658	9.88970e-05	6.90017e-04
2024/04/25	12:36:12	--	ok	462.7640	69.711	0.05585	21.98	59.541	11.514	74464995.985433	13	463.2712	1.00047e-04	6.98023e-04
2024/04/25	12:36:19	ok	ok	463.0120	69.780	0.055862	22.02	59.557	11.546	87059803.781537	13	463.5190	1.00363e-04	6.72172e-04
2024/04/25	12:41:18	--	ok	462.7120	69.702	0.055862	21.70	60.107	11.437	76814260.460321	13	463.1869	1.01870e-04	6.77116e-04
2024/04/25	12:41:25	ok	ok	463.0220	69.783	0.055877	21.72	60.093	11.452	80967843.885423	13	463.5188	1.01015e-04	6.77845e-04
2024/04/25	12:46:24	--	ok	462.7920	69.726	0.055877	21.58	60.127	11.366	74114288.517940	13	463.2899	1.00848e-04	7.09152e-04
2024/04/25	12:46:31	ok	ok	463.0140	69.789	0.055887	21.60	60.130	11.377	80721547.527787	13	463.5814	9.80088e-05	6.52706e-04
2024/04/25	12:51:30	--	ok	462.7780	69.726	0.055887	21.47	60.230	11.310	75870204.484686	13	463.2579	1.01834e-04	6.79104e-04
2024/04/25	12:51:37	ok	ok	463.0200	69.792	0.055899	21.45	60.208	11.297	82380811.070210	12	463.4625	1.06292e-04	7.24783e-04
2024/04/25	12:56:36	ok	ok	462.8220	69.737	0.055899	21.44	60.204	11.288	74345357.796920	13	463.3584	9.87500e-05	6.57591e-04
2024/04/25	13:01:36	--	ok	462.6260	69.681	0.055899	21.33	60.246	11.221	72501074.410703	15	462.8980	1.09313e-04	1.02867e-03
2024/04/25	13:01:43	ok	ok	463.0160	69.786	0.055918	21.36	60.241	11.239	83004266.087332	12	463.5351	1.02364e-04	6.64106e-04
2024/04/25	13:06:42	ok	ok	462.8020	69.731	0.055918	21.30	60.282	11.210	71969760.864289	13	463.3275	9.96448e-05	6.58522e-04
2024/04/25	13:11:42	--	ok	462.6420	69.686	0.055918	21.30	60.250	11.204	72750628.545703	15	462.8766	1.10513e-04	9.99826e-04
2024/04/25	13:11:48	ok	ok	463.0120	69.789	0.055936	21.27	60.237	11.183	79986762.137593	11	463.5840	9.80698e-05	6.95879e-04
2024/04/25	13:16:48	ok	ok	462.8000	69.727	0.055936	21.23	60.250	11.158	71664047.064152	11	463.3618	9.76940e-05	6.93878e-04
2024/04/25	13:21:48	--	ok	462.6400	69.686	0.055936	21.20	60.273	11.145	72291193.322794	15	462.8777	1.09867e-04	1.05613e-03
2024/04/25	13:21:55	ok	ok	463.0100	69.789	0.055955	21.20	60.255	11.141	81095147.031956	11	463.5658	9.87185e-05	7.01836e-04
2024/04/25	13:26:54	--	ok	462.7920	69.737	0.055955	21.14	60.287	11.109	74020442.401638	15	463.0572	1.09822e-04	1.02544e-03
2024/04/25	13:27:00	ok	ok	463.0080	69.791	0.055965	21.16	60.226	11.108	81436652.493568	13	463.4864	1.01848e-04	6.90370e-04
2024/04/25	13:32:00	ok	ok	462.8300	69.744	0.055965	21.11	60.240	11.083	71085890.322148	13	463.3327	1.00713e-04	6.78955e-04
2024/04/25	13:37:00	--	ok	462.6660	69.695	0.055965	21.06	60.301	11.057	75243489.671580	13	463.1512	1.01570e-04	6.97971e-04
2024/04/25	13:37:07	ok	ok	463.0260	69.796	0.055982	21.06	60.313	11.059	78987255.460003	13	463.5171	1.01509e-04	6.82057e-04
2024/04/25	13:42:06	ok	ok	462.8320	69.747	0.055982	21.03	60.327	11.043	71027148.422317	15	463.1265	1.07751e-04	1.01765e-03
2024/04/25	13:47:06	--	ok	462.6760	69.696	0.055982	21.00	60.304	11.021	73380482.497234	15	462.9195	1.10286e-04	1.02399e-03
2024/04/25	13:47:13	ok	ok	463.0460	69.797	0.055999	21.00	60.313	11.023	76234873.955685	13	463.5733	9.92908e-05	6.33951e-04
2024/04/25	13:52:12	ok	ok	462.8220	69.740	0.055999	20.94	60.333	10.989	71210022.907149	13	463.3081	1.01336e-04	6.90751e-04
2024/04/25	13:57:12	--	ok	462.6800	69.695	0.055999	20.93	60.331	10.980	71861557.359874	14	462.8850	1.16596e-04	1.02286e-03
2024/04/25	13:57:19	ok	ok	463.0040	69.790	0.056015	20.91	60.317	10.969	82983845.755353	13	463.4770	1.02741e-04	6.98985e-04
2024/04/25	14:02:18	ok	ok	462.8380	69.745	0.056015	20.90	60.273	10.953	76129864.832136	15	463.0935	1.10000e-04	1.01298e-03
2024/04/25	14:07:18	--	ok	462.6800	69.702	0.056015	20.86	60.337	10.937	75562311.084265	15	462.9435	1.09582e-04	1.07401e-03
2024/04/25	14:07:25	ok	ok	463.0400	69.798	0.056031	20.90	60.305	10.959	79816515.433527	13	463.5068	1.02359e-04	6.66098e-04
2024/04/25	14:12:24	ok	ok	462.8480	69.744	0.056031	20.87	60.290	10.937	73871746.559673	15	463.0917	1.10894e-04	1.00634e-03
2024/04/25	14:17:24	--	ok	462.7100	69.706	0.056031	20.83	60.241	10.901	74719884.595492	15	462.9740	1.09475e-04	1.01430e-03
2024/04/25	14:17:31	ok	ok	463.0480	69.797	0.056046	20.86	60.226	10.917	79107651.705286	13	463.5789	9.96895e-05	6.38656e-04
2024/04/25	14:22:30	ok	ok	462.8600	69.751	0.056046	20.86	60.267	10.925	75459946.735074	13	463.3162	1.02808e-04	6.85627e-04
2024/04/25	14:27:30	--	ok	462.7100	69.705	0.056046	20.79	60.264	10.878	74403629.628247	15	462.9918	1.08998e-04	9.97727e-04
2024/04/25	14:27:37	ok	ok	463.0400	69.794	0.056061	20.80	60.237	10.884	79247870.519167	13	463.5279	1.01018e-04	6.73275e-04
2024/04/25	14:32:36	ok	ok	462.8540	69.749	0.056061	20.77	60.241	10.866	72254240.619231	15	463.1568	1.08235e-04	1.00441e-03
2024/04/25	14:37:36	--	ok	462.7180	69.708	0.056061	20.74	60.226	10.845	73536191.125728	13	463.1905	1.01303e-04	6.86463e-04
2024/04/25	14:37:43	ok	ok	463.0620	69.801	0.056075	20.82	60.159	10.878	77729333.366667	11	463.6010	9.93503e-05	6.91713e-04
2024/04/25	14:42:42	ok	ok	462.8360	69.741	0.056075	20.72	60.241	10.831	73794594.959140	15	463.0840	1.10892e-04	9.94805e-04
2024/04/25	14:47:42	--	ok	462.7000	69.704	0.056075	20.72	60.291	10.840	73343315.008092	15	462.9521	1.10646e-04	1.01353e-03
2024/04/25	14:47:49	ok	ok	463.0100	69.790	0.05609	20.72	60.253	10.833	80999343.862957	13	463.4763	1.03038e-04	6.88673e-04
2024/04/25	14:52:48	ok	ok	462.8640	69.749	0.05609	20.70	60.240	10.822	72369650.002636	15	463.1506	1.08488e-04	1.00793e-03
2024/04/25	14:57:48	--	ok	462.7380	69.709	0.05609	20.69	60.249	10.813	72048091.085751	15	462.9556	1.11723e-04	1.03807e-03
2024/04/25	14:57:55	ok	ok	463.0280	69.792	0.056103	20.70	60.230	10.820	80510606.478678	11	463.5769	9.89086e-05	6.91828e-04
2024/04/25	15:02:54	ok	ok	462.8500	69.743	0.056103	20.72	60.171	10.818	72882880.478652	15	463.1023	1.10398e-04	1.00935e-03
2024/04/25	15:07:54	--	ok	462.7260	69.706	0.056103	20.67	60.172	10.791	74158426.625192	15	463.0274	1.08079e-04	1.01286e-03
2024/04/25	15:08:00	ok	ok	463.0140	69.787	0.056117	20.69	60.157	10.797	78678158.462006	15	463.2780	1.10537e-04	9.88462e-04
2024/04/25	15:13:00	ok	ok	462.8560	69.745	0.056117	20.67	60.194	10.795	72200711.164428	15	463.1089	1.10642e-04	1.00115e-03
2024/04/25	15:18:00	--	ok	462.7380	69.712	0.056117	20.66	60.212	10.790	74762794.112407	15	462.9893	1.10102e-04	1.00036e-03
2024/04/25	15:18:07	ok	ok	463.0080	69.785	0.056131	20.69	60.208	10.806	76758923.080906	13	463.4742	1.02825e-04	6.70825e-04
2024/04/25	15:23:06	ok	ok	462.8560	69.746	0.056131	20.67	60.154	10.788	71862037.342655	15	463.1018	1.09916e-04	9.84589e-04
2024/04/25	15:28:06	--	ok	462.7080	69.701	0.056131	20.60	60.150	10.744	72148780.159785	15	462.9834	1.09035e-04	1.01985e-03
2024/04/25	15:28:13	ok	ok	463.0380	69.793	0.056145	20.64	60.177	10.774	81887360.659319	15	463.2743	1.10811e-04	9.73536e-04
2024/04/25	15:33:12	ok	ok	462.8920	69.755	0.056145	20.67	60.182	10.793	71609238.490966	15	463.1717	1.08643e-04	9.93646e-04
2024/04/25	15:38:12	--	ok	462.7680	69.719	0.056145	20.66	60.180	10.784	71944233.508851	15	463.0019	1.10258e-04	9.81394e-04
2024/04/25	15:38:20	ok	ok	463.0460	69.796	0.056157	20.67	60.113	10.781	78800439.355109	11	463.5889	9.86949e-05	6.77550e-04
2024/04/25	15:43:19	ok	ok	462.8540	69.749	0.056157	20.69	60.093	10.785	70832131.212044	11	463.4098	9.87557e-05	6.96577e-04
2024/04/25	15:48:19	--	ok	462.7400	69.710	0.056157	20.64	60.168	10.772	70048184.408065	15	462.9933	1.09665e-04	9.89213e-04
2024/04/25	15:48:26	ok	ok	463.0060	69.788	0.05617	20.69	60.166	10.799	79356895.515938	11	463.5599	9.89346e-05	6.89978e-04
2024/04/25	15:53:25	ok	ok	462.8660	69.755	0.05617	20.70	60.127	10.802	71086135.232070	15	463.1044	1.10525e-04	9.91491e-04
2024/04/25	15:58:25	--	ok	462.7240	69.712	0.05617	20.66	60.162	10.781	74174477.742868	13	463.2151	1.00821e-04	6.78348e-04
2024/04/25	15:58:32	ok	ok	463.0200	69.789	0.056184	20.69	60.084	10.784	80448816.254972	15	463.2911	1.10326e-04	9.98054e-04
2024/04/25	16:03:31	ok	ok	462.8600	69.746	0.056184	20.64	60.200	10.778	74968679.941467	15	463.1149	1.09946e-04	9.96823e-04
2024/04/25	16:08:31	--	ok	462.7380	69.713	0.056184	20.67	60.172	10.791	71935440.723207	13	463.2479	1.00949e-04	6.49215e-04
2024/04/25	16:08:38	ok	ok	463.0220	69.790	0.056198	20.67	60.154	10.788	77244583.268528	13	463.5190	1.01346e-04	6.59653e-04
2024/04/25	16:13:37	ok	ok	462.8820	69.755	0.056198	20.66	60.153	10.779	72887993.628432	13	463.4184	9.89959e-05	6.34571e-04
2024/04/25	16:18:37	--	ok	462.7540	69.717	0.056198	20.64	60.157	10.770	72860333.989472	15	463.0180	1.09615e-04	1.00870e-03
2024/04/25	16:18:44	ok	ok	463.0180	69.785	0.05621	20.66	60.140	10.777	80337740.217149	13	463.5069	1.02088e-04	6.66281e-04
2024/04/25	16:23:43	ok	ok	462.8440	69.746	0.05621	20.60	60.171	10.748	74256662.326154	13	463.3733	9.98147e-05	6.35396e-04
2024/04/25	16:28:43	--	ok	462.7520	69.711	0.05621	20.67	60.134	10.785	72299498.131871	15	463.0020	1.10079e-04	1.01261e-03
2024/04/25	16:28:50	ok	ok	463.0400	69.789	0.056222	20.67	60.113	10.781	81234437.630883	13	463.5216	1.01467e-04	6.61269e-04
2024/04/25	16:33:49	ok	ok	462.8700	69.745	0.056222	20.63	60.166	10.763	74534682.905308	13	463.3453	1.02208e-04	6.84387e-04
2024/04/25	16:38:49	--	ok	462.7300	69.712	0.056222	20.59	60.148	10.733	73843189.420695	13	463.2114	1.01505e-04	6.76141e-04
2024/04/25	16:38:55	ok	ok	463.0180	69.789	0.056236	20.59	60.180	10.739	80500779.957579	11	463.5686	9.89704e-05	6.76084e-04
2024/04/25	16:43:55	ok	ok	462.8760	69.747	0.056236	20.59	60.159	10.735	72527190.121289	13	463.3905	1.00578e-04	6.42429e-04
2024/04/25	16:48:55	--	ok	462.7400	69.710	0.056236	20.50	60.204	10.690	71433527.498982	13	463.2559	1.00013e-04	6.67216e-04
2024/04/25	16:49:02	ok	ok	463.0160	69.787	0.056249	20.54	60.171	10.709	81119734.793520	13	463.4870	1.03278e-04	6.59596e-04
2024/04/25	16:54:01	ok	ok	462.8680	69.751	0.056249	20.52	60.198	10.697	72959854.575290	15	463.1187	1.10844e-04	1.00944e-03
2024/04/25	16:59:01	--	ok	462.7440	69.711	0.056249	20.47	60.209	10.673	70885199.264322	11	463.2961	9.91317e-05	6.63082e-04
2024/04/25	16:59:08	ok	ok	463.0280	69.789	0.056262	20.53	60.241	10.713	80485426.591764	13	463.5168	1.02029e-04	6.57280e-04
2024/04/25	17:04:07	ok	ok	462.8560	69.746	0.056262	20.44	60.226	10.658	71438278.050945	15	463.0888	1.11872e-04	1.05722e-03
2024/04/25	17:09:07	--	ok	462.7540	69.714	0.056262	20.44	60.226	10.658	70517706.009960	15	463.0364	1.09456e-04	1.01254e-03
2024/04/25	17:09:14	ok	ok	463.0300	69.788	0.056275	20.43	60.232	10.650	79048219.193056	11	463.5880	9.89960e-05	6.68542e-04
2024/04/25	17:14:13	ok	ok	462.8560	69.744	0.056275	20.39	60.195	10.617	72211881.787225	13	463.3633	1.01251e-04	6.24782e-04
2024/04/25	17:19:13	--	ok	462.7500	69.719	0.056275	20.36	60.262	10.613	71077885.221274	13	463.2363	1.01822e-04	6.58755e-04
2024/04/25	17:19:20	ok	ok	463.0380	69.789	0.056287	20.37	60.203	10.610	76688049.641234	13	463.4800	1.03679e-04	6.78014e-04
2024/04/25	17:24:19	ok	ok	462.8760	69.746	0.056287	20.31	60.253	10.576	69364215.546437	15	463.1395	1.10640e-04	1.01238e-03
2024/04/25	17:29:19	--	ok	462.7580	69.713	0.056287	20.26	60.287	10.556	68392964.676156	13	463.2158	1.02669e-04	6.60558e-04
2024/04/25	17:29:26	ok	ok	463.0300	69.788	0.056299	20.33	60.237	10.590	73811172.126310	13	463.5159	1.02448e-04	6.58271e-04
2024/04/25	17:34:25	ok	ok	462.8820	69.752	0.056299	20.26	60.276	10.554	69351042.783649	13	463.4142	9.96223e-05	6.27703e-04
2024/04/25	17:39:25	--	ok	462.7580	69.712	0.056299	20.21	60.319	10.527	69938585.616443	13	463.2400	1.02235e-04	6.67439e-04
2024/04/25	17:39:32	ok	ok	463.0420	69.787	0.056311	20.23	60.291	10.539	75641313.379710	11	463.5863	9.89959e-05	6.66562e-04
2024/04/25	17:44:31	ok	ok	462.8740	69.744	0.056311	20.16	60.333	10.503	70805326.298939	11	463.4226	9.89673e-05	6.55337e-04
2024/04/25	17:49:31	--	ok	462.7520	69.707	0.056311	20.12	60.305	10.472	72216085.135486	15	462.9977	1.10797e-04	9.85815e-04
2024/04/25	17:49:38	ok	ok	463.0160	69.779	0.056324	20.11	60.336	10.469	78267758.728224	13	463.5462	9.95520e-05	6.09694e-04
2024/04/25	17:54:37	ok	ok	462.9040	69.750	0.056324	20.13	60.308	10.481	70559214.786897	15	463.1315	1.11299e-04	1.03616e-03
2024/04/25	17:59:37	--	ok	462.7800	69.717	0.056324	20.11	60.294	10.462	70138483.303978	15	463.0272	1.10836e-04	9.85711e-04
2024/04/25	17:59:44	ok	ok	463.0340	69.784	0.056335	20.12	60.296	10.471	75473972.084223	13	463.5624	1.00078e-04	6.09954e-04
2024/04/25	18:04:43	ok	ok	462.8900	69.749	0.056335	20.07	60.337	10.444	70428191.016460	13	463.3562	1.02491e-04	6.50161e-04
2024/04/25	18:09:43	--	ok	462.7800	69.718	0.056335	20.04	60.294	10.418	71371610.950189	11	463.3411	9.84893e-05	6.63569e-04
2024/04/25	18:09:50	ok	ok	463.0260	69.787	0.056346	20.04	60.305	10.420	77704549.375925	11	463.5674	9.96415e-05	6.50170e-04
2024/04/25	18:14:49	ok	ok	462.8700	69.746	0.056346	20.02	60.313	10.413	70863378.109355	13	463.3888	1.00822e-04	6.14491e-04
2024/04/25	18:19:49	--	ok	462.7680	69.716	0.056346	19.99	60.249	10.384	70696564.953983	13	463.3085	9.95780e-05	6.22563e-04
2024/04/25	18:19:55	ok	ok	463.0380	69.788	0.056358	20.04	60.294	10.418	75938014.485069	13	463.5654	1.00381e-04	6.23050e-04
2024/04/25	18:24:55	ok	ok	462.8980	69.754	0.056358	19.98	60.246	10.376	70723748.083982	13	463.3855	1.02114e-04	6.49158e-04
2024/04/25	18:29:55	--	ok	462.7940	69.722	0.056358	19.92	60.226	10.337	70692527.908096	15	463.0830	1.09331e-04	1.00462e-03
2024/04/25	18:30:02	ok	ok	463.0120	69.782	0.056368	19.95	60.250	10.357	76975741.813501	15	463.3286	1.08025e-04	9.95571e-04
2024/04/25	18:35:01	ok	ok	462.8820	69.752	0.056368	19.93	60.281	10.354	70947980.834439	15	463.1694	1.09505e-04	1.05878e-03
2024/04/25	18:40:01	--	ok	462.7960	69.724	0.056368	19.91	60.255	10.334	71087870.641412	15	463.0760	1.09415e-04	1.00022e-03
2024/04/25	18:40:07	ok	ok	463.0500	69.789	0.056379	19.99	60.166	10.370	73766363.135123	15	463.3354	1.09343e-04	9.67564e-04
2024/04/25	18:45:07	ok	ok	462.8780	69.740	0.056379	19.81	60.383	10.296	69104392.959156	15	463.1392	1.09494e-04	1.03251e-03
2024/04/25	18:50:07	--	ok	462.7560	69.709	0.056379	19.71	60.409	10.239	66144155.892779	11	463.2914	9.94700e-05	6.61691e-04
2024/04/25	18:50:14	ok	ok	463.0340	69.786	0.056391	19.75	60.395	10.263	75981377.657169	13	463.5754	9.91196e-05	6.10673e-04
2024/04/25	18:55:13	ok	ok	462.8760	69.747	0.056391	19.64	60.409	10.198	69844562.020819	15	463.1610	1.09612e-04	1.00187e-03
2024/04/25	19:00:13	--	ok	462.7740	69.716	0.056391	19.60	60.505	10.188	69731212.675804	15	463.0504	1.09765e-04	1.00572e-03
2024/04/25	19:00:20	ok	ok	463.0320	69.789	0.056402	19.61	60.455	10.188	76614855.081893	13	463.5696	1.00117e-04	6.10499e-04
2024/04/25	19:05:19	ok	ok	462.9120	69.759	0.056402	19.65	60.278	10.184	71439607.217500	15	463.1747	1.10655e-04	1.01632e-03
2024/04/25	19:10:19	ok	ok	462.8280	69.737	0.056402	19.67	60.281	10.194	72855017.429220	15	463.1214	1.09408e-04	1.03235e-03
2024/04/25	19:15:19	--	ok	462.7520	69.711	0.056402	19.68	60.235	10.194	67393286.113634	13	463.2807	9.96653e-05	6.28095e-04
2024/04/25	19:15:25	ok	ok	463.0380	69.786	0.056415	19.64	60.195	10.162	75467749.694325	13	463.5566	1.00331e-04	6.03628e-04
2024/04/25	19:20:25	ok	ok	462.9020	69.754	0.056415	19.67	60.262	10.191	70463275.810306	13	463.4610	9.91570e-05	6.14919e-04
2024/04/25	19:25:25	ok	ok	462.8080	69.724	0.056415	19.64	60.237	10.169	71185793.995469	13	463.3048	1.02298e-04	6.25053e-04
2024/04/25	19:30:25	--	ok	462.7260	69.701	0.056415	19.64	60.195	10.162	69503938.525709	11	463.2718	1.00014e-04	6.61511e-04
2024/04/25	19:30:32	ok	ok	463.0300	69.781	0.056428	19.65	60.208	10.172	77831169.609982	13	463.5611	1.00145e-04	6.19536e-04
2024/04/25	19:35:31	ok	ok	462.8960	69.749	0.056428	19.60	60.191	10.135	69392742.449497	13	463.4440	9.97200e-05	6.18159e-04
2024/04/25	19:40:31	ok	ok	462.8140	69.721	0.056428	19.58	60.249	10.137	71414762.266563	13	463.3261	1.00898e-04	6.03564e-04
2024/04/25	19:45:31	--	ok	462.7240	69.696	0.056428	19.57	60.145	10.112	71286879.992139	15	463.0206	1.08916e-04	9.97899e-04
2024/04/25	19:45:37	ok	ok	463.0520	69.778	0.056442	19.58	60.157	10.122	77924955.021048	13	463.5686	1.00828e-04	5.99252e-04
2024/04/25	19:50:37	ok	ok	462.9040	69.749	0.056442	19.57	60.208	10.122	71394552.334987	13	463.4567	9.95787e-05	6.08983e-04
2024/04/25	19:55:37	ok	ok	462.8240	69.727	0.056442	19.53	60.221	10.099	71313931.696334	13	463.3747	9.94993e-05	6.12119e-04
2024/04/25	20:00:37	--	ok	462.7420	69.692	0.056442	19.53	60.212	10.098	71265742.592034	15	463.0449	1.09014e-04	9.92642e-04
2024/04/25	20:00:44	ok	ok	463.0560	69.784	0.056455	19.58	60.148	10.120	71410291.025098	13	463.5923	9.97382e-05	6.09481e-04
2024/04/25	20:05:43	ok	ok	462.8920	69.742	0.056455	19.50	60.227	10.083	68523899.787203	13	463.4359	1.00534e-04	6.01996e-04
2024/04/25	20:10:43	--	ok	462.7880	69.709	0.056455	19.38	60.372	10.041	67115529.025218	15	463.0678	1.09968e-04	1.04640e-03
2024/04/25	20:10:50	ok	ok	463.0360	69.774	0.056466	19.40	60.333	10.042	73896631.712106	13	463.5761	9.98777e-05	6.03928e-04
2024/04/25	20:15:49	ok	ok	462.8900	69.737	0.056466	19.30	60.359	9.988	67160282.386800	13	463.4392	9.99555e-05	5.98060e-04
2024/04/25	20:20:49	--	ok	462.7720	69.714	0.056466	19.21	60.346	9.935	70356756.206698	13	463.3441	9.92515e-05	6.30637e-04
2024/04/25	20:20:56	ok	ok	463.0580	69.779	0.056477	19.23	60.360	9.946	74625838.663943	13	463.5709	1.00989e-04	5.96681e-04
2024/04/25	20:25:55	ok	ok	462.9380	69.755	0.056477	19.27	60.285	9.959	69812014.036249	13	463.4548	1.00905e-04	5.93422e-04
2024/04/25	20:30:55	ok	ok	462.8520	69.734	0.056477	19.25	60.212	9.938	69393940.352907	13	463.4238	9.88063e-05	6.18816e-04
2024/04/25	20:35:55	--	ok	462.7740	69.708	0.056477	19.24	60.259	9.938	67803179.192066	13	463.3060	1.00661e-04	5.98295e-04
2024/04/25	20:36:02	ok	ok	463.0280	69.779	0.056488	19.25	60.262	9.946	74710507.937770	13	463.5676	9.96517e-05	5.96658e-04
2024/04/25	20:41:01	ok	ok	462.9080	69.748	0.056488	19.21	60.175	9.907	67889492.425675	13	463.4508	9.99258e-05	6.11833e-04
2024/04/25	20:46:01	ok	ok	462.8300	69.724	0.056488	19.21	60.208	9.912	68526435.075179	13	463.3614	1.00462e-04	6.08158e-04
2024/04/25	20:51:01	--	ok	462.7540	69.701	0.056488	19.20	60.253	9.912	66590864.288497	15	463.0317	1.10627e-04	1.03515e-03
2024/04/25	20:51:07	ok	ok	463.0540	69.781	0.056501	19.24	60.200	9.928	72626154.659978	13	463.5961	9.97809e-05	6.10636e-04
2024/04/25	20:56:07	ok	ok	462.9180	69.747	0.056501	19.20	60.204	9.904	69562907.990585	13	463.4654	9.98850e-05	6.16147e-04
2024/04/25	21:01:07	ok	ok	462.8420	69.729	0.056501	19.17	60.168	9.882	69547363.572173	15	463.1448	1.08867e-04	9.69306e-04
2024/04/25	21:06:07	--	ok	462.7560	69.698	0.056501	19.13	60.194	9.861	70679405.192160	15	463.0478	1.09576e-04	9.77128e-04
2024/04/25	21:06:14	ok	ok	463.0460	69.773	0.056513	19.13	60.214	9.865	76365160.160021	13	463.5793	9.95966e-05	6.08814e-04
2024/04/25	21:11:13	ok	ok	462.9340	69.748	0.056513	19.15	60.218	9.881	70734855.411661	13	463.4721	1.00133e-04	6.22530e-04
2024/04/25	21:16:13	ok	ok	462.8360	69.720	0.056513	19.07	60.195	9.829	69240282.668861	13	463.3636	1.01232e-04	6.09937e-04
2024/04/25	21:21:13	--	ok	462.7400	69.693	0.056513	19.01	60.290	9.811	67574572.710292	13	463.2843	1.00022e-04	5.98688e-04
2024/04/25	21:21:20	ok	ok	463.0640	69.777	0.056526	19.04	60.262	9.823	73411140.279042	13	463.5752	1.01096e-04	5.95492e-04
2024/04/25	21:26:19	ok	ok	462.9000	69.739	0.056526	18.93	60.337	9.771	65158528.141122	13	463.4419	1.00795e-04	5.98273e-04
2024/04/25	21:31:19	ok	ok	462.8200	69.716	0.056526	18.83	60.374	9.720	65937392.513520	13	463.3519	1.00716e-04	6.11977e-04
2024/04/25	21:36:19	--	ok	462.7760	69.706	0.056526	18.91	60.212	9.741	66740254.249436	13	463.3156	1.00034e-04	6.14294e-04
2024/04/25	21:36:26	ok	ok	463.0200	69.770	0.056537	18.94	60.168	9.751	69886805.768681	13	463.5501	1.00441e-04	6.10214e-04
2024/04/25	21:41:25	ok	ok	462.9180	69.746	0.056537	18.91	60.203	9.740	67649202.257482	13	463.4569	1.00430e-04	5.90950e-04
2024/04/25	21:46:25	ok	ok	462.8480	69.723	0.056537	18.90	60.171	9.727	68344785.956665	13	463.3909	1.00129e-04	5.99413e-04
2024/04/25	21:51:25	--	ok	462.7540	69.696	0.056537	18.80	60.227	9.679	69120060.206074	13	463.3060	1.00130e-04	6.06452e-04
2024/04/25	21:51:32	ok	ok	463.0560	69.774	0.056549	18.84	60.223	9.703	72919910.900629	13	463.5898	9.97728e-05	6.01650e-04
2024/04/25	21:56:31	ok	ok	462.9160	69.741	0.056549	18.84	60.214	9.702	68677752.334292	13	463.4726	9.96852e-05	5.98675e-04
2024/04/25	22:01:31	ok	ok	462.8420	69.719	0.056549	18.83	60.191	9.690	67591288.716297	13	463.3879	9.97538e-05	5.96069e-04
2024/04/25	22:06:31	--	ok	462.7660	69.699	0.056549	18.78	60.182	9.657	68559334.645558	13	463.3300	9.87962e-05	6.16524e-04
2024/04/25	22:06:38	ok	ok	463.0000	69.759	0.056561	18.75	60.180	9.640	71767124.506845	13	463.5249	1.00805e-04	5.88015e-04
2024/04/25	22:11:37	ok	ok	462.9100	69.741	0.056561	18.69	60.272	9.623	67919724.108170	13	463.4414	1.00362e-04	5.89768e-04
2024/04/25	22:16:37	ok	ok	462.8160	69.710	0.056561	18.60	60.310	9.580	68959841.597457	13	463.3544	1.00143e-04	6.14000e-04
2024/04/25	22:21:37	--	ok	462.7240	69.684	0.056561	18.48	60.401	9.522	69890639.066644	13	463.2735	9.93064e-05	5.94749e-04
2024/04/25	22:21:44	ok	ok	463.0340	69.770	0.056575	18.49	60.383	9.527	73359189.916357	13	463.5576	1.00712e-04	5.93738e-04
2024/04/25	22:26:43	ok	ok	462.9080	69.740	0.056575	18.43	60.356	9.491	67397960.309364	13	463.4456	1.00387e-04	5.92873e-04
2024/04/25	22:31:43	ok	ok	462.8160	69.714	0.056575	18.36	60.406	9.458	65599567.573988	13	463.3753	9.93709e-05	5.96195e-04
2024/04/25	22:36:43	--	ok	462.7620	69.699	0.056575	18.37	60.276	9.446	64686768.477234	13	463.2936	1.00487e-04	6.07431e-04
2024/04/25	22:36:50	ok	ok	463.0340	69.769	0.056586	18.40	60.291	9.464	69441295.093773	12	463.5327	1.01988e-04	6.08859e-04
2024/04/25	22:41:49	ok	ok	462.9260	69.747	0.056586	18.39	60.240	9.449	66213881.355794	13	463.4733	1.00023e-04	6.01061e-04
2024/04/25	22:46:49	ok	ok	462.8620	69.729	0.056586	18.37	60.186	9.431	67093566.115202	13	463.4169	9.97214e-05	5.96621e-04
2024/04/25	22:51:49	--	ok	462.7980	69.706	0.056586	18.35	60.203	9.419	65081573.531790	13	463.3495	9.97891e-05	6.05248e-04
2024/04/25	22:51:56	ok	ok	463.0500	69.772	0.056596	18.40	60.189	9.448	69661675.189583	13	463.5680	1.01619e-04	5.93455e-04
2024/04/25	22:56:55	ok	ok	462.9320	69.748	0.056596	18.33	60.171	9.407	68133468.718800	13	463.4835	1.00291e-04	5.94645e-04
2024/04/25	23:01:55	ok	ok	462.8680	69.722	0.056596	18.35	60.182	9.416	66078180.541808	13	463.4125	9.99732e-05	5.92641e-04
2024/04/25	23:06:55	--	ok	462.7940	69.704	0.056596	18.28	60.171	9.376	68105807.220070	13	463.3323	1.00508e-04	5.94072e-04
2024/04/25	23:07:02	ok	ok	463.0520	69.769	0.056606	18.31	60.154	9.388	72168233.540277	13	463.5855	1.00679e-04	6.02781e-04
2024/04/25	23:12:01	ok	ok	462.8980	69.738	0.056606	18.18	60.287	9.337	67012729.398772	13	463.4630	9.96591e-05	6.15462e-04
2024/04/25	23:17:01	ok	ok	462.8160	69.706	0.056606	18.07	60.313	9.279	67591815.651738	13	463.3177	1.02410e-04	6.05475e-04
2024/04/25	23:22:01	--	ok	462.7460	69.687	0.056606	18.00	60.351	9.247	68260614.173377	13	463.2860	1.01395e-04	6.06640e-04
2024/04/25	23:22:08	ok	ok	463.0140	69.764	0.056619	18.01	60.386	9.260	72102391.270740	13	463.5356	1.01797e-04	6.35669e-04
2024/04/25	23:27:07	ok	ok	462.9260	69.745	0.056619	17.97	60.349	9.231	67785493.271418	13	463.4865	1.00024e-04	6.41196e-04
2024/04/25	23:32:07	ok	ok	462.8580	69.723	0.056619	17.89	60.388	9.197	69552334.001580	13	463.4119	1.00462e-04	6.39297e-04
2024/04/25	23:37:07	ok	ok	462.8780	69.723	0.056619	18.09	59.934	9.237	70363322.146243	13	463.4055	1.00977e-04	6.09009e-04
2024/04/25	23:42:07	ok	ok	462.8880	69.728	0.056619	18.33	59.544	9.309	70149122.782063	13	463.4402	9.98284e-05	6.22225e-04
2024/04/25	23:47:07	ok	ok	462.8520	69.714	0.056619	18.43	59.527	9.361	71332110.612162	13	463.4183	9.93702e-05	6.05272e-04
2024/04/25	23:52:07	ok	ok	462.8140	69.699	0.056619	18.52	59.500	9.402	70259384.693574	13	463.3209	1.02290e-04	6.07448e-04
2024/04/25	23:57:07	--	ok	462.7900	69.686	0.056619	18.58	59.498	9.435	70182459.629721	13	463.3299	1.00167e-04	5.90632e-04
2024/04/25	23:57:14	ok	ok	463.0480	69.758	0.056629	18.62	59.422	9.446	77846517.127716	13	463.5876	9.98698e-05	5.92449e-04
2024/04/26	00:02:13	ok	ok	462.9440	69.732	0.056629	18.60	59.471	9.447	68842166.172462	13	463.5088	9.93156e-05	6.10057e-04
2024/04/26	00:07:13	ok	ok	462.8780	69.712	0.056629	18.53	59.612	9.429	72689778.077232	12	463.3643	1.04797e-04	6.24555e-04
2024/04/26	00:12:13	--	ok	462.7960	69.688	0.056629	18.49	59.677	9.415	69597496.378022	13	463.3338	1.00408e-04	5.96832e-04
2024/04/26	00:12:20	ok	ok	463.0500	69.755	0.05664	18.55	59.677	9.447	77276398.757291	13	463.5907	9.94135e-05	5.96269e-04
2024/04/26	00:17:19	ok	ok	462.9200	69.732	0.05664	18.40	59.727	9.376	73169456.863302	13	463.4764	9.94442e-05	5.99545e-04
2024/04/26	00:22:19	ok	ok	462.8780	69.709	0.05664	18.42	59.728	9.383	70425378.743477	12	463.3742	1.02146e-04	6.20971e-04
2024/04/26	00:27:19	--	ok	462.7980	69.696	0.05664	18.39	59.733	9.369	68240372.175112	13	463.3647	9.95564e-05	6.07771e-04
2024/04/26	00:27:26	ok	ok	463.0400	69.758	0.05665	18.40	59.695	9.371	77223900.719804	12	463.5489	1.03385e-04	6.14530e-04
2024/04/26	00:32:25	ok	ok	462.9400	69.732	0.05665	18.35	59.759	9.350	68780680.215748	13	463.4749	1.01052e-04	6.00843e-04
2024/04/26	00:37:25	ok	ok	462.8960	69.724	0.05665	18.37	59.651	9.348	69588648.809251	12	463.4414	1.01939e-04	6.22578e-04
2024/04/26	00:42:25	ok	ok	462.8460	69.705	0.05665	18.35	59.687	9.338	70190270.520504	13	463.3634	1.01079e-04	5.78041e-04
2024/04/26	00:47:25	--	ok	462.7800	69.690	0.05665	18.36	59.658	9.341	70023277.028538	13	463.3049	1.01106e-04	5.77901e-04
2024/04/26	00:47:32	ok	ok	463.0580	69.762	0.056661	18.37	59.619	9.342	74549077.238658	13	463.5890	1.00452e-04	6.02935e-04
2024/04/26	00:52:31	ok	ok	462.9240	69.731	0.056661	18.33	59.664	9.328	70305777.869677	13	463.4772	1.00231e-04	6.08923e-04
2024/04/26	00:57:31	ok	ok	462.8980	69.721	0.056661	18.39	59.481	9.330	72081719.058320	13	463.4426	1.00539e-04	5.92850e-04
2024/04/26	01:02:31	ok	ok	462.8660	69.710	0.056661	18.46	59.449	9.363	68132398.552986	13	463.4216	9.95450e-05	6.15167e-04
2024/04/26	01:07:31	ok	ok	462.8040	69.694	0.056661	18.49	59.466	9.382	68702684.079569	12	463.3059	1.01951e-04	6.16224e-04
2024/04/26	01:12:31	--	ok	462.7480	69.672	0.056661	18.48	59.431	9.369	69690763.284700	13	463.2855	1.01302e-04	6.00610e-04
2024/04/26	01:12:38	ok	ok	463.0280	69.753	0.056674	18.45	59.429	9.353	74010626.192333	13	463.5717	9.99724e-05	5.97289e-04
2024/04/26	01:17:37	ok	ok	462.9500	69.737	0.056674	18.50	59.406	9.380	70625734.295232	13	463.4951	1.00384e-04	5.83069e-04
2024/04/26	01:22:37	ok	ok	462.9020	69.715	0.056674	18.48	59.463	9.374	68629438.459037	12	463.4243	1.01184e-04	6.17515e-04
2024/04/26	01:27:37	ok	ok	462.8180	69.690	0.056674	18.42	59.535	9.353	67532055.948784	13	463.3459	1.00433e-04	6.16987e-04
2024/04/26	01:32:37	--	ok	462.7520	69.675	0.056674	18.33	59.605	9.318	69789992.656072	13	463.2936	1.00271e-04	6.07798e-04
2024/04/26	01:32:44	ok	ok	463.0300	69.751	0.056686	18.33	59.605	9.318	76357465.096014	13	463.5507	1.01031e-04	6.16638e-04
2024/04/26	01:37:43	ok	ok	462.9100	69.725	0.056686	18.25	59.641	9.277	68949651.125492	13	463.4941	9.89514e-05	6.16720e-04
2024/04/26	01:42:43	ok	ok	462.8420	69.708	0.056686	18.21	59.658	9.256	67092703.194833	13	463.3937	1.00736e-04	5.91201e-04
2024/04/26	01:47:43	--	ok	462.7880	69.691	0.056686	18.19	59.644	9.247	66844304.357133	13	463.3278	1.00780e-04	5.95218e-04
2024/04/26	01:47:50	ok	ok	463.0420	69.754	0.056696	18.22	59.637	9.260	75805243.774895	13	463.5888	1.00097e-04	6.05627e-04
2024/04/26	01:52:49	ok	ok	462.9520	69.741	0.056696	18.15	59.599	9.216	70445639.067213	13	463.4928	1.01216e-04	6.17862e-04
2024/04/26	01:57:49	ok	ok	462.8760	69.713	0.056696	18.12	59.623	9.204	71234873.679920	13	463.4018	1.01617e-04	6.04600e-04
2024/04/26	02:02:49	ok	ok	462.8200	69.697	0.056696	18.12	59.664	9.210	66137123.133727	13	463.3688	1.00905e-04	6.28602e-04
2024/04/26	02:07:49	--	ok	462.7540	69.679	0.056696	18.09	59.681	9.198	70466952.440771	13	463.2881	1.01530e-04	6.06137e-04
2024/04/26	02:07:55	ok	ok	463.0320	69.757	0.056709	18.07	59.658	9.179	76019810.766465	13	463.5908	1.00645e-04	6.25023e-04
2024/04/26	02:12:55	ok	ok	462.9540	69.734	0.056709	18.09	59.600	9.186	69083063.859735	13	463.5177	1.00387e-04	6.43829e-04
2024/04/26	02:17:55	ok	ok	462.9320	69.727	0.056709	18.14	59.445	9.185	69569048.188157	13	463.4980	9.91052e-05	6.26633e-04
2024/04/26	02:22:55	ok	ok	462.8900	69.717	0.056709	18.16	59.379	9.189	67759250.078103	13	463.4183	1.01294e-04	6.08746e-04
2024/04/26	02:27:55	ok	ok	462.8380	69.696	0.056709	18.21	59.434	9.221	70236576.506034	13	463.3929	9.97088e-05	6.05676e-04
2024/04/26	02:32:55	--	ok	462.7860	69.678	0.056709	18.19	59.443	9.215	67503921.123745	13	463.3352	1.00541e-04	6.17369e-04
2024/04/26	02:33:02	ok	ok	463.0540	69.753	0.056719	18.21	59.434	9.221	75195724.958827	13	463.5879	1.00685e-04	6.00418e-04
2024/04/26	02:38:01	ok	ok	462.9400	69.720	0.056719	18.18	59.429	9.204	69788943.364591	13	463.5036	1.00174e-04	6.18439e-04
2024/04/26	02:43:01	ok	ok	462.9000	69.709	0.056719	18.14	59.495	9.193	66592056.727511	13	463.4275	1.00553e-04	6.15956e-04
2024/04/26	02:48:01	ok	ok	462.8060	69.684	0.056719	18.04	59.612	9.157	67846383.553827	13	463.3203	1.02229e-04	6.14363e-04
2024/04/26	02:53:01	--	ok	462.7460	69.665	0.056719	17.98	59.594	9.122	68393342.582514	13	463.3117	9.94729e-05	6.22462e-04
2024/04/26	02:53:08	ok	ok	463.0380	69.741	0.056732	18.00	59.605	9.133	72674031.271167	13	463.5837	1.00481e-04	6.08520e-04
2024/04/26	02:58:07	ok	ok	462.9280	69.721	0.056732	17.95	59.660	9.118	67707781.455014	13	463.4708	1.01287e-04	6.42702e-04
2024/04/26	03:03:07	ok	ok	462.8780	69.716	0.056732	17.89	59.704	9.093	65086420.022502	13	463.4173	1.00640e-04	6.23381e-04
2024/04/26	03:08:07	ok	ok	462.8940	69.712	0.056732	18.16	59.252	9.170	64663954.335970	13	463.4320	1.00684e-04	6.02218e-04
2024/04/26	03:13:07	ok	ok	462.9200	69.714	0.056732	18.49	58.964	9.303	65176925.020253	13	463.4719	9.99092e-05	6.18475e-04
2024/04/26	03:18:07	ok	ok	462.9180	69.716	0.056732	18.68	58.853	9.389	64631627.580082	13	463.4485	1.00633e-04	5.96273e-04
2024/04/26	03:23:07	ok	ok	462.9120	69.709	0.056732	18.82	58.795	9.456	66127002.769481	13	463.4686	1.00084e-04	6.11515e-04
2024/04/26	03:28:07	ok	ok	462.9000	69.694	0.056732	18.93	58.790	9.520	66399764.074556	13	463.4255	1.00587e-04	5.87579e-04
2024/04/26	03:33:07	ok	ok	462.8500	69.674	0.056732	19.04	58.807	9.586	64650716.470402	13	463.4272	9.88880e-05	6.19375e-04
2024/04/26	03:38:07	ok	ok	462.8140	69.669	0.056732	19.13	58.785	9.631	65141625.069663	13	463.3583	1.00531e-04	5.99650e-04
2024/04/26	03:43:07	--	ok	462.7720	69.656	0.056732	19.14	58.840	9.647	66808522.814420	13	463.3153	1.00199e-04	5.97543e-04
2024/04/26	03:43:14	ok	ok	463.0140	69.720	0.056743	19.11	58.795	9.623	74237277.697061	13	463.5340	1.00492e-04	6.01149e-04
2024/04/26	03:48:13	ok	ok	462.9240	69.702	0.056743	19.17	58.802	9.658	66683495.538251	13	463.4766	1.00564e-04	6.06778e-04
2024/04/26	03:53:13	ok	ok	462.8880	69.691	0.056743	19.21	58.849	9.688	69317772.018735	13	463.4488	9.96161e-05	6.12329e-04
2024/04/26	03:58:13	ok	ok	462.8240	69.668	0.056743	19.23	58.853	9.698	69736959.328682	13	463.3776	1.00422e-04	6.11298e-04
2024/04/26	04:03:13	--	ok	462.7840	69.657	0.056743	19.27	58.859	9.723	70200307.595640	13	463.3395	9.99853e-05	6.24068e-04
2024/04/26	04:03:20	ok	ok	463.0260	69.722	0.056754	19.30	58.853	9.739	82796379.274340	13	463.5814	9.94787e-05	6.06360e-04
2024/04/26	04:08:19	ok	ok	462.9280	69.699	0.056754	19.27	58.880	9.727	72264972.087786	13	463.4766	1.00261e-04	6.31345e-04
2024/04/26	04:13:19	ok	ok	462.8760	69.678	0.056754	19.29	58.882	9.736	72312849.950838	13	463.4137	1.00704e-04	6.19496e-04
2024/04/26	04:18:19	ok	ok	462.8200	69.664	0.056754	19.31	58.930	9.760	71652535.695066	13	463.3626	1.00943e-04	6.08004e-04
2024/04/26	04:23:19	--	ok	462.7620	69.649	0.056754	19.31	58.994	9.770	73888919.362966	13	463.2887	1.00994e-04	6.02895e-04
2024/04/26	04:23:26	ok	ok	463.0160	69.711	0.056766	19.31	59.005	9.772	82383045.716220	13	463.5665	9.98859e-05	6.12336e-04
2024/04/26	04:28:25	ok	ok	462.9240	69.694	0.056766	19.33	58.996	9.780	68991005.999796	13	463.4583	1.00990e-04	5.98520e-04
2024/04/26	04:33:25	ok	ok	462.8740	69.679	0.056766	19.31	59.026	9.776	72872002.513245	13	463.4033	1.00765e-04	6.04896e-04
2024/04/26	04:38:25	--	ok	462.7940	69.658	0.056766	19.30	59.091	9.779	71094235.906735	13	463.3456	9.97171e-05	6.28453e-04
2024/04/26	04:38:32	ok	ok	463.0440	69.729	0.056776	19.31	59.101	9.788	84340994.880061	13	463.5875	1.00154e-04	6.21233e-04
2024/04/26	04:43:31	ok	ok	462.9400	69.699	0.056776	19.30	59.078	9.777	77004604.759253	13	463.4707	1.00972e-04	5.97465e-04
2024/04/26	04:48:31	ok	ok	462.8720	69.679	0.056776	19.33	59.104	9.798	76186877.936014	12	463.3870	1.02307e-04	6.43644e-04
2024/04/26	04:53:31	ok	ok	462.8300	69.663	0.056776	19.33	59.083	9.794	73804418.630605	13	463.3802	9.96225e-05	6.16089e-04
2024/04/26	04:58:31	ok	ok	462.8020	69.662	0.056776	19.48	58.909	9.855	77018490.564752	13	463.3244	1.00236e-04	6.15092e-04
2024/04/26	05:03:31	--	ok	462.7520	69.641	0.056776	19.54	58.875	9.881	77056999.137669	13	463.2755	1.01161e-04	6.13268e-04
2024/04/26	05:03:37	ok	ok	463.0280	69.714	0.056789	19.60	58.885	9.916	82070146.633797	13	463.5722	1.00312e-04	6.07503e-04
2024/04/26	05:08:37	ok	ok	462.9240	69.690	0.056789	19.60	58.807	9.902	74657301.006774	13	463.4608	1.01124e-04	6.09507e-04
2024/04/26	05:13:37	ok	ok	462.8960	69.679	0.056789	19.67	58.862	9.954	72172648.160184	13	463.4308	1.00108e-04	6.00139e-04
2024/04/26	05:18:37	ok	ok	462.8340	69.656	0.056789	19.71	58.886	9.981	73722644.818286	13	463.3475	1.01088e-04	6.11642e-04
2024/04/26	05:23:37	--	ok	462.7680	69.640	0.056789	19.71	58.921	9.987	72188725.971791	13	463.3166	9.99290e-05	6.03643e-04
2024/04/26	05:23:44	ok	ok	462.9920	69.696	0.0568	19.71	58.930	9.989	81308480.062157	13	463.5213	1.00889e-04	6.15222e-04
2024/04/26	05:28:43	ok	ok	462.8780	69.669	0.0568	19.60	59.142	9.959	72287790.455184	12	463.3708	1.02461e-04	6.24161e-04
2024/04/26	05:33:43	--	ok	462.7980	69.650	0.0568	19.54	59.197	9.935	72272242.030586	13	463.3473	1.00181e-04	6.11789e-04
2024/04/26	05:33:50	ok	ok	463.0180	69.708	0.05681	19.57	59.214	9.955	85276831.204193	13	463.5686	1.00129e-04	5.95854e-04
2024/04/26	05:38:49	ok	ok	462.9300	69.691	0.05681	19.51	59.228	9.923	76295082.384405	13	463.4765	1.00206e-04	6.16332e-04
2024/04/26	05:43:49	ok	ok	462.8400	69.664	0.05681	19.50	59.280	9.924	75063590.404340	13	463.3935	1.00346e-04	6.17106e-04
2024/04/26	05:48:49	--	ok	462.7520	69.641	0.05681	19.41	59.289	9.876	76871968.459475	13	463.2797	1.00680e-04	5.88855e-04
2024/04/26	05:48:55	ok	ok	463.0360	69.719	0.056823	19.44	59.335	9.901	79419148.576458	13	463.5554	1.00736e-04	5.89854e-04
2024/04/26	05:53:55	ok	ok	462.9320	69.692	0.056823	19.45	59.252	9.895	75085970.530195	13	463.4725	1.00904e-04	6.12650e-04
2024/04/26	05:58:55	ok	ok	462.8660	69.672	0.056823	19.43	59.292	9.886	72344432.262831	13	463.4079	1.00215e-04	6.14326e-04
2024/04/26	06:03:55	--	ok	462.7780	69.650	0.056823	19.44	59.315	9.898	74073580.313935	13	463.3182	1.00398e-04	6.10262e-04
2024/04/26	06:04:02	ok	ok	463.0260	69.712	0.056833	19.44	59.303	9.896	84851448.823130	13	463.5417	1.01085e-04	5.99471e-04
2024/04/26	06:09:01	ok	ok	462.9500	69.694	0.056833	19.45	59.306	9.904	74728952.425615	13	463.5012	1.00008e-04	6.26009e-04
2024/04/26	06:14:01	ok	ok	462.8640	69.679	0.056833	19.45	59.252	9.895	74260570.110154	13	463.3696	1.02025e-04	6.02850e-04
2024/04/26	06:19:01	ok	ok	462.8420	69.670	0.056833	19.60	59.036	9.941	75321180.820507	13	463.3743	1.00363e-04	6.26585e-04
2024/04/26	06:24:01	ok	ok	462.8180	69.655	0.056833	19.74	58.978	10.014	78464635.770744	13	463.3186	1.01395e-04	5.89936e-04
2024/04/26	06:29:01	--	ok	462.7380	69.629	0.056833	19.74	59.031	10.023	77437149.268531	13	463.2602	1.01211e-04	6.09941e-04
2024/04/26	06:29:08	ok	ok	463.0260	69.705	0.056847	19.75	59.013	10.028	82941974.538502	13	463.5865	1.00129e-04	6.01308e-04
2024/04/26	06:34:07	ok	ok	462.9700	69.695	0.056847	19.84	59.023	10.080	77833982.166955	13	463.4961	1.00446e-04	5.93354e-04
2024/04/26	06:39:07	ok	ok	462.8880	69.663	0.056847	19.84	58.959	10.069	76429801.264732	13	463.4527	9.87933e-05	6.15635e-04
2024/04/26	06:44:07	ok	ok	462.8400	69.649	0.056847	20.07	58.560	10.136	78539616.492200	13	463.3893	9.94759e-05	6.09807e-04
2024/04/26	06:49:07	--	ok	462.7700	69.623	0.056847	19.98	58.871	10.139	77612475.985959	13	463.2984	1.00801e-04	6.03814e-04
2024/04/26	06:49:14	ok	ok	463.0120	69.692	0.056858	19.99	58.863	10.146	88663925.977278	13	463.5194	1.01679e-04	5.93733e-04
2024/04/26	06:54:13	ok	ok	462.9400	69.677	0.056858	20.01	58.831	10.150	77172978.653794	13	463.4612	1.00995e-04	6.11290e-04
2024/04/26	06:59:13	ok	ok	462.8620	69.652	0.056858	20.02	59.028	10.191	78102652.711491	13	463.3981	1.00712e-04	6.26352e-04
2024/04/26	07:04:13	--	ok	462.7720	69.635	0.056858	19.89	59.228	10.148	77848118.215385	13	463.3103	9.98396e-05	5.98311e-04
2024/04/26	07:04:20	ok	ok	463.0060	69.694	0.05687	19.91	59.220	10.156	86067445.024759	13	463.5375	1.00746e-04	5.91639e-04
2024/04/26	07:09:19	ok	ok	462.9020	69.666	0.05687	19.85	59.255	10.127	77512135.403193	13	463.4617	9.96210e-05	6.08688e-04
2024/04/26	07:14:19	ok	ok	462.8360	69.649	0.05687	19.81	59.248	10.102	76771404.355450	13	463.3673	1.00099e-04	6.15591e-04
2024/04/26	07:19:19	--	ok	462.7580	69.629	0.05687	19.85	59.255	10.127	76923814.341207	13	463.3220	9.89789e-05	6.20479e-04
2024/04/26	07:19:26	ok	ok	463.0100	69.693	0.056882	19.88	59.161	10.129	84371214.147407	13	463.5509	1.00702e-04	5.88296e-04
2024/04/26	07:24:25	ok	ok	462.9460	69.679	0.056882	19.95	59.031	10.148	77242812.604904	13	463.4782	1.00466e-04	6.23973e-04
2024/04/26	07:29:25	ok	ok	462.8660	69.655	0.056882	20.01	58.996	10.178	79218559.212300	13	463.4013	1.00156e-04	6.29319e-04
2024/04/26	07:34:25	ok	ok	462.8260	69.642	0.056882	20.07	59.036	10.218	80381807.221915	13	463.3958	9.83953e-05	6.21558e-04
2024/04/26	07:39:25	--	ok	462.7580	69.621	0.056882	20.13	59.014	10.256	79339990.563457	13	463.2819	1.00471e-04	6.18920e-04
2024/04/26	07:39:32	ok	ok	463.0320	69.698	0.056894	20.18	59.040	10.286	86790279.238835	13	463.5693	1.00026e-04	5.93877e-04
2024/04/26	07:44:31	ok	ok	462.9320	69.667	0.056894	20.21	59.001	10.297	83075506.604034	13	463.4774	9.99318e-05	6.14734e-04
2024/04/26	07:49:31	ok	ok	462.8600	69.643	0.056894	20.23	58.962	10.306	82199536.355743	13	463.3833	1.00380e-04	6.24115e-04
2024/04/26	07:54:31	ok	ok	462.8020	69.628	0.056894	20.32	58.941	10.354	78993397.413300	13	463.3293	1.00003e-04	6.28333e-04
2024/04/26	07:59:31	--	ok	462.7460	69.611	0.056894	20.37	58.953	10.390	76764320.957565	13	463.2632	1.00649e-04	6.18222e-04
2024/04/26	07:59:38	ok	ok	462.9940	69.676	0.056907	20.35	58.923	10.367	88756845.706379	13	463.5102	1.00993e-04	5.96671e-04
2024/04/26	08:04:37	ok	ok	462.9080	69.664	0.056907	20.42	58.926	10.411	80167656.467507	13	463.4579	9.94163e-05	6.26757e-04
2024/04/26	08:09:37	ok	ok	462.8180	69.637	0.056907	20.46	58.912	10.435	83390914.951600	13	463.3548	1.00119e-04	6.26608e-04
2024/04/26	08:14:37	--	ok	462.7820	69.626	0.056907	20.59	58.836	10.499	81516250.137376	13	463.3272	9.98426e-05	6.18368e-04
2024/04/26	08:14:44	ok	ok	463.0320	69.696	0.056918	20.62	58.820	10.515	87762329.087187	13	463.5601	9.97996e-05	6.02948e-04
2024/04/26	08:19:43	ok	ok	462.9000	69.657	0.056918	20.62	58.895	10.528	83383727.000210	13	463.4435	9.97104e-05	6.26538e-04
2024/04/26	08:24:43	ok	ok	462.8480	69.636	0.056918	20.70	58.854	10.573	82724969.014799	13	463.3950	9.90068e-05	6.40578e-04
2024/04/26	08:29:43	--	ok	462.7680	69.616	0.056918	20.73	58.859	10.590	82178218.187407	13	463.3207	9.95718e-05	6.12644e-04
2024/04/26	08:29:50	ok	ok	463.0180	69.685	0.05693	20.74	58.872	10.601	88101225.617764	13	463.5423	1.00227e-04	6.05728e-04
2024/04/26	08:34:49	ok	ok	462.9780	69.664	0.05693	20.90	58.758	10.678	83289307.825500	11	463.4575	1.04577e-04	6.43594e-04
2024/04/26	08:39:49	ok	ok	462.8640	69.642	0.05693	20.93	58.807	10.703	80740530.811629	13	463.3930	9.97178e-05	6.22819e-04
2024/04/26	08:44:49	--	ok	462.7880	69.617	0.05693	20.97	58.857	10.739	81657450.611009	13	463.3251	9.91353e-05	6.24977e-04
2024/04/26	08:44:56	ok	ok	462.9940	69.673	0.056941	20.98	58.859	10.747	90163065.643702	13	463.5074	1.00306e-04	5.99820e-04
2024/04/26	08:49:55	ok	ok	462.8880	69.644	0.056941	21.01	58.875	10.769	86085632.202239	13	463.4234	9.92174e-05	6.13376e-04
2024/04/26	08:54:55	ok	ok	462.8020	69.622	0.056941	21.07	58.885	10.806	86107728.170530	13	463.3310	9.95652e-05	6.10803e-04
2024/04/26	08:59:55	--	ok	462.7360	69.600	0.056941	21.13	58.917	10.848	83322920.226037	13	463.2626	9.93783e-05	6.17149e-04
2024/04/26	09:00:02	ok	ok	463.0120	69.679	0.056954	21.17	58.900	10.872	91176598.224284	13	463.5492	9.91700e-05	6.13631e-04
2024/04/26	09:05:01	ok	ok	462.9100	69.655	0.056954	21.26	58.808	10.909	84595787.207375	13	463.4611	9.81194e-05	6.35806e-04
2024/04/26	09:10:01	--	ok	462.7980	69.621	0.056954	21.31	58.926	10.966	87058825.669600	13	463.3241	1.00061e-04	6.21428e-04
2024/04/26	09:10:08	ok	ok	463.0220	69.685	0.056964	21.33	58.885	10.967	92482771.519339	13	463.5559	9.98971e-05	6.29524e-04
2024/04/26	09:15:07	ok	ok	462.9160	69.652	0.056964	21.41	58.822	11.010	87349573.786846	13	463.4335	1.00106e-04	6.35583e-04
2024/04/26	09:20:07	ok	ok	462.8160	69.625	0.056964	21.50	58.891	11.077	87609617.470242	13	463.3374	9.91867e-05	6.19118e-04
2024/04/26	09:25:07	--	ok	462.7380	69.597	0.056964	21.54	58.955	11.117	87004078.475068	13	463.2662	9.90717e-05	6.21023e-04
2024/04/26	09:25:14	ok	ok	463.0380	69.675	0.056977	21.58	58.830	11.121	95408436.577798	13	463.5160	1.01920e-04	6.47347e-04
2024/04/26	09:30:13	ok	ok	462.8960	69.649	0.056977	21.60	58.854	11.135	86121765.155030	13	463.4397	9.87246e-05	6.19120e-04
2024/04/26	09:35:13	--	ok	462.7960	69.613	0.056977	21.68	58.912	11.200	88786647.954321	13	463.3060	1.00457e-04	6.58826e-04
2024/04/26	09:35:20	ok	ok	463.0380	69.672	0.056988	21.71	58.885	11.214	93144414.195543	13	463.5705	9.91835e-05	5.95889e-04
2024/04/26	09:40:19	ok	ok	462.8960	69.641	0.056988	21.77	58.917	11.256	87402659.002028	13	463.3731	1.01343e-04	6.52409e-04
2024/04/26	09:45:19	--	ok	462.7940	69.612	0.056988	21.81	58.932	11.287	89633793.111058	13	463.3330	9.85689e-05	6.29934e-04
2024/04/26	09:45:26	ok	ok	463.0040	69.663	0.056998	21.85	58.918	11.312	94183289.019275	13	463.5478	9.84955e-05	6.05720e-04
2024/04/26	09:50:25	ok	ok	462.8900	69.630	0.056998	21.89	58.917	11.339	86604379.983703	13	463.4151	9.91349e-05	6.01854e-04
2024/04/26	09:55:25	--	ok	462.7820	69.603	0.056998	22.01	58.923	11.414	84857714.817982	13	463.2528	1.01270e-04	6.64410e-04
2024/04/26	09:55:32	ok	ok	463.0260	69.671	0.057009	22.02	58.926	11.423	95878425.141333	13	463.5013	1.00847e-04	6.42552e-04
2024/04/26	10:00:31	ok	ok	462.8800	69.626	0.057009	22.08	58.903	11.458	86477588.177885	13	463.4033	9.90037e-05	6.31818e-04
2024/04/26	10:05:31	--	ok	462.7720	69.595	0.057009	22.21	58.871	11.536	87627589.234351	13	463.2939	9.91121e-05	6.08447e-04
2024/04/26	10:05:38	ok	ok	463.0040	69.652	0.057021	22.19	58.822	11.518	94056880.274212	11	463.5484	9.80711e-05	6.36114e-04
2024/04/26	10:10:37	--	ok	462.7180	69.583	0.057021	21.71	59.699	11.369	86986004.778929	11	463.2688	9.82813e-05	6.76089e-04
2024/04/26	10:10:44	ok	ok	463.0260	69.668	0.057035	21.71	59.690	11.367	96318145.399273	13	463.5079	1.01095e-04	6.49772e-04
2024/04/26	10:15:43	ok	ok	462.8200	69.618	0.057035	21.48	59.875	11.252	89615732.077677	13	463.3036	1.01054e-04	6.52653e-04
2024/04/26	10:20:43	--	ok	462.6660	69.574	0.057035	21.38	59.942	11.200	86553643.224309	11	463.2121	9.86271e-05	6.69503e-04
2024/04/26	10:20:50	ok	ok	463.0340	69.673	0.057052	21.38	59.951	11.202	93701517.017017	13	463.5781	9.82457e-05	6.09903e-04
2024/04/26	10:25:49	ok	ok	462.8460	69.630	0.057052	21.30	59.947	11.148	85536615.474735	13	463.3958	9.86972e-05	6.18606e-04
2024/04/26	10:30:49	--	ok	462.7460	69.599	0.057052	21.31	59.907	11.149	84559770.008435	13	463.2497	9.94874e-05	6.13400e-04
2024/04/26	10:30:56	ok	ok	463.0080	69.673	0.057065	21.33	59.910	11.158	87891611.535392	11	463.5525	9.85346e-05	6.46261e-04
2024/04/26	10:35:55	ok	ok	462.8460	69.629	0.057065	21.27	59.942	11.128	83720713.387528	13	463.3054	1.01888e-04	6.39326e-04
2024/04/26	10:40:55	--	ok	462.7240	69.597	0.057065	21.27	59.942	11.128	83762536.098328	13	463.1949	1.01305e-04	6.43853e-04
2024/04/26	10:41:02	ok	ok	463.0480	69.683	0.057079	21.30	59.934	11.145	90349331.717534	13	463.5616	9.96865e-05	6.04078e-04
2024/04/26	10:46:01	ok	ok	462.8940	69.646	0.057079	21.30	59.915	11.142	83429556.163102	13	463.4286	9.86323e-05	6.02059e-04
2024/04/26	10:51:01	--	ok	462.7600	69.606	0.057079	21.31	59.878	11.144	78916688.412585	13	463.2793	9.94170e-05	6.15770e-04
2024/04/26	10:51:08	ok	ok	462.9980	69.673	0.057091	21.31	59.846	11.138	89407074.037876	13	463.4709	1.02192e-04	6.58444e-04
2024/04/26	10:56:07	ok	ok	462.8740	69.640	0.057091	21.34	59.850	11.157	82643566.457665	13	463.3923	1.00085e-04	6.15516e-04
2024/04/26	11:01:07	--	ok	462.7620	69.614	0.057091	21.38	59.774	11.169	81229011.508943	13	463.2444	1.01324e-04	6.57152e-04
2024/04/26	11:01:14	ok	ok	463.0240	69.684	0.057103	21.41	59.811	11.195	87955592.235697	13	463.5548	9.92157e-05	6.19320e-04
2024/04/26	11:06:13	ok	ok	462.8820	69.644	0.057103	21.41	59.823	11.197	79336081.955193	13	463.3975	9.96359e-05	6.01296e-04
2024/04/26	11:11:13	--	ok	462.7860	69.618	0.057103	21.48	59.770	11.232	78480714.785873	13	463.2596	1.01675e-04	6.53984e-04
2024/04/26	11:11:20	ok	ok	463.0420	69.689	0.057114	21.50	59.751	11.239	85906523.133214	13	463.5688	9.95898e-05	5.95654e-04
2024/04/26	11:16:19	ok	ok	462.8900	69.649	0.057114	21.58	59.722	11.289	79747091.676725	13	463.3694	1.01271e-04	6.40257e-04
2024/04/26	11:21:19	--	ok	462.7720	69.613	0.057114	21.60	59.745	11.304	80087576.140376	13	463.2334	1.02230e-04	6.57782e-04
2024/04/26	11:21:26	ok	ok	463.0440	69.683	0.057125	21.61	59.727	11.309	81791186.272881	13	463.4935	1.02532e-04	6.58704e-04
2024/04/26	11:26:25	ok	ok	462.9160	69.641	0.057125	21.71	59.603	11.350	79268942.083515	13	463.3952	1.01124e-04	6.61351e-04
2024/04/26	11:31:25	ok	ok	462.8040	69.617	0.057125	21.74	59.663	11.381	78171640.743963	11	463.3517	9.83513e-05	6.42390e-04
2024/04/26	11:36:25	--	ok	462.7040	69.582	0.057125	21.87	59.651	11.461	80487215.840236	13	463.1701	1.00896e-04	6.35310e-04
2024/04/26	11:36:32	ok	ok	463.0000	69.665	0.057141	21.85	59.640	11.450	84215026.655605	11	463.5562	9.82204e-05	6.42987e-04
2024/04/26	11:41:31	ok	ok	462.8800	69.638	0.057141	21.94	59.608	11.501	78995265.382441	11	463.4120	9.83870e-05	6.55739e-04
2024/04/26	11:46:31	--	ok	462.7380	69.592	0.057141	21.98	59.614	11.528	75530525.228379	11	463.2966	9.81769e-05	6.51254e-04
2024/04/26	11:46:38	ok	ok	463.0140	69.668	0.057153	21.99	59.631	11.542	87443787.232804	11	463.5576	9.86141e-05	6.46328e-04
2024/04/26	11:51:37	ok	ok	462.8760	69.632	0.057153	22.05	59.605	11.575	79289788.683206	13	463.4005	9.94235e-05	5.97629e-04
2024/04/26	11:56:37	--	ok	462.7700	69.600	0.057153	22.16	59.594	11.649	81408288.321655	15	463.0044	1.10478e-04	9.49174e-04
2024/04/26	11:56:44	ok	ok	463.0180	69.669	0.057165	22.21	59.590	11.677	82507422.227923	11	463.5664	9.83269e-05	6.56260e-04
2024/04/26	12:01:43	ok	ok	462.8700	69.625	0.057165	22.21	59.525	11.664	80776553.435527	15	463.1101	1.10154e-04	9.58611e-04
2024/04/26	12:06:43	--	ok	462.7260	69.587	0.057165	22.26	59.796	11.755	78963726.648443	13	463.1960	1.00474e-04	6.53039e-04
2024/04/26	12:06:50	ok	ok	463.0500	69.671	0.057179	22.29	59.701	11.756	86274232.921534	13	463.5062	1.01286e-04	6.23445e-04
2024/04/26	12:11:49	--	ok	462.7700	69.593	0.057179	21.99	60.189	11.650	71849693.435951	15	463.0172	1.09351e-04	9.71135e-04
2024/04/26	12:11:56	ok	ok	463.0340	69.665	0.057191	22.04	60.154	11.672	80395997.041817	11	463.5569	9.86468e-05	6.47662e-04
2024/04/26	12:16:55	ok	ok	462.8500	69.619	0.057191	22.01	60.171	11.656	72906333.638684	15	463.0942	1.10257e-04	9.75841e-04
2024/04/26	12:21:55	--	ok	462.7100	69.580	0.057191	22.04	60.134	11.668	70698408.875172	11	463.2530	9.82778e-05	6.60252e-04
2024/04/26	12:22:02	ok	ok	463.0520	69.679	0.057205	22.06	60.150	11.689	79788753.892190	13	463.5283	1.01470e-04	6.43215e-04
2024/04/26	12:27:01	ok	ok	462.8560	69.626	0.057205	22.04	60.186	11.679	75121641.120267	13	463.3270	1.01334e-04	6.44010e-04
2024/04/26	12:32:01	--	ok	462.7160	69.588	0.057205	22.06	60.212	11.702	74147572.233546	15	462.9866	1.08386e-04	9.71310e-04
2024/04/26	12:32:07	ok	ok	463.0140	69.670	0.05722	22.08	60.182	11.706	76731215.540949	11	463.5476	9.86733e-05	6.33859e-04
2024/04/26	12:37:07	--	ok	462.7940	69.606	0.05722	21.94	60.587	11.690	73699948.552213	11	463.3240	9.87551e-05	6.34569e-04
2024/04/26	12:37:14	ok	ok	463.0300	69.671	0.05723	21.92	60.635	11.688	79953035.688764	13	463.5043	1.01333e-04	6.23863e-04
2024/04/26	12:42:13	--	ok	462.7320	69.596	0.05723	21.50	61.266	11.524	78592415.620942	13	463.2565	9.86009e-05	5.92376e-04
2024/04/26	12:42:20	ok	ok	463.0360	69.678	0.057243	21.51	61.280	11.536	81931004.774576	13	463.5357	1.00355e-04	5.94183e-04
2024/04/26	12:47:19	--	ok	462.7880	69.616	0.057243	21.26	61.459	11.401	78126359.959211	13	463.2987	1.00026e-04	5.97472e-04
2024/04/26	12:47:26	ok	ok	463.0300	69.681	0.057254	21.26	61.480	11.405	84519181.605652	13	463.5421	1.00106e-04	6.01572e-04
2024/04/26	12:52:25	ok	ok	462.8340	69.632	0.057254	21.10	61.541	11.314	77062614.778265	13	463.3370	9.95445e-05	5.90416e-04
2024/04/26	12:57:25	--	ok	462.6640	69.588	0.057254	20.97	61.622	11.243	78136221.369932	13	463.1670	1.00427e-04	5.99124e-04
2024/04/26	12:57:32	ok	ok	463.0300	69.690	0.057271	20.98	61.613	11.250	85814931.118313	13	463.5377	1.00472e-04	5.96577e-04
2024/04/26	13:02:31	ok	ok	462.8520	69.645	0.057271	20.91	61.633	11.209	75771662.559116	13	463.3537	9.98002e-05	5.93851e-04
2024/04/26	13:07:31	--	ok	462.7200	69.604	0.057271	20.80	61.651	11.139	75356811.114431	13	463.2119	1.00339e-04	6.04260e-04
2024/04/26	13:07:38	ok	ok	463.0140	69.691	0.057286	20.82	61.645	11.147	84109689.251499	13	463.5184	1.00725e-04	5.92242e-04
2024/04/26	13:12:37	ok	ok	462.8580	69.645	0.057286	20.70	61.695	11.083	75577044.917370	13	463.3439	1.00850e-04	5.87382e-04
2024/04/26	13:17:37	--	ok	462.7140	69.606	0.057286	20.67	61.682	11.062	71783837.193857	13	463.2115	1.00634e-04	5.97560e-04
2024/04/26	13:17:44	ok	ok	463.0220	69.692	0.0573	20.67	61.669	11.060	82917958.949646	13	463.5512	9.92013e-05	5.80545e-04
2024/04/26	13:22:43	ok	ok	462.8740	69.652	0.0573	20.59	61.695	11.010	73606739.881274	13	463.3999	9.95552e-05	5.99432e-04
2024/04/26	13:27:43	--	ok	462.7580	69.620	0.0573	20.56	61.650	10.983	73822295.902602	13	463.2655	9.97667e-05	5.88010e-04
2024/04/26	13:27:50	ok	ok	463.0380	69.695	0.057312	20.60	61.637	11.010	79861243.445628	13	463.5521	9.97993e-05	5.86532e-04
2024/04/26	13:32:49	ok	ok	462.8680	69.653	0.057312	20.46	61.701	10.929	72022190.194958	13	463.3777	9.95677e-05	5.82145e-04
2024/04/26	13:37:49	--	ok	462.7520	69.618	0.057312	20.44	61.659	10.911	75729488.197497	12	463.2342	1.00926e-04	6.14651e-04
2024/04/26	13:37:56	ok	ok	463.0180	69.692	0.057325	20.44	61.688	10.916	80069667.678728	13	463.5341	1.00027e-04	5.85629e-04
2024/04/26	13:42:55	ok	ok	462.8860	69.657	0.057325	20.39	61.669	10.877	74669929.487806	11	463.4065	9.95070e-05	6.33009e-04
2024/04/26	13:47:55	--	ok	462.7720	69.623	0.057325	20.35	61.682	10.852	72417513.774122	13	463.2297	1.02168e-04	6.24184e-04
2024/04/26	13:48:02	ok	ok	463.0340	69.694	0.057337	20.35	61.660	10.849	77941328.016466	11	463.5360	1.00720e-04	6.29178e-04
2024/04/26	13:53:01	ok	ok	462.8860	69.657	0.057337	20.31	61.645	10.821	69344345.115172	11	463.3979	9.97453e-05	6.24392e-04
2024/04/26	13:58:01	--	ok	462.7760	69.624	0.057337	20.28	61.619	10.798	67902087.427355	12	463.2659	1.00759e-04	6.14354e-04
2024/04/26	13:58:08	ok	ok	463.0300	69.690	0.057348	20.28	61.599	10.794	80328127.152737	11	463.5284	1.00763e-04	6.25264e-04
2024/04/26	14:03:07	ok	ok	462.9100	69.661	0.057348	20.26	61.637	10.792	69128171.397901	11	463.4212	9.96720e-05	6.23062e-04
2024/04/26	14:08:07	ok	ok	462.8180	69.632	0.057348	20.26	61.576	10.782	68895497.550605	13	463.3201	9.99118e-05	5.86599e-04
2024/04/26	14:13:07	--	ok	462.7180	69.604	0.057348	20.29	61.550	10.794	67237026.437306	11	463.2321	9.97040e-05	6.39737e-04
2024/04/26	14:13:13	ok	ok	463.0200	69.695	0.057362	20.29	61.550	10.794	81008335.304819	13	463.5430	9.96768e-05	5.69691e-04
2024/04/26	14:18:13	ok	ok	462.8960	69.658	0.057362	20.26	61.567	10.780	73985641.703650	13	463.4130	9.95456e-05	5.75973e-04
2024/04/26	14:23:13	ok	ok	462.8000	69.625	0.057362	20.26	61.526	10.773	70926352.134392	15	463.0571	1.09125e-04	1.00723e-03
2024/04/26	14:28:13	--	ok	462.7060	69.602	0.057362	20.28	61.527	10.782	71725250.494358	13	463.2417	9.89311e-05	6.04114e-04
2024/04/26	14:28:19	ok	ok	463.0340	69.690	0.057377	20.28	61.540	10.784	77456539.997064	13	463.5159	1.01397e-04	5.79044e-04
2024/04/26	14:33:19	ok	ok	462.9100	69.659	0.057377	20.28	61.498	10.776	68623012.775673	13	463.4263	9.99606e-05	5.87862e-04
2024/04/26	14:38:19	ok	ok	462.8080	69.631	0.057377	20.29	61.459	10.778	68656127.401212	11	463.3343	9.96623e-05	6.28072e-04
2024/04/26	14:43:19	--	ok	462.7260	69.607	0.057377	20.35	61.448	10.811	67927568.511457	11	463.2491	9.98061e-05	6.05616e-04
2024/04/26	14:43:26	ok	ok	463.0300	69.690	0.05739	20.32	61.422	10.790	80028908.938523	11	463.5691	9.91008e-05	6.36966e-04
2024/04/26	14:48:25	ok	ok	462.9040	69.662	0.05739	20.33	61.404	10.795	71492570.729831	13	463.4242	9.97086e-05	5.83521e-04
2024/04/26	14:53:25	ok	ok	462.8260	69.638	0.05739	20.37	61.413	10.824	69813519.788740	13	463.3307	9.94758e-05	5.77437e-04
2024/04/26	14:58:25	--	ok	462.7460	69.606	0.05739	20.42	61.379	10.845	70144110.008853	13	463.2488	1.00174e-04	5.87797e-04
2024/04/26	14:58:32	ok	ok	463.0120	69.685	0.057403	20.42	61.421	10.852	75771829.340154	11	463.5295	1.00413e-04	6.23243e-04
2024/04/26	15:03:31	ok	ok	462.9140	69.654	0.057403	20.43	61.413	10.859	68808138.375488	13	463.4266	9.99379e-05	5.96270e-04
2024/04/26	15:08:31	ok	ok	462.8200	69.626	0.057403	20.46	61.347	10.866	70872842.596957	13	463.3338	1.00383e-04	5.84196e-04
2024/04/26	15:13:31	--	ok	462.7360	69.602	0.057403	20.49	61.402	10.893	67931743.276846	13	463.2466	9.93761e-05	5.79541e-04
2024/04/26	15:13:38	ok	ok	463.0440	69.690	0.057416	20.50	61.395	10.902	77980467.532772	13	463.5242	1.00873e-04	5.66772e-04
2024/04/26	15:18:37	ok	ok	462.8940	69.655	0.057416	20.53	61.379	10.916	68488711.604113	11	463.4233	9.97370e-05	6.25137e-04
2024/04/26	15:23:37	ok	ok	462.8100	69.626	0.057416	20.52	61.468	10.923	67175827.110475	11	463.3303	9.97758e-05	6.21701e-04
2024/04/26	15:28:37	--	ok	462.7160	69.598	0.057416	20.53	61.399	10.919	67061883.552675	13	463.1750	1.02456e-04	6.31611e-04
2024/04/26	15:28:44	ok	ok	463.0320	69.688	0.057431	20.52	61.367	10.905	78744822.678557	13	463.5347	1.00282e-04	5.82134e-04
2024/04/26	15:33:43	ok	ok	462.8920	69.656	0.057431	20.53	61.453	10.929	72917796.677752	13	463.4207	9.95483e-05	5.83922e-04
2024/04/26	15:38:43	ok	ok	462.8040	69.624	0.057431	20.53	61.471	10.932	71653444.003089	13	463.2965	1.01021e-04	5.77277e-04
2024/04/26	15:43:43	--	ok	462.6980	69.597	0.057431	20.53	61.491	10.936	71486382.968866	13	463.2038	1.00611e-04	5.89481e-04
2024/04/26	15:43:50	ok	ok	463.0520	69.689	0.057446	20.54	61.482	10.943	73457750.087796	13	463.5620	1.00156e-04	5.80121e-04
2024/04/26	15:48:49	ok	ok	462.9060	69.653	0.057446	20.53	61.440	10.927	69188063.095018	13	463.4261	9.96946e-05	5.97866e-04
2024/04/26	15:53:49	ok	ok	462.8080	69.626	0.057446	20.54	61.434	10.934	67376625.106495	11	463.3383	9.99086e-05	6.31581e-04
2024/04/26	15:58:49	--	ok	462.7220	69.598	0.057446	20.53	61.491	10.936	66510723.570179	11	463.2508	9.92761e-05	6.30873e-04
2024/04/26	15:58:56	ok	ok	463.0240	69.676	0.05746	20.52	61.430	10.916	76920820.582320	11	463.5315	1.00012e-04	6.24958e-04
2024/04/26	16:03:55	ok	ok	462.8900	69.647	0.05746	20.53	61.421	10.923	70153967.419268	13	463.4105	9.97719e-05	5.73904e-04
2024/04/26	16:08:55	ok	ok	462.8060	69.621	0.05746	20.54	61.434	10.934	69694073.998629	13	463.2940	1.00762e-04	5.90705e-04
2024/04/26	16:13:55	--	ok	462.7120	69.590	0.05746	20.53	61.453	10.929	69023500.508561	13	463.1761	1.01752e-04	6.33897e-04
2024/04/26	16:14:02	ok	ok	463.0260	69.679	0.057474	20.54	61.444	10.936	76075112.910023	13	463.5325	9.98639e-05	5.82337e-04
2024/04/26	16:19:01	ok	ok	462.8880	69.646	0.057474	20.54	61.494	10.945	68245108.572068	13	463.4106	9.94868e-05	5.72785e-04
2024/04/26	16:24:01	--	ok	462.7920	69.614	0.057474	20.54	61.482	10.943	68564074.558658	13	463.3055	9.95192e-05	5.90157e-04
2024/04/26	16:24:08	ok	ok	463.0320	69.683	0.057484	20.54	61.503	10.946	78307117.047180	13	463.5387	1.00097e-04	5.65692e-04
2024/04/26	16:29:07	ok	ok	462.8940	69.649	0.057484	20.53	61.462	10.930	67915371.158991	15	463.1829	1.08256e-04	9.40873e-04
2024/04/26	16:34:07	ok	ok	462.8020	69.620	0.057484	20.52	61.468	10.923	68796495.209510	13	463.3183	9.96414e-05	5.85634e-04
2024/04/26	16:39:07	--	ok	462.6900	69.581	0.057484	20.49	61.523	10.914	69565625.118859	13	463.1937	1.00718e-04	5.69470e-04
2024/04/26	16:39:14	ok	ok	463.0420	69.679	0.0575	20.49	61.523	10.914	79183084.044162	13	463.5371	1.00921e-04	5.65228e-04
2024/04/26	16:44:13	ok	ok	462.8960	69.647	0.0575	20.46	61.540	10.900	69088017.429630	13	463.4164	9.97900e-05	5.80403e-04
2024/04/26	16:49:13	ok	ok	462.8080	69.626	0.0575	20.46	61.540	10.900	66812860.262144	13	463.3131	1.00316e-04	5.80968e-04
2024/04/26	16:54:13	--	ok	462.7000	69.594	0.0575	20.42	61.500	10.866	69520831.195380	13	463.1942	1.01067e-04	5.70775e-04
2024/04/26	16:54:20	ok	ok	463.0580	69.686	0.057515	20.44	61.485	10.880	71815652.649074	13	463.5756	9.91675e-05	5.85929e-04
2024/04/26	16:59:19	ok	ok	462.8960	69.646	0.057515	20.42	61.563	10.877	66295021.990295	13	463.4237	1.00188e-04	5.89569e-04
2024/04/26	17:04:19	ok	ok	462.8020	69.618	0.057515	20.40	61.541	10.865	67173013.027748	13	463.3137	1.00732e-04	5.77870e-04
2024/04/26	17:09:19	--	ok	462.7060	69.593	0.057515	20.39	61.537	10.854	65720470.878632	13	463.2214	1.00008e-04	5.86286e-04
2024/04/26	17:09:26	ok	ok	463.0340	69.677	0.05753	20.36	61.563	10.842	77409829.669358	13	463.5400	1.00291e-04	5.70573e-04
2024/04/26	17:14:25	ok	ok	462.8940	69.647	0.05753	20.37	61.555	10.849	71012126.509118	13	463.4211	1.00072e-04	5.87250e-04
2024/04/26	17:19:25	ok	ok	462.8020	69.619	0.05753	20.37	61.576	10.852	69237784.077145	13	463.3217	9.96106e-05	5.84897e-04
2024/04/26	17:24:25	--	ok	462.6980	69.586	0.05753	20.31	61.604	10.813	70790145.155297	13	463.2056	1.00660e-04	5.84119e-04
2024/04/26	17:24:32	ok	ok	463.0200	69.678	0.057545	20.32	61.596	10.821	73041101.012783	13	463.5184	1.00591e-04	5.83095e-04
2024/04/26	17:29:31	ok	ok	462.8820	69.640	0.057545	20.28	61.590	10.793	66125420.136582	13	463.4201	9.91937e-05	5.82078e-04
2024/04/26	17:34:31	--	ok	462.7880	69.615	0.057545	20.28	61.590	10.793	65589325.786844	13	463.2921	1.01033e-04	5.81277e-04
2024/04/26	17:34:38	ok	ok	463.0100	69.676	0.057555	20.28	61.610	10.796	76773739.192489	13	463.5030	1.00717e-04	5.83197e-04
2024/04/26	17:39:37	ok	ok	462.8860	69.644	0.057555	20.25	61.614	10.778	68661761.160479	13	463.4118	9.96814e-05	5.69393e-04
2024/04/26	17:44:37	--	ok	462.7820	69.612	0.057555	20.19	61.646	10.749	69348109.402273	11	463.3048	9.95149e-05	6.16253e-04
2024/04/26	17:44:44	ok	ok	463.0380	69.683	0.057566	20.23	61.624	10.772	77074654.186405	13	463.5430	9.98517e-05	5.71994e-04
2024/04/26	17:49:43	ok	ok	462.8940	69.650	0.057566	20.18	61.624	10.736	68584059.525157	13	463.4323	9.95039e-05	5.89616e-04
2024/04/26	17:54:43	--	ok	462.7820	69.612	0.057566	20.12	61.659	10.707	69651396.666119	13	463.3039	1.00056e-04	5.80372e-04
2024/04/26	17:54:50	ok	ok	463.0600	69.687	0.057577	20.18	61.668	10.744	73517227.686418	13	463.5518	1.01029e-04	5.71338e-04
2024/04/26	17:59:49	ok	ok	462.9160	69.650	0.057577	20.12	61.627	10.702	64783807.980386	13	463.4248	1.00091e-04	5.66104e-04
2024/04/26	18:04:49	ok	ok	462.8160	69.619	0.057577	20.08	61.660	10.681	64345555.944677	13	463.3083	1.01280e-04	5.67079e-04
2024/04/26	18:09:49	--	ok	462.7340	69.594	0.057577	20.05	61.637	10.659	64043439.581578	13	463.2365	1.00229e-04	5.68615e-04
2024/04/26	18:09:56	ok	ok	463.0220	69.676	0.057591	20.08	61.610	10.672	77458619.086933	13	463.5389	9.99914e-05	5.69513e-04
2024/04/26	18:14:55	ok	ok	462.8880	69.641	0.057591	20.04	61.674	10.657	68515677.834917	13	463.4113	9.99064e-05	5.77263e-04
2024/04/26	18:19:55	ok	ok	462.8040	69.612	0.057591	19.98	61.637	10.615	69344590.380089	13	463.3032	1.00285e-04	5.80457e-04
2024/04/26	18:24:55	--	ok	462.7080	69.589	0.057591	19.99	61.678	10.631	69068837.084477	13	463.2269	1.00012e-04	5.69195e-04
2024/04/26	18:25:02	ok	ok	463.0420	69.682	0.057606	19.98	61.677	10.622	71128971.009320	13	463.5414	1.00590e-04	5.72479e-04
2024/04/26	18:30:01	ok	ok	462.9040	69.642	0.057606	19.92	61.697	10.589	65007396.618293	13	463.4314	9.97240e-05	5.89394e-04
2024/04/26	18:35:01	ok	ok	462.8160	69.618	0.057606	19.86	61.691	10.554	64224695.878116	13	463.3303	1.00400e-04	5.81922e-04
2024/04/26	18:40:01	--	ok	462.7260	69.596	0.057606	19.86	61.691	10.554	65244656.938507	13	463.2434	1.00196e-04	5.76240e-04
2024/04/26	18:40:08	ok	ok	463.0300	69.670	0.057619	19.89	61.686	10.569	77545353.377414	13	463.5377	1.00418e-04	5.62455e-04
2024/04/26	18:45:07	ok	ok	462.9060	69.645	0.057619	19.81	61.682	10.517	68365405.645741	13	463.4357	9.97608e-05	5.94195e-04
2024/04/26	18:50:07	ok	ok	462.8200	69.617	0.057619	19.77	61.695	10.493	66283125.738073	13	463.3092	1.01040e-04	5.65478e-04
2024/04/26	18:55:07	--	ok	462.7200	69.592	0.057619	19.72	61.720	10.471	67293618.415554	13	463.2347	1.00857e-04	5.85424e-04
2024/04/26	18:55:14	ok	ok	463.0520	69.679	0.057633	19.75	61.724	10.489	72133965.271578	12	463.5251	1.02221e-04	5.98029e-04
2024/04/26	19:00:13	ok	ok	462.9120	69.646	0.057633	19.72	61.688	10.466	66551170.062742	13	463.4504	9.97725e-05	5.86093e-04
2024/04/26	19:05:13	ok	ok	462.8200	69.618	0.057633	19.62	61.724	10.412	65329139.363371	13	463.3489	1.00094e-04	5.79314e-04
2024/04/26	19:10:13	--	ok	462.7380	69.597	0.057633	19.60	61.732	10.395	67063297.454221	13	463.2410	1.01448e-04	5.77773e-04
2024/04/26	19:10:20	ok	ok	463.0480	69.678	0.057646	19.62	61.654	10.400	74912072.378390	13	463.5595	1.00618e-04	5.82345e-04
2024/04/26	19:15:19	ok	ok	462.9000	69.640	0.057646	19.55	61.733	10.369	69342870.490358	13	463.4146	1.00799e-04	5.75815e-04
2024/04/26	19:20:19	ok	ok	462.8140	69.613	0.057646	19.48	61.746	10.329	68184778.210243	13	463.2897	1.02097e-04	5.63339e-04
2024/04/26	19:25:19	--	ok	462.7320	69.589	0.057646	19.43	61.727	10.292	66963526.259576	13	463.2360	1.01163e-04	5.62742e-04
2024/04/26	19:25:26	ok	ok	463.0340	69.679	0.05766	19.43	61.798	10.304	76524261.367471	13	463.5289	1.01495e-04	5.74568e-04
2024/04/26	19:30:25	ok	ok	462.9020	69.646	0.05766	19.35	61.828	10.265	68775869.591487	13	463.4267	1.00148e-04	5.64779e-04
2024/04/26	19:35:25	ok	ok	462.8140	69.615	0.05766	19.29	61.798	10.218	66137915.319368	13	463.3220	1.01174e-04	5.85289e-04
2024/04/26	19:40:25	--	ok	462.7400	69.589	0.05766	19.21	61.807	10.175	66701072.499232	13	463.2532	1.00480e-04	5.90988e-04
2024/04/26	19:40:32	ok	ok	463.0360	69.679	0.057673	19.24	61.791	10.190	70987168.965167	13	463.5328	1.01630e-04	5.61230e-04
2024/04/26	19:45:31	ok	ok	462.9100	69.637	0.057673	19.14	61.828	10.137	62664919.872399	13	463.4449	9.95255e-05	5.79627e-04
2024/04/26	19:50:31	ok	ok	462.8180	69.617	0.057673	19.10	61.842	10.114	63206243.032270	13	463.3296	1.00750e-04	5.73876e-04
2024/04/26	19:55:31	--	ok	462.7300	69.590	0.057673	19.00	61.814	10.051	64293160.137747	13	463.2512	1.00780e-04	5.90903e-04
2024/04/26	19:55:38	ok	ok	463.0360	69.670	0.057686	19.04	61.811	10.076	71017969.816199	13	463.5333	1.00907e-04	5.78119e-04
2024/04/26	20:00:37	ok	ok	462.8920	69.639	0.057686	18.91	61.903	10.015	66852925.009753	13	463.4219	1.00193e-04	5.93907e-04
2024/04/26	20:05:37	ok	ok	462.8080	69.609	0.057686	18.76	61.961	9.933	66265271.960916	13	463.3014	1.01273e-04	5.76675e-04
2024/04/26	20:10:37	--	ok	462.7340	69.593	0.057686	18.69	61.930	9.887	65877068.571729	13	463.2472	1.00445e-04	5.76806e-04
2024/04/26	20:10:44	ok	ok	463.0220	69.670	0.057699	18.69	61.878	9.879	74265265.873699	13	463.5191	1.01176e-04	5.73673e-04
2024/04/26	20:15:43	ok	ok	462.9160	69.644	0.057699	18.65	61.874	9.853	64654271.992312	13	463.4316	1.00775e-04	5.69019e-04
2024/04/26	20:20:43	ok	ok	462.8340	69.621	0.057699	18.60	61.825	9.821	65606889.983543	13	463.3567	1.00699e-04	5.69391e-04
2024/04/26	20:25:43	--	ok	462.7660	69.597	0.057699	18.52	61.814	9.768	65617236.001328	13	463.2767	1.01222e-04	5.83690e-04
2024/04/26	20:25:50	ok	ok	463.0460	69.678	0.057711	18.56	61.830	9.795	73475957.781514	13	463.5352	1.01799e-04	5.57733e-04
2024/04/26	20:30:49	ok	ok	462.9280	69.647	0.057711	18.49	61.851	9.758	63467376.839801	13	463.4347	1.01146e-04	5.76859e-04
2024/04/26	20:35:49	ok	ok	462.8600	69.625	0.057711	18.42	61.869	9.720	65043033.327237	13	463.3544	1.01386e-04	5.59927e-04
2024/04/26	20:40:49	--	ok	462.7760	69.598	0.057711	18.35	61.848	9.677	65725600.555259	13	463.2877	1.00911e-04	5.77961e-04
2024/04/26	20:40:56	ok	ok	463.0480	69.671	0.057722	18.37	61.823	9.688	71740203.487443	13	463.5517	1.01187e-04	5.66736e-04
2024/04/26	20:45:55	ok	ok	462.9340	69.643	0.057722	18.29	61.851	9.645	63262703.355738	13	463.4312	1.01531e-04	5.77050e-04
2024/04/26	20:50:55	ok	ok	462.8520	69.621	0.057722	18.21	61.857	9.597	62006780.523023	13	463.3555	1.01492e-04	5.63107e-04
2024/04/26	20:55:55	--	ok	462.7940	69.603	0.057722	18.18	61.814	9.574	61227035.098981	13	463.2905	1.01709e-04	5.57227e-04
2024/04/26	20:56:02	ok	ok	463.0320	69.666	0.057733	18.18	61.802	9.572	69379972.902978	13	463.5087	1.02530e-04	5.71413e-04
2024/04/26	21:01:01	ok	ok	462.9260	69.636	0.057733	18.11	61.834	9.538	62907179.342349	13	463.4448	1.01089e-04	5.81302e-04
2024/04/26	21:06:01	ok	ok	462.8400	69.618	0.057733	18.02	61.862	9.493	61857588.913572	13	463.3378	1.02174e-04	5.66307e-04
2024/04/26	21:11:01	--	ok	462.7740	69.600	0.057733	17.95	61.889	9.459	62868238.537279	13	463.2745	1.01902e-04	5.80109e-04
2024/04/26	21:11:08	ok	ok	463.0440	69.673	0.057744	17.97	61.892	9.467	68769885.382053	13	463.5489	1.01596e-04	6.06288e-04
2024/04/26	21:16:07	ok	ok	462.9320	69.637	0.057744	17.85	61.915	9.406	60772118.631665	13	463.4239	1.02091e-04	6.11918e-04
2024/04/26	21:21:07	ok	ok	462.8360	69.620	0.057744	17.74	61.938	9.347	60917181.314532	13	463.3539	1.01630e-04	6.13531e-04
2024/04/26	21:26:07	--	ok	462.7880	69.600	0.057744	17.65	61.938	9.299	59155684.222723	13	463.2991	1.01555e-04	6.24344e-04
2024/04/26	21:26:13	ok	ok	463.0260	69.663	0.057754	17.67	61.947	9.308	68030390.211972	13	463.5055	1.02007e-04	5.96514e-04
2024/04/26	21:31:13	ok	ok	462.9360	69.643	0.057754	17.65	61.875	9.290	60413485.093484	13	463.4628	1.00946e-04	5.97763e-04
2024/04/26	21:36:13	ok	ok	462.8780	69.626	0.057754	17.60	61.778	9.244	62190389.584246	13	463.3814	1.02258e-04	6.06908e-04
2024/04/26	21:41:13	ok	ok	462.9640	69.651	0.057754	18.14	60.726	9.383	60585613.226940	13	463.4672	1.02084e-04	5.72082e-04
2024/04/26	21:46:13	ok	ok	463.0040	69.655	0.057754	18.36	60.516	9.476	60720934.150516	13	463.5029	1.02307e-04	5.59688e-04
2024/04/26	21:51:13	ok	ok	463.0000	69.649	0.057754	18.50	60.456	9.546	62032492.165048	13	463.4895	1.02252e-04	5.52507e-04
2024/04/26	21:56:13	ok	ok	462.9980	69.639	0.057754	18.62	60.342	9.593	62359037.294039	13	463.5091	1.00158e-04	5.56140e-04
2024/04/26	22:01:13	ok	ok	462.9720	69.624	0.057754	18.68	60.331	9.624	59888579.228042	13	463.4580	1.01473e-04	5.64616e-04
2024/04/26	22:06:13	ok	ok	462.9460	69.613	0.057754	18.73	60.349	9.659	60059979.096152	13	463.4739	1.00254e-04	5.73312e-04
2024/04/26	22:11:13	ok	ok	462.8980	69.608	0.057754	18.75	60.369	9.670	62361693.370450	13	463.4002	1.00963e-04	5.71634e-04
2024/04/26	22:16:13	ok	ok	462.8380	69.592	0.057754	18.73	60.438	9.673	62714104.643948	13	463.3417	1.00989e-04	5.74357e-04
2024/04/26	22:21:13	--	ok	462.7820	69.572	0.057754	18.70	60.497	9.666	60714727.117874	13	463.2973	1.00883e-04	5.66746e-04
2024/04/26	22:21:20	ok	ok	463.0440	69.639	0.057765	18.69	60.484	9.656	69965596.860287	13	463.5325	1.01114e-04	5.73234e-04
2024/04/26	22:26:19	ok	ok	462.9520	69.620	0.057765	18.69	60.464	9.653	64196568.835877	13	463.4737	1.00461e-04	5.71575e-04
2024/04/26	22:31:19	ok	ok	462.9040	69.600	0.057765	18.63	60.516	9.630	61689829.452189	13	463.3942	1.01063e-04	5.85952e-04
2024/04/26	22:36:19	ok	ok	462.8700	69.586	0.057765	18.69	60.354	9.636	62482363.797450	13	463.3666	1.01197e-04	5.62430e-04
2024/04/26	22:41:19	ok	ok	462.8420	69.581	0.057765	18.73	60.328	9.656	62364888.512741	13	463.3327	1.01520e-04	5.77352e-04
2024/04/26	22:46:19	ok	ok	462.8020	69.569	0.057765	18.78	60.294	9.675	62405978.264243	13	463.3164	1.00495e-04	5.68253e-04
2024/04/26	22:51:19	--	ok	462.7620	69.559	0.057765	18.80	60.278	9.687	63475201.958567	13	463.2411	1.02344e-04	5.71541e-04
2024/04/26	22:51:26	ok	ok	463.0060	69.627	0.057777	18.79	60.264	9.678	68764813.089133	13	463.5296	1.00210e-04	5.71142e-04
2024/04/26	22:56:25	ok	ok	462.9480	69.604	0.057777	18.79	60.255	9.676	60873826.496623	12	463.4077	1.02384e-04	5.90116e-04
2024/04/26	23:01:25	ok	ok	462.8940	69.595	0.057777	18.78	60.294	9.675	61903467.979295	13	463.4191	1.00009e-04	5.82034e-04
2024/04/26	23:06:25	ok	ok	462.8380	69.577	0.057777	18.78	60.282	9.673	62889288.287531	13	463.3524	1.00444e-04	5.88626e-04
2024/04/26	23:11:25	--	ok	462.7940	69.566	0.057777	18.76	60.253	9.659	61383872.505818	13	463.2865	1.01265e-04	5.73636e-04
2024/04/26	23:11:31	ok	ok	463.0100	69.621	0.057787	18.78	60.214	9.662	70567820.724917	13	463.5140	1.01316e-04	5.69605e-04
2024/04/26	23:16:31	ok	ok	462.9180	69.603	0.057787	18.69	60.354	9.636	64686212.598560	13	463.4263	1.00566e-04	5.65432e-04
2024/04/26	23:21:31	ok	ok	462.8440	69.578	0.057787	18.59	60.429	9.590	63865652.601277	13	463.3413	1.01249e-04	5.66021e-04
2024/04/26	23:26:31	--	ok	462.7940	69.561	0.057787	18.58	60.497	9.593	64121443.582474	13	463.3091	1.00175e-04	5.57131e-04
2024/04/26	23:26:38	ok	ok	463.0440	69.629	0.057797	18.59	60.418	9.588	71777335.897170	13	463.5278	1.01524e-04	5.47314e-04
2024/04/26	23:31:37	ok	ok	462.9300	69.603	0.057797	18.49	60.475	9.541	62273774.971705	13	463.4314	1.00818e-04	5.71881e-04
2024/04/26	23:36:37	ok	ok	462.8820	69.594	0.057797	18.50	60.346	9.529	63490176.889999	13	463.3882	1.00575e-04	5.73585e-04
2024/04/26	23:41:37	ok	ok	462.8440	69.574	0.057797	18.50	60.336	9.527	63767821.074884	13	463.3396	1.01349e-04	5.64723e-04
2024/04/26	23:46:37	--	ok	462.7960	69.566	0.057797	18.53	60.281	9.535	62831560.893154	13	463.3090	1.00374e-04	5.60546e-04
2024/04/26	23:46:43	ok	ok	463.0400	69.626	0.057808	18.53	60.281	9.535	70123780.201870	13	463.5307	1.00974e-04	5.49000e-04
2024/04/26	23:51:43	ok	ok	462.9560	69.607	0.057808	18.50	60.244	9.512	65207971.294688	13	463.4350	1.02818e-04	5.62408e-04
2024/04/26	23:56:43	ok	ok	462.8960	69.595	0.057808	18.49	60.294	9.513	62742933.354208	13	463.3883	1.01675e-04	5.52974e-04
2024/04/27	00:01:43	ok	ok	462.8460	69.575	0.057808	18.43	60.336	9.488	65167506.448205	13	463.3440	1.01551e-04	5.73517e-04
2024/04/27	00:06:43	ok	ok	462.8000	69.563	0.057808	18.45	60.317	9.492	64073559.793315	13	463.3133	1.00563e-04	5.60538e-04
2024/04/27	00:11:43	--	ok	462.7600	69.548	0.057808	18.46	60.301	9.497	66273015.561670	13	463.2717	1.00430e-04	5.73026e-04
2024/04/27	00:11:50	ok	ok	463.0320	69.622	0.05782	18.46	60.290	9.496	70665025.725708	13	463.5181	1.01927e-04	5.52637e-04
2024/04/27	00:16:49	ok	ok	462.9380	69.603	0.05782	18.43	60.264	9.477	62076907.676767	13	463.4192	1.02423e-04	5.59203e-04
2024/04/27	00:21:49	ok	ok	462.8600	69.582	0.05782	18.33	60.401	9.443	63465980.247292	13	463.3756	1.00844e-04	5.60181e-04
2024/04/27	00:26:49	ok	ok	462.8080	69.564	0.05782	18.25	60.452	9.403	63310417.139624	13	463.2876	1.02101e-04	5.56604e-04
2024/04/27	00:31:49	--	ok	462.7400	69.546	0.05782	18.16	60.459	9.357	63787690.153888	13	463.2386	1.01332e-04	5.63712e-04
2024/04/27	00:31:56	ok	ok	463.0560	69.633	0.057833	18.19	60.473	9.375	68462423.714707	12	463.5007	1.03944e-04	5.77476e-04
2024/04/27	00:36:55	ok	ok	462.9520	69.609	0.057833	18.21	60.395	9.370	62814532.692830	13	463.4594	1.01289e-04	5.58589e-04
2024/04/27	00:41:55	ok	ok	462.9020	69.595	0.057833	18.22	60.273	9.359	62533117.572949	13	463.4039	1.02324e-04	5.60877e-04
2024/04/27	00:46:55	ok	ok	462.8760	69.583	0.057833	18.24	60.308	9.373	63986581.820605	13	463.3749	1.01817e-04	5.66109e-04
2024/04/27	00:51:55	ok	ok	462.8320	69.570	0.057833	18.24	60.267	9.367	63572082.071055	13	463.3198	1.01340e-04	5.58995e-04
2024/04/27	00:56:55	--	ok	462.7840	69.552	0.057833	18.21	60.272	9.351	65750541.395350	13	463.2505	1.02979e-04	5.65442e-04
2024/04/27	00:57:02	ok	ok	463.0400	69.624	0.057843	18.24	60.327	9.376	68933034.254473	13	463.5462	1.01166e-04	5.61378e-04
2024/04/27	01:02:01	ok	ok	462.9440	69.597	0.057843	18.21	60.253	9.348	63376686.529560	13	463.4607	1.01662e-04	5.67041e-04
2024/04/27	01:07:01	ok	ok	462.9020	69.587	0.057843	18.18	60.240	9.330	62837049.440111	13	463.3980	1.01440e-04	5.75553e-04
2024/04/27	01:12:01	ok	ok	462.8640	69.577	0.057843	18.15	60.255	9.318	62905317.433514	13	463.3599	1.01954e-04	5.59705e-04
2024/04/27	01:17:01	ok	ok	462.8160	69.562	0.057843	18.16	60.226	9.320	64726898.303331	13	463.3076	1.02406e-04	5.76075e-04
2024/04/27	01:22:01	--	ok	462.7660	69.548	0.057843	18.14	60.262	9.311	62930929.874709	13	463.2463	1.02935e-04	5.58874e-04
2024/04/27	01:22:08	ok	ok	463.0340	69.616	0.057855	18.16	60.217	9.319	65463343.796902	13	463.5193	1.02599e-04	5.62124e-04
2024/04/27	01:27:07	ok	ok	462.9200	69.592	0.057855	18.05	60.351	9.278	62585206.674103	13	463.4043	1.02302e-04	5.66447e-04
2024/04/27	01:32:07	ok	ok	462.8640	69.580	0.057855	18.01	60.345	9.253	62306283.198258	13	463.3719	1.01376e-04	5.92686e-04
2024/04/27	01:37:07	ok	ok	462.8500	69.570	0.057855	18.05	60.180	9.252	61675139.213136	13	463.3309	1.03152e-04	5.63317e-04
2024/04/27	01:42:07	ok	ok	462.8660	69.579	0.057855	18.28	59.768	9.313	64238214.295097	13	463.3650	1.01630e-04	5.56186e-04
2024/04/27	01:47:07	ok	ok	462.8700	69.578	0.057855	18.45	59.660	9.389	63834702.733189	13	463.3758	1.01368e-04	5.57302e-04
2024/04/27	01:52:07	ok	ok	462.8740	69.577	0.057855	18.56	59.525	9.430	63422111.524462	13	463.3730	1.01359e-04	5.72990e-04
2024/04/27	01:57:07	ok	ok	462.8480	69.566	0.057855	18.68	59.500	9.492	65808471.687016	13	463.3583	1.01351e-04	5.75327e-04
2024/04/27	02:02:07	ok	ok	462.8360	69.562	0.057855	18.70	59.504	9.507	67547432.988023	13	463.3125	1.02593e-04	5.70953e-04
2024/04/27	02:07:07	ok	ok	462.8200	69.554	0.057855	18.79	59.489	9.553	66333725.147630	13	463.3436	1.00385e-04	5.81444e-04
2024/04/27	02:12:07	--	ok	462.7900	69.545	0.057855	18.86	59.438	9.584	66025572.376620	13	463.3027	1.01036e-04	5.79382e-04
2024/04/27	02:12:14	ok	ok	463.0480	69.614	0.057865	18.89	59.461	9.605	70871681.924451	13	463.5479	1.00999e-04	5.85984e-04
2024/04/27	02:17:13	ok	ok	462.9700	69.592	0.057865	18.89	59.420	9.598	67302721.492577	13	463.4597	1.01890e-04	5.77139e-04
2024/04/27	02:22:13	ok	ok	462.9220	69.585	0.057865	18.94	59.471	9.638	65612719.155837	13	463.4271	1.01491e-04	5.68083e-04
2024/04/27	02:27:13	ok	ok	462.8940	69.572	0.057865	18.97	59.472	9.655	66778016.671277	13	463.3932	1.01264e-04	5.84170e-04
2024/04/27	02:32:13	ok	ok	462.8620	69.562	0.057865	19.01	59.458	9.675	67592764.148842	13	463.3678	1.00904e-04	5.62770e-04
2024/04/27	02:37:13	ok	ok	462.8400	69.552	0.057865	19.04	59.440	9.689	67899718.574216	13	463.3323	1.01605e-04	5.83288e-04
2024/04/27	02:42:13	--	ok	462.7980	69.539	0.057865	19.06	59.504	9.707	67663438.963614	13	463.2626	1.02288e-04	5.63983e-04
2024/04/27	02:42:20	ok	ok	463.0040	69.595	0.057875	19.06	59.486	9.704	76352803.328089	13	463.4863	1.02545e-04	5.56558e-04
2024/04/27	02:47:19	ok	ok	462.9100	69.572	0.057875	18.97	59.655	9.684	67681209.056895	13	463.4308	1.00527e-04	5.84754e-04
2024/04/27	02:52:19	ok	ok	462.8560	69.565	0.057875	18.93	59.678	9.664	69832018.423624	13	463.3598	1.01257e-04	5.73071e-04
2024/04/27	02:57:19	ok	ok	462.8220	69.550	0.057875	18.97	59.554	9.668	68496634.447156	13	463.3411	1.00531e-04	5.79897e-04
2024/04/27	03:02:19	ok	ok	462.8020	69.544	0.057875	19.01	59.480	9.679	69420990.986755	13	463.3036	1.00794e-04	5.81205e-04
2024/04/27	03:07:19	--	ok	462.7580	69.533	0.057875	19.07	59.445	9.707	66471683.242901	13	463.2555	1.01735e-04	5.73512e-04
2024/04/27	03:07:26	ok	ok	463.0100	69.598	0.057887	19.04	59.440	9.689	76042680.299271	13	463.5292	1.00950e-04	5.83417e-04
2024/04/27	03:12:25	ok	ok	462.9560	69.589	0.057887	19.10	59.397	9.714	70717343.985235	13	463.4516	1.01435e-04	5.61411e-04
2024/04/27	03:17:25	ok	ok	462.9220	69.573	0.057887	19.13	59.411	9.733	70245687.919198	13	463.4454	1.00502e-04	5.85621e-04
2024/04/27	03:22:25	ok	ok	462.8740	69.556	0.057887	19.14	59.466	9.750	67403500.856910	13	463.3909	1.00920e-04	5.85358e-04
2024/04/27	03:27:25	ok	ok	462.8300	69.549	0.057887	19.15	59.406	9.748	68893540.326594	13	463.3271	1.01531e-04	5.74781e-04
2024/04/27	03:32:25	--	ok	462.7840	69.541	0.057887	19.18	59.408	9.765	71197591.254463	13	463.3057	1.00582e-04	6.00361e-04
2024/04/27	03:32:32	ok	ok	463.0400	69.600	0.057898	19.20	59.399	9.771	73889034.851404	12	463.5023	1.03004e-04	5.94739e-04
2024/04/27	03:37:31	ok	ok	462.9560	69.587	0.057898	19.20	59.431	9.776	70360992.869564	13	463.4544	1.01824e-04	5.66481e-04
2024/04/27	03:42:31	ok	ok	462.9140	69.573	0.057898	19.23	59.467	9.799	69156627.564089	13	463.4055	1.02291e-04	5.58737e-04
2024/04/27	03:47:31	ok	ok	462.8820	69.563	0.057898	19.25	59.449	9.812	69311102.980679	13	463.4081	1.00290e-04	5.95151e-04
2024/04/27	03:52:31	ok	ok	462.8360	69.553	0.057898	19.25	59.429	9.808	70661809.676687	13	463.3246	1.01960e-04	5.72068e-04
2024/04/27	03:57:31	--	ok	462.7560	69.531	0.057898	19.15	59.631	9.785	69410864.648031	13	463.2722	1.01024e-04	5.79605e-04
2024/04/27	03:57:38	ok	ok	463.0260	69.601	0.05791	19.20	59.576	9.800	74431401.434937	13	463.5212	1.01803e-04	5.61034e-04
2024/04/27	04:02:37	ok	ok	462.9220	69.575	0.05791	19.10	59.651	9.756	66915202.290507	13	463.3891	1.02239e-04	5.56356e-04
2024/04/27	04:07:37	ok	ok	462.8620	69.561	0.05791	19.09	59.681	9.753	68329590.663346	13	463.3642	1.01021e-04	5.60203e-04
2024/04/27	04:12:37	ok	ok	462.8000	69.543	0.05791	19.03	59.704	9.724	70082758.528939	13	463.3167	1.01268e-04	5.76770e-04
2024/04/27	04:17:37	--	ok	462.7520	69.535	0.05791	19.04	59.686	9.729	68838824.025058	13	463.2537	1.01006e-04	5.66403e-04
2024/04/27	04:17:44	ok	ok	463.0360	69.608	0.057922	19.04	59.655	9.724	74547325.157044	13	463.5556	1.00501e-04	5.70953e-04
2024/04/27	04:22:43	ok	ok	462.9480	69.586	0.057922	19.06	59.545	9.714	69216344.227958	13	463.4150	1.03040e-04	5.59640e-04
2024/04/27	04:27:43	ok	ok	462.9280	69.577	0.057922	19.14	59.527	9.760	68812928.357110	13	463.4238	1.01773e-04	5.64373e-04
2024/04/27	04:32:43	ok	ok	462.8820	69.564	0.057922	19.15	59.467	9.758	70111807.825294	13	463.3471	1.02771e-04	5.61269e-04
2024/04/27	04:37:43	ok	ok	462.8560	69.559	0.057922	19.21	59.413	9.781	67918279.048249	13	463.3726	1.00680e-04	5.77074e-04
2024/04/27	04:42:43	ok	ok	462.8080	69.541	0.057922	19.20	59.454	9.780	68946251.779798	13	463.2904	1.01805e-04	5.58058e-04
2024/04/27	04:47:43	--	ok	462.7580	69.528	0.057922	19.23	59.467	9.799	68769409.433023	13	463.2381	1.02041e-04	5.67458e-04
2024/04/27	04:47:50	ok	ok	463.0100	69.596	0.057934	19.25	59.440	9.810	76810332.937099	13	463.5040	1.02457e-04	5.62785e-04
2024/04/27	04:52:49	ok	ok	462.9480	69.578	0.057934	19.24	59.448	9.804	69689220.578049	13	463.4615	1.00695e-04	5.83597e-04
2024/04/27	04:57:49	ok	ok	462.9000	69.566	0.057934	19.25	59.461	9.814	68565480.617689	13	463.3925	1.01938e-04	5.63408e-04
2024/04/27	05:02:49	ok	ok	462.8620	69.553	0.057934	19.27	59.495	9.828	68305751.370508	13	463.3666	1.00808e-04	5.70583e-04
2024/04/27	05:07:49	ok	ok	462.8160	69.537	0.057934	19.27	59.484	9.827	69925709.555390	13	463.3017	1.01825e-04	5.58999e-04
2024/04/27	05:12:49	--	ok	462.7480	69.524	0.057934	19.27	59.495	9.828	70233236.953278	13	463.2482	1.01509e-04	5.61213e-04
2024/04/27	05:12:56	ok	ok	463.0340	69.598	0.057947	19.29	59.498	9.838	75844394.479533	13	463.5389	1.01511e-04	5.72492e-04
2024/04/27	05:17:55	ok	ok	462.9680	69.585	0.057947	19.30	59.435	9.836	70605782.424243	13	463.4531	1.01820e-04	5.73478e-04
2024/04/27	05:22:55	ok	ok	462.9020	69.565	0.057947	19.25	59.481	9.817	69089319.132385	13	463.4000	1.01536e-04	5.80297e-04
2024/04/27	05:27:55	ok	ok	462.8260	69.545	0.057947	19.20	59.586	9.802	70640719.666460	13	463.3102	1.02048e-04	5.63888e-04
2024/04/27	05:32:55	--	ok	462.7660	69.530	0.057947	19.13	59.655	9.773	68311875.561412	13	463.2752	1.00938e-04	5.84935e-04
2024/04/27	05:33:01	ok	ok	463.0180	69.593	0.057959	19.13	59.646	9.772	76855738.954126	13	463.5233	1.01038e-04	5.65861e-04
2024/04/27	05:38:01	ok	ok	462.9440	69.580	0.057959	19.09	59.713	9.758	70232921.033325	13	463.4487	1.00488e-04	5.50919e-04
2024/04/27	05:43:01	ok	ok	462.8980	69.568	0.057959	19.10	59.623	9.751	70145615.539706	13	463.4167	1.00738e-04	5.89932e-04
2024/04/27	05:48:01	ok	ok	462.8680	69.557	0.057959	19.15	59.509	9.765	72000821.501398	13	463.3642	1.01483e-04	5.64630e-04
2024/04/27	05:53:01	ok	ok	462.8240	69.541	0.057959	19.20	59.554	9.797	70281624.884060	13	463.3384	1.01037e-04	5.77949e-04
2024/04/27	05:58:01	--	ok	462.7860	69.532	0.057959	19.21	59.477	9.792	70710692.789451	13	463.2893	1.01527e-04	5.65481e-04
2024/04/27	05:58:08	ok	ok	463.0240	69.597	0.05797	19.21	59.466	9.790	75250251.397970	13	463.5152	1.01798e-04	5.60300e-04
2024/04/27	06:03:07	ok	ok	462.9520	69.575	0.05797	19.21	59.507	9.797	68922200.386784	13	463.4239	1.02357e-04	5.70513e-04
2024/04/27	06:08:07	ok	ok	462.8920	69.561	0.05797	19.21	59.507	9.797	67301897.749443	13	463.3674	1.02293e-04	5.65974e-04
2024/04/27	06:13:07	ok	ok	462.8440	69.550	0.05797	19.24	59.521	9.816	68260553.509109	13	463.3255	1.02454e-04	5.73955e-04
2024/04/27	06:18:07	ok	ok	462.8160	69.538	0.05797	19.27	59.463	9.823	69011768.092159	13	463.2861	1.02270e-04	5.76206e-04
2024/04/27	06:23:07	--	ok	462.7840	69.536	0.05797	19.29	59.402	9.822	68377101.409211	13	463.2608	1.02016e-04	5.63895e-04
2024/04/27	06:23:14	ok	ok	463.0000	69.588	0.05798	19.31	59.406	9.839	75528869.893462	13	463.5140	1.00554e-04	5.81870e-04
2024/04/27	06:28:13	ok	ok	462.9480	69.574	0.05798	19.31	59.448	9.845	71979417.626812	13	463.4343	1.01729e-04	5.58302e-04
2024/04/27	06:33:13	ok	ok	462.8960	69.558	0.05798	19.31	59.406	9.839	70377674.787967	13	463.3980	1.01551e-04	5.78553e-04
2024/04/27	06:38:13	ok	ok	462.8560	69.553	0.05798	19.37	59.370	9.866	72414538.853566	13	463.3581	1.01177e-04	5.47304e-04
2024/04/27	06:43:13	ok	ok	462.8120	69.538	0.05798	19.35	59.367	9.857	70357776.389588	13	463.3083	1.01455e-04	5.70514e-04
2024/04/27	06:48:13	--	ok	462.7640	69.518	0.05798	19.37	59.425	9.876	71575237.225342	13	463.2386	1.02366e-04	5.70218e-04
2024/04/27	06:48:20	ok	ok	463.0400	69.592	0.057992	19.38	59.438	9.886	77461249.773180	13	463.5233	1.01680e-04	5.68357e-04
2024/04/27	06:53:19	ok	ok	462.9540	69.574	0.057992	19.38	59.403	9.880	69672558.382745	13	463.4209	1.02536e-04	5.69214e-04
2024/04/27	06:58:19	ok	ok	462.8960	69.558	0.057992	19.41	59.333	9.884	70685176.999624	13	463.3944	1.01390e-04	5.71941e-04
2024/04/27	07:03:19	ok	ok	462.8580	69.546	0.057992	19.43	59.335	9.893	70856574.488188	13	463.3506	1.01935e-04	5.68823e-04
2024/04/27	07:08:19	ok	ok	462.8120	69.533	0.057992	19.47	59.339	9.919	70543834.706717	13	463.2978	1.02126e-04	5.51566e-04
2024/04/27	07:13:19	--	ok	462.7560	69.520	0.057992	19.45	59.348	9.911	69832019.314024	13	463.2568	1.01391e-04	5.81391e-04
2024/04/27	07:13:26	ok	ok	463.0440	69.599	0.058004	19.47	59.339	9.919	74091523.848853	13	463.5323	1.02440e-04	5.67866e-04
2024/04/27	07:18:25	ok	ok	462.9680	69.574	0.058004	19.50	59.399	9.944	68549150.782070	13	463.4452	1.02351e-04	5.58225e-04
2024/04/27	07:23:25	ok	ok	462.9140	69.560	0.058004	19.48	59.397	9.936	67062975.932133	13	463.3866	1.02496e-04	5.62919e-04
2024/04/27	07:28:25	ok	ok	462.8840	69.550	0.058004	19.53	59.380	9.958	65837729.487286	13	463.3567	1.02276e-04	5.53701e-04
2024/04/27	07:33:25	ok	ok	462.8320	69.539	0.058004	19.54	59.362	9.963	67384280.700114	13	463.3276	1.01139e-04	5.80507e-04
2024/04/27	07:38:25	--	ok	462.7840	69.522	0.058004	19.54	59.362	9.963	66590507.710241	13	463.2923	1.00693e-04	5.62999e-04
2024/04/27	07:38:32	ok	ok	463.0160	69.584	0.058015	19.55	59.330	9.966	79049548.444526	13	463.4897	1.02912e-04	5.41413e-04
2024/04/27	07:43:31	ok	ok	462.9520	69.573	0.058015	19.58	59.324	9.982	71879219.934487	13	463.4267	1.02644e-04	5.55696e-04
2024/04/27	07:48:31	ok	ok	462.9040	69.560	0.058015	19.60	59.379	9.999	73146346.686184	13	463.4079	1.01031e-04	5.66958e-04
2024/04/27	07:53:31	ok	ok	462.8440	69.543	0.058015	19.62	59.330	10.008	74347796.206844	13	463.3434	1.01618e-04	5.55191e-04
2024/04/27	07:58:31	ok	ok	462.8060	69.525	0.058015	19.65	59.280	10.015	74796971.423555	13	463.3043	1.01465e-04	5.87960e-04
2024/04/27	08:03:31	--	ok	462.7700	69.517	0.058015	19.68	59.294	10.035	71804367.442600	13	463.2753	1.00752e-04	5.61839e-04
2024/04/27	08:03:38	ok	ok	463.0340	69.587	0.058026	19.72	59.214	10.046	79350282.592937	13	463.5285	1.01281e-04	5.53466e-04
2024/04/27	08:08:37	ok	ok	462.9520	69.565	0.058026	19.69	59.307	10.045	75826634.240973	13	463.4018	1.02914e-04	5.69560e-04
2024/04/27	08:13:37	ok	ok	462.9000	69.553	0.058026	19.75	59.261	10.070	75078574.394130	13	463.3702	1.02540e-04	5.58774e-04
2024/04/27	08:18:37	ok	ok	462.8620	69.540	0.058026	19.78	59.243	10.084	72801871.907425	13	463.3336	1.02467e-04	5.67241e-04
2024/04/27	08:23:37	ok	ok	462.8240	69.529	0.058026	19.82	59.239	10.109	73788425.234111	13	463.2915	1.01971e-04	5.60929e-04
2024/04/27	08:28:37	--	ok	462.7720	69.511	0.058026	19.86	59.223	10.131	74257805.897155	13	463.2877	1.00494e-04	5.63744e-04
2024/04/27	08:28:44	ok	ok	463.0300	69.580	0.058038	19.88	59.216	10.138	79227194.731493	13	463.5147	1.01891e-04	5.54210e-04
2024/04/27	08:33:43	ok	ok	462.9560	69.567	0.058038	19.91	59.220	10.156	71537171.007966	13	463.4389	1.02006e-04	5.68721e-04
2024/04/27	08:38:43	ok	ok	462.9180	69.552	0.058038	19.93	59.223	10.173	73383376.287726	13	463.4087	1.01103e-04	5.70493e-04
2024/04/27	08:43:43	ok	ok	462.8720	69.540	0.058038	19.98	59.207	10.197	72137793.171518	13	463.3544	1.01144e-04	5.69148e-04
2024/04/27	08:48:43	ok	ok	462.8120	69.525	0.058038	19.99	59.252	10.213	74801436.064319	13	463.2861	1.02110e-04	5.62722e-04
2024/04/27	08:53:43	--	ok	462.7640	69.506	0.058038	20.05	59.219	10.240	74620655.548618	13	463.2431	1.01354e-04	5.73779e-04
2024/04/27	08:53:49	ok	ok	463.0240	69.580	0.058049	20.07	59.229	10.252	79874160.133206	13	463.5018	1.01727e-04	5.54429e-04
2024/04/27	08:58:49	ok	ok	462.9540	69.562	0.058049	20.12	59.196	10.280	69854398.342729	13	463.4383	1.01122e-04	5.69347e-04
2024/04/27	09:03:49	ok	ok	462.9080	69.551	0.058049	20.12	59.216	10.283	68922770.676827	13	463.3994	1.00447e-04	5.73092e-04
2024/04/27	09:08:49	ok	ok	462.8520	69.533	0.058049	20.15	59.242	10.304	71162406.387516	13	463.3145	1.02384e-04	5.63096e-04
2024/04/27	09:13:49	ok	ok	462.8060	69.521	0.058049	20.16	59.200	10.306	68905446.802303	15	463.0890	1.08550e-04	8.92730e-04
2024/04/27	09:18:49	--	ok	462.7440	69.504	0.058049	20.21	59.261	10.343	69331907.759687	13	463.2343	1.01134e-04	5.63214e-04
2024/04/27	09:18:56	ok	ok	463.0220	69.582	0.058062	20.23	59.200	10.348	83782347.220731	13	463.5054	1.02306e-04	5.50464e-04
2024/04/27	09:23:55	ok	ok	462.9320	69.559	0.058062	20.26	59.182	10.363	74957306.755072	13	463.4373	1.00997e-04	5.71745e-04
2024/04/27	09:28:55	ok	ok	462.8840	69.545	0.058062	20.29	59.229	10.387	74677421.404072	13	463.3765	1.01786e-04	5.67180e-04
2024/04/27	09:33:55	ok	ok	462.8460	69.532	0.058062	20.33	59.205	10.409	76367434.707626	13	463.3308	1.01336e-04	5.65343e-04
2024/04/27	09:38:55	--	ok	462.7760	69.514	0.058062	20.32	59.321	10.421	76408392.039561	13	463.2623	1.01289e-04	5.67916e-04
2024/04/27	09:39:02	ok	ok	463.0280	69.581	0.058074	20.35	59.261	10.427	81370374.983035	13	463.5240	1.00843e-04	5.69956e-04
2024/04/27	09:44:01	ok	ok	462.9440	69.561	0.058074	20.33	59.280	10.422	76887685.770237	13	463.4360	1.01439e-04	5.67641e-04
2024/04/27	09:49:01	ok	ok	462.8880	69.549	0.058074	20.42	59.197	10.459	77239710.241952	13	463.3773	1.01656e-04	5.68063e-04
2024/04/27	09:54:01	ok	ok	462.8300	69.525	0.058074	20.40	59.216	10.454	78330493.432517	13	463.2986	1.02201e-04	5.79785e-04
2024/04/27	09:59:01	--	ok	462.7960	69.514	0.058074	20.47	59.196	10.493	76623642.421067	13	463.3019	1.00523e-04	5.63633e-04
2024/04/27	09:59:08	ok	ok	463.0320	69.579	0.058084	20.47	59.187	10.492	82213575.000958	13	463.5412	1.00369e-04	5.47120e-04
2024/04/27	10:04:07	ok	ok	462.9340	69.551	0.058084	20.47	59.239	10.501	75709912.856469	13	463.4139	1.01532e-04	5.59498e-04
2024/04/27	10:09:07	ok	ok	462.8740	69.538	0.058084	20.52	59.246	10.528	79078196.905617	13	463.3441	1.02338e-04	5.66444e-04
2024/04/27	10:14:07	ok	ok	462.8220	69.525	0.058084	20.56	59.243	10.554	76147185.537494	12	463.2856	1.01701e-04	5.98100e-04
2024/04/27	10:19:07	--	ok	462.7620	69.503	0.058084	20.60	59.239	10.581	76099726.005656	13	463.2361	1.01524e-04	5.72694e-04
2024/04/27	10:19:14	ok	ok	463.0320	69.578	0.058096	20.59	59.193	10.563	81656460.605888	13	463.5271	1.01290e-04	5.50244e-04
2024/04/27	10:24:13	ok	ok	462.9420	69.551	0.058096	20.59	59.237	10.571	78491113.385415	13	463.4181	1.01382e-04	5.61764e-04
2024/04/27	10:29:13	ok	ok	462.8780	69.538	0.058096	20.63	59.265	10.602	78654734.372896	13	463.3442	1.02431e-04	5.66049e-04
2024/04/27	10:34:13	ok	ok	462.8280	69.525	0.058096	20.67	59.284	10.632	79168198.198551	13	463.2714	1.02828e-04	5.96456e-04
2024/04/27	10:39:13	--	ok	462.7560	69.500	0.058096	20.66	59.294	10.625	78602509.963184	13	463.1972	1.02698e-04	5.95855e-04
2024/04/27	10:39:20	ok	ok	463.0260	69.573	0.058109	20.69	59.274	10.638	80064492.496551	12	463.5149	1.01363e-04	5.66489e-04
2024/04/27	10:44:19	ok	ok	462.9200	69.542	0.058109	20.67	59.361	10.646	73658619.449374	13	463.4237	1.00614e-04	5.79065e-04
2024/04/27	10:49:19	ok	ok	462.8640	69.532	0.058109	20.70	59.344	10.661	74361457.208276	13	463.3748	1.00177e-04	5.59075e-04
2024/04/27	10:54:19	ok	ok	462.8000	69.511	0.058109	20.74	59.329	10.683	73401589.522672	13	463.2854	1.01391e-04	5.56839e-04
2024/04/27	10:59:19	--	ok	462.7420	69.498	0.058109	20.76	59.362	10.699	74162311.163925	13	463.1812	1.03043e-04	6.24145e-04
2024/04/27	10:59:26	ok	ok	463.0220	69.567	0.058121	20.79	59.390	10.721	84817386.868810	13	463.4309	1.04157e-04	6.12189e-04
2024/04/27	11:04:25	ok	ok	462.9320	69.544	0.058121	20.79	59.379	10.719	75683937.260485	11	463.4243	1.00280e-04	6.06201e-04
2024/04/27	11:09:25	ok	ok	462.8600	69.528	0.058121	20.79	59.422	10.726	74979416.432590	11	463.3638	1.00227e-04	6.11578e-04
2024/04/27	11:14:25	ok	ok	462.8020	69.510	0.058121	20.83	59.385	10.746	72205512.774544	13	463.2832	1.00114e-04	5.71143e-04
2024/04/27	11:19:25	--	ok	462.7400	69.491	0.058121	20.86	59.413	10.770	74397676.441360	13	463.2160	1.01277e-04	5.62988e-04
2024/04/27	11:19:32	ok	ok	463.0220	69.570	0.058134	20.87	59.394	10.775	86254464.416515	13	463.5228	1.00763e-04	5.64615e-04
2024/04/27	11:24:31	ok	ok	462.9200	69.540	0.058134	20.89	59.438	10.791	76399679.495039	13	463.4060	1.00995e-04	5.63709e-04
2024/04/27	11:29:31	ok	ok	462.8460	69.518	0.058134	20.91	59.390	10.801	79273476.033592	12	463.3025	1.04291e-04	5.77641e-04
2024/04/27	11:34:31	--	ok	462.7900	69.507	0.058134	20.93	59.403	10.812	77101803.771381	13	463.2809	1.00419e-04	5.68720e-04
2024/04/27	11:34:38	ok	ok	463.0380	69.570	0.058145	20.93	59.384	10.808	86234810.615204	13	463.5392	1.00007e-04	5.47709e-04
2024/04/27	11:39:37	ok	ok	462.9480	69.543	0.058145	20.96	59.408	10.831	77566371.146175	13	463.4170	1.01068e-04	5.64877e-04
2024/04/27	11:44:37	ok	ok	462.8620	69.519	0.058145	20.98	59.457	10.857	81009685.890261	13	463.3347	1.01457e-04	5.68347e-04
2024/04/27	11:49:37	--	ok	462.7880	69.496	0.058145	20.98	59.422	10.850	78247610.747025	13	463.2554	1.01269e-04	5.60295e-04
2024/04/27	11:49:44	ok	ok	463.0540	69.568	0.058156	21.01	59.440	10.872	84651052.798702	13	463.5266	1.01586e-04	5.54774e-04
2024/04/27	11:54:43	ok	ok	462.9360	69.543	0.058156	21.01	59.406	10.866	82419153.233605	13	463.4333	1.00374e-04	5.65774e-04
2024/04/27	11:59:43	ok	ok	462.8700	69.523	0.058156	21.04	59.445	10.890	81804335.871725	12	463.3085	1.05047e-04	5.91673e-04
2024/04/27	12:04:43	ok	ok	462.8040	69.502	0.058156	21.11	59.457	10.939	78640920.202309	13	463.2876	1.01436e-04	5.60341e-04
2024/04/27	12:09:43	--	ok	462.7220	69.482	0.058156	21.10	59.509	10.940	79631281.334571	13	463.1496	1.02759e-04	6.08376e-04
2024/04/27	12:09:50	ok	ok	463.0540	69.571	0.05817	21.13	59.493	10.954	92379721.942673	13	463.5350	1.01378e-04	5.71274e-04
2024/04/27	12:14:49	ok	ok	462.9400	69.537	0.05817	21.11	59.500	10.947	80679408.830704	11	463.4414	9.96882e-05	5.95180e-04
2024/04/27	12:19:49	ok	ok	462.8480	69.514	0.05817	21.13	59.536	10.962	78420300.293736	13	463.3241	1.01240e-04	5.50111e-04
2024/04/27	12:24:49	--	ok	462.7760	69.490	0.05817	21.16	59.486	10.972	78145514.996618	12	463.2328	1.03785e-04	5.74021e-04
2024/04/27	12:24:56	ok	ok	463.0120	69.556	0.058181	21.16	59.507	10.976	88547996.289512	12	463.4718	1.04294e-04	5.70162e-04
2024/04/27	12:29:55	ok	ok	462.9080	69.525	0.058181	21.17	59.454	10.974	81487181.368667	13	463.3904	1.01129e-04	5.61649e-04
2024/04/27	12:34:55	ok	ok	462.8420	69.510	0.058181	21.20	59.557	11.012	80497781.700057	13	463.3472	1.00237e-04	5.58978e-04
2024/04/27	12:39:55	--	ok	462.7760	69.487	0.058181	21.20	59.513	11.004	77832095.177772	13	463.2547	1.00933e-04	5.58431e-04
2024/04/27	12:40:02	ok	ok	463.0300	69.559	0.058193	21.23	59.509	11.020	89608821.222165	13	463.5119	1.00932e-04	5.53229e-04
2024/04/27	12:45:01	ok	ok	462.9080	69.529	0.058193	21.23	59.553	11.028	83535653.333442	13	463.3346	1.04163e-04	5.98136e-04
2024/04/27	12:50:01	ok	ok	462.8420	69.511	0.058193	21.27	59.516	11.049	81328728.009443	13	463.3230	1.00732e-04	5.68256e-04
2024/04/27	12:55:01	--	ok	462.7680	69.486	0.058193	21.27	59.568	11.059	80972099.306703	12	463.2392	1.01019e-04	5.76667e-04
2024/04/27	12:55:08	ok	ok	463.0400	69.559	0.058205	21.30	59.498	11.064	89641242.447055	13	463.5271	1.00856e-04	5.53706e-04
2024/04/27	13:00:07	ok	ok	462.9140	69.527	0.058205	21.28	59.541	11.062	82437306.224637	13	463.3957	1.01564e-04	5.75840e-04
2024/04/27	13:05:07	ok	ok	462.8420	69.506	0.058205	21.31	59.554	11.083	79969499.306606	13	463.3122	1.00781e-04	5.47750e-04
2024/04/27	13:10:07	--	ok	462.7720	69.483	0.058205	21.31	59.577	11.088	79601327.984563	13	463.2379	1.01656e-04	5.55329e-04
2024/04/27	13:10:14	ok	ok	463.0280	69.559	0.058216	21.34	59.550	11.101	86194900.076679	12	463.4739	1.05187e-04	5.76665e-04
2024/04/27	13:15:13	ok	ok	462.9100	69.530	0.058216	21.37	59.554	11.119	81772634.752339	13	463.4165	1.00181e-04	5.59305e-04
2024/04/27	13:20:13	ok	ok	462.8400	69.506	0.058216	21.37	59.586	11.125	81051501.003453	13	463.3204	1.00697e-04	5.38567e-04
2024/04/27	13:25:13	--	ok	462.7580	69.485	0.058216	21.41	59.550	11.146	81543796.845677	13	463.2421	1.00576e-04	5.52814e-04
2024/04/27	13:25:20	ok	ok	463.0240	69.556	0.058228	21.40	59.539	11.135	82472486.238484	13	463.4956	1.01650e-04	5.58160e-04
2024/04/27	13:30:19	ok	ok	462.9220	69.526	0.058228	21.42	59.576	11.159	76327771.195689	13	463.4090	9.99383e-05	5.70068e-04
2024/04/27	13:35:19	ok	ok	462.8240	69.495	0.058228	21.42	59.596	11.163	75188494.076722	13	463.3056	1.00812e-04	5.65665e-04
2024/04/27	13:40:19	--	ok	462.7580	69.481	0.058228	21.44	59.609	11.176	73724017.984015	11	463.2468	1.00185e-04	6.01100e-04
2024/04/27	13:40:26	ok	ok	463.0060	69.552	0.058241	21.45	59.571	11.178	93007605.477515	13	463.4940	1.01072e-04	5.41989e-04
2024/04/27	13:45:25	ok	ok	462.8840	69.518	0.058241	21.47	59.626	11.197	81933351.961980	13	463.3842	1.00648e-04	5.52977e-04
2024/04/27	13:50:25	ok	ok	462.8200	69.498	0.058241	21.47	59.594	11.191	84332406.756569	13	463.2570	1.02934e-04	5.96044e-04
2024/04/27	13:55:25	--	ok	462.7320	69.471	0.058241	21.50	59.609	11.212	81517846.405424	11	463.2386	1.00054e-04	5.91640e-04
2024/04/27	13:55:32	ok	ok	463.0260	69.557	0.058254	21.54	59.608	11.240	89377013.391271	13	463.5376	1.00170e-04	5.43114e-04
2024/04/27	14:00:31	ok	ok	462.9200	69.528	0.058254	21.55	59.596	11.246	82295417.804225	13	463.4153	1.00588e-04	5.56047e-04
2024/04/27	14:05:31	ok	ok	462.8320	69.503	0.058254	21.52	59.614	11.231	80756852.515268	13	463.3211	1.00750e-04	5.42838e-04
2024/04/27	14:10:31	--	ok	462.7380	69.471	0.058254	21.54	59.585	11.236	83890258.405704	13	463.2223	1.00872e-04	5.66818e-04
2024/04/27	14:10:38	ok	ok	463.0200	69.550	0.058268	21.55	59.619	11.251	87008379.392975	13	463.4833	1.01798e-04	5.54580e-04
2024/04/27	14:15:37	ok	ok	462.9460	69.531	0.058268	21.58	59.614	11.269	76837915.317289	13	463.4216	1.00610e-04	5.66917e-04
2024/04/27	14:20:37	ok	ok	462.8480	69.505	0.058268	21.61	59.628	11.290	76583507.257136	13	463.3464	9.96366e-05	5.62826e-04
2024/04/27	14:25:37	--	ok	462.7620	69.471	0.058268	21.60	59.660	11.288	77513163.309797	13	463.2390	1.00839e-04	5.47129e-04
2024/04/27	14:25:44	ok	ok	463.0400	69.546	0.05828	21.62	59.651	11.304	89195911.545353	13	463.5008	1.01491e-04	5.49930e-04
2024/04/27	14:30:43	ok	ok	462.9180	69.517	0.05828	21.64	59.655	11.315	78879776.022029	11	463.4017	1.00102e-04	5.97215e-04
2024/04/27	14:35:43	ok	ok	462.8440	69.494	0.05828	21.65	59.681	11.329	76843044.026714	13	463.2526	1.03180e-04	5.86248e-04
2024/04/27	14:40:43	--	ok	462.7600	69.473	0.05828	21.70	59.655	11.352	75716191.327619	13	463.1778	1.03189e-04	5.76028e-04
2024/04/27	14:40:50	ok	ok	463.0260	69.545	0.058292	21.71	59.603	11.350	90666356.115678	13	463.4762	1.02037e-04	5.81312e-04
2024/04/27	14:45:49	ok	ok	462.8840	69.512	0.058292	21.68	59.651	11.340	80171150.279832	13	463.3351	1.02043e-04	5.85285e-04
2024/04/27	14:50:49	ok	ok	462.8040	69.482	0.058292	21.68	59.686	11.347	79848739.044144	11	463.3030	9.99832e-05	5.91477e-04
2024/04/27	14:55:49	--	ok	462.7160	69.458	0.058292	21.71	59.690	11.367	81900264.401634	11	463.1997	1.00639e-04	5.99516e-04
2024/04/27	14:55:56	ok	ok	463.0340	69.545	0.058306	21.71	59.722	11.373	87675810.691705	13	463.4645	1.02902e-04	5.81164e-04
2024/04/27	15:00:55	ok	ok	462.9320	69.515	0.058306	21.78	59.646	11.404	79033786.084024	13	463.4286	9.93187e-05	5.48474e-04
2024/04/27	15:05:55	ok	ok	462.8340	69.484	0.058306	21.77	59.677	11.401	78798746.983569	13	463.3076	1.00497e-04	5.65048e-04
2024/04/27	15:10:55	--	ok	462.7440	69.459	0.058306	21.75	59.664	11.390	79917496.303480	13	463.1564	1.03355e-04	5.98867e-04
2024/04/27	15:11:02	ok	ok	463.0540	69.546	0.058319	21.80	59.706	11.426	89391454.062917	11	463.5328	1.00463e-04	5.72463e-04
2024/04/27	15:16:01	ok	ok	462.9020	69.505	0.058319	21.75	59.719	11.401	80130446.729117	13	463.3380	1.02405e-04	5.86632e-04
2024/04/27	15:21:01	ok	ok	462.8080	69.478	0.058319	21.80	59.747	11.434	79619335.942822	11	463.2962	1.00330e-04	5.83249e-04
2024/04/27	15:26:01	--	ok	462.7280	69.455	0.058319	21.85	59.759	11.473	77872771.566695	13	463.1390	1.03788e-04	5.93102e-04
2024/04/27	15:26:08	ok	ok	463.0100	69.537	0.058333	21.84	59.713	11.456	87447240.262085	13	463.4206	1.04068e-04	5.92653e-04
2024/04/27	15:31:07	ok	ok	462.9040	69.509	0.058333	21.87	59.695	11.470	81249474.343357	11	463.4001	9.96285e-05	5.92986e-04
2024/04/27	15:36:07	--	ok	462.7940	69.471	0.058333	21.85	59.715	11.465	81314720.397033	11	463.2902	1.00149e-04	5.98205e-04
2024/04/27	15:36:14	ok	ok	463.0240	69.541	0.058343	21.87	59.706	11.472	87871430.762204	11	463.5246	1.00704e-04	5.61776e-04
2024/04/27	15:41:13	ok	ok	462.9100	69.498	0.058343	21.84	59.777	11.468	79822735.427255	11	463.3965	9.98073e-05	5.90082e-04
2024/04/27	15:46:13	ok	ok	462.8100	69.476	0.058343	21.84	59.765	11.466	83213578.582616	13	463.2189	1.03197e-04	5.83674e-04
2024/04/27	15:51:13	--	ok	462.7240	69.456	0.058343	21.87	59.782	11.487	79654412.640890	13	463.1442	1.03056e-04	5.78099e-04
2024/04/27	15:51:20	ok	ok	463.0080	69.534	0.058358	21.88	59.741	11.487	83143761.815662	11	463.5021	1.00982e-04	5.85509e-04
2024/04/27	15:56:19	ok	ok	462.9020	69.505	0.058358	21.88	59.818	11.502	75056513.828012	13	463.3859	9.99966e-05	5.54999e-04
2024/04/27	16:01:19	ok	ok	462.8040	69.476	0.058358	21.87	59.825	11.495	76921996.095104	11	463.2965	9.98549e-05	5.80443e-04
2024/04/27	16:06:19	--	ok	462.7020	69.445	0.058358	21.87	59.791	11.488	76964498.266503	11	463.1983	1.00035e-04	5.86258e-04
2024/04/27	16:06:26	ok	ok	463.0440	69.543	0.058372	21.89	59.786	11.507	88001020.701184	13	463.4753	1.03277e-04	5.84623e-04
2024/04/27	16:11:25	ok	ok	462.9060	69.502	0.058372	21.87	59.815	11.493	81448229.646911	13	463.3388	1.02902e-04	5.90122e-04
2024/04/27	16:16:25	--	ok	462.7940	69.466	0.058372	21.87	59.815	11.493	78913792.103023	11	463.3010	9.99761e-05	5.88175e-04
2024/04/27	16:16:31	ok	ok	463.0560	69.545	0.058383	21.91	59.800	11.518	86334414.925537	13	463.5335	1.00658e-04	5.34053e-04
2024/04/27	16:21:31	ok	ok	462.9160	69.504	0.058383	21.87	59.837	11.497	78964785.303550	13	463.4154	9.93722e-05	5.50997e-04
2024/04/27	16:26:31	ok	ok	462.8240	69.475	0.058383	21.88	59.806	11.500	78132660.831058	13	463.3239	9.93910e-05	5.34383e-04
2024/04/27	16:31:31	--	ok	462.7360	69.449	0.058383	21.87	59.837	11.497	76955510.370975	13	463.2343	1.00057e-04	5.65657e-04
2024/04/27	16:31:38	ok	ok	463.0320	69.533	0.058396	21.91	59.811	11.520	88303764.287308	11	463.5278	1.00342e-04	5.67747e-04
2024/04/27	16:36:37	ok	ok	462.8840	69.492	0.058396	21.88	59.828	11.504	76657343.870450	13	463.3306	1.02723e-04	5.72211e-04
2024/04/27	16:41:37	--	ok	462.7880	69.468	0.058396	21.89	59.873	11.524	77611185.794907	11	463.2786	1.00205e-04	5.78082e-04
2024/04/27	16:41:43	ok	ok	463.0160	69.528	0.058407	21.91	59.855	11.529	85823265.453264	12	463.4820	1.04128e-04	5.57548e-04
2024/04/27	16:46:43	ok	ok	462.8940	69.492	0.058407	21.89	59.820	11.513	75094212.340217	13	463.3281	1.02445e-04	5.90335e-04
2024/04/27	16:51:43	--	ok	462.7860	69.461	0.058407	21.87	59.921	11.513	73427712.033893	13	463.2111	1.03174e-04	5.93057e-04
2024/04/27	16:51:50	ok	ok	463.0200	69.526	0.058418	21.87	59.942	11.517	87432047.436154	13	463.4729	1.02275e-04	5.37260e-04
2024/04/27	16:56:49	ok	ok	462.9040	69.496	0.058418	21.87	59.879	11.505	77663303.850684	13	463.3984	1.00610e-04	5.59150e-04
2024/04/27	17:01:49	ok	ok	462.8200	69.472	0.058418	21.89	59.905	11.530	76998712.414189	13	463.2960	1.00612e-04	5.45995e-04
2024/04/27	17:06:49	--	ok	462.7300	69.443	0.058418	21.89	59.873	11.524	75797195.721985	13	463.2236	9.92693e-05	5.40689e-04
2024/04/27	17:06:56	ok	ok	463.0360	69.528	0.058431	21.92	59.869	11.540	90964677.992202	12	463.4794	1.04702e-04	5.23348e-04
2024/04/27	17:11:55	ok	ok	462.8940	69.489	0.058431	21.89	59.893	11.527	77591771.146247	13	463.4038	9.92577e-05	5.55725e-04
2024/04/27	17:16:55	--	ok	462.7920	69.464	0.058431	21.95	59.934	11.573	76760390.701013	13	463.2236	1.02863e-04	5.86144e-04
2024/04/27	17:17:02	ok	ok	463.0180	69.517	0.058442	21.92	59.889	11.544	88676822.834866	13	463.4908	1.01571e-04	5.37475e-04
2024/04/27	17:22:01	ok	ok	462.8940	69.498	0.058442	21.92	59.910	11.548	78957306.722563	13	463.3347	1.02672e-04	5.74204e-04
2024/04/27	17:27:01	--	ok	462.7980	69.463	0.058442	21.89	59.905	11.530	76634598.219200	13	463.2975	1.00138e-04	5.50446e-04
2024/04/27	17:27:08	ok	ok	463.0360	69.531	0.058453	21.96	59.896	11.574	85214861.732252	11	463.5361	1.00998e-04	5.73496e-04
2024/04/27	17:32:07	ok	ok	462.8900	69.486	0.058453	21.91	59.960	11.549	78459868.636154	11	463.3892	1.00168e-04	5.83473e-04
2024/04/27	17:37:07	--	ok	462.7840	69.460	0.058453	21.87	59.962	11.521	76785212.327852	13	463.2685	1.01072e-04	5.45587e-04
2024/04/27	17:37:13	ok	ok	463.0300	69.528	0.058464	21.88	59.965	11.531	91401066.643601	12	463.4554	1.05777e-04	5.82862e-04
2024/04/27	17:42:13	ok	ok	462.9100	69.494	0.058464	21.88	59.965	11.531	76441971.663021	13	463.4079	1.00356e-04	5.46321e-04
2024/04/27	17:47:13	ok	ok	462.8120	69.467	0.058464	21.91	59.948	11.547	74848778.756762	11	463.3153	9.98199e-05	5.74536e-04
2024/04/27	17:52:13	--	ok	462.6980	69.435	0.058464	21.89	60.008	11.549	76525556.166263	13	463.1821	1.01232e-04	5.41774e-04
2024/04/27	17:52:20	ok	ok	463.0800	69.534	0.058479	21.92	59.962	11.558	84516317.837453	12	463.4597	1.06932e-04	6.00034e-04
2024/04/27	17:57:19	ok	ok	462.9260	69.494	0.058479	21.87	59.953	11.519	74538080.037972	13	463.4108	1.00443e-04	5.46817e-04
2024/04/27	18:02:19	ok	ok	462.8200	69.464	0.058479	21.89	59.979	11.544	72175087.389170	13	463.2669	1.02006e-04	5.83615e-04
2024/04/27	18:07:19	--	ok	462.7220	69.433	0.058479	21.89	59.947	11.538	74101325.093310	13	463.1471	1.02852e-04	5.83678e-04
2024/04/27	18:07:25	ok	ok	463.0560	69.523	0.058493	21.92	59.921	11.550	84098844.665279	13	463.5164	1.01827e-04	5.36211e-04
2024/04/27	18:12:25	ok	ok	462.9020	69.485	0.058493	21.84	59.937	11.499	74600623.360659	11	463.3923	1.00652e-04	5.88217e-04
2024/04/27	18:17:25	--	ok	462.7960	69.453	0.058493	21.85	60.031	11.525	74681728.018552	11	463.2907	9.99471e-05	5.74945e-04
2024/04/27	18:17:31	ok	ok	463.0280	69.516	0.058504	21.85	60.021	11.524	85591904.377850	13	463.5144	1.00920e-04	5.28496e-04
2024/04/27	18:22:31	ok	ok	462.9000	69.483	0.058504	21.87	59.962	11.521	76251657.542231	13	463.4073	1.00333e-04	5.63207e-04
2024/04/27	18:27:31	ok	ok	462.8020	69.453	0.058504	21.82	59.985	11.497	73319242.119857	13	463.2989	9.97581e-05	5.49291e-04
2024/04/27	18:32:31	--	ok	462.7120	69.431	0.058504	21.85	59.998	11.519	71995867.846817	13	463.2016	1.00172e-04	5.50384e-04
2024/04/27	18:32:38	ok	ok	463.0340	69.516	0.058518	21.84	59.957	11.503	88362859.954322	13	463.5294	1.00773e-04	5.30117e-04
2024/04/27	18:37:37	ok	ok	462.8980	69.484	0.058518	21.80	60.034	11.489	76154766.024825	13	463.4013	9.99468e-05	5.49925e-04
2024/04/27	18:42:37	ok	ok	462.8000	69.451	0.058518	21.78	59.998	11.472	76149362.372465	13	463.2919	1.00898e-04	5.40678e-04
2024/04/27	18:47:37	--	ok	462.7180	69.433	0.058518	21.78	60.020	11.476	76021948.754479	13	463.1933	1.00887e-04	5.46243e-04
2024/04/27	18:47:44	ok	ok	463.0320	69.512	0.058533	21.80	59.989	11.480	84081679.496593	12	463.4232	1.07832e-04	5.55751e-04
2024/04/27	18:52:43	ok	ok	462.8980	69.472	0.058533	21.75	60.015	11.457	74609175.219338	11	463.3847	1.00396e-04	5.82684e-04
2024/04/27	18:57:43	--	ok	462.7920	69.447	0.058533	21.75	60.015	11.457	72742359.667482	13	463.2709	1.00349e-04	5.46190e-04
2024/04/27	18:57:50	ok	ok	463.0120	69.507	0.058543	21.74	60.043	11.453	88411419.559085	13	463.4836	1.01142e-04	5.25024e-04
2024/04/27	19:02:49	ok	ok	462.8920	69.477	0.058543	21.74	59.980	11.442	76467714.508355	13	463.3350	1.02816e-04	5.87098e-04
2024/04/27	19:07:49	--	ok	462.7880	69.446	0.058543	21.72	60.008	11.436	76931069.610979	11	463.2848	1.00059e-04	5.65364e-04
2024/04/27	19:07:56	ok	ok	463.0260	69.515	0.058554	21.75	60.024	11.459	84049608.895966	13	463.5045	1.01492e-04	5.10168e-04
2024/04/27	19:12:55	ok	ok	462.9160	69.479	0.058554	21.72	60.020	11.439	72604421.804852	13	463.3818	1.00843e-04	5.24449e-04
2024/04/27	19:17:55	ok	ok	462.8160	69.448	0.058554	21.71	60.058	11.437	73729661.255358	11	463.3100	1.00527e-04	5.68434e-04
2024/04/27	19:22:55	--	ok	462.7460	69.429	0.058554	21.70	60.035	11.424	71227311.990607	13	463.2224	9.99528e-05	5.41384e-04
2024/04/27	19:23:02	ok	ok	463.0220	69.506	0.058567	21.77	59.997	11.462	81654837.624719	13	463.5187	1.00246e-04	5.32861e-04
2024/04/27	19:28:01	ok	ok	462.8560	69.461	0.058567	21.68	60.021	11.411	72883774.218787	11	463.3548	1.00219e-04	5.95099e-04
2024/04/27	19:33:01	--	ok	462.7800	69.431	0.058567	21.64	60.117	11.403	72356939.399919	13	463.2758	9.96793e-05	5.41259e-04
2024/04/27	19:33:08	ok	ok	463.0320	69.501	0.058578	21.68	60.072	11.420	85773155.151926	13	463.5028	1.01059e-04	5.30494e-04
2024/04/27	19:38:07	ok	ok	462.8560	69.459	0.058578	21.55	60.214	11.363	73939058.450424	13	463.2752	1.03635e-04	5.84638e-04
2024/04/27	19:43:07	--	ok	462.7580	69.434	0.058578	21.50	60.235	11.330	73083335.940114	13	463.2059	1.02079e-04	5.89056e-04
2024/04/27	19:43:14	ok	ok	463.0340	69.503	0.05859	21.55	60.214	11.363	84211008.649001	12	463.4683	1.04909e-04	5.32919e-04
2024/04/27	19:48:13	ok	ok	462.9240	69.479	0.05859	21.54	60.140	11.340	73052577.333292	13	463.3415	1.03286e-04	5.72161e-04
2024/04/27	19:53:13	ok	ok	462.8260	69.452	0.05859	21.57	60.034	11.338	75292013.213552	13	463.2676	1.02677e-04	5.65618e-04
2024/04/27	19:58:13	--	ok	462.7560	69.427	0.05859	21.57	60.053	11.341	74452041.146157	13	463.2437	1.00075e-04	5.58769e-04
2024/04/27	19:58:20	ok	ok	463.0180	69.497	0.058603	21.57	60.053	11.341	87288140.200596	13	463.5008	1.00869e-04	5.37047e-04
2024/04/27	20:03:19	ok	ok	462.8940	69.470	0.058603	21.58	60.024	11.346	73918756.977049	13	463.3736	1.01099e-04	5.38206e-04
2024/04/27	20:08:19	ok	ok	462.8160	69.446	0.058603	21.58	60.015	11.345	73495422.435373	13	463.2951	1.00703e-04	5.51709e-04
2024/04/27	20:13:19	--	ok	462.7420	69.421	0.058603	21.55	60.040	11.330	74827912.265325	13	463.2220	1.00245e-04	5.40649e-04
2024/04/27	20:13:26	ok	ok	463.0320	69.506	0.058616	21.60	59.998	11.352	81490746.049506	12	463.4722	1.05124e-04	5.52667e-04
2024/04/27	20:18:25	ok	ok	462.8920	69.467	0.058616	21.54	60.038	11.321	71427280.009240	13	463.3955	9.97019e-05	5.41130e-04
2024/04/27	20:23:25	ok	ok	462.8220	69.444	0.058616	21.55	59.998	11.322	72594030.302403	13	463.2883	1.01564e-04	5.37334e-04
2024/04/27	20:28:25	--	ok	462.7100	69.413	0.058616	21.52	60.076	11.318	70529628.845126	13	463.1913	1.01059e-04	5.37589e-04
2024/04/27	20:28:31	ok	ok	463.0240	69.502	0.05863	21.51	60.063	11.306	86511953.247018	13	463.4961	1.00988e-04	5.23889e-04
2024/04/27	20:33:31	ok	ok	462.9320	69.474	0.05863	21.54	60.038	11.321	75218978.382660	12	463.3974	1.01496e-04	5.64263e-04
2024/04/27	20:38:31	ok	ok	462.8340	69.448	0.05863	21.54	59.957	11.306	75299307.957049	13	463.3144	1.00585e-04	5.32347e-04
2024/04/27	20:43:31	--	ok	462.7700	69.427	0.05863	21.57	60.012	11.334	75242949.204488	13	463.2788	9.92156e-05	5.44768e-04
2024/04/27	20:43:38	ok	ok	463.0380	69.499	0.058642	21.58	59.933	11.329	85349330.374548	13	463.4948	1.02595e-04	5.29838e-04
2024/04/27	20:48:37	ok	ok	462.9000	69.465	0.058642	21.52	59.994	11.302	73083951.057970	12	463.3629	1.03967e-04	5.52400e-04
2024/04/27	20:53:37	ok	ok	462.8200	69.444	0.058642	21.51	59.992	11.293	73054493.170237	13	463.3049	1.00383e-04	5.37272e-04
2024/04/27	20:58:37	--	ok	462.7340	69.416	0.058642	21.48	60.049	11.285	72137245.354198	13	463.2354	9.99996e-05	5.46022e-04
2024/04/27	20:58:44	ok	ok	463.0600	69.502	0.058655	21.55	60.011	11.325	81197849.692471	13	463.5503	1.00596e-04	5.39508e-04
2024/04/27	21:03:43	ok	ok	462.9200	69.465	0.058655	21.50	60.061	11.297	72245981.356484	13	463.4144	1.00431e-04	5.32220e-04
2024/04/27	21:08:43	ok	ok	462.8440	69.446	0.058655	21.50	60.002	11.286	70588415.004856	13	463.3159	1.00872e-04	5.33282e-04
2024/04/27	21:13:43	--	ok	462.7480	69.419	0.058655	21.50	60.031	11.292	72241581.392450	13	463.2290	1.00846e-04	5.30439e-04
2024/04/27	21:13:50	ok	ok	463.0160	69.493	0.058668	21.52	59.994	11.302	86899742.386111	13	463.5099	1.00562e-04	5.24996e-04
2024/04/27	21:18:49	ok	ok	462.9040	69.460	0.058668	21.51	59.951	11.285	73826559.675689	13	463.3749	1.00639e-04	5.33823e-04
2024/04/27	21:23:49	--	ok	462.7860	69.426	0.058668	21.40	60.136	11.247	72793039.140350	13	463.2660	1.00787e-04	5.41488e-04
2024/04/27	21:23:56	ok	ok	463.0340	69.495	0.058679	21.40	60.136	11.247	81183254.848036	13	463.5318	1.00689e-04	5.37082e-04
2024/04/27	21:28:55	ok	ok	462.9000	69.463	0.058679	21.31	60.182	11.200	73986536.969035	13	463.3745	1.01402e-04	5.39136e-04
2024/04/27	21:33:55	ok	ok	462.8180	69.443	0.058679	21.30	60.139	11.183	74581191.075489	13	463.3118	9.99043e-05	5.49432e-04
2024/04/27	21:38:55	--	ok	462.7500	69.419	0.058679	21.34	60.053	11.195	73101164.145546	13	463.2402	1.00857e-04	5.27561e-04
2024/04/27	21:39:02	ok	ok	463.0340	69.499	0.058691	21.34	60.035	11.192	81849823.363086	13	463.5041	1.01207e-04	5.12117e-04
2024/04/27	21:44:01	ok	ok	462.9320	69.472	0.058691	21.37	60.020	11.206	74161032.218256	13	463.4013	1.01404e-04	5.37801e-04
2024/04/27	21:49:01	ok	ok	462.8700	69.448	0.058691	21.38	59.942	11.200	74171468.212740	13	463.3604	1.00208e-04	5.44708e-04
2024/04/27	21:54:01	--	ok	462.7740	69.421	0.058691	21.41	59.976	11.226	73955065.959191	13	463.2598	1.01052e-04	5.35797e-04
2024/04/27	21:54:08	ok	ok	463.0300	69.492	0.058703	21.40	59.953	11.213	81866198.679332	12	463.4579	1.05430e-04	5.47276e-04
2024/04/27	21:59:07	ok	ok	462.9260	69.468	0.058703	21.37	59.948	11.193	74902064.606120	13	463.3985	1.01939e-04	5.40371e-04
2024/04/27	22:04:07	ok	ok	462.8500	69.440	0.058703	21.38	59.951	11.202	76467742.382679	13	463.3305	1.01092e-04	5.32662e-04
2024/04/27	22:09:07	--	ok	462.7680	69.417	0.058703	21.40	59.953	11.213	73802909.976912	13	463.2410	1.01975e-04	5.36159e-04
2024/04/27	22:09:14	ok	ok	463.0140	69.480	0.058714	21.38	59.930	11.198	79745873.346180	13	463.5055	1.01018e-04	5.42341e-04
2024/04/27	22:14:13	ok	ok	462.9200	69.459	0.058714	21.36	59.965	11.187	72463672.979559	12	463.3778	1.04104e-04	5.54038e-04
2024/04/27	22:19:13	ok	ok	462.8440	69.436	0.058714	21.37	59.979	11.199	73572063.384640	13	463.3174	1.01035e-04	5.33480e-04
2024/04/27	22:24:13	--	ok	462.7660	69.414	0.058714	21.38	60.002	11.212	74403301.188795	13	463.2421	1.01107e-04	5.31769e-04
2024/04/27	22:24:19	ok	ok	463.0140	69.480	0.058726	21.38	59.951	11.202	81012422.927729	13	463.5071	1.00463e-04	5.41259e-04
2024/04/27	22:29:19	ok	ok	462.9040	69.456	0.058726	21.38	59.910	11.194	72513201.986311	13	463.3735	1.00891e-04	5.30228e-04
2024/04/27	22:34:19	ok	ok	462.8280	69.426	0.058726	21.38	59.910	11.194	75606934.495094	13	463.3258	1.00351e-04	5.30260e-04
2024/04/27	22:39:19	--	ok	462.7600	69.408	0.058726	21.40	59.879	11.199	71671703.688306	13	463.2192	1.01243e-04	5.14733e-04
2024/04/27	22:39:26	ok	ok	463.0340	69.483	0.058737	21.40	59.901	11.203	78791664.953694	13	463.5200	1.00812e-04	5.19176e-04
2024/04/27	22:44:25	ok	ok	462.9180	69.447	0.058737	21.38	59.878	11.188	71551994.875226	13	463.3831	1.00807e-04	5.25065e-04
2024/04/27	22:49:25	ok	ok	462.8360	69.431	0.058737	21.37	59.896	11.183	70541368.336885	13	463.3248	1.00577e-04	5.19992e-04
2024/04/27	22:54:25	--	ok	462.7540	69.406	0.058737	21.40	59.911	11.205	72222428.844734	13	463.2197	1.00898e-04	5.34857e-04
2024/04/27	22:54:32	ok	ok	463.0240	69.478	0.05875	21.41	59.924	11.216	81313149.582929	13	463.5334	9.98150e-05	5.14217e-04
2024/04/27	22:59:31	ok	ok	462.9160	69.453	0.05875	21.38	59.910	11.194	74309762.795691	13	463.4071	1.00515e-04	5.47639e-04
2024/04/27	23:04:31	ok	ok	462.8360	69.425	0.05875	21.36	59.956	11.186	76811441.172087	13	463.3143	1.01482e-04	5.31921e-04
2024/04/27	23:09:31	--	ok	462.7340	69.399	0.05875	21.28	60.085	11.163	77377252.675291	11	463.1475	1.06101e-04	5.54252e-04
2024/04/27	23:09:38	ok	ok	463.0380	69.481	0.058763	21.31	60.090	11.183	81598690.962021	12	463.4246	1.07545e-04	5.56096e-04
2024/04/27	23:14:37	ok	ok	462.9000	69.442	0.058763	21.20	60.113	11.115	73952103.908774	13	463.3720	1.01251e-04	5.38364e-04
2024/04/27	23:19:37	ok	ok	462.8000	69.415	0.058763	21.11	60.209	11.078	72680300.892166	11	463.2834	1.00925e-04	5.75759e-04
2024/04/27	23:24:37	--	ok	462.7600	69.410	0.058763	21.18	59.998	11.083	72736248.275317	12	463.1691	1.06027e-04	5.91114e-04
2024/04/27	23:24:43	ok	ok	463.0440	69.483	0.058775	21.21	60.012	11.105	83530424.420656	12	463.4930	1.04291e-04	5.28217e-04
2024/04/27	23:29:43	ok	ok	462.9100	69.449	0.058775	21.18	60.026	11.089	70993710.025851	13	463.3385	1.02959e-04	5.69129e-04
2024/04/27	23:34:43	ok	ok	462.8540	69.428	0.058775	21.18	59.988	11.081	74678123.206245	11	463.3229	1.01225e-04	5.63486e-04
2024/04/27	23:39:43	--	ok	462.7800	69.411	0.058775	21.20	59.979	11.090	74549746.918934	11	463.2435	1.01125e-04	5.80817e-04
2024/04/27	23:39:50	ok	ok	463.0100	69.479	0.058786	21.23	59.953	11.102	80504829.171465	11	463.4859	1.00744e-04	5.69398e-04
2024/04/27	23:44:49	ok	ok	462.9160	69.445	0.058786	21.21	59.951	11.094	73791717.051513	11	463.4008	1.00454e-04	5.81048e-04
2024/04/27	23:49:49	ok	ok	462.8380	69.420	0.058786	21.17	59.965	11.069	76255146.872767	11	463.3114	1.00808e-04	5.47964e-04
2024/04/27	23:54:49	--	ok	462.7700	69.403	0.058786	21.21	59.951	11.094	73706998.408181	12	463.1734	1.06282e-04	5.67836e-04
2024/04/27	23:54:56	ok	ok	463.0360	69.475	0.058798	21.24	59.937	11.110	83945183.133400	13	463.5140	1.00820e-04	5.36458e-04
2024/04/27	23:59:55	ok	ok	462.9220	69.447	0.058798	21.20	59.910	11.077	76664210.508825	13	463.3925	1.01049e-04	5.23592e-04
2024/04/28	00:04:55	ok	ok	462.8560	69.424	0.058798	21.18	59.988	11.081	74496244.989449	12	463.3227	1.02622e-04	5.59078e-04
2024/04/28	00:09:55	--	ok	462.7840	69.406	0.058798	21.18	59.988	11.081	76769033.788973	13	463.2645	1.00493e-04	5.43965e-04
2024/04/28	00:10:02	ok	ok	463.0180	69.464	0.058809	21.18	59.947	11.074	86885707.078017	11	463.4789	1.01925e-04	5.70710e-04
2024/04/28	00:15:01	ok	ok	462.9100	69.440	0.058809	21.16	59.901	11.048	76204926.197057	13	463.3765	1.00700e-04	5.43003e-04
2024/04/28	00:20:01	ok	ok	462.8440	69.421	0.058809	21.13	59.988	11.046	75746256.022381	12	463.2878	1.04399e-04	5.56377e-04
2024/04/28	00:25:01	--	ok	462.7720	69.399	0.058809	21.16	59.942	11.056	75848506.176624	12	463.2214	1.04190e-04	5.57612e-04
2024/04/28	00:25:08	ok	ok	463.0380	69.477	0.05882	21.17	59.933	11.063	86478782.776562	12	463.5188	1.02544e-04	5.53733e-04
2024/04/28	00:30:07	ok	ok	462.9240	69.446	0.05882	21.13	59.957	11.040	75243740.707887	12	463.3702	1.03959e-04	5.49570e-04
2024/04/28	00:35:07	ok	ok	462.8480	69.427	0.05882	21.13	59.925	11.034	74883657.331979	13	463.3472	1.00273e-04	5.46021e-04
2024/04/28	00:40:07	--	ok	462.7820	69.402	0.05882	21.17	60.006	11.076	76971742.874467	11	463.2532	1.01182e-04	5.61327e-04
2024/04/28	00:40:14	ok	ok	463.0500	69.472	0.058831	21.14	59.907	11.039	86802349.130826	13	463.5245	1.00612e-04	5.21568e-04
2024/04/28	00:45:13	ok	ok	462.9460	69.449	0.058831	21.18	59.905	11.066	75570874.782498	13	463.4363	1.00500e-04	5.51564e-04
2024/04/28	00:50:13	ok	ok	462.8800	69.432	0.058831	21.17	59.893	11.055	77824688.955353	13	463.3559	1.01063e-04	5.33289e-04
2024/04/28	00:55:13	--	ok	462.7740	69.400	0.058831	21.09	60.070	11.033	76778362.406613	11	463.2544	1.00752e-04	5.66175e-04
2024/04/28	00:55:20	ok	ok	463.0380	69.468	0.058843	21.10	60.095	11.048	86189157.876688	12	463.4185	1.07380e-04	5.82374e-04
2024/04/28	01:00:19	ok	ok	462.9200	69.437	0.058843	21.06	60.098	11.020	75867648.043239	11	463.4177	9.99496e-05	5.66235e-04
2024/04/28	01:05:19	ok	ok	462.8380	69.417	0.058843	21.00	60.148	10.993	77362155.878861	11	463.3207	1.00325e-04	5.73461e-04
2024/04/28	01:10:19	ok	ok	462.8020	69.407	0.058843	21.10	59.942	11.020	77021992.141154	11	463.2820	1.00613e-04	5.68032e-04
2024/04/28	01:15:19	--	ok	462.7400	69.387	0.058843	21.10	59.933	11.018	76748877.414301	13	463.1505	1.03734e-04	5.73153e-04
2024/04/28	01:15:26	ok	ok	463.0460	69.471	0.058856	21.14	59.919	11.041	85518060.329365	13	463.4631	1.03293e-04	5.62827e-04
2024/04/28	01:20:25	ok	ok	462.9200	69.441	0.058856	21.06	59.861	10.976	77023802.222248	13	463.3391	1.03464e-04	5.75336e-04
2024/04/28	01:25:25	ok	ok	462.8620	69.421	0.058856	21.11	59.915	11.024	74702028.341325	11	463.3398	1.00869e-04	5.83021e-04
2024/04/28	01:30:25	ok	ok	462.8120	69.409	0.058856	21.14	59.907	11.039	77011777.162298	13	463.2636	1.02123e-04	5.87364e-04
2024/04/28	01:35:25	--	ok	462.7420	69.383	0.058856	21.14	59.898	11.037	77004958.803495	13	463.1534	1.03559e-04	5.78185e-04
2024/04/28	01:35:32	ok	ok	463.0140	69.457	0.058869	21.14	59.919	11.041	86204156.926043	12	463.4562	1.04974e-04	5.46284e-04
2024/04/28	01:40:31	ok	ok	462.9320	69.438	0.058869	21.16	59.901	11.048	76182295.012719	13	463.3961	1.00917e-04	5.26006e-04
2024/04/28	01:45:31	ok	ok	462.8660	69.422	0.058869	21.17	59.861	11.050	78132952.631393	13	463.3355	1.01061e-04	5.29675e-04
2024/04/28	01:50:31	ok	ok	462.8060	69.397	0.058869	21.18	59.834	11.053	78355107.055582	13	463.2661	1.01508e-04	5.25583e-04
2024/04/28	01:55:31	--	ok	462.7340	69.379	0.058869	21.18	59.875	11.061	77792442.304142	12	463.1706	1.05429e-04	5.46657e-04
2024/04/28	01:55:38	ok	ok	463.0340	69.463	0.058882	21.18	59.814	11.049	85042244.772774	12	463.4736	1.04763e-04	5.23406e-04
2024/04/28	02:00:37	ok	ok	462.9320	69.435	0.058882	21.16	59.879	11.044	76289620.857801	13	463.3595	1.02521e-04	5.30224e-04
2024/04/28	02:05:37	ok	ok	462.8740	69.416	0.058882	21.18	59.915	11.068	77407635.937341	12	463.2363	1.08237e-04	5.91953e-04
2024/04/28	02:10:37	--	ok	462.7880	69.393	0.058882	21.17	59.883	11.053	77092502.730363	12	463.1885	1.06796e-04	5.80287e-04
2024/04/28	02:10:44	ok	ok	463.0220	69.450	0.058893	21.17	59.883	11.053	80230403.587982	12	463.4267	1.06172e-04	5.90736e-04
2024/04/28	02:15:43	ok	ok	462.9280	69.433	0.058893	21.14	59.907	11.039	76881997.433387	12	463.3765	1.04553e-04	5.57936e-04
2024/04/28	02:20:43	ok	ok	462.8620	69.416	0.058893	21.18	59.843	11.055	78208414.454327	13	463.3403	1.01353e-04	5.32881e-04
2024/04/28	02:25:43	--	ok	462.7900	69.397	0.058893	21.21	59.879	11.080	77175689.748560	11	463.2721	1.00849e-04	5.57976e-04
2024/04/28	02:25:50	ok	ok	463.0320	69.456	0.058903	21.20	59.857	11.067	82801702.538026	10	463.4520	1.05934e-04	5.77249e-04
2024/04/28	02:30:49	ok	ok	462.9440	69.433	0.058903	21.21	59.869	11.078	78704072.917314	11	463.4095	1.01033e-04	5.64034e-04
2024/04/28	02:35:49	ok	ok	462.8580	69.416	0.058903	21.21	59.829	11.071	76445500.472494	11	463.3241	1.01230e-04	5.65095e-04
2024/04/28	02:40:49	ok	ok	462.8140	69.393	0.058903	21.23	59.850	11.083	78318661.068813	11	463.2787	1.00677e-04	5.66831e-04
2024/04/28	02:45:49	--	ok	462.7380	69.373	0.058903	21.24	59.864	11.096	77222257.251738	13	463.1635	1.03130e-04	5.53146e-04
2024/04/28	02:45:55	ok	ok	463.0040	69.447	0.058916	21.23	59.841	11.082	84331113.907785	13	463.4807	1.01224e-04	5.30157e-04
2024/04/28	02:50:55	ok	ok	462.9340	69.432	0.058916	21.20	59.878	11.071	79217820.532303	12	463.3876	1.02066e-04	5.47660e-04
2024/04/28	02:55:55	ok	ok	462.8500	69.404	0.058916	21.20	59.898	11.075	79459262.924934	13	463.3274	1.00857e-04	5.30786e-04
2024/04/28	03:00:55	--	ok	462.7880	69.382	0.058916	21.23	59.892	11.091	79975914.129733	13	463.2715	1.00491e-04	5.38070e-04
2024/04/28	03:01:02	ok	ok	463.0120	69.449	0.058927	21.20	59.857	11.067	83055030.001105	13	463.4805	1.01141e-04	5.25942e-04
2024/04/28	03:06:01	ok	ok	462.9000	69.414	0.058927	21.13	59.988	11.046	78151198.264562	12	463.3189	1.05113e-04	5.27890e-04
2024/04/28	03:11:01	ok	ok	462.8100	69.392	0.058927	21.04	60.134	11.016	76490312.139035	12	463.2552	1.01985e-04	5.54238e-04
2024/04/28	03:16:01	--	ok	462.7380	69.373	0.058927	21.00	60.108	10.986	77131277.354323	13	463.2140	1.00550e-04	5.33951e-04
2024/04/28	03:16:08	ok	ok	463.0300	69.453	0.05894	20.98	60.095	10.973	87199695.281666	12	463.4401	1.06496e-04	5.64228e-04
2024/04/28	03:21:07	ok	ok	462.9400	69.429	0.05894	21.07	59.916	10.995	78304656.663912	11	463.4114	1.01099e-04	5.64069e-04
2024/04/28	03:26:07	ok	ok	462.8940	69.415	0.05894	21.09	59.969	11.015	78447420.583766	13	463.3216	1.02857e-04	5.66028e-04
2024/04/28	03:31:07	ok	ok	462.8400	69.399	0.05894	21.14	59.887	11.036	76902331.485619	12	463.2242	1.07237e-04	5.63268e-04
2024/04/28	03:36:07	--	ok	462.7740	69.379	0.05894	21.14	59.907	11.039	79406832.859562	10	463.2125	1.05179e-04	5.88025e-04
2024/04/28	03:36:14	ok	ok	463.0440	69.454	0.058952	21.18	59.864	11.059	84635502.708137	11	463.5128	1.01198e-04	5.57430e-04
2024/04/28	03:41:13	ok	ok	462.9520	69.433	0.058952	21.18	59.884	11.062	75799877.657586	13	463.3542	1.03630e-04	5.79456e-04
2024/04/28	03:46:13	ok	ok	462.9080	69.413	0.058952	21.18	59.905	11.066	76923103.412003	11	463.3673	1.00951e-04	5.67865e-04
2024/04/28	03:51:13	ok	ok	462.8340	69.393	0.058952	21.20	59.846	11.066	75733925.736002	13	463.2380	1.03411e-04	5.68038e-04
2024/04/28	03:56:13	--	ok	462.7640	69.374	0.058952	21.18	59.843	11.055	76998156.239811	11	463.2289	1.01084e-04	5.62374e-04
2024/04/28	03:56:20	ok	ok	463.0180	69.443	0.058964	21.20	59.878	11.071	84141520.634868	15	463.2415	1.10155e-04	8.34891e-04
2024/04/28	04:01:19	ok	ok	462.9380	69.421	0.058964	21.24	59.814	11.087	74644282.508363	11	463.3940	1.01420e-04	5.78676e-04
2024/04/28	04:06:19	ok	ok	462.8640	69.401	0.058964	21.21	59.829	11.071	76715077.584145	11	463.3266	1.01078e-04	5.71134e-04
2024/04/28	04:11:19	ok	ok	462.8100	69.383	0.058964	21.24	59.864	11.096	76425584.173530	11	463.2523	1.01811e-04	5.61190e-04
2024/04/28	04:16:19	--	ok	462.7540	69.368	0.058964	21.26	59.857	11.103	76341816.012167	11	463.2181	1.01170e-04	5.75144e-04
2024/04/28	04:16:26	ok	ok	463.0280	69.444	0.058976	21.28	59.832	11.116	85889527.563763	13	463.4416	1.03712e-04	5.47247e-04
2024/04/28	04:21:25	ok	ok	462.9160	69.413	0.058976	21.24	59.855	11.095	78958756.894829	11	463.3868	1.00776e-04	5.66382e-04
2024/04/28	04:26:25	ok	ok	462.8460	69.389	0.058976	21.24	59.884	11.100	78782442.654244	11	463.3127	1.01243e-04	5.51647e-04
2024/04/28	04:31:25	--	ok	462.7920	69.381	0.058976	21.31	59.837	11.136	80138861.818373	11	463.2669	1.00816e-04	5.53462e-04
2024/04/28	04:31:32	ok	ok	463.0320	69.445	0.058986	21.30	59.770	11.115	84053412.127317	12	463.4810	1.02922e-04	5.35291e-04
2024/04/28	04:36:31	ok	ok	462.9280	69.416	0.058986	21.27	59.870	11.115	79621240.299262	13	463.3821	1.01457e-04	5.33191e-04
2024/04/28	04:41:31	ok	ok	462.8660	69.401	0.058986	21.28	59.901	11.129	80833318.866803	13	463.2786	1.03663e-04	5.69784e-04
2024/04/28	04:46:31	ok	ok	462.8040	69.374	0.058986	21.26	59.887	11.109	78726262.591441	12	463.1845	1.07301e-04	5.70727e-04
2024/04/28	04:51:31	--	ok	462.7380	69.360	0.058986	21.27	59.860	11.113	79623124.160420	12	463.1136	1.07927e-04	5.71592e-04
2024/04/28	04:51:37	ok	ok	463.0340	69.450	0.058999	21.33	59.838	11.145	88689017.624030	13	463.5176	1.00887e-04	5.11768e-04
2024/04/28	04:56:37	ok	ok	462.9300	69.418	0.058999	21.30	59.843	11.128	80151782.658053	11	463.3896	1.01734e-04	5.66339e-04
2024/04/28	05:01:37	ok	ok	462.8640	69.396	0.058999	21.31	59.878	11.144	78356335.868267	11	463.3442	1.00462e-04	5.65246e-04
2024/04/28	05:06:37	--	ok	462.7820	69.376	0.058999	21.26	59.939	11.119	79399056.237254	11	463.2562	1.00980e-04	5.60713e-04
2024/04/28	05:06:44	ok	ok	463.0220	69.440	0.059011	21.28	59.953	11.139	85833832.438236	13	463.4499	1.03180e-04	5.64980e-04
2024/04/28	05:11:43	ok	ok	462.9500	69.423	0.059011	21.28	59.892	11.127	83168111.075257	12	463.3579	1.06258e-04	5.65222e-04
2024/04/28	05:16:43	ok	ok	462.8800	69.397	0.059011	21.31	59.928	11.153	78245506.853015	10	463.3288	1.03751e-04	5.85981e-04
2024/04/28	05:21:43	ok	ok	462.8180	69.384	0.059011	21.31	59.907	11.149	80484159.132956	13	463.2290	1.03645e-04	5.50912e-04
2024/04/28	05:26:43	--	ok	462.7540	69.366	0.059011	21.33	59.930	11.162	81187419.315994	10	463.1906	1.04780e-04	5.85085e-04
2024/04/28	05:26:50	ok	ok	463.0120	69.434	0.059023	21.33	59.879	11.152	86318129.848587	12	463.4522	1.04817e-04	5.34368e-04
2024/04/28	05:31:49	ok	ok	462.9320	69.412	0.059023	21.34	59.924	11.171	79176050.000982	13	463.3809	1.02165e-04	5.24724e-04
2024/04/28	05:36:49	ok	ok	462.8580	69.390	0.059023	21.30	59.934	11.145	78233239.071863	12	463.2217	1.08042e-04	5.59287e-04
2024/04/28	05:41:49	--	ok	462.7960	69.376	0.059023	21.33	59.939	11.164	77787186.138400	13	463.1939	1.03944e-04	5.47016e-04
2024/04/28	05:41:56	ok	ok	463.0340	69.438	0.059033	21.38	59.869	11.187	85547856.180275	13	463.5044	1.01292e-04	5.18352e-04
2024/04/28	05:46:55	ok	ok	462.9300	69.412	0.059033	21.33	59.910	11.158	76942849.751466	13	463.3635	1.01998e-04	5.26626e-04
2024/04/28	05:51:55	ok	ok	462.8660	69.393	0.059033	21.33	59.901	11.156	77862683.600176	12	463.2784	1.05265e-04	5.35893e-04
2024/04/28	05:56:55	--	ok	462.7940	69.372	0.059033	21.31	59.928	11.153	78345219.268198	13	463.2089	1.03214e-04	5.69456e-04
2024/04/28	05:57:01	ok	ok	463.0100	69.431	0.059043	21.34	59.902	11.167	79139655.283937	13	463.4884	1.00371e-04	5.14860e-04
2024/04/28	06:02:01	ok	ok	462.9400	69.410	0.059043	21.33	59.889	11.154	78235745.747065	11	463.3969	1.01109e-04	5.52108e-04
2024/04/28	06:07:01	ok	ok	462.8760	69.393	0.059043	21.37	59.887	11.181	77798922.457122	13	463.3103	1.02333e-04	5.07582e-04
2024/04/28	06:12:01	--	ok	462.7880	69.368	0.059043	21.33	60.002	11.175	77202323.672443	13	463.2503	1.01157e-04	5.18510e-04
2024/04/28	06:12:08	ok	ok	463.0400	69.439	0.059053	21.37	59.916	11.187	88089471.502242	11	463.4492	1.06247e-04	5.31036e-04
2024/04/28	06:17:07	ok	ok	462.9200	69.412	0.059053	21.36	59.934	11.182	82829331.148760	12	463.3592	1.04659e-04	5.17776e-04
2024/04/28	06:22:07	ok	ok	462.8560	69.393	0.059053	21.36	59.934	11.182	79995105.326316	13	463.2727	1.03355e-04	5.55438e-04
2024/04/28	06:27:07	ok	ok	462.8000	69.375	0.059053	21.36	59.985	11.191	80937635.730905	12	463.1610	1.07716e-04	5.54925e-04
2024/04/28	06:32:07	--	ok	462.7460	69.361	0.059053	21.40	59.974	11.217	82898591.798203	13	463.1771	1.02483e-04	5.54758e-04
2024/04/28	06:32:14	ok	ok	463.0120	69.435	0.059066	21.37	59.896	11.183	89647204.599838	11	463.4666	1.01884e-04	5.53064e-04
2024/04/28	06:37:13	ok	ok	462.9180	69.409	0.059066	21.36	59.944	11.183	80470790.634259	11	463.3901	1.01412e-04	5.67587e-04
2024/04/28	06:42:13	ok	ok	462.8540	69.390	0.059066	21.40	59.983	11.218	82101730.437558	13	463.3080	1.01879e-04	5.23443e-04
2024/04/28	06:47:13	--	ok	462.7860	69.370	0.059066	21.38	59.951	11.202	83227842.285897	13	463.2481	1.01461e-04	5.19790e-04
2024/04/28	06:47:20	ok	ok	463.0220	69.434	0.059077	21.41	59.966	11.224	85193808.101957	12	463.4507	1.05587e-04	5.39050e-04
2024/04/28	06:52:19	ok	ok	462.9300	69.409	0.059077	21.40	59.965	11.215	82660682.175052	12	463.3631	1.05430e-04	5.27303e-04
2024/04/28	06:57:19	ok	ok	462.8600	69.388	0.059077	21.41	59.924	11.216	81118165.611811	13	463.3390	1.00730e-04	5.29410e-04
2024/04/28	07:02:19	ok	ok	462.8080	69.369	0.059077	21.40	59.921	11.207	80525533.312525	11	463.2768	1.01091e-04	5.58332e-04
2024/04/28	07:07:19	--	ok	462.7400	69.357	0.059077	21.40	59.944	11.211	81683644.280998	13	463.1795	1.02697e-04	5.60799e-04
2024/04/28	07:07:26	ok	ok	463.0400	69.436	0.059091	21.44	59.928	11.236	86381963.653136	12	463.4913	1.04195e-04	5.22337e-04
2024/04/28	07:12:25	ok	ok	462.9500	69.411	0.059091	21.42	59.937	11.227	80343566.178145	12	463.3145	1.08018e-04	5.72305e-04
2024/04/28	07:17:25	ok	ok	462.8760	69.391	0.059091	21.45	59.983	11.255	82012801.510071	12	463.2622	1.07339e-04	5.45187e-04
2024/04/28	07:22:25	ok	ok	462.8260	69.369	0.059091	21.48	59.957	11.267	81430141.436472	12	463.1965	1.07212e-04	5.53634e-04
2024/04/28	07:27:25	--	ok	462.7600	69.356	0.059091	21.48	59.966	11.269	80904700.200369	13	463.1858	1.02915e-04	5.53049e-04
2024/04/28	07:27:32	ok	ok	463.0240	69.426	0.059103	21.48	59.957	11.267	85595373.567568	12	463.4178	1.07310e-04	5.51575e-04
2024/04/28	07:32:31	ok	ok	462.9220	69.400	0.059103	21.50	59.898	11.267	78677608.005506	13	463.3296	1.03754e-04	5.57020e-04
2024/04/28	07:37:31	ok	ok	462.8660	69.381	0.059103	21.51	59.942	11.284	80421220.244941	11	463.3359	1.01298e-04	5.49897e-04
2024/04/28	07:42:31	ok	ok	462.8100	69.366	0.059103	21.55	59.898	11.303	79935677.620844	11	463.2672	1.01697e-04	5.51916e-04
2024/04/28	07:47:31	--	ok	462.7620	69.353	0.059103	21.58	59.902	11.323	79153072.779923	13	463.1897	1.02314e-04	5.54768e-04
2024/04/28	07:47:38	ok	ok	463.0360	69.425	0.059114	21.61	59.837	11.330	89649169.878620	12	463.4270	1.07575e-04	5.70608e-04
2024/04/28	07:52:37	ok	ok	462.9460	69.400	0.059114	21.62	59.860	11.343	77702103.269076	12	463.2909	1.08538e-04	5.57516e-04
2024/04/28	07:57:37	ok	ok	462.8700	69.383	0.059114	21.65	59.832	11.357	75598196.865777	11	463.3433	1.01119e-04	5.55998e-04
2024/04/28	08:02:37	ok	ok	462.8140	69.361	0.059114	21.71	59.820	11.392	77333606.167101	11	463.2787	1.01441e-04	5.57264e-04
2024/04/28	08:07:37	--	ok	462.7640	69.348	0.059114	21.77	59.841	11.433	78749798.921921	13	463.1840	1.02819e-04	5.44401e-04
2024/04/28	08:07:44	ok	ok	463.0340	69.422	0.059126	21.75	59.828	11.421	83223200.743959	13	463.4432	1.04448e-04	5.22139e-04
2024/04/28	08:12:43	ok	ok	462.9400	69.402	0.059126	21.78	59.823	11.438	81116945.685478	13	463.3856	1.01649e-04	5.09444e-04
2024/04/28	08:17:43	ok	ok	462.8640	69.379	0.059126	21.82	59.829	11.467	82032161.937960	13	463.2883	1.02549e-04	5.14125e-04
2024/04/28	08:22:43	ok	ok	462.8040	69.365	0.059126	21.85	59.834	11.488	83659246.836868	13	463.2348	1.02429e-04	5.46945e-04
2024/04/28	08:27:43	--	ok	462.7280	69.335	0.059126	21.87	59.869	11.503	80602904.480078	13	463.1885	1.01325e-04	5.04184e-04
2024/04/28	08:27:50	ok	ok	463.0480	69.422	0.05914	21.87	59.846	11.499	85421643.581764	11	463.5011	1.01944e-04	5.37314e-04
2024/04/28	08:32:49	ok	ok	462.9400	69.400	0.05914	21.89	59.774	11.504	78513579.267421	12	463.3092	1.07988e-04	5.59969e-04
2024/04/28	08:37:49	ok	ok	462.8920	69.377	0.05914	21.94	59.837	11.545	77050935.762376	11	463.3424	1.01231e-04	5.63400e-04
2024/04/28	08:42:49	ok	ok	462.8040	69.357	0.05914	21.95	59.852	11.557	76678365.756342	11	463.2660	1.01649e-04	5.48810e-04
2024/04/28	08:47:49	--	ok	462.7560	69.339	0.05914	21.95	59.893	11.565	76754625.736069	13	463.1666	1.02907e-04	5.35334e-04
2024/04/28	08:47:56	ok	ok	463.0320	69.420	0.059152	21.98	59.878	11.580	91404480.518416	12	463.4937	1.03201e-04	5.17580e-04
2024/04/28	08:52:55	ok	ok	462.9040	69.387	0.059152	21.99	59.869	11.588	84346187.235941	12	463.3441	1.04147e-04	5.38427e-04
2024/04/28	08:57:55	ok	ok	462.8300	69.361	0.059152	21.99	59.892	11.593	82980281.756004	13	463.2509	1.02860e-04	5.36056e-04
2024/04/28	09:02:55	--	ok	462.7820	69.346	0.059152	22.01	59.915	11.606	82754987.946738	13	463.1877	1.03121e-04	5.54197e-04
2024/04/28	09:03:02	ok	ok	463.0220	69.413	0.059164	22.04	59.930	11.629	92241753.876710	12	463.4624	1.03423e-04	5.16667e-04
2024/04/28	09:08:01	ok	ok	462.8500	69.369	0.059164	21.85	60.308	11.579	83640985.392580	13	463.2436	1.04318e-04	5.58177e-04
2024/04/28	09:13:01	--	ok	462.7200	69.330	0.059164	21.64	60.534	11.482	81741560.243994	13	463.2070	1.00046e-04	5.15810e-04
2024/04/28	09:13:08	ok	ok	463.0440	69.420	0.059178	21.68	60.552	11.512	88248427.656087	12	463.4706	1.05288e-04	5.19629e-04
2024/04/28	09:18:07	ok	ok	462.9120	69.392	0.059178	21.57	60.584	11.442	79989099.237800	13	463.3717	1.01110e-04	5.08170e-04
2024/04/28	09:23:07	ok	ok	462.8200	69.362	0.059178	21.50	60.653	11.409	79222232.190523	12	463.2383	1.05094e-04	5.32949e-04
2024/04/28	09:28:07	--	ok	462.7260	69.337	0.059178	21.42	60.642	11.359	79063236.568051	10	463.1594	1.04579e-04	5.64493e-04
2024/04/28	09:28:14	ok	ok	463.0640	69.430	0.059192	21.47	60.607	11.381	86618883.673330	13	463.5075	1.01938e-04	4.93498e-04
2024/04/28	09:33:13	ok	ok	462.9300	69.392	0.059192	21.41	60.578	11.339	75254496.233122	13	463.4041	1.00560e-04	5.22229e-04
2024/04/28	09:38:13	ok	ok	462.8240	69.366	0.059192	21.34	60.679	11.312	75961131.566622	12	463.1861	1.08052e-04	5.43638e-04
2024/04/28	09:43:13	--	ok	462.7600	69.345	0.059192	21.30	60.639	11.277	77540615.685763	13	463.2182	1.01654e-04	5.18611e-04
2024/04/28	09:43:20	ok	ok	463.0480	69.423	0.059204	21.34	60.606	11.298	81144333.632495	12	463.4611	1.04661e-04	4.95480e-04
2024/04/28	09:48:19	ok	ok	462.9340	69.396	0.059204	21.28	60.688	11.275	73547811.613236	11	463.3841	1.01434e-04	5.62258e-04
2024/04/28	09:53:19	ok	ok	462.8500	69.370	0.059204	21.26	60.652	11.251	73037475.895620	11	463.3222	1.00511e-04	5.60013e-04
2024/04/28	09:58:19	--	ok	462.7860	69.354	0.059204	21.20	60.684	11.220	74299105.307230	13	463.1636	1.04484e-04	5.33155e-04
2024/04/28	09:58:26	ok	ok	463.0180	69.421	0.059215	21.24	60.661	11.244	82362961.621971	13	463.4822	1.01126e-04	5.09028e-04
2024/04/28	10:03:25	ok	ok	462.9080	69.388	0.059215	21.20	60.642	11.213	76932178.584548	12	463.2985	1.06839e-04	5.67390e-04
2024/04/28	10:08:25	ok	ok	462.8240	69.364	0.059215	21.17	60.708	11.206	77584557.557047	12	463.2179	1.06832e-04	5.48288e-04
2024/04/28	10:13:25	--	ok	462.7600	69.343	0.059215	21.16	60.706	11.197	75295679.224777	13	463.1754	1.03591e-04	5.52650e-04
2024/04/28	10:13:32	ok	ok	463.0280	69.417	0.059227	21.13	60.681	11.173	80173950.888075	11	463.4502	1.06966e-04	5.19985e-04
2024/04/28	10:18:31	ok	ok	462.9240	69.393	0.059227	21.10	60.676	11.155	75170695.839200	13	463.3258	1.04152e-04	5.51386e-04
2024/04/28	10:23:31	ok	ok	462.8780	69.377	0.059227	21.11	60.699	11.168	72694521.010674	11	463.3518	1.00136e-04	5.38987e-04
2024/04/28	10:28:31	ok	ok	462.8000	69.357	0.059227	21.11	60.658	11.160	74450439.387417	13	463.1996	1.03486e-04	5.58378e-04
2024/04/28	10:33:31	--	ok	462.7320	69.333	0.059227	21.04	60.706	11.121	75164620.345573	13	463.1207	1.04184e-04	5.38915e-04
2024/04/28	10:33:38	ok	ok	463.0420	69.417	0.059241	21.09	60.674	11.144	78467482.026018	10	463.4464	1.05501e-04	5.43056e-04
2024/04/28	10:38:37	ok	ok	462.9300	69.390	0.059241	21.01	60.681	11.099	68807340.761338	13	463.3281	1.03746e-04	5.58611e-04
2024/04/28	10:43:37	ok	ok	462.8540	69.368	0.059241	21.01	60.702	11.103	71534664.881196	13	463.2550	1.04013e-04	5.53932e-04
2024/04/28	10:48:37	--	ok	462.7660	69.345	0.059241	20.91	60.807	11.059	71114584.381657	12	463.1712	1.05705e-04	5.69073e-04
2024/04/28	10:48:44	ok	ok	463.0260	69.413	0.059252	20.90	60.763	11.042	78171044.092994	13	463.4919	1.00890e-04	5.27345e-04
2024/04/28	10:53:43	ok	ok	462.9380	69.399	0.059252	20.91	60.703	11.040	73342576.453564	11	463.4006	1.01544e-04	5.53554e-04
2024/04/28	10:58:43	ok	ok	462.8800	69.381	0.059252	20.91	60.726	11.044	70432697.806901	12	463.3415	1.03030e-04	5.37114e-04
2024/04/28	11:03:43	ok	ok	462.8120	69.358	0.059252	20.90	60.693	11.029	71331214.645765	12	463.1850	1.08043e-04	5.82504e-04
2024/04/28	11:08:43	--	ok	462.7520	69.342	0.059252	20.89	60.670	11.015	70203495.622812	13	463.2140	1.00799e-04	5.11273e-04
2024/04/28	11:08:49	ok	ok	463.0180	69.419	0.059265	20.89	60.711	11.022	80617338.436808	11	463.4766	1.01782e-04	5.62618e-04
2024/04/28	11:13:49	ok	ok	462.9480	69.398	0.059265	20.89	60.629	11.007	74165539.279634	12	463.3741	1.05186e-04	5.29129e-04
2024/04/28	11:18:49	ok	ok	462.8820	69.382	0.059265	20.87	60.626	10.998	75353718.830256	11	463.3563	1.00551e-04	5.47013e-04
2024/04/28	11:23:49	ok	ok	462.8160	69.356	0.059265	20.89	60.616	11.005	75131942.958722	13	463.2515	1.02670e-04	5.37650e-04
2024/04/28	11:28:49	--	ok	462.7640	69.339	0.059265	20.87	60.606	10.995	75674074.757731	13	463.1745	1.03573e-04	5.63815e-04
2024/04/28	11:28:56	ok	ok	463.0500	69.421	0.059277	20.93	60.584	11.027	82837312.606897	13	463.4326	1.04632e-04	5.36496e-04
2024/04/28	11:33:55	ok	ok	462.9440	69.391	0.059277	20.87	60.626	10.998	73929723.166527	13	463.4027	1.01178e-04	5.16294e-04
2024/04/28	11:38:55	ok	ok	462.8760	69.378	0.059277	20.86	60.665	10.997	72265587.745669	13	463.3451	1.00968e-04	5.16009e-04
2024/04/28	11:43:55	ok	ok	462.8120	69.353	0.059277	20.80	60.674	10.963	73626031.544386	13	463.2598	1.01893e-04	5.17089e-04
2024/04/28	11:48:55	--	ok	462.7540	69.332	0.059277	20.77	60.658	10.941	72955063.061778	12	463.1942	1.03927e-04	5.34778e-04
2024/04/28	11:49:02	ok	ok	463.0400	69.420	0.059289	20.80	60.644	10.957	76982614.534170	12	463.4925	1.03558e-04	5.25856e-04
2024/04/28	11:54:01	ok	ok	462.9420	69.389	0.059289	20.79	60.580	10.935	68471491.430822	11	463.3992	1.01789e-04	5.51044e-04
2024/04/28	11:59:01	ok	ok	462.8700	69.369	0.059289	20.73	60.610	10.905	68303607.214235	13	463.3337	1.01562e-04	5.21597e-04
2024/04/28	12:04:01	ok	ok	462.8140	69.352	0.059289	20.74	60.612	10.914	72441541.720964	12	463.2400	1.04704e-04	5.42952e-04
2024/04/28	12:09:01	--	ok	462.7540	69.338	0.059289	20.70	60.597	10.886	71582035.291917	12	463.1003	1.09571e-04	5.66593e-04
2024/04/28	12:09:08	ok	ok	463.0280	69.417	0.059301	20.73	60.610	10.905	76150091.008361	13	463.4817	1.01897e-04	4.97272e-04
2024/04/28	12:14:07	ok	ok	462.9460	69.391	0.059301	20.73	60.571	10.898	72270659.835977	12	463.3070	1.08140e-04	5.58599e-04
2024/04/28	12:19:07	ok	ok	462.8780	69.374	0.059301	20.70	60.658	10.897	71027650.855229	11	463.3522	1.00854e-04	5.46629e-04
2024/04/28	12:24:07	ok	ok	462.8140	69.355	0.059301	20.67	60.633	10.874	72199206.566569	13	463.2900	1.00918e-04	5.15469e-04
2024/04/28	12:29:07	--	ok	462.7760	69.340	0.059301	20.67	60.612	10.870	73623141.612439	12	463.1665	1.06947e-04	5.63816e-04
2024/04/28	12:29:14	ok	ok	462.9960	69.401	0.059312	20.67	60.569	10.863	77948340.778641	12	463.3802	1.07218e-04	5.65671e-04
2024/04/28	12:34:14	ok	ok	462.9440	69.392	0.059312	20.67	60.601	10.868	70244751.823949	12	463.3060	1.08221e-04	5.63981e-04
2024/04/28	12:39:14	ok	ok	462.8800	69.377	0.059312	20.66	60.528	10.847	69875578.406913	11	463.3452	1.01870e-04	5.36701e-04
2024/04/28	12:44:14	ok	ok	462.8240	69.357	0.059312	20.66	60.557	10.852	70536140.884640	12	463.2810	1.03872e-04	5.36674e-04
2024/04/28	12:49:14	--	ok	462.7860	69.343	0.059312	20.67	60.580	10.864	70444206.373046	12	463.1605	1.07562e-04	5.56724e-04
2024/04/28	12:49:21	ok	ok	463.0580	69.414	0.059323	20.70	60.546	10.877	78700581.175338	13	463.4935	1.02356e-04	5.08639e-04
2024/04/28	12:54:20	ok	ok	462.9620	69.387	0.059323	20.64	60.534	10.838	69231853.854135	11	463.4168	1.00963e-04	5.45481e-04
2024/04/28	12:59:20	ok	ok	462.8980	69.368	0.059323	20.66	60.519	10.845	70371881.746142	11	463.3536	1.01597e-04	5.46034e-04
2024/04/28	13:04:20	ok	ok	462.8260	69.345	0.059323	20.62	60.592	10.831	68392506.309258	11	463.2686	1.02156e-04	5.60114e-04
2024/04/28	13:09:20	--	ok	462.7900	69.337	0.059323	20.63	60.511	10.825	67885222.171880	12	463.1516	1.07893e-04	5.61401e-04
2024/04/28	13:09:27	ok	ok	463.0280	69.412	0.059334	20.63	60.502	10.824	81982807.348284	12	463.4877	1.03497e-04	5.14206e-04
2024/04/28	13:14:26	ok	ok	462.9340	69.383	0.059334	20.62	60.551	10.824	72260120.681137	13	463.3860	1.02337e-04	5.12881e-04
2024/04/28	13:19:26	ok	ok	462.8960	69.372	0.059334	20.64	60.543	10.839	72959245.861876	13	463.3566	1.01191e-04	5.06905e-04
2024/04/28	13:24:26	ok	ok	462.8340	69.353	0.059334	20.60	60.497	10.806	73261736.281817	13	463.3288	1.00234e-04	5.20867e-04
2024/04/28	13:29:26	ok	ok	462.8020	69.344	0.059334	20.62	60.510	10.816	73033463.201588	13	463.2354	1.01748e-04	5.00217e-04
2024/04/28	13:34:26	--	ok	462.7340	69.322	0.059334	20.63	60.511	10.825	71079027.570935	11	463.1382	1.06090e-04	5.44878e-04
2024/04/28	13:34:33	ok	ok	463.0500	69.410	0.059347	20.63	60.493	10.822	78609168.100457	12	463.4917	1.03870e-04	5.24915e-04
2024/04/28	13:39:32	ok	ok	462.9620	69.391	0.059347	20.63	60.493	10.822	69276216.296800	11	463.4340	1.00570e-04	5.37006e-04
2024/04/28	13:44:32	ok	ok	462.9000	69.371	0.059347	20.62	60.479	10.811	70858290.811831	12	463.2890	1.07238e-04	5.53288e-04
2024/04/28	13:49:32	ok	ok	462.8660	69.358	0.059347	20.63	60.511	10.825	68774942.293990	12	463.2721	1.05529e-04	5.20764e-04
2024/04/28	13:54:32	ok	ok	462.8040	69.341	0.059347	20.64	60.505	10.832	70397696.841178	13	463.2848	1.00740e-04	5.14605e-04
2024/04/28	13:59:32	--	ok	462.7740	69.331	0.059347	20.66	60.436	10.830	71472952.690444	13	463.2101	1.01566e-04	5.08087e-04
2024/04/28	13:59:39	ok	ok	463.0420	69.409	0.059359	20.69	60.452	10.850	76157723.166548	11	463.4970	1.01596e-04	5.33624e-04
2024/04/28	14:04:38	ok	ok	462.9420	69.380	0.059359	20.69	60.420	10.844	67060133.580948	11	463.4051	1.01774e-04	5.45057e-04
2024/04/28	14:09:38	ok	ok	462.9020	69.362	0.059359	20.70	60.423	10.855	70589157.038468	11	463.3574	1.01895e-04	5.36741e-04
2024/04/28	14:14:38	ok	ok	462.8520	69.353	0.059359	20.70	60.443	10.858	68306633.292734	13	463.2500	1.04007e-04	5.40215e-04
2024/04/28	14:19:38	ok	ok	462.8160	69.339	0.059359	20.73	60.368	10.862	67989670.426514	12	463.1775	1.08287e-04	5.67391e-04
2024/04/28	14:24:38	--	ok	462.7640	69.331	0.059359	20.76	60.443	10.894	67989885.787625	13	463.1692	1.04052e-04	5.52289e-04
2024/04/28	14:24:45	ok	ok	463.0480	69.408	0.05937	20.77	60.415	10.897	80518957.051492	12	463.4190	1.07695e-04	5.57434e-04
2024/04/28	14:29:44	ok	ok	462.9540	69.380	0.05937	20.76	60.392	10.885	70697416.113298	12	463.3864	1.04898e-04	5.16780e-04
2024/04/28	14:34:44	ok	ok	462.9120	69.371	0.05937	20.79	60.409	10.905	70526986.254366	13	463.3269	1.03616e-04	5.58573e-04
2024/04/28	14:39:44	ok	ok	462.8480	69.357	0.05937	20.77	60.383	10.891	69776053.119564	11	463.3100	1.01535e-04	5.59824e-04
2024/04/28	14:44:44	--	ok	462.7920	69.339	0.05937	20.76	60.392	10.885	70392466.349908	12	463.2279	1.04515e-04	5.20647e-04
2024/04/28	14:44:51	ok	ok	463.0340	69.402	0.059381	20.77	60.424	10.899	76216043.421551	10	463.4542	1.05765e-04	5.51772e-04
2024/04/28	14:49:50	ok	ok	462.9660	69.387	0.059381	20.80	60.388	10.911	67143938.952424	11	463.4279	1.01442e-04	5.36051e-04
2024/04/28	14:54:50	ok	ok	462.9080	69.368	0.059381	20.80	60.388	10.911	68664491.194641	12	463.3595	1.03823e-04	5.23347e-04
2024/04/28	14:59:50	ok	ok	462.8560	69.352	0.059381	20.80	60.420	10.917	69405963.773578	13	463.2500	1.04285e-04	5.44444e-04
2024/04/28	15:04:50	ok	ok	462.8080	69.341	0.059381	20.80	60.420	10.917	69140159.327955	13	463.2726	1.01301e-04	5.20441e-04
2024/04/28	15:09:50	--	ok	462.7480	69.324	0.059381	20.83	60.424	10.934	69462447.274823	12	463.2081	1.03696e-04	5.33896e-04
2024/04/28	15:09:57	ok	ok	463.0740	69.417	0.059393	20.83	60.404	10.931	82330409.437305	12	463.4990	1.04700e-04	5.18954e-04
2024/04/28	15:14:56	ok	ok	462.9600	69.386	0.059393	20.79	60.356	10.895	73698957.068888	13	463.4386	1.01359e-04	5.04506e-04
2024/04/28	15:19:56	ok	ok	462.9140	69.366	0.059393	20.82	60.443	10.929	73645095.277994	10	463.3494	1.04838e-04	5.53743e-04
2024/04/28	15:24:56	ok	ok	462.8640	69.353	0.059393	20.82	60.464	10.933	72057620.416514	13	463.2587	1.04127e-04	5.51499e-04
2024/04/28	15:29:56	ok	ok	462.8040	69.332	0.059393	20.83	60.392	10.929	73539365.993142	12	463.2400	1.04674e-04	5.42952e-04
2024/04/28	15:34:56	--	ok	462.7560	69.319	0.059393	20.80	60.420	10.917	72942496.377059	13	463.2214	1.01437e-04	5.26649e-04
2024/04/28	15:35:02	ok	ok	463.0500	69.407	0.059406	20.83	60.392	10.929	78567796.915471	12	463.4882	1.04247e-04	5.24175e-04
2024/04/28	15:40:02	ok	ok	462.9660	69.378	0.059406	20.83	60.475	10.944	65651975.398626	12	463.4066	1.04229e-04	5.30648e-04
2024/04/28	15:45:02	ok	ok	462.9140	69.371	0.059406	20.83	60.415	10.933	70639637.246246	13	463.3219	1.03431e-04	5.45900e-04
2024/04/28	15:50:02	ok	ok	462.8740	69.352	0.059406	20.80	60.479	10.927	70220243.883974	10	463.3002	1.04192e-04	5.49833e-04
2024/04/28	15:55:02	ok	ok	462.8160	69.332	0.059406	20.83	60.475	10.944	68205916.290399	12	463.1794	1.07734e-04	5.67720e-04
2024/04/28	16:00:02	--	ok	462.7700	69.318	0.059406	20.83	60.537	10.955	69613386.722037	11	463.2294	1.00940e-04	5.41865e-04
2024/04/28	16:00:09	ok	ok	463.0260	69.394	0.059417	20.80	60.450	10.922	75134914.703168	10	463.4312	1.05718e-04	5.57441e-04
2024/04/28	16:05:08	ok	ok	462.9420	69.371	0.059417	20.83	60.436	10.937	66931704.932074	10	463.3512	1.05388e-04	5.59369e-04
2024/04/28	16:10:08	ok	ok	462.8800	69.354	0.059417	20.83	60.436	10.937	68188628.156099	10	463.3117	1.04376e-04	5.65480e-04
2024/04/28	16:15:08	ok	ok	462.8240	69.343	0.059417	20.84	60.438	10.945	67494023.069610	12	463.2088	1.07438e-04	5.34968e-04
2024/04/28	16:20:08	--	ok	462.7900	69.333	0.059417	20.84	60.438	10.945	67656083.199294	12	463.1754	1.07501e-04	5.56763e-04
2024/04/28	16:20:15	ok	ok	463.0380	69.393	0.059428	20.87	60.432	10.963	76218602.920370	12	463.4389	1.06632e-04	4.98456e-04
2024/04/28	16:25:14	ok	ok	462.9500	69.379	0.059428	20.86	60.470	10.961	71661237.910452	11	463.4199	1.00870e-04	5.46353e-04
2024/04/28	16:30:14	ok	ok	462.8780	69.352	0.059428	20.83	60.475	10.944	69487217.159885	11	463.3467	1.00838e-04	5.38658e-04
2024/04/28	16:35:14	ok	ok	462.8320	69.340	0.059428	20.82	60.473	10.935	70794620.618766	11	463.2985	1.01175e-04	5.35006e-04
2024/04/28	16:40:14	--	ok	462.7900	69.323	0.059428	20.83	60.505	10.949	69346143.353311	12	463.1661	1.07105e-04	5.41287e-04
2024/04/28	16:40:21	ok	ok	463.0220	69.391	0.059438	20.83	60.465	10.942	75047035.674591	11	463.4917	1.01852e-04	5.36143e-04
2024/04/28	16:45:20	ok	ok	462.9320	69.373	0.059438	20.82	60.493	10.938	68984030.822652	12	463.3001	1.07948e-04	5.47713e-04
2024/04/28	16:50:20	ok	ok	462.8840	69.363	0.059438	20.83	60.484	10.945	67600904.338382	12	463.2393	1.08685e-04	5.52850e-04
2024/04/28	16:55:20	ok	ok	462.8300	69.339	0.059438	20.82	60.502	10.940	68189481.030879	12	463.2260	1.06511e-04	5.68071e-04
2024/04/28	17:00:20	--	ok	462.7920	69.321	0.059438	20.84	60.497	10.956	65303438.810299	12	463.1692	1.07136e-04	5.45236e-04
2024/04/28	17:00:26	ok	ok	463.0320	69.394	0.059448	20.87	60.473	10.971	73198127.103323	11	463.4975	1.01543e-04	5.31384e-04
2024/04/28	17:05:26	ok	ok	462.9400	69.369	0.059448	20.84	60.487	10.954	68755375.753238	11	463.3992	1.01784e-04	5.34193e-04
2024/04/28	17:10:26	ok	ok	462.8800	69.355	0.059448	20.83	60.496	10.947	67447943.873422	12	463.2410	1.08157e-04	5.52254e-04
2024/04/28	17:15:26	ok	ok	462.8320	69.336	0.059448	20.84	60.478	10.953	65847133.719897	11	463.2955	1.01054e-04	5.33689e-04
2024/04/28	17:20:26	--	ok	462.7840	69.319	0.059448	20.84	60.478	10.953	67595624.778457	12	463.1718	1.07089e-04	5.54243e-04
2024/04/28	17:20:33	ok	ok	463.0440	69.393	0.059459	20.87	60.464	10.969	74069726.646595	13	463.4987	1.01735e-04	4.93061e-04
2024/04/28	17:25:32	ok	ok	462.9160	69.368	0.059459	20.83	60.465	10.942	70044504.197867	13	463.3212	1.04366e-04	5.52299e-04
2024/04/28	17:30:32	ok	ok	462.8880	69.353	0.059459	20.86	60.491	10.965	69120104.286925	10	463.3052	1.04926e-04	5.55701e-04
2024/04/28	17:35:32	ok	ok	462.8160	69.333	0.059459	20.83	60.548	10.957	68167031.980675	11	463.2657	1.02089e-04	5.53531e-04
2024/04/28	17:40:32	--	ok	462.7820	69.325	0.059459	20.86	60.491	10.965	68508166.569260	12	463.1726	1.06251e-04	5.49663e-04
2024/04/28	17:40:38	ok	ok	463.0420	69.400	0.05947	20.87	60.464	10.969	76576690.649155	12	463.4064	1.07929e-04	5.33940e-04
2024/04/28	17:45:38	ok	ok	462.9340	69.369	0.05947	20.80	60.523	10.935	68237244.327801	11	463.3906	1.01476e-04	5.44124e-04
2024/04/28	17:50:38	ok	ok	462.8860	69.354	0.05947	20.83	60.548	10.957	67597801.720543	11	463.3424	1.01438e-04	5.37692e-04
2024/04/28	17:55:38	ok	ok	462.8280	69.339	0.05947	20.80	60.523	10.935	70302629.449128	13	463.2757	1.01944e-04	4.96500e-04
2024/04/28	18:00:38	--	ok	462.7800	69.318	0.05947	20.82	60.555	10.950	67087960.475283	11	463.2449	1.01062e-04	5.29269e-04
2024/04/28	18:00:45	ok	ok	463.0280	69.390	0.059481	20.82	60.546	10.948	79175634.899177	11	463.4870	1.01725e-04	5.24167e-04
2024/04/28	18:05:44	ok	ok	462.9340	69.369	0.059481	20.77	60.598	10.930	68565021.353473	11	463.3840	1.01832e-04	5.39523e-04
2024/04/28	18:10:44	ok	ok	462.8560	69.343	0.059481	20.67	60.612	10.870	68344819.843987	11	463.3213	1.01121e-04	5.33456e-04
2024/04/28	18:15:44	ok	ok	462.8160	69.330	0.059481	20.66	60.620	10.863	68072599.089518	11	463.2830	1.01138e-04	5.42584e-04
2024/04/28	18:20:44	--	ok	462.7600	69.317	0.059481	20.70	60.566	10.881	66633568.336272	11	463.2234	1.01350e-04	5.33314e-04
2024/04/28	18:20:51	ok	ok	463.0440	69.395	0.059493	20.72	60.578	10.891	75633971.786601	13	463.5095	1.01104e-04	5.03552e-04
2024/04/28	18:25:50	ok	ok	462.9440	69.377	0.059493	20.70	60.555	10.879	69692259.269847	13	463.4341	1.00977e-04	5.01474e-04
2024/04/28	18:30:50	ok	ok	462.8900	69.359	0.059493	20.66	60.589	10.858	71202472.417531	13	463.3463	1.01553e-04	5.02567e-04
2024/04/28	18:35:50	ok	ok	462.8600	69.344	0.059493	20.66	60.639	10.867	70886077.065764	13	463.3304	1.01038e-04	5.28566e-04
2024/04/28	18:40:50	--	ok	462.7980	69.326	0.059493	20.62	60.642	10.840	69725828.687327	13	463.2510	1.02188e-04	5.04774e-04
2024/04/28	18:40:57	ok	ok	463.0380	69.396	0.059503	20.67	60.560	10.861	77401774.405403	13	463.4963	1.01782e-04	5.05645e-04
2024/04/28	18:45:56	ok	ok	462.9320	69.373	0.059503	20.60	60.589	10.822	68026196.831875	11	463.4029	1.01405e-04	5.33230e-04
2024/04/28	18:50:56	ok	ok	462.8780	69.352	0.059503	20.58	60.574	10.801	69403796.529348	13	463.3371	1.02214e-04	5.08241e-04
2024/04/28	18:55:56	ok	ok	462.8160	69.333	0.059503	20.54	60.598	10.785	70006031.826336	12	463.2464	1.04859e-04	5.07441e-04
2024/04/28	19:00:56	--	ok	462.7620	69.321	0.059503	20.53	60.616	10.780	67401736.964323	13	463.2534	1.00159e-04	5.09651e-04
2024/04/28	19:01:03	ok	ok	463.0560	69.398	0.059515	20.56	60.592	10.794	76069828.504382	13	463.4760	1.02886e-04	4.98322e-04
2024/04/28	19:06:02	ok	ok	462.9500	69.375	0.059515	20.50	60.621	10.764	71375165.652127	12	463.4015	1.03537e-04	5.13588e-04
2024/04/28	19:11:02	ok	ok	462.9020	69.358	0.059515	20.47	60.597	10.741	71591168.917529	13	463.3583	1.01636e-04	5.21627e-04
2024/04/28	19:16:02	ok	ok	462.8520	69.343	0.059515	20.47	60.638	10.749	69132386.759826	13	463.2918	1.02295e-04	5.05515e-04
2024/04/28	19:21:02	--	ok	462.7800	69.323	0.059515	20.42	60.658	10.717	69066003.797467	13	463.2526	1.01351e-04	5.07618e-04
2024/04/28	19:21:09	ok	ok	463.0660	69.400	0.059527	20.44	60.652	10.733	78703970.306909	13	463.4944	1.02390e-04	4.82971e-04
2024/04/28	19:26:08	ok	ok	462.9540	69.371	0.059527	20.40	60.635	10.705	66333622.672908	11	463.4283	1.01007e-04	5.26064e-04
2024/04/28	19:31:08	ok	ok	462.9080	69.356	0.059527	20.39	60.633	10.695	69467216.626365	13	463.3759	1.01869e-04	4.95492e-04
2024/04/28	19:36:08	ok	ok	462.8500	69.341	0.059527	20.37	60.607	10.682	66362369.297079	13	463.3173	1.01259e-04	5.18376e-04
2024/04/28	19:41:08	--	ok	462.7920	69.325	0.059527	20.31	60.667	10.649	69552581.241012	11	463.2547	1.02120e-04	5.46056e-04
2024/04/28	19:41:15	ok	ok	463.0100	69.384	0.059537	20.32	60.630	10.651	72351501.779404	11	463.4433	1.03604e-04	5.34156e-04
2024/04/28	19:46:14	ok	ok	462.9240	69.362	0.059537	20.26	60.671	10.623	64476966.268534	13	463.3731	1.02678e-04	4.91390e-04
2024/04/28	19:51:14	ok	ok	462.8700	69.345	0.059537	20.22	60.656	10.594	65759810.215732	11	463.3345	1.02028e-04	5.28720e-04
2024/04/28	19:56:14	--	ok	462.7780	69.325	0.059537	20.12	60.804	10.559	66153941.830109	13	463.1610	1.05878e-04	5.21926e-04
2024/04/28	19:56:21	ok	ok	463.0380	69.394	0.059548	20.13	60.775	10.562	72043504.429302	11	463.4886	1.02307e-04	5.35177e-04
2024/04/28	20:01:20	ok	ok	462.9380	69.367	0.059548	20.05	60.896	10.530	64105588.238235	13	463.3846	1.02689e-04	4.81303e-04
2024/04/28	20:06:20	ok	ok	462.8820	69.350	0.059548	20.02	60.758	10.490	64944983.049995	11	463.3448	1.02408e-04	5.43970e-04
2024/04/28	20:11:20	ok	ok	462.8660	69.342	0.059548	20.04	60.670	10.483	64069760.015802	11	463.3219	1.01834e-04	5.39134e-04
2024/04/28	20:16:20	ok	ok	462.8120	69.329	0.059548	20.02	60.647	10.471	63133776.640760	13	463.2821	1.01881e-04	5.12662e-04
2024/04/28	20:21:20	--	ok	462.7600	69.318	0.059548	20.02	60.658	10.473	65267593.596949	13	463.1811	1.03771e-04	5.46725e-04
2024/04/28	20:21:27	ok	ok	463.0500	69.394	0.05956	20.05	60.621	10.483	76066211.707834	12	463.4719	1.03378e-04	5.11464e-04
2024/04/28	20:26:26	ok	ok	462.9540	69.370	0.05956	20.01	60.676	10.468	66440333.614527	11	463.4135	1.01933e-04	5.42494e-04
2024/04/28	20:31:26	ok	ok	462.8980	69.352	0.05956	19.95	60.699	10.434	64571448.086002	13	463.3752	1.01113e-04	5.06505e-04
2024/04/28	20:36:26	ok	ok	462.8640	69.338	0.05956	19.96	60.702	10.445	65720433.312380	13	463.2464	1.05324e-04	5.19629e-04
2024/04/28	20:41:26	ok	ok	462.8300	69.330	0.05956	19.96	60.661	10.437	65560484.905888	11	463.2823	1.02214e-04	5.23607e-04
2024/04/28	20:46:26	--	ok	462.7820	69.320	0.05956	19.91	60.702	10.410	68119949.441643	13	463.2175	1.02727e-04	5.03048e-04
2024/04/28	20:46:32	ok	ok	463.0320	69.381	0.059571	19.92	60.644	10.409	75151485.218813	13	463.4736	1.03126e-04	4.99225e-04
2024/04/28	20:51:32	ok	ok	462.9480	69.368	0.059571	19.93	60.626	10.414	66917788.597996	13	463.3926	1.02310e-04	4.98258e-04
2024/04/28	20:56:32	ok	ok	462.9060	69.353	0.059571	19.89	60.629	10.388	67795750.264836	12	463.3483	1.02426e-04	5.20228e-04
2024/04/28	21:01:32	ok	ok	462.8580	69.337	0.059571	19.86	60.594	10.366	68196050.165531	13	463.3427	1.01278e-04	5.22681e-04
2024/04/28	21:06:32	ok	ok	462.8240	69.327	0.059571	19.85	60.612	10.359	69302924.627891	13	463.2822	1.02846e-04	4.94020e-04
2024/04/28	21:11:32	--	ok	462.7780	69.313	0.059571	19.84	60.610	10.351	65711434.287722	11	463.2387	1.02177e-04	5.49527e-04
2024/04/28	21:11:39	ok	ok	463.0420	69.387	0.059582	19.86	60.543	10.357	78172016.577581	12	463.4712	1.03319e-04	5.14040e-04
2024/04/28	21:16:38	ok	ok	462.9720	69.372	0.059582	19.84	60.630	10.354	68386592.565091	13	463.4510	1.00794e-04	5.09521e-04
2024/04/28	21:21:38	ok	ok	462.9160	69.353	0.059582	19.82	60.616	10.344	68884609.959790	13	463.3635	1.01983e-04	5.00618e-04
2024/04/28	21:26:38	ok	ok	462.8520	69.336	0.059582	19.71	60.725	10.293	67160290.183419	13	463.3079	1.02339e-04	5.06826e-04
2024/04/28	21:31:38	--	ok	462.7780	69.315	0.059582	19.64	60.826	10.268	67349992.546817	13	463.2230	1.02677e-04	5.03741e-04
2024/04/28	21:31:45	ok	ok	463.0540	69.390	0.059593	19.62	60.731	10.244	76455739.443965	12	463.4727	1.03405e-04	5.05870e-04
2024/04/28	21:36:44	ok	ok	462.9660	69.371	0.059593	19.57	60.784	10.219	67477552.901901	13	463.4290	1.01801e-04	4.91653e-04
2024/04/28	21:41:44	ok	ok	462.8940	69.349	0.059593	19.54	60.729	10.193	67738126.519471	13	463.3808	1.01716e-04	5.02857e-04
2024/04/28	21:46:44	ok	ok	462.8800	69.348	0.059593	19.60	60.647	10.212	68277850.428094	13	463.3294	1.03197e-04	4.94875e-04
2024/04/28	21:51:44	ok	ok	462.8420	69.334	0.059593	19.58	60.615	10.199	64468743.863936	13	463.3208	1.01266e-04	4.90357e-04
2024/04/28	21:56:44	ok	ok	462.8140	69.323	0.059593	19.60	60.607	10.206	67983437.724414	13	463.2609	1.02479e-04	4.97426e-04
2024/04/28	22:01:44	--	ok	462.7860	69.313	0.059593	19.62	60.580	10.219	65141157.183913	12	463.2215	1.02997e-04	5.07098e-04
2024/04/28	22:01:51	ok	ok	463.0480	69.382	0.059604	19.62	60.580	10.219	76266933.983741	13	463.5043	1.02484e-04	4.99437e-04
2024/04/28	22:06:50	ok	ok	462.9560	69.362	0.059604	19.57	60.551	10.180	64704684.463472	13	463.4284	1.02015e-04	4.91646e-04
2024/04/28	22:11:50	ok	ok	462.9060	69.351	0.059604	19.57	60.533	10.177	65221228.590483	12	463.3505	1.03634e-04	5.02128e-04
2024/04/28	22:16:50	ok	ok	462.8920	69.339	0.059604	19.58	60.534	10.185	65371816.822953	13	463.3679	1.01396e-04	5.15546e-04
2024/04/28	22:21:50	ok	ok	462.8540	69.332	0.059604	19.57	60.571	10.184	67209286.701035	12	463.2869	1.03741e-04	5.05730e-04
2024/04/28	22:26:50	ok	ok	462.8260	69.320	0.059604	19.58	60.464	10.174	63244158.372932	13	463.3024	1.01536e-04	4.95072e-04
2024/04/28	22:31:50	--	ok	462.7860	69.311	0.059604	19.55	60.497	10.162	63358461.775354	13	463.2340	1.02565e-04	5.00090e-04
2024/04/28	22:31:57	ok	ok	463.0520	69.379	0.059615	19.60	60.473	10.183	71918429.926829	13	463.5069	1.01775e-04	4.99089e-04
2024/04/28	22:36:56	ok	ok	462.9600	69.366	0.059615	19.54	60.548	10.162	63920472.427865	13	463.4159	1.02559e-04	4.94869e-04
2024/04/28	22:41:56	ok	ok	462.9200	69.350	0.059615	19.54	60.516	10.157	66165871.241385	12	463.3588	1.03254e-04	5.03447e-04
2024/04/28	22:46:56	ok	ok	462.8820	69.337	0.059615	19.51	60.502	10.137	66676927.395977	13	463.3346	1.02694e-04	5.02175e-04
2024/04/28	22:51:56	ok	ok	462.8100	69.319	0.059615	19.38	60.717	10.098	66572898.445243	13	463.2759	1.01863e-04	5.01576e-04
2024/04/28	22:56:56	--	ok	462.7640	69.303	0.059615	19.30	60.703	10.045	64946243.960826	13	463.2189	1.02522e-04	4.99635e-04
2024/04/28	22:57:02	ok	ok	463.0440	69.374	0.059626	19.33	60.740	10.069	73048332.776484	13	463.4729	1.03452e-04	4.95648e-04
2024/04/28	23:02:02	ok	ok	462.9460	69.358	0.059626	19.25	60.670	10.013	61805006.504001	13	463.3990	1.02620e-04	5.11040e-04
2024/04/28	23:07:02	ok	ok	462.9380	69.355	0.059626	19.35	60.580	10.058	61401424.961163	13	463.3650	1.03511e-04	5.05048e-04
2024/04/28	23:12:02	ok	ok	462.9040	69.343	0.059626	19.33	60.569	10.041	65521013.206655	13	463.3577	1.02614e-04	4.92196e-04
2024/04/28	23:17:02	ok	ok	462.8720	69.334	0.059626	19.35	60.529	10.050	62072145.753962	13	463.3295	1.02996e-04	4.99208e-04
2024/04/28	23:22:02	ok	ok	462.8300	69.328	0.059626	19.35	60.479	10.041	64041762.654004	13	463.2921	1.02233e-04	5.02233e-04
2024/04/28	23:27:02	ok	ok	462.8100	69.318	0.059626	19.35	60.479	10.041	62855101.456196	13	463.2564	1.02721e-04	4.89582e-04
2024/04/28	23:32:02	--	ok	462.7800	69.307	0.059626	19.31	60.452	10.012	64616736.573607	13	463.2386	1.01999e-04	4.99327e-04
2024/04/28	23:32:09	ok	ok	463.0340	69.370	0.059637	19.35	60.459	10.038	71450875.867749	12	463.4384	1.03882e-04	5.06102e-04
2024/04/28	23:37:08	ok	ok	462.9480	69.359	0.059637	19.29	60.500	10.004	64719840.167062	12	463.3758	1.03299e-04	5.11684e-04
2024/04/28	23:42:08	ok	ok	462.8980	69.340	0.059637	19.27	60.488	9.993	65384165.872244	12	463.3435	1.03152e-04	5.15152e-04
2024/04/28	23:47:08	ok	ok	462.8580	69.331	0.059637	19.25	60.487	9.983	65224634.796021	13	463.3238	1.02177e-04	5.02657e-04
2024/04/28	23:52:08	ok	ok	462.8260	69.317	0.059637	19.24	60.464	9.971	63938925.774351	13	463.2641	1.03738e-04	5.02640e-04
2024/04/28	23:57:08	--	ok	462.7740	69.303	0.059637	19.15	60.603	9.944	64517108.563057	13	463.2365	1.02039e-04	5.03118e-04
2024/04/28	23:57:15	ok	ok	463.0400	69.372	0.059648	19.14	60.580	9.933	71600815.597290	13	463.4962	1.02167e-04	5.10667e-04
2024/04/29	00:02:14	ok	ok	462.9560	69.356	0.059648	19.10	60.624	9.915	65130965.499221	12	463.3713	1.03669e-04	5.28812e-04
2024/04/29	00:07:14	ok	ok	462.8940	69.342	0.059648	18.99	60.699	9.862	63650796.213527	13	463.3523	1.02203e-04	5.12017e-04
2024/04/29	00:12:14	ok	ok	462.8720	69.330	0.059648	18.97	60.616	9.841	65634586.834752	13	463.3052	1.03178e-04	4.97483e-04
2024/04/29	00:17:14	ok	ok	462.8400	69.327	0.059648	19.03	60.514	9.856	64600424.596281	12	463.2738	1.03654e-04	5.08694e-04
2024/04/29	00:22:14	ok	ok	462.8160	69.315	0.059648	19.01	60.491	9.843	64300465.844945	13	463.2631	1.02408e-04	4.97485e-04
2024/04/29	00:27:14	--	ok	462.7840	69.306	0.059648	19.00	60.510	9.839	64931425.066751	13	463.2396	1.02492e-04	5.02019e-04
2024/04/29	00:27:21	ok	ok	463.0360	69.372	0.059659	19.01	60.432	9.834	71210291.325764	13	463.4776	1.02978e-04	5.02891e-04
2024/04/29	00:32:20	ok	ok	462.9600	69.355	0.059659	19.00	60.468	9.832	62822765.243180	13	463.4435	1.01283e-04	5.19224e-04
2024/04/29	00:37:20	ok	ok	462.9240	69.347	0.059659	18.97	60.487	9.819	63064996.127253	13	463.3941	1.01880e-04	5.03455e-04
2024/04/29	00:42:20	ok	ok	462.8800	69.330	0.059659	18.90	60.484	9.777	62060684.460256	12	463.3354	1.04383e-04	5.31046e-04
2024/04/29	00:47:20	ok	ok	462.8620	69.324	0.059659	18.90	60.505	9.781	61090960.554600	12	463.2976	1.02931e-04	5.15129e-04
2024/04/29	00:52:20	ok	ok	462.8240	69.318	0.059659	18.93	60.488	9.795	64667219.919475	13	463.2881	1.02146e-04	5.15587e-04
2024/04/29	00:57:20	--	ok	462.7700	69.302	0.059659	18.79	60.610	9.733	62404711.628269	13	463.2170	1.02623e-04	4.91613e-04
2024/04/29	00:57:27	ok	ok	463.0340	69.376	0.059671	18.79	60.610	9.733	70513071.930565	13	463.4630	1.04011e-04	4.97653e-04
2024/04/29	01:02:26	ok	ok	462.9480	69.354	0.059671	18.72	60.670	9.701	61670666.297915	13	463.3998	1.02566e-04	5.13834e-04
2024/04/29	01:07:26	ok	ok	462.9100	69.343	0.059671	18.66	60.621	9.662	63872987.858709	13	463.3873	1.01592e-04	5.12777e-04
2024/04/29	01:12:26	ok	ok	462.8680	69.335	0.059671	18.63	60.647	9.650	63339285.346668	12	463.3043	1.05170e-04	5.19338e-04
2024/04/29	01:17:26	ok	ok	462.8640	69.323	0.059671	18.65	60.528	9.639	63814650.074854	12	463.2609	1.06875e-04	5.07637e-04
2024/04/29	01:22:26	ok	ok	462.8220	69.316	0.059671	18.65	60.478	9.631	62649249.563042	13	463.2857	1.02004e-04	5.08463e-04
2024/04/29	01:27:26	ok	ok	462.8040	69.311	0.059671	18.63	60.507	9.628	63667917.398859	13	463.2533	1.02682e-04	5.02541e-04
2024/04/29	01:32:26	--	ok	462.7720	69.301	0.059671	18.66	60.409	9.628	62809274.005608	13	463.2451	1.01609e-04	5.22068e-04
2024/04/29	01:32:32	ok	ok	463.0460	69.375	0.059682	18.66	60.420	9.629	68468565.837285	13	463.4633	1.04093e-04	4.96154e-04
2024/04/29	01:37:32	ok	ok	462.9740	69.355	0.059682	18.63	60.436	9.617	65517221.693508	13	463.4065	1.03533e-04	4.93611e-04
2024/04/29	01:42:32	ok	ok	462.9520	69.349	0.059682	18.63	60.436	9.617	60442855.026909	12	463.3759	1.03910e-04	5.09799e-04
2024/04/29	01:47:32	ok	ok	462.9180	69.345	0.059682	18.62	60.484	9.615	62492549.011329	13	463.3474	1.03844e-04	4.95454e-04
2024/04/29	01:52:32	ok	ok	462.8880	69.334	0.059682	18.62	60.401	9.602	62265502.922094	11	463.2932	1.06573e-04	5.23882e-04
2024/04/29	01:57:32	ok	ok	462.8620	69.323	0.059682	18.59	60.461	9.595	62742226.371855	13	463.3189	1.02078e-04	4.91095e-04
2024/04/29	02:02:32	ok	ok	462.8020	69.307	0.059682	18.46	60.574	9.540	63304962.401701	13	463.2577	1.02257e-04	4.91169e-04
2024/04/29	02:07:32	--	ok	462.7440	69.296	0.059682	18.43	60.598	9.529	62922994.040940	12	463.1793	1.03590e-04	5.09730e-04
2024/04/29	02:07:39	ok	ok	463.0620	69.376	0.059695	18.43	60.507	9.515	68510865.450529	11	463.4561	1.06748e-04	5.07521e-04
2024/04/29	02:12:38	ok	ok	462.9560	69.354	0.059695	18.37	60.560	9.490	60142588.493298	11	463.3602	1.07019e-04	5.19967e-04
2024/04/29	02:17:38	ok	ok	462.9520	69.350	0.059695	18.36	60.456	9.466	62047188.192524	11	463.3471	1.06817e-04	5.25705e-04
2024/04/29	02:22:38	ok	ok	462.9180	69.338	0.059695	18.39	60.391	9.472	60080708.526312	12	463.3632	1.03410e-04	4.89232e-04
2024/04/29	02:27:38	ok	ok	462.9200	69.337	0.059695	18.45	60.409	9.507	59868499.452760	13	463.3748	1.02507e-04	4.99932e-04
2024/04/29	02:32:38	ok	ok	462.8880	69.327	0.059695	18.42	60.395	9.488	61428683.679923	13	463.3590	1.01481e-04	4.94311e-04
2024/04/29	02:37:38	ok	ok	462.8620	69.321	0.059695	18.43	60.388	9.496	60073882.931313	12	463.3007	1.04214e-04	5.08657e-04
2024/04/29	02:42:38	ok	ok	462.8280	69.311	0.059695	18.42	60.323	9.477	61628931.614767	13	463.2725	1.03005e-04	4.87651e-04
2024/04/29	02:47:38	ok	ok	462.8060	69.305	0.059695	18.40	60.342	9.472	61532567.706458	12	463.2310	1.05401e-04	5.16755e-04
2024/04/29	02:52:38	--	ok	462.7860	69.301	0.059695	18.39	60.319	9.461	61749950.834900	13	463.2534	1.01711e-04	5.06082e-04
2024/04/29	02:52:45	ok	ok	463.0400	69.364	0.059706	18.39	60.331	9.463	64620783.596734	13	463.4898	1.02576e-04	4.93806e-04
2024/04/29	02:57:44	ok	ok	462.9760	69.349	0.059706	18.36	60.397	9.457	56475732.087781	13	463.4158	1.04241e-04	4.79136e-04
2024/04/29	03:02:44	ok	ok	462.9280	69.343	0.059706	18.31	60.438	9.432	61178874.621425	13	463.3816	1.03209e-04	4.85556e-04
2024/04/29	03:07:44	ok	ok	462.8700	69.325	0.059706	18.24	60.478	9.399	59166461.534032	12	463.2888	1.04429e-04	5.07846e-04
2024/04/29	03:12:44	ok	ok	462.8460	69.317	0.059706	18.19	60.543	9.386	61130627.767680	12	463.2626	1.04412e-04	4.94894e-04
2024/04/29	03:17:44	ok	ok	462.8080	69.311	0.059706	18.12	60.502	9.339	58044452.940033	13	463.2511	1.03474e-04	4.81148e-04
2024/04/29	03:22:44	--	ok	462.7660	69.297	0.059706	18.09	60.528	9.329	57953481.838479	11	463.1512	1.07971e-04	5.03187e-04
2024/04/29	03:22:51	ok	ok	463.0500	69.372	0.059717	18.11	60.510	9.333	64829243.825620	13	463.4811	1.03926e-04	4.91685e-04
2024/04/29	03:27:50	ok	ok	462.9520	69.348	0.059717	18.07	60.464	9.303	57485626.415131	12	463.3765	1.04439e-04	5.17580e-04
2024/04/29	03:32:50	ok	ok	462.9220	69.343	0.059717	18.04	60.470	9.289	58342719.789882	12	463.3617	1.04073e-04	5.02139e-04
2024/04/29	03:37:50	ok	ok	462.9300	69.344	0.059717	18.12	60.240	9.299	59077426.773028	12	463.3650	1.04431e-04	5.04126e-04
2024/04/29	03:42:50	ok	ok	462.9640	69.351	0.059717	18.33	59.898	9.364	59522695.883499	13	463.4125	1.03459e-04	4.92934e-04
2024/04/29	03:47:50	ok	ok	462.9860	69.354	0.059717	18.46	59.875	9.430	57902798.801858	13	463.4397	1.03123e-04	4.87236e-04
2024/04/29	03:52:50	ok	ok	462.9700	69.348	0.059717	18.52	59.852	9.458	60484278.201382	13	463.4405	1.02601e-04	4.81601e-04
2024/04/29	03:57:50	ok	ok	462.9700	69.340	0.059717	18.53	59.896	9.474	59202026.007688	13	463.4025	1.03378e-04	4.88696e-04
2024/04/29	04:02:50	ok	ok	462.9640	69.340	0.059717	18.59	59.852	9.498	60387571.320136	13	463.4197	1.02733e-04	4.93507e-04
2024/04/29	04:07:50	ok	ok	462.9400	69.331	0.059717	18.60	59.825	9.503	59591775.444638	13	463.4067	1.02622e-04	4.92287e-04
2024/04/29	04:12:50	ok	ok	462.9340	69.330	0.059717	18.60	59.825	9.503	60413724.748999	13	463.4033	1.02004e-04	4.93615e-04
2024/04/29	04:17:50	ok	ok	462.9200	69.325	0.059717	18.62	59.898	9.522	59341737.804149	11	463.3021	1.07120e-04	5.38541e-04
2024/04/29	04:22:50	ok	ok	462.9040	69.324	0.059717	18.66	59.823	9.534	61803157.244755	13	463.3726	1.01961e-04	5.15685e-04
2024/04/29	04:27:50	ok	ok	462.8800	69.321	0.059717	18.65	59.902	9.539	61008256.402393	12	463.3195	1.03348e-04	4.99322e-04
2024/04/29	04:32:50	ok	ok	462.8880	69.321	0.059717	18.72	59.770	9.557	61225171.021202	13	463.3191	1.03200e-04	4.97579e-04
2024/04/29	04:37:50	ok	ok	462.8840	69.316	0.059717	18.80	59.660	9.588	60547654.623159	13	463.3131	1.03457e-04	4.88368e-04
2024/04/29	04:42:50	ok	ok	462.8880	69.318	0.059717	18.90	59.635	9.640	60858548.905874	13	463.3133	1.03993e-04	4.90100e-04
2024/04/29	04:47:50	ok	ok	462.8720	69.314	0.059717	18.94	59.641	9.666	60242969.229156	13	463.3404	1.01448e-04	5.11366e-04
2024/04/29	04:52:50	ok	ok	462.8660	69.312	0.059717	18.96	59.632	9.672	62908241.730549	13	463.3030	1.03377e-04	4.97009e-04
2024/04/29	04:57:50	ok	ok	462.8540	69.304	0.059717	19.00	59.660	9.700	60949446.662167	13	463.3199	1.02168e-04	4.88131e-04
2024/04/29	05:02:50	ok	ok	462.8380	69.301	0.059717	18.99	59.646	9.691	63373503.091174	13	463.2686	1.03631e-04	5.10179e-04
2024/04/29	05:07:50	ok	ok	462.8240	69.296	0.059717	19.01	59.710	9.716	61013589.393216	13	463.2498	1.04117e-04	4.84564e-04
2024/04/29	05:12:50	--	ok	462.7920	69.290	0.059717	18.99	59.706	9.700	61767103.786445	13	463.2426	1.02597e-04	4.90159e-04
2024/04/29	05:12:57	ok	ok	463.0380	69.351	0.059727	19.03	59.622	9.711	67469582.887063	12	463.4764	1.04974e-04	4.99002e-04
2024/04/29	05:17:56	ok	ok	462.9720	69.339	0.059727	19.01	59.681	9.712	63409504.186572	13	463.4142	1.03158e-04	5.11973e-04
2024/04/29	05:22:56	ok	ok	462.9760	69.340	0.059727	19.03	59.692	9.723	62662512.344809	13	463.4363	1.02227e-04	5.13343e-04
2024/04/29	05:27:56	ok	ok	462.9560	69.331	0.059727	19.04	59.736	9.737	62051029.664209	13	463.4111	1.01828e-04	5.03069e-04
2024/04/29	05:32:56	ok	ok	462.8740	69.314	0.059727	18.90	59.818	9.670	63353515.149346	12	463.3112	1.03562e-04	5.12253e-04
2024/04/29	05:37:56	ok	ok	462.8360	69.301	0.059727	18.82	59.884	9.632	62864485.166440	12	463.2833	1.02782e-04	5.01190e-04
2024/04/29	05:42:56	ok	ok	462.8000	69.296	0.059727	18.80	59.925	9.631	61704753.997921	12	463.2552	1.03665e-04	5.10087e-04
2024/04/29	05:47:56	--	ok	462.7960	69.293	0.059727	18.87	59.722	9.639	61284813.575842	13	463.2481	1.02844e-04	5.02042e-04
2024/04/29	05:48:03	ok	ok	463.0280	69.352	0.059737	18.90	59.727	9.655	69575193.240352	12	463.4526	1.03978e-04	5.24856e-04
2024/04/29	05:53:02	ok	ok	462.9840	69.342	0.059737	18.93	59.669	9.662	63028867.740743	13	463.4363	1.02516e-04	5.01076e-04
2024/04/29	05:58:02	ok	ok	462.9800	69.340	0.059737	19.00	59.719	9.710	62375253.988102	13	463.4524	1.01661e-04	5.08808e-04
2024/04/29	06:03:02	ok	ok	462.9560	69.332	0.059737	19.03	59.673	9.720	62185267.623765	13	463.4158	1.03048e-04	4.95575e-04
2024/04/29	06:08:02	ok	ok	462.9460	69.332	0.059737	19.07	59.699	9.748	61261059.175204	13	463.4046	1.02205e-04	4.93401e-04
2024/04/29	06:13:02	ok	ok	462.9300	69.329	0.059737	19.11	59.635	9.761	62830522.073006	13	463.3933	1.02810e-04	5.04654e-04
2024/04/29	06:18:02	ok	ok	462.8960	69.317	0.059737	19.10	59.641	9.754	64754166.894088	13	463.3241	1.03827e-04	5.12851e-04
2024/04/29	06:23:02	ok	ok	462.8700	69.313	0.059737	19.13	59.576	9.760	62166161.397945	13	463.3385	1.02338e-04	5.08624e-04
2024/04/29	06:28:02	ok	ok	462.8760	69.316	0.059737	19.15	59.619	9.783	61556626.254515	13	463.3118	1.02900e-04	4.88321e-04
2024/04/29	06:33:02	ok	ok	462.8440	69.296	0.059737	19.13	59.699	9.780	63196936.197551	13	463.2895	1.03263e-04	5.02939e-04
2024/04/29	06:38:02	ok	ok	462.8280	69.291	0.059737	19.14	59.690	9.787	62709441.336423	13	463.2669	1.02986e-04	5.12391e-04
2024/04/29	06:43:02	ok	ok	462.8160	69.290	0.059737	19.25	59.420	9.807	61732175.446309	13	463.2763	1.02419e-04	4.99818e-04
2024/04/29	06:48:02	ok	ok	462.8280	69.295	0.059737	19.33	59.298	9.830	63013853.208309	13	463.2657	1.03241e-04	5.01039e-04
2024/04/29	06:53:02	ok	ok	462.8100	69.289	0.059737	19.29	59.486	9.836	63101575.920615	13	463.2657	1.01895e-04	5.09559e-04
2024/04/29	06:58:02	--	ok	462.7840	69.279	0.059737	19.25	59.614	9.839	62855070.835555	13	463.2249	1.02863e-04	4.90660e-04
2024/04/29	06:58:09	ok	ok	463.0200	69.346	0.059747	19.29	59.577	9.851	71857420.452644	13	463.4728	1.02669e-04	4.99538e-04
2024/04/29	07:03:08	ok	ok	462.9480	69.326	0.059747	19.24	59.644	9.836	66149526.420769	13	463.4333	1.01649e-04	5.05807e-04
2024/04/29	07:08:08	ok	ok	462.9500	69.328	0.059747	19.29	59.628	9.860	64898958.405635	13	463.4069	1.02075e-04	5.05272e-04
2024/04/29	07:13:08	ok	ok	462.9300	69.325	0.059747	19.30	59.660	9.873	64795222.390416	13	463.3719	1.02599e-04	4.89829e-04
2024/04/29	07:18:08	ok	ok	462.9020	69.315	0.059747	19.31	59.632	9.876	67852835.705233	13	463.3411	1.03066e-04	4.90995e-04
2024/04/29	07:23:08	ok	ok	462.8700	69.313	0.059747	19.33	59.695	9.896	66078876.213476	13	463.3264	1.02492e-04	4.90082e-04
2024/04/29	07:28:08	ok	ok	462.8460	69.303	0.059747	19.33	59.644	9.887	66153033.700750	13	463.3047	1.01932e-04	5.03519e-04
2024/04/29	07:33:08	ok	ok	462.8360	69.295	0.059747	19.34	59.617	9.890	65597344.448120	13	463.2717	1.03565e-04	4.96141e-04
2024/04/29	07:38:08	ok	ok	462.8220	69.293	0.059747	19.35	59.669	9.907	65677181.158235	13	463.2758	1.02006e-04	5.01957e-04
2024/04/29	07:43:08	ok	ok	462.8020	69.283	0.059747	19.40	59.686	9.935	65322007.256148	13	463.2740	1.01546e-04	4.96692e-04
2024/04/29	07:48:08	--	ok	462.7960	69.277	0.059747	19.43	59.678	9.950	65506825.053151	15	463.0394	1.10436e-04	7.43673e-04
2024/04/29	07:48:15	ok	ok	462.9840	69.334	0.059757	19.45	59.641	9.960	71081241.856687	12	463.4191	1.03899e-04	4.80589e-04
2024/04/29	07:53:14	ok	ok	462.9480	69.328	0.059757	19.43	59.669	9.949	68142124.764960	13	463.4053	1.02509e-04	5.00089e-04
2024/04/29	07:58:14	ok	ok	462.9260	69.319	0.059757	19.45	59.654	9.962	65925775.460911	13	463.3679	1.02547e-04	4.84359e-04
2024/04/29	08:03:14	ok	ok	462.9120	69.315	0.059757	19.51	59.599	9.986	65424926.666911	13	463.3623	1.02788e-04	4.81824e-04
2024/04/29	08:08:14	ok	ok	462.8960	69.313	0.059757	19.54	59.635	10.009	66993491.496284	13	463.3597	1.02112e-04	5.04791e-04
2024/04/29	08:13:14	ok	ok	462.8580	69.300	0.059757	19.54	59.654	10.012	66881393.939181	13	463.3215	1.02214e-04	4.82244e-04
2024/04/29	08:18:14	ok	ok	462.8400	69.299	0.059757	19.57	59.690	10.035	65597154.072497	13	463.2800	1.03362e-04	4.84913e-04
2024/04/29	08:23:14	ok	ok	462.8420	69.297	0.059757	19.61	59.632	10.049	63911062.958052	13	463.3011	1.01850e-04	4.93254e-04
2024/04/29	08:28:14	ok	ok	462.8360	69.295	0.059757	19.69	59.596	10.094	67074473.814679	13	463.3026	1.01395e-04	4.96073e-04
2024/04/29	08:33:14	ok	ok	462.8160	69.289	0.059757	19.71	59.628	10.107	67292860.979674	13	463.2842	1.01913e-04	4.93765e-04
2024/04/29	08:38:14	ok	ok	462.8060	69.285	0.059757	19.75	59.605	10.128	67527907.783786	13	463.2474	1.02509e-04	4.98304e-04
2024/04/29	08:43:14	--	ok	462.7860	69.279	0.059757	19.82	59.530	10.158	65911313.572066	13	463.2438	1.01887e-04	4.93394e-04
2024/04/29	08:43:21	ok	ok	463.0360	69.342	0.059767	19.84	59.554	10.171	78140374.743197	13	463.4894	1.01543e-04	4.77334e-04
2024/04/29	08:48:20	ok	ok	462.9940	69.335	0.059767	19.88	59.571	10.199	67048701.239217	13	463.4416	1.02423e-04	4.91364e-04
2024/04/29	08:53:20	ok	ok	462.9840	69.336	0.059767	19.93	59.559	10.230	67477666.412438	13	463.4281	1.02261e-04	4.92873e-04
2024/04/29	08:58:20	ok	ok	462.9740	69.329	0.059767	19.99	59.503	10.256	67382194.275678	13	463.4284	1.02143e-04	4.91396e-04
2024/04/29	09:03:20	ok	ok	462.9580	69.325	0.059767	20.05	59.541	10.296	66845500.736750	13	463.3848	1.02880e-04	4.90850e-04
2024/04/29	09:08:20	ok	ok	462.9460	69.315	0.059767	20.13	59.512	10.343	66095316.086483	13	463.4027	1.01546e-04	4.98953e-04
2024/04/29	09:13:20	ok	ok	462.9420	69.313	0.059767	20.21	59.435	10.373	66600115.883398	13	463.3678	1.02834e-04	4.91892e-04
2024/04/29	09:18:20	ok	ok	462.9160	69.311	0.059767	20.23	59.503	10.401	68679594.617793	13	463.3391	1.03172e-04	4.88887e-04
2024/04/29	09:23:20	ok	ok	462.9100	69.309	0.059767	20.28	59.518	10.429	66198726.374497	13	463.3553	1.01937e-04	4.88987e-04
2024/04/29	09:28:20	ok	ok	462.9200	69.312	0.059767	20.42	59.500	10.513	67824461.235502	12	463.3370	1.02640e-04	5.11115e-04
2024/04/29	09:33:20	ok	ok	462.8960	69.300	0.059767	20.44	59.495	10.528	67673089.575055	12	463.3196	1.05033e-04	5.09092e-04
2024/04/29	09:38:20	ok	ok	462.8720	69.299	0.059767	20.52	59.486	10.571	66811481.804545	13	463.3198	1.01714e-04	5.03914e-04
2024/04/29	09:43:20	ok	ok	462.8600	69.291	0.059767	20.58	59.472	10.605	69329225.038455	13	463.3150	1.01987e-04	5.01802e-04
2024/04/29	09:48:20	ok	ok	462.8500	69.286	0.059767	20.63	59.472	10.639	68195645.255775	12	463.2855	1.03920e-04	5.27388e-04
2024/04/29	09:53:20	ok	ok	462.8260	69.284	0.059767	20.70	59.504	10.690	68290065.426587	13	463.2547	1.02777e-04	5.07417e-04
2024/04/29	09:58:20	ok	ok	462.8220	69.280	0.059767	20.79	59.486	10.738	68763844.078197	13	463.2491	1.02413e-04	5.08902e-04
2024/04/29	10:03:20	--	ok	462.7960	69.273	0.059767	20.83	59.527	10.772	69195986.227934	12	463.2225	1.04669e-04	5.17038e-04
2024/04/29	10:03:27	ok	ok	463.0260	69.336	0.059778	20.84	59.518	10.779	76226320.429429	11	463.4632	1.02211e-04	5.32381e-04
2024/04/29	10:08:26	ok	ok	462.9860	69.328	0.059778	20.93	59.512	10.831	68155727.893403	15	463.2460	1.08282e-04	7.79691e-04
2024/04/29	10:13:26	ok	ok	462.9720	69.323	0.059778	21.00	59.522	10.879	68842940.100869	14	463.1931	1.13358e-04	8.16124e-04
2024/04/29	10:18:26	ok	ok	462.9560	69.315	0.059778	21.06	59.467	10.904	69397454.722867	12	463.3614	1.04662e-04	5.11930e-04
2024/04/29	10:23:26	ok	ok	462.9380	69.306	0.059778	21.16	59.452	10.966	68054462.082210	13	463.3922	1.01199e-04	5.02356e-04
2024/04/29	10:28:26	ok	ok	462.9100	69.307	0.059778	21.23	59.573	11.032	69301479.184940	12	463.3324	1.03864e-04	5.07861e-04
2024/04/29	10:33:26	ok	ok	462.8960	69.298	0.059778	21.28	59.530	11.060	69884114.744371	13	463.3240	1.02298e-04	4.91617e-04
2024/04/29	10:38:26	ok	ok	462.8680	69.289	0.059778	21.37	59.512	11.111	69252703.566835	10	463.2678	1.05202e-04	5.56209e-04
2024/04/29	10:43:26	ok	ok	462.8540	69.285	0.059778	21.47	59.550	11.182	69426804.886972	12	463.2819	1.03759e-04	5.11175e-04
2024/04/29	10:48:26	ok	ok	462.8260	69.279	0.059778	21.52	59.507	11.210	69854756.126422	12	463.2530	1.04317e-04	5.18866e-04
2024/04/29	10:53:26	ok	ok	462.8120	69.277	0.059778	21.58	59.504	11.248	71326417.997206	12	463.1695	1.07956e-04	5.50394e-04
2024/04/29	10:58:26	--	ok	462.7900	69.267	0.059778	21.65	59.582	11.310	71218298.551439	11	463.2106	1.02555e-04	5.19602e-04
2024/04/29	10:58:32	ok	ok	463.0140	69.332	0.059788	21.67	59.585	11.319	82037046.222866	12	463.4174	1.05043e-04	5.00199e-04
2024/04/29	11:03:32	ok	ok	462.9660	69.317	0.059788	21.78	59.516	11.379	74555494.636393	12	463.3820	1.04675e-04	4.85221e-04
2024/04/29	11:08:32	ok	ok	462.9460	69.315	0.059788	21.85	59.562	11.435	74355140.709946	10	463.3653	1.04418e-04	5.49489e-04
2024/04/29	11:13:32	ok	ok	462.9260	69.308	0.059788	21.96	59.548	11.507	70858225.563392	10	463.3223	1.05090e-04	5.48825e-04
2024/04/29	11:18:32	ok	ok	462.8920	69.295	0.059788	22.04	59.614	11.568	75731171.793511	13	463.3417	1.01479e-04	4.85183e-04
2024/04/29	11:23:32	ok	ok	462.8480	69.286	0.059788	22.06	59.608	11.584	74535880.307226	13	463.3081	1.00591e-04	4.95924e-04
2024/04/29	11:28:32	ok	ok	462.8260	69.281	0.059788	22.21	59.590	11.677	74119190.191766	13	463.2571	1.02048e-04	4.91925e-04
2024/04/29	11:33:32	--	ok	462.7780	69.267	0.059788	22.22	59.690	11.706	72746219.011921	13	463.2366	1.00706e-04	4.67715e-04
2024/04/29	11:33:39	ok	ok	463.0300	69.335	0.059799	22.26	59.677	11.732	83638347.790275	12	463.4518	1.04518e-04	4.79332e-04
2024/04/29	11:38:38	ok	ok	462.8920	69.296	0.059799	22.05	60.168	11.684	71690780.462167	13	463.3151	1.02120e-04	4.84765e-04
2024/04/29	11:43:38	ok	ok	462.8060	69.270	0.059799	21.94	60.301	11.634	70781836.486929	13	463.2279	1.01963e-04	4.86526e-04
2024/04/29	11:48:38	--	ok	462.7460	69.255	0.059799	21.94	60.374	11.649	69889287.952034	12	463.1691	1.03316e-04	5.07429e-04
2024/04/29	11:48:45	ok	ok	463.0280	69.337	0.059812	21.92	60.331	11.630	82022762.854537	12	463.4442	1.04080e-04	4.93029e-04
2024/04/29	11:53:44	ok	ok	462.9200	69.319	0.059812	21.92	60.372	11.638	72018468.859862	12	463.3426	1.03972e-04	4.86609e-04
2024/04/29	11:58:44	ok	ok	462.8580	69.299	0.059812	21.92	60.423	11.647	71954698.385783	13	463.3008	1.01580e-04	4.97602e-04
2024/04/29	12:03:44	ok	ok	462.8060	69.285	0.059812	21.95	60.386	11.660	69560603.129796	12	463.2406	1.03584e-04	5.10277e-04
2024/04/29	12:08:44	--	ok	462.7620	69.273	0.059812	21.96	60.388	11.669	71081441.979811	13	463.1950	1.01562e-04	4.76046e-04
2024/04/29	12:08:51	ok	ok	463.0320	69.346	0.059825	22.01	60.354	11.691	74688219.895634	12	463.4659	1.03943e-04	5.09441e-04
2024/04/29	12:13:50	ok	ok	462.9560	69.323	0.059825	22.04	60.400	11.720	71642394.832586	12	463.3580	1.04884e-04	4.87442e-04
2024/04/29	12:18:50	ok	ok	462.9040	69.304	0.059825	22.09	60.410	11.762	72754414.066793	11	463.3451	1.01608e-04	5.22067e-04
2024/04/29	12:23:50	ok	ok	462.8720	69.300	0.059825	22.09	60.369	11.754	71106415.926564	11	463.2948	1.01393e-04	5.27736e-04
2024/04/29	12:28:50	ok	ok	462.8000	69.270	0.059825	22.14	60.377	11.784	71956621.680540	13	463.2607	1.00416e-04	5.02430e-04
2024/04/29	12:33:50	--	ok	462.7520	69.261	0.059825	22.16	60.433	11.813	70827320.050227	12	463.1402	1.05064e-04	5.25736e-04
2024/04/29	12:33:57	ok	ok	463.0220	69.337	0.059837	22.19	60.406	11.828	75053156.711789	13	463.4171	1.03577e-04	5.08906e-04
2024/04/29	12:38:56	ok	ok	462.8260	69.286	0.059837	21.88	61.129	11.754	71719557.373425	13	463.2245	1.02850e-04	5.17259e-04
2024/04/29	12:43:56	--	ok	462.6660	69.248	0.059837	21.54	61.559	11.608	74124326.289844	12	463.0926	1.03147e-04	5.06007e-04
2024/04/29	12:44:03	ok	ok	463.0300	69.345	0.059854	21.57	61.564	11.627	82744517.640875	12	463.4621	1.02652e-04	5.01616e-04
2024/04/29	12:49:02	ok	ok	462.8760	69.312	0.059854	21.37	61.701	11.520	73667935.031849	11	463.3243	1.00867e-04	5.23065e-04
2024/04/29	12:54:02	--	ok	462.7760	69.289	0.059854	21.27	61.778	11.469	73852167.267494	12	463.1784	1.05396e-04	5.13846e-04
2024/04/29	12:54:08	ok	ok	463.0300	69.353	0.059865	21.27	61.778	11.469	80418266.223299	12	463.4670	1.01667e-04	5.04463e-04
2024/04/29	12:59:08	ok	ok	462.9060	69.323	0.059865	21.16	61.839	11.406	72894351.432733	13	463.3704	1.00237e-04	5.27030e-04
2024/04/29	13:04:08	ok	ok	462.8400	69.309	0.059865	21.09	61.855	11.361	73245120.365225	13	463.2860	1.01147e-04	5.01144e-04
2024/04/29	13:09:08	--	ok	462.7540	69.289	0.059865	21.06	61.862	11.343	74172465.210474	13	463.1800	1.02069e-04	4.87476e-04
2024/04/29	13:09:15	ok	ok	463.0200	69.362	0.059877	21.09	61.805	11.352	82895455.568336	13	463.4978	1.00556e-04	5.00953e-04
2024/04/29	13:14:14	ok	ok	462.9180	69.338	0.059877	21.01	61.874	11.317	72761558.702206	13	463.3816	1.00856e-04	4.91327e-04
2024/04/29	13:19:14	ok	ok	462.8540	69.320	0.059877	21.00	61.842	11.303	77036117.371839	12	463.2565	1.05523e-04	4.95245e-04
2024/04/29	13:24:14	ok	ok	462.8040	69.302	0.059877	21.00	61.860	11.306	73455537.539384	12	463.2019	1.05691e-04	5.13158e-04
2024/04/29	13:29:14	--	ok	462.7420	69.291	0.059877	21.01	61.814	11.306	74596136.877013	12	463.1525	1.05824e-04	4.97126e-04
2024/04/29	13:29:21	ok	ok	463.0420	69.366	0.059891	21.01	61.823	11.308	86927671.164894	11	463.4393	1.05629e-04	5.27510e-04
2024/04/29	13:34:20	ok	ok	462.9600	69.347	0.059891	21.01	61.814	11.306	73727236.431688	13	463.4139	1.01314e-04	5.02704e-04
2024/04/29	13:39:20	ok	ok	462.9040	69.335	0.059891	21.06	61.862	11.343	75181580.011855	13	463.3536	1.01437e-04	4.91400e-04
2024/04/29	13:44:20	ok	ok	462.8560	69.318	0.059891	21.06	61.801	11.332	75104695.558219	13	463.3247	1.00592e-04	4.89651e-04
2024/04/29	13:49:20	ok	ok	462.8080	69.307	0.059891	21.07	61.811	11.343	75948277.706443	13	463.2558	1.01029e-04	4.92659e-04
2024/04/29	13:54:20	--	ok	462.7620	69.293	0.059891	21.09	61.764	11.344	74505689.218863	13	463.2387	1.00201e-04	5.25042e-04
2024/04/29	13:54:27	ok	ok	463.0200	69.364	0.059903	21.13	61.782	11.376	83837912.317731	12	463.4606	1.03590e-04	5.04710e-04
2024/04/29	13:59:26	ok	ok	462.9440	69.347	0.059903	21.13	61.770	11.374	76868371.564266	11	463.3942	1.01558e-04	5.33634e-04
2024/04/29	14:04:26	ok	ok	462.9080	69.332	0.059903	21.16	61.788	11.396	76608825.397673	12	463.3286	1.04565e-04	5.02487e-04
2024/04/29	14:09:26	ok	ok	462.8680	69.320	0.059903	21.18	61.802	11.417	77802203.304974	12	463.3025	1.03241e-04	5.05602e-04
2024/04/29	14:14:26	ok	ok	462.8240	69.310	0.059903	21.21	61.778	11.432	77050755.829426	10	463.2356	1.04491e-04	5.28541e-04
2024/04/29	14:19:26	--	ok	462.7780	69.296	0.059903	21.24	61.833	11.461	74221934.987158	11	463.2225	1.01168e-04	5.30813e-04
2024/04/29	14:19:33	ok	ok	463.0140	69.358	0.059914	21.26	61.765	11.458	82709265.105264	12	463.3685	1.07730e-04	5.54748e-04
2024/04/29	14:24:32	ok	ok	462.9420	69.345	0.059914	21.26	61.834	11.470	75150769.479569	12	463.3805	1.03050e-04	5.11930e-04
2024/04/29	14:29:32	ok	ok	462.8960	69.325	0.059914	21.27	61.837	11.480	75430585.207951	12	463.3217	1.03960e-04	5.09850e-04
2024/04/29	14:34:32	ok	ok	462.8560	69.314	0.059914	21.28	61.810	11.484	75280269.619061	11	463.2340	1.06071e-04	5.10888e-04
2024/04/29	14:39:32	--	ok	462.7960	69.302	0.059914	21.33	61.839	11.517	75687874.862325	12	463.2411	1.02548e-04	5.16362e-04
2024/04/29	14:39:39	ok	ok	463.0220	69.362	0.059924	21.33	61.828	11.515	80012148.101122	11	463.4509	1.02341e-04	5.14269e-04
2024/04/29	14:44:38	ok	ok	462.9500	69.345	0.059924	21.36	61.802	11.530	75140104.101143	12	463.3083	1.07755e-04	5.52177e-04
2024/04/29	14:49:38	ok	ok	462.9100	69.336	0.059924	21.37	61.866	11.551	74825455.719862	11	463.2255	1.09183e-04	5.54606e-04
2024/04/29	14:54:38	ok	ok	462.8580	69.320	0.059924	21.38	61.869	11.560	74914115.887155	11	463.2822	1.01537e-04	5.18799e-04
2024/04/29	14:59:38	ok	ok	462.8140	69.302	0.059924	21.48	61.888	11.630	75406483.215462	12	463.1462	1.08370e-04	5.29959e-04
2024/04/29	15:04:38	--	ok	462.7620	69.288	0.059924	21.45	61.862	11.607	76654852.880309	12	463.1230	1.06628e-04	5.30341e-04
2024/04/29	15:04:45	ok	ok	463.0080	69.356	0.059936	21.44	61.880	11.602	84163292.365837	12	463.3644	1.07735e-04	5.39094e-04
2024/04/29	15:09:44	ok	ok	462.9340	69.339	0.059936	21.50	61.910	11.645	75765563.669321	11	463.3878	1.00920e-04	5.46647e-04
2024/04/29	15:14:44	ok	ok	462.8820	69.326	0.059936	21.52	61.894	11.660	76388468.283330	10	463.2859	1.04789e-04	5.31515e-04
2024/04/29	15:19:44	ok	ok	462.8380	69.309	0.059936	21.54	61.907	11.673	78680284.667982	12	463.2037	1.06699e-04	5.26175e-04
2024/04/29	15:24:44	--	ok	462.7800	69.293	0.059936	21.55	61.961	11.693	78989706.765320	13	463.1492	1.04485e-04	4.92568e-04
2024/04/29	15:24:51	ok	ok	463.0120	69.363	0.059947	21.55	61.930	11.687	82376189.389720	10	463.4180	1.05602e-04	5.28137e-04
2024/04/29	15:29:50	ok	ok	462.9500	69.344	0.059947	21.58	61.976	11.715	75436251.279101	10	463.3633	1.04738e-04	5.61577e-04
2024/04/29	15:34:50	ok	ok	462.8900	69.325	0.059947	21.60	61.967	11.724	78455740.561152	12	463.2672	1.06160e-04	5.27726e-04
2024/04/29	15:39:50	ok	ok	462.8400	69.313	0.059947	21.62	61.993	11.747	78610021.595996	12	463.1910	1.07645e-04	5.35668e-04
2024/04/29	15:44:50	--	ok	462.7880	69.301	0.059947	21.64	61.956	11.751	77848885.123228	12	463.1650	1.06466e-04	5.35775e-04
2024/04/29	15:44:57	ok	ok	463.0060	69.364	0.059958	21.65	61.979	11.765	85562828.239138	10	463.4397	1.04771e-04	5.38423e-04
2024/04/29	15:49:56	ok	ok	462.9480	69.344	0.059958	21.64	62.026	11.765	79688122.570720	10	463.3568	1.04612e-04	5.42246e-04
2024/04/29	15:54:56	ok	ok	462.8880	69.329	0.059958	21.64	62.058	11.771	77641697.869402	13	463.2896	1.03186e-04	5.08950e-04
2024/04/29	15:59:56	ok	ok	462.8320	69.313	0.059958	21.67	62.094	11.796	80122291.144886	10	463.2422	1.04705e-04	5.30710e-04
2024/04/29	16:04:56	--	ok	462.7820	69.292	0.059958	21.70	62.098	11.816	78556138.047353	13	463.1646	1.03546e-04	5.16316e-04
2024/04/29	16:05:03	ok	ok	463.0200	69.361	0.059969	21.70	62.068	11.811	85289718.265249	10	463.4200	1.05578e-04	5.38436e-04
2024/04/29	16:10:02	ok	ok	462.9500	69.344	0.059969	21.72	62.054	11.826	79543892.426913	11	463.3908	1.01247e-04	5.15453e-04
2024/04/29	16:15:02	ok	ok	462.8940	69.322	0.059969	21.72	62.043	11.824	80570685.575985	12	463.2738	1.05432e-04	5.40143e-04
2024/04/29	16:20:02	ok	ok	462.8380	69.308	0.059969	21.72	62.075	11.830	79935560.271445	12	463.2025	1.06645e-04	5.19478e-04
2024/04/29	16:25:02	--	ok	462.7820	69.293	0.059969	21.72	62.113	11.838	80306110.844855	12	463.1508	1.06716e-04	5.36002e-04
2024/04/29	16:25:09	ok	ok	463.0160	69.356	0.05998	21.71	62.071	11.820	85331279.337874	10	463.4196	1.04524e-04	5.34577e-04
2024/04/29	16:30:08	ok	ok	462.9340	69.340	0.05998	21.77	62.090	11.862	77504894.528705	12	463.2977	1.06995e-04	5.40505e-04
2024/04/29	16:35:08	ok	ok	462.8880	69.322	0.05998	21.75	62.089	11.853	79203659.436432	11	463.3220	1.01632e-04	5.18312e-04
2024/04/29	16:40:08	ok	ok	462.8360	69.302	0.05998	21.78	62.104	11.874	81042756.236697	12	463.1958	1.06908e-04	5.33884e-04
2024/04/29	16:45:08	--	ok	462.7860	69.289	0.05998	21.80	62.086	11.882	81455779.527349	10	463.1962	1.04362e-04	5.32260e-04
2024/04/29	16:45:15	ok	ok	463.0240	69.355	0.059991	21.80	62.095	11.883	87304551.459009	12	463.4606	1.02903e-04	5.04335e-04
2024/04/29	16:50:14	ok	ok	462.9240	69.331	0.059991	21.78	62.113	11.876	78606618.541703	12	463.2693	1.07595e-04	5.16367e-04
2024/04/29	16:55:14	ok	ok	462.8560	69.310	0.059991	21.78	62.145	11.882	78080157.121433	13	463.2396	1.03521e-04	5.25457e-04
2024/04/29	17:00:14	--	ok	462.7980	69.293	0.059991	21.78	62.176	11.888	78004486.286282	11	463.2333	1.01338e-04	5.14745e-04
2024/04/29	17:00:21	ok	ok	463.0200	69.358	0.060002	21.80	62.177	11.899	86901521.895017	10	463.4064	1.06301e-04	5.19967e-04
2024/04/29	17:05:20	ok	ok	462.9340	69.342	0.060002	21.78	62.205	11.893	80398366.044511	11	463.3853	1.00865e-04	5.36420e-04
2024/04/29	17:10:20	ok	ok	462.8660	69.315	0.060002	21.80	62.190	11.901	83099164.638603	13	463.2477	1.04094e-04	5.19620e-04
2024/04/29	17:15:20	ok	ok	462.8140	69.302	0.060002	21.80	62.148	11.894	81734683.656303	12	463.1500	1.07828e-04	5.35818e-04
2024/04/29	17:20:20	--	ok	462.7380	69.280	0.060002	21.75	62.242	11.882	81298172.374014	11	463.1924	1.00928e-04	5.22354e-04
2024/04/29	17:20:27	ok	ok	463.0280	69.358	0.060015	21.75	62.242	11.882	87303243.427046	12	463.4574	1.03758e-04	4.86898e-04
2024/04/29	17:25:26	ok	ok	462.9440	69.331	0.060015	21.75	62.242	11.882	78184093.115553	11	463.3783	1.01678e-04	5.32204e-04
2024/04/29	17:30:26	ok	ok	462.8800	69.320	0.060015	21.77	62.235	11.890	76206440.470675	11	463.3170	1.01439e-04	5.14492e-04
2024/04/29	17:35:26	ok	ok	462.8300	69.295	0.060015	21.75	62.251	11.884	76128476.527926	11	463.2518	1.01771e-04	5.13516e-04
2024/04/29	17:40:26	--	ok	462.7540	69.278	0.060015	21.74	62.281	11.880	75975939.215622	11	463.1959	1.01296e-04	5.31425e-04
2024/04/29	17:40:32	ok	ok	462.9920	69.352	0.060027	21.77	62.338	11.910	89796053.899261	10	463.4350	1.04118e-04	5.18476e-04
2024/04/29	17:45:32	ok	ok	462.9340	69.333	0.060027	21.75	62.272	11.888	83416566.529630	10	463.3542	1.04613e-04	5.37025e-04
2024/04/29	17:50:32	ok	ok	462.8640	69.313	0.060027	21.75	62.324	11.898	83771831.644050	11	463.3168	1.01057e-04	5.07054e-04
2024/04/29	17:55:32	ok	ok	462.8040	69.295	0.060027	21.75	62.365	11.906	82636620.885808	11	463.2430	1.01384e-04	5.33140e-04
2024/04/29	18:00:32	--	ok	462.7360	69.278	0.060027	21.71	62.356	11.875	82665093.369274	10	463.1552	1.04108e-04	5.35565e-04
2024/04/29	18:00:39	ok	ok	463.0180	69.356	0.060041	21.71	62.368	11.877	87552380.326890	10	463.4282	1.05487e-04	5.14753e-04
2024/04/29	18:05:38	ok	ok	462.9580	69.334	0.060041	21.75	62.324	11.898	82614760.845236	10	463.3728	1.04008e-04	5.21764e-04
2024/04/29	18:10:38	ok	ok	462.8900	69.319	0.060041	21.74	62.351	11.894	83081055.513668	10	463.2776	1.04905e-04	5.19671e-04
2024/04/29	18:15:38	ok	ok	462.8060	69.296	0.060041	21.70	62.354	11.865	81724538.693713	11	463.2439	1.01984e-04	5.28785e-04
2024/04/29	18:20:38	--	ok	462.7380	69.276	0.060041	21.65	62.419	11.848	80364511.687970	11	463.1868	1.00945e-04	5.18719e-04
2024/04/29	18:20:45	ok	ok	463.0200	69.351	0.060054	21.67	62.388	11.851	80566630.748238	11	463.4317	1.02194e-04	5.12875e-04
2024/04/29	18:25:44	ok	ok	462.9400	69.334	0.060054	21.67	62.400	11.854	77404334.291029	13	463.3054	1.04016e-04	5.23651e-04
2024/04/29	18:30:44	ok	ok	462.8620	69.311	0.060054	21.62	62.443	11.833	76689666.732406	13	463.2293	1.03936e-04	5.05537e-04
2024/04/29	18:35:44	ok	ok	462.8020	69.292	0.060054	21.58	62.405	11.796	78734673.430682	12	463.1470	1.07097e-04	5.29015e-04
2024/04/29	18:40:44	--	ok	462.7360	69.271	0.060054	21.55	62.480	11.790	76216672.652132	11	463.1651	1.01231e-04	5.13857e-04
2024/04/29	18:40:50	ok	ok	462.9960	69.349	0.060067	21.55	62.480	11.790	89548742.664848	10	463.3994	1.05655e-04	5.38876e-04
2024/04/29	18:45:50	ok	ok	462.8980	69.325	0.060067	21.52	62.519	11.778	82134782.330968	10	463.3145	1.04758e-04	5.13856e-04
2024/04/29	18:50:50	ok	ok	462.8320	69.305	0.060067	21.50	62.542	11.764	82002271.817699	12	463.2030	1.06996e-04	5.27702e-04
2024/04/29	18:55:50	--	ok	462.7660	69.288	0.060067	21.44	62.502	11.719	82785681.133308	12	463.1552	1.05801e-04	5.36612e-04
2024/04/29	18:55:57	ok	ok	463.0220	69.357	0.060079	21.44	62.524	11.723	83195284.795945	10	463.4065	1.06305e-04	5.23912e-04
2024/04/29	19:00:56	ok	ok	462.9320	69.330	0.060079	21.42	62.519	11.711	81630646.997434	12	463.3413	1.05018e-04	4.96492e-04
2024/04/29	19:05:56	ok	ok	462.8700	69.310	0.060079	21.37	62.510	11.671	79587735.967202	12	463.2914	1.03937e-04	5.08166e-04
2024/04/29	19:10:56	ok	ok	462.8000	69.294	0.060079	21.37	62.539	11.677	81298451.423361	12	463.1381	1.08543e-04	5.21047e-04
2024/04/29	19:15:56	--	ok	462.7200	69.267	0.060079	21.30	62.579	11.637	81309341.368010	12	463.0869	1.06785e-04	5.21285e-04
2024/04/29	19:16:03	ok	ok	463.0380	69.356	0.060093	21.31	62.539	11.639	84101927.192642	11	463.4604	1.02252e-04	5.00071e-04
2024/04/29	19:21:02	ok	ok	462.9340	69.329	0.060093	21.26	62.570	11.607	76187828.554975	12	463.3527	1.04108e-04	4.93545e-04
2024/04/29	19:26:02	ok	ok	462.8660	69.313	0.060093	21.23	62.597	11.592	73379831.761151	10	463.2643	1.05312e-04	5.49520e-04
2024/04/29	19:31:02	ok	ok	462.8020	69.296	0.060093	21.16	62.583	11.543	75721214.813783	11	463.2270	1.01963e-04	5.13221e-04
2024/04/29	19:36:02	--	ok	462.7320	69.272	0.060093	21.13	62.617	11.530	74302570.117755	12	463.0871	1.07325e-04	5.33660e-04
2024/04/29	19:36:08	ok	ok	463.0100	69.355	0.060107	21.13	62.629	11.532	84159133.372765	11	463.4590	1.02003e-04	5.34229e-04
2024/04/29	19:41:08	ok	ok	462.9240	69.329	0.060107	21.04	62.621	11.472	77229796.920890	12	463.3414	1.04110e-04	5.01629e-04
2024/04/29	19:46:08	ok	ok	462.8600	69.312	0.060107	21.03	62.640	11.466	77149198.709170	12	463.1881	1.08649e-04	5.36835e-04
2024/04/29	19:51:08	--	ok	462.7840	69.289	0.060107	20.97	62.693	11.439	78180016.069273	12	463.1925	1.04776e-04	4.95280e-04
2024/04/29	19:51:15	ok	ok	463.0180	69.358	0.060118	20.97	62.629	11.427	81746986.940281	13	463.4670	1.01733e-04	4.92862e-04
2024/04/29	19:56:14	ok	ok	462.9200	69.329	0.060118	20.93	62.654	11.403	78598503.221031	13	463.3191	1.03678e-04	5.34161e-04
2024/04/29	20:01:14	ok	ok	462.8460	69.309	0.060118	20.82	62.652	11.329	77585602.815038	13	463.2896	1.01636e-04	5.05889e-04
2024/04/29	20:06:14	--	ok	462.7860	69.291	0.060118	20.79	62.727	11.323	76858104.308728	13	463.2441	1.00786e-04	4.99693e-04
2024/04/29	20:06:21	ok	ok	463.0380	69.363	0.060129	20.79	62.658	11.311	84429532.452483	13	463.4962	1.01271e-04	4.92672e-04
2024/04/29	20:11:20	ok	ok	462.9180	69.328	0.060129	20.70	62.652	11.255	76009406.430511	13	463.3677	1.01842e-04	4.87464e-04
2024/04/29	20:16:20	ok	ok	462.8600	69.315	0.060129	20.66	62.716	11.239	78305597.099301	11	463.3077	1.01839e-04	5.08041e-04
2024/04/29	20:21:20	--	ok	462.7860	69.295	0.060129	20.58	62.721	11.184	77975649.361142	13	463.2374	1.01370e-04	4.93288e-04
2024/04/29	20:21:27	ok	ok	463.0220	69.359	0.06014	20.59	62.722	11.193	81959779.982003	13	463.4699	1.02630e-04	4.79640e-04
2024/04/29	20:26:26	ok	ok	462.9420	69.335	0.06014	20.52	62.762	11.153	76555915.137610	13	463.3734	1.02391e-04	4.84358e-04
2024/04/29	20:31:26	ok	ok	462.8620	69.318	0.06014	20.43	62.817	11.107	76491368.242826	13	463.3038	1.01904e-04	4.76904e-04
2024/04/29	20:36:26	ok	ok	462.8040	69.300	0.06014	20.36	62.753	11.051	75892319.796079	13	463.2379	1.01986e-04	4.94492e-04
2024/04/29	20:41:26	--	ok	462.7320	69.278	0.06014	20.28	62.789	11.003	75310432.837552	13	463.1894	1.01185e-04	5.04279e-04
2024/04/29	20:41:33	ok	ok	463.0260	69.357	0.060153	20.29	62.780	11.010	77884707.178914	13	463.4525	1.02806e-04	4.64992e-04
2024/04/29	20:46:32	ok	ok	462.9380	69.335	0.060153	20.22	62.789	10.967	69677241.473527	13	463.3684	1.02177e-04	4.87494e-04
2024/04/29	20:51:32	ok	ok	462.8640	69.314	0.060153	20.16	62.771	10.928	69732228.646185	13	463.3074	1.01876e-04	4.85804e-04
2024/04/29	20:56:32	ok	ok	462.8080	69.293	0.060153	20.08	62.818	10.882	69634964.009724	13	463.2183	1.02757e-04	4.76871e-04
2024/04/29	21:01:32	--	ok	462.7380	69.283	0.060153	19.96	62.904	10.823	68240885.465141	13	463.1632	1.02088e-04	4.84333e-04
2024/04/29	21:01:39	ok	ok	463.0340	69.359	0.060166	19.99	62.826	10.829	84257749.098119	13	463.4936	1.01692e-04	4.89448e-04
2024/04/29	21:06:38	ok	ok	462.9320	69.332	0.060166	19.88	62.892	10.767	74986866.911891	13	463.3689	1.02427e-04	4.92365e-04
2024/04/29	21:11:38	ok	ok	462.8520	69.307	0.060166	19.78	62.927	10.711	76938642.519658	13	463.2822	1.02694e-04	4.89312e-04
2024/04/29	21:16:38	--	ok	462.7900	69.289	0.060166	19.69	62.933	10.659	73690415.833752	12	463.1981	1.05130e-04	4.97250e-04
2024/04/29	21:16:45	ok	ok	463.0360	69.360	0.060177	19.71	62.895	10.661	81426689.025649	12	463.4535	1.03427e-04	4.94326e-04
2024/04/29	21:21:44	ok	ok	462.9460	69.339	0.060177	19.65	62.835	10.616	74214803.683180	13	463.3700	1.03562e-04	4.99412e-04
2024/04/29	21:26:44	ok	ok	462.8940	69.323	0.060177	19.62	62.853	10.602	76181161.305278	13	463.3293	1.02584e-04	4.71429e-04
2024/04/29	21:31:44	ok	ok	462.8420	69.305	0.060177	19.57	62.821	10.562	73675804.390383	13	463.2616	1.02703e-04	4.80930e-04
2024/04/29	21:36:44	--	ok	462.7820	69.292	0.060177	19.50	62.821	10.517	73077565.861745	13	463.1894	1.03218e-04	4.83627e-04
2024/04/29	21:36:51	ok	ok	463.0340	69.356	0.060188	19.47	62.849	10.505	82608964.807736	12	463.4607	1.04678e-04	5.06855e-04
2024/04/29	21:41:50	ok	ok	462.9660	69.336	0.060188	19.45	62.835	10.493	75468706.157924	13	463.3882	1.02938e-04	4.76982e-04
2024/04/29	21:46:50	ok	ok	462.9100	69.323	0.060188	19.40	62.795	10.452	73761328.208047	13	463.3351	1.02686e-04	4.80885e-04
2024/04/29	21:51:50	ok	ok	462.8560	69.304	0.060188	19.33	62.837	10.416	72670479.156825	13	463.2571	1.04071e-04	4.76938e-04
2024/04/29	21:56:50	ok	ok	462.8060	69.293	0.060188	19.27	62.768	10.369	73941118.003331	13	463.2283	1.03140e-04	4.78480e-04
2024/04/29	22:01:50	--	ok	462.7480	69.280	0.060188	19.23	62.812	10.350	71830870.013144	12	463.1633	1.03651e-04	4.98128e-04
2024/04/29	22:01:57	ok	ok	463.0460	69.359	0.0602	19.23	62.800	10.348	81437636.781889	12	463.4379	1.05903e-04	5.13529e-04
2024/04/29	22:06:56	ok	ok	462.9680	69.335	0.0602	19.17	62.812	10.316	72320229.612204	12	463.3793	1.03748e-04	5.06959e-04
2024/04/29	22:11:56	ok	ok	462.9120	69.324	0.0602	19.10	62.750	10.262	71680210.818513	13	463.3427	1.02719e-04	5.08924e-04
2024/04/29	22:16:56	ok	ok	462.8700	69.305	0.0602	19.06	62.754	10.237	72635611.379045	13	463.2781	1.03720e-04	4.90336e-04
2024/04/29	22:21:56	ok	ok	462.8300	69.297	0.0602	19.03	62.750	10.221	70126085.315372	13	463.2567	1.02752e-04	4.96885e-04
2024/04/29	22:26:56	--	ok	462.7660	69.278	0.0602	18.93	62.786	10.167	69045506.308376	13	463.2004	1.02596e-04	4.94718e-04
2024/04/29	22:27:02	ok	ok	463.0300	69.353	0.060212	18.93	62.754	10.162	71885230.298124	13	463.4506	1.03240e-04	4.84619e-04
2024/04/29	22:32:02	ok	ok	462.9300	69.327	0.060212	18.82	62.831	10.106	65448658.179907	12	463.3474	1.03294e-04	4.97884e-04
2024/04/29	22:37:02	ok	ok	462.8780	69.315	0.060212	18.72	62.814	10.044	64241475.408534	13	463.3204	1.01705e-04	5.03114e-04
2024/04/29	22:42:02	ok	ok	462.8300	69.297	0.060212	18.66	62.817	10.011	65753772.366159	13	463.2527	1.03257e-04	4.88521e-04
2024/04/29	22:47:02	ok	ok	462.8020	69.293	0.060212	18.66	62.734	9.998	68028877.853732	13	463.2396	1.02249e-04	4.84426e-04
2024/04/29	22:52:02	--	ok	462.7540	69.277	0.060212	18.62	62.699	9.968	64864435.739433	12	463.1359	1.07408e-04	4.97772e-04
2024/04/29	22:52:09	ok	ok	463.0400	69.353	0.060224	18.63	62.690	9.976	74376956.609439	12	463.4317	1.06051e-04	4.93647e-04
2024/04/29	22:57:08	ok	ok	462.9740	69.335	0.060224	18.58	62.670	9.938	67990829.740862	12	463.3880	1.05014e-04	4.99467e-04
2024/04/29	23:02:08	ok	ok	462.9340	69.326	0.060224	18.55	62.708	9.927	64688212.095337	13	463.3623	1.02498e-04	4.75401e-04
2024/04/29	23:07:08	ok	ok	462.8860	69.311	0.060224	18.50	62.702	9.901	63242110.750521	13	463.3010	1.02933e-04	4.94669e-04
2024/04/29	23:12:08	ok	ok	462.8480	69.301	0.060224	18.48	62.676	9.881	62337612.562420	13	463.2748	1.02692e-04	4.99071e-04
2024/04/29	23:17:08	ok	ok	462.8140	69.290	0.060224	18.42	62.667	9.845	64769637.797138	11	463.2015	1.06350e-04	5.15911e-04
2024/04/29	23:22:08	--	ok	462.7680	69.278	0.060224	18.36	62.638	9.808	62820989.699377	13	463.2094	1.01613e-04	5.08981e-04
2024/04/29	23:22:15	ok	ok	463.0200	69.346	0.060236	18.39	62.574	9.815	75634926.994883	12	463.4485	1.04435e-04	5.09857e-04
2024/04/29	23:27:14	ok	ok	462.9500	69.328	0.060236	18.31	62.681	9.782	66296403.849819	11	463.3312	1.07198e-04	5.07299e-04
2024/04/29	23:32:14	ok	ok	462.9180	69.316	0.060236	18.28	62.617	9.757	66604844.496055	13	463.3389	1.03002e-04	4.88432e-04
2024/04/29	23:37:14	ok	ok	462.8820	69.306	0.060236	18.25	62.580	9.734	66721964.126062	12	463.2741	1.06120e-04	5.04877e-04
2024/04/29	23:42:14	ok	ok	462.8360	69.299	0.060236	18.21	62.625	9.716	67041153.319873	12	463.2494	1.05002e-04	5.12814e-04
2024/04/29	23:47:14	--	ok	462.7940	69.288	0.060236	18.15	62.576	9.676	66951350.666037	13	463.2069	1.03701e-04	4.86036e-04
2024/04/29	23:47:21	ok	ok	463.0520	69.352	0.060246	18.19	62.583	9.702	70206157.835642	12	463.4469	1.05300e-04	4.87389e-04
2024/04/29	23:52:20	ok	ok	462.9900	69.336	0.060246	18.14	62.583	9.670	64628574.009666	13	463.4039	1.03382e-04	4.86876e-04
2024/04/29	23:57:20	ok	ok	462.9620	69.324	0.060246	18.12	62.593	9.662	64339759.966107	11	463.3332	1.06387e-04	5.06156e-04
2024/04/30	00:02:20	ok	ok	462.9120	69.312	0.060246	18.07	62.635	9.637	63534435.479088	13	463.3451	1.02996e-04	4.87766e-04
2024/04/30	00:07:20	ok	ok	462.9120	69.318	0.060246	18.11	62.397	9.624	62796927.875889	13	463.3305	1.03402e-04	4.82040e-04
2024/04/30	00:12:20	ok	ok	463.0160	69.342	0.060246	18.50	61.569	9.722	63451524.401660	13	463.4471	1.02506e-04	4.76230e-04
2024/04/30	00:17:20	ok	ok	463.0760	69.354	0.060246	18.83	61.294	9.868	64908954.085331	13	463.5154	1.02098e-04	4.94938e-04
2024/04/30	00:22:20	ok	ok	463.1200	69.364	0.060246	19.06	61.115	9.970	63864973.916935	13	463.5535	1.02392e-04	4.90249e-04
2024/04/30	00:27:20	ok	ok	463.1440	69.364	0.060246	19.21	61.047	10.050	65827476.437406	12	463.5678	1.03330e-04	5.02376e-04
2024/04/30	00:32:20	ok	ok	463.1700	69.368	0.060246	19.33	61.022	10.116	65611680.122713	13	463.6113	1.01941e-04	4.90529e-04
2024/04/30	00:37:20	ok	ok	463.1660	69.363	0.060246	19.40	61.004	10.154	66691556.400948	13	463.6088	1.02355e-04	4.87053e-04
2024/04/30	00:42:20	ok	ok	463.1760	69.362	0.060246	19.50	60.987	10.210	65855568.899654	11	463.5526	1.07512e-04	5.24482e-04
2024/04/30	00:47:20	ok	ok	463.1580	69.359	0.060246	19.57	60.986	10.253	67342126.577510	13	463.5881	1.03011e-04	4.77709e-04
2024/04/30	00:52:20	ok	ok	463.1720	69.362	0.060246	19.60	60.981	10.269	68056842.758475	13	463.6092	1.02249e-04	4.92848e-04
2024/04/30	00:57:20	ok	ok	463.1420	69.351	0.060246	19.64	60.987	10.295	68740161.404151	13	463.5902	1.01791e-04	5.04548e-04
2024/04/30	01:02:20	ok	ok	463.1340	69.338	0.060246	19.65	61.041	10.312	68179271.376637	12	463.5386	1.05298e-04	4.91677e-04
2024/04/30	01:07:20	ok	ok	463.1140	69.343	0.060246	19.68	61.004	10.324	67634137.927085	13	463.5421	1.03494e-04	4.70788e-04
2024/04/30	01:12:20	ok	ok	463.1000	69.330	0.060246	19.68	61.024	10.327	69925695.778239	12	463.4830	1.06304e-04	4.96115e-04
2024/04/30	01:17:20	ok	ok	463.0720	69.326	0.060246	19.75	61.036	10.372	68783482.009958	13	463.5101	1.02469e-04	4.90278e-04
2024/04/30	01:22:20	ok	ok	463.0520	69.317	0.060246	19.72	61.091	10.365	68622488.376356	13	463.4611	1.03622e-04	4.83852e-04
2024/04/30	01:27:20	ok	ok	463.0040	69.304	0.060246	19.67	61.193	10.348	68203663.492751	12	463.4135	1.05280e-04	5.02391e-04
2024/04/30	01:32:20	ok	ok	462.9800	69.303	0.060246	19.62	61.228	10.328	67526915.848562	13	463.4098	1.02272e-04	4.96509e-04
2024/04/30	01:37:20	ok	ok	462.9660	69.300	0.060246	19.69	61.096	10.348	67221391.801023	13	463.3859	1.03377e-04	4.75245e-04
2024/04/30	01:42:20	ok	ok	462.9480	69.288	0.060246	19.71	61.070	10.351	68273567.214333	13	463.3647	1.02778e-04	4.83963e-04
2024/04/30	01:47:20	ok	ok	462.9260	69.282	0.060246	19.71	61.109	10.358	68668331.776627	13	463.3635	1.02206e-04	4.82455e-04
2024/04/30	01:52:20	ok	ok	462.8960	69.279	0.060246	19.72	61.091	10.365	70280931.982301	13	463.3283	1.02418e-04	4.96982e-04
2024/04/30	01:57:20	ok	ok	462.8780	69.273	0.060246	19.71	61.120	10.360	70133987.026097	13	463.3080	1.02468e-04	4.86145e-04
2024/04/30	02:02:20	ok	ok	462.8560	69.262	0.060246	19.74	61.064	10.368	71898200.169008	13	463.2854	1.02445e-04	4.96125e-04
2024/04/30	02:07:20	ok	ok	462.8060	69.249	0.060246	19.68	61.105	10.341	69668055.488516	13	463.2574	1.01683e-04	5.03878e-04
2024/04/30	02:12:20	--	ok	462.7900	69.247	0.060246	19.71	61.077	10.353	69952802.862657	13	463.2251	1.02162e-04	4.92214e-04
2024/04/30	02:12:27	ok	ok	463.0080	69.309	0.060257	19.72	61.123	10.370	74225440.197832	12	463.4485	1.03617e-04	5.08497e-04
2024/04/30	02:17:26	ok	ok	462.9800	69.297	0.060257	19.72	61.132	10.372	70704272.272343	13	463.4167	1.02772e-04	4.78933e-04
2024/04/30	02:22:26	ok	ok	462.9500	69.294	0.060257	19.69	61.160	10.358	70204380.062495	12	463.3530	1.04114e-04	4.91263e-04
2024/04/30	02:27:26	ok	ok	462.9240	69.285	0.060257	19.74	61.093	10.373	72671690.799241	13	463.3567	1.02780e-04	4.74284e-04
2024/04/30	02:32:26	ok	ok	462.8920	69.274	0.060257	19.71	61.141	10.363	69393969.862788	13	463.3206	1.03051e-04	4.84951e-04
2024/04/30	02:37:26	ok	ok	462.8320	69.264	0.060257	19.61	61.288	10.328	68987000.097500	13	463.2572	1.02260e-04	4.77643e-04
2024/04/30	02:42:26	--	ok	462.7740	69.246	0.060257	19.53	61.324	10.284	70785521.892911	13	463.2085	1.02387e-04	4.87998e-04
2024/04/30	02:42:33	ok	ok	463.0540	69.316	0.060268	19.57	61.311	10.308	75288119.049445	11	463.4157	1.07271e-04	5.16878e-04
2024/04/30	02:47:32	ok	ok	462.9720	69.304	0.060268	19.53	61.366	10.291	67839597.023789	13	463.3829	1.03478e-04	4.72492e-04
2024/04/30	02:52:32	ok	ok	462.9620	69.296	0.060268	19.58	61.132	10.286	70049035.302291	12	463.3585	1.05749e-04	5.02270e-04
2024/04/30	02:57:32	ok	ok	462.9340	69.292	0.060268	19.57	61.201	10.289	65778835.125800	13	463.3580	1.02714e-04	4.73713e-04
2024/04/30	03:02:32	ok	ok	462.9000	69.277	0.060268	19.58	61.161	10.291	69432002.953767	12	463.3050	1.05585e-04	5.11255e-04
2024/04/30	03:07:32	ok	ok	462.8820	69.273	0.060268	19.61	61.134	10.302	69249231.596988	13	463.3438	1.01320e-04	5.01624e-04
2024/04/30	03:12:32	ok	ok	462.8600	69.266	0.060268	19.55	61.178	10.276	67753682.007405	13	463.3044	1.01755e-04	4.83160e-04
2024/04/30	03:17:32	ok	ok	462.8280	69.257	0.060268	19.61	61.166	10.308	69756106.110975	13	463.2694	1.02599e-04	4.94864e-04
2024/04/30	03:22:32	--	ok	462.7920	69.243	0.060268	19.57	61.169	10.284	67547967.435684	13	463.2184	1.03044e-04	4.79837e-04
2024/04/30	03:22:38	ok	ok	463.0520	69.317	0.060279	19.61	61.196	10.313	73997198.804526	13	463.4801	1.02600e-04	4.85758e-04
2024/04/30	03:27:38	ok	ok	462.9740	69.293	0.060279	19.57	61.160	10.283	70945711.465526	11	463.3482	1.07233e-04	5.21291e-04
2024/04/30	03:32:38	ok	ok	462.9520	69.288	0.060279	19.55	61.157	10.272	69968547.618227	13	463.3689	1.02619e-04	4.87143e-04
2024/04/30	03:37:38	ok	ok	462.9260	69.277	0.060279	19.54	61.175	10.267	67086314.123116	13	463.3484	1.02882e-04	4.65458e-04
2024/04/30	03:42:38	ok	ok	462.8840	69.266	0.060279	19.50	61.169	10.241	66852647.629203	13	463.2914	1.03425e-04	4.84463e-04
2024/04/30	03:47:38	ok	ok	462.8200	69.253	0.060279	19.37	61.343	10.194	68483340.389886	12	463.2263	1.04918e-04	4.96484e-04
2024/04/30	03:52:38	--	ok	462.7900	69.243	0.060279	19.35	61.340	10.184	68622415.506992	13	463.2069	1.02484e-04	4.92985e-04
2024/04/30	03:52:45	ok	ok	463.0200	69.310	0.060289	19.37	61.353	10.196	70894744.109561	13	463.4669	1.02225e-04	4.89908e-04
2024/04/30	03:57:44	ok	ok	462.9380	69.289	0.060289	19.30	61.353	10.153	65217285.036147	12	463.3198	1.06638e-04	4.88345e-04
2024/04/30	04:02:44	ok	ok	462.8940	69.280	0.060289	19.27	61.370	10.138	66604847.095064	13	463.3198	1.02925e-04	4.87952e-04
2024/04/30	04:07:44	ok	ok	462.8760	69.273	0.060289	19.29	61.311	10.138	66605889.617749	12	463.2986	1.04993e-04	4.94490e-04
2024/04/30	04:12:44	ok	ok	462.8580	69.265	0.060289	19.30	61.160	10.121	66088433.232298	12	463.2768	1.03177e-04	4.93665e-04
2024/04/30	04:17:44	ok	ok	462.8300	69.263	0.060289	19.33	61.196	10.145	66530623.156457	13	463.2542	1.02948e-04	4.91693e-04
2024/04/30	04:22:44	ok	ok	462.8080	69.250	0.060289	19.31	61.202	10.136	66327561.385113	13	463.2488	1.02329e-04	4.79081e-04
2024/04/30	04:27:44	--	ok	462.7880	69.245	0.060289	19.35	61.160	10.154	64973500.397634	13	463.2468	1.02051e-04	4.92230e-04
2024/04/30	04:27:51	ok	ok	463.0340	69.304	0.0603	19.35	61.128	10.149	73867140.840520	12	463.4270	1.06607e-04	4.97841e-04
2024/04/30	04:32:50	ok	ok	462.9680	69.295	0.0603	19.30	61.129	10.116	65877608.464209	13	463.3943	1.02417e-04	4.86866e-04
2024/04/30	04:37:50	ok	ok	462.9320	69.281	0.0603	19.30	61.141	10.118	67414044.151388	13	463.3878	1.01408e-04	5.03184e-04
2024/04/30	04:42:50	ok	ok	462.9240	69.278	0.0603	19.29	61.189	10.118	67689558.310809	13	463.3505	1.02726e-04	4.89757e-04
2024/04/30	04:47:50	ok	ok	462.9000	69.271	0.0603	19.29	61.198	10.119	67296721.146522	13	463.3418	1.02261e-04	5.04775e-04
2024/04/30	04:52:50	ok	ok	462.8440	69.261	0.0603	19.25	61.205	10.102	66081543.083786	13	463.2662	1.03921e-04	4.93170e-04
2024/04/30	04:57:50	ok	ok	462.8200	69.253	0.0603	19.25	61.184	10.098	63405116.442578	13	463.2535	1.02265e-04	5.02269e-04
2024/04/30	05:02:50	--	ok	462.7960	69.247	0.0603	19.24	61.234	10.098	68208357.212845	13	463.1926	1.04146e-04	4.93918e-04
2024/04/30	05:02:57	ok	ok	463.0420	69.300	0.06031	19.25	61.225	10.105	71018825.258211	13	463.4538	1.03329e-04	4.82516e-04
2024/04/30	05:07:56	ok	ok	462.9500	69.281	0.06031	19.11	61.386	10.047	64710582.788822	12	463.3444	1.06021e-04	5.05109e-04
2024/04/30	05:12:56	ok	ok	462.9200	69.273	0.06031	19.09	61.331	10.022	64240409.409662	12	463.3198	1.04004e-04	5.09885e-04
2024/04/30	05:17:56	ok	ok	462.8660	69.266	0.06031	19.01	61.280	9.972	63904303.858726	13	463.2807	1.02672e-04	4.88978e-04
2024/04/30	05:22:56	ok	ok	462.8460	69.260	0.06031	19.07	61.230	9.998	63875825.944028	13	463.2752	1.02341e-04	5.02192e-04
2024/04/30	05:27:56	ok	ok	462.8420	69.260	0.06031	19.11	61.173	10.013	66164003.615318	13	463.2569	1.02969e-04	4.94240e-04
2024/04/30	05:32:56	ok	ok	462.8180	69.252	0.06031	19.11	61.152	10.009	65998469.140948	13	463.2316	1.03333e-04	4.75914e-04
2024/04/30	05:37:56	--	ok	462.7800	69.244	0.06031	19.13	61.105	10.011	63833334.718051	12	463.1831	1.03699e-04	5.06251e-04
2024/04/30	05:38:03	ok	ok	463.0500	69.310	0.060321	19.14	61.128	10.022	67936683.148710	12	463.4448	1.03924e-04	5.02527e-04
2024/04/30	05:43:02	ok	ok	462.9900	69.295	0.060321	19.13	61.074	10.006	65746328.150183	13	463.4387	1.01887e-04	4.83356e-04
2024/04/30	05:48:02	ok	ok	462.9600	69.288	0.060321	19.14	61.097	10.017	65207803.795151	13	463.3824	1.03346e-04	4.86936e-04
2024/04/30	05:53:02	ok	ok	462.9400	69.278	0.060321	19.15	61.100	10.026	65207711.674234	13	463.3857	1.01699e-04	4.92073e-04
2024/04/30	05:58:02	ok	ok	462.9200	69.277	0.060321	19.17	61.082	10.032	63843220.005878	12	463.3416	1.03273e-04	4.89847e-04
2024/04/30	06:03:02	ok	ok	462.9140	69.268	0.060321	19.18	61.042	10.034	63766748.100680	13	463.3486	1.02544e-04	4.90603e-04
2024/04/30	06:08:02	ok	ok	462.8860	69.264	0.060321	19.18	61.064	10.037	63068822.580562	12	463.2862	1.03970e-04	4.92290e-04
2024/04/30	06:13:02	ok	ok	462.8560	69.258	0.060321	19.17	61.061	10.029	64879037.988508	12	463.2847	1.04099e-04	4.93799e-04
2024/04/30	06:18:02	ok	ok	462.8300	69.254	0.060321	19.29	60.826	10.058	67751963.209556	13	463.2454	1.03352e-04	4.79372e-04
2024/04/30	06:23:02	ok	ok	462.8000	69.247	0.060321	19.23	60.887	10.033	64888112.955901	13	463.2463	1.03014e-04	4.80002e-04
2024/04/30	06:28:02	ok	ok	462.8180	69.247	0.060321	19.27	60.862	10.054	63280637.532437	13	463.2446	1.02927e-04	4.74560e-04
2024/04/30	06:33:02	--	ok	462.7980	69.237	0.060321	19.24	60.931	10.048	63768352.700245	12	463.1915	1.03872e-04	4.94348e-04
2024/04/30	06:33:09	ok	ok	463.0200	69.296	0.06033	19.25	60.972	10.063	70631777.566139	12	463.4455	1.04730e-04	5.05905e-04
2024/04/30	06:38:08	ok	ok	462.9660	69.285	0.06033	19.29	60.923	10.074	62113377.294876	13	463.4071	1.02940e-04	4.86646e-04
2024/04/30	06:43:08	ok	ok	462.9540	69.276	0.06033	19.33	60.740	10.069	64986402.567626	13	463.3788	1.02836e-04	4.87219e-04
2024/04/30	06:48:08	ok	ok	462.9480	69.281	0.06033	19.54	60.294	10.120	63312650.778597	13	463.3711	1.03211e-04	4.97239e-04
2024/04/30	06:53:08	ok	ok	462.9240	69.274	0.06033	19.37	60.777	10.100	65579479.826121	13	463.3458	1.03401e-04	4.78564e-04
2024/04/30	06:58:08	ok	ok	462.8940	69.263	0.06033	19.35	60.844	10.102	64430334.490581	13	463.3489	1.01969e-04	4.90836e-04
2024/04/30	07:03:08	ok	ok	462.8780	69.261	0.06033	19.37	60.917	10.124	63773597.053411	13	463.2963	1.03134e-04	4.87318e-04
2024/04/30	07:08:08	ok	ok	462.8660	69.253	0.06033	19.35	60.905	10.112	63149943.649992	12	463.2698	1.03681e-04	5.08093e-04
2024/04/30	07:13:08	ok	ok	462.8340	69.255	0.06033	19.40	60.912	10.139	63757836.085568	13	463.2667	1.02940e-04	4.96765e-04
2024/04/30	07:18:08	ok	ok	462.8200	69.245	0.06033	19.38	60.919	10.132	63201684.746930	13	463.2458	1.02667e-04	4.75090e-04
2024/04/30	07:23:08	--	ok	462.7900	69.243	0.06033	19.40	60.922	10.140	62200759.634053	13	463.2189	1.03060e-04	4.82768e-04
2024/04/30	07:23:15	ok	ok	463.0580	69.300	0.060341	19.41	60.882	10.142	71792819.519175	13	463.4830	1.02670e-04	4.93754e-04
2024/04/30	07:28:14	ok	ok	462.9980	69.289	0.060341	19.41	60.882	10.142	65192755.870624	12	463.4047	1.04027e-04	4.96574e-04
2024/04/30	07:33:14	ok	ok	462.9800	69.289	0.060341	19.47	60.871	10.175	65939386.480339	13	463.4192	1.02697e-04	4.82095e-04
2024/04/30	07:38:14	ok	ok	462.9600	69.282	0.060341	19.48	60.813	10.173	63042329.378748	13	463.3904	1.02544e-04	5.02015e-04
2024/04/30	07:43:14	ok	ok	462.9440	69.274	0.060341	19.50	60.844	10.186	63153555.788542	13	463.3768	1.02223e-04	4.85522e-04
2024/04/30	07:48:14	ok	ok	462.9320	69.264	0.060341	19.55	60.803	10.213	62813683.903238	13	463.3410	1.03212e-04	4.72825e-04
2024/04/30	07:53:14	ok	ok	462.9060	69.263	0.060341	19.57	60.835	10.228	62641031.596736	13	463.3448	1.02060e-04	5.01025e-04
2024/04/30	07:58:14	ok	ok	462.9040	69.261	0.060341	19.60	60.859	10.248	62546157.058530	13	463.3199	1.02972e-04	4.83547e-04
2024/04/30	08:03:14	ok	ok	462.8960	69.261	0.060341	19.67	60.777	10.278	64500167.371936	13	463.3416	1.01695e-04	4.98116e-04
2024/04/30	08:08:14	ok	ok	462.8800	69.255	0.060341	19.67	60.768	10.276	62180083.163017	13	463.3164	1.01882e-04	4.73391e-04
2024/04/30	08:13:14	ok	ok	462.8620	69.250	0.060341	19.72	60.777	10.311	63143685.805979	13	463.2577	1.03866e-04	4.77488e-04
2024/04/30	08:18:14	ok	ok	462.8620	69.251	0.060341	19.78	60.754	10.341	66611333.076657	13	463.2722	1.03005e-04	4.73658e-04
2024/04/30	08:23:14	ok	ok	462.8440	69.248	0.060341	19.81	60.749	10.358	62037350.004436	13	463.2690	1.02822e-04	4.69705e-04
2024/04/30	08:28:14	ok	ok	462.8260	69.242	0.060341	19.86	60.706	10.385	63475281.530108	13	463.2473	1.03045e-04	4.78365e-04
2024/04/30	08:33:14	ok	ok	462.8120	69.235	0.060341	19.89	60.749	10.409	63852769.067394	13	463.2500	1.01994e-04	4.94837e-04
2024/04/30	08:38:14	ok	ok	462.8080	69.233	0.060341	19.95	60.708	10.436	65589034.164426	13	463.2171	1.03188e-04	4.79766e-04
2024/04/30	08:43:14	ok	ok	462.8140	69.231	0.060341	20.05	60.662	10.490	65123618.968506	12	463.2177	1.04909e-04	4.99398e-04
2024/04/30	08:48:14	ok	ok	462.8120	69.236	0.060341	20.11	60.681	10.529	64533702.840618	13	463.2394	1.01524e-04	4.91379e-04
2024/04/30	08:53:14	--	ok	462.7900	69.227	0.060341	20.15	60.676	10.553	64733550.775995	13	463.2522	1.00936e-04	4.93445e-04
2024/04/30	08:53:21	ok	ok	463.0200	69.289	0.060351	20.16	60.647	10.558	70981405.315511	13	463.4485	1.02569e-04	4.59375e-04
2024/04/30	08:58:20	ok	ok	462.9760	69.277	0.060351	20.19	60.684	10.581	66043926.656202	13	463.4176	1.01870e-04	4.80909e-04
2024/04/30	09:03:20	ok	ok	462.9680	69.277	0.060351	20.25	60.690	10.617	65838125.774198	13	463.4111	1.02143e-04	4.91907e-04
2024/04/30	09:08:20	ok	ok	462.9500	69.269	0.060351	20.32	60.681	10.660	66250123.807198	13	463.3761	1.02566e-04	4.80439e-04
2024/04/30	09:13:20	ok	ok	462.9460	69.266	0.060351	20.36	60.708	10.691	65050082.246450	12	463.3553	1.03448e-04	4.87796e-04
2024/04/30	09:18:20	ok	ok	462.9320	69.262	0.060351	20.42	60.699	10.725	65828970.339302	13	463.3850	1.01369e-04	4.96213e-04
2024/04/30	09:23:20	ok	ok	462.9300	69.257	0.060351	20.49	60.690	10.766	64056056.033164	13	463.3735	1.01303e-04	4.78859e-04
2024/04/30	09:28:20	ok	ok	462.8980	69.256	0.060351	20.53	60.667	10.789	65451273.616528	13	463.3393	1.02517e-04	4.75253e-04
2024/04/30	09:33:20	ok	ok	462.8820	69.249	0.060351	20.60	60.711	10.844	65592507.778702	12	463.2757	1.05716e-04	4.87951e-04
2024/04/30	09:38:20	ok	ok	462.8760	69.243	0.060351	20.67	60.661	10.879	65986884.604410	12	463.2740	1.05832e-04	4.81644e-04
2024/04/30	09:43:20	ok	ok	462.8640	69.247	0.060351	20.72	60.699	10.913	63032011.575715	13	463.2794	1.02404e-04	4.68807e-04
2024/04/30	09:48:20	ok	ok	462.8360	69.233	0.060351	20.79	60.703	10.958	67823883.580252	10	463.2371	1.05847e-04	5.34483e-04
2024/04/30	09:53:20	ok	ok	462.8420	69.237	0.060351	20.89	60.679	11.016	64042897.263503	13	463.2789	1.01684e-04	4.83856e-04
2024/04/30	09:58:20	ok	ok	462.8260	69.233	0.060351	20.96	60.642	11.056	64793806.024431	13	463.2876	1.00814e-04	4.88305e-04
2024/04/30	10:03:20	ok	ok	462.8220	69.232	0.060351	21.01	60.693	11.101	66377230.350432	13	463.1613	1.07793e-04	5.51364e-04
2024/04/30	10:08:20	--	ok	462.7920	69.220	0.060351	21.04	60.626	11.106	66453784.069946	14	463.0128	1.13449e-04	7.80740e-04
2024/04/30	10:08:27	ok	ok	463.0480	69.287	0.060361	21.10	60.644	11.149	73495077.629203	13	463.4617	1.02555e-04	4.91581e-04
2024/04/30	10:13:26	ok	ok	463.0040	69.280	0.060361	21.16	60.635	11.184	65052911.297885	12	463.4171	1.03831e-04	5.10691e-04
2024/04/30	10:18:26	ok	ok	462.9780	69.271	0.060361	21.21	60.685	11.229	65596027.671513	12	463.4078	1.03439e-04	4.97349e-04
2024/04/30	10:23:26	ok	ok	462.9660	69.262	0.060361	21.27	60.717	11.272	65011272.826766	12	463.3667	1.04181e-04	4.96823e-04
2024/04/30	10:28:26	ok	ok	462.9400	69.256	0.060361	21.36	60.702	11.325	66431534.399393	12	463.2701	1.07948e-04	5.41325e-04
2024/04/30	10:33:26	ok	ok	462.9240	69.254	0.060361	21.44	60.726	11.386	66485060.852797	12	463.3376	1.03997e-04	4.99059e-04
2024/04/30	10:38:26	ok	ok	462.9000	69.251	0.060361	21.50	60.694	11.416	67332272.634591	13	463.2572	1.06496e-04	5.73439e-04
2024/04/30	10:43:26	ok	ok	462.8900	69.242	0.060361	21.57	60.676	11.459	65600581.169474	12	463.2881	1.04047e-04	5.11056e-04
2024/04/30	10:48:26	ok	ok	462.8780	69.239	0.060361	21.68	60.626	11.526	65430409.054258	12	463.2483	1.05925e-04	5.02079e-04
2024/04/30	10:53:26	ok	ok	462.8700	69.243	0.060361	21.78	60.684	11.602	65900038.541476	12	463.1233	1.11831e-04	5.20662e-04
2024/04/30	10:58:26	ok	ok	462.8480	69.233	0.060361	21.85	60.656	11.646	66339434.778188	13	463.2271	1.03314e-04	5.12001e-04
2024/04/30	11:03:26	ok	ok	462.8320	69.226	0.060361	21.95	60.662	11.713	67064879.803684	13	463.2305	1.02414e-04	4.73658e-04
2024/04/30	11:08:26	ok	ok	462.8120	69.222	0.060361	22.04	60.656	11.770	66960175.934014	12	463.1406	1.07576e-04	5.13719e-04
2024/04/30	11:13:26	--	ok	462.7920	69.215	0.060361	22.15	60.667	11.850	65147135.061234	12	463.1885	1.04254e-04	4.75398e-04
2024/04/30	11:13:33	ok	ok	463.0080	69.277	0.060371	22.14	60.653	11.838	74484149.493071	12	463.4194	1.03362e-04	5.00763e-04
2024/04/30	11:18:32	ok	ok	462.9700	69.266	0.060371	22.25	60.653	11.915	67743751.304905	12	463.3152	1.06830e-04	5.16565e-04
2024/04/30	11:23:32	ok	ok	462.9500	69.257	0.060371	22.34	60.638	11.970	68287917.413252	13	463.3865	1.00088e-04	4.62385e-04
2024/04/30	11:28:32	ok	ok	462.9200	69.250	0.060371	22.42	60.684	12.036	66228242.737277	13	463.2794	1.03321e-04	4.91761e-04
2024/04/30	11:33:32	ok	ok	462.8860	69.239	0.060371	22.50	60.771	12.113	64984886.694567	11	463.2982	1.01013e-04	4.83471e-04
2024/04/30	11:38:32	--	ok	462.7540	69.206	0.060371	22.31	61.308	12.082	66974058.778297	13	463.1056	1.04334e-04	4.98066e-04
2024/04/30	11:38:39	ok	ok	463.0300	69.278	0.060383	22.29	61.294	12.070	75672238.651077	12	463.3476	1.08329e-04	5.10325e-04
2024/04/30	11:43:38	ok	ok	462.8440	69.235	0.060383	21.98	61.833	11.958	72935292.462849	13	463.2578	1.02180e-04	4.71353e-04
2024/04/30	11:48:38	--	ok	462.7420	69.216	0.060383	21.81	62.017	11.878	72899904.347058	13	463.1532	1.01582e-04	4.64710e-04
2024/04/30	11:48:45	ok	ok	463.0440	69.294	0.060396	21.85	62.034	11.910	81877848.367758	12	463.4514	1.04209e-04	4.84689e-04
2024/04/30	11:53:44	ok	ok	462.9260	69.264	0.060396	21.78	62.084	11.870	72490539.687041	12	463.3127	1.04868e-04	4.69464e-04
2024/04/30	11:58:44	ok	ok	462.8640	69.255	0.060396	21.74	62.136	11.853	71458143.660973	11	463.3041	1.00816e-04	5.00700e-04
2024/04/30	12:03:44	ok	ok	462.8020	69.239	0.060396	21.71	62.164	11.838	71688475.546764	12	463.1686	1.05857e-04	4.76388e-04
2024/04/30	12:08:44	--	ok	462.7400	69.221	0.060396	21.71	62.223	11.849	72160969.000444	12	463.0690	1.07881e-04	5.19420e-04
2024/04/30	12:08:51	ok	ok	463.0300	69.301	0.060409	21.71	62.194	11.844	81588409.422823	12	463.3592	1.08013e-04	5.08512e-04
2024/04/30	12:13:50	ok	ok	462.9280	69.276	0.060409	21.70	62.232	11.842	70027368.443654	12	463.2888	1.06731e-04	5.26471e-04
2024/04/30	12:18:50	ok	ok	462.8780	69.262	0.060409	21.72	62.246	11.863	69941470.547126	12	463.2232	1.07934e-04	5.19313e-04
2024/04/30	12:23:50	ok	ok	462.8300	69.251	0.060409	21.75	62.232	11.880	69393753.889980	10	463.2290	1.04130e-04	5.18019e-04
2024/04/30	12:28:50	--	ok	462.7860	69.238	0.060409	21.77	62.255	11.894	68168864.840017	12	463.1362	1.06346e-04	5.12104e-04
2024/04/30	12:28:56	ok	ok	463.0340	69.304	0.06042	21.81	62.254	11.923	80736630.496547	10	463.3911	1.06407e-04	5.07151e-04
2024/04/30	12:33:56	ok	ok	462.9500	69.281	0.06042	21.80	62.292	11.921	68596127.270569	12	463.2755	1.08014e-04	5.10825e-04
2024/04/30	12:38:56	ok	ok	462.8960	69.268	0.06042	21.84	62.319	11.956	70364850.432952	11	463.3154	1.01706e-04	5.09255e-04
2024/04/30	12:43:56	ok	ok	462.8600	69.256	0.06042	21.87	62.292	11.969	68571106.441116	13	463.2330	1.03562e-04	4.96678e-04
2024/04/30	12:48:56	ok	ok	462.8060	69.238	0.06042	21.91	62.301	12.000	69351508.542033	11	463.2197	1.01969e-04	5.05840e-04
2024/04/30	12:53:56	--	ok	462.7560	69.227	0.06042	21.89	62.382	12.006	72289983.746978	11	463.1672	1.02002e-04	4.95861e-04
2024/04/30	12:54:03	ok	ok	463.0200	69.300	0.060432	21.92	62.365	12.022	84094130.855707	14	463.1779	1.15982e-04	7.35917e-04
2024/04/30	12:59:02	ok	ok	462.9520	69.281	0.060432	21.96	62.342	12.047	72042034.555264	12	463.2938	1.07194e-04	5.14321e-04
2024/04/30	13:04:02	ok	ok	462.9000	69.266	0.060432	22.01	62.370	12.082	72028598.276183	12	463.3024	1.04353e-04	4.76088e-04
2024/04/30	13:09:02	--	ok	462.6740	69.211	0.060432	21.50	63.381	11.922	73126722.352990	12	463.0199	1.07334e-04	5.08367e-04
2024/04/30	13:09:09	ok	ok	463.0420	69.311	0.060449	21.51	63.464	11.947	81616119.228051	10	463.3954	1.06815e-04	5.19103e-04
2024/04/30	13:14:08	--	ok	462.7780	69.248	0.060449	21.01	64.034	11.712	69976118.017006	12	463.1310	1.08081e-04	5.16572e-04
2024/04/30	13:14:15	ok	ok	463.0420	69.321	0.06046	21.00	63.999	11.697	78397069.174846	14	463.2100	1.16271e-04	7.82092e-04
2024/04/30	13:19:14	ok	ok	462.8480	69.278	0.06046	20.69	64.247	11.531	67900864.003062	13	463.2745	1.02644e-04	4.81353e-04
2024/04/30	13:24:14	--	ok	462.7220	69.246	0.06046	20.46	64.315	11.392	65171453.351459	13	463.1374	1.03179e-04	4.75091e-04
2024/04/30	13:24:21	ok	ok	463.0300	69.333	0.060474	20.46	64.315	11.392	81585941.181808	12	463.4629	1.04232e-04	4.91201e-04
2024/04/30	13:29:20	ok	ok	462.9020	69.298	0.060474	20.28	64.364	11.279	68529601.129770	12	463.3397	1.02885e-04	4.98027e-04
2024/04/30	13:34:20	--	ok	462.7960	69.273	0.060474	20.12	64.421	11.187	67136043.247935	13	463.2104	1.03093e-04	4.70347e-04
2024/04/30	13:34:27	ok	ok	463.0320	69.338	0.060484	20.13	64.392	11.191	78121168.499350	13	463.4534	1.02726e-04	4.69756e-04
2024/04/30	13:39:26	ok	ok	462.9060	69.310	0.060484	19.99	64.421	11.103	70406164.042169	13	463.3543	1.02132e-04	4.69575e-04
2024/04/30	13:44:26	ok	ok	462.8300	69.286	0.060484	19.92	64.430	11.058	67932682.258500	13	463.2663	1.02674e-04	4.69190e-04
2024/04/30	13:49:26	--	ok	462.7600	69.266	0.060484	19.84	64.428	11.003	66549457.146378	13	463.1904	1.02233e-04	4.88029e-04
2024/04/30	13:49:33	ok	ok	463.0260	69.339	0.060497	19.81	64.433	10.986	78120767.255915	12	463.4425	1.04071e-04	4.96023e-04
2024/04/30	13:54:32	ok	ok	462.9280	69.315	0.060497	19.75	64.443	10.951	65426241.026044	13	463.3696	1.02051e-04	4.78075e-04
2024/04/30	13:59:32	ok	ok	462.8640	69.296	0.060497	19.71	64.475	10.929	64583299.511771	13	463.2744	1.03498e-04	4.83892e-04
2024/04/30	14:04:32	ok	ok	462.8020	69.276	0.060497	19.62	64.474	10.875	66189688.257264	13	463.2476	1.01924e-04	4.97452e-04
2024/04/30	14:09:32	--	ok	462.7540	69.260	0.060497	19.61	64.483	10.867	65369259.980124	13	463.1737	1.02884e-04	4.87588e-04
2024/04/30	14:09:38	ok	ok	463.0160	69.333	0.060509	19.64	64.497	10.888	76120148.483925	13	463.4033	1.04425e-04	4.82348e-04
2024/04/30	14:14:38	ok	ok	462.9260	69.316	0.060509	19.58	64.488	10.851	65608106.477817	12	463.3338	1.04043e-04	4.85684e-04
2024/04/30	14:19:38	ok	ok	462.8760	69.298	0.060509	19.54	64.471	10.821	64301025.626982	13	463.3057	1.02992e-04	4.81439e-04
2024/04/30	14:24:38	ok	ok	462.8220	69.282	0.060509	19.50	64.535	10.804	64642530.655212	13	463.2603	1.02510e-04	4.79837e-04
2024/04/30	14:29:38	--	ok	462.7800	69.268	0.060509	19.47	64.552	10.790	62401960.040114	13	463.1893	1.03076e-04	4.55111e-04
2024/04/30	14:29:45	ok	ok	463.0100	69.334	0.06052	19.50	64.544	10.806	74772703.905239	13	463.4182	1.03816e-04	4.78743e-04
2024/04/30	14:34:44	ok	ok	462.9260	69.315	0.06052	19.44	64.556	10.772	64830320.234334	13	463.3541	1.03698e-04	4.70600e-04
2024/04/30	14:39:44	ok	ok	462.8820	69.300	0.06052	19.44	64.598	10.779	63139053.900698	13	463.3120	1.02661e-04	4.71611e-04
2024/04/30	14:44:44	ok	ok	462.8300	69.288	0.06052	19.41	64.613	10.763	64069548.330593	13	463.2463	1.03885e-04	4.78106e-04
2024/04/30	14:49:44	--	ok	462.7900	69.272	0.06052	19.35	64.594	10.725	63691759.260031	13	463.2145	1.03347e-04	4.78076e-04
2024/04/30	14:49:51	ok	ok	462.9900	69.332	0.06053	19.37	64.636	10.742	71575634.076595	13	463.4164	1.03264e-04	4.74242e-04
2024/04/30	14:54:50	ok	ok	462.9260	69.313	0.06053	19.31	64.608	10.700	63912028.562272	13	463.3631	1.02769e-04	4.92992e-04
2024/04/30	14:59:50	ok	ok	462.8700	69.298	0.06053	19.30	64.677	10.703	62069944.364045	13	463.3084	1.02735e-04	4.81511e-04
2024/04/30	15:04:50	ok	ok	462.8300	69.286	0.06053	19.25	64.649	10.670	63385324.281046	13	463.2572	1.03157e-04	4.70589e-04
2024/04/30	15:09:50	--	ok	462.7720	69.271	0.06053	19.23	64.675	10.657	62186345.330993	13	463.2160	1.03073e-04	4.80315e-04
2024/04/30	15:09:57	ok	ok	463.0120	69.338	0.060541	19.23	64.726	10.666	71811034.326300	13	463.4610	1.02493e-04	4.77867e-04
2024/04/30	15:14:56	ok	ok	462.9500	69.319	0.060541	19.21	64.744	10.659	61111744.363389	13	463.3608	1.03670e-04	4.76203e-04
2024/04/30	15:19:56	ok	ok	462.8960	69.305	0.060541	19.17	64.758	10.636	60324608.566097	13	463.3242	1.03559e-04	4.62468e-04
2024/04/30	15:24:56	ok	ok	462.8500	69.292	0.060541	19.13	64.730	10.605	61241125.162566	13	463.2825	1.03320e-04	4.66593e-04
2024/04/30	15:29:56	ok	ok	462.8100	69.278	0.060541	19.11	64.739	10.596	60555542.633606	13	463.2369	1.03767e-04	4.62472e-04
2024/04/30	15:34:56	--	ok	462.7760	69.269	0.060541	19.10	64.736	10.587	60564263.581973	13	463.1954	1.03359e-04	4.62177e-04
2024/04/30	15:35:03	ok	ok	463.0180	69.334	0.060552	19.10	64.758	10.591	70017677.679014	15	463.2298	1.10758e-04	7.77862e-04
2024/04/30	15:40:02	ok	ok	462.9440	69.319	0.060552	19.09	64.755	10.582	58389854.552824	13	463.3786	1.02810e-04	4.92592e-04
2024/04/30	15:45:02	ok	ok	462.9060	69.304	0.060552	19.06	64.768	10.566	57970703.178152	13	463.3322	1.02904e-04	4.75526e-04
2024/04/30	15:50:02	ok	ok	462.8660	69.295	0.060552	19.04	64.776	10.559	56914944.879786	13	463.3043	1.02427e-04	4.83384e-04
2024/04/30	15:55:02	ok	ok	462.8220	69.282	0.060552	19.03	64.805	10.555	57640848.967603	13	463.2596	1.02635e-04	4.84905e-04
2024/04/30	16:00:02	--	ok	462.7960	69.271	0.060552	19.03	64.785	10.552	57478486.106394	13	463.2141	1.03547e-04	4.73555e-04
2024/04/30	16:00:09	ok	ok	463.0140	69.334	0.060562	19.03	64.826	10.559	71926277.747237	11	463.3778	1.07159e-04	5.00472e-04
2024/04/30	16:05:08	ok	ok	462.9400	69.319	0.060562	19.01	64.833	10.550	63093106.222040	13	463.3905	1.02729e-04	4.87965e-04
2024/04/30	16:10:08	ok	ok	462.9080	69.307	0.060562	18.99	64.849	10.536	61597164.457900	13	463.3517	1.02498e-04	4.95611e-04
2024/04/30	16:15:08	ok	ok	462.8720	69.297	0.060562	18.97	64.855	10.529	62034988.929600	12	463.2720	1.04679e-04	4.94118e-04
2024/04/30	16:20:08	ok	ok	462.8320	69.286	0.060562	18.97	64.878	10.532	64630164.483932	13	463.2817	1.02270e-04	4.90505e-04
2024/04/30	16:25:08	ok	ok	462.8060	69.276	0.060562	18.93	64.860	10.503	61238742.900556	12	463.2113	1.05581e-04	4.93984e-04
2024/04/30	16:30:08	--	ok	462.7680	69.262	0.060562	18.93	64.881	10.506	60124259.274147	13	463.1987	1.02834e-04	4.91280e-04
2024/04/30	16:30:15	ok	ok	463.0100	69.336	0.060574	18.90	64.877	10.487	71304669.861119	14	463.2172	1.14716e-04	7.83902e-04
2024/04/30	16:35:14	ok	ok	462.9500	69.323	0.060574	18.91	64.918	10.502	64825421.733205	11	463.3279	1.07808e-04	5.04473e-04
2024/04/30	16:40:14	ok	ok	462.9100	69.308	0.060574	18.84	64.938	10.463	64285659.311584	11	463.2733	1.08645e-04	5.05093e-04
2024/04/30	16:45:14	ok	ok	462.8760	69.297	0.060574	18.83	64.947	10.456	60690510.101716	12	463.2858	1.05628e-04	4.95925e-04
2024/04/30	16:50:14	ok	ok	462.8300	69.284	0.060574	18.83	65.006	10.466	63274438.336764	12	463.2276	1.04747e-04	5.02577e-04
2024/04/30	16:55:14	--	ok	462.7900	69.276	0.060574	18.79	65.020	10.441	63987880.067317	12	463.1962	1.04378e-04	5.04656e-04
2024/04/30	16:55:21	ok	ok	463.0380	69.342	0.060584	18.79	65.000	10.438	70622112.524446	13	463.4618	1.03101e-04	4.85375e-04
2024/04/30	17:00:20	ok	ok	462.9580	69.325	0.060584	18.75	65.034	10.417	61395188.937792	12	463.3825	1.05376e-04	4.86718e-04
2024/04/30	17:05:20	ok	ok	462.9180	69.312	0.060584	18.73	65.043	10.411	61391458.925233	12	463.3010	1.07160e-04	4.77139e-04
2024/04/30	17:10:20	ok	ok	462.8820	69.303	0.060584	18.72	65.069	10.405	60260434.322343	13	463.2918	1.04297e-04	4.63133e-04
2024/04/30	17:15:20	ok	ok	462.8480	69.283	0.060584	18.69	65.084	10.391	59812430.498118	11	463.2185	1.07777e-04	4.94133e-04
[truncated: 917 more rows]
