# Supplementary material for: Plastic Creep Constraint in Nylon Instrument Strings
Source: Materials (Basel). 2025 Jan 7;18(2):223. doi: 10.3390/ma18020223 (PMC11766866; doi:10.3390/ma18020223)
Supplement: Supplementary file 1 [file materials-18-00223-s001.zip › data_files/string_N33_nylon/string_test_data_N33_step_3.csv]

Date	Time	+-	f0	Frequency	Tension	LengthAdj	Temp	Rel.Hm	Abs.Hm	Pk.Magnitude	Harmonics	Fitted.f0	Bend.Stiff	Fit.Error
2024/05/03	08:07:23	--	ok	462.8540	69.207	0.062464	20.66	61.883	11.090	70641987.298134	13	463.0212	1.11138e-04	6.80324e-04
2024/05/03	08:07:33	--	ok	424.3980	59.054	0.060682	20.63	61.976	11.087	118857632.121834	14	424.4988	1.05220e-04	7.87352e-04
2024/05/03	08:07:41	--	ok	429.9780	60.463	0.060923	20.62	62.077	11.097	100748891.737269	12	430.3235	1.02694e-04	4.98903e-04
2024/05/03	08:07:49	ok	ok	429.0720	60.192	0.060873	20.59	62.153	11.091	93087324.717084	15	429.2325	1.09526e-04	7.47734e-04
2024/05/03	08:12:48	--	ok	431.0080	60.653	0.060873	20.56	63.958	11.394	87946166.952617	15	431.1408	1.08251e-04	7.55050e-04
2024/05/03	08:12:55	ok	ok	428.8100	60.056	0.060767	20.58	63.972	11.407	92907441.618412	12	428.7723	1.18287e-04	7.36217e-04
2024/05/03	08:17:54	--	ok	429.5940	60.232	0.060767	20.56	64.681	11.523	87905670.120561	13	429.7821	1.05417e-04	7.83914e-04
2024/05/03	08:18:01	ok	ok	428.9300	60.057	0.060736	20.59	64.727	11.551	91175906.537194	14	429.1399	1.09599e-04	7.83780e-04
2024/05/03	08:23:00	--	ok	429.4140	60.153	0.060736	20.53	65.153	11.587	89565835.306381	14	429.5786	1.09899e-04	7.85264e-04
2024/05/03	08:23:07	ok	ok	428.9460	60.045	0.060714	20.54	65.167	11.598	101122750.578629	15	429.1157	1.07773e-04	7.50280e-04
2024/05/03	08:28:06	--	ok	429.3360	60.119	0.060714	20.52	65.417	11.625	85594650.545748	15	429.5279	1.05655e-04	7.59853e-04
2024/05/03	08:28:13	ok	ok	428.9420	60.028	0.060696	20.54	65.380	11.636	98647893.965268	15	429.1995	1.04308e-04	7.88840e-04
2024/05/03	08:33:12	--	ok	429.2520	60.086	0.060696	20.50	65.628	11.653	89209965.767656	15	429.4569	1.06156e-04	7.78148e-04
2024/05/03	08:33:19	ok	ok	428.9820	60.022	0.060683	20.52	65.609	11.659	91892430.286526	15	429.2137	1.04643e-04	7.77886e-04
2024/05/03	08:38:18	--	ok	429.2340	60.076	0.060683	20.49	65.765	11.667	89975605.450040	14	429.3045	1.14828e-04	7.39267e-04
2024/05/03	08:38:25	ok	ok	428.9460	60.009	0.06067	20.50	65.728	11.671	102051648.120838	13	429.1687	1.06392e-04	7.93499e-04
2024/05/03	08:43:24	ok	ok	429.1880	60.056	0.06067	20.52	65.875	11.706	91873638.967937	15	429.3985	1.06025e-04	7.59619e-04
2024/05/03	08:48:24	--	ok	429.3420	60.087	0.06067	20.50	65.902	11.702	90976699.849865	15	429.4490	1.09780e-04	7.40993e-04
2024/05/03	08:48:31	ok	ok	428.9360	59.994	0.060652	20.47	65.945	11.690	101352849.728100	13	429.1690	1.06516e-04	7.98062e-04
2024/05/03	08:53:30	ok	ok	429.1560	60.041	0.060652	20.49	65.968	11.703	92137424.652112	15	429.2753	1.08182e-04	7.55030e-04
2024/05/03	08:58:30	--	ok	429.2860	60.061	0.060652	20.44	66.062	11.690	90734291.746875	15	429.4945	1.03981e-04	7.85695e-04
2024/05/03	08:58:37	ok	ok	428.9460	59.987	0.060637	20.47	66.099	11.717	103286242.962670	14	429.1570	1.10274e-04	7.85983e-04
2024/05/03	09:03:36	ok	ok	429.1240	60.022	0.060637	20.46	66.126	11.713	93670840.705081	14	429.2794	1.10485e-04	7.60527e-04
2024/05/03	09:08:36	--	ok	429.2360	60.046	0.060637	20.43	66.140	11.695	89911018.844909	15	429.3564	1.08313e-04	7.55179e-04
2024/05/03	09:08:43	ok	ok	428.9800	59.994	0.060625	20.43	66.110	11.690	92591304.283333	14	429.1745	1.10369e-04	7.89924e-04
2024/05/03	09:13:42	ok	ok	429.1400	60.019	0.060625	20.43	66.163	11.699	93565363.740236	14	429.2870	1.07312e-04	7.60480e-04
2024/05/03	09:18:42	--	ok	429.2120	60.043	0.060625	20.42	66.200	11.696	91260398.159410	12	429.3507	1.11607e-04	7.89566e-04
2024/05/03	09:18:49	ok	ok	428.9480	59.983	0.060614	20.43	66.201	11.706	100758932.715801	15	429.1294	1.08130e-04	7.51808e-04
2024/05/03	09:23:48	ok	ok	429.1020	60.013	0.060614	20.43	66.223	11.710	92248875.375706	15	429.2108	1.11061e-04	7.38915e-04
2024/05/03	09:28:48	ok	ok	429.1840	60.036	0.060614	20.40	66.227	11.692	92477686.515671	15	429.2934	1.09292e-04	7.73393e-04
2024/05/03	09:33:48	--	ok	429.2620	60.057	0.060614	20.39	66.265	11.688	88537375.367720	15	429.4689	1.05370e-04	7.62535e-04
2024/05/03	09:33:55	ok	ok	428.9480	59.988	0.0606	20.39	66.287	11.692	101858692.605317	15	429.1267	1.08024e-04	7.65424e-04
2024/05/03	09:38:54	ok	ok	429.1200	60.013	0.0606	20.37	66.311	11.687	96029559.405165	15	429.2403	1.07427e-04	7.52375e-04
2024/05/03	09:43:54	ok	ok	429.1940	60.034	0.0606	20.36	66.320	11.679	90612464.529178	15	429.2802	1.09329e-04	7.59102e-04
2024/05/03	09:48:54	--	ok	429.2680	60.050	0.0606	20.36	66.288	11.674	93225202.617770	13	429.4423	1.05610e-04	7.94932e-04
2024/05/03	09:49:00	ok	ok	428.9100	59.975	0.060586	20.36	66.300	11.676	96550521.044119	15	429.1543	1.05663e-04	7.99011e-04
2024/05/03	09:54:00	ok	ok	429.0180	59.986	0.060586	20.37	66.355	11.695	90552404.264611	14	429.0979	1.14590e-04	7.46669e-04
2024/05/03	09:59:00	ok	ok	429.0860	60.009	0.060586	20.37	66.332	11.691	91535562.839702	15	429.2800	1.05591e-04	8.20207e-04
2024/05/03	10:04:00	ok	ok	429.1400	60.022	0.060586	20.33	66.346	11.664	91470442.013464	15	429.3616	1.05306e-04	7.87641e-04
2024/05/03	10:09:00	ok	ok	429.1980	60.036	0.060586	20.32	66.293	11.646	92025753.111951	15	429.3441	1.07648e-04	7.49269e-04
2024/05/03	10:14:00	--	ok	429.2540	60.047	0.060586	20.33	66.366	11.668	87751004.099714	15	429.4775	1.03760e-04	7.98756e-04
2024/05/03	10:14:07	ok	ok	428.9360	59.976	0.060573	20.32	66.365	11.658	101542911.125449	12	429.1934	1.05537e-04	8.18225e-04
2024/05/03	10:19:06	ok	ok	429.0440	60.000	0.060573	20.29	66.378	11.641	90533264.765338	12	429.2306	1.07322e-04	8.29585e-04
2024/05/03	10:24:06	ok	ok	429.0880	60.008	0.060573	20.26	66.447	11.635	90527899.164884	13	429.5520	9.67035e-05	5.01089e-04
2024/05/03	10:29:06	ok	ok	429.1420	60.019	0.060573	20.26	66.343	11.616	88082474.373793	14	429.3852	1.06677e-04	8.30135e-04
2024/05/03	10:34:06	ok	ok	429.1740	60.031	0.060573	20.22	66.467	11.609	89111863.767301	15	429.2914	1.08770e-04	7.60263e-04
2024/05/03	10:39:06	--	ok	429.2100	60.041	0.060573	20.19	66.484	11.592	87169552.242067	15	429.3630	1.10084e-04	7.85476e-04
2024/05/03	10:39:13	ok	ok	428.9840	59.996	0.060562	20.21	66.485	11.603	92324411.152654	15	429.1382	1.09052e-04	7.63941e-04
2024/05/03	10:44:12	ok	ok	429.0960	60.007	0.060562	20.18	66.461	11.579	91411735.314927	15	429.2045	1.08558e-04	7.76045e-04
2024/05/03	10:49:12	ok	ok	429.1480	60.019	0.060562	20.16	66.430	11.565	95378290.702066	15	429.3439	1.04380e-04	7.80204e-04
2024/05/03	10:54:12	ok	ok	429.1840	60.031	0.060562	20.16	66.419	11.563	95237624.884542	15	429.3443	1.06526e-04	8.15569e-04
2024/05/03	10:59:12	--	ok	429.2140	60.038	0.060562	20.16	66.419	11.563	86397255.296730	15	429.4297	1.04790e-04	7.93645e-04
2024/05/03	10:59:19	ok	ok	428.9220	59.970	0.06055	20.16	66.357	11.552	94050852.465543	13	429.1317	1.06717e-04	8.04555e-04
2024/05/03	11:04:18	ok	ok	428.9960	59.982	0.06055	20.12	66.403	11.531	90810852.343437	12	429.1960	1.05850e-04	8.26830e-04
2024/05/03	11:09:18	ok	ok	429.0340	59.990	0.06055	20.12	66.421	11.534	89828221.213930	15	429.2421	1.05506e-04	7.72992e-04
2024/05/03	11:14:18	ok	ok	429.0880	60.004	0.06055	20.16	66.398	11.559	90510776.487660	15	429.1946	1.10248e-04	7.48605e-04
2024/05/03	11:19:18	ok	ok	429.1180	60.015	0.06055	20.13	66.406	11.541	92555425.070905	15	429.3498	1.03572e-04	7.88578e-04
2024/05/03	11:24:18	ok	ok	429.1400	60.017	0.06055	20.13	66.374	11.535	91138891.567587	15	429.3572	1.04532e-04	7.78183e-04
2024/05/03	11:29:18	ok	ok	429.1680	60.028	0.06055	20.11	66.429	11.527	87059574.457564	14	429.2629	1.13746e-04	7.67682e-04
2024/05/03	11:34:18	--	ok	429.2180	60.037	0.06055	20.09	66.316	11.496	87454042.614766	15	429.3342	1.08881e-04	7.59711e-04
2024/05/03	11:34:25	ok	ok	428.9580	59.986	0.060539	20.12	66.339	11.520	97901023.316768	14	429.0699	1.15492e-04	7.58842e-04
2024/05/03	11:39:24	ok	ok	429.0420	59.992	0.060539	20.09	66.387	11.509	90428383.121050	12	429.2286	1.05658e-04	8.35485e-04
2024/05/03	11:44:24	ok	ok	429.0700	60.002	0.060539	20.08	66.352	11.494	91494340.209941	15	429.1866	1.08567e-04	7.58109e-04
2024/05/03	11:49:24	ok	ok	429.0920	60.005	0.060539	20.04	66.398	11.473	89889547.853706	15	429.2198	1.08190e-04	7.65590e-04
2024/05/03	11:54:24	ok	ok	429.1440	60.019	0.060539	20.07	66.394	11.492	89522326.654943	14	429.2105	1.14864e-04	7.65375e-04
2024/05/03	11:59:24	ok	ok	429.1460	60.022	0.060539	20.02	66.365	11.458	87294525.861727	15	429.2830	1.07595e-04	7.70174e-04
2024/05/03	12:04:24	ok	ok	429.1980	60.032	0.060539	20.02	66.365	11.458	88305748.208162	12	429.5580	9.94596e-05	5.07917e-04
2024/05/03	12:09:24	--	ok	429.2060	60.037	0.060539	20.02	66.334	11.453	88955134.635304	15	429.3262	1.09093e-04	7.51956e-04
2024/05/03	12:09:30	ok	ok	428.9740	59.977	0.060528	19.99	66.310	11.429	90013986.575833	13	429.1796	1.06419e-04	8.09471e-04
2024/05/03	12:14:30	ok	ok	429.0300	59.993	0.060528	20.02	66.296	11.446	89847827.356353	12	429.3435	1.03096e-04	5.00793e-04
2024/05/03	12:19:30	ok	ok	429.0640	59.997	0.060528	19.98	66.328	11.423	90640674.241224	11	429.3488	1.05552e-04	5.18498e-04
2024/05/03	12:24:30	ok	ok	429.0920	60.005	0.060528	19.99	66.351	11.436	91169875.723318	12	429.4384	1.00434e-04	5.05074e-04
2024/05/03	12:29:30	ok	ok	429.1220	60.014	0.060528	19.98	66.288	11.416	90302853.977422	15	429.2453	1.08447e-04	7.64981e-04
2024/05/03	12:34:30	ok	ok	429.1600	60.019	0.060528	20.01	66.293	11.437	89373131.746327	13	429.3419	1.05926e-04	8.01461e-04
2024/05/03	12:39:30	ok	ok	429.1720	60.028	0.060528	19.96	66.287	11.406	89073332.170786	15	429.2807	1.08977e-04	7.59976e-04
2024/05/03	12:44:30	--	ok	429.2040	60.036	0.060528	19.95	66.282	11.394	88870206.224544	12	429.5445	9.96906e-05	5.13633e-04
2024/05/03	12:44:36	ok	ok	428.9460	59.977	0.060518	19.99	66.238	11.417	102476480.066781	15	429.0990	1.09243e-04	7.85198e-04
2024/05/03	12:49:36	ok	ok	429.0040	59.982	0.060518	19.95	66.261	11.390	91228316.128277	11	429.3877	9.86301e-05	5.32286e-04
2024/05/03	12:54:36	ok	ok	429.0240	59.989	0.060518	19.96	66.223	11.394	91324926.075063	11	429.4032	9.87040e-05	5.32668e-04
2024/05/03	12:59:36	ok	ok	429.0560	59.993	0.060518	19.93	66.259	11.381	91932850.863148	15	429.1884	1.07946e-04	7.62552e-04
2024/05/03	13:04:36	ok	ok	429.0700	59.998	0.060518	19.91	66.278	11.367	92242752.654687	12	429.3899	1.03515e-04	4.91149e-04
2024/05/03	13:09:36	ok	ok	429.0780	60.001	0.060518	19.89	66.282	11.357	92506575.105111	12	429.4304	9.98107e-05	5.17526e-04
2024/05/03	13:14:36	ok	ok	429.1040	60.006	0.060518	19.89	66.282	11.357	89712607.764557	15	429.2250	1.08469e-04	7.58823e-04
2024/05/03	13:19:36	ok	ok	429.1380	60.014	0.060518	19.91	66.233	11.359	90430234.992029	13	429.5169	9.82071e-05	5.16021e-04
2024/05/03	13:24:36	ok	ok	429.1600	60.019	0.060518	19.91	66.233	11.359	88878611.849959	14	429.2185	1.15099e-04	7.67164e-04
2024/05/03	13:29:36	ok	ok	429.1720	60.026	0.060518	19.88	66.229	11.339	90250322.465485	12	429.3253	1.07640e-04	8.36189e-04
2024/05/03	13:34:36	ok	ok	429.1880	60.027	0.060518	19.85	66.224	11.318	93405490.753599	12	429.5361	1.00894e-04	5.12048e-04
2024/05/03	13:39:36	ok	ok	429.2000	60.037	0.060518	19.86	66.247	11.333	91795294.240489	12	429.5410	1.00839e-04	5.19424e-04
2024/05/03	13:44:36	--	ok	429.2240	60.042	0.060518	19.82	66.210	11.298	91166704.558713	15	429.3403	1.08217e-04	7.68877e-04
2024/05/03	13:44:43	ok	ok	428.9480	59.972	0.060506	19.86	66.188	11.323	91789732.605947	14	429.0472	1.16022e-04	7.76850e-04
2024/05/03	13:49:42	ok	ok	429.0060	59.979	0.060506	19.86	66.197	11.324	92973419.492597	12	429.3580	1.00019e-04	5.17078e-04
2024/05/03	13:54:42	ok	ok	429.0280	59.990	0.060506	19.84	66.192	11.304	92632264.995560	11	429.3330	1.04532e-04	5.18898e-04
2024/05/03	13:59:42	ok	ok	429.0500	59.993	0.060506	19.82	66.232	11.302	91007297.782691	12	429.3799	1.00742e-04	5.27277e-04
2024/05/03	14:04:42	ok	ok	429.0560	59.993	0.060506	19.79	66.206	11.278	94126811.079831	12	429.3942	1.00252e-04	5.19660e-04
2024/05/03	14:09:42	ok	ok	429.0740	60.001	0.060506	19.77	66.210	11.261	91395453.698952	12	429.4199	9.99508e-05	5.11802e-04
2024/05/03	14:14:42	ok	ok	429.0820	60.004	0.060506	19.77	66.223	11.263	89623985.497183	12	429.4270	1.00096e-04	5.18253e-04
2024/05/03	14:19:42	ok	ok	429.0960	60.005	0.060506	19.77	66.210	11.261	89548653.337773	15	429.2118	1.08414e-04	7.70427e-04
2024/05/03	14:24:42	ok	ok	429.1120	60.012	0.060506	19.75	66.200	11.249	91294863.205570	15	429.2283	1.08826e-04	7.72125e-04
2024/05/03	14:29:42	ok	ok	429.1320	60.014	0.060506	19.74	66.186	11.238	90969138.228315	12	429.4837	1.00058e-04	5.23603e-04
2024/05/03	14:34:42	ok	ok	429.1460	60.018	0.060506	19.71	66.213	11.223	90916326.637219	12	429.4975	9.98062e-05	5.25069e-04
2024/05/03	14:39:42	ok	ok	429.1600	60.023	0.060506	19.71	66.172	11.216	90445132.541342	12	429.5011	9.99741e-05	5.27476e-04
2024/05/03	14:44:42	ok	ok	429.1620	60.026	0.060506	19.69	66.191	11.211	90424368.236043	11	429.4678	1.04155e-04	5.18173e-04
2024/05/03	14:49:42	ok	ok	429.1800	60.030	0.060506	19.69	66.149	11.204	91543747.006298	15	429.3072	1.07507e-04	7.71107e-04
2024/05/03	14:54:42	--	ok	429.2040	60.030	0.060506	19.68	66.168	11.198	92191593.468846	12	429.5426	9.97916e-05	5.17834e-04
2024/05/03	14:54:49	ok	ok	428.9660	59.992	0.060495	19.69	66.159	11.205	104156269.131852	15	429.2101	1.05461e-04	7.89199e-04
2024/05/03	14:59:48	ok	ok	429.0020	59.984	0.060495	19.67	66.146	11.186	98840601.175021	12	429.3546	9.97288e-05	5.33734e-04
2024/05/03	15:04:48	ok	ok	429.0120	59.983	0.060495	19.65	66.122	11.171	101269286.105999	12	429.3629	1.00202e-04	5.16551e-04
2024/05/03	15:09:48	ok	ok	429.0480	59.994	0.060495	19.65	66.101	11.167	102314104.762308	12	429.4033	9.95934e-05	5.23350e-04
2024/05/03	15:14:48	ok	ok	429.0500	59.988	0.060495	19.62	66.117	11.153	101412864.350961	12	429.3972	1.00264e-04	5.18967e-04
2024/05/03	15:19:48	ok	ok	429.0680	60.000	0.060495	19.64	66.131	11.164	100682346.137980	11	429.4686	9.79130e-05	5.24895e-04
2024/05/03	15:24:48	ok	ok	429.0860	60.006	0.060495	19.65	66.081	11.164	101299440.098159	12	429.4320	1.00176e-04	5.20029e-04
2024/05/03	15:29:48	ok	ok	429.0840	60.003	0.060495	19.58	66.110	11.123	101400815.878017	12	429.4364	9.96067e-05	5.31733e-04
2024/05/03	15:34:48	ok	ok	429.1040	60.010	0.060495	19.62	66.096	11.149	100146940.122415	12	429.4625	9.92484e-05	5.12137e-04
2024/05/03	15:39:48	ok	ok	429.1060	60.012	0.060495	19.58	66.101	11.122	100622742.820325	12	429.4529	9.94647e-05	5.29612e-04
2024/05/03	15:44:48	ok	ok	429.1220	60.016	0.060495	19.58	66.110	11.123	101747571.093458	12	429.4864	9.89880e-05	5.21803e-04
2024/05/03	15:49:48	ok	ok	429.1160	60.018	0.060495	19.55	66.126	11.107	102484206.120847	12	429.4816	9.88958e-05	5.17517e-04
2024/05/03	15:54:48	ok	ok	429.1400	60.019	0.060495	19.54	66.094	11.093	100634362.350350	13	429.4486	1.01552e-04	5.37845e-04
2024/05/03	15:59:48	ok	ok	429.1560	60.017	0.060495	19.53	66.050	11.077	101373887.002482	12	429.5073	9.89557e-05	5.31479e-04
2024/05/03	16:04:48	ok	ok	429.1460	60.023	0.060495	19.50	66.126	11.071	98330787.648699	12	429.5053	9.93255e-05	5.30930e-04
2024/05/03	16:09:48	ok	ok	429.1720	60.029	0.060495	19.51	66.090	11.073	96734722.613598	12	429.5420	9.84206e-05	5.25495e-04
2024/05/03	16:14:48	ok	ok	429.1760	60.027	0.060495	19.48	66.064	11.052	98568553.573939	12	429.5318	9.96361e-05	5.19169e-04
2024/05/03	16:19:48	ok	ok	429.1780	60.034	0.060495	19.47	65.991	11.031	97639075.899724	12	429.5419	9.88581e-05	5.31544e-04
2024/05/03	16:24:48	--	ok	429.2040	60.036	0.060495	19.47	66.030	11.037	97845185.024379	12	429.5591	9.91091e-05	5.35582e-04
2024/05/03	16:24:54	ok	ok	428.9720	59.982	0.060485	19.51	65.927	11.046	88614754.293654	15	429.1206	1.07874e-04	7.81047e-04
2024/05/03	16:29:54	ok	ok	428.9980	59.978	0.060485	19.48	66.004	11.042	94403895.473776	12	429.3480	9.98942e-05	5.24725e-04
2024/05/03	16:34:54	ok	ok	429.0040	59.974	0.060485	19.45	66.018	11.025	92358607.738319	12	429.3712	9.79791e-05	5.45749e-04
2024/05/03	16:39:54	ok	ok	429.0060	59.982	0.060485	19.45	66.000	11.022	94601916.253172	12	429.3550	9.92769e-05	5.34164e-04
2024/05/03	16:44:54	ok	ok	429.0220	59.980	0.060485	19.44	65.975	11.009	92967040.511086	11	429.3271	1.03749e-04	5.27189e-04
2024/05/03	16:49:54	ok	ok	429.0300	59.981	0.060485	19.44	65.986	11.011	94400294.263939	12	429.3740	1.00089e-04	5.17258e-04
2024/05/03	16:54:54	ok	ok	429.0240	59.988	0.060485	19.40	65.959	10.979	93540901.257248	11	429.3311	1.03762e-04	5.43015e-04
2024/05/03	16:59:54	ok	ok	429.0460	59.987	0.060485	19.40	65.968	10.980	91003753.737120	12	429.3867	9.94279e-05	5.29394e-04
2024/05/03	17:04:54	ok	ok	429.0500	59.990	0.060485	19.43	65.963	10.998	93314331.978113	12	429.3957	9.92900e-05	5.37972e-04
2024/05/03	17:09:54	ok	ok	429.0540	59.987	0.060485	19.41	65.940	10.984	91222341.814510	12	429.4042	9.90805e-05	5.32581e-04
2024/05/03	17:14:54	ok	ok	429.0700	60.001	0.060485	19.37	65.954	10.961	91753682.197035	12	429.4215	9.91443e-05	5.25166e-04
2024/05/03	17:19:54	ok	ok	429.0780	60.003	0.060485	19.37	65.975	10.964	94979821.484539	12	429.4322	9.88610e-05	5.43766e-04
2024/05/03	17:24:54	ok	ok	429.0860	59.999	0.060485	19.35	65.953	10.950	91049471.200060	12	429.4385	9.86327e-05	5.34322e-04
2024/05/03	17:29:54	ok	ok	429.0820	60.000	0.060485	19.35	65.985	10.955	92237430.505748	12	429.4417	9.88923e-05	5.34497e-04
2024/05/03	17:34:54	ok	ok	429.0920	59.997	0.060485	19.35	65.962	10.952	92171548.659937	12	429.4408	9.92727e-05	5.31782e-04
2024/05/03	17:39:54	ok	ok	429.1100	60.004	0.060485	19.34	65.911	10.935	95165109.865940	12	429.4830	9.85459e-05	5.20314e-04
2024/05/03	17:44:54	ok	ok	429.1040	60.006	0.060485	19.31	65.945	10.921	93733737.624132	12	429.4402	9.99157e-05	5.30251e-04
2024/05/03	17:49:54	ok	ok	429.1080	60.006	0.060485	19.29	65.972	10.909	90497504.801996	12	429.4455	9.98234e-05	5.46691e-04
2024/05/03	17:54:54	ok	ok	429.1180	60.010	0.060485	19.34	65.930	10.938	95088386.247731	12	429.4778	9.87074e-05	5.31540e-04
2024/05/03	17:59:54	ok	ok	429.1240	60.009	0.060485	19.30	65.963	10.916	92402821.976198	12	429.4812	9.91520e-05	5.18760e-04
2024/05/03	18:04:54	ok	ok	429.1320	60.011	0.060485	19.29	65.930	10.902	93815872.804130	12	429.4815	9.94880e-05	5.19730e-04
2024/05/03	18:09:54	ok	ok	429.1420	60.014	0.060485	19.29	65.940	10.904	92231399.843425	12	429.4929	9.91600e-05	5.36477e-04
2024/05/03	18:14:54	ok	ok	429.1320	60.013	0.060485	19.23	65.893	10.858	95698511.367754	12	429.4848	9.98424e-05	5.32286e-04
2024/05/03	18:19:54	ok	ok	429.1340	60.013	0.060485	19.21	65.898	10.849	94573842.930608	12	429.4805	9.99852e-05	5.31394e-04
2024/05/03	18:24:54	ok	ok	429.1540	60.020	0.060485	19.21	65.888	10.847	96274553.057769	12	429.4897	1.00544e-04	5.43185e-04
2024/05/03	18:29:54	ok	ok	429.1520	60.011	0.060485	19.20	65.907	10.842	96345112.144331	12	429.4819	1.00507e-04	5.28752e-04
2024/05/03	18:34:54	ok	ok	429.1620	60.017	0.060485	19.18	65.893	10.831	94769131.537470	12	429.5015	9.98199e-05	5.44143e-04
2024/05/03	18:39:54	ok	ok	429.1480	60.016	0.060485	19.17	65.902	10.824	94869121.142468	12	429.4959	9.95085e-05	5.39620e-04
2024/05/03	18:44:54	ok	ok	429.1580	60.022	0.060485	19.17	65.863	10.817	95195817.911812	12	429.5102	1.00223e-04	5.26472e-04
2024/05/03	18:49:54	ok	ok	429.1840	60.023	0.060485	19.17	65.852	10.816	95447718.053223	13	429.5613	9.81287e-05	5.29516e-04
2024/05/03	18:54:54	ok	ok	429.1640	60.022	0.060485	19.14	65.867	10.799	92510110.170362	12	429.5373	9.87318e-05	5.25948e-04
2024/05/03	18:59:54	ok	ok	429.1800	60.026	0.060485	19.11	65.922	10.790	94409469.498987	12	429.4438	1.05831e-04	5.34018e-04
2024/05/03	19:04:54	ok	ok	429.1740	60.022	0.060485	19.13	65.895	10.795	95084426.602063	12	429.5395	9.87007e-05	5.24654e-04
2024/05/03	19:09:54	ok	ok	429.1880	60.028	0.060485	19.11	65.863	10.780	95844714.489398	12	429.5327	9.95852e-05	5.22939e-04
2024/05/03	19:14:54	ok	ok	429.1860	60.022	0.060485	19.07	65.856	10.754	97898367.932467	11	429.4838	1.03613e-04	5.43497e-04
2024/05/03	19:19:54	ok	ok	429.1940	60.028	0.060485	19.09	65.849	10.761	103804404.174848	12	429.5438	9.93557e-05	5.41438e-04
2024/05/03	19:24:54	ok	ok	429.2000	60.027	0.060485	19.04	65.843	10.733	101131998.853731	12	429.5470	9.87553e-05	5.42634e-04
2024/05/03	19:29:54	ok	ok	429.1920	60.031	0.060485	19.03	65.840	10.724	101886595.151076	12	429.5467	9.89382e-05	5.39132e-04
2024/05/03	19:34:54	--	ok	429.2100	60.038	0.060485	19.01	65.785	10.705	102354158.858794	11	429.5220	1.02745e-04	5.44301e-04
2024/05/03	19:35:00	ok	ok	428.9700	59.979	0.060474	19.03	65.788	10.715	102927733.114194	12	429.3757	9.89277e-05	5.30714e-04
2024/05/03	19:40:00	ok	ok	428.9940	59.976	0.060474	18.99	65.811	10.692	95650066.969272	12	429.3590	9.89084e-05	5.31897e-04
2024/05/03	19:45:00	ok	ok	429.0060	59.983	0.060474	18.99	65.834	10.696	98554872.390123	12	429.3781	9.86133e-05	5.59904e-04
2024/05/03	19:50:00	ok	ok	429.0120	59.981	0.060474	18.97	65.830	10.687	96330749.067188	12	429.3636	9.91072e-05	5.36327e-04
2024/05/03	19:55:00	ok	ok	428.9980	59.974	0.060474	18.94	65.835	10.669	98806431.213091	12	429.3522	9.94633e-05	5.45965e-04
2024/05/03	20:00:00	ok	ok	429.0040	59.978	0.060474	18.93	65.824	10.659	95986646.411386	12	429.3593	9.92320e-05	5.32073e-04
2024/05/03	20:05:00	ok	ok	429.0120	59.980	0.060474	18.90	65.797	10.636	95857062.170001	11	429.3209	1.03244e-04	5.40019e-04
2024/05/03	20:10:00	ok	ok	429.0160	59.975	0.060474	18.89	65.826	10.633	95442452.650983	12	429.3719	9.88393e-05	5.53872e-04
2024/05/03	20:15:00	ok	ok	429.0080	59.974	0.060474	18.86	65.812	10.612	96860651.657580	12	429.3601	9.94526e-05	5.37705e-04
2024/05/03	20:20:00	ok	ok	428.9840	59.970	0.060474	18.83	65.888	10.608	95084330.915529	11	429.3022	1.02764e-04	5.43052e-04
2024/05/03	20:25:00	ok	ok	428.9760	59.969	0.060474	18.75	65.863	10.550	96128174.179600	12	429.3436	9.84511e-05	5.31851e-04
2024/05/03	20:30:00	ok	ok	428.9840	59.974	0.060474	18.75	65.821	10.543	96828273.140670	12	429.3459	9.94574e-05	5.42100e-04
2024/05/03	20:35:00	ok	ok	428.9880	59.975	0.060474	18.75	65.803	10.540	95440646.339770	11	429.3085	1.03355e-04	5.53409e-04
2024/05/03	20:40:00	ok	ok	429.0080	59.975	0.060474	18.78	65.776	10.554	96742084.969152	11	429.3217	1.03308e-04	5.45094e-04
2024/05/03	20:45:00	ok	ok	429.0120	59.976	0.060474	18.73	65.739	10.522	98598196.321252	12	429.3642	9.93270e-05	5.45477e-04
2024/05/03	20:50:00	ok	ok	429.0120	59.976	0.060474	18.76	65.724	10.536	97716307.738820	12	429.3624	9.92823e-05	5.65313e-04
2024/05/03	20:55:00	ok	ok	429.0260	59.979	0.060474	18.75	65.702	10.524	97531232.294362	12	429.3786	9.89497e-05	5.39739e-04
2024/05/03	21:00:00	ok	ok	429.0180	59.976	0.060474	18.69	65.702	10.490	97982828.309291	12	429.3734	9.88388e-05	5.56184e-04
2024/05/03	21:05:00	ok	ok	429.0220	59.980	0.060474	18.72	65.687	10.504	97859286.416181	11	429.3570	1.02940e-04	5.46198e-04
2024/05/03	21:10:00	ok	ok	429.0240	59.986	0.060474	18.72	65.698	10.505	96963114.851450	11	429.3557	1.02673e-04	5.44290e-04
2024/05/03	21:15:00	ok	ok	429.0220	59.981	0.060474	18.69	65.702	10.490	99313436.133403	12	429.3788	9.93677e-05	5.42301e-04
2024/05/03	21:20:00	ok	ok	429.0420	59.985	0.060474	18.70	65.634	10.487	98447156.698227	13	429.3512	1.00470e-04	5.43215e-04
2024/05/03	21:25:00	ok	ok	429.0360	59.980	0.060474	18.68	65.692	10.480	96516234.184196	11	429.3590	1.02941e-04	5.57779e-04
2024/05/03	21:30:00	ok	ok	429.0400	59.984	0.060474	18.68	65.650	10.473	97946680.861575	12	429.3942	9.88255e-05	5.33368e-04
2024/05/03	21:35:00	ok	ok	429.0460	59.986	0.060474	18.63	65.652	10.447	97023328.090616	11	429.3596	1.03409e-04	5.57146e-04
2024/05/03	21:40:00	ok	ok	429.0440	59.984	0.060474	18.68	65.660	10.474	98730088.171640	12	429.3997	9.94036e-05	5.47279e-04
2024/05/03	21:45:00	ok	ok	429.0500	59.983	0.060474	18.62	65.638	10.435	100976481.817485	11	429.3772	1.02471e-04	5.50661e-04
2024/05/03	21:50:00	ok	ok	429.0440	59.982	0.060474	18.62	65.692	10.443	101761613.907439	12	429.4039	9.90891e-05	5.48692e-04
2024/05/03	21:55:00	ok	ok	429.0560	59.989	0.060474	18.59	65.678	10.423	102725978.163433	11	429.3732	1.03339e-04	5.45545e-04
2024/05/03	22:00:00	ok	ok	429.0600	59.991	0.060474	18.60	65.669	10.431	102211007.281314	11	429.3748	1.02630e-04	5.49375e-04
2024/05/03	22:05:00	ok	ok	429.0660	59.983	0.060474	18.60	65.597	10.420	102259038.935952	11	429.3810	1.03110e-04	5.35619e-04
2024/05/03	22:10:00	ok	ok	429.0740	59.985	0.060474	18.59	65.606	10.412	101598007.916068	12	429.4220	9.92705e-05	5.35002e-04
2024/05/03	22:15:00	ok	ok	429.0400	59.980	0.060474	18.48	65.739	10.364	103091855.953040	12	429.3985	9.88640e-05	5.50795e-04
2024/05/03	22:20:00	ok	ok	429.0280	59.981	0.060474	18.45	65.765	10.350	102723613.152790	11	429.3354	1.03590e-04	5.47518e-04
2024/05/03	22:25:00	ok	ok	429.0280	59.983	0.060474	18.45	65.664	10.334	102496910.271660	11	429.3337	1.03943e-04	5.39068e-04
2024/05/03	22:30:00	ok	ok	429.0400	59.983	0.060474	18.46	65.657	10.341	102718655.816614	13	429.4445	9.74026e-05	5.47237e-04
2024/05/03	22:35:00	ok	ok	429.0400	59.980	0.060474	18.40	65.647	10.305	102837574.224655	11	429.3563	1.02745e-04	5.45414e-04
2024/05/03	22:40:00	ok	ok	429.0480	59.982	0.060474	18.42	65.660	10.315	100982470.173288	12	429.3119	1.04975e-04	5.34363e-04
2024/05/03	22:45:00	ok	ok	429.0500	59.980	0.060474	18.42	65.618	10.309	102786812.439257	12	429.4116	9.86579e-05	5.35838e-04
2024/05/03	22:50:00	ok	ok	429.0460	59.980	0.060474	18.42	65.568	10.301	102505770.507625	11	429.3600	1.03611e-04	5.55990e-04
2024/05/03	22:55:00	ok	ok	429.0520	59.981	0.060474	18.37	65.591	10.278	101613987.732703	11	429.3600	1.03613e-04	5.55990e-04
2024/05/03	23:00:00	ok	ok	429.0480	59.978	0.060474	18.36	65.559	10.265	101057366.192673	11	429.3590	1.02938e-04	5.57779e-04
2024/05/03	23:05:00	ok	ok	429.0600	59.983	0.060474	18.35	65.595	10.263	101849197.586923	12	429.4105	9.96585e-05	5.33964e-04
2024/05/03	23:10:00	ok	ok	429.0600	59.987	0.060474	18.36	65.570	10.267	103819451.422371	12	429.4072	9.94975e-05	5.33095e-04
2024/05/03	23:15:00	ok	ok	429.0540	59.986	0.060474	18.35	65.606	10.265	104115145.189731	12	429.3457	1.04475e-04	5.40125e-04
2024/05/03	23:20:00	ok	ok	429.0520	59.979	0.060474	18.32	65.582	10.243	101315049.906726	11	429.3594	1.03529e-04	5.54894e-04
2024/05/03	23:25:00	ok	ok	429.0480	59.983	0.060474	18.28	65.577	10.218	98729523.760290	12	429.3946	9.94097e-05	5.44649e-04
2024/05/03	23:30:00	ok	ok	429.0460	59.979	0.060474	18.29	65.586	10.227	101175273.094762	11	429.3556	1.03406e-04	5.53924e-04
2024/05/03	23:35:00	ok	ok	429.0480	59.983	0.060474	18.28	65.536	10.211	102120317.636893	12	429.4008	9.93385e-05	5.47783e-04
2024/05/03	23:40:00	ok	ok	429.0340	59.975	0.060474	18.19	65.632	10.175	103638898.617088	12	429.3899	9.92243e-05	5.33065e-04
2024/05/03	23:45:00	ok	ok	429.0220	59.971	0.060474	18.16	65.657	10.161	101085908.393446	12	429.3773	9.90006e-05	5.37309e-04
2024/05/03	23:50:00	ok	ok	429.0040	59.972	0.060474	18.09	65.646	10.117	101660715.789005	11	429.3236	1.02953e-04	5.53702e-04
2024/05/03	23:55:00	ok	ok	429.0320	59.986	0.060474	18.15	65.563	10.138	103270465.733428	12	429.3883	9.91431e-05	5.29974e-04
2024/05/04	00:00:00	ok	ok	429.0260	59.981	0.060474	18.15	65.554	10.137	101489297.260177	12	429.3808	9.98754e-05	5.22108e-04
2024/05/04	00:05:00	ok	ok	429.0340	59.974	0.060474	18.15	65.545	10.136	101265098.594487	12	429.3911	9.91606e-05	5.41568e-04
2024/05/04	00:10:00	ok	ok	429.0380	59.972	0.060474	18.09	65.495	10.094	100539099.962674	12	429.3961	9.92298e-05	5.42156e-04
2024/05/04	00:15:00	ok	ok	429.0340	59.973	0.060474	18.14	65.533	10.126	101265274.714797	12	429.3836	9.97165e-05	5.24615e-04
2024/05/04	00:20:00	ok	ok	429.0280	59.974	0.060474	18.05	65.537	10.075	99961871.328709	11	429.3317	1.03818e-04	5.43942e-04
2024/05/04	00:25:00	ok	ok	429.0380	59.975	0.060474	18.11	65.486	10.101	100073852.949311	14	429.1973	1.05375e-04	8.06751e-04
2024/05/04	00:30:00	ok	ok	429.0300	59.974	0.060474	18.05	65.467	10.064	100819218.958009	12	429.3902	9.92935e-05	5.40401e-04
2024/05/04	00:35:00	ok	ok	429.0280	59.970	0.060474	18.05	65.476	10.066	101871326.678736	11	429.3514	1.03412e-04	5.49781e-04
2024/05/04	00:40:00	ok	ok	429.0400	59.971	0.060474	18.05	65.476	10.066	105150402.614182	12	429.3812	9.98435e-05	5.25164e-04
2024/05/04	00:45:00	ok	ok	429.0260	59.973	0.060474	18.01	65.501	10.044	101641743.179443	12	429.3769	9.95524e-05	5.24355e-04
2024/05/04	00:50:00	ok	ok	429.0280	59.972	0.060474	17.98	65.496	10.026	100122127.020185	12	429.3706	9.99557e-05	5.37776e-04
2024/05/04	00:55:00	ok	ok	429.0260	59.973	0.060474	17.98	65.455	10.019	101253313.466118	11	429.3517	1.03017e-04	5.36588e-04
2024/05/04	01:00:00	ok	ok	429.0120	59.968	0.060474	17.94	65.541	10.009	100710329.148573	11	429.3178	1.03446e-04	5.52267e-04
2024/05/04	01:05:00	ok	ok	429.0060	59.965	0.060474	17.89	65.565	9.985	102361489.931400	12	429.3514	9.99799e-05	5.38235e-04
2024/05/04	01:10:00	ok	ok	429.1140	59.999	0.060474	18.18	64.883	10.049	101936732.943747	11	429.4330	1.02994e-04	5.37359e-04
2024/05/04	01:15:00	--	ok	429.2660	60.034	0.060474	18.58	64.259	10.190	103325451.562834	12	429.6160	9.90138e-05	5.23816e-04
2024/05/04	01:15:07	ok	ok	428.9580	59.960	0.06046	18.62	64.245	10.213	92804246.463961	14	429.1441	1.06552e-04	8.05954e-04
2024/05/04	01:20:06	ok	ok	429.0920	59.983	0.06046	18.82	64.144	10.317	98448657.671994	12	429.4668	9.88149e-05	5.28205e-04
2024/05/04	01:25:06	ok	ok	429.1680	59.996	0.06046	19.04	64.039	10.439	95773055.399095	12	429.5410	9.88443e-05	5.31412e-04
2024/05/04	01:30:06	--	ok	429.2380	60.015	0.06046	19.18	64.041	10.526	93939662.627922	11	429.5824	1.02183e-04	5.35212e-04
2024/05/04	01:30:12	ok	ok	428.9480	59.941	0.060448	19.18	63.980	10.516	93624734.149375	12	429.3507	9.89385e-05	5.12091e-04
2024/05/04	01:35:12	ok	ok	429.0300	59.958	0.060448	19.30	63.977	10.587	98098085.259658	12	429.4068	9.84107e-05	5.23841e-04
2024/05/04	01:40:12	ok	ok	429.0800	59.964	0.060448	19.38	63.970	10.639	96983974.382419	11	429.4271	1.02092e-04	5.22336e-04
2024/05/04	01:45:12	ok	ok	429.1200	59.976	0.060448	19.44	64.021	10.683	96765976.645019	13	429.5249	9.72957e-05	5.26411e-04
2024/05/04	01:50:12	ok	ok	429.1740	59.992	0.060448	19.50	63.967	10.709	97392194.948368	12	429.5362	9.89153e-05	5.23161e-04
2024/05/04	01:55:12	--	ok	429.2160	60.004	0.060448	19.57	63.967	10.755	95957149.183028	13	429.6210	9.67063e-05	5.17130e-04
2024/05/04	01:55:19	ok	ok	428.9420	59.931	0.060436	19.61	63.903	10.769	98122663.538477	15	429.0968	1.08706e-04	7.74921e-04
2024/05/04	02:00:18	ok	ok	429.0120	59.942	0.060436	19.67	63.925	10.810	99300228.356163	12	429.3879	9.86689e-05	5.27522e-04
2024/05/04	02:05:18	ok	ok	429.0240	59.947	0.060436	19.68	63.975	10.827	98724749.928038	12	429.4062	9.85722e-05	4.99837e-04
2024/05/04	02:10:18	ok	ok	429.0680	59.957	0.060436	19.71	63.949	10.839	95928114.697016	12	429.4307	9.90225e-05	5.40499e-04
2024/05/04	02:15:18	ok	ok	429.0460	59.951	0.060436	19.64	64.150	10.829	96783800.661670	12	429.4186	9.86119e-05	5.20228e-04
2024/05/04	02:20:18	ok	ok	429.0540	59.956	0.060436	19.61	64.190	10.817	99806552.476250	12	429.4263	9.84784e-05	5.29477e-04
2024/05/04	02:25:18	ok	ok	429.0700	59.961	0.060436	19.64	64.233	10.843	98595166.400917	12	429.4235	9.92286e-05	5.27593e-04
2024/05/04	02:30:18	ok	ok	429.0980	59.967	0.060436	19.67	64.085	10.837	97976185.642277	12	429.4718	9.79109e-05	5.14157e-04
2024/05/04	02:35:18	ok	ok	429.1480	59.981	0.060436	19.74	63.984	10.864	97281683.082121	12	429.5057	9.87450e-05	5.28488e-04
2024/05/04	02:40:18	ok	ok	429.1640	59.988	0.060436	19.78	64.012	10.896	99419614.952797	13	429.5556	9.74366e-05	5.06698e-04
2024/05/04	02:45:18	ok	ok	429.1820	59.991	0.060436	19.81	64.016	10.915	98794209.756739	13	429.5798	9.71966e-05	5.04488e-04
2024/05/04	02:50:18	ok	ok	429.1920	59.991	0.060436	19.81	64.007	10.914	99543436.922875	12	429.5567	9.85882e-05	5.25848e-04
2024/05/04	02:55:18	--	ok	429.2200	60.000	0.060436	19.84	63.990	10.928	97490169.904598	12	429.5670	9.92035e-05	5.19048e-04
2024/05/04	02:55:25	ok	ok	428.9840	59.947	0.060425	19.88	63.977	10.953	100170347.774600	15	429.2303	1.04836e-04	7.98100e-04
2024/05/04	03:00:24	ok	ok	429.0300	59.946	0.060425	19.88	64.018	10.960	110831564.360126	12	429.3962	9.90624e-05	5.14300e-04
2024/05/04	03:05:24	ok	ok	429.0380	59.954	0.060425	19.92	63.993	10.983	108941213.905013	12	429.4134	9.93237e-05	5.17253e-04
2024/05/04	03:10:24	ok	ok	429.0380	59.951	0.060425	19.91	64.002	10.976	107351975.856254	12	429.4194	9.84918e-05	5.25660e-04
2024/05/04	03:15:24	ok	ok	429.0480	59.951	0.060425	19.86	64.096	10.965	109913022.656941	12	429.4162	9.92568e-05	5.18408e-04
2024/05/04	03:20:24	ok	ok	429.0720	59.959	0.060425	19.89	64.059	10.976	109009026.841783	12	429.4382	9.86601e-05	5.28472e-04
2024/05/04	03:25:24	ok	ok	429.0580	59.958	0.060425	19.86	64.096	10.965	109011942.914995	13	429.4717	9.75803e-05	5.38303e-04
2024/05/04	03:30:24	ok	ok	429.0400	59.952	0.060425	19.72	64.247	10.900	105802829.501037	12	429.4178	9.86580e-05	5.21586e-04
2024/05/04	03:35:24	ok	ok	429.0360	59.953	0.060425	19.71	64.254	10.891	106429353.434978	12	429.4236	9.80997e-05	5.27786e-04
2024/05/04	03:40:24	ok	ok	429.0280	59.951	0.060425	19.68	64.269	10.877	110417827.468488	12	429.4134	9.87223e-05	5.16613e-04
2024/05/04	03:45:24	ok	ok	429.0680	59.967	0.060425	19.75	64.099	10.892	109678819.136780	12	429.4302	9.91491e-05	5.38022e-04
2024/05/04	03:50:24	ok	ok	429.0840	59.971	0.060425	19.77	64.091	10.901	108851165.148398	12	429.4678	9.86597e-05	5.24061e-04
2024/05/04	03:55:24	ok	ok	429.1000	59.972	0.060425	19.77	64.031	10.891	106213703.350451	12	429.4761	9.83937e-05	5.30604e-04
2024/05/04	04:00:24	ok	ok	429.1040	59.970	0.060425	19.75	64.077	10.888	108243608.275422	12	429.4769	9.88741e-05	5.40560e-04
2024/05/04	04:05:24	ok	ok	429.1300	59.975	0.060425	19.82	64.089	10.936	107204477.281370	13	429.3450	1.03967e-04	8.09315e-04
2024/05/04	04:10:24	ok	ok	429.1220	59.976	0.060425	19.78	64.073	10.906	107257999.578640	12	429.5089	9.90111e-05	5.38383e-04
2024/05/04	04:15:24	ok	ok	429.1300	59.976	0.060425	19.78	64.103	10.912	110100836.157207	12	429.5152	9.85035e-05	5.43108e-04
2024/05/04	04:20:24	ok	ok	429.1400	59.978	0.060425	19.79	64.063	10.913	109336267.538614	12	429.5083	9.92159e-05	5.38421e-04
2024/05/04	04:25:24	ok	ok	429.1520	59.977	0.060425	19.78	64.062	10.904	106445878.375302	11	429.5046	1.01742e-04	5.49159e-04
2024/05/04	04:30:24	ok	ok	429.1580	59.988	0.060425	19.82	64.068	10.933	105561562.764000	12	429.5415	9.81323e-05	5.36831e-04
2024/05/04	04:35:24	ok	ok	429.1740	59.987	0.060425	19.79	64.013	10.905	107679907.287538	15	429.3275	1.06530e-04	7.82778e-04
2024/05/04	04:40:24	ok	ok	429.1820	59.996	0.060425	19.81	64.007	10.914	107226988.823631	12	429.5718	9.81903e-05	5.33436e-04
2024/05/04	04:45:24	ok	ok	429.1680	59.987	0.060425	19.77	64.041	10.892	109261765.194947	15	429.3133	1.07977e-04	7.85531e-04
2024/05/04	04:50:24	--	ok	429.2120	60.000	0.060425	19.81	64.016	10.915	106204505.480562	15	429.3533	1.07396e-04	7.83005e-04
2024/05/04	04:50:31	ok	ok	428.9360	59.937	0.060414	19.84	63.958	10.923	103662024.013016	13	429.1913	1.05175e-04	8.26278e-04
2024/05/04	04:55:30	ok	ok	428.9460	59.923	0.060414	19.71	64.132	10.870	109056319.207882	12	429.3093	9.93703e-05	5.40537e-04
2024/05/04	05:00:30	ok	ok	428.9340	59.924	0.060414	19.68	64.190	10.863	112496333.049279	12	429.3054	9.90644e-05	5.35400e-04
2024/05/04	05:05:30	ok	ok	428.9480	59.927	0.060414	19.68	64.077	10.844	110512567.000181	14	429.1167	1.06311e-04	7.85811e-04
2024/05/04	05:10:30	ok	ok	428.9660	59.931	0.060414	19.72	64.034	10.864	110764563.888045	14	429.1414	1.06346e-04	7.98075e-04
2024/05/04	05:15:30	ok	ok	428.9780	59.932	0.060414	19.72	63.993	10.857	108813171.554519	15	429.1116	1.07865e-04	7.93673e-04
2024/05/04	05:20:30	ok	ok	429.0000	59.934	0.060414	19.74	63.984	10.864	109298176.117519	12	429.3710	9.91107e-05	5.34884e-04
2024/05/04	05:25:30	ok	ok	429.0100	59.934	0.060414	19.77	63.999	10.885	109308806.436403	15	429.1271	1.08596e-04	7.94419e-04
2024/05/04	05:30:30	ok	ok	429.0240	59.945	0.060414	19.77	63.958	10.878	109133488.503847	12	429.3830	9.88517e-05	5.53382e-04
2024/05/04	05:35:30	ok	ok	429.0340	59.948	0.060414	19.77	63.989	10.884	111745375.950248	13	429.2407	1.04617e-04	8.27382e-04
2024/05/04	05:40:30	ok	ok	429.0400	59.948	0.060414	19.77	63.980	10.882	107695532.556018	12	429.4201	9.88047e-05	5.34393e-04
2024/05/04	05:45:30	ok	ok	429.0420	59.952	0.060414	19.77	63.940	10.875	108337940.382220	15	429.1828	1.06928e-04	7.92293e-04
2024/05/04	05:50:30	ok	ok	429.0480	59.950	0.060414	19.78	63.952	10.886	106851140.264140	12	429.4266	9.83012e-05	5.41415e-04
2024/05/04	05:55:30	ok	ok	429.0740	59.963	0.060414	19.79	63.952	10.894	110270896.845173	14	429.2501	1.05197e-04	8.06226e-04
2024/05/04	06:00:30	ok	ok	429.0820	59.959	0.060414	19.81	63.894	10.895	109448706.679740	12	429.4686	9.88612e-05	5.24788e-04
2024/05/04	06:05:30	ok	ok	429.0800	59.959	0.060414	19.81	63.935	10.902	108511065.626700	12	429.4438	9.97283e-05	5.23829e-04
2024/05/04	06:10:30	ok	ok	429.0920	59.959	0.060414	19.81	63.915	10.898	112342695.484337	12	429.4710	9.86492e-05	5.28895e-04
2024/05/04	06:15:30	ok	ok	429.1080	59.972	0.060414	19.85	63.842	10.911	111702857.500165	12	429.4897	9.87487e-05	5.35148e-04
2024/05/04	06:20:30	ok	ok	429.1320	59.972	0.060414	19.84	63.839	10.902	107499261.374059	13	429.3448	1.04072e-04	8.12670e-04
2024/05/04	06:25:30	ok	ok	429.1600	59.978	0.060414	19.89	63.847	10.939	110654418.354359	12	429.5460	9.82223e-05	5.41973e-04
2024/05/04	06:30:30	ok	ok	429.1700	59.978	0.060414	19.89	63.796	10.931	111457586.285251	13	429.5714	9.76783e-05	5.26717e-04
2024/05/04	06:35:30	ok	ok	429.1760	59.987	0.060414	19.93	63.812	10.961	108770917.657386	12	429.5418	9.91433e-05	5.41656e-04
2024/05/04	06:40:30	ok	ok	429.1900	59.982	0.060414	19.93	63.803	10.959	107359388.299353	13	429.4122	1.03854e-04	8.11362e-04
2024/05/04	06:45:30	ok	ok	429.1780	59.988	0.060414	19.91	63.819	10.945	108154581.276565	12	429.5580	9.89462e-05	5.41401e-04
2024/05/04	06:50:30	--	ok	429.2060	59.989	0.060414	19.96	63.766	10.972	109880022.618920	15	429.4586	1.03555e-04	8.17578e-04
2024/05/04	06:50:37	ok	ok	428.9740	59.933	0.060403	19.96	63.775	10.973	104405429.530386	13	429.1803	1.05029e-04	8.22186e-04
2024/05/04	06:55:36	ok	ok	429.0160	59.939	0.060403	19.98	63.738	10.977	111868153.414180	12	429.3638	9.99273e-05	5.28627e-04
2024/05/04	07:00:36	ok	ok	429.0120	59.936	0.060403	19.98	63.778	10.984	112159995.521241	15	429.1113	1.09547e-04	8.04340e-04
2024/05/04	07:05:36	ok	ok	429.0260	59.946	0.060403	19.98	63.810	10.990	109735308.953439	12	429.3905	9.92460e-05	5.40096e-04
2024/05/04	07:10:36	ok	ok	429.0500	59.947	0.060403	20.01	63.764	11.001	113440003.450563	12	429.4065	9.92536e-05	5.16089e-04
2024/05/04	07:15:36	ok	ok	429.0720	59.949	0.060403	20.02	63.734	11.004	109792836.841442	15	429.2806	1.04568e-04	7.90333e-04
2024/05/04	07:20:36	ok	ok	429.0880	59.955	0.060403	20.04	63.748	11.015	110101694.194479	11	429.4044	1.03103e-04	5.54239e-04
2024/05/04	07:25:36	ok	ok	429.0900	59.960	0.060403	20.05	63.738	11.022	109338436.706234	12	429.4417	9.91752e-05	5.45440e-04
2024/05/04	07:30:36	ok	ok	429.1160	59.961	0.060403	20.08	63.693	11.033	111986273.578018	12	429.4732	9.90537e-05	5.38538e-04
2024/05/04	07:35:36	ok	ok	429.1380	59.968	0.060403	20.12	63.742	11.069	109166019.998082	12	429.4934	9.87163e-05	5.36637e-04
2024/05/04	07:40:36	ok	ok	429.1280	59.974	0.060403	20.12	63.688	11.060	110356147.247204	12	429.4944	9.92372e-05	5.20305e-04
2024/05/04	07:45:36	ok	ok	429.1420	59.975	0.060403	20.13	63.691	11.069	110373249.876456	12	429.5013	9.96613e-05	5.36286e-04
2024/05/04	07:50:36	ok	ok	429.1640	59.977	0.060403	20.15	63.633	11.067	108505426.844188	12	429.5364	9.85582e-05	5.34795e-04
2024/05/04	07:55:36	ok	ok	429.1840	59.984	0.060403	20.19	63.659	11.100	110732727.106548	12	429.5490	9.94943e-05	5.25782e-04
2024/05/04	08:00:36	ok	ok	429.1900	59.982	0.060403	20.22	63.673	11.121	106956071.384396	12	429.5505	9.93287e-05	5.23126e-04
2024/05/04	08:05:36	--	ok	429.2220	59.994	0.060403	20.25	63.638	11.132	112502225.532018	12	429.5746	9.91536e-05	5.46527e-04
2024/05/04	08:05:43	ok	ok	428.9320	59.918	0.060391	20.28	63.581	11.141	98128516.820877	12	429.1034	1.11454e-04	8.45435e-04
2024/05/04	08:10:42	ok	ok	428.9780	59.923	0.060391	20.28	63.601	11.145	101172295.237704	13	429.1698	1.04823e-04	8.19510e-04
2024/05/04	08:15:42	ok	ok	429.0080	59.934	0.060391	20.35	63.601	11.190	100638346.568374	15	429.1155	1.08345e-04	8.07751e-04
2024/05/04	08:20:42	ok	ok	429.0300	59.937	0.060391	20.36	63.597	11.200	102871089.529272	12	429.3847	9.90001e-05	5.56946e-04
2024/05/04	08:25:42	ok	ok	429.0660	59.950	0.060391	20.39	63.569	11.212	102705332.522189	14	429.1290	1.14223e-04	7.95000e-04
2024/05/04	08:30:42	ok	ok	429.0800	59.955	0.060391	20.44	63.560	11.248	105011248.623005	14	429.2425	1.05709e-04	7.91584e-04
2024/05/04	08:35:42	ok	ok	429.0960	59.956	0.060391	20.46	63.545	11.255	104447818.356911	11	429.4277	1.02919e-04	5.67667e-04
2024/05/04	08:40:42	ok	ok	429.1360	59.968	0.060391	20.52	63.503	11.285	104961029.074605	13	429.3391	1.04463e-04	8.05695e-04
2024/05/04	08:45:42	ok	ok	429.1580	59.973	0.060391	20.59	63.435	11.320	107216535.463911	15	429.2748	1.08035e-04	7.95968e-04
2024/05/04	08:50:42	ok	ok	429.1860	59.986	0.060391	20.62	63.450	11.342	103887558.915202	12	429.5715	1.00229e-04	5.51196e-04
2024/05/04	08:55:42	--	ok	429.2060	59.992	0.060391	20.70	63.467	11.402	100912782.119390	11	429.5429	1.01888e-04	5.62070e-04
2024/05/04	08:55:48	ok	ok	428.9740	59.926	0.06038	20.67	63.400	11.370	99056349.583974	14	429.0858	1.13362e-04	8.05212e-04
2024/05/04	09:00:48	ok	ok	429.0100	59.931	0.06038	20.72	63.418	11.402	103830419.768784	12	429.3821	9.84536e-05	5.53066e-04
2024/05/04	09:05:48	ok	ok	429.0420	59.939	0.06038	20.77	63.418	11.439	103942860.844514	12	429.4115	9.86449e-05	5.49452e-04
2024/05/04	09:10:48	ok	ok	429.0820	59.954	0.06038	20.86	63.423	11.497	103093440.964741	11	429.4168	1.01597e-04	5.77557e-04
2024/05/04	09:15:48	ok	ok	429.1040	59.960	0.06038	20.89	63.427	11.515	101440262.357986	11	429.4295	1.02205e-04	5.66581e-04
2024/05/04	09:20:48	ok	ok	429.1360	59.964	0.06038	20.91	63.413	11.533	103577325.522544	12	429.5159	9.81189e-05	5.55110e-04
2024/05/04	09:25:48	ok	ok	429.1760	59.975	0.06038	21.01	63.362	11.589	101597751.888979	13	429.3985	1.03502e-04	8.19584e-04
2024/05/04	09:30:48	--	ok	429.2140	59.987	0.06038	21.06	63.391	11.623	100144822.615782	11	429.5470	1.01378e-04	5.62491e-04
2024/05/04	09:30:55	ok	ok	428.9700	59.924	0.060369	21.09	63.363	11.638	98363343.543805	15	429.1261	1.06265e-04	8.06191e-04
2024/05/04	09:35:54	ok	ok	428.9920	59.930	0.060369	21.10	63.398	11.655	103607619.491020	15	429.2357	1.02779e-04	8.18169e-04
2024/05/04	09:40:54	ok	ok	429.0320	59.939	0.060369	21.18	63.343	11.701	101077268.164794	13	429.2515	1.03220e-04	8.49885e-04
2024/05/04	09:45:54	ok	ok	429.0760	59.958	0.060369	21.27	63.317	11.755	100306225.199182	12	429.4617	9.74350e-05	5.46858e-04
2024/05/04	09:50:54	ok	ok	429.0980	59.960	0.060369	21.30	63.334	11.778	103051871.520857	12	429.2538	1.09591e-04	8.63330e-04
2024/05/04	09:55:54	ok	ok	429.1460	59.972	0.060369	21.41	63.262	11.841	100040910.808576	12	429.3119	1.08515e-04	8.51220e-04
2024/05/04	10:00:54	ok	ok	429.1840	59.977	0.060369	21.48	63.275	11.891	102804271.083892	11	429.5322	1.00674e-04	5.58932e-04
2024/05/04	10:05:54	--	ok	429.2180	59.987	0.060369	21.54	63.265	11.930	103365720.064657	12	429.6039	9.77220e-05	5.57428e-04
2024/05/04	10:06:01	ok	ok	428.9760	59.925	0.060358	21.55	63.258	11.937	95931836.736588	12	429.1660	1.08516e-04	8.58891e-04
2024/05/04	10:11:00	ok	ok	429.0200	59.937	0.060358	21.64	63.253	11.997	102823600.270010	15	429.2483	1.02921e-04	7.97890e-04
2024/05/04	10:16:00	ok	ok	429.0680	59.943	0.060358	21.67	63.270	12.019	104704550.330221	12	429.2198	1.09050e-04	8.54001e-04
2024/05/04	10:21:00	ok	ok	429.0980	59.957	0.060358	21.77	63.276	12.089	99023493.988044	14	429.1772	1.12619e-04	7.95183e-04
2024/05/04	10:26:00	ok	ok	429.1400	59.969	0.060358	21.85	63.243	12.142	102487720.118363	13	429.2706	1.10415e-04	8.18328e-04
2024/05/04	10:31:00	ok	ok	429.1880	59.977	0.060358	21.94	63.267	12.207	101415841.531445	12	429.3521	1.08364e-04	8.47121e-04
2024/05/04	10:36:00	--	ok	429.2300	59.984	0.060358	21.96	63.233	12.219	101609566.155363	13	429.3376	1.11020e-04	8.13570e-04
2024/05/04	10:36:07	ok	ok	429.0000	59.921	0.060347	22.02	63.243	12.260	103500858.338957	12	429.1622	1.08123e-04	8.66624e-04
2024/05/04	10:41:06	ok	ok	428.8360	59.887	0.060347	21.62	64.131	12.152	105360112.457298	14	429.0126	1.05010e-04	8.05202e-04
2024/05/04	10:46:06	--	ok	428.7780	59.871	0.060347	21.40	64.515	12.066	99884441.349858	12	428.9245	1.08846e-04	8.41704e-04
2024/05/04	10:46:12	ok	ok	428.9800	59.931	0.060357	21.36	64.446	12.023	97299776.412449	14	429.0980	1.13492e-04	7.90205e-04
2024/05/04	10:51:12	ok	ok	428.8980	59.922	0.060357	21.21	64.631	11.960	92601388.109773	12	429.0743	1.09632e-04	8.39378e-04
2024/05/04	10:56:12	ok	ok	428.8680	59.914	0.060357	21.13	64.648	11.904	95114052.859987	12	429.0516	1.09459e-04	8.26025e-04
2024/05/04	11:01:12	ok	ok	428.8360	59.910	0.060357	21.04	64.723	11.857	94045271.954782	14	428.9432	1.13525e-04	7.90063e-04
2024/05/04	11:06:12	ok	ok	428.8180	59.912	0.060357	21.01	64.698	11.834	95124095.143394	12	428.9969	1.10089e-04	8.34790e-04
2024/05/04	11:11:12	ok	ok	428.8300	59.915	0.060357	21.04	64.640	11.842	95292732.044574	13	428.9696	1.11902e-04	8.04379e-04
2024/05/04	11:16:12	ok	ok	428.8140	59.911	0.060357	20.98	64.671	11.809	96483376.400836	12	428.9884	1.11002e-04	8.26998e-04
2024/05/04	11:21:12	ok	ok	428.8060	59.909	0.060357	21.03	64.730	11.849	96573553.034714	12	428.9883	1.10424e-04	8.26652e-04
2024/05/04	11:26:12	ok	ok	428.8240	59.915	0.060357	21.06	64.666	11.857	94180074.208199	14	428.9422	1.13571e-04	7.90798e-04
2024/05/04	11:31:12	ok	ok	428.8520	59.924	0.060357	21.11	64.663	11.897	94972851.871995	12	429.0489	1.09432e-04	8.25551e-04
2024/05/04	11:36:12	ok	ok	428.8660	59.923	0.060357	21.14	64.608	11.905	97109606.673098	14	428.9677	1.14012e-04	7.86417e-04
2024/05/04	11:41:12	ok	ok	428.8840	59.930	0.060357	21.18	64.607	11.935	98016497.441400	14	429.0000	1.13440e-04	7.77860e-04
2024/05/04	11:46:12	ok	ok	428.9020	59.934	0.060357	21.26	64.611	11.986	95885246.992348	14	429.0052	1.14160e-04	7.94147e-04
2024/05/04	11:51:12	ok	ok	428.9400	59.946	0.060357	21.30	64.599	12.013	98206895.500437	15	429.0986	1.07310e-04	7.92998e-04
2024/05/04	11:56:12	ok	ok	428.9560	59.952	0.060357	21.36	64.599	12.052	98346611.343338	13	429.0984	1.11926e-04	8.06874e-04
2024/05/04	12:01:12	ok	ok	428.9840	59.958	0.060357	21.44	64.584	12.109	97951352.803750	14	429.1034	1.13591e-04	7.89492e-04
2024/05/04	12:06:12	ok	ok	429.0180	59.970	0.060357	21.52	64.549	12.160	96529088.179476	14	429.1417	1.13354e-04	7.88317e-04
2024/05/04	12:11:12	ok	ok	429.0440	59.973	0.060357	21.60	64.553	12.214	96335641.664382	14	429.1763	1.12596e-04	7.86099e-04
2024/05/04	12:16:12	ok	ok	429.0660	59.982	0.060357	21.62	64.549	12.232	98310837.178105	11	429.4267	1.03147e-04	5.53473e-04
2024/05/04	12:21:12	ok	ok	429.0860	59.986	0.060357	21.68	64.620	12.285	98237719.831429	15	429.2484	1.07138e-04	7.99535e-04
2024/05/04	12:26:12	ok	ok	429.1120	59.994	0.060357	21.72	64.598	12.311	97055211.302594	13	429.2658	1.11933e-04	8.11740e-04
2024/05/04	12:31:12	ok	ok	429.1340	60.000	0.060357	21.78	64.556	12.343	94346282.196323	14	429.2561	1.13596e-04	8.03784e-04
2024/05/04	12:36:12	ok	ok	429.1760	60.009	0.060357	21.88	64.617	12.425	96778150.600014	14	429.2973	1.12559e-04	7.90850e-04
2024/05/04	12:41:12	ok	ok	429.1800	60.012	0.060357	21.88	64.627	12.427	94842480.440544	14	429.3116	1.12948e-04	7.83345e-04
2024/05/04	12:46:12	--	ok	429.2100	60.015	0.060357	21.96	64.654	12.494	96478438.915952	14	429.3244	1.13687e-04	7.93917e-04
2024/05/04	12:46:19	ok	ok	429.0360	59.966	0.060347	21.95	64.631	12.480	102892334.436870	12	429.1806	1.10177e-04	8.55707e-04
2024/05/04	12:51:18	ok	ok	429.0780	59.970	0.060347	22.01	64.631	12.520	99975417.683778	14	429.1550	1.12667e-04	7.88566e-04
2024/05/04	12:56:18	ok	ok	429.1060	59.981	0.060347	22.11	64.630	12.593	102827394.922403	14	429.3043	1.06571e-04	8.37111e-04
2024/05/04	13:01:18	ok	ok	429.1140	59.986	0.060347	22.11	64.640	12.595	102169448.499383	13	429.2277	1.11083e-04	8.19817e-04
2024/05/04	13:06:18	ok	ok	429.1440	59.989	0.060347	22.16	64.672	12.642	101837988.186245	14	429.1994	1.13723e-04	8.14654e-04
2024/05/04	13:11:18	ok	ok	428.8880	59.924	0.060347	21.48	66.104	12.422	100809169.471063	11	429.2137	1.02204e-04	5.37721e-04
2024/05/04	13:16:18	--	ok	428.7280	59.890	0.060347	21.06	66.520	12.197	101607244.505078	11	429.0538	1.03177e-04	5.52375e-04
2024/05/04	13:16:25	ok	ok	429.0060	59.971	0.060361	21.07	66.534	12.209	98465537.620005	14	429.0891	1.15903e-04	8.00901e-04
2024/05/04	13:21:24	ok	ok	428.8760	59.946	0.060361	20.77	66.645	12.021	105489808.523045	12	429.2627	9.96099e-05	5.41652e-04
2024/05/04	13:26:24	--	ok	428.7840	59.925	0.060361	20.58	66.731	11.899	105815911.053880	11	429.1413	1.03534e-04	5.51244e-04
2024/05/04	13:26:31	ok	ok	429.0620	59.997	0.060372	20.56	66.735	11.889	100715732.870997	15	429.1794	1.09529e-04	8.34537e-04
2024/05/04	13:31:30	ok	ok	428.9700	59.983	0.060372	20.37	66.781	11.770	105469858.493588	12	429.3187	1.01155e-04	5.39911e-04
2024/05/04	13:36:30	ok	ok	428.9120	59.966	0.060372	20.29	66.795	11.714	108342838.124499	12	429.2711	1.00423e-04	5.35908e-04
2024/05/04	13:41:30	ok	ok	428.8600	59.954	0.060372	20.16	66.804	11.630	108237273.180105	11	429.1727	1.04914e-04	5.35088e-04
2024/05/04	13:46:30	ok	ok	428.8120	59.945	0.060372	20.12	66.796	11.600	109782951.551522	10	429.2012	1.01675e-04	5.33988e-04
2024/05/04	13:51:30	--	ok	428.7760	59.933	0.060372	20.07	66.819	11.566	110577088.143938	10	429.1626	1.02404e-04	5.44048e-04
2024/05/04	13:51:37	ok	ok	429.0280	60.003	0.060384	20.07	66.819	11.566	100790361.425680	12	429.4051	1.00858e-04	5.37259e-04
2024/05/04	13:56:36	ok	ok	428.9920	59.995	0.060384	20.01	66.819	11.528	112010126.770710	12	429.3334	1.02212e-04	5.23702e-04
2024/05/04	14:01:36	ok	ok	428.9640	59.986	0.060384	19.95	66.828	11.488	111877907.346063	12	429.3179	1.00926e-04	5.31805e-04
2024/05/04	14:06:36	ok	ok	428.9340	59.975	0.060384	19.92	66.877	11.478	111584968.007797	11	429.3643	9.77770e-05	5.30161e-04
2024/05/04	14:11:36	ok	ok	428.9240	59.973	0.060384	19.91	66.854	11.466	111618277.509671	15	429.0150	1.11310e-04	7.99927e-04
2024/05/04	14:16:36	ok	ok	428.8940	59.965	0.060384	19.88	66.838	11.443	111096631.743864	11	429.2230	1.04530e-04	5.35239e-04
2024/05/04	14:21:36	ok	ok	428.8760	59.961	0.060384	19.82	66.879	11.412	113971153.434435	11	429.2859	9.85733e-05	5.43904e-04
2024/05/04	14:26:36	ok	ok	428.8680	59.958	0.060384	19.84	66.854	11.417	110311365.090431	10	429.2424	1.02279e-04	5.38107e-04
2024/05/04	14:31:36	ok	ok	428.8500	59.955	0.060384	19.79	66.906	11.398	115527697.620054	11	429.2692	9.88869e-05	5.27440e-04
2024/05/04	14:36:36	ok	ok	428.8380	59.949	0.060384	19.78	66.893	11.386	112747855.295881	11	429.2493	9.88997e-05	5.35204e-04
2024/05/04	14:41:36	ok	ok	428.8320	59.945	0.060384	19.79	66.886	11.394	114838969.908860	10	429.1996	1.02503e-04	5.33377e-04
2024/05/04	14:46:36	ok	ok	428.8260	59.946	0.060384	19.79	66.896	11.396	113825261.850345	10	429.2050	1.01818e-04	5.36051e-04
2024/05/04	14:51:36	ok	ok	428.8180	59.941	0.060384	19.82	66.932	11.422	112911503.034537	10	429.2059	1.01510e-04	5.37390e-04
2024/05/04	14:56:36	ok	ok	428.8100	59.939	0.060384	19.81	66.897	11.407	114227088.516986	11	429.2311	9.82586e-05	5.39427e-04
2024/05/04	15:01:36	ok	ok	428.8120	59.939	0.060384	19.79	66.896	11.396	114774905.845964	10	429.1933	1.02193e-04	5.48893e-04
2024/05/04	15:06:36	--	ok	428.7940	59.937	0.060384	19.77	66.941	11.386	114489054.461632	11	429.2118	9.85746e-05	5.33930e-04
2024/05/04	15:06:43	ok	ok	429.0120	60.003	0.060394	19.81	66.941	11.414	98708468.878723	14	429.1050	1.17481e-04	7.74073e-04
2024/05/04	15:11:42	ok	ok	429.0100	59.999	0.060394	19.78	66.943	11.395	108911906.330701	12	429.3838	1.00714e-04	5.32111e-04
2024/05/04	15:16:42	ok	ok	428.9940	59.996	0.060394	19.79	66.978	11.410	107876680.677806	11	429.4220	9.87709e-05	5.33137e-04
2024/05/04	15:21:42	ok	ok	428.9920	59.997	0.060394	19.79	66.946	11.404	111776602.802139	12	429.3730	1.01110e-04	5.18108e-04
2024/05/04	15:26:42	ok	ok	428.9840	59.996	0.060394	19.79	66.987	11.411	110224978.976694	11	429.4240	9.76800e-05	5.49158e-04
2024/05/04	15:31:42	ok	ok	428.9800	59.994	0.060394	19.81	67.010	11.426	109297798.999482	11	429.4101	9.85534e-05	5.42784e-04
2024/05/04	15:36:42	ok	ok	428.9860	59.991	0.060394	19.82	67.053	11.442	111736458.720578	11	429.4062	9.86583e-05	5.31521e-04
2024/05/04	15:41:42	ok	ok	428.9740	59.994	0.060394	19.79	67.028	11.418	109410925.583948	12	429.3588	1.00611e-04	5.17978e-04
2024/05/04	15:46:42	ok	ok	428.9620	59.989	0.060394	19.79	67.028	11.418	108862082.468580	11	429.3030	1.04705e-04	5.32448e-04
2024/05/04	15:51:42	ok	ok	428.9580	59.983	0.060394	19.78	67.085	11.419	108662917.193944	11	429.3029	1.03846e-04	5.32558e-04
2024/05/04	15:56:42	ok	ok	428.9520	59.982	0.060394	19.77	67.092	11.411	112206837.508581	12	429.3202	1.00801e-04	5.32721e-04
2024/05/04	16:01:42	ok	ok	428.9460	59.986	0.060394	19.78	67.092	11.420	109395955.545748	12	429.3223	1.00530e-04	5.33969e-04
2024/05/04	16:06:42	ok	ok	428.9320	59.981	0.060394	19.75	67.098	11.402	111314576.661045	11	429.2767	1.04787e-04	5.35952e-04
2024/05/04	16:11:42	ok	ok	428.9340	59.983	0.060394	19.75	67.117	11.405	109948667.427339	12	429.3277	9.97186e-05	5.38676e-04
2024/05/04	16:16:42	ok	ok	428.9280	59.980	0.060394	19.77	67.149	11.421	109952788.672796	12	429.3128	1.00511e-04	5.27812e-04
2024/05/04	16:21:42	ok	ok	428.9240	59.979	0.060394	19.74	67.115	11.396	107923300.741441	12	429.3186	9.98457e-05	5.24634e-04
2024/05/04	16:26:42	ok	ok	428.9180	59.975	0.060394	19.75	67.185	11.417	112138353.436070	11	429.2765	1.03701e-04	5.39021e-04
2024/05/04	16:31:42	ok	ok	428.9160	59.973	0.060394	19.77	67.218	11.433	110347388.766916	12	429.3089	1.00010e-04	5.15064e-04
2024/05/04	16:36:42	ok	ok	428.9120	59.976	0.060394	19.75	67.204	11.420	110223053.742796	11	429.3619	9.73887e-05	5.28341e-04
2024/05/04	16:41:42	ok	ok	428.9100	59.975	0.060394	19.75	67.175	11.415	109755923.488564	11	429.2582	1.04201e-04	5.28854e-04
2024/05/04	16:46:42	ok	ok	428.9000	59.975	0.060394	19.75	67.243	11.426	109605765.759531	12	429.2922	1.00000e-04	5.19072e-04
2024/05/04	16:51:42	ok	ok	428.8960	59.971	0.060394	19.74	67.262	11.421	110595353.952910	11	429.3435	9.80059e-05	5.29141e-04
2024/05/04	16:56:42	ok	ok	428.8940	59.973	0.060394	19.74	67.262	11.421	109841775.325637	11	429.2328	1.05080e-04	5.16529e-04
2024/05/04	17:01:42	ok	ok	428.8860	59.972	0.060394	19.74	67.262	11.421	109564326.924768	12	429.1898	1.06251e-04	5.30554e-04
2024/05/04	17:06:42	ok	ok	428.8820	59.967	0.060394	19.72	67.277	11.414	108764264.559936	11	429.3198	9.87627e-05	5.10311e-04
2024/05/04	17:11:42	ok	ok	428.8780	59.967	0.060394	19.69	67.282	11.395	109913481.246126	12	429.1856	1.06655e-04	5.19510e-04
2024/05/04	17:16:42	ok	ok	428.8720	59.968	0.060394	19.71	67.335	11.413	111697822.009279	12	429.2562	9.99845e-05	5.39549e-04
2024/05/04	17:21:42	ok	ok	428.8640	59.961	0.060394	19.69	67.350	11.407	109534847.164484	12	429.2509	1.00315e-04	5.22359e-04
2024/05/04	17:26:42	ok	ok	428.8600	59.962	0.060394	19.67	67.346	11.388	108421342.702925	12	429.1739	1.05318e-04	5.18146e-04
2024/05/04	17:31:42	ok	ok	428.8460	59.959	0.060394	19.67	67.385	11.395	109317170.496070	13	429.2083	1.01017e-04	5.15563e-04
2024/05/04	17:36:42	ok	ok	428.8440	59.957	0.060394	19.68	67.436	11.413	108861776.259162	12	429.2361	1.00425e-04	5.11915e-04
2024/05/04	17:41:42	ok	ok	428.8380	59.955	0.060394	19.67	67.396	11.397	108678578.047044	11	429.2813	9.79812e-05	5.07659e-04
2024/05/04	17:46:42	ok	ok	428.8300	59.950	0.060394	19.62	67.454	11.378	111067754.972415	12	429.2073	1.00270e-04	5.37755e-04
2024/05/04	17:51:42	ok	ok	428.8160	59.949	0.060394	19.62	67.465	11.380	112322486.725240	12	429.1359	1.05538e-04	5.22015e-04
2024/05/04	17:56:42	ok	ok	428.8060	59.947	0.060394	19.61	67.463	11.369	110143239.080038	12	429.2812	9.66908e-05	5.12623e-04
2024/05/04	18:01:42	--	ok	428.7960	59.943	0.060394	19.57	67.524	11.353	108194145.908715	11	429.1511	1.03907e-04	5.20942e-04
2024/05/04	18:01:48	ok	ok	429.0260	60.008	0.060405	19.60	67.478	11.363	105043622.623028	12	429.4308	9.97032e-05	5.42848e-04
2024/05/04	18:06:48	ok	ok	429.0300	60.005	0.060405	19.55	67.529	11.343	121340048.332374	12	429.4026	9.94608e-05	5.33477e-04
2024/05/04	18:11:48	ok	ok	429.0220	59.997	0.060405	19.51	67.552	11.318	119029842.394384	12	429.3815	9.99998e-05	5.22672e-04
2024/05/04	18:16:48	ok	ok	428.9980	59.995	0.060405	19.51	67.570	11.321	118569740.348091	11	429.3256	1.04201e-04	5.38793e-04
2024/05/04	18:21:48	ok	ok	428.9860	59.992	0.060405	19.48	67.616	11.311	118797679.844610	11	429.3088	1.04699e-04	5.33435e-04
2024/05/04	18:26:48	ok	ok	428.9740	59.992	0.060405	19.47	67.614	11.302	120002175.895947	12	429.3390	9.99901e-05	5.42110e-04
2024/05/04	18:31:48	ok	ok	428.9620	59.983	0.060405	19.41	67.662	11.271	122360833.265793	11	429.2828	1.04052e-04	5.56559e-04
2024/05/04	18:36:48	ok	ok	428.9380	59.980	0.060405	19.38	67.628	11.248	118246690.714479	11	429.3501	9.79723e-05	5.48295e-04
2024/05/04	18:41:48	ok	ok	428.9220	59.977	0.060405	19.34	67.669	11.226	116785852.057488	11	429.3575	9.66573e-05	5.53627e-04
2024/05/04	18:46:48	ok	ok	428.9120	59.970	0.060405	19.31	67.694	11.211	120981108.860644	11	429.2306	1.04550e-04	5.47515e-04
2024/05/04	18:51:48	ok	ok	428.8860	59.967	0.060405	19.29	67.726	11.199	119912758.815108	12	429.3631	9.56186e-05	5.42088e-04
2024/05/04	18:56:48	ok	ok	428.8640	59.960	0.060405	19.24	67.767	11.176	119014952.104503	10	429.2624	1.00716e-04	5.58845e-04
2024/05/04	19:01:48	ok	ok	428.8500	59.959	0.060405	19.20	67.781	11.150	121805772.055101	11	429.2699	9.96550e-05	5.51941e-04
2024/05/04	19:06:48	ok	ok	428.8280	59.953	0.060405	19.15	67.802	11.125	123843666.501123	12	429.2934	9.63698e-05	5.47887e-04
2024/05/04	19:11:48	ok	ok	428.8120	59.947	0.060405	19.10	67.813	11.090	120212522.658726	13	429.3394	9.31329e-05	5.41458e-04
2024/05/04	19:16:48	--	ok	428.7860	59.938	0.060405	19.07	67.895	11.086	121834893.818517	11	429.2294	9.87880e-05	5.48646e-04
2024/05/04	19:16:55	ok	ok	428.9920	60.006	0.060416	19.06	67.912	11.079	95908565.029041	12	429.5194	9.57961e-05	5.52356e-04
2024/05/04	19:21:54	ok	ok	428.9680	59.999	0.060416	19.00	67.881	11.037	115139400.441547	11	429.3293	1.04260e-04	5.39248e-04
2024/05/04	19:26:54	ok	ok	428.9360	59.990	0.060416	18.91	67.945	10.992	110489271.891914	12	429.2447	1.06874e-04	5.73194e-04
2024/05/04	19:31:54	ok	ok	428.9100	59.983	0.060416	18.87	67.958	10.968	112841004.817451	11	429.3796	9.92732e-05	5.70482e-04
2024/05/04	19:36:54	ok	ok	428.8860	59.975	0.060416	18.80	68.003	10.929	112031446.122145	11	429.3379	9.96383e-05	5.50491e-04
2024/05/04	19:41:54	ok	ok	428.8620	59.969	0.060416	18.76	68.023	10.905	110112683.014723	11	429.3273	9.82008e-05	5.65173e-04
2024/05/04	19:46:54	ok	ok	428.8340	59.964	0.060416	18.68	67.991	10.846	114012575.197790	12	429.3318	9.63190e-05	5.68507e-04
2024/05/04	19:51:54	ok	ok	428.8120	59.953	0.060416	18.62	68.060	10.820	115945499.110516	12	429.3092	9.59348e-05	5.43050e-04
2024/05/04	19:56:54	--	ok	428.7740	59.946	0.060416	18.56	68.069	10.784	116308819.979223	11	429.1381	1.04017e-04	5.50747e-04
2024/05/04	19:57:00	ok	ok	429.0140	60.018	0.060428	18.56	68.058	10.782	97845897.944499	12	429.4517	1.00014e-04	5.37965e-04
2024/05/04	20:02:00	ok	ok	428.9920	60.008	0.060428	18.50	68.096	10.752	107736153.069517	11	429.4735	9.83496e-05	5.43097e-04
2024/05/04	20:07:00	ok	ok	428.9580	60.001	0.060428	18.42	68.101	10.699	105778059.971496	11	429.3238	1.03529e-04	5.64170e-04
2024/05/04	20:12:00	ok	ok	428.9240	59.992	0.060428	18.36	68.113	10.665	109620441.597764	11	429.2896	1.04351e-04	5.63486e-04
2024/05/04	20:17:00	ok	ok	428.8940	59.986	0.060428	18.32	68.124	10.640	109308456.764831	12	429.3206	9.96005e-05	5.33534e-04
2024/05/04	20:22:00	ok	ok	428.8640	59.975	0.060428	18.22	68.165	10.584	107139431.931195	11	429.3347	9.76413e-05	5.50124e-04
2024/05/04	20:27:00	ok	ok	428.8360	59.967	0.060428	18.15	68.182	10.543	103924577.329067	11	429.3212	9.80922e-05	5.49463e-04
2024/05/04	20:32:00	ok	ok	428.8100	59.958	0.060428	18.09	68.211	10.513	109567815.052663	10	429.2282	1.01556e-04	5.71721e-04
2024/05/04	20:37:00	--	ok	428.7740	59.948	0.060428	18.01	68.177	10.454	109098130.496605	11	429.2416	9.91270e-05	5.69501e-04
2024/05/04	20:37:07	ok	ok	429.0080	60.023	0.060439	18.04	68.173	10.472	99197157.550733	12	429.4745	9.95923e-05	5.39448e-04
2024/05/04	20:42:06	ok	ok	428.9980	60.011	0.060439	17.95	68.188	10.421	111608207.425571	11	429.4682	9.93144e-05	5.56242e-04
2024/05/04	20:47:06	ok	ok	428.9580	60.004	0.060439	17.88	68.232	10.382	111151424.747317	11	429.4364	9.82803e-05	5.60459e-04
2024/05/04	20:52:06	ok	ok	428.9320	59.994	0.060439	17.81	68.248	10.341	110621989.969239	11	429.2994	1.04166e-04	5.46329e-04
2024/05/04	20:57:06	ok	ok	428.9020	59.988	0.060439	17.75	68.251	10.307	114454412.435085	11	429.3821	9.85448e-05	5.48959e-04
2024/05/04	21:02:06	ok	ok	428.8720	59.976	0.060439	17.68	68.284	10.268	111018497.484242	11	429.3284	1.00246e-04	5.47409e-04
2024/05/04	21:07:06	ok	ok	428.8420	59.968	0.060439	17.58	68.278	10.207	111775787.351687	11	429.2011	1.05091e-04	5.54276e-04
2024/05/04	21:12:06	ok	ok	429.1100	60.036	0.060439	18.35	66.767	10.446	111679048.966225	11	429.5887	9.87665e-05	5.48058e-04
2024/05/04	21:17:06	--	ok	429.2420	60.059	0.060439	18.73	66.426	10.632	110960450.446984	11	429.6062	1.03599e-04	5.58906e-04
2024/05/04	21:17:13	ok	ok	429.0120	59.995	0.060428	18.73	66.458	10.637	106943376.159986	12	429.4121	9.95744e-05	5.43883e-04
2024/05/04	21:22:12	ok	ok	429.1300	60.012	0.060428	18.99	66.337	10.778	109744778.178219	11	429.4549	1.04120e-04	5.60808e-04
2024/05/04	21:27:12	ok	ok	429.1980	60.024	0.060428	19.17	66.296	10.889	108053752.006431	11	429.5514	1.02474e-04	5.41274e-04
2024/05/04	21:32:12	--	ok	429.2520	60.033	0.060428	19.33	66.302	10.991	107737549.323081	11	429.5704	1.04250e-04	5.48786e-04
2024/05/04	21:32:19	ok	ok	428.9580	59.960	0.060415	19.30	66.297	10.971	108882084.799678	12	429.3738	9.91167e-05	5.27968e-04
2024/05/04	21:37:18	ok	ok	429.0460	59.981	0.060415	19.43	66.288	11.053	105753930.516480	12	429.4156	9.98567e-05	5.21150e-04
2024/05/04	21:42:18	ok	ok	429.0820	59.987	0.060415	19.51	66.270	11.103	105183990.862093	11	429.4032	1.04197e-04	5.44951e-04
2024/05/04	21:47:18	ok	ok	429.1060	59.991	0.060415	19.60	66.246	11.155	103651530.126784	11	429.4336	1.03430e-04	5.31401e-04
2024/05/04	21:52:18	ok	ok	429.1460	59.997	0.060415	19.64	66.282	11.189	103262822.282441	12	429.5008	9.93024e-05	5.43816e-04
2024/05/04	21:57:18	ok	ok	429.1620	60.002	0.060415	19.67	66.265	11.206	115620701.941518	11	429.4783	1.03687e-04	5.31223e-04
2024/05/04	22:02:18	ok	ok	429.1780	60.005	0.060415	19.72	66.246	11.239	114837937.108269	11	429.4995	1.03317e-04	5.36477e-04
2024/05/04	22:07:18	ok	ok	429.2000	60.015	0.060415	19.74	66.297	11.257	116324415.331130	12	429.5422	9.97441e-05	5.32356e-04
2024/05/04	22:12:18	--	ok	429.2220	60.021	0.060415	19.74	66.278	11.253	116604420.825010	12	429.5659	1.00058e-04	5.19134e-04
2024/05/04	22:12:25	ok	ok	428.9720	59.960	0.060403	19.74	66.238	11.247	99633746.496591	12	429.3512	9.94364e-05	5.22416e-04
2024/05/04	22:17:24	ok	ok	429.0020	59.967	0.060403	19.77	66.252	11.268	102984131.318114	11	429.3273	1.03596e-04	5.29643e-04
2024/05/04	22:22:24	ok	ok	428.9980	59.964	0.060403	19.71	66.334	11.244	104537960.189958	12	429.3486	1.00277e-04	5.28064e-04
2024/05/04	22:27:24	ok	ok	429.0000	59.965	0.060403	19.69	66.412	11.248	105149383.235901	12	429.3589	9.95336e-05	5.15777e-04
2024/05/04	22:32:24	ok	ok	429.0000	59.961	0.060403	19.69	66.352	11.238	101503110.279884	11	429.3194	1.03596e-04	5.10569e-04
2024/05/04	22:37:24	ok	ok	429.0100	59.969	0.060403	19.71	66.264	11.232	104240150.603993	12	429.3665	9.97312e-05	5.20173e-04
2024/05/04	22:42:24	ok	ok	429.0060	59.968	0.060403	19.69	66.270	11.224	105834574.417130	12	429.3683	9.95490e-05	5.21582e-04
2024/05/04	22:47:24	ok	ok	429.0120	59.971	0.060403	19.71	66.334	11.244	104558455.362341	11	429.3305	1.03157e-04	5.30293e-04
2024/05/04	22:52:24	ok	ok	429.0160	59.972	0.060403	19.69	66.342	11.236	103051076.098732	11	429.3147	1.03731e-04	5.39852e-04
2024/05/04	22:57:24	ok	ok	429.0040	59.971	0.060403	19.69	66.332	11.235	103363544.448034	12	429.3632	9.89977e-05	5.44127e-04
2024/05/04	23:02:24	ok	ok	429.0020	59.966	0.060403	19.68	66.310	11.222	103453019.169353	11	429.3153	1.04289e-04	5.40270e-04
2024/05/04	23:07:24	ok	ok	428.9920	59.961	0.060403	19.62	66.371	11.195	103666594.374300	12	429.3547	9.91738e-05	5.32393e-04
2024/05/04	23:12:24	ok	ok	429.0040	59.958	0.060403	19.62	66.311	11.185	108402655.741336	12	429.3574	9.93356e-05	5.04621e-04
2024/05/04	23:17:24	ok	ok	428.9980	59.964	0.060403	19.62	66.371	11.195	113962651.094878	11	429.3080	1.03280e-04	5.24419e-04
2024/05/04	23:22:24	ok	ok	428.9960	59.964	0.060403	19.58	66.343	11.163	110740971.424466	12	429.3514	9.94413e-05	5.31387e-04
2024/05/04	23:27:24	ok	ok	428.9860	59.956	0.060403	19.57	66.320	11.150	112689613.428554	12	429.3486	9.86272e-05	5.19805e-04
2024/05/04	23:32:24	ok	ok	428.9860	59.962	0.060403	19.54	66.357	11.137	112136424.014017	12	429.3299	9.98410e-05	5.16916e-04
2024/05/04	23:37:24	ok	ok	428.9740	59.955	0.060403	19.50	66.342	11.107	109747314.433824	12	429.3181	9.96743e-05	5.26120e-04
2024/05/04	23:42:24	ok	ok	428.9660	59.949	0.060403	19.50	66.389	11.115	110928985.596999	12	429.3142	9.92616e-05	5.17738e-04
2024/05/04	23:47:24	ok	ok	428.9720	59.957	0.060403	19.47	66.325	11.086	112826894.159970	12	429.2999	1.00059e-04	5.25681e-04
2024/05/04	23:52:24	ok	ok	428.9560	59.947	0.060403	19.44	66.332	11.069	113010836.341760	12	429.2999	1.00102e-04	5.07666e-04
2024/05/04	23:57:24	ok	ok	428.9500	59.948	0.060403	19.41	66.316	11.047	110222630.647076	11	429.2488	1.04076e-04	5.44850e-04
2024/05/05	00:02:24	ok	ok	428.9180	59.942	0.060403	19.33	66.444	11.014	113274241.902343	11	429.2128	1.04010e-04	5.41175e-04
2024/05/05	00:07:24	ok	ok	428.9020	59.941	0.060403	19.29	66.488	10.994	111600750.803678	12	429.2519	9.92136e-05	5.22642e-04
2024/05/05	00:12:24	ok	ok	428.8920	59.932	0.060403	19.25	66.412	10.961	110286054.508377	12	429.2358	9.97363e-05	5.31791e-04
2024/05/05	00:17:24	ok	ok	428.9000	59.937	0.060403	19.23	66.346	10.933	108572284.539434	12	429.2385	9.93500e-05	5.32040e-04
2024/05/05	00:22:24	ok	ok	428.8840	59.931	0.060403	19.20	66.300	10.906	111607481.014050	12	429.2280	1.00138e-04	5.15164e-04
2024/05/05	00:27:24	ok	ok	428.8780	59.932	0.060403	19.20	66.252	10.898	110682094.613173	12	429.2290	9.95902e-05	5.30366e-04
2024/05/05	00:32:24	ok	ok	428.8700	59.926	0.060403	19.17	66.296	10.889	112599398.449185	12	429.2822	9.72989e-05	5.19741e-04
2024/05/05	00:37:24	ok	ok	428.8620	59.926	0.060403	19.11	66.287	10.849	113309346.201678	12	429.2101	9.99343e-05	5.19735e-04
2024/05/05	00:42:24	ok	ok	428.8440	59.919	0.060403	19.11	66.307	10.853	110981421.431327	12	429.2025	9.93196e-05	5.31280e-04
2024/05/05	00:47:24	ok	ok	428.8540	59.920	0.060403	19.09	66.273	10.830	111520154.820194	11	429.1395	1.04147e-04	5.58280e-04
2024/05/05	00:52:24	ok	ok	428.8320	59.919	0.060403	19.04	66.287	10.805	109778350.216163	12	429.1838	9.89648e-05	5.46988e-04
2024/05/05	00:57:24	ok	ok	428.8280	59.915	0.060403	18.99	66.297	10.771	110970580.636541	12	429.1834	9.91666e-05	5.24084e-04
2024/05/05	01:02:24	ok	ok	428.8220	59.915	0.060403	19.01	66.270	10.784	108458542.115586	11	429.1252	1.03447e-04	5.28130e-04
2024/05/05	01:07:24	ok	ok	428.8100	59.910	0.060403	18.91	66.337	10.732	110255886.399976	12	429.1656	9.89647e-05	5.19909e-04
2024/05/05	01:12:24	--	ok	428.7980	59.911	0.060403	18.93	66.268	10.731	110307499.621427	12	429.1580	9.88115e-05	5.31326e-04
2024/05/05	01:12:31	ok	ok	429.0360	59.973	0.060413	18.91	66.265	10.720	104184093.713562	11	429.3677	1.03519e-04	5.46649e-04
2024/05/05	01:17:30	ok	ok	429.0040	59.965	0.060413	18.91	66.215	10.712	109203811.790938	11	429.3157	1.03435e-04	5.41407e-04
2024/05/05	01:22:30	ok	ok	428.9940	59.958	0.060413	18.84	66.275	10.678	107942838.320135	12	429.3408	9.96954e-05	5.38558e-04
2024/05/05	01:27:30	ok	ok	428.9700	59.949	0.060413	18.75	66.329	10.625	109303736.265068	11	429.2729	1.03465e-04	5.47914e-04
2024/05/05	01:32:30	ok	ok	428.9440	59.953	0.060413	18.69	66.339	10.591	108926426.325376	12	429.2911	9.91996e-05	5.37903e-04
2024/05/05	01:37:30	ok	ok	428.9380	59.946	0.060413	18.69	66.209	10.570	108187377.800915	12	429.3010	9.88330e-05	5.44344e-04
2024/05/05	01:42:30	ok	ok	428.9440	59.945	0.060413	18.70	66.191	10.576	104776119.659215	11	429.2566	1.02961e-04	5.52638e-04
2024/05/05	01:47:30	ok	ok	428.9460	59.945	0.060413	18.69	66.159	10.562	108763705.398152	12	429.2960	9.94432e-05	5.41627e-04
2024/05/05	01:52:30	ok	ok	428.9240	59.940	0.060413	18.65	66.210	10.544	109268441.091080	12	429.2759	9.93324e-05	5.35654e-04
2024/05/05	01:57:30	ok	ok	428.9280	59.936	0.060413	18.65	66.110	10.528	107840047.896039	12	429.2729	9.93617e-05	5.65027e-04
2024/05/05	02:02:30	ok	ok	428.9180	59.936	0.060413	18.60	66.113	10.502	105510895.025925	12	429.2520	9.96639e-05	5.53720e-04
2024/05/05	02:07:30	ok	ok	428.9200	59.936	0.060413	18.62	66.073	10.504	103749100.897474	12	429.2585	9.90679e-05	5.61848e-04
2024/05/05	02:12:30	ok	ok	428.9000	59.937	0.060413	18.55	66.104	10.464	108490184.029149	11	429.2157	1.02871e-04	5.34417e-04
2024/05/05	02:17:30	ok	ok	428.9000	59.932	0.060413	18.53	66.151	10.463	108341596.630101	12	429.2340	9.97113e-05	5.48192e-04
2024/05/05	02:22:30	ok	ok	428.8840	59.931	0.060413	18.53	66.062	10.449	108123452.145593	11	429.1913	1.03767e-04	5.52430e-04
2024/05/05	02:27:30	ok	ok	428.8960	59.933	0.060413	18.50	66.036	10.427	105563768.200824	11	429.1960	1.03239e-04	5.67781e-04
2024/05/05	02:32:30	ok	ok	428.8840	59.930	0.060413	18.49	66.046	10.420	107815691.561734	12	429.2306	9.94662e-05	5.50025e-04
2024/05/05	02:37:30	ok	ok	428.8860	59.923	0.060413	18.49	66.023	10.417	109234334.863890	11	429.1865	1.03331e-04	5.49132e-04
2024/05/05	02:42:30	ok	ok	428.8680	59.918	0.060413	18.45	65.986	10.385	106272714.154859	12	429.2067	9.99520e-05	5.41638e-04
2024/05/05	02:47:30	ok	ok	428.8300	59.918	0.060413	18.37	66.105	10.359	107006476.252789	12	429.1759	9.93934e-05	5.39277e-04
2024/05/05	02:52:30	ok	ok	428.8240	59.908	0.060413	18.32	66.128	10.328	107619505.480988	11	429.1362	1.03219e-04	5.49153e-04
2024/05/05	02:57:30	ok	ok	428.8060	59.901	0.060413	18.26	66.119	10.293	104733277.379586	11	429.0999	1.03843e-04	5.82503e-04
2024/05/05	03:02:30	ok	ok	428.8060	59.904	0.060413	18.25	65.995	10.265	107610639.150374	12	429.2316	9.62990e-05	5.48330e-04
2024/05/05	03:07:30	ok	ok	428.8140	59.909	0.060413	18.26	65.986	10.272	107211457.991613	11	429.2106	9.84766e-05	5.73140e-04
2024/05/05	03:12:30	--	ok	428.7980	59.904	0.060413	18.25	65.954	10.259	105615907.036766	11	429.0886	1.03587e-04	5.59730e-04
2024/05/05	03:12:36	ok	ok	429.0060	59.975	0.060423	18.28	65.908	10.269	99957291.053707	11	429.3741	1.03732e-04	5.59117e-04
2024/05/05	03:17:36	ok	ok	428.9720	59.957	0.060423	18.21	65.957	10.233	109058708.099090	12	429.3452	9.90378e-05	5.44707e-04
2024/05/05	03:22:36	ok	ok	428.9680	59.956	0.060423	18.19	66.036	10.237	108399901.537291	10	429.3293	1.01728e-04	5.63740e-04
2024/05/05	03:27:36	ok	ok	428.9660	59.953	0.060423	18.16	65.980	10.211	111983184.317795	12	429.3281	9.92175e-05	5.45984e-04
2024/05/05	03:32:36	ok	ok	428.9520	59.948	0.060423	18.16	65.930	10.203	109814275.641617	11	429.2782	1.03262e-04	5.68514e-04
2024/05/05	03:37:36	ok	ok	428.9460	59.946	0.060423	18.11	65.893	10.164	108594289.340508	12	429.3960	9.61012e-05	5.38838e-04
2024/05/05	03:42:36	ok	ok	428.9520	59.943	0.060423	18.11	65.931	10.169	111328048.387155	12	429.3111	9.94757e-05	5.40541e-04
2024/05/05	03:47:36	ok	ok	428.9380	59.940	0.060423	18.08	65.885	10.145	111792180.726092	11	429.3606	9.83862e-05	5.71219e-04
2024/05/05	03:52:36	ok	ok	428.9300	59.940	0.060423	18.07	65.863	10.133	112162944.566332	11	429.3340	9.77978e-05	5.61348e-04
2024/05/05	03:57:36	ok	ok	428.9180	59.933	0.060423	18.05	65.884	10.128	111945456.638106	12	429.3673	9.59555e-05	5.53787e-04
2024/05/05	04:02:36	ok	ok	428.9240	59.933	0.060423	18.04	65.849	10.115	108473474.180487	12	429.2865	9.89645e-05	5.58334e-04
2024/05/05	04:07:36	ok	ok	428.9000	59.932	0.060423	18.01	65.834	10.095	114418078.252348	12	429.3435	9.64351e-05	5.41383e-04
2024/05/05	04:12:36	ok	ok	429.0640	59.978	0.060423	18.45	64.945	10.221	109070616.830066	11	429.3926	1.02754e-04	5.55499e-04
2024/05/05	04:17:36	ok	ok	429.1540	59.999	0.060423	18.69	64.721	10.333	111803948.175718	11	429.4922	1.02152e-04	5.47365e-04
2024/05/05	04:22:36	--	ok	429.2480	60.019	0.060423	18.94	64.457	10.446	113111088.919971	14	429.4221	1.05632e-04	8.01221e-04
2024/05/05	04:22:43	ok	ok	428.9660	59.953	0.060411	18.97	64.443	10.462	101510978.921461	11	429.3234	1.03395e-04	5.60306e-04
2024/05/05	04:27:42	ok	ok	429.0620	59.964	0.060411	19.14	64.387	10.557	102361346.415531	11	429.3888	1.02963e-04	5.49611e-04
2024/05/05	04:32:42	ok	ok	429.1240	59.972	0.060411	19.29	64.329	10.637	101881885.395298	12	429.4892	9.90330e-05	5.35546e-04
2024/05/05	04:37:42	ok	ok	429.1700	59.982	0.060411	19.37	64.332	10.691	101069040.103156	12	429.5442	9.83900e-05	5.32892e-04
2024/05/05	04:42:42	ok	ok	429.1920	59.982	0.060411	19.45	64.324	10.742	101753590.762449	12	429.5541	9.91116e-05	5.33693e-04
2024/05/05	04:47:42	--	ok	429.2460	60.000	0.060411	19.50	64.382	10.779	107497008.378352	12	429.6075	9.85712e-05	5.26375e-04
2024/05/05	04:47:49	ok	ok	428.9980	59.936	0.060398	19.54	64.329	10.797	98869063.295913	12	429.3932	9.89809e-05	5.32621e-04
2024/05/05	04:52:48	ok	ok	429.0120	59.936	0.060398	19.57	64.283	10.808	100886034.474351	15	429.1680	1.06498e-04	7.76627e-04
2024/05/05	04:57:48	ok	ok	429.0480	59.943	0.060398	19.62	64.323	10.850	102411437.202226	12	429.4037	9.92484e-05	5.33576e-04
2024/05/05	05:02:48	ok	ok	429.0660	59.950	0.060398	19.68	64.311	10.884	109662960.593589	12	429.4234	9.90648e-05	5.41202e-04
2024/05/05	05:07:48	ok	ok	429.0780	59.951	0.060398	19.68	64.352	10.891	109328756.082299	13	429.4686	9.76627e-05	5.35898e-04
2024/05/05	05:12:48	ok	ok	429.1200	59.960	0.060398	19.74	64.279	10.914	110082052.318273	12	429.4844	9.90721e-05	5.19575e-04
2024/05/05	05:17:48	ok	ok	429.1260	59.966	0.060398	19.74	64.341	10.925	107768036.727735	12	429.4973	9.81657e-05	5.42044e-04
2024/05/05	05:22:48	ok	ok	429.1460	59.966	0.060398	19.79	64.297	10.953	109589470.293890	11	429.4822	1.02605e-04	5.26307e-04
2024/05/05	05:27:48	ok	ok	429.1460	59.967	0.060398	19.81	64.291	10.962	110292369.746270	12	429.5216	9.89182e-05	5.20889e-04
2024/05/05	05:32:48	ok	ok	429.1660	59.983	0.060398	19.82	64.323	10.976	108568228.740042	13	429.5796	9.71538e-05	5.32474e-04
2024/05/05	05:37:48	ok	ok	429.1780	59.979	0.060398	19.85	64.286	10.987	107812339.541728	12	429.5469	9.89394e-05	5.42428e-04
2024/05/05	05:42:48	ok	ok	429.1440	59.977	0.060398	19.77	64.405	10.954	108119875.845843	12	429.5380	9.87089e-05	5.24510e-04
2024/05/05	05:47:48	ok	ok	429.1500	59.975	0.060398	19.74	64.492	10.950	106044000.461434	12	429.5411	9.83821e-05	5.28737e-04
2024/05/05	05:52:48	ok	ok	429.1400	59.972	0.060398	19.72	64.489	10.941	106383203.759937	12	429.5329	9.85498e-05	5.21584e-04
2024/05/05	05:57:48	ok	ok	429.1780	59.985	0.060398	19.81	64.341	10.971	106253002.367053	12	429.5534	9.88174e-05	5.33184e-04
2024/05/05	06:02:48	ok	ok	429.1960	59.990	0.060398	19.82	64.283	10.970	108021656.565923	12	429.5881	9.86883e-05	5.27821e-04
2024/05/05	06:07:48	--	ok	429.2080	59.994	0.060398	19.88	64.282	11.005	104707300.217888	13	429.6444	9.64361e-05	5.36225e-04
2024/05/05	06:07:55	ok	ok	429.0260	59.937	0.060387	19.89	64.233	11.006	98420018.819947	12	429.3976	9.95469e-05	5.19976e-04
2024/05/05	06:12:54	ok	ok	429.0220	59.937	0.060387	19.91	64.256	11.020	101961558.367573	12	429.3922	9.82620e-05	5.31646e-04
2024/05/05	06:17:54	ok	ok	429.0440	59.937	0.060387	19.95	64.242	11.043	101647907.680104	12	429.4066	9.85782e-05	5.35501e-04
2024/05/05	06:22:54	ok	ok	429.0440	59.943	0.060387	19.96	64.173	11.042	101174831.109315	12	429.4083	9.88375e-05	5.36476e-04
2024/05/05	06:27:54	ok	ok	429.0900	59.951	0.060387	19.98	64.155	11.049	112189204.476544	11	429.4145	1.02561e-04	5.30718e-04
2024/05/05	06:32:54	ok	ok	429.0780	59.949	0.060387	19.98	64.268	11.069	110201953.712832	12	429.4328	9.89377e-05	5.28931e-04
2024/05/05	06:37:54	ok	ok	429.0940	59.944	0.060387	19.96	64.254	11.056	110789214.258770	12	429.4600	9.78474e-05	5.31974e-04
2024/05/05	06:42:54	ok	ok	429.0960	59.954	0.060387	19.98	64.186	11.054	110952675.567493	12	429.4522	9.87865e-05	5.28629e-04
2024/05/05	06:47:54	ok	ok	429.1380	59.964	0.060387	20.16	63.980	11.138	109105486.722919	12	429.4791	9.91969e-05	5.18109e-04
2024/05/05	06:52:54	ok	ok	429.1560	59.964	0.060387	20.15	63.948	11.122	112217153.919423	13	429.5687	9.65087e-05	5.06556e-04
2024/05/05	06:57:54	ok	ok	429.1720	59.969	0.060387	20.18	64.096	11.167	109655984.921786	12	429.5340	9.85753e-05	5.24349e-04
2024/05/05	07:02:54	ok	ok	429.1880	59.972	0.060387	20.16	64.121	11.163	110514516.055774	12	429.5524	9.98242e-05	5.32467e-04
2024/05/05	07:07:54	ok	ok	429.2000	59.979	0.060387	20.22	64.109	11.197	109173842.278388	12	429.5501	9.94046e-05	5.26129e-04
2024/05/05	07:12:54	--	ok	429.2080	59.977	0.060387	20.21	64.118	11.190	110670233.356458	12	429.5765	9.84180e-05	5.10300e-04
2024/05/05	07:13:01	ok	ok	429.0160	59.937	0.060376	20.25	64.114	11.216	109093272.718655	12	429.4042	9.86870e-05	5.28180e-04
2024/05/05	07:18:00	ok	ok	428.9980	59.928	0.060376	20.18	64.144	11.176	98228586.726411	13	429.3944	9.70009e-05	5.30491e-04
2024/05/05	07:23:00	ok	ok	429.0100	59.928	0.060376	20.22	64.121	11.199	99426815.188925	12	429.3735	9.89784e-05	5.39569e-04
2024/05/05	07:28:00	ok	ok	429.0060	59.932	0.060376	20.25	64.096	11.212	101974053.641070	11	429.3171	1.03263e-04	5.44633e-04
2024/05/05	07:33:00	ok	ok	429.0320	59.934	0.060376	20.29	64.082	11.238	102932182.517444	11	429.3616	1.02741e-04	5.30930e-04
2024/05/05	07:38:00	ok	ok	429.0420	59.937	0.060376	20.33	64.077	11.265	109447394.246903	12	429.4070	9.87260e-05	5.39371e-04
2024/05/05	07:43:00	ok	ok	429.0620	59.939	0.060376	20.33	64.077	11.265	103944442.063669	13	429.4525	9.69381e-05	5.39638e-04
2024/05/05	07:48:00	ok	ok	429.0840	59.942	0.060376	20.40	64.041	11.306	108734203.875001	13	429.4769	9.73844e-05	5.28075e-04
2024/05/05	07:53:00	ok	ok	429.1040	59.948	0.060376	20.40	64.031	11.305	109807226.793526	11	429.4206	1.02415e-04	5.44388e-04
2024/05/05	07:58:00	ok	ok	429.1060	59.950	0.060376	20.44	64.018	11.329	108485564.475496	13	429.4992	9.73461e-05	5.08647e-04
2024/05/05	08:03:00	ok	ok	429.1300	59.959	0.060376	20.46	64.041	11.343	107635813.773953	12	429.4927	9.82183e-05	5.27098e-04
2024/05/05	08:08:00	ok	ok	429.1460	59.960	0.060376	20.50	63.989	11.362	108606409.677001	11	429.4514	1.03035e-04	5.44875e-04
2024/05/05	08:13:00	ok	ok	429.1420	59.962	0.060376	20.46	64.073	11.349	107525868.138428	12	429.4972	9.84872e-05	5.34011e-04
2024/05/05	08:18:00	ok	ok	429.1420	59.958	0.060376	20.44	64.099	11.343	108111773.151953	12	429.4850	9.88688e-05	5.23053e-04
2024/05/05	08:23:00	ok	ok	429.1780	59.971	0.060376	20.52	64.031	11.379	110599060.947769	12	429.5465	1.00460e-04	5.30829e-04
2024/05/05	08:28:00	ok	ok	429.2000	59.982	0.060376	20.60	63.917	11.417	104659176.634887	12	429.5531	9.79378e-05	5.50480e-04
2024/05/05	08:33:00	--	ok	429.2240	59.978	0.060376	20.62	63.940	11.430	109593583.649979	12	429.5713	9.88533e-05	5.26953e-04
2024/05/05	08:33:07	ok	ok	428.9700	59.923	0.060365	20.64	63.944	11.448	96559030.676046	12	429.3332	1.01455e-04	5.24437e-04
2024/05/05	08:38:06	ok	ok	428.9940	59.926	0.060365	20.70	63.935	11.486	98984739.138548	12	429.3620	9.80573e-05	5.44528e-04
2024/05/05	08:43:06	ok	ok	429.0080	59.933	0.060365	20.72	63.897	11.488	100525115.922998	12	429.3787	9.86210e-05	5.41607e-04
2024/05/05	08:48:06	ok	ok	429.0320	59.936	0.060365	20.79	63.899	11.535	100541559.211413	11	429.3680	1.02214e-04	5.38234e-04
2024/05/05	08:53:06	ok	ok	429.0540	59.939	0.060365	20.84	63.890	11.571	98958687.615794	11	429.3759	1.02697e-04	5.51370e-04
2024/05/05	08:58:06	ok	ok	429.1020	59.949	0.060365	20.89	63.888	11.599	106764187.747124	11	429.4316	1.01842e-04	5.60032e-04
2024/05/05	09:03:06	ok	ok	429.1380	59.953	0.060365	21.00	63.828	11.666	104898597.979529	11	429.4552	1.02034e-04	5.40876e-04
2024/05/05	09:08:06	ok	ok	429.1420	59.962	0.060365	21.03	63.793	11.677	105701253.216690	11	429.4600	1.01999e-04	5.52225e-04
2024/05/05	09:13:06	ok	ok	429.1820	59.968	0.060365	21.13	63.792	11.746	107893230.702425	11	429.5051	1.01802e-04	5.37843e-04
2024/05/05	09:18:06	--	ok	429.2300	59.985	0.060365	21.23	63.778	11.811	107355597.296694	11	429.5420	1.02048e-04	5.51269e-04
2024/05/05	09:18:13	ok	ok	428.9860	59.919	0.060352	21.23	63.706	11.798	98719015.341869	14	429.1935	1.07117e-04	8.37798e-04
2024/05/05	09:23:12	ok	ok	429.0020	59.924	0.060352	21.26	63.732	11.822	97893435.221573	11	429.3298	1.01852e-04	5.63046e-04
2024/05/05	09:28:12	ok	ok	429.0460	59.934	0.060352	21.34	63.720	11.879	97357106.725841	12	429.1995	1.08995e-04	8.33048e-04
2024/05/05	09:33:12	ok	ok	429.0880	59.942	0.060352	21.45	63.729	11.958	107397529.474671	11	429.4225	1.01438e-04	5.39103e-04
2024/05/05	09:38:12	ok	ok	429.1280	59.954	0.060352	21.50	63.687	11.979	104716360.159321	14	429.2154	1.12180e-04	7.91867e-04
2024/05/05	09:43:12	ok	ok	429.1580	59.964	0.060352	21.61	63.697	12.061	107993935.451893	12	429.2856	1.10039e-04	8.29295e-04
2024/05/05	09:48:12	ok	ok	429.1900	59.967	0.060352	21.67	63.709	12.102	102011066.970270	11	429.5134	1.01538e-04	5.57523e-04
2024/05/05	09:53:12	--	ok	429.2480	59.986	0.060352	21.80	63.670	12.185	107558691.749462	13	429.4479	1.02978e-04	8.07134e-04
2024/05/05	09:53:19	ok	ok	428.9840	59.926	0.060339	21.81	63.642	12.189	101721537.633491	12	429.1400	1.10033e-04	8.34187e-04
2024/05/05	09:58:18	ok	ok	429.0100	59.923	0.060339	21.85	63.700	12.230	96843121.864933	12	429.1661	1.08868e-04	8.30823e-04
2024/05/05	10:03:18	ok	ok	429.0520	59.938	0.060339	22.01	63.568	12.314	97970732.213777	12	429.1993	1.09010e-04	8.33631e-04
2024/05/05	10:08:18	ok	ok	429.1040	59.952	0.060339	22.11	63.536	12.380	109066438.488990	12	429.2596	1.08397e-04	8.36877e-04
2024/05/05	10:13:18	ok	ok	428.9540	59.909	0.060339	21.62	64.599	12.241	101919825.839009	12	429.0902	1.09461e-04	8.40458e-04
2024/05/05	10:18:18	ok	ok	428.8860	59.895	0.060339	21.42	64.846	12.147	104439443.268717	11	429.2036	1.01749e-04	5.43574e-04
2024/05/05	10:23:18	ok	ok	428.8520	59.889	0.060339	21.34	64.942	12.107	103171267.672933	12	428.9820	1.09632e-04	8.51288e-04
2024/05/05	10:28:18	ok	ok	428.8320	59.886	0.060339	21.30	64.974	12.083	100339146.842404	12	428.9651	1.09274e-04	8.33166e-04
2024/05/05	10:33:18	ok	ok	428.8240	59.895	0.060339	21.27	65.002	12.067	102942882.757369	12	428.9637	1.09264e-04	8.28283e-04
2024/05/05	10:38:18	ok	ok	428.8180	59.892	0.060339	21.27	64.982	12.064	102783684.248623	12	428.9569	1.08733e-04	8.37887e-04
2024/05/05	10:43:18	ok	ok	428.8260	59.894	0.060339	21.26	64.997	12.057	104435179.384383	11	429.1364	1.01724e-04	5.38898e-04
2024/05/05	10:48:18	ok	ok	428.8300	59.892	0.060339	21.30	64.987	12.085	102993259.730740	12	428.9706	1.09160e-04	8.41139e-04
2024/05/05	10:53:18	ok	ok	428.8380	59.897	0.060339	21.33	64.970	12.101	102385261.441107	12	428.9682	1.09205e-04	8.35252e-04
2024/05/05	10:58:18	ok	ok	428.8540	59.900	0.060339	21.37	64.950	12.127	101241648.203098	11	429.1779	1.01532e-04	5.55759e-04
2024/05/05	11:03:18	ok	ok	428.8560	59.907	0.060339	21.42	64.900	12.157	105243585.638213	15	429.0678	1.02994e-04	8.09436e-04
2024/05/05	11:08:18	ok	ok	428.8820	59.911	0.060339	21.50	64.901	12.208	101380151.901561	14	428.9725	1.11765e-04	7.96809e-04
2024/05/05	11:13:18	ok	ok	428.9040	59.920	0.060339	21.52	64.887	12.224	104217150.828751	15	429.0567	1.05253e-04	7.84587e-04
2024/05/05	11:18:18	ok	ok	428.9340	59.922	0.060339	21.60	64.901	12.280	105357438.978515	14	429.1115	1.06929e-04	8.21716e-04
2024/05/05	11:23:18	ok	ok	428.9480	59.927	0.060339	21.67	64.842	12.318	103537453.418132	12	429.0864	1.09378e-04	8.27859e-04
2024/05/05	11:28:18	ok	ok	428.9820	59.940	0.060339	21.74	64.918	12.383	103898711.170421	12	429.1147	1.08961e-04	8.20702e-04
2024/05/05	11:33:18	ok	ok	429.0020	59.943	0.060339	21.80	64.846	12.410	103502855.002612	15	429.1037	1.07176e-04	7.94172e-04
2024/05/05	11:38:18	ok	ok	429.0260	59.951	0.060339	21.88	64.872	12.474	104138718.854583	14	429.1071	1.12189e-04	7.91692e-04
2024/05/05	11:43:18	ok	ok	429.0600	59.966	0.060339	21.95	64.877	12.527	104787336.869507	13	429.1582	1.10833e-04	8.02983e-04
2024/05/05	11:48:18	ok	ok	429.0900	59.964	0.060339	22.04	64.872	12.588	103099088.843397	11	429.3999	1.01332e-04	5.44753e-04
2024/05/05	11:53:18	ok	ok	429.1160	59.969	0.060339	22.09	64.863	12.629	102050109.073285	14	429.3057	1.06102e-04	8.27016e-04
2024/05/05	11:58:18	ok	ok	429.1420	59.978	0.060339	22.21	64.886	12.715	101796404.650556	11	429.4628	1.00879e-04	5.57450e-04
2024/05/05	12:03:18	ok	ok	429.1760	59.989	0.060339	22.26	64.895	12.758	103603569.094561	12	429.3069	1.09139e-04	8.31896e-04
2024/05/05	12:08:18	ok	ok	429.2000	59.990	0.060339	22.32	64.936	12.807	103089606.277004	15	429.3270	1.05718e-04	8.03484e-04
2024/05/05	12:13:18	ok	ok	428.8980	59.920	0.060339	21.52	66.439	12.516	98321383.422198	14	429.0820	1.06203e-04	8.18634e-04
2024/05/05	12:18:18	--	ok	428.7660	59.896	0.060339	21.18	66.778	12.336	102914781.246987	15	428.9688	1.03250e-04	7.90283e-04
2024/05/05	12:18:25	ok	ok	429.0220	59.971	0.060351	21.17	66.796	12.330	97598356.189418	13	429.4401	9.65531e-05	5.47218e-04
2024/05/05	12:23:24	ok	ok	428.8940	59.946	0.060351	20.96	66.928	12.202	103980338.385124	12	429.2758	1.00370e-04	5.33562e-04
2024/05/05	12:28:24	ok	ok	428.8180	59.930	0.060351	20.77	66.952	12.076	101078719.857573	14	428.9942	1.09226e-04	7.90491e-04
2024/05/05	12:33:24	--	ok	428.7640	59.918	0.060351	20.67	67.015	12.018	104946928.132988	11	429.1114	1.02392e-04	5.56096e-04
2024/05/05	12:33:31	ok	ok	429.0400	59.992	0.060363	20.64	66.987	11.993	100694823.056302	12	429.4224	9.88340e-05	5.28581e-04
2024/05/05	12:38:30	ok	ok	428.9880	59.982	0.060363	20.59	66.987	11.954	102291729.885643	11	429.3171	1.02457e-04	5.61803e-04
2024/05/05	12:43:30	ok	ok	428.9420	59.968	0.060363	20.52	67.012	11.908	102855389.128623	12	429.3161	9.76190e-05	5.37677e-04
2024/05/05	12:48:30	ok	ok	428.9160	59.961	0.060363	20.47	67.034	11.883	104465110.657529	11	429.2282	1.02850e-04	5.41125e-04
2024/05/05	12:53:30	ok	ok	428.8900	59.952	0.060363	20.43	67.025	11.852	106135611.704263	12	429.2482	9.86082e-05	5.44832e-04
2024/05/05	12:58:30	ok	ok	428.8600	59.947	0.060363	20.40	67.010	11.830	104259770.317559	11	429.1861	1.02542e-04	5.37509e-04
2024/05/05	13:03:30	ok	ok	428.8420	59.942	0.060363	20.39	67.066	11.829	105160880.019364	11	429.1660	1.02720e-04	5.45006e-04
2024/05/05	13:08:30	ok	ok	428.8200	59.935	0.060363	20.36	67.062	11.810	103926782.625127	11	429.1417	1.02923e-04	5.52712e-04
2024/05/05	13:13:30	ok	ok	428.8040	59.930	0.060363	20.35	67.070	11.800	104864250.277491	12	429.1749	9.84143e-05	5.26923e-04
2024/05/05	13:18:30	--	ok	428.7880	59.927	0.060363	20.35	67.089	11.804	102583677.886133	11	429.1034	1.03111e-04	5.51790e-04
2024/05/05	13:18:37	ok	ok	429.0020	59.994	0.060374	20.36	67.083	11.814	95435459.124179	12	429.4072	1.01196e-04	5.05145e-04
2024/05/05	13:23:36	ok	ok	428.9920	59.989	0.060374	20.35	67.089	11.804	104130952.133030	11	429.3322	1.03312e-04	5.33215e-04
2024/05/05	13:28:36	ok	ok	428.9860	59.987	0.060374	20.35	67.121	11.810	102955271.535451	12	429.3674	9.89481e-05	5.27180e-04
2024/05/05	13:33:36	ok	ok	428.9740	59.980	0.060374	20.35	67.098	11.806	103535535.952133	11	429.3319	1.02468e-04	5.29931e-04
2024/05/05	13:38:36	ok	ok	428.9740	59.978	0.060374	20.35	67.098	11.806	103628228.123432	11	429.3179	1.03051e-04	5.46194e-04
2024/05/05	13:43:36	ok	ok	428.9680	59.978	0.060374	20.39	67.131	11.841	104842181.579728	12	429.3540	9.84326e-05	5.49811e-04
2024/05/05	13:48:36	ok	ok	428.9600	59.978	0.060374	20.39	67.189	11.851	105423628.484928	12	429.2710	1.05055e-04	5.36671e-04
2024/05/05	13:53:36	ok	ok	428.9600	59.975	0.060374	20.40	67.172	11.859	107350722.153881	11	429.3003	1.03264e-04	5.40356e-04
2024/05/05	13:58:36	ok	ok	428.9580	59.977	0.060374	20.43	67.176	11.878	104243658.682584	13	429.3089	1.00114e-04	5.27454e-04
2024/05/05	14:03:36	ok	ok	428.9560	59.975	0.060374	20.43	67.207	11.884	106628422.234750	12	429.3433	9.84751e-05	5.36469e-04
2024/05/05	14:08:36	ok	ok	428.9580	59.979	0.060374	20.46	67.166	11.897	103826686.181663	12	429.3277	9.94653e-05	5.42037e-04
2024/05/05	14:13:36	ok	ok	428.9620	59.978	0.060374	20.49	67.208	11.923	105678986.678321	11	429.3044	1.03125e-04	5.40030e-04
2024/05/05	14:18:36	ok	ok	428.9700	59.979	0.060374	20.49	67.239	11.928	107008522.798733	12	429.3554	9.86403e-05	5.26504e-04
2024/05/05	14:23:36	ok	ok	428.9720	59.978	0.060374	20.53	67.236	11.957	108343846.405118	11	429.3209	1.02978e-04	5.46680e-04
2024/05/05	14:28:36	ok	ok	428.9660	59.980	0.060374	20.54	67.257	11.970	103336014.091702	11	429.3214	1.02337e-04	5.49094e-04
2024/05/05	14:33:36	ok	ok	428.9640	59.980	0.060374	20.56	67.280	11.986	104070707.576939	11	429.3193	1.02232e-04	5.46864e-04
2024/05/05	14:38:36	ok	ok	428.9680	59.980	0.060374	20.59	67.317	12.013	106907221.523944	11	429.3100	1.03419e-04	5.30213e-04
2024/05/05	14:43:36	ok	ok	428.9640	59.979	0.060374	20.58	67.350	12.009	106238013.224335	12	429.3479	9.90231e-05	5.46988e-04
2024/05/05	14:48:36	ok	ok	428.9620	59.980	0.060374	20.63	67.353	12.049	107235666.752749	11	429.3120	1.02686e-04	5.27059e-04
2024/05/05	14:53:36	ok	ok	428.9620	59.976	0.060374	20.60	67.376	12.035	108828907.915901	11	429.3148	1.02618e-04	5.32007e-04
2024/05/05	14:58:36	ok	ok	428.9560	59.977	0.060374	20.62	67.417	12.051	107154142.656672	12	429.3514	9.83919e-05	5.38982e-04
2024/05/05	15:03:36	ok	ok	428.9540	59.978	0.060374	20.62	67.437	12.055	107404191.705193	12	429.2568	1.05035e-04	5.29232e-04
2024/05/05	15:08:36	ok	ok	428.9480	59.975	0.060374	20.60	67.474	12.052	106334713.720383	12	429.3492	9.80820e-05	5.37471e-04
2024/05/05	15:13:36	ok	ok	428.9420	59.973	0.060374	20.63	67.440	12.065	107128847.961997	12	429.3265	9.88339e-05	5.38656e-04
2024/05/05	15:18:36	ok	ok	428.9380	59.974	0.060374	20.63	67.500	12.075	108098389.502582	12	429.3297	9.85882e-05	5.41674e-04
2024/05/05	15:23:36	ok	ok	428.9300	59.970	0.060374	20.59	67.518	12.049	103784327.353651	11	429.3036	1.01463e-04	5.39341e-04
2024/05/05	15:28:36	ok	ok	428.9280	59.968	0.060374	20.60	67.582	12.071	110051678.346734	12	429.3154	9.84003e-05	5.41733e-04
2024/05/05	15:33:36	ok	ok	428.9240	59.969	0.060374	20.62	67.543	12.074	106968081.385964	11	429.2664	1.02898e-04	5.42377e-04
2024/05/05	15:38:36	ok	ok	428.9160	59.967	0.060374	20.64	67.610	12.104	109065822.460556	11	429.2565	1.03248e-04	5.51149e-04
2024/05/05	15:43:36	ok	ok	428.9140	59.967	0.060374	20.62	67.584	12.081	105350270.955323	11	429.2606	1.02502e-04	5.57047e-04
2024/05/05	15:48:36	ok	ok	428.9100	59.966	0.060374	20.59	67.578	12.059	107368549.531267	12	429.0863	1.09805e-04	8.31236e-04
2024/05/05	15:53:36	ok	ok	428.9080	59.964	0.060374	20.62	67.611	12.086	109062331.697167	11	429.2504	1.02885e-04	5.36602e-04
2024/05/05	15:58:36	ok	ok	428.8980	59.963	0.060374	20.64	67.684	12.118	106095788.113614	11	429.2547	1.02371e-04	5.38218e-04
2024/05/05	16:03:36	ok	ok	428.8940	59.961	0.060374	20.62	67.642	12.091	106604935.724738	15	429.0659	1.06868e-04	7.78703e-04
2024/05/05	16:08:36	ok	ok	428.8920	59.960	0.060374	20.63	67.683	12.108	106847390.403195	11	429.2543	1.02153e-04	5.39163e-04
2024/05/05	16:13:36	ok	ok	428.8800	59.960	0.060374	20.63	67.712	12.113	104779640.109726	12	429.2965	9.77234e-05	5.29649e-04
2024/05/05	16:18:36	ok	ok	428.8800	59.958	0.060374	20.62	67.720	12.105	109054894.217229	12	429.2818	9.78605e-05	5.41357e-04
2024/05/05	16:23:36	ok	ok	428.8700	59.956	0.060374	20.62	67.749	12.110	106834426.841361	14	428.9785	1.13547e-04	7.75789e-04
2024/05/05	16:28:36	ok	ok	428.8620	59.955	0.060374	20.59	67.771	12.094	109679694.740337	13	429.0930	1.04204e-04	8.07929e-04
2024/05/05	16:33:36	ok	ok	428.8580	59.954	0.060374	20.59	67.822	12.103	107790785.051035	12	429.2452	9.90123e-05	5.28452e-04
2024/05/05	16:38:36	ok	ok	428.8400	59.951	0.060374	20.59	67.811	12.101	105537756.660194	11	429.1987	1.02635e-04	5.31122e-04
2024/05/05	16:43:36	ok	ok	428.8320	59.948	0.060374	20.58	67.808	12.091	107770646.634757	11	429.1899	1.02663e-04	5.44452e-04
2024/05/05	16:48:36	ok	ok	428.8260	59.944	0.060374	20.54	67.858	12.077	106474818.743621	12	429.2142	9.86447e-05	5.36379e-04
2024/05/05	16:53:36	ok	ok	428.8120	59.941	0.060374	20.53	67.877	12.071	107256014.369260	11	429.1505	1.03620e-04	5.41975e-04
2024/05/05	16:58:36	--	ok	428.7940	59.939	0.060374	20.50	67.900	12.057	107933006.060271	11	429.1509	1.02623e-04	5.45647e-04
2024/05/05	16:58:43	ok	ok	429.0360	60.001	0.060385	20.52	67.884	12.063	104203496.058250	12	429.3384	1.05544e-04	5.44430e-04
2024/05/05	17:03:42	ok	ok	429.0260	59.995	0.060385	20.44	67.877	12.011	108988775.914315	12	429.3925	9.90496e-05	5.35540e-04
2024/05/05	17:08:42	ok	ok	429.0080	59.990	0.060385	20.44	67.958	12.026	109381118.622822	11	429.3266	1.03552e-04	5.29791e-04
2024/05/05	17:13:42	ok	ok	428.9940	59.987	0.060385	20.39	67.964	11.988	110927322.331585	11	429.3264	1.02577e-04	5.22986e-04
2024/05/05	17:18:42	ok	ok	428.9780	59.981	0.060385	20.39	67.985	11.991	110935750.436220	13	429.2956	1.01183e-04	5.32202e-04
2024/05/05	17:23:42	ok	ok	428.9640	59.981	0.060385	20.36	67.999	11.975	110798682.003362	11	429.2808	1.03299e-04	5.36540e-04
2024/05/05	17:28:42	ok	ok	428.9480	59.975	0.060385	20.33	68.069	11.967	109871055.698642	12	429.3180	9.85104e-05	5.21257e-04
2024/05/05	17:33:42	ok	ok	428.9220	59.973	0.060385	20.31	68.054	11.946	109851505.853697	11	429.2498	1.03550e-04	5.32302e-04
2024/05/05	17:38:42	ok	ok	428.9080	59.963	0.060385	20.23	68.072	11.899	111975350.570611	11	429.2271	1.03651e-04	5.36730e-04
2024/05/05	17:43:42	ok	ok	428.8920	59.961	0.060385	20.25	68.083	11.910	111858863.220233	12	429.2505	9.92360e-05	5.26541e-04
2024/05/05	17:48:42	ok	ok	428.8720	59.955	0.060385	20.19	68.092	11.873	109471976.304336	12	429.2326	9.95050e-05	5.21550e-04
2024/05/05	17:53:42	ok	ok	428.8520	59.950	0.060385	20.16	68.099	11.855	108737358.568602	11	429.1837	1.02700e-04	5.38232e-04
2024/05/05	17:58:42	ok	ok	428.8340	59.947	0.060385	20.09	68.145	11.813	112029821.834992	13	429.1412	1.02057e-04	5.28999e-04
2024/05/05	18:03:42	ok	ok	428.8140	59.943	0.060385	20.07	68.219	11.808	111837342.812625	12	429.1718	9.94634e-05	5.28974e-04
2024/05/05	18:08:42	--	ok	428.7960	59.938	0.060385	20.05	68.174	11.789	111087890.479877	12	429.1654	9.92613e-05	5.14103e-04
2024/05/05	18:08:49	ok	ok	429.0240	60.001	0.060396	20.05	68.196	11.793	107401653.145474	12	429.3916	1.00127e-04	5.37021e-04
2024/05/05	18:13:48	ok	ok	429.0080	59.991	0.060396	19.99	68.196	11.754	110524198.793018	11	429.3265	1.03199e-04	5.26849e-04
2024/05/05	18:18:48	ok	ok	428.9860	59.985	0.060396	19.95	68.197	11.723	112548151.227276	12	429.3250	1.00220e-04	5.37606e-04
2024/05/05	18:23:48	ok	ok	428.9660	59.981	0.060396	19.91	68.269	11.708	110249109.637219	12	429.3192	9.94758e-05	5.18698e-04
2024/05/05	18:28:48	ok	ok	428.9380	59.976	0.060396	19.89	68.266	11.697	110947485.214487	12	429.2833	9.98117e-05	5.24178e-04
2024/05/05	18:33:48	ok	ok	428.9180	59.967	0.060396	19.85	68.296	11.673	112184909.061829	11	429.2264	1.04068e-04	5.38480e-04
2024/05/05	18:38:48	ok	ok	428.8960	59.963	0.060396	19.78	68.296	11.625	112482782.412867	11	429.2082	1.04076e-04	5.27745e-04
2024/05/05	18:43:48	ok	ok	428.8760	59.955	0.060396	19.75	68.328	11.611	98658819.586337	12	429.2391	9.79800e-05	5.36909e-04
2024/05/05	18:48:48	ok	ok	428.8520	59.951	0.060396	19.69	68.348	11.576	115419071.226161	11	429.1557	1.04234e-04	5.25874e-04
2024/05/05	18:53:48	ok	ok	428.8400	59.942	0.060396	19.65	68.360	11.549	114046454.365580	12	429.1870	9.94687e-05	5.30667e-04
2024/05/05	18:58:48	ok	ok	428.8100	59.936	0.060396	19.61	68.383	11.524	111353805.073450	10	429.1660	1.01461e-04	5.42136e-04
2024/05/05	19:03:48	--	ok	428.7860	59.933	0.060396	19.60	68.389	11.516	115596808.708126	11	429.1697	9.86101e-05	5.38516e-04
2024/05/05	19:03:55	ok	ok	428.9960	59.998	0.060406	19.58	68.379	11.505	106006512.474777	12	429.3837	9.96135e-05	5.27712e-04
2024/05/05	19:08:54	ok	ok	428.9800	59.990	0.060406	19.51	68.412	11.462	114149913.483282	11	429.4068	9.72567e-05	5.27650e-04
2024/05/05	19:13:54	ok	ok	428.9560	59.980	0.060406	19.48	68.408	11.444	111251160.072367	11	429.3713	9.75400e-05	5.39381e-04
2024/05/05	19:18:54	ok	ok	428.9260	59.975	0.060406	19.41	68.457	11.403	113209736.397962	11	429.2409	1.04262e-04	5.58203e-04
2024/05/05	19:23:54	ok	ok	428.9060	59.969	0.060406	19.38	68.431	11.381	115919402.474889	12	429.2730	9.91269e-05	5.34015e-04
2024/05/05	19:28:54	ok	ok	428.8800	59.960	0.060406	19.31	68.447	11.336	115122321.939604	12	429.2436	9.92772e-05	5.35994e-04
2024/05/05	19:33:54	ok	ok	428.8560	59.956	0.060406	19.29	68.481	11.324	114459230.854527	11	429.2667	9.77612e-05	5.39670e-04
2024/05/05	19:38:54	ok	ok	428.8280	59.950	0.060406	19.21	68.498	11.277	116566995.584707	11	429.2449	9.76874e-05	5.50683e-04
2024/05/05	19:43:54	ok	ok	428.8080	59.943	0.060406	19.17	68.490	11.249	115112930.656802	11	429.2231	9.77810e-05	5.42364e-04
2024/05/05	19:48:54	--	ok	428.7840	59.937	0.060406	19.10	68.518	11.206	113878993.640889	15	428.9235	1.07829e-04	7.83309e-04
2024/05/05	19:49:00	ok	ok	428.9880	60.003	0.060418	19.14	68.516	11.234	100331596.669617	13	429.3518	1.02293e-04	5.49089e-04
2024/05/05	19:54:00	ok	ok	428.9680	59.994	0.060418	19.07	68.531	11.190	111294009.451369	10	429.3636	1.01959e-04	5.73068e-04
2024/05/05	19:59:00	ok	ok	428.9500	59.986	0.060418	19.04	68.527	11.170	112261961.662974	12	429.3284	1.00386e-04	5.48621e-04
2024/05/05	20:04:00	ok	ok	428.9160	59.979	0.060418	18.96	68.562	11.120	112350733.598299	11	429.3651	9.75905e-05	5.34567e-04
2024/05/05	20:09:00	ok	ok	428.8920	59.973	0.060418	18.89	68.586	11.078	111170544.629270	10	429.2937	1.01812e-04	5.62104e-04
2024/05/05	20:14:00	ok	ok	428.8700	59.966	0.060418	18.83	68.559	11.037	112122597.429102	11	429.3355	9.82635e-05	5.58940e-04
2024/05/05	20:19:00	ok	ok	428.8460	59.959	0.060418	18.80	68.612	11.027	112979516.105142	10	429.2418	1.01741e-04	5.54195e-04
2024/05/05	20:24:00	ok	ok	428.8100	59.955	0.060418	18.73	68.589	10.978	112143892.988587	12	429.3194	9.52197e-05	5.48152e-04
2024/05/05	20:29:00	--	ok	428.7900	59.945	0.060418	18.69	68.594	10.951	107755929.829330	12	429.2675	9.63753e-05	5.48546e-04
2024/05/05	20:29:07	ok	ok	429.0260	60.010	0.060428	18.66	68.589	10.931	99774611.715020	10	429.4458	1.01636e-04	5.90873e-04
2024/05/05	20:34:06	ok	ok	428.9940	60.003	0.060428	18.62	68.609	10.907	106107483.517547	11	429.4452	9.95363e-05	5.64280e-04
2024/05/05	20:39:06	ok	ok	428.9700	59.998	0.060428	18.58	68.612	10.880	104473316.705573	10	429.3892	1.00374e-04	5.70323e-04
2024/05/05	20:44:06	ok	ok	428.9420	59.989	0.060428	18.50	68.609	10.833	104920574.259245	15	429.0954	1.09202e-04	7.83735e-04
2024/05/05	20:49:06	ok	ok	428.9180	59.986	0.060428	18.48	68.614	10.817	101800745.072254	10	429.3373	1.00641e-04	5.90375e-04
2024/05/05	20:54:06	ok	ok	428.8900	59.977	0.060428	18.45	68.598	10.796	108803886.370698	11	429.3619	9.89574e-05	5.72263e-04
2024/05/05	20:59:06	ok	ok	428.8660	59.970	0.060428	18.39	68.658	10.769	106221187.011689	12	429.2742	9.95631e-05	5.61801e-04
2024/05/05	21:04:06	ok	ok	428.8460	59.966	0.060428	18.31	68.632	10.711	106883782.986119	12	429.2517	9.97322e-05	5.56820e-04
2024/05/05	21:09:06	ok	ok	428.8200	59.957	0.060428	18.29	68.609	10.699	106786644.152020	10	429.2315	1.01591e-04	5.70122e-04
2024/05/05	21:14:06	--	ok	428.7920	59.951	0.060428	18.25	68.672	10.681	108744289.403634	11	429.2771	9.84912e-05	5.80032e-04
2024/05/05	21:14:13	ok	ok	429.0000	60.014	0.060439	18.24	68.621	10.665	99264179.016527	10	429.4522	1.01545e-04	5.76422e-04
2024/05/05	21:19:12	ok	ok	429.0000	60.004	0.060439	18.19	68.641	10.641	108032510.766667	10	429.4098	1.01646e-04	5.77917e-04
2024/05/05	21:24:12	ok	ok	428.9800	59.999	0.060439	18.14	68.650	10.607	112113695.433686	10	429.3911	1.01376e-04	5.79355e-04
2024/05/05	21:29:12	ok	ok	428.9480	59.994	0.060439	18.08	68.641	10.569	110224612.675792	12	429.4485	9.61524e-05	5.47768e-04
2024/05/05	21:34:12	ok	ok	428.9280	59.986	0.060439	18.05	68.667	10.556	110588208.767662	11	429.4071	9.80428e-05	5.66781e-04
2024/05/05	21:39:12	ok	ok	428.9760	60.000	0.060439	18.16	68.367	10.580	112605216.149098	11	429.4421	9.88867e-05	5.65328e-04
2024/05/05	21:44:12	--	ok	429.2260	60.060	0.060439	18.94	67.002	10.858	110038993.939788	11	429.7060	9.80560e-05	5.52490e-04
2024/05/05	21:44:19	ok	ok	429.0240	59.998	0.060429	18.91	66.979	10.836	101490304.096282	14	429.1154	1.15534e-04	7.91371e-04
2024/05/05	21:49:18	ok	ok	429.1780	60.025	0.060429	19.31	66.795	11.062	102716176.619668	11	429.5936	9.86798e-05	5.60556e-04
2024/05/05	21:54:18	--	ok	429.2740	60.044	0.060429	19.55	66.685	11.201	114058701.053857	12	429.6430	9.92719e-05	5.36683e-04
2024/05/05	21:54:25	ok	ok	428.9320	59.962	0.060415	19.55	66.644	11.194	106690458.743152	12	429.3411	9.92545e-05	5.27827e-04
2024/05/05	21:59:24	ok	ok	429.0480	59.981	0.060415	19.74	66.635	11.314	99106467.312555	15	429.1957	1.07186e-04	7.69891e-04
2024/05/05	22:04:24	ok	ok	429.1320	59.989	0.060415	19.92	66.613	11.433	101310999.646340	15	429.2515	1.08356e-04	7.71046e-04
2024/05/05	22:09:24	ok	ok	429.1740	60.008	0.060415	20.04	66.561	11.501	110356359.652860	11	429.4981	1.03297e-04	5.35323e-04
2024/05/05	22:14:24	--	ok	429.2320	60.021	0.060415	20.13	66.577	11.570	111745523.831412	11	429.5597	1.02701e-04	5.19208e-04
2024/05/05	22:14:31	ok	ok	428.9540	59.952	0.060403	20.12	66.554	11.557	98252189.610012	12	429.3497	9.95051e-05	5.22491e-04
2024/05/05	22:19:30	ok	ok	429.0200	59.959	0.060403	20.22	66.580	11.629	101677666.835934	15	429.1765	1.06755e-04	7.70887e-04
2024/05/05	22:24:30	ok	ok	429.0620	59.971	0.060403	20.28	66.580	11.667	100282110.506772	12	429.4301	9.91836e-05	5.19689e-04
2024/05/05	22:29:30	ok	ok	429.0860	59.984	0.060403	20.35	66.552	11.709	100582772.310509	11	429.3988	1.03856e-04	5.38675e-04
2024/05/05	22:34:30	ok	ok	429.1080	59.991	0.060403	20.43	66.589	11.774	99624019.400098	12	429.4753	9.88668e-05	5.40010e-04
2024/05/05	22:39:30	ok	ok	429.1460	59.995	0.060403	20.47	66.586	11.803	110772311.801679	14	429.3002	1.06683e-04	7.77310e-04
2024/05/05	22:44:30	ok	ok	429.1660	60.001	0.060403	20.52	66.586	11.833	109994247.374641	12	429.5071	9.98740e-05	5.36093e-04
2024/05/05	22:49:30	ok	ok	429.1820	60.006	0.060403	20.53	66.589	11.842	107214257.517187	11	429.4996	1.02950e-04	5.40440e-04
2024/05/05	22:54:30	--	ok	429.2120	60.010	0.060403	20.56	66.616	11.867	110659964.413398	12	429.3548	1.10545e-04	8.18202e-04
2024/05/05	22:54:37	ok	ok	428.9920	59.958	0.060391	20.59	66.567	11.879	96607240.225267	12	429.3630	9.90658e-05	5.32794e-04
2024/05/05	22:59:36	ok	ok	429.0040	59.962	0.060391	20.58	66.598	11.875	98838250.121701	11	429.3248	1.03677e-04	5.53836e-04
2024/05/05	23:04:36	ok	ok	429.0120	59.961	0.060391	20.59	66.577	11.881	100867566.305139	11	429.3237	1.03251e-04	5.49488e-04
2024/05/05	23:09:36	ok	ok	429.0160	59.967	0.060391	20.63	66.566	11.908	97714969.243145	11	429.3466	1.01877e-04	5.58897e-04
2024/05/05	23:14:36	ok	ok	429.0440	59.970	0.060391	20.64	66.600	11.924	109467582.170144	12	429.3891	9.91032e-05	5.34632e-04
2024/05/05	23:19:36	ok	ok	429.0360	59.970	0.060391	20.63	66.577	11.910	110902767.428756	11	429.3474	1.03701e-04	5.37405e-04
2024/05/05	23:24:36	ok	ok	429.0600	59.970	0.060391	20.67	66.627	11.949	110607105.630120	11	429.3682	1.03589e-04	5.35862e-04
2024/05/05	23:29:36	ok	ok	429.0780	59.979	0.060391	20.69	66.648	11.962	111493811.637883	11	429.3746	1.03450e-04	5.50598e-04
2024/05/05	23:34:36	ok	ok	429.0660	59.978	0.060391	20.66	66.644	11.943	107666789.947303	11	429.3968	1.02631e-04	5.30677e-04
2024/05/05	23:39:36	ok	ok	429.0760	59.982	0.060391	20.70	66.612	11.967	110629885.980791	13	429.2839	1.03836e-04	8.12155e-04
2024/05/05	23:44:36	ok	ok	429.0900	59.986	0.060391	20.70	66.632	11.970	110000250.002928	13	429.1965	1.11859e-04	7.94597e-04
2024/05/05	23:49:36	ok	ok	429.0920	59.989	0.060391	20.70	66.644	11.972	110905820.592064	11	429.4021	1.02923e-04	5.34681e-04
2024/05/05	23:54:36	ok	ok	429.0960	59.991	0.060391	20.70	66.632	11.970	111066846.971485	14	429.1602	1.14267e-04	7.91620e-04
2024/05/05	23:59:36	ok	ok	429.0980	59.990	0.060391	20.72	66.635	11.980	109264512.793886	14	429.2540	1.05751e-04	8.03081e-04
2024/05/06	00:04:36	ok	ok	429.0900	59.985	0.060391	20.70	66.632	11.970	111466219.281584	13	429.2908	1.04677e-04	8.08966e-04
2024/05/06	00:09:36	ok	ok	429.0980	59.988	0.060391	20.72	66.645	11.982	110204529.148353	11	429.4067	1.03364e-04	5.48924e-04
2024/05/06	00:14:36	ok	ok	429.0960	59.986	0.060391	20.69	66.680	11.968	111683549.774333	12	429.4511	9.87174e-05	5.43574e-04
2024/05/06	00:19:36	ok	ok	429.0980	59.989	0.060391	20.69	66.641	11.961	108532955.279024	11	429.4033	1.03337e-04	5.47600e-04
2024/05/06	00:24:36	ok	ok	429.1120	59.990	0.060391	20.69	66.659	11.964	109315196.509020	15	429.2294	1.07514e-04	7.82283e-04
2024/05/06	00:29:36	ok	ok	429.0960	59.992	0.060391	20.66	66.654	11.945	107726914.687817	13	429.2086	1.11673e-04	7.94803e-04
2024/05/06	00:34:36	ok	ok	429.0880	59.990	0.060391	20.64	66.653	11.933	108725226.207633	11	429.4056	1.02816e-04	5.36077e-04
2024/05/06	00:39:36	ok	ok	429.0880	59.985	0.060391	20.66	66.635	11.941	110524486.563519	12	429.4389	9.92700e-05	5.27391e-04
2024/05/06	00:44:36	ok	ok	429.0860	59.983	0.060391	20.66	66.654	11.945	108325950.817720	11	429.4027	1.03119e-04	5.37468e-04
2024/05/06	00:49:36	ok	ok	429.0780	59.990	0.060391	20.62	66.625	11.910	110496480.825121	11	429.3987	1.02896e-04	5.33166e-04
2024/05/06	00:54:36	ok	ok	429.0840	59.981	0.060391	20.62	66.616	11.908	109089701.780694	12	429.4282	9.88981e-05	5.35276e-04
2024/05/06	00:59:36	ok	ok	429.0860	59.986	0.060391	20.60	66.653	11.905	110391534.341226	11	429.4029	1.02626e-04	5.36313e-04
2024/05/06	01:04:36	ok	ok	429.0760	59.983	0.060391	20.58	66.677	11.889	110406330.663918	11	429.3913	1.02859e-04	5.14761e-04
2024/05/06	01:09:36	ok	ok	429.0660	59.983	0.060391	20.58	66.648	11.884	111507724.730345	15	429.1968	1.07422e-04	7.76365e-04
2024/05/06	01:14:36	ok	ok	429.0600	59.976	0.060391	20.54	66.641	11.861	109281421.669808	11	429.3688	1.02963e-04	5.41019e-04
2024/05/06	01:19:36	ok	ok	429.0580	59.980	0.060391	20.53	66.630	11.850	108420402.579765	11	429.3721	1.02992e-04	5.39593e-04
2024/05/06	01:24:36	ok	ok	429.0540	59.975	0.060391	20.52	66.667	11.847	106705969.857980	14	429.2168	1.05766e-04	7.97100e-04
2024/05/06	01:29:36	ok	ok	429.0520	59.974	0.060391	20.56	66.595	11.864	110685832.458497	11	429.3698	1.02884e-04	5.39463e-04
2024/05/06	01:34:36	ok	ok	429.0580	59.977	0.060391	20.50	66.604	11.827	109436980.353101	12	429.4160	9.81340e-05	5.39713e-04
2024/05/06	01:39:36	ok	ok	429.0500	59.972	0.060391	20.52	66.636	11.841	110638166.837626	11	429.3481	1.03779e-04	5.42206e-04
2024/05/06	01:44:36	ok	ok	429.0400	59.975	0.060391	20.49	66.589	11.813	109339458.470875	11	429.3474	1.03333e-04	5.31881e-04
2024/05/06	01:49:36	ok	ok	429.0400	59.972	0.060391	20.49	66.609	11.816	111521796.148986	11	429.3420	1.03674e-04	5.24488e-04
2024/05/06	01:54:36	ok	ok	429.0280	59.970	0.060391	20.47	66.557	11.798	108480331.423149	12	429.3751	9.97099e-05	5.31539e-04
2024/05/06	01:59:36	ok	ok	429.0340	59.966	0.060391	20.47	66.516	11.791	110599344.946179	11	429.3457	1.03423e-04	5.28113e-04
2024/05/06	02:04:36	ok	ok	429.0260	59.963	0.060391	20.44	66.520	11.771	109124679.175845	11	429.3454	1.03081e-04	5.27697e-04
2024/05/06	02:09:36	ok	ok	429.0240	59.967	0.060391	20.46	66.552	11.788	109184699.570900	12	429.3771	9.91750e-05	5.34603e-04
2024/05/06	02:14:36	ok	ok	429.0320	59.963	0.060391	20.42	66.525	11.754	110962585.513881	11	429.3358	1.03165e-04	5.36995e-04
2024/05/06	02:19:36	ok	ok	429.0240	59.966	0.060391	20.42	66.557	11.760	110677589.224184	11	429.3343	1.03144e-04	5.36110e-04
2024/05/06	02:24:36	ok	ok	429.0280	59.966	0.060391	20.40	66.522	11.744	108109266.162316	12	429.3752	9.85733e-05	5.19951e-04
2024/05/06	02:29:36	ok	ok	429.0060	59.966	0.060391	20.39	66.571	11.742	108154987.999234	12	429.3563	9.93511e-05	5.29162e-04
2024/05/06	02:34:36	ok	ok	429.0020	59.965	0.060391	20.36	66.513	11.713	110957524.275392	14	429.1016	1.12063e-04	7.60073e-04
2024/05/06	02:39:36	ok	ok	428.9920	59.958	0.060391	20.36	66.525	11.716	108545555.710461	12	429.3351	9.94684e-05	5.20220e-04
2024/05/06	02:44:36	ok	ok	428.9920	59.958	0.060391	20.35	66.511	11.702	107336672.324711	11	429.3140	1.02880e-04	5.30454e-04
2024/05/06	02:49:36	ok	ok	428.9980	59.958	0.060391	20.32	66.535	11.688	109850718.777791	12	429.3483	9.88994e-05	5.21274e-04
2024/05/06	02:54:36	ok	ok	428.9880	59.956	0.060391	20.32	66.485	11.679	109326513.043555	13	429.1760	1.04614e-04	8.02647e-04
2024/05/06	02:59:36	ok	ok	428.9780	59.958	0.060391	20.31	66.493	11.672	112080162.852957	13	429.0686	1.12225e-04	7.82643e-04
2024/05/06	03:04:36	ok	ok	428.9760	59.952	0.060391	20.29	66.479	11.658	108680733.394792	15	429.0772	1.08469e-04	7.64770e-04
2024/05/06	03:09:36	ok	ok	428.9700	59.952	0.060391	20.26	66.456	11.636	110500570.763752	12	429.3054	9.97566e-05	5.35039e-04
2024/05/06	03:14:36	ok	ok	428.9700	59.952	0.060391	20.29	66.470	11.657	110522298.340428	12	429.3079	9.96259e-05	5.35183e-04
2024/05/06	03:19:36	ok	ok	428.9680	59.954	0.060391	20.23	66.470	11.619	110131102.975955	12	429.3001	9.96839e-05	5.24801e-04
2024/05/06	03:24:36	ok	ok	428.9540	59.949	0.060391	20.21	66.485	11.603	108336066.097257	12	429.2989	9.94909e-05	5.21779e-04
2024/05/06	03:29:36	ok	ok	428.9500	59.946	0.060391	20.18	66.493	11.585	110351046.046049	12	429.2809	1.00143e-04	5.23293e-04
2024/05/06	03:34:36	ok	ok	428.9360	59.943	0.060391	20.16	66.470	11.572	109601645.430078	12	429.2874	9.89247e-05	5.17437e-04
2024/05/06	03:39:36	ok	ok	428.9340	59.944	0.060391	20.13	66.433	11.545	110339617.424724	13	429.1264	1.05430e-04	8.01095e-04
2024/05/06	03:44:36	ok	ok	428.9240	59.941	0.060391	20.12	66.493	11.547	110127533.287285	11	429.2122	1.04242e-04	5.37181e-04
2024/05/06	03:49:36	ok	ok	428.9020	59.934	0.060391	20.08	66.476	11.515	111516602.044029	13	429.0789	1.05000e-04	8.11769e-04
2024/05/06	03:54:36	ok	ok	428.8980	59.932	0.060391	20.07	66.513	11.512	110154727.167222	12	429.2404	9.93114e-05	5.28456e-04
2024/05/06	03:59:36	ok	ok	428.8920	59.932	0.060391	20.04	66.448	11.482	109860540.446022	12	429.2373	9.94731e-05	5.26614e-04
2024/05/06	04:04:36	ok	ok	428.8840	59.932	0.060391	20.01	66.412	11.457	109678664.492093	14	428.9513	1.13979e-04	7.74478e-04
2024/05/06	04:09:36	ok	ok	428.8740	59.923	0.060391	19.98	66.439	11.442	109815804.487276	12	429.2241	9.94571e-05	5.02702e-04
2024/05/06	04:14:36	ok	ok	428.8660	59.926	0.060391	19.98	66.439	11.442	108684489.308501	14	429.0104	1.06761e-04	7.89112e-04
2024/05/06	04:19:36	ok	ok	428.8640	59.921	0.060391	19.93	66.433	11.411	111053049.338883	12	429.1910	1.00736e-04	5.16760e-04
2024/05/06	04:24:36	ok	ok	428.8520	59.922	0.060391	19.93	66.433	11.411	108182847.781678	12	429.1861	1.00085e-04	5.32245e-04
2024/05/06	04:29:36	ok	ok	428.8400	59.919	0.060391	19.93	66.453	11.415	110831138.473985	12	429.1851	9.93493e-05	5.21022e-04
2024/05/06	04:34:36	ok	ok	428.8460	59.916	0.060391	19.88	66.412	11.370	109484737.300958	12	429.1762	1.00166e-04	5.15561e-04
2024/05/06	04:39:36	ok	ok	428.8320	59.914	0.060391	19.85	66.357	11.341	110871691.861325	15	428.9586	1.07441e-04	7.66499e-04
2024/05/06	04:44:36	ok	ok	428.8180	59.910	0.060391	19.82	66.383	11.328	110885246.178081	11	429.1298	1.03629e-04	5.31430e-04
2024/05/06	04:49:36	ok	ok	428.8120	59.909	0.060391	19.84	66.384	11.337	112009147.240618	15	428.9088	1.08930e-04	7.73558e-04
2024/05/06	04:54:36	ok	ok	428.8140	59.907	0.060391	19.79	66.339	11.301	111575565.526238	12	429.1616	9.89855e-05	5.13269e-04
2024/05/06	04:59:36	ok	ok	428.8020	59.907	0.060391	19.79	66.378	11.308	110238089.679787	11	429.1063	1.03576e-04	5.23045e-04
2024/05/06	05:04:36	ok	ok	428.8000	59.904	0.060391	19.75	66.329	11.271	111291894.827399	15	428.9258	1.07902e-04	7.58848e-04
2024/05/06	05:09:36	--	ok	428.7840	59.906	0.060391	19.74	66.329	11.262	109102099.774561	15	428.8846	1.08825e-04	7.65207e-04
2024/05/06	05:09:42	ok	ok	429.0100	59.970	0.060402	19.77	66.302	11.277	105071986.052080	15	429.1766	1.07778e-04	7.65487e-04
2024/05/06	05:14:42	ok	ok	429.0020	59.958	0.060402	19.71	66.314	11.240	108620783.338747	15	429.1195	1.08288e-04	7.67201e-04
2024/05/06	05:19:42	ok	ok	428.9960	59.955	0.060402	19.68	66.351	11.229	109226836.849250	15	429.1216	1.07634e-04	7.58561e-04
2024/05/06	05:24:42	ok	ok	428.9820	59.955	0.060402	19.69	66.291	11.228	110348758.190730	15	429.1720	1.05210e-04	8.20765e-04
2024/05/06	05:29:42	ok	ok	428.9680	59.950	0.060402	19.65	66.346	11.209	102888147.519830	13	429.1579	1.04822e-04	8.22414e-04
2024/05/06	05:34:42	ok	ok	428.9820	59.951	0.060402	19.65	66.305	11.202	108109499.495621	15	429.0882	1.07790e-04	7.66593e-04
2024/05/06	05:39:42	ok	ok	428.9700	59.957	0.060402	19.67	66.278	11.208	107025516.532996	14	429.1327	1.06136e-04	7.73946e-04
2024/05/06	05:44:42	ok	ok	428.9580	59.946	0.060402	19.62	66.270	11.178	106492532.094022	15	429.0945	1.07501e-04	7.72625e-04
2024/05/06	05:49:42	ok	ok	428.9720	59.952	0.060402	19.61	66.268	11.168	108984075.716544	12	429.3130	9.98421e-05	5.17032e-04
2024/05/06	05:54:42	ok	ok	428.9560	59.950	0.060402	19.60	66.265	11.158	109193095.534155	14	429.1050	1.06814e-04	7.80444e-04
2024/05/06	05:59:42	ok	ok	428.9520	59.943	0.060402	19.61	66.206	11.157	108179451.001810	15	429.0762	1.07443e-04	7.80367e-04
2024/05/06	06:04:42	ok	ok	428.9360	59.939	0.060402	19.58	66.242	11.146	109000701.358520	15	429.0589	1.08376e-04	7.67090e-04
2024/05/06	06:09:42	ok	ok	428.9420	59.942	0.060402	19.61	66.155	11.149	108149995.762680	14	429.0944	1.06590e-04	7.80038e-04
2024/05/06	06:14:42	ok	ok	428.9480	59.938	0.060402	19.64	66.069	11.153	109194590.169238	15	429.0609	1.08032e-04	7.66734e-04
2024/05/06	06:19:42	ok	ok	428.9380	59.941	0.060402	19.57	66.137	11.119	107354624.230491	15	429.0560	1.07970e-04	7.62493e-04
2024/05/06	06:24:42	ok	ok	428.9360	59.940	0.060402	19.58	66.030	11.110	105506107.470451	12	429.0789	1.10489e-04	8.18546e-04
2024/05/06	06:29:42	ok	ok	428.9420	59.941	0.060402	19.58	66.131	11.127	108641669.041821	14	429.0954	1.06780e-04	7.80234e-04
2024/05/06	06:34:42	ok	ok	428.9360	59.939	0.060402	19.55	66.126	11.107	111459472.524774	15	429.0477	1.08363e-04	7.61248e-04
2024/05/06	06:39:42	ok	ok	428.9360	59.939	0.060402	19.57	66.128	11.118	109075244.017803	15	429.0599	1.08054e-04	7.68137e-04
2024/05/06	06:44:42	ok	ok	428.9300	59.936	0.060402	19.55	66.076	11.099	107342096.750916	12	429.2722	9.96258e-05	5.31064e-04
2024/05/06	06:49:42	ok	ok	428.9240	59.932	0.060402	19.57	65.957	11.089	109540712.971944	13	429.0213	1.12708e-04	7.83886e-04
2024/05/06	06:54:42	ok	ok	428.9340	59.933	0.060402	19.51	66.078	11.071	108359874.802155	15	429.0492	1.08929e-04	7.75220e-04
2024/05/06	06:59:42	ok	ok	428.9280	59.939	0.060402	19.54	66.133	11.099	108455389.413720	15	429.0440	1.08480e-04	7.56839e-04
2024/05/06	07:04:42	ok	ok	428.9260	59.935	0.060402	19.50	66.096	11.066	108094412.454368	12	429.3699	9.53295e-05	5.27668e-04
2024/05/06	07:09:42	ok	ok	428.9240	59.936	0.060402	19.53	66.072	11.081	110269342.586266	15	429.1148	1.04685e-04	8.30864e-04
2024/05/06	07:14:42	ok	ok	428.9340	59.932	0.060402	19.53	66.072	11.081	109870831.446794	15	429.0585	1.07800e-04	7.65993e-04
2024/05/06	07:19:42	ok	ok	428.9340	59.935	0.060402	19.53	65.989	11.067	108474274.153659	15	429.0685	1.07871e-04	7.53033e-04
2024/05/06	07:24:42	ok	ok	428.9360	59.938	0.060402	19.54	65.982	11.074	110407720.819738	15	429.0580	1.08084e-04	7.64529e-04
2024/05/06	07:29:42	ok	ok	428.9460	59.938	0.060402	19.53	65.980	11.065	110986135.726978	15	429.0718	1.07537e-04	7.52972e-04
2024/05/06	07:34:42	ok	ok	428.9380	59.936	0.060402	19.55	65.963	11.080	109576984.844375	15	429.0687	1.06845e-04	7.78046e-04
2024/05/06	07:39:42	ok	ok	428.9480	59.935	0.060402	19.57	65.936	11.086	107943612.753029	14	429.1062	1.06630e-04	7.87175e-04
2024/05/06	07:44:42	ok	ok	428.9640	59.941	0.060402	19.60	65.908	11.098	111723412.766382	12	429.3092	9.93595e-05	5.35650e-04
2024/05/06	07:49:42	ok	ok	428.9600	59.940	0.060402	19.62	65.925	11.120	108923257.765865	14	429.0464	1.13787e-04	7.60303e-04
2024/05/06	07:54:42	ok	ok	428.9780	59.943	0.060402	19.62	65.885	11.114	107598822.301561	15	429.0898	1.08336e-04	7.69925e-04
2024/05/06	07:59:42	ok	ok	428.9820	59.951	0.060402	19.65	65.858	11.126	108438029.527306	12	429.3175	1.00198e-04	5.21335e-04
2024/05/06	08:04:42	ok	ok	428.9940	59.950	0.060402	19.68	65.863	11.146	108714646.804951	14	429.1414	1.07414e-04	7.69200e-04
2024/05/06	08:09:42	ok	ok	429.0100	59.953	0.060402	19.72	65.861	11.174	110354796.688051	15	429.1329	1.08468e-04	7.71856e-04
2024/05/06	08:14:42	ok	ok	429.0240	59.957	0.060402	19.75	65.803	11.182	111298663.490956	11	429.3155	1.03900e-04	5.40890e-04
2024/05/06	08:19:42	ok	ok	429.0280	59.959	0.060402	19.75	65.821	11.185	108566172.692590	13	429.2095	1.05180e-04	8.08399e-04
2024/05/06	08:24:42	ok	ok	429.0380	59.960	0.060402	19.79	65.789	11.207	105812006.633268	13	429.2286	1.05029e-04	8.03907e-04
2024/05/06	08:29:42	ok	ok	429.0500	59.962	0.060402	19.82	65.743	11.219	109873296.964090	12	429.3986	9.95396e-05	5.19559e-04
2024/05/06	08:34:42	ok	ok	429.0680	59.966	0.060402	19.86	65.751	11.248	108731844.583623	14	429.1499	1.13695e-04	7.64332e-04
2024/05/06	08:39:42	ok	ok	429.0800	59.972	0.060402	19.91	65.779	11.281	109402900.905427	13	429.2692	1.05046e-04	7.98548e-04
2024/05/06	08:44:42	ok	ok	429.0960	59.974	0.060402	19.93	65.711	11.287	108212287.720741	12	429.4337	1.00024e-04	5.17968e-04
2024/05/06	08:49:42	ok	ok	429.1220	59.986	0.060402	19.98	65.669	11.310	108400824.413641	12	429.4625	9.91104e-05	5.32185e-04
2024/05/06	08:54:42	ok	ok	429.1420	59.986	0.060402	20.05	65.698	11.361	109150921.454597	12	429.4844	9.94628e-05	5.22398e-04
2024/05/06	08:59:42	ok	ok	429.1720	59.992	0.060402	20.12	65.629	11.397	105620322.696601	14	429.3251	1.06406e-04	7.73329e-04
2024/05/06	09:04:42	ok	ok	429.1900	60.000	0.060402	20.16	65.637	11.427	108690228.158376	11	429.4987	1.03728e-04	5.34005e-04
2024/05/06	09:09:42	--	ok	429.2100	60.006	0.060402	20.23	65.577	11.463	110399242.825903	12	429.5545	9.94559e-05	5.21718e-04
2024/05/06	09:09:48	ok	ok	428.9720	59.947	0.060391	20.23	65.565	11.460	96933551.663733	13	429.1903	1.05027e-04	8.15353e-04
2024/05/06	09:14:48	ok	ok	429.0040	59.951	0.060391	20.32	65.591	11.522	101695099.987802	15	429.1356	1.07691e-04	7.77347e-04
2024/05/06	09:19:48	ok	ok	429.0280	59.956	0.060391	20.37	65.531	11.550	108091846.749422	15	429.1884	1.06739e-04	7.75820e-04
2024/05/06	09:24:48	ok	ok	429.0720	59.967	0.060391	20.44	65.483	11.588	111289829.646971	15	429.2034	1.06940e-04	7.60797e-04
2024/05/06	09:29:48	ok	ok	429.0940	59.973	0.060391	20.52	65.537	11.646	108539383.011067	11	429.4030	1.03341e-04	5.49152e-04
2024/05/06	09:34:48	ok	ok	429.1100	59.982	0.060391	20.58	65.458	11.672	109934493.434452	13	429.3155	1.04270e-04	8.12826e-04
2024/05/06	09:39:48	ok	ok	429.1480	59.988	0.060391	20.64	65.460	11.720	110277242.162942	14	429.3148	1.05499e-04	7.98104e-04
2024/05/06	09:44:48	ok	ok	429.1820	59.999	0.060391	20.73	65.467	11.779	110530006.747962	15	429.3080	1.07527e-04	7.69934e-04
2024/05/06	09:49:48	--	ok	429.2060	60.001	0.060391	20.79	65.487	11.821	109585097.878830	14	429.3623	1.06366e-04	7.80215e-04
2024/05/06	09:49:55	ok	ok	428.9680	59.949	0.060381	20.80	65.481	11.831	98669211.649914	14	429.0810	1.13567e-04	7.67859e-04
2024/05/06	09:54:54	ok	ok	429.0100	59.952	0.060381	20.87	65.464	11.876	98987287.772831	13	429.2085	1.04152e-04	8.16597e-04
2024/05/06	09:59:54	ok	ok	429.0340	59.963	0.060381	20.97	65.423	11.937	101476595.081833	14	429.1283	1.13816e-04	7.85271e-04
2024/05/06	10:04:54	ok	ok	429.0900	59.973	0.060381	21.07	65.441	12.009	109151396.680048	12	429.2331	1.10401e-04	8.37651e-04
2024/05/06	10:09:54	ok	ok	429.1340	59.983	0.060381	21.20	65.376	12.088	110948783.157745	14	429.3039	1.05375e-04	7.90462e-04
2024/05/06	10:14:54	ok	ok	429.1620	59.989	0.060381	21.21	65.367	12.096	109050475.935257	13	429.3753	1.03845e-04	8.11287e-04
2024/05/06	10:19:54	ok	ok	429.2000	59.998	0.060381	21.31	65.417	12.174	108274767.720697	12	429.3486	1.09452e-04	8.20829e-04
2024/05/06	10:24:54	--	ok	429.2260	60.012	0.060381	21.42	65.428	12.256	110974026.876767	14	429.3151	1.13320e-04	7.74157e-04
2024/05/06	10:25:00	ok	ok	428.9960	59.947	0.060369	21.41	65.405	12.242	99717993.999532	13	429.1986	1.04761e-04	8.29338e-04
2024/05/06	10:30:00	ok	ok	429.0120	59.956	0.060369	21.48	65.451	12.300	100797751.271002	12	429.1647	1.10095e-04	8.36245e-04
2024/05/06	10:35:00	ok	ok	429.0360	59.963	0.060369	21.58	65.440	12.370	100873015.777438	13	429.2553	1.03681e-04	8.25990e-04
2024/05/06	10:40:00	ok	ok	429.0840	59.964	0.060369	21.64	65.460	12.416	112085047.224476	12	429.2297	1.10138e-04	8.31517e-04
2024/05/06	10:45:00	ok	ok	429.1280	59.975	0.060369	21.71	65.483	12.470	108167403.850041	13	429.2519	1.10633e-04	7.90846e-04
2024/05/06	10:50:00	ok	ok	429.1440	59.987	0.060369	21.80	65.472	12.530	107956562.101498	13	429.3380	1.03734e-04	8.14848e-04
2024/05/06	10:55:00	ok	ok	429.1800	59.997	0.060369	21.87	65.454	12.576	107517834.147926	12	429.3267	1.08927e-04	8.20776e-04
2024/05/06	11:00:00	--	ok	429.2020	59.999	0.060369	21.92	65.473	12.621	107232607.500950	12	429.3500	1.09356e-04	8.23553e-04
2024/05/06	11:00:06	ok	ok	428.9680	59.944	0.060358	21.92	65.524	12.631	99937925.048096	12	429.1436	1.09341e-04	8.34918e-04
2024/05/06	11:05:06	ok	ok	429.0060	59.957	0.060358	21.98	65.483	12.663	99011048.169367	12	429.1609	1.09092e-04	8.44363e-04
2024/05/06	11:10:06	ok	ok	428.9000	59.924	0.060358	21.70	66.288	12.614	108690475.600784	12	429.0477	1.09374e-04	8.17929e-04
2024/05/06	11:15:06	--	ok	428.6980	59.869	0.060358	21.14	67.208	12.385	110108030.841698	12	428.8293	1.10583e-04	8.36459e-04
2024/05/06	11:15:13	ok	ok	429.0320	59.966	0.060374	21.13	67.257	12.384	104746722.941862	12	429.1905	1.10944e-04	8.23417e-04
2024/05/06	11:20:12	ok	ok	428.9040	59.940	0.060374	20.83	67.442	12.204	108047549.847619	15	429.1337	1.03170e-04	8.09403e-04
2024/05/06	11:25:12	ok	ok	428.8220	59.923	0.060374	20.60	67.532	12.062	108376921.186025	13	429.0145	1.04894e-04	8.16476e-04
2024/05/06	11:30:12	--	ok	428.7440	59.913	0.060374	20.44	67.520	11.948	108262813.353010	11	429.0641	1.03352e-04	5.28854e-04
2024/05/06	11:30:18	ok	ok	429.0240	59.989	0.060387	20.47	67.564	11.977	99989649.282378	14	429.1338	1.13901e-04	7.68608e-04
2024/05/06	11:35:18	ok	ok	428.9680	59.972	0.060387	20.33	67.602	11.885	108311639.971292	11	429.2763	1.03929e-04	5.27821e-04
2024/05/06	11:40:18	ok	ok	428.9120	59.963	0.060387	20.21	67.620	11.801	110775163.190474	14	428.9932	1.13798e-04	7.67913e-04
2024/05/06	11:45:18	ok	ok	428.8620	59.949	0.060387	20.12	67.665	11.750	111323830.041076	14	429.0526	1.08626e-04	8.06802e-04
2024/05/06	11:50:18	ok	ok	428.8240	59.939	0.060387	20.07	67.675	11.714	108485009.309215	14	428.8814	1.15044e-04	7.83968e-04
2024/05/06	11:55:18	--	ok	428.7840	59.928	0.060387	19.98	67.687	11.657	108833201.506529	11	429.0884	1.04106e-04	5.42224e-04
2024/05/06	11:55:24	ok	ok	429.0100	59.996	0.060398	19.99	67.683	11.666	102675290.247384	14	429.1183	1.14509e-04	7.78137e-04
2024/05/06	12:00:24	ok	ok	428.9780	59.983	0.060398	19.95	67.724	11.642	108119521.305327	12	429.3239	9.99272e-05	5.35265e-04
2024/05/06	12:05:24	ok	ok	428.9520	59.975	0.060398	19.88	67.739	11.597	108361677.594900	15	429.0794	1.08444e-04	7.80353e-04
2024/05/06	12:10:24	ok	ok	428.9260	59.967	0.060398	19.81	67.738	11.550	110430271.898003	14	429.0085	1.13938e-04	7.81372e-04
2024/05/06	12:15:24	ok	ok	428.8920	59.958	0.060398	19.78	67.761	11.534	107096279.550580	14	429.0603	1.06196e-04	7.81595e-04
2024/05/06	12:20:24	ok	ok	428.8680	59.950	0.060398	19.75	67.785	11.518	110472481.275747	15	429.0071	1.07563e-04	7.61582e-04
2024/05/06	12:25:24	ok	ok	428.8460	59.945	0.060398	19.71	67.790	11.490	112324459.705863	12	429.2062	1.00161e-04	5.05207e-04
2024/05/06	12:30:24	ok	ok	428.8300	59.941	0.060398	19.68	67.803	11.475	110714374.169402	12	429.1876	9.95236e-05	5.30601e-04
2024/05/06	12:35:24	ok	ok	428.8160	59.933	0.060398	19.67	67.811	11.467	110822040.004761	14	428.8811	1.14555e-04	7.83045e-04
2024/05/06	12:40:24	--	ok	428.7920	59.929	0.060398	19.62	67.813	11.439	109476037.236290	11	429.1910	9.83199e-05	5.11186e-04
2024/05/06	12:40:31	ok	ok	429.0200	59.995	0.060409	19.65	67.826	11.459	105048789.441345	14	429.1097	1.15081e-04	7.71764e-04
2024/05/06	12:45:30	ok	ok	429.0000	59.984	0.060409	19.62	67.813	11.439	116733312.527445	12	429.3736	9.87902e-05	5.24806e-04
2024/05/06	12:50:30	ok	ok	428.9840	59.980	0.060409	19.61	67.868	11.437	116567366.603039	12	429.3282	1.00500e-04	5.24509e-04
2024/05/06	12:55:30	ok	ok	428.9660	59.976	0.060409	19.57	67.872	11.411	116046431.388018	12	429.3274	9.92206e-05	5.37094e-04
2024/05/06	13:00:30	ok	ok	428.9460	59.973	0.060409	19.53	67.913	11.389	116954463.561473	12	429.3062	9.96617e-05	5.29704e-04
2024/05/06	13:05:30	ok	ok	428.9300	59.967	0.060409	19.50	67.898	11.367	118168823.825467	11	429.2567	1.03494e-04	5.51084e-04
2024/05/06	13:10:30	ok	ok	428.9120	59.963	0.060409	19.48	67.907	11.360	115014769.059765	15	429.0251	1.09001e-04	7.85560e-04
2024/05/06	13:15:30	ok	ok	428.8960	59.959	0.060409	19.45	67.959	11.349	117017950.568110	14	429.0577	1.07233e-04	7.98691e-04
2024/05/06	13:20:30	ok	ok	428.8760	59.953	0.060409	19.44	67.958	11.340	116720298.241181	12	429.2436	9.95345e-05	5.36457e-04
2024/05/06	13:25:30	ok	ok	428.8660	59.950	0.060409	19.45	67.948	11.347	117702688.743942	14	429.0331	1.07095e-04	7.80677e-04
2024/05/06	13:30:30	ok	ok	428.8520	59.950	0.060409	19.37	67.976	11.297	117929548.294462	12	429.2111	1.00074e-04	5.39654e-04
2024/05/06	13:35:30	ok	ok	428.8420	59.941	0.060409	19.38	67.996	11.309	116987762.242428	10	429.1949	1.02221e-04	5.50762e-04
2024/05/06	13:40:30	ok	ok	428.8200	59.935	0.060409	19.35	68.000	11.290	116822211.549691	12	429.1882	9.96559e-05	5.32363e-04
2024/05/06	13:45:30	ok	ok	428.8100	59.933	0.060409	19.33	67.996	11.272	117974551.108038	12	429.0272	1.04649e-04	8.39314e-04
2024/05/06	13:50:30	--	ok	428.7980	59.928	0.060409	19.33	68.014	11.275	119476756.750321	12	429.1443	1.00300e-04	5.44367e-04
2024/05/06	13:50:37	ok	ok	428.9660	59.991	0.06042	19.33	68.063	11.283	102491458.269806	14	429.1177	1.14538e-04	7.70721e-04
2024/05/06	13:55:36	ok	ok	428.9700	59.990	0.06042	19.30	68.019	11.256	108911544.459674	15	429.1157	1.09288e-04	7.88114e-04
2024/05/06	14:00:36	ok	ok	428.9560	59.988	0.06042	19.29	68.026	11.248	109290621.195256	12	429.4433	9.60749e-05	5.36447e-04
2024/05/06	14:05:36	ok	ok	428.9420	59.981	0.06042	19.29	68.077	11.257	110985949.043441	10	429.3538	1.01675e-04	5.56972e-04
2024/05/06	14:10:36	ok	ok	428.9340	59.978	0.06042	19.27	68.083	11.247	109648830.813814	14	429.1304	1.10766e-04	8.44764e-04
2024/05/06	14:15:36	ok	ok	428.9220	59.975	0.06042	19.25	68.040	11.230	110086763.717641	14	429.0349	1.14902e-04	7.79122e-04
2024/05/06	14:20:36	ok	ok	428.9080	59.971	0.06042	19.24	68.087	11.229	110328145.792263	14	429.0791	1.12099e-04	8.42041e-04
2024/05/06	14:25:36	ok	ok	428.9020	59.970	0.06042	19.24	68.087	11.229	112384685.697655	11	429.3392	9.85965e-05	5.52901e-04
2024/05/06	14:30:36	ok	ok	428.8980	59.969	0.06042	19.24	68.118	11.234	110920412.004737	12	429.1338	1.05410e-04	8.45028e-04
2024/05/06	14:35:36	ok	ok	428.8820	59.963	0.06042	19.23	68.122	11.225	109139394.779281	14	429.0766	1.11058e-04	8.48047e-04
2024/05/06	14:40:36	ok	ok	428.8760	59.962	0.06042	19.24	68.154	11.240	111534364.944413	12	429.1313	1.04669e-04	8.32370e-04
2024/05/06	14:45:36	ok	ok	428.8660	59.956	0.06042	19.21	68.132	11.216	112180229.433938	14	429.0360	1.12239e-04	8.35509e-04
2024/05/06	14:50:36	ok	ok	428.8600	59.960	0.06042	19.18	68.156	11.203	110239692.742070	11	429.3078	9.95983e-05	5.63018e-04
2024/05/06	14:55:36	ok	ok	428.8500	59.956	0.06042	19.18	68.174	11.206	109029532.073372	15	429.0670	1.06456e-04	8.36677e-04
2024/05/06	15:00:36	ok	ok	428.8400	59.951	0.06042	19.17	68.211	11.203	110298831.722956	10	429.2383	1.01824e-04	5.53001e-04
2024/05/06	15:05:36	ok	ok	428.8280	59.951	0.06042	19.17	68.200	11.201	110942492.229401	13	428.9824	1.12992e-04	8.02016e-04
2024/05/06	15:10:36	ok	ok	428.8160	59.947	0.06042	19.15	68.188	11.189	108485169.864835	10	429.2222	1.01890e-04	5.62517e-04
2024/05/06	15:15:36	ok	ok	428.8120	59.942	0.06042	19.11	68.251	11.171	108171398.753195	11	429.2549	9.78467e-05	5.54405e-04
2024/05/06	15:20:36	--	ok	428.7940	59.940	0.06042	19.11	68.289	11.177	108178000.275421	14	428.9781	1.11492e-04	8.23038e-04
2024/05/06	15:20:43	ok	ok	429.0180	60.004	0.06043	19.11	68.260	11.172	101368563.649933	10	429.4380	1.02126e-04	5.55727e-04
2024/05/06	15:25:42	ok	ok	429.0160	60.000	0.06043	19.10	68.266	11.165	114423781.054703	14	429.2080	1.10820e-04	8.52401e-04
2024/05/06	15:30:42	ok	ok	428.9900	59.997	0.06043	19.03	68.284	11.122	113088583.401824	14	429.1886	1.10977e-04	8.61246e-04
2024/05/06	15:35:42	ok	ok	428.9780	59.992	0.06043	19.03	68.342	11.131	116217922.277947	11	429.1578	1.11469e-04	8.53173e-04
2024/05/06	15:40:42	ok	ok	428.9640	59.989	0.06043	19.01	68.348	11.122	113896416.011703	14	429.1530	1.11453e-04	8.52473e-04
2024/05/06	15:45:42	ok	ok	428.9480	59.985	0.06043	18.97	68.371	11.099	117313361.550720	11	429.1294	1.11608e-04	8.56276e-04
2024/05/06	15:50:42	ok	ok	428.9300	59.979	0.06043	18.96	68.397	11.093	117545602.892183	11	429.1150	1.11728e-04	8.76930e-04
2024/05/06	15:55:42	ok	ok	428.9160	59.979	0.06043	18.93	68.383	11.073	116137362.192782	10	429.3206	1.02085e-04	5.74958e-04
2024/05/06	16:00:42	ok	ok	428.9040	59.972	0.06043	18.91	68.360	11.059	115659780.692903	10	429.2988	1.02235e-04	5.69225e-04
2024/05/06	16:05:42	ok	ok	428.8840	59.965	0.06043	18.87	68.402	11.040	116491028.112318	11	429.0707	1.11725e-04	8.64701e-04
2024/05/06	16:10:42	ok	ok	428.8740	59.961	0.06043	18.83	68.444	11.019	116513529.711973	11	429.0460	1.12122e-04	8.77963e-04
2024/05/06	16:15:42	ok	ok	428.8580	59.960	0.06043	18.83	68.463	11.022	114358842.563976	12	429.3477	9.62742e-05	5.55454e-04
2024/05/06	16:20:42	ok	ok	428.8480	59.955	0.06043	18.79	68.463	10.994	117510897.465680	11	429.0316	1.11539e-04	8.66399e-04
2024/05/06	16:25:42	ok	ok	428.8280	59.952	0.06043	18.78	68.511	10.993	117551129.408289	14	429.0247	1.11008e-04	8.47000e-04
2024/05/06	16:30:42	ok	ok	428.8180	59.947	0.06043	18.72	68.481	10.950	115957910.692648	11	429.2579	9.81465e-05	5.68145e-04
2024/05/06	16:35:42	ok	ok	428.8100	59.947	0.06043	18.73	68.513	10.966	117378919.520156	14	428.9876	1.11817e-04	8.38544e-04
2024/05/06	16:40:42	--	ok	428.7940	59.940	0.06043	18.72	68.550	10.961	119185439.777397	15	429.0233	1.06148e-04	8.35099e-04
2024/05/06	16:40:49	ok	ok	429.0260	60.003	0.060441	18.69	68.476	10.932	113113926.462167	11	429.3862	1.04208e-04	5.56085e-04
2024/05/06	16:45:48	ok	ok	429.0360	60.000	0.060441	18.69	68.516	10.939	111292575.040460	10	429.4085	1.01584e-04	5.72299e-04
2024/05/06	16:50:48	ok	ok	429.0200	59.997	0.060441	18.65	68.518	10.911	113836346.982018	11	429.1751	1.11379e-04	8.64264e-04
2024/05/06	16:55:48	ok	ok	429.0080	59.992	0.060441	18.63	68.525	10.904	115300019.209225	13	429.2150	1.08788e-04	8.50249e-04
2024/05/06	17:00:48	ok	ok	428.9860	59.989	0.060441	18.60	68.577	10.893	112103649.876930	14	429.1440	1.11488e-04	8.66600e-04
2024/05/06	17:05:48	ok	ok	428.9780	59.987	0.060441	18.60	68.598	10.897	116014746.369344	11	429.1137	1.12177e-04	8.73751e-04
2024/05/06	17:10:48	ok	ok	428.9640	59.980	0.060441	18.58	68.594	10.877	116490937.093161	13	429.0913	1.13126e-04	7.97379e-04
2024/05/06	17:15:48	ok	ok	428.9500	59.980	0.060441	18.55	68.595	10.858	114361762.771402	11	429.1125	1.10792e-04	8.62103e-04
2024/05/06	17:20:48	ok	ok	428.9340	59.976	0.060441	18.53	68.594	10.850	113405715.353108	13	429.0583	1.13282e-04	7.99244e-04
2024/05/06	17:25:48	ok	ok	428.9180	59.970	0.060441	18.52	68.609	10.842	114422069.427083	14	429.1005	1.10497e-04	8.41805e-04
2024/05/06	17:30:48	ok	ok	428.9060	59.968	0.060441	18.46	68.621	10.808	114562775.453788	14	428.9797	1.15965e-04	7.90091e-04
2024/05/06	17:35:48	ok	ok	428.8900	59.960	0.060441	18.43	68.635	10.793	112165688.239211	15	429.0755	1.06814e-04	8.44467e-04
2024/05/06	17:40:48	ok	ok	428.8760	59.961	0.060441	18.42	68.672	10.788	112378704.849180	14	428.9757	1.14510e-04	7.78153e-04
2024/05/06	17:45:48	ok	ok	428.8640	59.955	0.060441	18.39	68.687	10.774	114964486.189912	13	429.0718	1.08595e-04	8.72551e-04
2024/05/06	17:50:48	ok	ok	428.8500	59.950	0.060441	18.35	68.678	10.745	115276617.052650	11	428.9918	1.12238e-04	8.68829e-04
2024/05/06	17:55:48	ok	ok	428.8320	59.949	0.060441	18.35	68.678	10.745	115347940.398271	13	428.9530	1.13752e-04	7.90397e-04
2024/05/06	18:00:48	ok	ok	428.8160	59.941	0.060441	18.31	68.710	10.723	114993099.807690	10	429.1924	1.01604e-04	5.81751e-04
2024/05/06	18:05:48	ok	ok	428.8080	59.937	0.060441	18.29	68.745	10.720	115503165.681372	13	428.9121	1.14241e-04	7.95610e-04
2024/05/06	18:10:48	--	ok	428.7960	59.933	0.060441	18.26	68.751	10.702	116851309.469102	11	428.9526	1.11480e-04	8.71457e-04
2024/05/06	18:10:54	ok	ok	428.9900	59.997	0.060452	18.25	68.728	10.690	112114317.123239	10	429.3966	1.02048e-04	5.59562e-04
2024/05/06	18:15:54	ok	ok	428.9980	59.992	0.060452	18.22	68.733	10.672	117205647.928535	13	429.1192	1.13163e-04	7.90423e-04
2024/05/06	18:20:54	ok	ok	428.9720	59.987	0.060452	18.19	68.777	10.662	115076739.512797	13	429.0890	1.13805e-04	7.94823e-04
2024/05/06	18:25:54	ok	ok	428.9600	59.983	0.060452	18.16	68.760	10.641	116015961.662196	14	429.0456	1.15102e-04	7.95879e-04
2024/05/06	18:30:54	ok	ok	428.9420	59.975	0.060452	18.15	68.769	10.634	115488066.247588	14	429.0297	1.15522e-04	7.81583e-04
2024/05/06	18:35:54	ok	ok	428.9300	59.975	0.060452	18.12	68.754	10.613	117956376.632496	13	429.0551	1.13607e-04	7.96368e-04
2024/05/06	18:40:54	ok	ok	428.9020	59.969	0.060452	18.07	68.774	10.581	116183667.560725	10	429.2872	1.01843e-04	5.61095e-04
2024/05/06	18:45:54	ok	ok	428.8920	59.963	0.060452	18.07	68.792	10.584	114345781.541359	10	429.2619	1.02392e-04	5.89436e-04
2024/05/06	18:50:54	ok	ok	428.8740	59.960	0.060452	18.02	68.824	10.562	116551751.994837	13	429.0874	1.09161e-04	8.65535e-04
2024/05/06	18:55:54	ok	ok	428.8560	59.956	0.060452	17.98	68.809	10.533	115024377.547871	11	429.0188	1.11855e-04	8.48389e-04
2024/05/06	19:00:54	ok	ok	428.8380	59.949	0.060452	17.97	68.824	10.527	114845215.308570	10	429.2164	1.02056e-04	5.90544e-04
2024/05/06	19:05:54	ok	ok	428.8260	59.947	0.060452	17.95	68.833	10.520	117525536.191694	14	428.9953	1.11300e-04	8.44571e-04
2024/05/06	19:10:54	ok	ok	429.0020	59.996	0.060452	18.39	67.788	10.633	112130689.826359	13	429.1963	1.09679e-04	8.45806e-04
2024/05/06	19:15:54	ok	ok	429.2000	60.038	0.060452	18.96	67.112	10.885	112523558.311311	13	429.3875	1.09572e-04	8.54549e-04
2024/05/06	19:20:54	--	ok	429.3080	60.061	0.060452	19.29	66.914	11.065	112023097.275266	11	429.6459	1.03733e-04	5.31278e-04
2024/05/06	19:21:01	ok	ok	428.9480	59.970	0.060436	19.31	66.897	11.079	109245838.242984	14	429.0594	1.16229e-04	7.83414e-04
2024/05/06	19:26:00	ok	ok	429.0800	59.990	0.060436	19.51	66.920	11.212	103082104.821265	13	429.2722	1.09583e-04	8.52326e-04
2024/05/06	19:31:00	ok	ok	429.1480	60.005	0.060436	19.72	66.905	11.351	100358527.144162	15	429.3517	1.05304e-04	8.11270e-04
2024/05/06	19:36:00	--	ok	429.2040	60.018	0.060436	19.85	66.845	11.425	104056635.875276	15	429.3538	1.07031e-04	7.81058e-04
2024/05/06	19:36:07	ok	ok	428.9900	59.963	0.060425	19.88	66.838	11.443	102401969.365075	15	429.1294	1.09114e-04	7.79695e-04
2024/05/06	19:41:06	ok	ok	429.0580	59.974	0.060425	19.96	66.851	11.503	101825511.023841	13	429.1747	1.13069e-04	7.88195e-04
2024/05/06	19:46:06	ok	ok	429.0980	59.985	0.060425	20.12	66.868	11.612	102001209.151482	12	429.4521	1.00324e-04	5.29791e-04
2024/05/06	19:51:06	ok	ok	429.1440	59.990	0.060425	20.19	66.841	11.654	101867305.483385	15	429.2654	1.08678e-04	7.73473e-04
2024/05/06	19:56:06	ok	ok	429.1820	60.004	0.060425	20.26	66.841	11.703	111997959.599395	14	429.3549	1.06234e-04	7.74775e-04
2024/05/06	20:01:06	--	ok	429.2180	60.011	0.060425	20.32	66.891	11.751	111511470.476239	13	429.3241	1.12880e-04	7.93032e-04
2024/05/06	20:01:13	ok	ok	428.9520	59.951	0.060414	20.35	66.868	11.765	106517511.198327	12	429.1438	1.10923e-04	8.21623e-04
2024/05/06	20:06:12	ok	ok	429.0100	59.962	0.060414	20.35	66.868	11.765	101263324.029004	12	429.1665	1.11101e-04	8.03386e-04
2024/05/06	20:11:12	ok	ok	429.0300	59.965	0.060414	20.43	66.934	11.835	103883779.553580	13	429.2498	1.04132e-04	8.14577e-04
2024/05/06	20:16:12	ok	ok	429.0520	59.969	0.060414	20.44	66.947	11.847	112482764.272984	12	429.1974	1.10505e-04	8.07900e-04
2024/05/06	20:21:12	ok	ok	429.0720	59.974	0.060414	20.47	66.952	11.868	112914937.168521	14	429.1474	1.14374e-04	7.72470e-04
2024/05/06	20:26:12	ok	ok	429.0960	59.979	0.060414	20.52	66.911	11.890	110442246.743204	15	429.2281	1.07329e-04	7.73956e-04
2024/05/06	20:31:12	ok	ok	429.1120	59.986	0.060414	20.53	66.984	11.913	112186430.791195	12	429.2636	1.10029e-04	8.06172e-04
2024/05/06	20:36:12	ok	ok	429.1140	59.987	0.060414	20.56	66.918	11.921	112041022.459249	15	429.2458	1.07740e-04	7.63982e-04
2024/05/06	20:41:12	ok	ok	429.1300	59.991	0.060414	20.58	66.952	11.938	112804196.434282	14	429.2138	1.13680e-04	7.69912e-04
2024/05/06	20:46:12	ok	ok	429.1480	59.996	0.060414	20.60	67.030	11.973	111808270.560538	14	429.2388	1.13256e-04	7.65756e-04
2024/05/06	20:51:12	ok	ok	429.1520	60.001	0.060414	20.62	66.970	11.971	110679546.269437	13	429.3493	1.04342e-04	8.17475e-04
2024/05/06	20:56:12	ok	ok	429.1620	60.003	0.060414	20.63	67.016	11.989	110313059.345403	13	429.3529	1.04933e-04	8.03093e-04
2024/05/06	21:01:12	ok	ok	429.1680	60.010	0.060414	20.63	67.016	11.989	110140941.928985	13	429.2820	1.11777e-04	7.90970e-04
2024/05/06	21:06:12	ok	ok	429.1720	60.003	0.060414	20.63	67.034	11.992	109360980.905926	14	429.3309	1.05871e-04	7.84800e-04
2024/05/06	21:11:12	ok	ok	429.1780	60.006	0.060414	20.60	67.080	11.982	109425421.023608	15	429.2904	1.08162e-04	7.89675e-04
2024/05/06	21:16:12	ok	ok	429.1900	60.008	0.060414	20.66	67.071	12.019	110564758.523661	15	429.3157	1.06899e-04	7.64279e-04
2024/05/06	21:21:12	ok	ok	429.1760	60.008	0.060414	20.63	67.065	11.998	109808484.562385	12	429.3196	1.10550e-04	8.04839e-04
2024/05/06	21:26:12	ok	ok	429.1740	60.006	0.060414	20.63	67.005	11.987	108209378.697051	14	429.3542	1.08402e-04	8.06395e-04
2024/05/06	21:31:12	ok	ok	429.1860	60.006	0.060414	20.63	67.044	11.994	108265809.721012	12	429.3291	1.10551e-04	8.04052e-04
2024/05/06	21:36:12	ok	ok	429.1960	60.014	0.060414	20.63	67.044	11.994	108563030.752781	12	429.3291	1.11057e-04	8.12353e-04
2024/05/06	21:41:12	ok	ok	429.1900	60.011	0.060414	20.63	67.044	11.994	109451798.438317	14	429.2619	1.13425e-04	7.64610e-04
2024/05/06	21:46:12	ok	ok	429.1900	60.008	0.060414	20.66	67.030	12.012	108633084.023797	14	429.3544	1.05848e-04	7.91490e-04
2024/05/06	21:51:12	ok	ok	429.1800	60.007	0.060414	20.60	67.010	11.969	111821479.249740	14	429.3551	1.08706e-04	8.06872e-04
2024/05/06	21:56:12	ok	ok	429.1860	60.012	0.060414	20.63	67.065	11.998	108153470.887258	12	429.3426	1.09851e-04	8.09813e-04
2024/05/06	22:01:12	ok	ok	429.1840	60.010	0.060414	20.62	67.002	11.977	106319734.078286	13	429.3656	1.06091e-04	8.02272e-04
2024/05/06	22:06:12	ok	ok	429.1800	60.011	0.060414	20.59	67.047	11.965	108055557.638274	13	429.3664	1.05054e-04	8.06753e-04
2024/05/06	22:11:12	ok	ok	429.1820	60.006	0.060414	20.60	67.051	11.977	107358010.119769	14	429.2530	1.13765e-04	7.73106e-04
2024/05/06	22:16:12	ok	ok	429.1780	60.011	0.060414	20.60	67.019	11.971	109442435.462913	15	429.3061	1.07317e-04	7.67279e-04
2024/05/06	22:21:12	ok	ok	429.1760	60.004	0.060414	20.59	67.016	11.959	107133262.526753	13	429.2722	1.12484e-04	7.86209e-04
2024/05/06	22:26:12	ok	ok	429.1720	60.011	0.060414	20.56	67.042	11.943	108148736.518080	11	429.4727	1.03503e-04	5.51364e-04
2024/05/06	22:31:12	ok	ok	429.1620	60.007	0.060414	20.54	67.048	11.933	95242610.260715	12	429.2961	1.09939e-04	8.37469e-04
2024/05/06	22:36:12	ok	ok	429.1640	60.008	0.060414	20.52	67.042	11.914	108520269.247244	15	429.2869	1.07821e-04	7.46550e-04
2024/05/06	22:41:12	ok	ok	429.1600	60.009	0.060414	20.54	67.048	11.933	109750948.470379	12	429.5038	9.95552e-05	5.34168e-04
2024/05/06	22:46:12	ok	ok	429.1480	60.004	0.060414	20.52	67.053	11.916	106616110.524096	14	429.2158	1.13832e-04	7.73110e-04
2024/05/06	22:51:12	ok	ok	429.1480	60.007	0.060414	20.50	67.039	11.904	107880593.993162	14	429.3313	1.08184e-04	8.06359e-04
2024/05/06	22:56:12	ok	ok	429.1440	60.002	0.060414	20.49	67.028	11.891	109445571.144324	12	429.2763	1.10843e-04	8.15182e-04
2024/05/06	23:01:12	ok	ok	429.1340	60.001	0.060414	20.49	66.996	11.885	105019307.125391	14	429.2056	1.14133e-04	7.68797e-04
2024/05/06	23:06:12	ok	ok	429.1360	60.000	0.060414	20.49	66.996	11.885	110085554.818024	14	429.2082	1.13590e-04	7.70951e-04
2024/05/06	23:11:12	ok	ok	429.1360	60.004	0.060414	20.47	67.015	11.879	108206513.505914	15	429.2549	1.07872e-04	7.72263e-04
2024/05/06	23:16:12	ok	ok	429.1380	59.997	0.060414	20.43	66.964	11.841	107701979.924127	14	429.1964	1.13944e-04	7.65601e-04
2024/05/06	23:21:12	ok	ok	429.1160	59.996	0.060414	20.43	67.056	11.857	106346268.763633	14	429.1704	1.14490e-04	7.76938e-04
2024/05/06	23:26:12	ok	ok	429.1100	59.992	0.060414	20.43	66.975	11.843	106213096.837320	15	429.2315	1.07718e-04	7.65793e-04
2024/05/06	23:31:12	ok	ok	429.1060	59.997	0.060414	20.39	66.966	11.812	107204952.287594	13	429.2864	1.04851e-04	8.04120e-04
2024/05/06	23:36:12	ok	ok	429.0960	59.994	0.060414	20.37	66.993	11.807	108048994.293319	13	429.2699	1.05402e-04	8.14605e-04
2024/05/06	23:41:12	ok	ok	429.0920	59.992	0.060414	20.36	66.920	11.785	109334874.550718	14	429.1434	1.15171e-04	7.75343e-04
2024/05/06	23:46:12	ok	ok	429.0740	59.987	0.060414	20.32	66.993	11.769	106008527.485270	15	429.1868	1.07641e-04	7.65567e-04
2024/05/06	23:51:12	ok	ok	429.0700	59.985	0.060414	20.29	66.947	11.740	108798729.185195	13	429.1709	1.12174e-04	7.93905e-04
2024/05/06	23:56:12	ok	ok	429.0680	59.980	0.060414	20.26	66.984	11.729	106792171.320744	15	429.1804	1.08309e-04	7.69062e-04
2024/05/07	00:01:12	ok	ok	429.0620	59.976	0.060414	20.26	66.943	11.721	106412716.238317	14	429.1288	1.14503e-04	7.78848e-04
2024/05/07	00:06:12	ok	ok	429.0500	59.982	0.060414	20.25	66.961	11.714	109368291.098800	13	429.1523	1.12352e-04	7.98001e-04
2024/05/07	00:11:12	ok	ok	429.0360	59.978	0.060414	20.23	66.947	11.702	109217941.581514	13	429.2238	1.05148e-04	7.94159e-04
2024/05/07	00:16:12	ok	ok	429.0380	59.974	0.060414	20.22	67.007	11.703	107273636.122700	15	429.1305	1.08724e-04	7.75219e-04
2024/05/07	00:21:12	ok	ok	429.0280	59.963	0.060414	20.21	66.964	11.687	106803901.170933	13	429.1986	1.05814e-04	8.12295e-04
2024/05/07	00:26:12	ok	ok	429.0240	59.965	0.060414	20.18	66.859	11.648	107225066.050503	12	429.1419	1.11300e-04	8.16313e-04
2024/05/07	00:31:12	ok	ok	429.0180	59.968	0.060414	20.16	66.928	11.651	107108262.984208	15	429.1268	1.08111e-04	7.55850e-04
2024/05/07	00:36:12	ok	ok	428.9940	59.963	0.060414	20.09	66.937	11.604	105903101.278094	12	429.1261	1.11286e-04	8.08647e-04
2024/05/07	00:41:12	ok	ok	428.9960	59.963	0.060414	20.09	66.925	11.602	107684583.382169	14	429.1545	1.06613e-04	7.74724e-04
2024/05/07	00:46:12	ok	ok	428.9660	59.958	0.060414	20.05	66.947	11.577	107746926.693822	14	429.0297	1.14480e-04	7.65703e-04
2024/05/07	00:51:12	ok	ok	428.9720	59.960	0.060414	20.04	66.915	11.562	106919556.777139	14	429.0357	1.14676e-04	7.75769e-04
2024/05/07	00:56:12	ok	ok	428.9720	59.960	0.060414	20.02	66.914	11.553	108462377.377310	15	429.0796	1.07556e-04	7.86914e-04
2024/05/07	01:01:12	ok	ok	428.9620	59.949	0.060414	20.01	66.870	11.536	107247387.739246	15	429.0846	1.07534e-04	7.63257e-04
2024/05/07	01:06:12	ok	ok	428.9400	59.948	0.060414	19.95	66.882	11.497	106904696.742845	14	429.0877	1.06328e-04	7.83949e-04
2024/05/07	01:11:12	ok	ok	428.9140	59.950	0.060414	19.89	66.993	11.479	108003859.539128	11	429.2011	1.04316e-04	5.44853e-04
2024/05/07	01:16:12	ok	ok	428.8860	59.932	0.060414	19.81	67.010	11.426	109302734.339662	13	428.9834	1.12889e-04	7.94283e-04
2024/05/07	01:21:12	ok	ok	428.8900	59.934	0.060414	19.79	66.928	11.401	105460711.818493	13	429.0705	1.05227e-04	8.05092e-04
2024/05/07	01:26:12	ok	ok	428.8880	59.928	0.060414	19.81	66.888	11.405	108838063.287708	15	428.9970	1.08062e-04	7.68313e-04
2024/05/07	01:31:12	ok	ok	428.8860	59.938	0.060414	19.77	66.851	11.370	110100069.110056	15	429.0128	1.07835e-04	7.66604e-04
2024/05/07	01:36:12	ok	ok	428.8720	59.928	0.060414	19.77	66.902	11.379	109936701.935067	15	428.9748	1.08762e-04	7.77417e-04
2024/05/07	01:41:12	ok	ok	428.8580	59.926	0.060414	19.72	66.874	11.346	108718132.827921	13	429.0265	1.05971e-04	8.05808e-04
2024/05/07	01:46:12	ok	ok	428.8480	59.922	0.060414	19.71	66.841	11.330	107733247.845918	15	428.9585	1.08136e-04	7.64031e-04
2024/05/07	01:51:12	ok	ok	428.8420	59.916	0.060414	19.68	66.836	11.311	108314720.637679	15	428.9502	1.08355e-04	7.52941e-04
2024/05/07	01:56:12	ok	ok	428.8300	59.918	0.060414	19.68	66.856	11.314	107736543.512726	12	429.0028	1.05587e-04	8.28666e-04
2024/05/07	02:01:12	ok	ok	428.8180	59.914	0.060414	19.62	66.818	11.271	109313026.090693	15	428.9234	1.08436e-04	7.67225e-04
2024/05/07	02:06:12	ok	ok	428.8040	59.911	0.060414	19.60	66.783	11.246	107792930.573200	12	428.9932	1.05125e-04	8.32435e-04
2024/05/07	02:11:12	ok	ok	428.8040	59.914	0.060414	19.55	66.847	11.228	108983095.515674	15	428.9297	1.07604e-04	7.61303e-04
2024/05/07	02:16:12	--	ok	428.7840	59.905	0.060414	19.54	66.824	11.215	110834296.222500	15	428.9007	1.08541e-04	7.58473e-04
2024/05/07	02:16:19	ok	ok	429.0340	59.977	0.060424	19.55	66.795	11.219	100045598.263962	13	429.2489	1.05228e-04	8.21208e-04
2024/05/07	02:21:18	ok	ok	429.0100	59.963	0.060424	19.51	66.799	11.192	107280334.753838	15	429.1359	1.07632e-04	7.74666e-04
2024/05/07	02:26:18	ok	ok	428.9820	59.963	0.060424	19.48	66.772	11.170	108313202.432321	14	429.0604	1.14030e-04	7.71358e-04
2024/05/07	02:31:18	ok	ok	428.9880	59.956	0.060424	19.43	66.773	11.133	109170187.828686	13	429.1610	1.05692e-04	8.06204e-04
2024/05/07	02:36:18	ok	ok	428.9640	59.947	0.060424	19.38	66.787	11.108	107969272.737008	12	429.1020	1.10759e-04	8.04173e-04
2024/05/07	02:41:18	ok	ok	428.9300	59.942	0.060424	19.34	66.819	11.085	107798530.759082	15	429.0572	1.07710e-04	7.66278e-04
2024/05/07	02:46:18	ok	ok	428.9100	59.934	0.060424	19.25	66.818	11.028	106388553.699861	13	429.0830	1.05895e-04	8.01129e-04
2024/05/07	02:51:18	ok	ok	428.8980	59.932	0.060424	19.23	66.813	11.010	106666525.688266	12	429.2388	1.00437e-04	5.33067e-04
2024/05/07	02:56:18	ok	ok	428.9020	59.938	0.060424	19.24	66.712	11.002	107649769.199530	14	429.0509	1.06470e-04	7.98569e-04
2024/05/07	03:01:18	ok	ok	428.8860	59.930	0.060424	19.17	66.763	10.965	106933685.694358	13	429.0786	1.04676e-04	8.10428e-04
2024/05/07	03:06:18	ok	ok	428.8640	59.922	0.060424	19.17	66.783	10.968	106724970.150159	12	428.9884	1.11214e-04	8.20646e-04
2024/05/07	03:11:18	ok	ok	428.8540	59.924	0.060424	19.11	66.754	10.926	107666836.344261	15	428.9663	1.07940e-04	7.79028e-04
2024/05/07	03:16:18	ok	ok	428.8460	59.918	0.060424	19.09	66.687	10.898	106627892.289798	15	428.9634	1.08785e-04	7.59594e-04
2024/05/07	03:21:18	ok	ok	428.8320	59.913	0.060424	19.07	66.685	10.889	107178617.335754	14	428.9122	1.14364e-04	7.72056e-04
2024/05/07	03:26:18	ok	ok	428.8260	59.909	0.060424	19.04	66.680	10.869	106255486.875680	11	428.9280	1.12685e-04	8.57582e-04
2024/05/07	03:31:18	ok	ok	428.8040	59.908	0.060424	18.97	66.731	10.833	107253641.476315	13	429.1981	9.68012e-05	8.55775e-04
2024/05/07	03:36:18	--	ok	428.7940	59.907	0.060424	18.96	66.658	10.811	109266159.984276	14	428.8660	1.14456e-04	7.58003e-04
2024/05/07	03:36:25	ok	ok	429.0020	59.979	0.060435	18.97	66.648	10.820	102873249.948366	15	429.1484	1.08626e-04	7.77238e-04
2024/05/07	03:41:24	ok	ok	428.9940	59.965	0.060435	18.94	66.644	10.800	105437266.266873	12	429.1978	1.05180e-04	8.41249e-04
2024/05/07	03:46:24	ok	ok	428.9840	59.956	0.060435	18.89	66.635	10.763	108607997.221175	15	429.1837	1.06065e-04	8.23206e-04
2024/05/07	03:51:24	ok	ok	428.9580	59.949	0.060435	18.83	66.717	10.741	107806293.329372	15	429.1056	1.07201e-04	7.75732e-04
2024/05/07	03:56:24	ok	ok	428.9260	59.940	0.060435	18.73	66.740	10.682	107583514.809273	13	429.0390	1.13080e-04	8.00906e-04
2024/05/07	04:01:24	ok	ok	428.8980	59.938	0.060435	18.68	66.763	10.650	109620169.128262	14	429.1413	1.03778e-04	8.41274e-04
2024/05/07	04:06:24	ok	ok	428.8920	59.933	0.060435	18.60	66.731	10.600	107561723.997521	15	429.0138	1.07961e-04	7.85495e-04
2024/05/07	04:11:24	ok	ok	428.8620	59.928	0.060435	18.53	66.699	10.550	108721197.991390	15	428.9964	1.07952e-04	7.92024e-04
2024/05/07	04:16:24	ok	ok	428.8400	59.921	0.060435	18.50	66.723	10.535	108322903.950331	13	429.0315	1.09153e-04	8.57380e-04
2024/05/07	04:21:24	ok	ok	428.8300	59.920	0.060435	18.48	66.709	10.517	109352446.108175	14	428.9674	1.12231e-04	8.50144e-04
2024/05/07	04:26:24	ok	ok	428.8040	59.921	0.060435	18.42	66.648	10.471	111024147.477892	14	428.9673	1.10930e-04	8.63337e-04
2024/05/07	04:31:24	--	ok	428.7960	59.916	0.060435	18.40	66.667	10.465	109256364.287873	11	428.9316	1.11382e-04	8.57631e-04
2024/05/07	04:31:31	ok	ok	428.9820	59.974	0.060445	18.40	66.667	10.465	97214388.589763	14	429.1205	1.14863e-04	7.77437e-04
2024/05/07	04:36:30	ok	ok	428.9700	59.966	0.060445	18.35	66.687	10.434	103730709.484685	14	429.0854	1.14256e-04	7.86497e-04
2024/05/07	04:41:30	ok	ok	428.9520	59.960	0.060445	18.32	66.671	10.413	104175112.156889	11	429.1134	1.11678e-04	8.74509e-04
2024/05/07	04:46:30	ok	ok	428.9380	59.952	0.060445	18.26	66.644	10.374	103622416.182263	15	429.0797	1.08564e-04	7.84666e-04
2024/05/07	04:51:30	ok	ok	428.9140	59.949	0.060445	18.26	66.563	10.362	104580175.355609	13	429.1319	1.09523e-04	8.75692e-04
2024/05/07	04:56:30	ok	ok	428.9280	59.947	0.060445	18.26	66.493	10.351	105344396.398534	14	429.0269	1.15018e-04	7.79139e-04
2024/05/07	05:01:30	ok	ok	428.9320	59.951	0.060445	18.25	66.508	10.345	104384661.359176	14	429.0248	1.15299e-04	7.94523e-04
2024/05/07	05:06:30	ok	ok	428.9240	59.952	0.060445	18.26	66.439	10.342	104310151.038801	13	429.0502	1.13741e-04	8.12290e-04
2024/05/07	05:11:30	ok	ok	428.9280	59.948	0.060445	18.25	66.430	10.333	106853372.577343	11	429.2695	1.04132e-04	5.54382e-04
2024/05/07	05:16:30	ok	ok	428.9140	59.942	0.060445	18.22	66.415	10.312	103288013.936117	11	429.2583	1.04076e-04	5.62172e-04
2024/05/07	05:21:30	ok	ok	428.9000	59.939	0.060445	18.21	66.360	10.296	104763951.612353	11	429.2488	1.04172e-04	5.41397e-04
2024/05/07	05:26:30	ok	ok	428.9040	59.938	0.060445	18.21	66.320	10.290	104833662.225414	14	429.0144	1.14584e-04	7.88889e-04
2024/05/07	05:31:30	ok	ok	428.8960	59.939	0.060445	18.18	66.366	10.279	105745968.359233	13	429.0403	1.13120e-04	7.97897e-04
2024/05/07	05:36:30	ok	ok	428.9020	59.938	0.060445	18.16	66.334	10.266	104077559.417976	11	429.2523	1.03463e-04	5.46491e-04
2024/05/07	05:41:30	ok	ok	428.8780	59.932	0.060445	18.15	66.332	10.257	105811086.677178	15	429.0370	1.08208e-04	7.77981e-04
2024/05/07	05:46:30	ok	ok	428.8840	59.931	0.060445	18.14	66.320	10.247	106750690.351040	14	429.0312	1.12938e-04	7.72217e-04
2024/05/07	05:51:30	ok	ok	428.8740	59.929	0.060445	18.14	66.279	10.241	104506115.162948	11	429.0655	1.11156e-04	8.56741e-04
2024/05/07	05:56:30	ok	ok	428.8800	59.932	0.060445	18.11	66.233	10.216	107302116.902133	14	428.9831	1.14656e-04	7.73075e-04
2024/05/07	06:01:30	ok	ok	428.8660	59.929	0.060445	18.09	66.252	10.211	107173253.212158	14	428.9714	1.15436e-04	7.77012e-04
2024/05/07	06:06:30	ok	ok	428.8600	59.932	0.060445	18.08	66.137	10.183	106178698.637036	13	428.9993	1.13459e-04	8.02996e-04
2024/05/07	06:11:30	ok	ok	428.8680	59.930	0.060445	18.12	66.123	10.207	103974970.930199	12	429.2515	1.00109e-04	5.52678e-04
2024/05/07	06:16:30	ok	ok	428.8680	59.926	0.060445	18.14	66.027	10.202	104056942.190205	14	428.9732	1.15187e-04	7.78930e-04
2024/05/07	06:21:30	ok	ok	428.8580	59.923	0.060445	18.08	66.137	10.183	107444511.682815	11	429.2004	1.04436e-04	5.51701e-04
2024/05/07	06:26:30	ok	ok	428.8720	59.930	0.060445	18.12	66.096	10.203	105721124.256655	11	429.2269	1.03493e-04	5.56458e-04
2024/05/07	06:31:30	ok	ok	428.8660	59.933	0.060445	18.11	66.050	10.188	105229616.884672	11	429.2057	1.04609e-04	5.56099e-04
2024/05/07	06:36:30	ok	ok	428.8680	59.928	0.060445	18.11	66.082	10.193	105963507.794202	14	428.9754	1.14440e-04	7.81288e-04
2024/05/07	06:41:30	ok	ok	428.8620	59.928	0.060445	18.07	66.076	10.166	107751182.460433	13	429.0009	1.12877e-04	8.05703e-04
2024/05/07	06:46:30	ok	ok	428.8600	59.929	0.060445	18.07	65.985	10.152	105123747.044411	11	429.2040	1.04344e-04	5.55264e-04
2024/05/07	06:51:30	ok	ok	428.8660	59.929	0.060445	18.09	65.949	10.164	104727108.062104	14	428.9652	1.15834e-04	7.95804e-04
2024/05/07	06:56:30	ok	ok	428.8600	59.923	0.060445	18.12	65.963	10.182	106834104.722196	11	429.2227	1.04171e-04	5.66563e-04
2024/05/07	07:01:30	ok	ok	428.8620	59.923	0.060445	18.08	65.957	10.156	104627693.562011	15	429.0246	1.08159e-04	7.85877e-04
2024/05/07	07:06:30	ok	ok	428.8640	59.927	0.060445	18.07	65.995	10.154	105099918.033566	15	429.0271	1.08658e-04	8.06857e-04
2024/05/07	07:11:30	ok	ok	428.8760	59.928	0.060445	18.12	65.954	10.181	106259818.233129	11	429.2476	1.03262e-04	5.39410e-04
2024/05/07	07:16:30	ok	ok	428.8720	59.926	0.060445	18.11	65.931	10.169	105561401.478233	11	429.0389	1.11911e-04	8.71905e-04
2024/05/07	07:21:30	ok	ok	428.8820	59.931	0.060445	18.14	65.916	10.185	108274281.631244	11	429.2027	1.05165e-04	5.52665e-04
2024/05/07	07:26:30	ok	ok	428.8780	59.929	0.060445	18.11	65.911	10.166	105771384.291468	15	429.0241	1.08934e-04	8.08704e-04
2024/05/07	07:31:30	ok	ok	428.8820	59.934	0.060445	18.14	65.875	10.178	105502018.671892	11	429.2418	1.03336e-04	5.61128e-04
2024/05/07	07:36:30	ok	ok	428.8780	59.928	0.060445	18.12	65.902	10.173	105993495.320286	13	429.0306	1.12703e-04	8.02655e-04
2024/05/07	07:41:30	ok	ok	428.8860	59.932	0.060445	18.09	65.838	10.147	105357931.783168	14	429.0096	1.14260e-04	7.84140e-04
2024/05/07	07:46:30	ok	ok	428.9080	59.932	0.060445	18.15	65.838	10.181	107361571.757818	11	429.2537	1.03615e-04	5.47855e-04
2024/05/07	07:51:30	ok	ok	428.9160	59.940	0.060445	18.18	65.769	10.186	107845351.925625	11	429.0731	1.12141e-04	8.74175e-04
2024/05/07	07:56:30	ok	ok	428.9120	59.937	0.060445	18.18	65.742	10.182	105847162.092970	14	429.0259	1.14911e-04	7.81472e-04
2024/05/07	08:01:30	ok	ok	428.9260	59.936	0.060445	18.19	65.803	10.201	105861444.260709	11	429.2683	1.04804e-04	5.48865e-04
2024/05/07	08:06:30	ok	ok	428.9120	59.938	0.060445	18.21	65.817	10.211	104193080.345677	15	429.0921	1.07523e-04	7.84022e-04
2024/05/07	08:11:30	ok	ok	428.9320	59.940	0.060445	18.22	65.728	10.206	106254977.357502	14	429.0325	1.15454e-04	7.94477e-04
2024/05/07	08:16:30	ok	ok	428.9300	59.943	0.060445	18.22	65.707	10.203	104893170.654565	14	429.0574	1.14210e-04	7.88053e-04
2024/05/07	08:21:30	ok	ok	428.9420	59.944	0.060445	18.24	65.760	10.221	107538963.761737	11	429.1139	1.12117e-04	8.51285e-04
2024/05/07	08:26:30	ok	ok	428.9600	59.952	0.060445	18.32	65.643	10.252	104466948.730526	15	429.1191	1.08837e-04	8.02508e-04
2024/05/07	08:31:30	ok	ok	428.9700	59.956	0.060445	18.29	65.669	10.240	105827310.240311	15	429.1183	1.09070e-04	8.00113e-04
2024/05/07	08:36:30	ok	ok	428.9900	59.954	0.060445	18.37	65.632	10.285	104521028.366504	11	429.1636	1.11265e-04	8.57444e-04
2024/05/07	08:41:30	ok	ok	428.9980	59.955	0.060445	18.42	65.568	10.301	107447171.256433	11	429.1721	1.11618e-04	8.63956e-04
2024/05/07	08:46:30	ok	ok	429.0320	59.964	0.060445	18.46	65.565	10.326	105950505.756989	13	429.1699	1.13152e-04	8.05188e-04
2024/05/07	08:51:30	ok	ok	429.0420	59.968	0.060445	18.52	65.551	10.359	105652474.016661	13	429.1934	1.12882e-04	7.98555e-04
2024/05/07	08:56:30	ok	ok	429.0660	59.975	0.060445	18.56	65.550	10.385	103476660.221377	15	429.2227	1.08418e-04	7.83224e-04
2024/05/07	09:01:30	ok	ok	429.0840	59.981	0.060445	18.63	65.460	10.416	104388164.797001	15	429.2297	1.08812e-04	8.02791e-04
2024/05/07	09:06:30	ok	ok	429.1080	59.989	0.060445	18.68	65.467	10.444	107390676.792869	13	429.3371	1.05729e-04	8.25770e-04
2024/05/07	09:11:30	ok	ok	429.1300	59.995	0.060445	18.75	65.458	10.485	107980236.055521	14	429.2456	1.14714e-04	7.82746e-04
2024/05/07	09:16:30	ok	ok	429.1500	59.993	0.060445	18.82	65.431	10.524	105986122.732049	14	429.2569	1.14577e-04	7.82040e-04
2024/05/07	09:21:30	ok	ok	429.1900	60.004	0.060445	18.90	65.391	10.571	110155557.452781	11	429.5203	1.04597e-04	5.55543e-04
2024/05/07	09:26:30	--	ok	429.2100	60.016	0.060445	18.94	65.399	10.599	107647274.975053	12	429.3967	1.10456e-04	8.35569e-04
2024/05/07	09:26:37	ok	ok	429.0000	59.952	0.060435	18.97	65.385	10.615	100396213.740125	13	429.1556	1.13394e-04	8.13848e-04
2024/05/07	09:31:36	ok	ok	429.0400	59.964	0.060435	19.01	65.422	10.646	98335492.200147	13	429.1530	1.13268e-04	8.08644e-04
2024/05/07	09:36:36	ok	ok	429.0580	59.963	0.060435	19.07	65.371	10.674	103476345.588138	15	429.2513	1.06230e-04	8.36621e-04
2024/05/07	09:41:36	ok	ok	429.1100	59.973	0.060435	19.15	65.373	10.727	108866205.087779	13	429.3263	1.04574e-04	8.20654e-04
2024/05/07	09:46:36	ok	ok	429.1280	59.986	0.060435	19.21	65.350	10.758	108288734.795095	15	429.2479	1.08703e-04	7.91531e-04
2024/05/07	09:51:36	ok	ok	429.1540	59.994	0.060435	19.30	65.325	10.810	110518136.238137	15	429.2994	1.07871e-04	7.79320e-04
2024/05/07	09:56:36	ok	ok	429.1800	60.001	0.060435	19.40	65.321	10.873	107016094.744235	12	429.3417	1.10741e-04	8.15748e-04
2024/05/07	10:01:36	--	ok	429.2140	60.008	0.060435	19.45	65.368	10.916	105445912.134337	13	429.3236	1.13103e-04	8.12242e-04
2024/05/07	10:01:43	ok	ok	428.9780	59.949	0.060424	19.45	65.309	10.906	95824053.297476	15	429.1167	1.09334e-04	7.88507e-04
2024/05/07	10:06:42	ok	ok	429.0100	59.956	0.060424	19.54	65.284	10.957	102181075.152276	15	429.1481	1.08287e-04	7.73570e-04
2024/05/07	10:11:42	ok	ok	429.0380	59.958	0.060424	19.60	65.299	10.996	98239036.987751	13	429.2401	1.05163e-04	8.22433e-04
2024/05/07	10:16:42	ok	ok	429.0860	59.973	0.060424	19.71	65.299	11.068	109341062.803557	14	429.1533	1.14714e-04	7.83870e-04
2024/05/07	10:21:42	ok	ok	429.1100	59.978	0.060424	19.78	65.229	11.103	112971180.679478	15	429.2544	1.07565e-04	7.82234e-04
2024/05/07	10:26:42	ok	ok	429.1400	59.988	0.060424	19.86	65.272	11.166	110729774.736874	14	429.2367	1.13500e-04	7.69932e-04
2024/05/07	10:31:42	ok	ok	429.1880	59.995	0.060424	19.96	65.249	11.227	110459724.501830	13	429.3014	1.12252e-04	7.93084e-04
2024/05/07	10:36:42	--	ok	429.2180	60.006	0.060424	20.04	65.231	11.271	110491372.382025	15	429.3421	1.07866e-04	7.71080e-04
2024/05/07	10:36:49	ok	ok	428.9640	59.948	0.060412	20.04	65.199	11.266	102869700.912252	13	429.1898	1.06096e-04	7.99016e-04
2024/05/07	10:41:48	ok	ok	429.0200	59.953	0.060412	20.13	65.235	11.337	99438679.062073	14	429.1890	1.06241e-04	7.90007e-04
2024/05/07	10:46:48	ok	ok	429.0560	59.961	0.060412	20.23	65.263	11.408	107248538.807002	13	429.2577	1.05096e-04	7.94431e-04
2024/05/07	10:51:48	ok	ok	429.0960	59.976	0.060412	20.33	65.226	11.467	109643897.751684	13	429.3064	1.05156e-04	7.91931e-04
2024/05/07	10:56:48	ok	ok	429.1340	59.984	0.060412	20.39	65.217	11.503	109147353.658546	14	429.2984	1.06739e-04	7.79168e-04
2024/05/07	11:01:48	ok	ok	429.1760	59.991	0.060412	20.46	65.261	11.559	107559293.368390	14	429.3374	1.06551e-04	7.79304e-04
2024/05/07	11:06:48	--	ok	429.2160	60.002	0.060412	20.59	65.226	11.640	108430444.237363	12	429.3581	1.10315e-04	8.23149e-04
2024/05/07	11:06:55	ok	ok	428.9540	59.941	0.060401	20.59	65.226	11.640	100604054.122228	12	429.1398	1.10183e-04	8.32282e-04
2024/05/07	11:11:54	ok	ok	429.0100	59.951	0.060401	20.70	65.208	11.714	97760006.367048	12	429.1789	1.10025e-04	8.20363e-04
2024/05/07	11:16:54	ok	ok	429.0540	59.963	0.060401	20.80	65.226	11.785	111523489.673331	13	429.2634	1.04458e-04	8.04012e-04
2024/05/07	11:21:54	ok	ok	429.0900	59.973	0.060401	20.87	65.229	11.833	108776742.491322	12	429.2281	1.10972e-04	8.33535e-04
2024/05/07	11:26:54	ok	ok	429.1320	59.987	0.060401	20.97	65.240	11.903	108634628.612571	13	429.3386	1.03847e-04	8.08565e-04
2024/05/07	11:31:54	ok	ok	429.1720	59.994	0.060401	21.10	65.222	11.991	108106863.543305	14	429.2717	1.12926e-04	7.76321e-04
2024/05/07	11:36:54	--	ok	429.2240	60.006	0.060401	21.20	65.272	12.069	109517284.228637	12	429.3696	1.09952e-04	8.24344e-04
2024/05/07	11:37:00	ok	ok	428.9680	59.946	0.060389	21.21	65.266	12.077	101443428.804682	12	429.1367	1.11236e-04	8.30465e-04
2024/05/07	11:42:00	ok	ok	429.0320	59.956	0.060389	21.28	65.299	12.132	108018244.618484	12	429.1907	1.09610e-04	8.17541e-04
2024/05/07	11:47:00	ok	ok	429.0780	59.965	0.060389	21.40	65.258	12.205	110411435.174642	14	429.1542	1.13764e-04	7.79184e-04
2024/05/07	11:52:00	ok	ok	429.1120	59.973	0.060389	21.50	65.309	12.284	111176475.630458	12	429.2772	1.09159e-04	8.31843e-04
2024/05/07	11:57:00	ok	ok	429.1700	59.990	0.060389	21.60	65.238	12.343	111636052.079254	13	429.3691	1.03721e-04	8.11064e-04
2024/05/07	12:02:00	--	ok	429.2120	60.001	0.060389	21.70	65.318	12.429	114478892.615916	14	429.4011	1.07760e-04	8.30486e-04
2024/05/07	12:02:07	ok	ok	428.9440	59.941	0.060379	21.70	65.298	12.425	101663944.708421	12	429.1165	1.10750e-04	8.32137e-04
2024/05/07	12:07:06	ok	ok	429.0180	59.957	0.060379	21.82	65.303	12.516	99040362.927643	14	429.2148	1.07282e-04	8.18889e-04
2024/05/07	12:12:06	ok	ok	429.0720	59.966	0.060379	21.91	65.309	12.579	110129413.707253	12	429.2100	1.09369e-04	8.36816e-04
2024/05/07	12:17:06	ok	ok	429.1200	59.978	0.060379	22.04	65.344	12.679	112170531.457604	12	429.2585	1.09746e-04	8.25431e-04
2024/05/07	12:22:06	ok	ok	429.1540	59.985	0.060379	22.11	65.386	12.740	108167251.142772	14	429.2072	1.13695e-04	8.04560e-04
2024/05/07	12:27:06	ok	ok	429.1820	59.993	0.060379	22.22	65.431	12.831	108287466.751318	12	429.2951	1.12177e-04	8.22628e-04
2024/05/07	12:32:06	--	ok	429.2260	60.002	0.060379	22.29	65.412	12.881	107930012.575440	12	429.4117	1.04585e-04	8.37521e-04
2024/05/07	12:32:13	ok	ok	428.9940	59.951	0.060367	22.35	65.362	12.913	97909326.581675	11	429.1502	1.10895e-04	8.66979e-04
2024/05/07	12:37:12	ok	ok	429.0260	59.957	0.060367	22.42	65.417	12.975	98008223.546019	13	429.1412	1.10797e-04	8.03263e-04
2024/05/07	12:42:12	--	ok	428.7840	59.893	0.060367	21.78	66.806	12.773	107780915.047127	14	428.9718	1.06988e-04	8.06388e-04
2024/05/07	12:42:19	ok	ok	429.0180	59.963	0.060378	21.81	66.842	12.802	103843665.649076	12	429.2050	1.08968e-04	8.22291e-04
2024/05/07	12:47:18	ok	ok	428.8500	59.926	0.060378	21.38	67.318	12.579	106567853.599271	12	429.0225	1.09885e-04	8.15921e-04
2024/05/07	12:52:18	--	ok	428.7540	59.907	0.060378	21.13	67.514	12.431	105122803.362819	14	428.8485	1.13510e-04	7.83271e-04
2024/05/07	12:52:25	ok	ok	429.0400	59.985	0.060391	21.13	67.520	12.432	104035843.071412	12	429.2194	1.10112e-04	8.31496e-04
2024/05/07	12:57:24	ok	ok	428.9660	59.967	0.060391	20.94	67.570	12.307	103587271.365517	12	429.1111	1.10075e-04	8.15104e-04
2024/05/07	13:02:24	ok	ok	428.9020	59.956	0.060391	20.80	67.611	12.216	107942504.772446	14	429.0897	1.08361e-04	7.99030e-04
2024/05/07	13:07:24	ok	ok	428.8360	59.943	0.060391	20.69	67.666	12.145	108060597.198967	14	428.9239	1.14118e-04	7.78498e-04
2024/05/07	13:12:24	--	ok	428.7860	59.932	0.060391	20.62	67.698	12.101	106675722.048512	12	428.9252	1.10951e-04	8.31753e-04
2024/05/07	13:12:31	ok	ok	429.0100	59.994	0.060402	20.59	67.712	12.083	104295378.200743	12	429.1687	1.11466e-04	8.30597e-04
2024/05/07	13:17:30	ok	ok	428.9760	59.984	0.060402	20.53	67.752	12.049	107555098.505805	15	429.1010	1.08508e-04	7.62813e-04
2024/05/07	13:22:30	ok	ok	428.9340	59.976	0.060402	20.47	67.758	12.011	105242058.160698	13	429.0486	1.12612e-04	7.93766e-04
2024/05/07	13:27:30	ok	ok	428.9040	59.962	0.060402	20.39	67.790	11.957	106591077.006004	12	429.0444	1.11065e-04	8.23443e-04
2024/05/07	13:32:30	ok	ok	428.8740	59.958	0.060402	20.36	67.735	11.929	108594490.983746	14	428.9668	1.13550e-04	7.68894e-04
2024/05/07	13:37:30	ok	ok	428.8560	59.950	0.060402	20.32	67.785	11.908	110211906.671479	14	428.9451	1.13748e-04	7.78217e-04
2024/05/07	13:42:30	ok	ok	428.8360	59.943	0.060402	20.32	67.813	11.913	110453998.551858	14	428.9165	1.13887e-04	7.77874e-04
2024/05/07	13:47:30	ok	ok	428.8160	59.939	0.060402	20.29	67.808	11.891	108439222.154827	14	428.8964	1.14160e-04	7.61420e-04
2024/05/07	13:52:30	--	ok	428.7980	59.936	0.060402	20.29	67.820	11.894	111300691.176734	14	428.8731	1.14358e-04	7.71622e-04
2024/05/07	13:52:37	ok	ok	429.0060	59.996	0.060412	20.26	67.776	11.867	105722058.913876	12	429.1639	1.11933e-04	8.02001e-04
2024/05/07	13:57:36	ok	ok	428.9980	59.988	0.060412	20.25	67.849	11.869	110801287.961174	15	429.2210	1.03997e-04	8.06424e-04
2024/05/07	14:02:36	ok	ok	428.9740	59.984	0.060412	20.25	67.820	11.864	111012801.569540	15	429.0959	1.08167e-04	7.79459e-04
2024/05/07	14:07:36	ok	ok	428.9680	59.982	0.060412	20.23	67.858	11.861	110775090.939882	14	429.0384	1.14685e-04	7.68139e-04
2024/05/07	14:12:36	ok	ok	428.9500	59.977	0.060412	20.22	67.884	11.857	111282114.081363	12	429.0916	1.11120e-04	8.11571e-04
2024/05/07	14:17:36	ok	ok	428.9380	59.973	0.060412	20.19	67.880	11.836	111159239.661011	15	429.0924	1.07400e-04	7.55573e-04
2024/05/07	14:22:36	ok	ok	428.9260	59.972	0.060412	20.23	67.898	11.868	110209949.786050	14	429.0171	1.14339e-04	7.60367e-04
2024/05/07	14:27:36	ok	ok	428.9280	59.970	0.060412	20.23	67.904	11.869	114318940.066609	13	429.1292	1.05239e-04	8.04415e-04
2024/05/07	14:32:36	ok	ok	428.9200	59.968	0.060412	20.23	67.904	11.869	109636048.938548	14	428.9978	1.14574e-04	7.82491e-04
2024/05/07	14:37:36	ok	ok	428.9180	59.968	0.060412	20.26	67.921	11.893	111000297.022954	15	429.0550	1.07744e-04	7.85813e-04
2024/05/07	14:42:36	ok	ok	428.9160	59.965	0.060412	20.25	67.958	11.888	112674974.140134	14	429.0025	1.14320e-04	7.72716e-04
2024/05/07	14:47:36	ok	ok	428.9120	59.966	0.060412	20.28	67.953	11.908	112925580.322706	14	428.9979	1.14313e-04	7.57055e-04
2024/05/07	14:52:36	ok	ok	428.9080	59.967	0.060412	20.29	67.976	11.921	111621423.044642	14	429.0095	1.13179e-04	7.65966e-04
2024/05/07	14:57:36	ok	ok	428.9040	59.960	0.060412	20.29	67.964	11.919	113672059.739874	15	429.0589	1.07297e-04	7.78292e-04
2024/05/07	15:02:36	ok	ok	428.9000	59.964	0.060412	20.31	67.977	11.932	112222782.775465	13	429.0168	1.12643e-04	7.86988e-04
2024/05/07	15:07:36	ok	ok	428.9000	59.963	0.060412	20.31	68.005	11.937	113534182.050185	14	428.9844	1.14457e-04	7.72630e-04
2024/05/07	15:12:36	ok	ok	428.9080	59.963	0.060412	20.35	68.042	11.971	110799321.368159	12	429.0497	1.10887e-04	8.13357e-04
2024/05/07	15:17:36	ok	ok	428.9040	59.962	0.060412	20.37	68.031	11.990	112232014.843565	14	429.0675	1.06682e-04	7.82211e-04
2024/05/07	15:22:36	ok	ok	428.9020	59.965	0.060412	20.37	68.060	11.995	115255644.103908	14	429.0209	1.12774e-04	7.60292e-04
2024/05/07	15:27:36	ok	ok	428.9100	59.964	0.060412	20.40	68.055	12.015	110190273.984836	14	429.0064	1.13649e-04	7.61790e-04
2024/05/07	15:32:36	ok	ok	428.9080	59.963	0.060412	20.40	68.074	12.018	111220964.592384	12	429.0645	1.10615e-04	8.17908e-04
2024/05/07	15:37:36	ok	ok	428.9100	59.963	0.060412	20.46	68.106	12.063	111721006.203167	14	429.0548	1.07488e-04	7.98738e-04
2024/05/07	15:42:36	ok	ok	428.9180	59.967	0.060412	20.46	68.115	12.065	111639691.168678	13	429.0402	1.12152e-04	8.06240e-04
2024/05/07	15:47:36	ok	ok	428.9160	59.967	0.060412	20.47	68.168	12.084	115631892.775863	12	429.0741	1.10601e-04	8.36055e-04
2024/05/07	15:52:36	ok	ok	428.9180	59.969	0.060412	20.52	68.196	12.119	111671435.460524	12	429.0779	1.10484e-04	8.17278e-04
2024/05/07	15:57:36	ok	ok	428.9180	59.967	0.060412	20.52	68.165	12.113	109845584.741519	14	429.0105	1.13658e-04	7.69940e-04
2024/05/07	16:02:36	ok	ok	428.9200	59.969	0.060412	20.53	68.188	12.127	111587551.467284	14	428.9865	1.15069e-04	7.99879e-04
2024/05/07	16:07:36	ok	ok	428.9160	59.967	0.060412	20.56	68.252	12.159	111964883.150880	14	429.0086	1.13878e-04	7.87515e-04
2024/05/07	16:12:36	ok	ok	428.9140	59.965	0.060412	20.56	68.243	12.157	110569069.585727	11	429.2496	1.02823e-04	5.40201e-04
2024/05/07	16:17:36	ok	ok	428.9120	59.967	0.060412	20.54	68.289	12.154	109099864.109674	14	429.0088	1.13410e-04	7.64821e-04
2024/05/07	16:22:36	ok	ok	428.9060	59.962	0.060412	20.58	68.324	12.183	110552624.938190	14	428.9974	1.13837e-04	7.82039e-04
2024/05/07	16:27:36	ok	ok	428.8840	59.961	0.060412	20.52	68.348	12.146	110644865.464967	11	429.2003	1.03887e-04	5.38382e-04
2024/05/07	16:32:36	ok	ok	428.8400	59.946	0.060412	20.39	68.479	12.079	112713023.786539	13	429.0445	1.05204e-04	8.13622e-04
2024/05/07	16:37:36	ok	ok	428.8060	59.935	0.060412	20.29	68.527	12.017	112081297.569270	14	428.8962	1.13990e-04	7.75789e-04
2024/05/07	16:42:36	--	ok	428.7700	59.927	0.060412	20.25	68.499	11.983	113469213.413234	14	428.8828	1.13147e-04	7.70990e-04
2024/05/07	16:42:42	ok	ok	429.0240	59.995	0.060424	20.22	68.525	11.969	106791638.318583	14	429.2153	1.08875e-04	8.20350e-04
2024/05/07	16:47:42	ok	ok	428.9760	59.984	0.060424	20.18	68.508	11.936	111046882.885336	13	429.1781	1.06118e-04	8.05430e-04
2024/05/07	16:52:42	ok	ok	428.9640	59.983	0.060424	20.18	68.489	11.932	111941880.788139	11	429.2842	1.03938e-04	5.46564e-04
2024/05/07	16:57:42	ok	ok	428.9560	59.982	0.060424	20.19	68.481	11.940	112361522.867233	13	429.1614	1.05448e-04	8.01142e-04
2024/05/07	17:02:42	ok	ok	428.9460	59.982	0.060424	20.19	68.490	11.942	112369338.167088	12	429.0984	1.11403e-04	8.26213e-04
2024/05/07	17:07:42	ok	ok	428.9500	59.981	0.060424	20.21	68.484	11.952	111682335.410369	11	429.2735	1.04131e-04	5.24151e-04
2024/05/07	17:12:42	ok	ok	428.9420	59.979	0.060424	20.19	68.508	11.945	108868291.241157	14	429.0097	1.15547e-04	7.97053e-04
2024/05/07	17:17:42	ok	ok	428.9300	59.980	0.060424	20.21	68.513	11.957	113915135.740647	11	429.2636	1.03952e-04	5.38741e-04
2024/05/07	17:22:42	ok	ok	428.9260	59.974	0.060424	20.19	68.568	11.956	111697242.216190	15	429.0762	1.07881e-04	7.73352e-04
2024/05/07	17:27:42	ok	ok	428.9200	59.977	0.060424	20.21	68.522	11.959	111166655.208211	11	429.2461	1.03552e-04	5.34215e-04
2024/05/07	17:32:42	ok	ok	428.9080	59.972	0.060424	20.18	68.536	11.941	112087293.425578	15	429.0738	1.06794e-04	7.65393e-04
2024/05/07	17:37:42	ok	ok	428.9000	59.971	0.060424	20.16	68.573	11.938	109204323.303641	12	429.1901	1.05624e-04	5.30254e-04
2024/05/07	17:42:42	ok	ok	428.8980	59.968	0.060424	20.18	68.605	11.953	109738051.194360	11	429.2223	1.03467e-04	5.22915e-04
2024/05/07	17:47:42	ok	ok	428.8780	59.961	0.060424	20.16	68.650	11.951	110070641.575349	14	429.0379	1.08059e-04	7.96609e-04
2024/05/07	17:52:42	ok	ok	428.8740	59.961	0.060424	20.13	68.646	11.930	112050462.065657	11	429.1954	1.04079e-04	5.28552e-04
2024/05/07	17:57:42	ok	ok	428.8580	59.958	0.060424	20.12	68.673	11.925	111742437.996264	14	428.9678	1.13417e-04	7.61649e-04
2024/05/07	18:02:42	ok	ok	428.8440	59.955	0.060424	20.09	68.727	11.914	114044440.385726	12	428.9939	1.11662e-04	8.17685e-04
2024/05/07	18:07:42	ok	ok	428.8320	59.950	0.060424	20.07	68.682	11.888	112126938.969523	12	428.9857	1.11238e-04	8.19262e-04
2024/05/07	18:12:42	ok	ok	428.8160	59.948	0.060424	20.05	68.672	11.875	110969827.230824	14	429.0181	1.08763e-04	8.12368e-04
2024/05/07	18:17:42	ok	ok	428.8040	59.943	0.060424	20.04	68.714	11.873	108354884.650950	12	428.9579	1.10561e-04	8.25854e-04
2024/05/07	18:22:42	--	ok	428.7900	59.941	0.060424	19.96	68.745	11.828	112323424.600095	12	429.1599	9.93256e-05	5.33628e-04
2024/05/07	18:22:48	ok	ok	428.9800	60.004	0.060434	19.99	68.737	11.848	104333705.844185	15	429.2433	1.06071e-04	8.09253e-04
2024/05/07	18:27:48	ok	ok	428.9800	59.996	0.060434	19.96	68.772	11.833	113031538.746055	12	429.1505	1.11430e-04	8.21571e-04
2024/05/07	18:32:48	ok	ok	428.9580	59.991	0.060434	19.95	68.800	11.827	115668006.483904	12	429.1312	1.11580e-04	8.30907e-04
2024/05/07	18:37:48	ok	ok	428.9380	59.988	0.060434	19.92	68.804	11.809	112003975.797436	13	429.1616	1.06353e-04	8.02589e-04
2024/05/07	18:42:48	ok	ok	428.9240	59.984	0.060434	19.89	68.847	11.796	111280763.330673	12	429.1553	1.05350e-04	8.22319e-04
2024/05/07	18:47:48	ok	ok	428.9000	59.978	0.060434	19.82	68.833	11.746	113029333.770420	15	429.0506	1.09021e-04	7.68572e-04
2024/05/07	18:52:48	ok	ok	428.8840	59.974	0.060434	19.78	68.856	11.721	114194563.784813	15	429.1328	1.04559e-04	8.11566e-04
2024/05/07	18:57:48	ok	ok	428.8560	59.967	0.060434	19.74	68.925	11.703	115582352.053053	11	429.0295	1.11613e-04	8.48232e-04
2024/05/07	19:02:48	ok	ok	428.8440	59.963	0.060434	19.69	68.901	11.670	113142612.253328	13	428.9688	1.13484e-04	7.92342e-04
2024/05/07	19:07:48	ok	ok	428.8100	59.956	0.060434	19.65	68.911	11.642	114123401.957990	13	429.0459	1.05732e-04	8.20443e-04
2024/05/07	19:12:48	--	ok	428.7880	59.949	0.060434	19.61	68.965	11.622	115156003.831116	12	428.9662	1.11740e-04	8.32210e-04
2024/05/07	19:12:55	ok	ok	429.0020	60.014	0.060445	19.60	68.942	11.609	102411356.133534	11	429.2508	1.09748e-04	8.53871e-04
2024/05/07	19:17:54	ok	ok	428.9980	60.005	0.060445	19.54	68.980	11.577	111468639.097537	15	429.2617	1.04245e-04	8.05348e-04
2024/05/07	19:22:54	ok	ok	428.9660	59.999	0.060445	19.51	69.015	11.563	110581518.892449	15	429.1346	1.08574e-04	7.81050e-04
2024/05/07	19:27:54	ok	ok	428.9400	59.989	0.060445	19.47	68.997	11.533	110935217.948499	11	429.1170	1.11544e-04	8.65662e-04
2024/05/07	19:32:54	ok	ok	428.9140	59.985	0.060445	19.40	69.042	11.492	110778175.888317	15	429.1062	1.07298e-04	7.62255e-04
2024/05/07	19:37:54	ok	ok	428.8860	59.978	0.060445	19.34	69.071	11.459	110955282.523259	12	429.1370	1.04838e-04	8.47629e-04
2024/05/07	19:42:54	ok	ok	428.8620	59.974	0.060445	19.27	69.049	11.407	110040429.293288	11	429.0358	1.11832e-04	8.60542e-04
2024/05/07	19:47:54	ok	ok	428.8260	59.964	0.060445	19.21	69.088	11.374	114417449.041244	12	429.0161	1.11576e-04	8.19690e-04
2024/05/07	19:52:54	ok	ok	428.8020	59.957	0.060445	19.14	69.076	11.326	111081799.486559	12	429.0413	1.05588e-04	8.49868e-04
2024/05/07	19:57:54	--	ok	428.7780	59.947	0.060445	19.10	69.108	11.302	112800472.442924	14	428.8883	1.15346e-04	7.80034e-04
2024/05/07	19:58:01	ok	ok	429.0080	60.016	0.060457	19.10	69.079	11.298	103330249.184166	11	429.2137	1.12477e-04	8.67697e-04
2024/05/07	20:03:00	ok	ok	428.9940	60.004	0.060457	19.03	69.116	11.257	106764179.373756	12	429.2412	1.08442e-04	8.68073e-04
2024/05/07	20:08:00	ok	ok	428.9580	59.998	0.060457	18.94	69.129	11.203	111009105.249133	11	429.1301	1.12297e-04	8.59574e-04
2024/05/07	20:13:00	ok	ok	428.9340	59.993	0.060457	18.84	69.140	11.140	111675220.611331	12	429.1717	1.05688e-04	8.44184e-04
2024/05/07	20:18:00	ok	ok	428.8980	59.982	0.060457	18.82	69.154	11.123	111566195.437383	14	429.0141	1.15661e-04	7.81550e-04
2024/05/07	20:23:00	ok	ok	428.8660	59.973	0.060457	18.73	69.171	11.071	107523588.954873	11	429.0557	1.11467e-04	8.67188e-04
2024/05/07	20:28:00	ok	ok	428.8380	59.963	0.060457	18.66	69.157	11.022	111481747.015637	14	429.0434	1.11368e-04	8.34406e-04
2024/05/07	20:33:00	ok	ok	428.8040	59.954	0.060457	18.58	69.180	10.970	110836097.209158	11	428.9859	1.11937e-04	8.64268e-04
2024/05/07	20:38:00	--	ok	428.7740	59.948	0.060457	18.53	69.172	10.941	112313602.085043	11	428.9551	1.12341e-04	8.64970e-04
2024/05/07	20:38:07	ok	ok	429.0360	60.020	0.060469	18.52	69.189	10.933	110376301.590816	13	429.2815	1.09081e-04	9.16446e-04
2024/05/07	20:43:06	ok	ok	429.0200	60.009	0.060469	18.46	69.191	10.897	113824672.959128	12	429.2407	1.05322e-04	8.50558e-04
2024/05/07	20:48:06	ok	ok	428.9960	59.998	0.060469	18.36	69.203	10.836	115624746.580060	14	429.2139	1.05463e-04	8.80888e-04
2024/05/07	20:53:06	ok	ok	428.9560	59.989	0.060469	18.31	69.212	10.801	115913226.998283	15	429.1742	1.06271e-04	8.42945e-04
2024/05/07	20:58:06	ok	ok	428.9260	59.984	0.060469	18.26	69.204	10.773	116834856.603815	14	429.1128	1.10362e-04	8.65513e-04
2024/05/07	21:03:06	ok	ok	428.8980	59.975	0.060469	18.21	69.213	10.738	118826866.327823	14	429.0453	1.12550e-04	8.47745e-04
2024/05/07	21:08:06	ok	ok	428.8680	59.965	0.060469	18.12	69.236	10.688	115111974.391063	14	429.0433	1.10947e-04	8.40053e-04
2024/05/07	21:13:06	ok	ok	428.8360	59.958	0.060469	18.09	69.223	10.669	116916482.005797	14	428.9958	1.11908e-04	8.17533e-04
2024/05/07	21:18:06	ok	ok	428.8080	59.950	0.060469	18.02	69.239	10.626	114073583.431539	14	428.9533	1.12133e-04	8.18710e-04
2024/05/07	21:23:06	--	ok	428.7780	59.941	0.060469	17.97	69.258	10.593	116806885.113639	13	428.9771	1.10108e-04	8.68143e-04
2024/05/07	21:23:12	ok	ok	428.9860	60.012	0.06048	17.92	69.232	10.562	119933077.935149	10	429.2184	1.10747e-04	9.14546e-04
2024/05/07	21:28:12	ok	ok	428.9800	59.996	0.06048	17.86	69.221	10.524	112126267.340920	14	429.1422	1.12068e-04	8.37196e-04
2024/05/07	21:33:12	ok	ok	428.9480	59.990	0.06048	17.81	69.232	10.490	114958339.439444	14	429.1104	1.12207e-04	8.54030e-04
2024/05/07	21:38:12	ok	ok	428.9220	59.981	0.06048	17.74	69.218	10.445	113819713.065769	13	429.1140	1.10568e-04	8.83982e-04
2024/05/07	21:43:12	ok	ok	429.1880	60.057	0.06048	18.48	67.689	10.671	113450824.017249	12	429.4327	1.07481e-04	8.90670e-04
2024/05/07	21:48:12	--	ok	429.3240	60.075	0.06048	18.90	67.362	10.889	111065237.065789	12	429.5651	1.07875e-04	8.55842e-04
2024/05/07	21:48:19	ok	ok	428.9500	59.986	0.060464	18.91	67.395	10.903	112581165.690542	11	429.1328	1.12599e-04	8.70636e-04
2024/05/07	21:53:18	ok	ok	429.0740	59.999	0.060464	19.20	67.250	11.063	103255106.501647	15	429.2870	1.06450e-04	8.32838e-04
2024/05/07	21:58:18	ok	ok	429.1620	60.012	0.060464	19.38	67.181	11.173	102313946.177051	14	429.3186	1.12101e-04	8.56213e-04
2024/05/07	22:03:18	--	ok	429.2040	60.029	0.060464	19.50	67.181	11.247	98728268.134052	12	429.3572	1.11866e-04	8.31444e-04
2024/05/07	22:03:25	ok	ok	428.9560	59.973	0.060453	19.51	67.153	11.251	113268203.584401	13	429.2221	1.05920e-04	8.01124e-04
2024/05/07	22:08:24	ok	ok	429.0840	59.992	0.060453	19.62	67.204	11.336	110120400.478075	14	429.1744	1.14905e-04	7.59066e-04
2024/05/07	22:13:24	ok	ok	429.1320	60.005	0.060453	19.74	67.153	11.402	105671721.791356	13	429.3405	1.04996e-04	8.08736e-04
2024/05/07	22:18:24	ok	ok	429.1840	60.011	0.060453	19.81	67.089	11.439	106229398.753304	14	429.2769	1.13750e-04	7.54308e-04
2024/05/07	22:23:24	ok	ok	429.2000	60.015	0.060453	19.88	67.089	11.486	99914584.206906	12	429.3371	1.12151e-04	8.15958e-04
2024/05/07	22:28:24	--	ok	429.2220	60.023	0.060453	19.93	67.111	11.527	100178355.966689	14	429.3204	1.14539e-04	7.58933e-04
2024/05/07	22:28:31	ok	ok	428.9400	59.958	0.060441	19.93	67.092	11.524	104976094.735108	12	429.1200	1.12155e-04	8.06853e-04
2024/05/07	22:33:30	ok	ok	428.9980	59.968	0.060441	20.01	67.152	11.585	99650440.856800	13	429.1959	1.05882e-04	8.11252e-04
2024/05/07	22:38:30	ok	ok	429.0240	59.969	0.060441	20.05	67.129	11.608	99623960.965608	13	429.2271	1.05539e-04	8.03689e-04
2024/05/07	22:43:30	ok	ok	429.0380	59.976	0.060441	20.08	67.115	11.626	99657956.997216	13	429.2388	1.05266e-04	7.98921e-04
2024/05/07	22:48:30	ok	ok	429.0640	59.984	0.060441	20.13	67.074	11.657	109812245.849066	12	429.1976	1.11602e-04	8.05389e-04
2024/05/07	22:53:30	ok	ok	429.0740	59.985	0.060441	20.18	67.060	11.684	109445445.668951	12	429.2207	1.11628e-04	7.99923e-04
2024/05/07	22:58:30	ok	ok	429.0980	59.995	0.060441	20.19	67.094	11.699	107194612.852756	12	429.2336	1.12143e-04	8.11047e-04
2024/05/07	23:03:30	ok	ok	429.1040	59.993	0.060441	20.19	67.071	11.695	109383454.354058	13	429.3064	1.05252e-04	8.05789e-04
2024/05/07	23:08:30	ok	ok	429.1240	60.001	0.060441	20.22	67.079	11.716	106706144.011364	12	429.2534	1.11772e-04	8.04724e-04
2024/05/07	23:13:30	ok	ok	429.1280	60.000	0.060441	20.22	67.108	11.721	106999811.174096	13	429.2383	1.12704e-04	7.78362e-04
2024/05/07	23:18:30	ok	ok	429.1260	60.000	0.060441	20.23	67.060	11.722	107907468.518871	15	429.3591	1.04405e-04	7.93267e-04
2024/05/07	23:23:30	ok	ok	429.1460	60.004	0.060441	20.28	67.047	11.749	108637253.553852	13	429.3538	1.05272e-04	7.94352e-04
2024/05/07	23:28:30	ok	ok	429.1520	60.009	0.060441	20.25	67.042	11.728	108708622.045380	13	429.3436	1.05906e-04	8.04447e-04
2024/05/07	23:33:30	ok	ok	429.1580	60.002	0.060441	20.25	67.083	11.735	110116295.747218	12	429.2871	1.12096e-04	8.05639e-04
2024/05/07	23:38:30	ok	ok	429.1620	60.005	0.060441	20.29	67.070	11.762	106543005.348796	13	429.3436	1.06200e-04	7.97504e-04
2024/05/07	23:43:30	ok	ok	429.1620	60.008	0.060441	20.28	67.079	11.754	104903243.563803	12	429.3060	1.10792e-04	8.10201e-04
2024/05/07	23:48:30	ok	ok	429.1720	60.013	0.060441	20.28	67.047	11.749	110806548.644481	12	429.3272	1.10983e-04	8.17805e-04
2024/05/07	23:53:30	ok	ok	429.1720	60.012	0.060441	20.29	67.080	11.764	106668422.543636	15	429.3012	1.08047e-04	7.70318e-04
2024/05/07	23:58:30	ok	ok	429.1680	60.010	0.060441	20.28	67.047	11.749	104025412.381705	13	429.3786	1.04808e-04	8.00343e-04
2024/05/08	00:03:30	ok	ok	429.1800	60.011	0.060441	20.29	67.070	11.762	106571660.754016	13	429.3661	1.05390e-04	7.98854e-04
2024/05/08	00:08:30	ok	ok	429.1740	60.009	0.060441	20.26	67.065	11.743	111063032.624615	14	429.2717	1.13721e-04	7.72542e-04
2024/05/08	00:13:30	ok	ok	429.1760	60.016	0.060441	20.28	67.047	11.749	109558187.449299	13	429.3792	1.04943e-04	7.97529e-04
2024/05/08	00:18:30	ok	ok	429.1720	60.010	0.060441	20.23	67.039	11.718	109249751.856232	13	429.3608	1.05411e-04	8.11991e-04
2024/05/08	00:23:30	ok	ok	429.1720	60.013	0.060441	20.23	67.051	11.720	109352784.175770	13	429.3715	1.05112e-04	8.06727e-04
2024/05/08	00:28:30	ok	ok	429.1660	60.012	0.060441	20.26	67.015	11.734	106406890.194416	15	429.2852	1.08504e-04	7.72814e-04
2024/05/08	00:33:30	ok	ok	429.1740	60.014	0.060441	20.23	67.019	11.715	107969026.514526	13	429.3507	1.06214e-04	7.93029e-04
2024/05/08	00:38:30	ok	ok	429.1760	60.012	0.060441	20.22	66.996	11.702	106703726.922891	13	429.3659	1.05410e-04	7.96317e-04
2024/05/08	00:43:30	ok	ok	429.1680	60.015	0.060441	20.23	67.039	11.718	107170416.446769	14	429.3213	1.07064e-04	7.74833e-04
2024/05/08	00:48:30	ok	ok	429.1740	60.010	0.060441	20.21	67.015	11.696	107283434.123902	13	429.3536	1.06383e-04	8.05171e-04
2024/05/08	00:53:30	ok	ok	429.1640	60.011	0.060441	20.21	67.005	11.694	110277112.323588	12	429.3013	1.11478e-04	8.07427e-04
2024/05/08	00:58:30	ok	ok	429.1620	60.014	0.060441	20.18	66.989	11.671	105826036.059692	13	429.3484	1.05645e-04	8.07996e-04
2024/05/08	01:03:30	ok	ok	429.1580	60.009	0.060441	20.19	67.033	11.688	107159676.183108	13	429.3510	1.05241e-04	8.10336e-04
2024/05/08	01:08:30	ok	ok	429.1500	60.009	0.060441	20.16	67.007	11.665	105722991.870500	12	429.2864	1.11421e-04	8.26062e-04
2024/05/08	01:13:30	ok	ok	429.1520	60.007	0.060441	20.16	66.998	11.664	107177609.888409	13	429.3407	1.06088e-04	8.13182e-04
2024/05/08	01:18:30	ok	ok	429.1480	60.006	0.060441	20.15	66.946	11.644	106727833.059056	13	429.3368	1.06138e-04	8.09994e-04
2024/05/08	01:23:30	ok	ok	429.1380	60.007	0.060441	20.13	66.970	11.639	106491162.723500	13	429.3295	1.05600e-04	7.94691e-04
2024/05/08	01:28:30	ok	ok	429.1580	60.005	0.060441	20.12	66.950	11.626	107322477.806141	12	429.2963	1.11295e-04	8.20927e-04
2024/05/08	01:33:30	ok	ok	429.1400	60.005	0.060441	20.09	66.925	11.602	104800271.779224	13	429.3287	1.05990e-04	7.97016e-04
2024/05/08	01:38:30	ok	ok	429.1380	60.006	0.060441	20.09	66.925	11.602	103711070.078169	14	429.3273	1.08444e-04	8.03995e-04
2024/05/08	01:43:30	ok	ok	429.1400	60.008	0.060441	20.08	66.914	11.591	93583296.192606	12	429.2811	1.09605e-04	8.34241e-04
2024/05/08	01:48:30	ok	ok	429.1280	60.003	0.060441	20.07	66.960	11.590	107730314.907218	12	429.2494	1.12146e-04	8.23146e-04
2024/05/08	01:53:30	ok	ok	429.1220	60.004	0.060441	20.07	66.879	11.576	106416885.135871	13	429.3178	1.05006e-04	8.10441e-04
2024/05/08	01:58:30	ok	ok	429.1200	59.998	0.060441	20.04	66.896	11.559	108488224.853217	15	429.2418	1.08629e-04	7.77400e-04
2024/05/08	02:03:30	ok	ok	429.1120	60.000	0.060441	20.05	66.897	11.568	107530643.903414	13	429.3050	1.05361e-04	8.09795e-04
2024/05/08	02:08:30	ok	ok	429.1100	59.991	0.060441	20.02	66.923	11.555	104400394.141906	13	429.3033	1.04918e-04	7.99959e-04
2024/05/08	02:13:30	ok	ok	429.1140	59.996	0.060441	20.02	66.842	11.541	106451328.437314	11	429.2311	1.11864e-04	8.52406e-04
2024/05/08	02:18:30	ok	ok	429.1180	59.998	0.060441	20.01	66.819	11.528	108169680.239689	13	429.3024	1.05749e-04	8.09475e-04
2024/05/08	02:23:30	ok	ok	429.0980	59.993	0.060441	19.99	66.868	11.525	109292898.173495	13	429.2660	1.06704e-04	8.08393e-04
2024/05/08	02:28:30	ok	ok	429.0960	59.991	0.060441	19.98	66.815	11.507	107675254.751345	12	429.2195	1.11941e-04	8.25426e-04
2024/05/08	02:33:30	ok	ok	429.0960	59.986	0.060441	19.95	66.850	11.492	105021842.486228	13	429.2699	1.06480e-04	8.11046e-04
2024/05/08	02:38:30	ok	ok	429.0880	59.991	0.060441	19.96	66.831	11.499	107492889.469571	13	429.2722	1.05686e-04	8.10462e-04
2024/05/08	02:43:30	ok	ok	429.0760	59.986	0.060441	19.92	66.806	11.466	107911857.816321	12	429.2131	1.11161e-04	8.11055e-04
2024/05/08	02:48:30	ok	ok	429.0740	59.984	0.060441	19.92	66.845	11.473	105938384.406548	12	429.2166	1.11166e-04	8.15710e-04
2024/05/08	02:53:30	ok	ok	429.0740	59.987	0.060441	19.89	66.819	11.449	105576506.390645	15	429.1939	1.07865e-04	7.70068e-04
2024/05/08	02:58:30	ok	ok	429.0580	59.979	0.060441	19.88	66.828	11.441	106282871.332585	15	429.1599	1.10088e-04	7.63390e-04
2024/05/08	03:03:30	ok	ok	429.0640	59.984	0.060441	19.85	66.783	11.414	106839606.198732	15	429.1696	1.09239e-04	7.63495e-04
2024/05/08	03:08:30	ok	ok	429.0560	59.979	0.060441	19.85	66.804	11.418	108032851.519773	12	429.2431	1.05698e-04	8.44364e-04
2024/05/08	03:13:30	ok	ok	429.0580	59.980	0.060441	19.84	66.790	11.406	107716792.310385	15	429.1800	1.07753e-04	7.75767e-04
2024/05/08	03:18:30	ok	ok	429.0400	59.972	0.060441	19.81	66.777	11.386	108406803.529300	12	429.2259	1.05864e-04	8.33190e-04
2024/05/08	03:23:30	ok	ok	429.0420	59.976	0.060441	19.81	66.758	11.383	106838510.003766	13	429.2223	1.05904e-04	8.01929e-04
2024/05/08	03:28:30	ok	ok	429.0420	59.976	0.060441	19.79	66.744	11.370	109054930.357175	13	429.2280	1.05264e-04	8.05637e-04
2024/05/08	03:33:30	ok	ok	429.0300	59.974	0.060441	19.75	66.755	11.343	107663387.685327	11	429.1482	1.11823e-04	8.50277e-04
2024/05/08	03:38:30	ok	ok	429.0120	59.975	0.060441	19.77	66.708	11.346	107942485.449227	15	429.1360	1.09053e-04	7.66448e-04
2024/05/08	03:43:30	ok	ok	429.0060	59.966	0.060441	19.71	66.699	11.305	106222695.161523	13	429.1924	1.06077e-04	8.06089e-04
2024/05/08	03:48:30	ok	ok	429.0180	59.968	0.060441	19.72	66.662	11.310	109142705.316608	15	429.1235	1.09120e-04	7.77758e-04
2024/05/08	03:53:30	ok	ok	429.0080	59.970	0.060441	19.71	66.690	11.304	107448125.210159	15	429.1039	1.09800e-04	7.74886e-04
2024/05/08	03:58:30	ok	ok	429.0000	59.970	0.060441	19.69	66.719	11.300	106292748.076832	13	429.1986	1.05322e-04	8.11274e-04
2024/05/08	04:03:30	ok	ok	428.9920	59.961	0.060441	19.67	66.691	11.278	106353107.184543	13	429.1672	1.06239e-04	8.06730e-04
2024/05/08	04:08:30	ok	ok	428.9900	59.966	0.060441	19.65	66.668	11.263	109410003.043819	12	429.1733	1.05932e-04	8.35738e-04
2024/05/08	04:13:30	ok	ok	428.9960	59.966	0.060441	19.67	66.644	11.270	106453034.883025	11	429.2367	1.03573e-04	8.83124e-04
2024/05/08	04:18:30	ok	ok	428.9760	59.957	0.060441	19.62	66.604	11.235	108326284.640857	13	429.1676	1.05869e-04	8.05965e-04
2024/05/08	04:23:30	ok	ok	428.9720	59.958	0.060441	19.61	66.622	11.227	108289763.190060	11	429.1003	1.12258e-04	8.55159e-04
2024/05/08	04:28:30	ok	ok	428.9620	59.955	0.060441	19.58	66.627	11.211	107809699.672775	13	429.1600	1.05403e-04	8.05361e-04
2024/05/08	04:33:30	ok	ok	428.9600	59.952	0.060441	19.57	66.595	11.196	108559747.092749	12	429.1406	1.06072e-04	8.44365e-04
2024/05/08	04:38:30	ok	ok	428.9500	59.953	0.060441	19.55	66.581	11.184	107788741.464187	11	429.0745	1.12463e-04	8.57761e-04
2024/05/08	04:43:30	ok	ok	428.9420	59.951	0.060441	19.53	66.627	11.174	106806489.820130	11	429.0694	1.11950e-04	8.52273e-04
2024/05/08	04:48:30	ok	ok	428.9300	59.943	0.060441	19.54	66.558	11.171	109685204.719660	12	429.1343	1.05191e-04	8.29699e-04
2024/05/08	04:53:30	ok	ok	428.9240	59.943	0.060441	19.48	66.571	11.136	108679974.490723	11	429.0459	1.12164e-04	8.58655e-04
2024/05/08	04:58:30	ok	ok	428.9340	59.947	0.060441	19.48	66.571	11.136	107064601.748862	11	429.0612	1.11949e-04	8.56799e-04
2024/05/08	05:03:30	ok	ok	428.9080	59.947	0.060441	19.47	66.558	11.125	108023117.327496	15	429.1013	1.05980e-04	8.22655e-04
2024/05/08	05:08:30	ok	ok	428.9180	59.941	0.060441	19.47	66.567	11.127	106340866.257322	11	429.0453	1.12080e-04	8.57718e-04
2024/05/08	05:13:30	ok	ok	428.9220	59.946	0.060441	19.43	66.540	11.095	108162242.666745	15	429.1157	1.05407e-04	8.38348e-04
2024/05/08	05:18:30	ok	ok	428.9080	59.936	0.060441	19.41	66.558	11.087	107545774.964010	12	429.1130	1.05415e-04	8.42106e-04
2024/05/08	05:23:30	ok	ok	428.8940	59.939	0.060441	19.37	66.531	11.057	108097222.861207	15	429.1118	1.04622e-04	8.52166e-04
2024/05/08	05:28:30	ok	ok	428.8860	59.936	0.060441	19.35	66.549	11.049	109224151.752593	11	429.0190	1.12060e-04	8.48708e-04
2024/05/08	05:33:30	ok	ok	428.8860	59.941	0.060441	19.37	66.502	11.052	108785138.597287	12	429.0842	1.05376e-04	8.52637e-04
2024/05/08	05:38:30	ok	ok	428.8860	59.935	0.060441	19.35	66.529	11.046	108427923.509595	14	429.1351	1.05866e-04	8.58552e-04
2024/05/08	05:43:30	ok	ok	428.8720	59.935	0.060441	19.34	66.476	11.028	110304102.621131	12	429.0732	1.05254e-04	8.36986e-04
2024/05/08	05:48:30	ok	ok	428.8600	59.927	0.060441	19.30	66.511	11.007	110184274.352515	12	429.0674	1.05798e-04	8.31886e-04
2024/05/08	05:53:30	ok	ok	428.8580	59.925	0.060441	19.31	66.481	11.010	111093930.840480	11	429.0000	1.11774e-04	8.44627e-04
2024/05/08	05:58:30	ok	ok	428.8640	59.924	0.060441	19.29	66.406	10.980	111662666.027667	11	429.0044	1.11731e-04	8.49428e-04
2024/05/08	06:03:30	ok	ok	428.8780	59.929	0.060441	19.30	66.337	10.978	109979673.763481	12	429.0776	1.05025e-04	8.45941e-04
2024/05/08	06:08:30	ok	ok	428.8580	59.925	0.060441	19.29	66.378	10.976	109326742.252624	15	428.9810	1.08612e-04	7.67242e-04
2024/05/08	06:13:30	ok	ok	428.8620	59.924	0.060441	19.27	66.384	10.967	107323250.878147	12	429.0678	1.04575e-04	8.51918e-04
2024/05/08	06:18:30	ok	ok	428.8640	59.920	0.060441	19.29	66.387	10.977	112552659.491220	11	428.9871	1.12758e-04	8.48588e-04
2024/05/08	06:23:30	ok	ok	428.8480	59.919	0.060441	19.29	66.275	10.959	109304207.365631	11	428.9799	1.12145e-04	8.59562e-04
2024/05/08	06:28:30	ok	ok	428.8760	59.927	0.060441	19.30	66.357	10.981	107376347.408447	12	429.0722	1.05127e-04	8.36785e-04
2024/05/08	06:33:30	ok	ok	428.8520	59.923	0.060441	19.29	66.307	10.964	107197010.828853	12	429.0630	1.05263e-04	8.26211e-04
2024/05/08	06:38:30	ok	ok	428.8600	59.923	0.060441	19.27	66.343	10.960	109659090.687485	12	429.0581	1.05417e-04	8.44731e-04
2024/05/08	06:43:30	ok	ok	428.8500	59.922	0.060441	19.25	66.291	10.941	110792381.660087	15	429.0449	1.06780e-04	8.13777e-04
2024/05/08	06:48:30	ok	ok	428.8660	59.927	0.060441	19.29	66.296	10.962	110463724.012313	12	429.0635	1.06005e-04	8.29178e-04
2024/05/08	06:53:30	ok	ok	428.8620	59.923	0.060441	19.24	66.297	10.933	110652657.321924	15	428.9950	1.09247e-04	7.52104e-04
2024/05/08	06:58:30	ok	ok	428.8540	59.920	0.060441	19.25	66.261	10.936	109132724.760316	12	429.0477	1.05975e-04	8.48379e-04
2024/05/08	07:03:30	ok	ok	428.8680	59.926	0.060441	19.30	66.227	10.960	109488886.916657	15	429.0767	1.05435e-04	8.30410e-04
2024/05/08	07:08:30	ok	ok	428.8620	59.925	0.060441	19.27	66.252	10.945	105762391.907793	11	429.0090	1.11091e-04	8.56449e-04
2024/05/08	07:13:30	ok	ok	428.8680	59.925	0.060441	19.30	66.227	10.960	111055757.470156	11	429.0003	1.11997e-04	8.46097e-04
2024/05/08	07:18:30	ok	ok	428.8720	59.925	0.060441	19.27	66.172	10.932	109977732.491364	15	429.0627	1.06361e-04	8.11610e-04
2024/05/08	07:23:30	ok	ok	428.8580	59.923	0.060441	19.27	66.213	10.938	110981645.274704	12	429.0721	1.05203e-04	8.34468e-04
2024/05/08	07:28:30	ok	ok	428.8800	59.932	0.060441	19.29	66.163	10.940	112785544.324105	15	429.0842	1.05378e-04	8.42272e-04
2024/05/08	07:33:30	ok	ok	428.8920	59.927	0.060441	19.34	66.113	10.968	111915343.200056	11	429.1218	1.04387e-04	8.76571e-04
2024/05/08	07:38:30	ok	ok	428.8920	59.931	0.060441	19.33	66.151	10.966	112395208.376522	12	429.0930	1.05083e-04	8.39863e-04
2024/05/08	07:43:30	ok	ok	428.9060	59.936	0.060441	19.35	66.044	10.965	112569003.057373	11	429.0282	1.12962e-04	8.55885e-04
2024/05/08	07:48:30	ok	ok	428.9140	59.938	0.060441	19.37	66.046	10.976	112145210.872330	12	429.1133	1.06068e-04	8.42622e-04
2024/05/08	07:53:30	ok	ok	428.9180	59.938	0.060441	19.40	66.050	10.994	111215033.544537	12	429.1229	1.05498e-04	8.31097e-04
2024/05/08	07:58:30	ok	ok	428.9280	59.942	0.060441	19.41	66.032	10.999	110410341.766372	15	429.1201	1.05858e-04	8.32062e-04
2024/05/08	08:03:30	ok	ok	428.9400	59.943	0.060441	19.45	66.018	11.025	111665932.585360	11	429.0719	1.12138e-04	8.56121e-04
2024/05/08	08:08:30	ok	ok	428.9420	59.944	0.060441	19.44	65.975	11.009	113376641.417802	12	429.1324	1.06409e-04	8.36736e-04
2024/05/08	08:13:30	ok	ok	428.9700	59.944	0.060441	19.51	65.945	11.049	111584003.313458	11	429.1001	1.12133e-04	8.53699e-04
2024/05/08	08:18:30	ok	ok	428.9760	59.948	0.060441	19.54	65.879	11.057	111357821.205872	13	429.1723	1.05517e-04	8.09166e-04
2024/05/08	08:23:30	ok	ok	428.9900	59.956	0.060441	19.60	65.931	11.102	112927132.400344	12	429.1936	1.05470e-04	8.38599e-04
2024/05/08	08:28:30	ok	ok	429.0040	59.961	0.060441	19.60	65.879	11.093	111764166.637319	12	429.1994	1.05910e-04	8.33866e-04
2024/05/08	08:33:30	ok	ok	429.0180	59.960	0.060441	19.65	65.858	11.126	111736294.168785	12	429.2257	1.05094e-04	8.29397e-04
2024/05/08	08:38:30	ok	ok	429.0380	59.968	0.060441	19.67	65.840	11.134	113744548.609651	12	429.1651	1.12050e-04	8.08751e-04
2024/05/08	08:43:30	ok	ok	429.0540	59.970	0.060441	19.72	65.798	11.163	108615769.122872	14	429.1107	1.15437e-04	7.66929e-04
2024/05/08	08:48:30	ok	ok	429.0640	59.978	0.060441	19.75	65.812	11.183	109537174.743081	14	429.2351	1.06794e-04	7.84178e-04
2024/05/08	08:53:30	ok	ok	429.0920	59.981	0.060441	19.81	65.803	11.220	111709802.839238	15	429.2176	1.08625e-04	7.60567e-04
2024/05/08	08:58:30	ok	ok	429.1000	59.983	0.060441	19.85	65.757	11.239	110691433.352166	13	429.2741	1.07397e-04	7.89753e-04
2024/05/08	09:03:30	ok	ok	429.1280	59.991	0.060441	19.88	65.733	11.254	111372261.471550	12	429.4764	1.00050e-04	5.37597e-04
2024/05/08	09:08:30	ok	ok	429.1480	59.993	0.060441	19.96	65.747	11.313	109878096.899493	13	429.3265	1.07107e-04	8.01272e-04
2024/05/08	09:13:30	ok	ok	429.1640	59.998	0.060441	19.96	65.705	11.305	112378481.598169	12	429.2887	1.11632e-04	8.06115e-04
2024/05/08	09:18:30	ok	ok	429.1720	60.001	0.060441	19.98	65.748	11.323	113132198.076819	15	429.3024	1.08691e-04	7.59418e-04
2024/05/08	09:23:30	ok	ok	429.1880	60.005	0.060441	20.04	65.737	11.359	111086758.748201	12	429.3240	1.11449e-04	8.05920e-04
2024/05/08	09:28:30	--	ok	429.2160	60.013	0.060441	20.09	65.716	11.392	109864300.578151	12	429.3485	1.11684e-04	8.13847e-04
2024/05/08	09:28:37	ok	ok	428.9500	59.953	0.06043	20.08	65.664	11.374	102427324.973501	12	429.1322	1.11809e-04	8.04786e-04
2024/05/08	09:33:36	ok	ok	428.9880	59.952	0.06043	20.11	65.710	11.402	100662023.370109	12	429.1193	1.11720e-04	8.05170e-04
2024/05/08	09:38:36	ok	ok	429.0000	59.955	0.06043	20.16	65.707	11.439	104656919.945880	13	429.2052	1.05111e-04	7.98780e-04
2024/05/08	09:43:36	ok	ok	429.0200	59.959	0.06043	20.19	65.711	11.457	114799374.596365	13	429.2121	1.05504e-04	7.83280e-04
2024/05/08	09:48:36	ok	ok	429.0380	59.965	0.06043	20.23	65.689	11.482	114122758.955144	12	429.3774	1.00729e-04	5.19882e-04
2024/05/08	09:53:36	ok	ok	429.0520	59.970	0.06043	20.26	65.715	11.506	115138889.766395	15	429.1768	1.08329e-04	7.75539e-04
2024/05/08	09:58:36	ok	ok	429.0720	59.975	0.06043	20.29	65.707	11.523	113866847.966096	13	429.2699	1.05187e-04	8.04200e-04
2024/05/08	10:03:36	ok	ok	429.0880	59.976	0.06043	20.36	65.660	11.563	115953517.772395	12	429.2315	1.11297e-04	8.06111e-04
2024/05/08	10:08:36	ok	ok	429.1020	59.986	0.06043	20.39	65.646	11.579	113705148.743657	12	429.4479	1.00549e-04	5.32702e-04
2024/05/08	10:13:36	ok	ok	429.1300	59.990	0.06043	20.43	65.623	11.604	112057538.622266	11	429.4498	1.03287e-04	5.37399e-04
2024/05/08	10:18:36	ok	ok	429.1540	59.996	0.06043	20.49	65.605	11.638	110865310.151508	14	429.2318	1.14188e-04	7.72302e-04
2024/05/08	10:23:36	ok	ok	429.1760	60.002	0.06043	20.58	65.600	11.697	111461057.791658	12	429.3265	1.10407e-04	8.11118e-04
2024/05/08	10:28:36	ok	ok	429.2000	60.007	0.06043	20.63	65.560	11.728	110706682.205688	12	429.5594	9.95589e-05	5.44036e-04
2024/05/08	10:33:36	--	ok	429.2300	60.010	0.06043	20.69	65.591	11.772	113590356.507351	13	429.4301	1.04465e-04	8.00795e-04
2024/05/08	10:33:43	ok	ok	428.9440	59.947	0.060418	20.70	65.624	11.789	107174858.660729	15	429.1128	1.08023e-04	7.86702e-04
2024/05/08	10:38:42	ok	ok	429.0020	59.956	0.060418	20.74	65.563	11.806	101621332.481796	12	429.1598	1.10494e-04	8.32199e-04
2024/05/08	10:43:42	ok	ok	429.0400	59.966	0.060418	20.80	65.522	11.839	111195794.563376	13	429.2527	1.04615e-04	8.05628e-04
2024/05/08	10:48:42	ok	ok	429.0720	59.972	0.060418	20.89	65.579	11.906	109032773.608983	12	429.2230	1.10352e-04	8.18630e-04
2024/05/08	10:53:42	ok	ok	429.0940	59.979	0.060418	20.96	65.522	11.946	110449184.125783	14	429.2996	1.07215e-04	8.33921e-04
2024/05/08	10:58:42	ok	ok	429.1360	59.988	0.060418	21.07	65.492	12.018	110523947.157244	12	429.2852	1.10851e-04	8.17336e-04
2024/05/08	11:03:42	ok	ok	429.1820	60.008	0.060418	21.17	65.451	12.081	108988116.538958	11	429.5122	1.02555e-04	5.29211e-04
2024/05/08	11:08:42	--	ok	429.2180	60.010	0.060418	21.26	65.446	12.140	111695491.387589	12	429.3810	1.10065e-04	8.22801e-04
2024/05/08	11:08:49	ok	ok	428.9620	59.949	0.060407	21.27	65.460	12.152	101998704.905063	13	429.2168	1.07019e-04	8.44221e-04
2024/05/08	11:13:48	ok	ok	429.0060	59.962	0.060407	21.34	65.454	12.202	99230440.020043	12	429.1755	1.10164e-04	8.16059e-04
2024/05/08	11:18:48	ok	ok	429.0680	59.967	0.060407	21.45	65.414	12.274	111856213.345452	12	429.2233	1.09374e-04	8.15093e-04
2024/05/08	11:23:48	ok	ok	429.1120	59.982	0.060407	21.58	65.377	12.358	114225886.684040	12	429.2587	1.09815e-04	8.27005e-04
2024/05/08	11:28:48	ok	ok	429.1680	59.992	0.060407	21.67	65.344	12.413	112731309.658744	12	429.3107	1.09969e-04	8.13164e-04
2024/05/08	11:33:48	ok	ok	429.1940	60.001	0.060407	21.77	65.373	12.489	111884603.031658	12	429.3520	1.09387e-04	8.34118e-04
2024/05/08	11:38:48	--	ok	429.2500	60.014	0.060407	21.89	65.345	12.577	111224220.487813	12	429.3991	1.09171e-04	8.14891e-04
2024/05/08	11:38:55	ok	ok	428.9460	59.951	0.060394	21.89	65.327	12.573	110331248.154977	12	429.1240	1.10192e-04	8.34949e-04
2024/05/08	11:43:54	ok	ok	429.0020	59.957	0.060394	22.01	65.327	12.655	101643335.394181	14	429.0916	1.13298e-04	7.80377e-04
2024/05/08	11:48:54	ok	ok	429.0580	59.963	0.060394	22.09	65.353	12.724	99798100.803156	11	429.1907	1.11507e-04	8.61485e-04
2024/05/08	11:53:54	ok	ok	429.1040	59.978	0.060394	22.22	65.345	12.815	111311882.071134	11	429.2398	1.11101e-04	8.46585e-04
2024/05/08	11:58:54	ok	ok	429.1360	59.985	0.060394	22.31	65.385	12.886	111000880.488646	11	429.2630	1.11250e-04	8.48756e-04
2024/05/08	12:03:54	ok	ok	429.1960	59.995	0.060394	22.43	65.348	12.973	105399668.136343	12	429.3108	1.09509e-04	8.20989e-04
2024/05/08	12:08:54	--	ok	429.2380	60.006	0.060394	22.52	65.385	13.042	109256871.696054	12	429.3720	1.08967e-04	8.36651e-04
2024/05/08	12:09:01	ok	ok	428.9620	59.943	0.060381	22.53	65.399	13.057	100656354.434108	12	429.1106	1.10197e-04	8.20531e-04
2024/05/08	12:14:00	--	ok	428.6940	59.877	0.060381	21.78	66.970	12.804	97329375.012871	12	428.8364	1.10024e-04	8.20625e-04
2024/05/08	12:14:06	ok	ok	429.0340	59.968	0.060396	21.81	66.946	12.822	105516766.503570	14	429.1301	1.13473e-04	7.86138e-04
2024/05/08	12:19:06	ok	ok	428.9120	59.937	0.060396	21.45	67.211	12.611	104294845.322424	14	429.0002	1.12183e-04	7.82015e-04
2024/05/08	12:24:06	ok	ok	428.8300	59.927	0.060396	21.26	67.413	12.505	105402793.093235	14	429.0229	1.07402e-04	8.20324e-04
2024/05/08	12:29:06	--	ok	428.7600	59.918	0.060396	21.14	67.417	12.423	104710330.967636	14	428.8416	1.14130e-04	7.81947e-04
2024/05/08	12:29:13	ok	ok	429.0440	59.990	0.060409	21.17	67.404	12.442	100969167.609004	12	429.2193	1.09790e-04	8.35846e-04
2024/05/08	12:34:13	ok	ok	428.9840	59.977	0.060409	21.07	67.433	12.374	91056089.860088	12	429.1635	1.07582e-04	8.20404e-04
2024/05/08	12:39:13	ok	ok	428.9540	59.973	0.060409	20.98	67.405	12.308	103598066.453022	12	429.1095	1.09717e-04	8.13166e-04
2024/05/08	12:44:13	ok	ok	428.9220	59.965	0.060409	20.96	67.486	12.304	109210724.233180	14	428.9861	1.15003e-04	7.77484e-04
2024/05/08	12:49:13	ok	ok	428.8960	59.962	0.060409	20.94	67.474	12.290	107650176.497007	15	429.0322	1.07810e-04	7.73678e-04
2024/05/08	12:54:13	ok	ok	428.8800	59.957	0.060409	20.93	67.460	12.278	109208273.577317	11	429.2310	1.02158e-04	5.29481e-04
2024/05/08	12:59:13	ok	ok	428.8760	59.954	0.060409	20.96	67.486	12.304	105077673.837845	11	429.2038	1.02692e-04	5.45308e-04
2024/05/08	13:04:13	ok	ok	428.8640	59.955	0.060409	20.97	67.520	12.319	107578282.562820	12	429.2353	9.92893e-05	5.23369e-04
2024/05/08	13:09:13	ok	ok	428.8440	59.951	0.060409	20.93	67.510	12.287	105409282.321264	11	429.1954	1.01879e-04	5.29866e-04
2024/05/08	13:14:13	ok	ok	428.8000	59.936	0.060409	20.83	67.637	12.240	110420156.223327	14	428.9055	1.13002e-04	7.61529e-04
2024/05/08	13:19:13	--	ok	428.7820	59.931	0.060409	20.79	67.607	12.204	109823292.604043	15	428.9172	1.07904e-04	7.80111e-04
2024/05/08	13:19:20	ok	ok	428.9940	59.993	0.06042	20.79	67.601	12.203	109329929.406085	14	429.1301	1.13929e-04	7.90772e-04
2024/05/08	13:24:19	ok	ok	429.0260	59.995	0.06042	20.82	67.536	12.212	106111459.860789	11	429.3419	1.04087e-04	5.24274e-04
2024/05/08	13:29:19	ok	ok	429.0220	59.996	0.06042	20.90	67.495	12.265	106271973.443980	12	429.1788	1.10699e-04	8.16754e-04
2024/05/08	13:34:19	ok	ok	429.0300	59.995	0.06042	20.93	67.529	12.290	106188374.294808	11	429.3828	1.02410e-04	5.24549e-04
2024/05/08	13:39:19	ok	ok	429.0420	59.999	0.06042	21.00	67.564	12.348	106258624.807040	14	429.1486	1.13048e-04	7.75406e-04
2024/05/08	13:44:19	ok	ok	429.0520	60.006	0.06042	21.03	67.532	12.362	108037701.742660	11	429.3950	1.03165e-04	5.29896e-04
2024/05/08	13:49:19	ok	ok	429.0680	60.006	0.06042	21.10	67.533	12.416	108501562.525503	14	429.1517	1.14460e-04	7.80388e-04
2024/05/08	13:54:19	ok	ok	429.0780	60.006	0.06042	21.17	67.559	12.471	107448133.974096	14	429.1671	1.14394e-04	7.81378e-04
2024/05/08	13:59:19	ok	ok	429.1000	60.009	0.06042	21.21	67.579	12.505	106159676.863439	14	429.1954	1.13771e-04	7.79476e-04
2024/05/08	14:04:19	ok	ok	429.1100	60.014	0.06042	21.26	67.578	12.536	105810793.711510	14	429.2084	1.13212e-04	7.84603e-04
2024/05/08	14:09:19	ok	ok	429.1180	60.015	0.06042	21.30	67.605	12.572	105650040.605151	11	429.4536	1.02610e-04	5.40941e-04
2024/05/08	14:14:19	ok	ok	429.0600	60.000	0.06042	21.18	67.807	12.526	105648050.691708	14	429.1693	1.13112e-04	7.77185e-04
2024/05/08	14:19:19	ok	ok	429.0460	60.002	0.06042	21.16	67.802	12.506	102084139.785888	11	429.3869	1.03552e-04	5.19480e-04
2024/05/08	14:24:19	ok	ok	429.0880	60.010	0.06042	21.28	67.671	12.572	105879409.349564	14	429.1911	1.13556e-04	7.68013e-04
2024/05/08	14:29:19	ok	ok	429.1240	60.021	0.06042	21.40	67.643	12.651	104395912.564853	13	429.3334	1.04543e-04	8.06097e-04
2024/05/08	14:34:19	ok	ok	429.1640	60.028	0.06042	21.51	67.619	12.729	103860183.313862	14	429.2423	1.14200e-04	7.81026e-04
2024/05/08	14:39:19	ok	ok	429.1980	60.035	0.06042	21.61	67.660	12.811	103997615.351416	14	429.2927	1.12880e-04	7.69693e-04
2024/05/08	14:44:19	--	ok	429.2220	60.042	0.06042	21.70	67.706	12.883	105187558.341349	14	429.3119	1.13192e-04	7.72186e-04
2024/05/08	14:44:25	ok	ok	428.9760	59.985	0.060409	21.72	67.721	12.906	95549871.317182	14	429.0839	1.13234e-04	7.78125e-04
2024/05/08	14:49:25	ok	ok	429.0220	59.990	0.060409	21.78	67.733	12.950	97413270.472957	14	429.1133	1.13755e-04	7.76831e-04
2024/05/08	14:54:25	ok	ok	429.0580	59.997	0.060409	21.85	67.735	13.005	106793623.435989	12	429.2149	1.09124e-04	8.17538e-04
2024/05/08	14:59:25	ok	ok	429.0720	60.002	0.060409	21.95	67.785	13.089	104310957.852809	12	429.2224	1.09518e-04	8.27463e-04
2024/05/08	15:04:25	ok	ok	429.0980	60.004	0.060409	22.01	67.817	13.137	106419848.888066	14	429.1858	1.12729e-04	7.73507e-04
2024/05/08	15:09:25	ok	ok	429.1100	60.011	0.060409	22.06	67.848	13.185	108707385.137911	12	429.2693	1.09160e-04	8.26524e-04
2024/05/08	15:14:25	ok	ok	429.1320	60.013	0.060409	22.12	67.871	13.235	105684794.334507	15	429.3627	1.02535e-04	8.08649e-04
2024/05/08	15:19:25	ok	ok	429.1560	60.021	0.060409	22.19	67.875	13.290	105058031.931282	14	429.2383	1.13131e-04	7.63925e-04
2024/05/08	15:24:25	ok	ok	429.1560	60.019	0.060409	22.22	67.968	13.329	106010409.651587	13	429.3576	1.04615e-04	8.03626e-04
2024/05/08	15:29:25	ok	ok	429.1680	60.023	0.060409	22.26	68.026	13.373	108268591.406554	12	429.3155	1.09373e-04	8.25947e-04
2024/05/08	15:34:25	ok	ok	429.1740	60.022	0.060409	22.28	68.055	13.389	105335283.580403	12	429.3138	1.09954e-04	8.24090e-04
2024/05/08	15:39:25	ok	ok	429.1760	60.025	0.060409	22.32	68.086	13.428	108133965.899310	12	429.3430	1.08421e-04	8.10732e-04
2024/05/08	15:44:25	ok	ok	429.1840	60.029	0.060409	22.36	68.064	13.457	103902809.363118	12	429.3554	1.08755e-04	8.16839e-04
2024/05/08	15:49:25	--	ok	429.2060	60.034	0.060409	22.40	68.092	13.495	105585268.527265	14	429.2809	1.12717e-04	7.82183e-04
2024/05/08	15:49:31	ok	ok	428.9460	59.981	0.060399	22.42	68.096	13.507	101128778.253914	12	429.1162	1.10538e-04	8.25095e-04
2024/05/08	15:54:31	ok	ok	428.9780	59.979	0.060399	22.43	68.206	13.541	95278097.495459	13	429.1737	1.04411e-04	8.16508e-04
2024/05/08	15:59:31	ok	ok	428.9640	59.980	0.060399	22.42	68.261	13.539	97327658.417971	12	429.1090	1.10007e-04	8.17698e-04
2024/05/08	16:04:31	ok	ok	428.9700	59.980	0.060399	22.45	68.316	13.573	104936533.883613	14	429.0495	1.12763e-04	7.73356e-04
2024/05/08	16:09:31	ok	ok	428.9640	59.975	0.060399	22.42	68.370	13.561	103744701.076166	13	429.1540	1.04780e-04	7.97337e-04
2024/05/08	16:14:31	ok	ok	428.9580	59.976	0.060399	22.40	68.347	13.546	105373543.533368	14	429.0302	1.13211e-04	7.77398e-04
2024/05/08	16:19:31	ok	ok	428.9480	59.976	0.060399	22.42	68.438	13.574	104751700.339815	15	429.1765	1.03079e-04	8.05100e-04
2024/05/08	16:24:31	ok	ok	428.9400	59.970	0.060399	22.39	68.452	13.556	105370932.358646	14	429.0131	1.13600e-04	7.70858e-04
2024/05/08	16:29:31	ok	ok	428.9300	59.969	0.060399	22.39	68.511	13.568	105885111.287819	14	429.0038	1.13375e-04	7.69314e-04
2024/05/08	16:34:31	ok	ok	428.9240	59.967	0.060399	22.36	68.525	13.548	105376687.816754	15	429.1474	1.02795e-04	8.00659e-04
2024/05/08	16:39:31	ok	ok	428.9060	59.966	0.060399	22.38	68.595	13.572	106072056.925864	14	429.1023	1.07110e-04	8.18687e-04
2024/05/08	16:44:31	ok	ok	428.8960	59.966	0.060399	22.36	68.614	13.565	103033794.012998	14	429.0849	1.07776e-04	7.98715e-04
2024/05/08	16:49:31	ok	ok	428.8860	59.960	0.060399	22.32	68.644	13.538	104987677.315676	13	429.0703	1.04877e-04	8.01037e-04
2024/05/08	16:54:31	ok	ok	428.8740	59.957	0.060399	22.29	68.696	13.528	105515125.430250	13	428.9708	1.14080e-04	7.90720e-04
2024/05/08	16:59:31	ok	ok	428.8580	59.956	0.060399	22.29	68.696	13.528	104917393.811442	12	429.0086	1.09078e-04	8.12483e-04
2024/05/08	17:04:31	ok	ok	428.8380	59.950	0.060399	22.25	68.737	13.503	104810595.902617	14	428.9373	1.11922e-04	7.62930e-04
2024/05/08	17:09:31	ok	ok	428.8200	59.946	0.060399	22.21	68.759	13.474	106705265.195827	14	429.0168	1.07327e-04	8.09705e-04
2024/05/08	17:14:31	ok	ok	428.8040	59.940	0.060399	22.18	68.779	13.455	106334213.126474	14	428.8891	1.12756e-04	7.82289e-04
2024/05/08	17:19:31	--	ok	428.7860	59.939	0.060399	22.16	68.818	13.452	103468407.585005	14	428.8709	1.12990e-04	7.61384e-04
2024/05/08	17:19:38	ok	ok	429.0220	60.000	0.060409	22.18	68.820	13.463	105395947.570658	13	429.1498	1.11699e-04	7.94216e-04
2024/05/08	17:24:37	ok	ok	429.0020	59.991	0.060409	22.14	68.811	13.430	107453675.229996	14	429.1012	1.12072e-04	7.72203e-04
2024/05/08	17:29:37	ok	ok	428.9820	59.985	0.060409	22.11	68.846	13.414	107330881.417098	12	429.1418	1.08718e-04	8.39181e-04
2024/05/08	17:34:37	ok	ok	428.9600	59.983	0.060409	22.05	68.852	13.370	108244318.419418	12	429.1145	1.08818e-04	8.23354e-04
2024/05/08	17:39:37	ok	ok	428.9400	59.978	0.060409	22.02	68.896	13.356	107981682.201818	12	429.1099	1.08632e-04	8.11058e-04
2024/05/08	17:44:37	ok	ok	428.9220	59.976	0.060409	21.98	68.937	13.331	108204805.914349	15	429.0489	1.06821e-04	7.69420e-04
2024/05/08	17:49:37	ok	ok	428.9060	59.973	0.060409	21.99	68.891	13.335	107512023.825336	13	429.0316	1.10855e-04	7.86685e-04
2024/05/08	17:54:37	ok	ok	428.8860	59.966	0.060409	21.92	68.933	13.288	109033966.600260	12	429.0443	1.09193e-04	8.18361e-04
2024/05/08	17:59:37	ok	ok	428.8660	59.961	0.060409	21.89	68.975	13.275	109735011.007736	12	429.0191	1.09224e-04	8.15578e-04
2024/05/08	18:04:37	ok	ok	428.8380	59.955	0.060409	21.84	69.003	13.238	106330878.712299	12	428.9952	1.08956e-04	8.31963e-04
2024/05/08	18:09:37	ok	ok	428.8220	59.950	0.060409	21.81	69.047	13.224	93797757.798999	12	428.9777	1.08260e-04	8.15855e-04
2024/05/08	18:14:37	--	ok	428.7980	59.945	0.060409	21.78	69.039	13.200	110279250.869173	12	428.9545	1.09245e-04	8.17955e-04
2024/05/08	18:14:44	ok	ok	429.0000	60.001	0.06042	21.77	69.058	13.193	104056828.623861	12	429.1903	1.09600e-04	8.21350e-04
2024/05/08	18:19:43	ok	ok	428.9800	59.996	0.06042	21.71	69.084	13.156	107888824.962258	14	429.0842	1.12762e-04	7.73957e-04
2024/05/08	18:24:43	ok	ok	428.9440	59.987	0.06042	21.68	69.108	13.138	106005098.133879	11	429.2864	1.02606e-04	5.53100e-04
2024/05/08	18:29:43	ok	ok	428.9320	59.981	0.06042	21.61	69.122	13.088	106713000.033768	14	429.0254	1.12941e-04	7.87232e-04
2024/05/08	18:34:43	ok	ok	428.8980	59.976	0.06042	21.57	69.143	13.058	106621506.454507	14	428.9810	1.14044e-04	7.93765e-04
2024/05/08	18:39:43	ok	ok	428.8720	59.967	0.06042	21.54	69.204	13.049	105406856.398740	12	429.0303	1.09703e-04	8.37401e-04
2024/05/08	18:44:43	ok	ok	428.8460	59.961	0.06042	21.45	69.216	12.987	106697831.269027	12	428.9981	1.10408e-04	8.16266e-04
2024/05/08	18:49:43	ok	ok	428.8120	59.953	0.06042	21.40	69.226	12.947	106110105.793402	12	428.9769	1.09866e-04	8.17042e-04
2024/05/08	18:54:43	--	ok	428.7800	59.946	0.06042	21.34	69.241	12.908	104438646.419438	14	428.8914	1.12626e-04	7.72890e-04
2024/05/08	18:54:50	ok	ok	429.0100	60.010	0.060432	21.34	69.232	12.906	106839123.981671	12	429.1961	1.10901e-04	8.33955e-04
2024/05/08	18:59:49	ok	ok	428.9900	60.000	0.060432	21.30	69.273	12.882	108408819.326234	15	429.1426	1.07048e-04	7.74472e-04
2024/05/08	19:04:49	ok	ok	428.9560	59.991	0.060432	21.21	69.294	12.822	108192054.520015	14	429.0458	1.14117e-04	7.69050e-04
2024/05/08	19:09:49	ok	ok	428.9240	59.984	0.060432	21.16	69.271	12.777	107999324.860134	11	429.2491	1.03140e-04	5.36465e-04
2024/05/08	19:14:49	ok	ok	428.8880	59.977	0.060432	21.07	69.331	12.722	108519729.593675	11	429.2126	1.03675e-04	5.38699e-04
2024/05/08	19:19:49	ok	ok	428.8660	59.971	0.060432	21.01	69.290	12.674	106968860.216945	12	429.2470	9.96687e-05	5.34385e-04
2024/05/08	19:24:49	ok	ok	428.8260	59.959	0.060432	20.96	69.346	12.643	111556814.994522	14	428.8977	1.14794e-04	7.86709e-04
2024/05/08	19:29:49	--	ok	428.7880	59.952	0.060432	20.87	69.368	12.584	110561908.591541	13	428.9226	1.11948e-04	8.00462e-04
2024/05/08	19:29:56	ok	ok	428.9960	60.012	0.060443	20.86	69.355	12.572	109736616.023744	12	429.1839	1.11565e-04	8.39333e-04
2024/05/08	19:34:55	ok	ok	428.9920	60.000	0.060443	20.80	69.363	12.533	108167658.491807	11	429.3150	1.03134e-04	5.34689e-04
2024/05/08	19:39:55	ok	ok	428.9480	59.993	0.060443	20.72	69.364	12.471	109048105.863735	12	429.3201	9.86247e-05	5.52291e-04
2024/05/08	19:44:55	ok	ok	428.9060	59.983	0.060443	20.66	69.419	12.440	105337893.602164	11	429.2502	1.02693e-04	5.39154e-04
2024/05/08	19:49:55	ok	ok	428.8740	59.971	0.060443	20.58	69.422	12.379	110445903.143249	11	429.1949	1.04245e-04	5.28551e-04
2024/05/08	19:54:55	ok	ok	428.8420	59.961	0.060443	20.49	69.432	12.317	108623427.067099	11	429.1928	1.02407e-04	5.21439e-04
2024/05/08	19:59:55	ok	ok	428.8120	59.951	0.060443	20.40	69.424	12.257	108216498.513656	11	429.1448	1.02893e-04	5.30966e-04
2024/05/08	20:04:55	--	ok	428.7700	59.945	0.060443	20.33	69.429	12.206	108849821.902137	11	429.1118	1.02926e-04	5.34048e-04
2024/05/08	20:05:02	ok	ok	429.0000	60.012	0.060455	20.32	69.395	12.191	111212815.015565	15	429.1921	1.08244e-04	7.69851e-04
2024/05/08	20:10:01	ok	ok	428.9840	60.005	0.060455	20.28	69.465	12.173	105948887.699961	11	429.3040	1.04093e-04	5.25803e-04
2024/05/08	20:15:01	ok	ok	428.9480	59.991	0.060455	20.21	69.474	12.125	107058177.846653	11	429.2748	1.03818e-04	5.27580e-04
2024/05/08	20:20:01	ok	ok	428.9140	59.983	0.060455	20.11	69.456	12.052	105068250.722043	12	429.2672	1.01287e-04	5.14917e-04
2024/05/08	20:25:01	ok	ok	428.8780	59.975	0.060455	20.04	69.482	12.006	109697106.902287	11	429.1936	1.04470e-04	5.37710e-04
2024/05/08	20:30:01	ok	ok	428.8380	59.966	0.060455	19.96	69.500	11.958	110241522.618511	12	428.9847	1.11742e-04	8.18659e-04
2024/05/08	20:35:01	--	ok	428.7980	59.955	0.060455	19.89	69.506	11.909	107921510.350370	12	429.1559	1.01271e-04	5.19394e-04
2024/05/08	20:35:08	ok	ok	428.9840	60.013	0.060465	19.92	69.511	11.930	101684362.416855	14	429.1770	1.08420e-04	8.04676e-04
2024/05/08	20:40:07	ok	ok	428.9680	60.002	0.060465	19.82	69.496	11.859	107214202.220235	12	429.3394	1.00728e-04	5.12937e-04
2024/05/08	20:45:07	ok	ok	428.9240	59.991	0.060465	19.74	69.519	11.804	106489964.718454	12	429.3164	9.94650e-05	5.17609e-04
2024/05/08	20:50:07	ok	ok	428.8920	59.984	0.060465	19.65	69.496	11.741	106767914.226161	13	429.2414	1.01000e-04	5.22112e-04
2024/05/08	20:55:07	ok	ok	428.8520	59.973	0.060465	19.60	69.474	11.699	109915834.950817	12	429.2363	1.00289e-04	5.32481e-04
2024/05/08	21:00:07	ok	ok	428.8180	59.966	0.060465	19.51	69.506	11.646	107280292.634505	14	429.0131	1.07100e-04	7.91251e-04
2024/05/08	21:05:07	--	ok	428.7940	59.957	0.060465	19.41	69.509	11.579	106931398.295197	12	429.1588	1.01281e-04	5.15232e-04
2024/05/08	21:05:14	ok	ok	429.0020	60.021	0.060476	19.41	69.538	11.584	99667531.996476	14	429.1528	1.14286e-04	7.95417e-04
2024/05/08	21:10:13	ok	ok	428.9760	60.006	0.060476	19.37	69.552	11.559	106331691.892829	11	429.3293	1.04272e-04	5.39248e-04
2024/05/08	21:15:13	ok	ok	428.9480	60.000	0.060476	19.29	69.575	11.505	109273463.017477	11	429.1110	1.11805e-04	8.49112e-04
2024/05/08	21:20:13	ok	ok	428.9060	59.989	0.060476	19.21	69.532	11.447	109280162.278774	14	429.0023	1.15854e-04	7.69383e-04
2024/05/08	21:25:13	ok	ok	428.8700	59.978	0.060476	19.15	69.541	11.411	107367385.287429	12	429.2538	1.00613e-04	5.36255e-04
2024/05/08	21:30:13	ok	ok	428.8340	59.970	0.060476	19.07	69.519	11.352	107008925.172093	15	429.0733	1.05457e-04	8.35484e-04
2024/05/08	21:35:13	ok	ok	428.8040	59.961	0.060476	18.99	69.532	11.297	109382530.110289	10	429.1919	1.02689e-04	5.60337e-04
2024/05/08	21:40:13	--	ok	428.7720	59.955	0.060476	18.91	69.519	11.247	111656992.253463	15	429.0270	1.05040e-04	8.29750e-04
2024/05/08	21:40:20	ok	ok	429.0080	60.024	0.060487	18.91	69.529	11.248	103521289.805691	12	429.3127	1.04571e-04	8.43154e-04
2024/05/08	21:45:19	ok	ok	428.9840	60.011	0.060487	18.84	69.519	11.201	107119247.863105	11	429.4390	9.78499e-05	5.40171e-04
2024/05/08	21:50:19	ok	ok	428.9500	60.000	0.060487	18.73	69.516	11.126	105337533.134099	14	429.1313	1.11826e-04	8.55233e-04
2024/05/08	21:55:19	ok	ok	428.9120	59.992	0.060487	18.66	69.514	11.079	104996890.304424	10	429.3150	1.02564e-04	5.70287e-04
2024/05/08	22:00:19	ok	ok	428.8800	59.984	0.060487	18.60	69.543	11.047	105361605.114644	15	429.1336	1.04995e-04	8.33386e-04
2024/05/08	22:05:19	ok	ok	428.8460	59.977	0.060487	18.53	69.502	10.993	106741128.359538	11	429.0250	1.11998e-04	8.64096e-04
2024/05/08	22:10:19	ok	ok	428.8140	59.967	0.060487	18.46	69.528	10.951	106158040.361705	14	429.0037	1.12104e-04	8.45321e-04
2024/05/08	22:15:19	--	ok	428.7860	59.958	0.060487	18.39	69.487	10.899	109581754.261508	12	429.2913	9.63791e-05	5.44690e-04
2024/05/08	22:15:26	ok	ok	428.9900	60.024	0.060499	18.39	69.506	10.902	104830381.599927	14	429.2968	1.05548e-04	8.85917e-04
2024/05/08	22:20:25	ok	ok	428.9860	60.014	0.060499	18.32	69.464	10.849	105140306.750123	11	429.1624	1.11803e-04	8.73033e-04
2024/05/08	22:25:25	ok	ok	428.9560	60.004	0.060499	18.26	69.523	10.822	107028157.209098	11	429.4011	9.87922e-05	5.60712e-04
2024/05/08	22:30:25	ok	ok	428.9300	59.994	0.060499	18.21	69.454	10.776	110999460.886540	14	429.1336	1.10672e-04	8.61436e-04
2024/05/08	22:35:25	ok	ok	428.8960	59.989	0.060499	18.14	69.442	10.730	110511567.676477	11	429.0870	1.11888e-04	8.56010e-04
2024/05/08	22:40:25	ok	ok	428.8640	59.980	0.060499	18.11	69.456	10.713	113310821.719896	10	429.2842	1.01789e-04	5.60715e-04
2024/05/08	22:45:25	ok	ok	428.8400	59.974	0.060499	18.04	69.433	10.666	111595334.137876	15	429.0634	1.07285e-04	8.45911e-04
2024/05/08	22:50:25	ok	ok	428.8100	59.963	0.060499	17.97	69.441	10.621	111877637.085019	14	429.0251	1.11094e-04	8.46298e-04
2024/05/08	22:55:25	--	ok	428.7940	59.956	0.060499	17.89	69.429	10.574	112585755.856385	14	428.9791	1.12041e-04	8.30994e-04
2024/05/08	22:55:32	ok	ok	429.0140	60.021	0.060509	17.91	69.441	10.586	99479804.862182	14	429.2272	1.11976e-04	8.55900e-04
2024/05/08	23:00:31	ok	ok	429.0000	60.010	0.060509	17.85	69.450	10.550	115681978.872590	10	429.3994	1.02398e-04	5.71380e-04
2024/05/08	23:05:31	ok	ok	428.9640	60.003	0.060509	17.80	69.410	10.509	111915681.578374	11	429.1411	1.12125e-04	8.57207e-04
2024/05/08	23:10:31	ok	ok	429.0760	60.028	0.060509	18.07	68.774	10.581	113353018.587594	11	429.5463	9.89044e-05	5.59381e-04
2024/05/08	23:15:31	--	ok	429.2780	60.075	0.060509	18.66	67.660	10.783	113998770.414221	14	429.4623	1.11486e-04	8.29524e-04
2024/05/08	23:15:38	ok	ok	428.9680	60.003	0.060496	18.69	67.675	10.805	113616745.634555	11	429.1694	1.12004e-04	8.65022e-04
2024/05/08	23:20:37	ok	ok	429.1320	60.024	0.060496	19.03	67.463	10.988	102271629.069420	14	429.2934	1.12245e-04	8.09518e-04
2024/05/08	23:25:37	--	ok	429.2020	60.032	0.060496	19.25	67.385	11.121	102342868.337109	15	429.4071	1.06185e-04	8.13780e-04
2024/05/08	23:25:44	ok	ok	429.0000	59.984	0.060485	19.25	67.373	11.119	101691961.146203	15	429.2170	1.07077e-04	8.36410e-04
2024/05/08	23:30:43	ok	ok	429.0860	59.998	0.060485	19.44	67.337	11.236	101168151.777872	11	429.2353	1.11973e-04	8.59843e-04
2024/05/08	23:35:43	ok	ok	429.1440	60.004	0.060485	19.55	67.308	11.306	100952902.332092	12	429.3535	1.05803e-04	8.38559e-04
2024/05/08	23:40:43	ok	ok	429.1740	60.013	0.060485	19.68	67.309	11.391	104831772.180931	12	429.3228	1.11548e-04	8.10809e-04
2024/05/08	23:45:43	--	ok	429.2380	60.026	0.060485	19.78	67.298	11.455	113583901.585732	11	429.5488	1.04651e-04	5.51484e-04
2024/05/08	23:45:50	ok	ok	428.9460	59.961	0.060473	19.77	67.276	11.443	111280574.109992	15	429.1295	1.08693e-04	7.59170e-04
2024/05/08	23:50:49	ok	ok	429.0080	59.968	0.060473	19.85	67.222	11.489	102791747.939103	12	429.2201	1.05309e-04	8.20491e-04
2024/05/08	23:55:49	ok	ok	429.0440	59.974	0.060473	19.93	67.254	11.552	101574017.395023	12	429.3863	1.00968e-04	5.34923e-04
2024/05/09	00:00:49	ok	ok	429.0640	59.983	0.060473	19.96	67.280	11.576	109809177.025526	12	429.2118	1.10883e-04	8.06638e-04
2024/05/09	00:05:49	ok	ok	429.0960	59.984	0.060473	19.98	67.262	11.584	108054675.306549	13	429.2844	1.04843e-04	8.03950e-04
2024/05/09	00:10:49	ok	ok	429.1100	59.983	0.060473	20.02	67.280	11.616	112460567.963336	12	429.4715	9.95290e-05	5.04251e-04
2024/05/09	00:15:49	ok	ok	429.1300	59.992	0.060473	20.05	67.176	11.616	110345022.683416	15	429.2479	1.09237e-04	7.55341e-04
2024/05/09	00:20:49	ok	ok	429.1560	60.001	0.060473	20.09	67.204	11.650	109524039.486818	14	429.2469	1.13985e-04	7.49666e-04
2024/05/09	00:25:49	ok	ok	429.1760	60.009	0.060473	20.12	67.218	11.673	108931527.492796	13	429.3727	1.05178e-04	8.06522e-04
2024/05/09	00:30:49	ok	ok	429.1800	60.008	0.060473	20.12	67.218	11.673	109276537.269975	13	429.3712	1.05078e-04	7.98992e-04
2024/05/09	00:35:49	ok	ok	429.1880	60.011	0.060473	20.11	67.254	11.670	108655104.381070	12	429.3278	1.10937e-04	8.15619e-04
2024/05/09	00:40:49	ok	ok	429.1900	60.015	0.060473	20.15	67.231	11.693	108267388.253117	12	429.5476	9.94063e-05	5.19064e-04
2024/05/09	00:45:49	--	ok	429.2040	60.012	0.060473	20.13	67.193	11.678	96059462.016992	13	429.3998	1.03888e-04	8.16911e-04
2024/05/09	00:45:56	ok	ok	428.9880	59.964	0.060462	20.15	67.175	11.683	98065819.569667	12	429.1417	1.11792e-04	8.24306e-04
2024/05/09	00:50:55	ok	ok	429.0040	59.963	0.060462	20.12	67.190	11.668	101896529.636298	13	429.2089	1.04955e-04	8.09816e-04
2024/05/09	00:55:55	ok	ok	429.0000	59.973	0.060462	20.13	67.193	11.678	97365943.056051	12	429.3690	9.96069e-05	5.27121e-04
2024/05/09	01:00:55	ok	ok	428.9860	59.965	0.060462	20.13	67.172	11.674	99917283.929172	15	429.1234	1.08484e-04	7.61807e-04
2024/05/09	01:05:55	ok	ok	428.9980	59.966	0.060462	20.15	67.153	11.680	99109877.043104	11	429.3129	1.04685e-04	5.43055e-04
2024/05/09	01:10:55	ok	ok	429.0080	59.963	0.060462	20.11	67.207	11.662	107616402.072415	12	429.3490	9.98024e-05	5.22935e-04
2024/05/09	01:15:55	ok	ok	429.0080	59.965	0.060462	20.15	67.195	11.687	105940412.753774	13	429.1818	1.06303e-04	7.91192e-04
2024/05/09	01:20:55	ok	ok	429.0000	59.962	0.060462	20.09	67.185	11.647	107990510.492652	12	429.3515	9.94206e-05	5.26407e-04
2024/05/09	01:25:55	ok	ok	429.0000	59.962	0.060462	20.12	67.179	11.666	108919043.380019	12	429.3453	9.97480e-05	5.17877e-04
2024/05/09	01:30:55	ok	ok	429.0040	59.966	0.060462	20.08	67.163	11.634	109668345.491457	12	429.3562	9.94506e-05	5.38446e-04
2024/05/09	01:35:55	ok	ok	428.9920	59.969	0.060462	20.07	67.131	11.619	112532319.202096	11	429.3040	1.04272e-04	5.28383e-04
2024/05/09	01:40:55	ok	ok	428.9960	59.967	0.060462	20.09	67.135	11.638	107860771.995391	13	429.1938	1.04986e-04	8.07342e-04
2024/05/09	01:45:55	ok	ok	429.0000	59.964	0.060462	20.08	67.124	11.627	111135508.564676	12	429.3470	1.00435e-04	5.20828e-04
2024/05/09	01:50:55	ok	ok	429.0000	59.959	0.060462	20.08	67.103	11.624	109971897.417010	12	429.3687	9.96023e-05	5.22861e-04
2024/05/09	01:55:55	ok	ok	429.0000	59.964	0.060462	20.05	67.111	11.605	109086862.294235	12	429.1446	1.11068e-04	8.03293e-04
2024/05/09	02:00:55	ok	ok	428.9940	59.965	0.060462	20.05	67.117	11.606	110696415.421995	12	429.3384	1.00726e-04	5.18117e-04
2024/05/09	02:05:55	ok	ok	428.9880	59.956	0.060462	19.99	67.062	11.559	111782052.076012	12	429.3397	1.00632e-04	5.10667e-04
2024/05/09	02:10:55	ok	ok	428.9900	59.959	0.060462	20.02	67.094	11.584	110674384.258851	12	429.3545	9.94844e-05	5.03456e-04
2024/05/09	02:15:55	ok	ok	428.9940	59.966	0.060462	20.05	67.060	11.596	110589742.421313	12	429.3327	1.01022e-04	5.09421e-04
2024/05/09	02:20:55	ok	ok	428.9880	59.961	0.060462	20.01	67.074	11.572	112314080.601233	11	429.3030	1.04442e-04	5.21693e-04
2024/05/09	02:25:55	ok	ok	428.9920	59.962	0.060462	19.96	67.034	11.534	111766636.210424	12	429.1315	1.11510e-04	8.04214e-04
2024/05/09	02:30:55	ok	ok	428.9820	59.962	0.060462	19.99	67.030	11.553	112378233.605308	12	429.3279	9.98023e-05	5.29865e-04
2024/05/09	02:35:55	ok	ok	428.9760	59.959	0.060462	19.95	67.012	11.519	108625251.130388	13	429.1642	1.06381e-04	8.04308e-04
2024/05/09	02:40:55	ok	ok	428.9700	59.955	0.060462	19.92	67.019	11.503	109384363.059607	15	429.1002	1.08610e-04	7.76362e-04
2024/05/09	02:45:55	ok	ok	428.9640	59.955	0.060462	19.92	67.039	11.506	109863563.698836	13	429.1410	1.07205e-04	7.86841e-04
2024/05/09	02:50:55	ok	ok	428.9540	59.954	0.060462	19.88	67.021	11.474	108818211.081503	12	429.2829	1.01984e-04	5.17772e-04
2024/05/09	02:55:55	ok	ok	428.9420	59.950	0.060462	19.89	67.015	11.482	108312992.340273	12	429.3069	9.99046e-05	5.11623e-04
2024/05/09	03:00:55	ok	ok	428.9400	59.947	0.060462	19.84	66.993	11.441	108913604.191934	11	429.2549	1.04432e-04	5.21018e-04
2024/05/09	03:05:55	ok	ok	428.9320	59.951	0.060462	19.81	67.001	11.424	109469554.438040	11	429.2489	1.04107e-04	5.17467e-04
2024/05/09	03:10:55	ok	ok	428.9200	59.945	0.060462	19.79	66.998	11.413	108284536.859870	12	429.2839	9.98081e-05	5.24218e-04
2024/05/09	03:15:55	ok	ok	428.9260	59.948	0.060462	19.81	66.960	11.417	105928104.804704	13	429.1277	1.04856e-04	8.00556e-04
2024/05/09	03:20:55	ok	ok	428.9200	59.943	0.060462	19.79	66.928	11.401	109545567.606714	12	429.2794	1.00300e-04	5.20199e-04
2024/05/09	03:25:55	ok	ok	428.9240	59.947	0.060462	19.81	66.918	11.410	110775089.155144	15	429.0477	1.09203e-04	7.58565e-04
2024/05/09	03:30:55	ok	ok	428.9000	59.949	0.060462	19.77	66.911	11.381	104768645.892058	13	429.1032	1.05584e-04	8.04293e-04
2024/05/09	03:35:55	ok	ok	428.9160	59.940	0.060462	19.74	66.928	11.364	108823965.133959	12	429.2766	1.00178e-04	5.14863e-04
2024/05/09	03:40:55	ok	ok	428.9020	59.940	0.060462	19.72	66.883	11.347	107744311.529695	12	429.2482	1.01069e-04	5.05398e-04
2024/05/09	03:45:55	ok	ok	428.8940	59.937	0.060462	19.72	66.905	11.351	110303677.735229	12	429.2601	9.97455e-05	5.16465e-04
2024/05/09	03:50:55	ok	ok	428.8940	59.944	0.060462	19.72	66.864	11.344	106320813.435937	12	429.2669	9.96248e-05	5.32184e-04
2024/05/09	03:55:55	ok	ok	428.8980	59.941	0.060462	19.69	66.850	11.322	108298724.495417	11	429.2058	1.04773e-04	5.30332e-04
2024/05/09	04:00:55	ok	ok	428.8860	59.937	0.060462	19.71	66.810	11.324	107129277.571792	13	429.2723	1.00900e-04	4.98067e-04
2024/05/09	04:05:55	ok	ok	428.8840	59.936	0.060462	19.67	66.865	11.307	108635788.747417	13	429.0909	1.05688e-04	7.97151e-04
2024/05/09	04:10:55	ok	ok	428.8800	59.930	0.060462	19.67	66.795	11.295	107601790.932274	10	429.2469	1.01556e-04	5.38645e-04
2024/05/09	04:15:55	ok	ok	428.8680	59.934	0.060462	19.62	66.847	11.276	109829224.559436	12	429.2405	9.98305e-05	5.38344e-04
2024/05/09	04:20:55	ok	ok	428.8820	59.935	0.060462	19.64	66.799	11.277	108307464.448158	11	429.2016	1.04302e-04	5.29358e-04
2024/05/09	04:25:55	ok	ok	428.8740	59.932	0.060462	19.64	66.778	11.273	109611192.927058	12	429.2233	1.01168e-04	5.24194e-04
2024/05/09	04:30:55	ok	ok	428.8660	59.927	0.060462	19.61	66.773	11.253	111172857.279031	11	429.2579	9.94813e-05	5.16871e-04
2024/05/09	04:35:55	ok	ok	428.8660	59.923	0.060462	19.58	66.760	11.233	108730639.256421	12	429.2214	1.00472e-04	5.11895e-04
2024/05/09	04:40:55	ok	ok	428.8620	59.927	0.060462	19.58	66.769	11.234	108495350.898190	12	429.0630	1.05943e-04	8.28898e-04
2024/05/09	04:45:55	ok	ok	428.8540	59.923	0.060462	19.61	66.723	11.244	110862210.795913	12	429.2246	1.00041e-04	5.13339e-04
2024/05/09	04:50:55	ok	ok	428.8520	59.924	0.060462	19.55	66.714	11.206	111815273.214328	13	428.9806	1.12789e-04	7.87574e-04
2024/05/09	04:55:55	ok	ok	428.8560	59.924	0.060462	19.57	66.708	11.215	106550061.196403	12	429.0537	1.05842e-04	8.20573e-04
2024/05/09	05:00:55	ok	ok	428.8560	59.926	0.060462	19.57	66.699	11.214	107132597.420246	12	429.0703	1.04878e-04	8.30927e-04
2024/05/09	05:05:55	ok	ok	428.8460	59.924	0.060462	19.55	66.685	11.201	110703185.407198	13	429.0536	1.05321e-04	7.89588e-04
2024/05/09	05:10:55	ok	ok	428.8440	59.925	0.060462	19.51	66.677	11.172	107896298.356030	11	429.2447	9.84635e-05	5.18020e-04
2024/05/09	05:15:55	ok	ok	428.8300	59.923	0.060462	19.51	66.658	11.168	108016263.274158	12	429.0331	1.06124e-04	8.41910e-04
2024/05/09	05:20:55	ok	ok	428.8260	59.921	0.060462	19.50	66.635	11.156	110325353.690313	11	429.1408	1.05065e-04	5.32297e-04
2024/05/09	05:25:55	ok	ok	428.8240	59.920	0.060462	19.48	66.673	11.153	111639236.213405	12	429.0329	1.05786e-04	8.37981e-04
2024/05/09	05:30:55	ok	ok	428.8280	59.919	0.060462	19.48	66.641	11.148	110890469.627898	11	429.2353	9.85285e-05	5.33747e-04
2024/05/09	05:35:55	ok	ok	428.8140	59.916	0.060462	19.47	66.639	11.139	110370605.623170	11	429.2259	9.85641e-05	5.29333e-04
2024/05/09	05:40:55	ok	ok	428.8060	59.913	0.060462	19.45	66.607	11.123	108314534.606507	11	428.9593	1.11303e-04	8.67146e-04
2024/05/09	05:45:55	ok	ok	428.8140	59.916	0.060462	19.44	66.575	11.109	110844251.194645	13	429.0207	1.05601e-04	7.97745e-04
2024/05/09	05:50:55	ok	ok	428.8020	59.914	0.060462	19.44	66.554	11.106	112539546.861504	12	429.0128	1.05509e-04	8.44516e-04
2024/05/09	05:55:55	ok	ok	428.8060	59.911	0.060462	19.41	66.580	11.091	112163321.391940	11	429.2231	9.82771e-05	5.27644e-04
2024/05/09	06:00:55	ok	ok	428.8020	59.911	0.060462	19.41	66.517	11.080	109082405.670279	11	429.1455	1.03284e-04	5.38358e-04
2024/05/09	06:05:55	ok	ok	428.8080	59.909	0.060462	19.41	66.529	11.082	111517372.343524	12	429.0157	1.05905e-04	8.14194e-04
2024/05/09	06:10:55	ok	ok	428.8100	59.914	0.060462	19.43	66.502	11.088	112444347.393469	15	429.0083	1.05941e-04	8.06877e-04
2024/05/09	06:15:55	ok	ok	428.8100	59.919	0.060462	19.44	66.503	11.097	111323686.302584	11	429.2276	9.80578e-05	5.30890e-04
2024/05/09	06:20:55	ok	ok	428.8120	59.911	0.060462	19.44	66.442	11.087	110468795.748042	11	429.2235	9.83392e-05	5.30349e-04
2024/05/09	06:25:55	ok	ok	428.8120	59.914	0.060462	19.44	66.484	11.094	114171820.935588	12	429.0245	1.05970e-04	8.29981e-04
2024/05/09	06:30:55	ok	ok	428.8200	59.916	0.060462	19.43	66.448	11.079	108509798.415738	11	428.9598	1.12370e-04	8.46215e-04
2024/05/09	06:35:55	ok	ok	428.8220	59.916	0.060462	19.47	66.416	11.102	111083247.408637	12	429.0223	1.06266e-04	8.29847e-04
2024/05/09	06:40:55	ok	ok	428.8120	59.915	0.060462	19.41	66.467	11.072	113788188.734328	12	429.0281	1.05272e-04	8.32615e-04
2024/05/09	06:45:55	ok	ok	428.8020	59.915	0.060462	19.44	66.300	11.063	111341727.570335	11	429.2208	9.80510e-05	5.26145e-04
2024/05/09	06:50:55	ok	ok	428.8120	59.913	0.060462	19.43	66.297	11.054	111716544.338354	15	428.9449	1.08741e-04	7.72864e-04
2024/05/09	06:55:55	ok	ok	428.8260	59.917	0.060462	19.44	66.342	11.070	113508372.831831	12	429.0385	1.06056e-04	8.31427e-04
2024/05/09	07:00:55	ok	ok	428.8240	59.916	0.060462	19.43	66.357	11.064	112162536.110285	11	429.2415	9.77834e-05	5.38602e-04
2024/05/09	07:05:55	ok	ok	428.8200	59.917	0.060462	19.44	66.300	11.063	112245285.818391	11	429.2219	9.93820e-05	5.26224e-04
2024/05/09	07:10:55	ok	ok	428.8260	59.917	0.060462	19.45	66.314	11.074	111388581.628787	15	428.9715	1.08841e-04	7.49823e-04
2024/05/09	07:15:55	ok	ok	428.8460	59.920	0.060462	19.48	66.278	11.087	111318550.971035	11	429.2659	9.79623e-05	5.23075e-04
2024/05/09	07:20:55	ok	ok	428.8480	59.921	0.060462	19.48	66.247	11.082	114318291.552248	11	429.2619	9.84222e-05	5.20009e-04
2024/05/09	07:25:55	ok	ok	428.8440	59.921	0.060462	19.50	66.259	11.093	111901304.905203	12	429.0724	1.04760e-04	8.34135e-04
2024/05/09	07:30:55	ok	ok	428.8680	59.925	0.060462	19.57	66.229	11.135	111567467.794171	12	429.0827	1.05528e-04	8.29947e-04
2024/05/09	07:35:55	ok	ok	428.8780	59.930	0.060462	19.54	66.195	11.110	111586821.820855	12	429.2563	1.00030e-04	5.10919e-04
2024/05/09	07:40:55	ok	ok	428.8760	59.929	0.060462	19.57	66.169	11.125	111807794.481803	11	429.2993	9.83749e-05	5.13399e-04
2024/05/09	07:45:55	ok	ok	428.8980	59.935	0.060462	19.58	66.201	11.139	113451068.246039	11	429.0458	1.12142e-04	8.56908e-04
2024/05/09	07:50:55	ok	ok	428.9000	59.932	0.060462	19.61	66.155	11.149	114097809.926507	11	429.3138	9.84245e-05	5.24990e-04
2024/05/09	07:55:55	ok	ok	428.9120	59.934	0.060462	19.62	66.200	11.167	114237805.258936	14	429.0044	1.14855e-04	7.59957e-04
2024/05/09	08:00:55	ok	ok	428.9180	59.939	0.060462	19.64	66.140	11.165	113010679.059561	11	429.3231	9.88701e-05	5.17830e-04
2024/05/09	08:05:55	ok	ok	428.9340	59.944	0.060462	19.68	66.117	11.189	109362828.414183	13	429.1320	1.06168e-04	8.02141e-04
2024/05/09	08:10:55	ok	ok	428.9520	59.951	0.060462	19.75	66.108	11.233	113628956.723422	13	429.1542	1.05955e-04	7.94202e-04
2024/05/09	08:15:55	ok	ok	428.9560	59.946	0.060462	19.72	66.104	11.215	113352545.750804	12	429.3123	1.01166e-04	5.28447e-04
2024/05/09	08:20:55	ok	ok	428.9720	59.955	0.060462	19.79	66.032	11.249	113770719.302081	13	429.1824	1.05754e-04	7.87374e-04
2024/05/09	08:25:55	ok	ok	428.9900	59.956	0.060462	19.79	66.076	11.256	114515747.155996	12	429.3573	1.00016e-04	5.10596e-04
2024/05/09	08:30:55	ok	ok	428.9960	59.955	0.060462	19.84	66.000	11.271	110796927.014313	11	429.4167	9.76680e-05	5.19434e-04
2024/05/09	08:35:55	ok	ok	429.0160	59.962	0.060462	19.89	65.980	11.305	111301054.861832	13	429.2109	1.06416e-04	7.83397e-04
2024/05/09	08:40:55	ok	ok	429.0420	59.970	0.060462	19.92	65.994	11.327	110986305.017819	12	429.3882	1.00516e-04	5.31503e-04
2024/05/09	08:45:55	ok	ok	429.0660	59.977	0.060462	19.99	65.953	11.368	111945739.989021	12	429.4233	1.00065e-04	5.12201e-04
2024/05/09	08:50:55	ok	ok	429.0800	59.975	0.060462	20.02	65.908	11.379	111843241.234010	13	429.2888	1.05387e-04	8.17128e-04
2024/05/09	08:55:55	ok	ok	429.1180	59.980	0.060462	20.11	65.872	11.430	110585962.333878	11	429.4462	1.03749e-04	5.32608e-04
2024/05/09	09:00:55	ok	ok	429.1320	59.995	0.060462	20.19	65.875	11.486	111216032.674921	13	429.3283	1.06940e-04	7.82613e-04
2024/05/09	09:05:55	ok	ok	429.1600	59.998	0.060462	20.25	65.812	11.513	111541527.092005	11	429.4879	1.03830e-04	5.20050e-04
2024/05/09	09:10:55	ok	ok	429.1760	60.003	0.060462	20.29	65.829	11.544	112821174.663182	12	429.5377	1.00510e-04	5.09904e-04
2024/05/09	09:15:55	--	ok	429.2020	60.002	0.060462	20.35	65.779	11.573	112854892.054746	15	429.3561	1.08215e-04	7.47354e-04
2024/05/09	09:16:02	ok	ok	429.0120	59.959	0.060451	20.39	65.797	11.605	99759190.705126	13	429.2440	1.05024e-04	8.12487e-04
2024/05/09	09:21:01	ok	ok	429.0620	59.967	0.060451	20.43	65.765	11.629	98985293.409897	13	429.2630	1.05297e-04	7.95910e-04
2024/05/09	09:26:01	ok	ok	429.0820	59.976	0.060451	20.53	65.753	11.694	96906943.447032	12	429.2236	1.10701e-04	8.01276e-04
2024/05/09	09:31:01	ok	ok	429.1220	59.979	0.060451	20.59	65.715	11.727	108554288.912485	15	429.2558	1.06933e-04	7.59553e-04
2024/05/09	09:36:01	ok	ok	429.1360	59.982	0.060451	20.66	65.707	11.775	108904106.370976	11	429.4523	1.03239e-04	5.39968e-04
2024/05/09	09:41:01	ok	ok	429.1800	59.992	0.060451	20.73	65.692	11.820	111855414.875723	11	429.4778	1.03454e-04	5.33755e-04
2024/05/09	09:46:01	--	ok	429.2160	60.002	0.060451	20.80	65.693	11.870	112142993.098147	11	429.5073	1.03463e-04	5.28687e-04
2024/05/09	09:46:08	ok	ok	428.9560	59.946	0.06044	20.84	65.650	11.889	99085923.930873	12	429.1157	1.11444e-04	8.23358e-04
2024/05/09	09:51:07	ok	ok	428.9880	59.952	0.06044	20.89	65.721	11.932	101576598.122101	12	429.1524	1.10281e-04	8.11068e-04
2024/05/09	09:56:07	ok	ok	429.0260	59.959	0.06044	20.97	65.657	11.979	102640709.453934	12	429.1723	1.10478e-04	8.12193e-04
2024/05/09	10:01:07	ok	ok	429.0640	59.967	0.06044	21.06	65.684	12.044	113558119.272653	14	429.1406	1.14105e-04	7.57548e-04
2024/05/09	10:06:07	ok	ok	429.1080	59.973	0.06044	21.14	65.647	12.097	110492594.770664	12	429.2408	1.11032e-04	8.15453e-04
2024/05/09	10:11:07	ok	ok	429.1360	59.986	0.06044	21.23	65.634	12.154	109854170.553787	12	429.2753	1.10158e-04	8.12508e-04
2024/05/09	10:16:07	ok	ok	429.1780	59.994	0.06044	21.34	65.595	12.228	111576269.674463	14	429.2517	1.14195e-04	7.78105e-04
2024/05/09	10:21:07	--	ok	429.2160	60.004	0.06044	21.42	65.602	12.288	109603809.063609	11	429.5284	1.03301e-04	5.30357e-04
2024/05/09	10:21:14	ok	ok	428.9800	59.945	0.060429	21.41	65.609	12.280	100692214.295618	13	429.0923	1.13018e-04	8.13768e-04
2024/05/09	10:26:13	ok	ok	429.0300	59.955	0.060429	21.51	65.600	12.349	111891481.183366	13	429.1364	1.11595e-04	7.90864e-04
2024/05/09	10:31:13	ok	ok	429.0800	59.966	0.060429	21.61	65.597	12.421	112069260.913617	12	429.2182	1.10073e-04	8.12429e-04
2024/05/09	10:36:13	ok	ok	429.1260	59.975	0.060429	21.72	65.588	12.500	112631150.137757	12	429.2706	1.09482e-04	8.25089e-04
2024/05/09	10:41:13	ok	ok	429.1600	59.986	0.060429	21.78	65.600	12.543	113717354.494066	12	429.3006	1.09435e-04	8.23093e-04
2024/05/09	10:46:13	ok	ok	429.1980	59.995	0.060429	21.88	65.600	12.614	110500117.520996	12	429.3443	1.09290e-04	8.22550e-04
2024/05/09	10:51:13	--	ok	429.2360	60.009	0.060429	21.99	65.623	12.702	111574705.551200	12	429.3725	1.09522e-04	8.23259e-04
2024/05/09	10:51:20	ok	ok	428.9800	59.949	0.060417	22.02	65.595	12.716	101673763.888238	12	429.1374	1.10139e-04	8.36651e-04
2024/05/09	10:56:19	ok	ok	429.0140	59.950	0.060417	22.11	65.582	12.778	101291709.548650	12	429.1548	1.09428e-04	8.22339e-04
2024/05/09	11:01:19	ok	ok	429.0760	59.961	0.060417	22.16	65.563	12.816	108223218.459250	11	429.2224	1.08136e-04	8.74725e-04
2024/05/09	11:06:19	ok	ok	429.1180	59.970	0.060417	22.31	65.559	12.920	109735671.231635	12	429.2579	1.08770e-04	8.25603e-04
2024/05/09	11:11:19	ok	ok	428.9840	59.939	0.060417	21.92	66.571	12.832	107818811.831505	12	429.0998	1.09895e-04	8.21843e-04
2024/05/09	11:16:19	ok	ok	428.8200	59.903	0.060417	21.48	67.216	12.632	107082106.055791	12	428.9292	1.10920e-04	8.20667e-04
2024/05/09	11:21:19	--	ok	428.7220	59.886	0.060417	21.24	67.437	12.500	104547904.920420	11	429.0384	1.02000e-04	5.50698e-04
2024/05/09	11:21:25	ok	ok	429.0080	59.969	0.060431	21.26	67.451	12.512	102296149.770473	13	429.2488	1.04198e-04	8.13213e-04
2024/05/09	11:26:25	ok	ok	428.9380	59.958	0.060431	21.09	67.543	12.406	108202933.811045	15	429.0707	1.07578e-04	7.83164e-04
2024/05/09	11:31:25	ok	ok	428.8820	59.947	0.060431	20.97	67.578	12.330	104728598.478744	15	429.0304	1.06889e-04	7.80699e-04
2024/05/09	11:36:25	ok	ok	428.8340	59.941	0.060431	20.90	67.593	12.283	107167729.422596	12	429.0109	1.09699e-04	8.15527e-04
2024/05/09	11:41:25	ok	ok	428.8020	59.936	0.060431	20.89	67.628	12.278	109419548.274274	14	429.0148	1.08099e-04	8.08342e-04
2024/05/09	11:46:25	--	ok	428.7880	59.933	0.060431	20.86	67.642	12.261	110015823.846132	14	428.8850	1.13506e-04	7.75649e-04
2024/05/09	11:46:31	ok	ok	429.0200	59.995	0.060442	20.83	67.597	12.233	103652198.971679	14	429.2417	1.08726e-04	8.11961e-04
2024/05/09	11:51:31	ok	ok	429.0200	59.990	0.060442	20.86	67.642	12.261	107356303.640266	11	429.3378	1.03239e-04	5.20579e-04
2024/05/09	11:56:31	ok	ok	429.0100	59.986	0.060442	20.83	67.607	12.234	109278539.902151	11	429.3328	1.02788e-04	5.39598e-04
2024/05/09	12:01:31	ok	ok	429.0060	59.987	0.060442	20.86	67.623	12.258	108963583.572934	14	429.0866	1.13717e-04	7.71911e-04
2024/05/09	12:06:31	ok	ok	429.0020	59.983	0.060442	20.91	67.665	12.306	109520695.232027	13	429.1999	1.04770e-04	8.11940e-04
2024/05/09	12:11:31	ok	ok	429.0000	59.984	0.060442	20.94	67.660	12.324	109866523.111463	14	429.0911	1.13788e-04	7.67247e-04
2024/05/09	12:16:31	ok	ok	429.0100	59.988	0.060442	20.98	67.610	12.345	108303484.296517	14	429.0937	1.14000e-04	7.71839e-04
2024/05/09	12:21:31	ok	ok	429.0160	59.988	0.060442	21.03	67.619	12.378	109616434.507771	11	429.3405	1.03070e-04	5.25768e-04
2024/05/09	12:26:31	ok	ok	429.0300	59.988	0.060442	21.09	67.660	12.427	108278157.494840	15	429.1603	1.07634e-04	7.73266e-04
2024/05/09	12:31:31	ok	ok	429.0400	59.993	0.060442	21.13	67.628	12.452	110519933.859924	14	429.1281	1.13746e-04	7.70986e-04
2024/05/09	12:36:31	ok	ok	429.0600	59.996	0.060442	21.18	67.669	12.500	110528542.263350	14	429.1451	1.13477e-04	7.68289e-04
2024/05/09	12:41:31	ok	ok	429.0760	60.000	0.060442	21.24	67.692	12.547	110206554.554431	11	429.3910	1.03045e-04	5.27662e-04
2024/05/09	12:46:31	ok	ok	429.0960	60.006	0.060442	21.31	67.697	12.599	108770851.422051	14	429.1731	1.13961e-04	7.63219e-04
2024/05/09	12:51:31	ok	ok	429.1120	60.009	0.060442	21.38	67.720	12.654	107346730.398206	15	429.2347	1.07914e-04	7.68847e-04
2024/05/09	12:56:31	ok	ok	429.1280	60.008	0.060442	21.44	67.752	12.703	110047184.946399	11	429.4507	1.02785e-04	5.37498e-04
2024/05/09	13:01:31	ok	ok	429.1420	60.018	0.060442	21.51	67.747	12.753	108689707.141781	12	429.2950	1.09574e-04	8.08402e-04
2024/05/09	13:06:31	ok	ok	429.1620	60.017	0.060442	21.57	67.816	12.807	106207607.993756	14	429.2342	1.13429e-04	7.79147e-04
2024/05/09	13:11:31	ok	ok	429.1800	60.022	0.060442	21.65	67.784	12.867	105236787.012942	12	429.3248	1.10182e-04	8.24766e-04
2024/05/09	13:16:31	ok	ok	429.1980	60.026	0.060442	21.70	67.813	12.904	108250516.840772	14	429.2758	1.13885e-04	7.77788e-04
2024/05/09	13:21:31	--	ok	429.2220	60.033	0.060442	21.75	67.843	12.951	106521690.538717	15	429.3435	1.06919e-04	7.69834e-04
2024/05/09	13:21:37	ok	ok	428.9540	59.974	0.060431	21.77	67.845	12.962	98653132.091790	12	429.1193	1.10190e-04	8.22795e-04
2024/05/09	13:26:37	ok	ok	428.9880	59.978	0.060431	21.84	67.880	13.022	100634954.075934	15	429.1284	1.07301e-04	7.71028e-04
2024/05/09	13:31:37	ok	ok	429.0220	59.981	0.060431	21.89	67.872	13.063	106872333.274764	14	429.1028	1.12665e-04	7.87523e-04
2024/05/09	13:36:37	ok	ok	429.0500	59.991	0.060431	21.99	67.903	13.144	107235001.620691	12	429.1856	1.09798e-04	8.08558e-04
2024/05/09	13:41:37	ok	ok	429.0640	59.993	0.060431	22.02	67.927	13.168	108355443.320987	15	429.1928	1.06762e-04	7.72363e-04
2024/05/09	13:46:37	ok	ok	429.0880	60.000	0.060431	22.12	67.977	13.255	107761172.796098	14	429.1569	1.13337e-04	7.66645e-04
2024/05/09	13:51:37	ok	ok	429.1120	60.004	0.060431	22.19	68.013	13.317	107283679.922241	14	429.2918	1.07282e-04	8.07905e-04
2024/05/09	13:56:37	ok	ok	429.1300	60.008	0.060431	22.26	68.014	13.371	104377854.048762	12	429.2775	1.08985e-04	8.14118e-04
2024/05/09	14:01:37	ok	ok	429.1500	60.015	0.060431	22.32	68.046	13.420	107685525.307766	14	429.2271	1.12519e-04	7.81476e-04
2024/05/09	14:06:37	ok	ok	429.1700	60.017	0.060431	22.42	68.086	13.504	106232339.451411	12	429.3088	1.09070e-04	8.39041e-04
2024/05/09	14:11:37	ok	ok	429.1900	60.028	0.060431	22.46	68.095	13.539	106596897.831830	13	429.3716	1.03682e-04	8.17113e-04
2024/05/09	14:16:37	--	ok	429.2080	60.029	0.060431	22.53	68.170	13.610	109165223.321235	14	429.2963	1.11573e-04	7.69895e-04
2024/05/09	14:16:44	ok	ok	428.9520	59.971	0.06042	22.52	68.147	13.593	98965035.471464	15	429.1036	1.07069e-04	7.66751e-04
2024/05/09	14:21:43	ok	ok	428.9860	59.978	0.06042	22.58	68.177	13.645	97370690.126985	14	429.1003	1.10969e-04	7.63417e-04
2024/05/09	14:26:43	ok	ok	429.0160	59.981	0.06042	22.66	68.243	13.725	106343044.272740	14	429.0983	1.12257e-04	7.76167e-04
2024/05/09	14:31:43	ok	ok	429.0340	59.985	0.06042	22.69	68.269	13.754	106561580.672146	12	429.1729	1.09064e-04	8.08912e-04
2024/05/09	14:36:43	ok	ok	429.0560	59.986	0.06042	22.75	68.319	13.808	106455440.107544	12	429.1793	1.09730e-04	8.27070e-04
2024/05/09	14:41:43	ok	ok	429.0640	59.992	0.06042	22.80	68.333	13.855	92324750.311609	14	429.1364	1.11684e-04	7.76633e-04
2024/05/09	14:46:43	ok	ok	429.0680	59.996	0.06042	22.87	68.385	13.923	107786530.018926	14	429.1677	1.12072e-04	7.69994e-04
2024/05/09	14:51:43	ok	ok	429.0900	59.998	0.06042	22.91	68.434	13.965	108885982.772200	14	429.1544	1.12793e-04	7.76963e-04
2024/05/09	14:56:43	ok	ok	429.1000	60.001	0.06042	22.97	68.453	14.016	107886109.951716	14	429.1794	1.11852e-04	7.68401e-04
2024/05/09	15:01:43	ok	ok	429.1120	60.007	0.06042	23.00	68.508	14.049	106900743.191487	15	429.2266	1.06887e-04	7.61960e-04
2024/05/09	15:06:43	ok	ok	429.1280	60.011	0.06042	23.07	68.504	14.108	107025354.871711	12	429.2687	1.08599e-04	8.19469e-04
2024/05/09	15:11:43	ok	ok	429.1400	60.013	0.06042	23.13	68.545	14.162	106209306.367870	12	429.2773	1.09245e-04	8.11605e-04
2024/05/09	15:16:43	ok	ok	429.1400	60.018	0.06042	23.16	68.589	14.192	103248627.308982	12	429.3008	1.07006e-04	8.27222e-04
2024/05/09	15:21:43	ok	ok	429.1580	60.019	0.06042	23.23	68.635	14.260	110194873.515105	12	429.2855	1.11063e-04	8.01807e-04
2024/05/09	15:26:43	ok	ok	429.1600	60.020	0.06042	23.26	68.659	14.287	108025208.586059	12	429.3101	1.08402e-04	8.09856e-04
2024/05/09	15:31:43	ok	ok	429.1740	60.026	0.06042	23.30	68.687	14.328	107542862.051824	14	429.2606	1.11428e-04	7.64167e-04
2024/05/09	15:36:43	ok	ok	429.1820	60.028	0.06042	23.34	68.746	14.375	108636031.555335	14	429.2591	1.12376e-04	7.71551e-04
2024/05/09	15:41:43	ok	ok	429.1880	60.029	0.06042	23.38	68.786	14.418	109228707.284134	14	429.3660	1.07178e-04	7.92067e-04
2024/05/09	15:46:43	ok	ok	429.1900	60.032	0.06042	23.41	68.811	14.445	111077492.259164	12	429.3458	1.08196e-04	8.13498e-04
2024/05/09	15:51:43	ok	ok	429.1980	60.032	0.06042	23.44	68.836	14.475	109694360.173431	12	429.3343	1.08904e-04	8.15747e-04
2024/05/09	15:56:43	--	ok	429.2020	60.035	0.06042	23.47	68.879	14.508	110277622.058451	14	429.3007	1.10999e-04	7.77092e-04
2024/05/09	15:56:50	ok	ok	429.0000	59.979	0.06041	23.50	68.865	14.527	101813792.010061	14	429.0852	1.11110e-04	7.63422e-04
2024/05/09	16:01:49	ok	ok	429.0140	59.983	0.06041	23.54	68.905	14.571	105010204.788696	12	429.1462	1.08490e-04	8.15413e-04
2024/05/09	16:06:49	ok	ok	429.0400	59.985	0.06041	23.57	68.960	14.609	110700161.820274	14	429.0971	1.11233e-04	7.79187e-04
2024/05/09	16:11:49	ok	ok	429.0420	59.987	0.06041	23.60	68.985	14.637	108198444.035447	14	429.0872	1.12381e-04	7.90060e-04
2024/05/09	16:16:49	ok	ok	429.0480	59.991	0.06041	23.63	69.012	14.667	108680529.990917	15	429.1674	1.04782e-04	7.71300e-04
2024/05/09	16:21:49	ok	ok	429.0540	59.987	0.06041	23.65	69.047	14.697	106804035.472849	11	429.1774	1.08331e-04	8.51126e-04
2024/05/09	16:26:49	ok	ok	429.0540	59.989	0.06041	23.70	69.094	14.743	109912242.524109	11	429.1736	1.08464e-04	8.48827e-04
2024/05/09	16:31:49	ok	ok	429.0560	59.993	0.06041	23.70	69.134	14.751	108084361.092176	11	429.1656	1.08697e-04	8.49782e-04
2024/05/09	16:36:49	ok	ok	429.0500	59.990	0.06041	23.70	69.143	14.753	108936235.675217	14	429.1980	1.07030e-04	8.04375e-04
2024/05/09	16:41:49	ok	ok	429.0460	59.992	0.06041	23.68	69.209	14.756	108780805.749748	12	429.2378	1.02047e-04	8.48825e-04
2024/05/09	16:46:49	ok	ok	429.0440	59.988	0.06041	23.74	69.241	14.810	109292465.038006	12	429.1549	1.08650e-04	8.33864e-04
2024/05/09	16:51:49	ok	ok	429.0400	59.987	0.06041	23.75	69.264	14.826	106527585.324816	12	429.2241	1.02643e-04	8.51958e-04
2024/05/09	16:56:49	ok	ok	429.0320	59.986	0.06041	23.75	69.313	14.836	108072671.705092	12	429.2191	1.02044e-04	8.42174e-04
2024/05/09	17:01:49	ok	ok	429.0320	59.984	0.06041	23.74	69.369	14.837	108096332.727602	12	429.1332	1.09297e-04	8.18592e-04
2024/05/09	17:06:49	ok	ok	429.0220	59.982	0.06041	23.73	69.386	14.830	109810933.917388	14	429.0866	1.11195e-04	7.78840e-04
2024/05/09	17:11:49	ok	ok	429.0080	59.982	0.06041	23.77	69.424	14.874	104526986.200895	12	429.1150	1.08769e-04	8.20741e-04
2024/05/09	17:16:49	ok	ok	429.0040	59.982	0.06041	23.75	69.461	14.868	107737390.564557	11	429.1119	1.09159e-04	8.57627e-04
2024/05/09	17:21:49	ok	ok	428.9940	59.979	0.06041	23.75	69.461	14.868	107389039.161673	11	429.1080	1.08683e-04	8.54395e-04
2024/05/09	17:26:49	ok	ok	428.9760	59.976	0.06041	23.75	69.520	14.881	105873901.252468	11	429.1069	1.07899e-04	8.42916e-04
2024/05/09	17:31:49	ok	ok	428.9720	59.973	0.06041	23.74	69.557	14.877	107094700.795004	15	429.1403	1.02554e-04	7.73203e-04
2024/05/09	17:36:49	ok	ok	428.9560	59.974	0.06041	23.74	69.607	14.888	107657519.867077	14	429.0136	1.11789e-04	7.73998e-04
2024/05/09	17:41:49	ok	ok	428.9340	59.970	0.06041	23.70	69.616	14.854	108403594.586182	14	429.0520	1.09041e-04	7.72267e-04
2024/05/09	17:46:49	ok	ok	428.9200	59.964	0.06041	23.70	69.665	14.864	109633767.565800	11	429.0448	1.08614e-04	8.50087e-04
2024/05/09	17:51:49	ok	ok	428.9060	59.959	0.06041	23.65	69.697	14.835	104098878.629309	12	429.0975	1.01976e-04	8.43914e-04
2024/05/09	17:56:49	ok	ok	428.8940	59.958	0.06041	23.67	69.729	14.856	109653707.671993	13	428.9768	1.10450e-04	8.01359e-04
2024/05/09	18:01:49	ok	ok	428.8680	59.954	0.06041	23.64	69.763	14.838	106798733.035252	11	428.9895	1.08668e-04	8.50053e-04
2024/05/09	18:06:49	ok	ok	428.8560	59.950	0.06041	23.63	69.780	14.830	86546819.727653	12	429.0032	1.06162e-04	8.34138e-04
2024/05/09	18:11:49	ok	ok	428.8340	59.949	0.06041	23.58	69.818	14.802	105405400.289205	11	428.9471	1.09085e-04	8.51560e-04
2024/05/09	18:16:49	ok	ok	428.8240	59.940	0.06041	23.57	69.845	14.797	106680705.239934	11	428.9424	1.08400e-04	8.70287e-04
2024/05/09	18:21:49	ok	ok	428.8060	59.935	0.06041	23.53	69.857	14.761	107211088.072150	14	428.9308	1.07567e-04	7.78270e-04
2024/05/09	18:26:49	--	ok	428.7840	59.929	0.06041	23.50	69.918	14.750	106983264.985094	11	428.8991	1.08664e-04	8.57380e-04
2024/05/09	18:26:56	ok	ok	428.9960	59.989	0.060421	23.50	69.889	14.743	106346751.576765	12	429.1287	1.09583e-04	8.35681e-04
2024/05/09	18:31:55	ok	ok	428.9660	59.981	0.060421	23.45	69.949	14.720	107602828.853352	14	429.0351	1.11586e-04	7.66349e-04
2024/05/09	18:36:55	ok	ok	428.9520	59.975	0.060421	23.43	69.963	14.701	105708102.836902	14	429.1232	1.05775e-04	8.16829e-04
2024/05/09	18:41:55	ok	ok	428.9260	59.974	0.060421	23.38	69.995	14.672	105113594.916840	14	428.9926	1.11297e-04	7.74725e-04
2024/05/09	18:46:55	ok	ok	428.8980	59.964	0.060421	23.36	70.036	14.656	107607208.181049	11	429.0286	1.08118e-04	8.68823e-04
2024/05/09	18:51:55	ok	ok	428.8680	59.957	0.060421	23.27	70.079	14.596	106320829.522558	14	429.0207	1.07082e-04	7.88321e-04
[truncated: 165 more rows]
