# Supplementary material for: Plastic Creep Constraint in Nylon Instrument Strings
Source: Materials (Basel). 2025 Jan 7;18(2):223. doi: 10.3390/ma18020223 (PMC11766866; doi:10.3390/ma18020223)
Supplement: Supplementary file 1 [file materials-18-00223-s001.zip › data_files/string_N33_nylon/string_test_data_N33_step_4.csv]

Date	Time	+-	f0	Frequency	Tension	LengthAdj	Temp	Rel.Hm	Abs.Hm	Pk.Magnitude	Harmonics	Fitted.f0	Bend.Stiff	Fit.Error
2024/05/10	07:25:44	--	ok	429.1820	60.007	0.060512	20.42	67.495	11.925	102241217.067197	11	429.4833	1.03238e-04	5.08874e-04
2024/05/10	07:25:55	--	ok	389.1520	50.327	0.058658	20.44	67.500	11.945	45323739.760711	12	389.2616	9.81047e-05	9.40231e-04
2024/05/10	07:26:03	--	ok	396.3560	51.981	0.058974	20.43	67.468	11.930	53371457.377713	15	396.5689	1.03435e-04	8.87261e-04
2024/05/10	07:26:11	ok	ok	394.9460	51.609	0.058902	20.42	67.465	11.920	53325012.056197	14	395.1173	1.04049e-04	9.10338e-04
2024/05/10	07:31:10	--	ok	396.5820	51.963	0.058902	20.42	67.533	11.932	55631928.486653	14	396.7879	1.00057e-04	8.99305e-04
2024/05/10	07:31:17	--	ok	394.7500	51.531	0.058816	20.42	67.533	11.932	58018548.225587	14	394.9430	1.03800e-04	9.18937e-04
2024/05/10	07:31:23	ok	ok	395.0760	51.592	0.058828	20.40	67.550	11.926	48704494.530074	13	395.3055	1.02334e-04	9.48048e-04
2024/05/10	07:36:23	--	ok	395.6920	51.714	0.058828	20.46	67.436	11.945	52139437.176466	14	395.9242	1.01964e-04	9.01148e-04
2024/05/10	07:36:30	ok	ok	394.9100	51.528	0.058792	20.49	67.404	11.957	56985571.402942	14	395.1357	1.03304e-04	8.99551e-04
2024/05/10	07:41:29	--	ok	395.3280	51.603	0.058792	20.47	67.468	11.959	62274574.359900	15	395.5214	1.02935e-04	9.00490e-04
2024/05/10	07:41:35	ok	ok	394.9740	51.513	0.058774	20.50	67.424	11.972	61632971.841361	14	395.1450	1.04740e-04	9.44763e-04
2024/05/10	07:46:35	--	ok	395.2680	51.569	0.058774	20.52	67.428	11.982	59629501.802073	13	395.4833	1.01566e-04	9.56473e-04
2024/05/10	07:46:41	ok	ok	394.9840	51.495	0.058759	20.50	67.405	11.969	59261718.865092	14	395.2076	1.01789e-04	9.19418e-04
2024/05/10	07:51:41	--	ok	395.2240	51.537	0.058759	20.50	67.436	11.974	59711976.505937	15	395.4351	1.01936e-04	8.95937e-04
2024/05/10	07:51:48	ok	ok	395.0060	51.477	0.058747	20.53	67.381	11.983	59176041.223786	14	395.2028	1.02986e-04	9.22306e-04
2024/05/10	07:56:47	--	ok	395.2060	51.520	0.058747	20.54	67.385	11.993	62132403.028126	15	395.3970	1.02117e-04	8.84085e-04
2024/05/10	07:56:54	ok	ok	395.0100	51.461	0.058736	20.53	67.381	11.983	59378026.849895	14	395.2094	1.02906e-04	9.18892e-04
2024/05/10	08:01:53	--	ok	395.2100	51.504	0.058736	20.56	67.349	11.998	59957074.736722	15	395.4027	1.00009e-04	8.88555e-04
2024/05/10	08:02:00	ok	ok	394.9920	51.446	0.058725	20.60	67.358	12.031	60598453.941059	13	395.2215	1.01666e-04	9.54495e-04
2024/05/10	08:06:59	ok	ok	395.1500	51.476	0.058725	20.59	67.266	12.004	60942060.281216	15	395.3257	1.02441e-04	9.03087e-04
2024/05/10	08:11:59	--	ok	395.3140	51.512	0.058725	20.62	67.321	12.034	61839167.863376	14	395.5037	1.01986e-04	9.37235e-04
2024/05/10	08:12:06	ok	ok	395.0040	51.423	0.058708	20.64	67.317	12.052	53131943.667940	15	395.1580	1.02674e-04	9.12554e-04
2024/05/10	08:17:05	ok	ok	395.1500	51.455	0.058708	20.64	67.208	12.033	60405778.971367	15	395.3494	1.00742e-04	8.84836e-04
2024/05/10	08:22:05	--	ok	395.2900	51.490	0.058708	20.70	67.289	12.088	61147738.524709	14	395.5066	1.00597e-04	9.07569e-04
2024/05/10	08:22:12	ok	ok	395.0060	51.412	0.058692	20.73	67.266	12.103	54253728.635548	14	395.1958	1.00975e-04	9.28043e-04
2024/05/10	08:27:11	ok	ok	395.1240	51.442	0.058692	20.74	67.268	12.113	60667561.433482	15	395.3132	1.01326e-04	8.90393e-04
2024/05/10	08:32:11	--	ok	395.2480	51.469	0.058692	20.80	67.231	12.147	58498263.834786	14	395.4733	1.00474e-04	9.31071e-04
2024/05/10	08:32:18	ok	ok	394.9900	51.400	0.058679	20.80	67.231	12.147	58020226.962479	13	395.3282	9.61936e-05	7.57924e-04
2024/05/10	08:37:17	ok	ok	395.1180	51.427	0.058679	20.80	67.253	12.151	61436733.724706	14	395.3435	9.97184e-05	9.10954e-04
2024/05/10	08:42:17	--	ok	395.2220	51.461	0.058679	20.86	67.153	12.173	58538858.726548	15	395.4528	1.00676e-04	8.82960e-04
2024/05/10	08:42:24	ok	ok	395.0500	51.407	0.058667	20.89	67.126	12.187	56983364.997348	13	395.3904	9.61198e-05	7.00879e-04
2024/05/10	08:47:23	ok	ok	395.1600	51.434	0.058667	20.96	67.131	12.239	60438049.459378	14	395.3849	1.00099e-04	9.13656e-04
2024/05/10	08:52:23	--	ok	395.2920	51.461	0.058667	21.01	67.080	12.269	57111894.668318	15	395.4677	9.92941e-05	8.86816e-04
2024/05/10	08:52:30	ok	ok	394.9640	51.383	0.058651	21.01	67.080	12.269	54270251.619602	13	395.2872	9.66277e-05	7.43209e-04
2024/05/10	08:57:29	ok	ok	395.1020	51.414	0.058651	21.07	67.042	12.302	56365258.988857	12	395.5319	9.17576e-05	6.42275e-04
2024/05/10	09:02:29	ok	ok	395.1960	51.438	0.058651	21.16	67.010	12.360	59451617.012976	12	395.6435	9.15361e-05	6.42900e-04
2024/05/10	09:07:29	--	ok	395.3080	51.469	0.058651	21.23	67.002	12.408	57441329.784550	15	395.5495	9.90702e-05	8.32190e-04
2024/05/10	09:07:36	ok	ok	395.0420	51.394	0.058634	21.23	67.024	12.412	51477835.091528	12	395.4646	9.17833e-05	6.49380e-04
2024/05/10	09:12:35	ok	ok	395.1360	51.420	0.058634	21.27	66.979	12.434	58005214.002517	12	395.5638	9.21816e-05	6.39528e-04
2024/05/10	09:17:35	--	ok	395.2480	51.448	0.058634	21.40	66.975	12.526	56553364.454913	12	395.6995	9.06950e-05	6.15337e-04
2024/05/10	09:17:41	ok	ok	395.0080	51.376	0.058621	21.38	66.859	12.493	53891089.953108	13	395.3232	9.60605e-05	7.09305e-04
2024/05/10	09:22:41	ok	ok	395.1260	51.407	0.058621	21.42	66.938	12.539	58806508.049650	12	395.5582	9.10778e-05	6.24519e-04
2024/05/10	09:27:41	--	ok	395.2400	51.437	0.058621	21.51	66.896	12.593	56269803.506070	12	395.6620	9.13761e-05	6.36624e-04
2024/05/10	09:27:48	ok	ok	394.9760	51.366	0.058608	21.48	66.900	12.572	56869845.560593	13	395.3673	9.29858e-05	6.24921e-04
2024/05/10	09:32:47	ok	ok	395.1060	51.398	0.058608	21.60	66.882	12.654	57132772.762557	15	395.3239	9.84157e-05	8.27421e-04
2024/05/10	09:37:47	--	ok	395.2340	51.429	0.058608	21.68	66.838	12.706	57801448.367662	11	395.6678	9.14402e-05	6.55263e-04
2024/05/10	09:37:53	ok	ok	394.9800	51.369	0.058595	21.67	66.804	12.690	56828395.330609	11	395.4302	9.13436e-05	6.47848e-04
2024/05/10	09:42:53	ok	ok	395.0920	51.392	0.058595	21.78	66.827	12.777	60304309.469329	11	395.5309	9.16265e-05	6.32342e-04
2024/05/10	09:47:53	--	ok	395.2340	51.425	0.058595	21.85	66.790	12.823	57393671.512197	12	395.6657	9.11731e-05	6.34761e-04
2024/05/10	09:47:59	ok	ok	394.9940	51.360	0.058582	21.84	66.746	12.805	51854201.279675	12	395.4597	9.00684e-05	6.10450e-04
2024/05/10	09:52:59	ok	ok	395.0980	51.390	0.058582	21.94	66.806	12.889	59510797.957360	11	395.5345	9.11513e-05	6.52994e-04
2024/05/10	09:57:59	--	ok	395.2100	51.421	0.058582	22.01	66.778	12.936	60059393.369751	11	395.6576	9.13819e-05	6.36780e-04
2024/05/10	09:58:06	ok	ok	395.0060	51.369	0.05857	22.02	66.792	12.948	56482128.845956	11	395.4436	9.13817e-05	6.49051e-04
2024/05/10	10:03:05	ok	ok	395.1180	51.396	0.05857	22.09	66.787	13.003	58798814.078496	11	395.5667	9.08683e-05	6.52098e-04
2024/05/10	10:08:05	--	ok	395.2420	51.426	0.05857	22.15	66.746	13.037	58666545.653234	11	395.6797	9.10031e-05	6.43739e-04
2024/05/10	10:08:12	ok	ok	394.9720	51.355	0.058557	22.21	66.767	13.084	59255766.112226	11	395.3911	9.16031e-05	6.42510e-04
2024/05/10	10:13:11	ok	ok	395.1060	51.390	0.058557	22.28	66.722	13.127	59987573.328670	11	395.5557	9.04126e-05	6.33876e-04
2024/05/10	10:18:11	--	ok	395.2260	51.419	0.058557	22.36	66.696	13.186	60677480.810112	11	395.6672	9.08368e-05	6.60220e-04
2024/05/10	10:18:18	ok	ok	394.9600	51.351	0.058545	22.36	66.726	13.192	53834231.273296	12	395.3678	9.24950e-05	6.23528e-04
2024/05/10	10:23:17	ok	ok	395.0980	51.391	0.058545	22.47	66.728	13.278	59423931.761786	11	395.5407	9.09772e-05	6.50516e-04
2024/05/10	10:28:17	ok	ok	394.9940	51.363	0.058545	22.04	67.843	13.164	60079815.754253	11	395.4389	9.14211e-05	6.41681e-04
2024/05/10	10:33:17	ok	ok	394.8740	51.338	0.058545	21.55	68.435	12.914	59732203.874830	11	395.3262	9.11570e-05	6.46265e-04
2024/05/10	10:38:17	ok	ok	394.8280	51.335	0.058545	21.31	68.612	12.769	58705782.263461	12	395.2580	9.15619e-05	6.33722e-04
2024/05/10	10:43:17	ok	ok	394.8000	51.340	0.058545	21.17	68.640	12.670	58362089.332487	11	395.2498	9.16860e-05	6.52744e-04
2024/05/10	10:48:17	--	ok	394.7940	51.341	0.058545	21.07	68.727	12.612	59979247.715909	11	395.2508	9.15423e-05	6.51373e-04
2024/05/10	10:48:24	ok	ok	394.9920	51.391	0.058555	21.06	68.704	12.598	56667821.206869	12	395.4550	9.18082e-05	6.39032e-04
2024/05/10	10:53:23	ok	ok	394.9760	51.392	0.058555	20.97	68.687	12.532	57293957.172871	12	395.4057	9.32005e-05	6.29379e-04
2024/05/10	10:58:23	ok	ok	394.9780	51.398	0.058555	20.94	68.692	12.512	57633851.471554	11	395.4464	9.19178e-05	6.59032e-04
2024/05/10	11:03:23	ok	ok	394.9920	51.402	0.058555	20.91	68.676	12.490	57617072.583245	11	395.4585	9.22497e-05	6.48022e-04
2024/05/10	11:08:23	ok	ok	395.0240	51.408	0.058555	20.89	68.717	12.476	55912549.755219	11	395.4953	9.18550e-05	6.50228e-04
2024/05/10	11:13:23	ok	ok	395.0600	51.415	0.058555	20.89	68.687	12.470	59413504.865539	11	395.5272	9.19184e-05	6.56980e-04
2024/05/10	11:18:23	ok	ok	395.0780	51.422	0.058555	20.87	68.658	12.455	60112147.661398	12	395.5372	9.18863e-05	6.27377e-04
2024/05/10	11:23:23	ok	ok	395.1300	51.433	0.058555	20.90	68.653	12.476	55781666.276792	11	395.5873	9.22351e-05	6.37406e-04
2024/05/10	11:28:23	ok	ok	395.1640	51.442	0.058555	20.90	68.644	12.474	55873227.436601	11	395.6429	9.16708e-05	6.42487e-04
2024/05/10	11:33:23	ok	ok	395.1980	51.455	0.058555	20.94	68.653	12.505	53814675.222608	11	395.6766	9.21843e-05	6.50858e-04
2024/05/10	11:38:23	--	ok	395.2480	51.465	0.058555	20.97	68.640	12.524	54210417.462578	11	395.7130	9.24164e-05	6.53996e-04
2024/05/10	11:38:30	ok	ok	395.0140	51.400	0.058543	20.98	68.650	12.535	51980717.980205	13	395.4326	9.28247e-05	6.11607e-04
2024/05/10	11:43:29	ok	ok	395.0840	51.418	0.058543	21.01	68.649	12.556	55118661.638780	12	395.5349	9.13456e-05	6.12716e-04
2024/05/10	11:48:29	ok	ok	395.1440	51.431	0.058543	21.06	68.617	12.582	57359601.703108	11	395.5926	9.21548e-05	6.51085e-04
2024/05/10	11:53:29	ok	ok	395.1880	51.446	0.058543	21.11	68.678	12.636	54773409.480503	12	395.6261	9.23711e-05	6.20125e-04
2024/05/10	11:58:29	--	ok	395.2400	51.461	0.058543	21.16	68.609	12.654	56998180.620529	12	395.6930	9.23603e-05	6.07160e-04
2024/05/10	11:58:36	ok	ok	394.9780	51.390	0.05853	21.14	68.614	12.644	50675753.902871	13	395.3969	9.17573e-05	6.19318e-04
2024/05/10	12:03:35	ok	ok	395.0260	51.408	0.05853	21.23	68.663	12.715	52938310.577886	12	395.4967	9.17623e-05	6.13376e-04
2024/05/10	12:08:35	ok	ok	395.1060	51.422	0.05853	21.26	68.640	12.733	53974198.059722	11	395.5433	9.21386e-05	6.50091e-04
2024/05/10	12:13:35	ok	ok	395.1480	51.439	0.05853	21.31	68.631	12.772	57188446.938415	12	395.5803	9.32504e-05	6.41537e-04
2024/05/10	12:18:35	--	ok	395.2400	51.451	0.05853	21.40	68.631	12.836	55750142.884583	12	395.6778	9.14859e-05	6.34657e-04
2024/05/10	12:18:41	ok	ok	394.9440	51.381	0.058517	21.38	68.608	12.820	48767770.070539	11	395.3869	9.21179e-05	6.36353e-04
2024/05/10	12:23:41	ok	ok	395.0140	51.403	0.058517	21.44	68.609	12.863	48889405.818425	13	395.4449	9.22000e-05	6.34407e-04
2024/05/10	12:28:41	ok	ok	395.0820	51.422	0.058517	21.51	68.653	12.924	51311630.859702	11	395.5638	9.13994e-05	6.47926e-04
2024/05/10	12:33:41	ok	ok	395.1500	51.434	0.058517	21.60	68.681	12.995	48537960.782953	13	395.5871	9.21655e-05	6.02956e-04
2024/05/10	12:38:41	--	ok	395.2200	51.454	0.058517	21.68	68.669	13.055	48368565.255183	12	395.6834	9.13709e-05	6.38733e-04
2024/05/10	12:38:48	ok	ok	394.9560	51.387	0.058504	21.68	68.687	13.058	43137709.276914	13	395.3963	9.20867e-05	6.07383e-04
2024/05/10	12:43:47	ok	ok	395.0500	51.408	0.058504	21.75	68.692	13.113	51197212.115097	11	395.5077	9.16280e-05	6.39756e-04
2024/05/10	12:48:47	ok	ok	395.1120	51.428	0.058504	21.82	68.699	13.167	52279431.957845	14	395.3906	9.75977e-05	8.72453e-04
2024/05/10	12:53:47	ok	ok	395.1800	51.441	0.058504	21.87	68.696	13.199	55170232.581651	10	395.6457	9.14551e-05	6.80166e-04
2024/05/10	12:58:47	--	ok	395.2520	51.463	0.058504	21.98	68.663	13.278	54734515.951908	11	395.7237	9.14327e-05	6.63530e-04
2024/05/10	12:58:54	ok	ok	394.9840	51.391	0.058491	21.98	68.672	13.280	44644000.747458	12	395.4271	9.12040e-05	6.30247e-04
2024/05/10	13:03:53	ok	ok	395.0360	51.412	0.058491	22.04	68.713	13.333	50124254.486774	11	395.5219	9.15797e-05	6.65253e-04
2024/05/10	13:08:53	ok	ok	395.1140	51.434	0.058491	22.15	68.746	13.428	48933714.802855	12	395.6048	9.13267e-05	6.37661e-04
2024/05/10	13:13:53	ok	ok	395.1860	51.451	0.058491	22.19	68.774	13.466	51223760.427044	11	395.6712	9.17640e-05	6.57984e-04
2024/05/10	13:18:53	--	ok	395.2740	51.468	0.058491	22.24	68.772	13.499	51454774.944495	12	395.7438	9.08849e-05	6.35712e-04
2024/05/10	13:19:00	ok	ok	394.9300	51.387	0.058476	22.25	68.768	13.509	47011270.781692	12	395.3747	9.28344e-05	6.45601e-04
2024/05/10	13:23:59	ok	ok	395.0420	51.409	0.058476	22.34	68.814	13.584	47486029.311094	11	395.5143	9.08630e-05	6.47676e-04
2024/05/10	13:28:59	ok	ok	395.0900	51.427	0.058476	22.38	68.832	13.619	50339495.068607	14	395.3733	9.79227e-05	9.08732e-04
2024/05/10	13:33:59	ok	ok	395.1740	51.444	0.058476	22.45	68.884	13.686	49556258.375632	15	395.4493	9.73605e-05	8.58619e-04
2024/05/10	13:38:59	--	ok	395.2460	51.459	0.058476	22.52	68.919	13.747	48826369.357865	12	395.7207	9.03342e-05	6.46549e-04
2024/05/10	13:39:06	ok	ok	394.9640	51.389	0.058462	22.52	68.948	13.753	49250366.338056	12	395.4187	9.19308e-05	6.36305e-04
2024/05/10	13:44:05	ok	ok	395.0280	51.412	0.058462	22.59	68.943	13.811	48109006.176445	12	395.5184	9.08673e-05	6.39533e-04
2024/05/10	13:49:05	ok	ok	395.1120	51.430	0.058462	22.63	68.943	13.845	47586224.170027	11	395.5926	9.13841e-05	6.66320e-04
2024/05/10	13:54:05	ok	ok	395.1840	51.446	0.058462	22.70	68.998	13.911	48266989.765576	11	395.6608	9.10975e-05	6.39316e-04
2024/05/10	13:59:05	--	ok	395.2580	51.465	0.058462	22.75	69.007	13.947	49609410.839119	12	395.7200	9.09928e-05	6.33150e-04
2024/05/10	13:59:11	ok	ok	394.9700	51.386	0.058448	22.75	69.015	13.949	44027080.162992	11	395.4141	9.18219e-05	6.89311e-04
2024/05/10	14:04:11	ok	ok	395.0420	51.409	0.058448	22.85	69.047	14.034	48953687.928300	11	395.5216	9.10454e-05	6.66048e-04
2024/05/10	14:09:11	ok	ok	395.1160	51.431	0.058448	22.89	69.104	14.080	48923898.456424	12	395.5447	9.24866e-05	6.56959e-04
2024/05/10	14:14:11	ok	ok	395.1960	51.445	0.058448	22.94	69.126	14.130	46048606.887896	12	395.6539	9.08281e-05	6.21206e-04
2024/05/10	14:19:11	--	ok	395.2360	51.465	0.058448	22.99	69.134	14.166	47437077.695094	12	395.7305	9.06324e-05	6.43293e-04
2024/05/10	14:19:17	ok	ok	395.0060	51.396	0.058435	23.00	69.126	14.175	43723460.191325	11	395.4357	9.17412e-05	6.49298e-04
2024/05/10	14:24:17	ok	ok	395.0860	51.416	0.058435	23.07	69.172	14.246	46643492.933217	11	395.5263	9.18922e-05	6.65498e-04
2024/05/10	14:29:17	ok	ok	395.1560	51.436	0.058435	23.11	69.230	14.290	46421856.689056	11	395.6238	9.10825e-05	6.61457e-04
2024/05/10	14:34:17	--	ok	395.2360	51.455	0.058435	23.17	69.194	14.330	47382036.969194	12	395.6947	9.02672e-05	6.22132e-04
2024/05/10	14:34:24	ok	ok	394.9680	51.384	0.058422	23.17	69.203	14.332	46339583.295155	13	395.3899	9.10547e-05	6.10492e-04
2024/05/10	14:39:23	ok	ok	395.0580	51.408	0.058422	23.24	69.207	14.390	47749942.574103	11	395.5139	9.05850e-05	6.62739e-04
2024/05/10	14:44:23	ok	ok	395.0960	51.418	0.058422	23.23	69.273	14.393	48016431.781182	11	395.5605	9.05764e-05	6.35909e-04
2024/05/10	14:49:23	ok	ok	395.1640	51.434	0.058422	23.27	69.322	14.438	48873328.324360	11	395.6178	9.09354e-05	6.56439e-04
2024/05/10	14:54:23	--	ok	395.2400	51.452	0.058422	23.33	69.255	14.470	51307519.576314	12	395.6896	9.04682e-05	6.51996e-04
2024/05/10	14:54:30	ok	ok	395.0060	51.385	0.058409	23.33	69.264	14.472	43296304.821970	13	395.3806	9.14627e-05	6.20678e-04
2024/05/10	14:59:29	ok	ok	395.0420	51.400	0.058409	23.31	69.291	14.465	48936933.701132	11	395.4993	9.07867e-05	6.73027e-04
2024/05/10	15:04:29	ok	ok	395.1000	51.412	0.058409	23.31	69.387	14.485	51151077.477049	11	395.5298	9.10069e-05	6.68794e-04
2024/05/10	15:09:29	ok	ok	395.1540	51.432	0.058409	23.37	69.332	14.522	50821061.328489	11	395.6046	9.07635e-05	6.46952e-04
2024/05/10	15:14:29	--	ok	395.2160	51.440	0.058409	23.36	69.438	14.531	53683545.012386	12	395.6411	9.04955e-05	6.47136e-04
2024/05/10	15:14:36	ok	ok	394.9180	51.376	0.058397	23.37	69.470	14.551	50048421.489799	11	395.3711	9.12853e-05	6.54530e-04
2024/05/10	15:19:35	ok	ok	395.0280	51.401	0.058397	23.40	69.456	14.570	51699114.715475	11	395.4644	9.05105e-05	6.72502e-04
2024/05/10	15:24:35	ok	ok	395.0820	51.418	0.058397	23.44	69.483	14.611	49298024.156769	12	395.5199	9.05718e-05	6.41961e-04
2024/05/10	15:29:35	ok	ok	395.1580	51.430	0.058397	23.47	69.529	14.645	49248853.964320	12	395.5933	9.02637e-05	6.41403e-04
2024/05/10	15:34:35	ok	ok	395.1880	51.446	0.058397	23.51	69.528	14.678	50242220.380462	11	395.6569	9.03795e-05	6.69436e-04
2024/05/10	15:39:35	--	ok	395.2680	51.458	0.058397	23.55	69.596	14.729	52591662.259406	12	395.7052	9.05748e-05	6.45159e-04
2024/05/10	15:39:42	ok	ok	394.9480	51.381	0.058382	23.54	69.584	14.715	50372235.425032	12	395.3824	9.04584e-05	6.54018e-04
2024/05/10	15:44:41	ok	ok	395.0280	51.403	0.058382	23.58	69.603	14.757	47313041.841059	12	395.4737	8.95811e-05	6.47850e-04
2024/05/10	15:49:41	ok	ok	395.0920	51.415	0.058382	23.58	69.651	14.767	49102578.285288	12	395.5197	9.04114e-05	6.32077e-04
2024/05/10	15:54:41	ok	ok	395.1360	51.429	0.058382	23.63	69.671	14.807	50920081.190735	11	395.5733	9.08756e-05	6.56392e-04
2024/05/10	15:59:41	--	ok	395.2120	51.440	0.058382	23.64	69.712	14.827	49620438.238358	12	395.6320	8.96580e-05	6.30863e-04
2024/05/10	15:59:48	ok	ok	394.9940	51.382	0.05837	23.64	69.694	14.823	45336383.430095	12	395.3755	8.93630e-05	6.35662e-04
2024/05/10	16:04:47	ok	ok	395.0260	51.400	0.05837	23.65	69.715	14.839	46864637.075130	12	395.4539	9.02301e-05	6.55513e-04
2024/05/10	16:09:47	ok	ok	395.0760	51.415	0.05837	23.68	69.731	14.867	46628059.084533	11	395.5162	9.01629e-05	6.47333e-04
2024/05/10	16:14:47	ok	ok	395.1200	51.426	0.05837	23.68	69.781	14.878	46669564.357529	12	395.5639	8.89357e-05	6.37392e-04
2024/05/10	16:19:47	ok	ok	395.1800	51.434	0.05837	23.70	69.784	14.890	48578760.780178	12	395.6122	8.94245e-05	6.58632e-04
2024/05/10	16:24:47	--	ok	395.2340	51.444	0.05837	23.73	69.808	14.920	45541318.716791	11	395.6524	9.02268e-05	6.40363e-04
2024/05/10	16:24:54	ok	ok	394.9540	51.378	0.058358	23.71	69.825	14.910	47326887.479442	13	395.3334	9.16817e-05	6.33357e-04
2024/05/10	16:29:53	ok	ok	395.0280	51.400	0.058358	23.70	69.834	14.901	49264897.338750	15	395.1703	9.86939e-05	9.23017e-04
2024/05/10	16:34:53	ok	ok	395.0700	51.410	0.058358	23.71	69.854	14.916	48007781.662073	11	395.4908	9.01492e-05	6.56920e-04
2024/05/10	16:39:53	ok	ok	395.1280	51.419	0.058358	23.70	69.882	14.911	49641044.764298	11	395.5249	9.01785e-05	6.70259e-04
2024/05/10	16:44:53	ok	ok	395.1580	51.427	0.058358	23.70	69.903	14.915	49944656.182419	11	395.5620	9.07100e-05	6.49347e-04
2024/05/10	16:49:53	ok	ok	395.1840	51.438	0.058358	23.70	69.921	14.919	50228038.053148	12	395.6132	8.97404e-05	6.26799e-04
2024/05/10	16:54:53	--	ok	395.2360	51.447	0.058358	23.70	69.960	14.927	49788569.492025	12	395.6333	9.03378e-05	6.46330e-04
2024/05/10	16:55:00	ok	ok	394.9280	51.380	0.058345	23.70	69.953	14.926	43060239.837603	12	395.3222	9.18234e-05	6.49990e-04
2024/05/10	16:59:59	ok	ok	395.0020	51.396	0.058345	23.71	69.973	14.942	48484572.376021	11	395.4177	8.99368e-05	6.61537e-04
2024/05/10	17:04:59	ok	ok	395.0620	51.401	0.058345	23.67	70.005	14.914	45841506.492077	15	395.2041	9.63428e-05	9.22516e-04
2024/05/10	17:09:59	ok	ok	395.0800	51.415	0.058345	23.64	69.987	14.886	48042504.629227	11	395.4603	9.11405e-05	6.62032e-04
2024/05/10	17:14:59	ok	ok	395.1120	51.424	0.058345	23.65	70.010	14.902	47967298.769201	11	395.5201	9.08877e-05	6.61511e-04
2024/05/10	17:19:59	ok	ok	395.1520	51.431	0.058345	23.65	70.040	14.908	49470929.609326	11	395.5386	9.08805e-05	6.62462e-04
2024/05/10	17:24:59	ok	ok	395.1800	51.434	0.058345	23.63	70.065	14.891	46981138.043588	11	395.5721	9.04078e-05	6.59016e-04
2024/05/10	17:29:59	ok	ok	395.1900	51.440	0.058345	23.61	70.051	14.874	48478258.472666	11	395.6137	8.99017e-05	6.62271e-04
2024/05/10	17:34:59	--	ok	395.2100	51.447	0.058345	23.57	70.111	14.853	46108515.258430	11	395.6272	9.09347e-05	6.62310e-04
2024/05/10	17:35:05	ok	ok	394.9640	51.389	0.058333	23.58	70.114	14.865	44509596.674299	12	395.3494	9.21889e-05	6.45667e-04
2024/05/10	17:40:05	ok	ok	395.0200	51.403	0.058333	23.57	70.132	14.858	45598680.670826	11	395.4254	8.93008e-05	6.63747e-04
2024/05/10	17:45:05	ok	ok	395.0440	51.409	0.058333	23.54	70.143	14.833	49336482.148487	11	395.4593	9.05737e-05	6.55634e-04
2024/05/10	17:50:05	ok	ok	395.0660	51.418	0.058333	23.51	70.169	14.814	49743802.263329	11	395.4848	9.06419e-05	6.49608e-04
2024/05/10	17:55:05	ok	ok	395.0880	51.423	0.058333	23.51	70.178	14.816	48546197.192522	12	395.4572	9.21125e-05	6.50743e-04
2024/05/10	18:00:05	ok	ok	395.1100	51.425	0.058333	23.45	70.196	14.772	49387329.627911	12	395.5064	9.13100e-05	6.36546e-04
2024/05/10	18:05:05	ok	ok	395.1260	51.430	0.058333	23.43	70.219	14.755	49374333.190013	11	395.5551	9.01430e-05	6.61220e-04
2024/05/10	18:10:05	ok	ok	395.1460	51.435	0.058333	23.43	70.248	14.761	47695431.764316	11	395.5645	9.06057e-05	6.46239e-04
2024/05/10	18:15:05	ok	ok	395.1560	51.440	0.058333	23.37	70.257	14.716	50504336.514352	11	395.5849	9.07458e-05	6.56761e-04
2024/05/10	18:20:05	ok	ok	395.1760	51.441	0.058333	23.34	70.280	14.696	53082879.380714	11	395.5905	9.07317e-05	6.60188e-04
2024/05/10	18:25:05	ok	ok	395.1840	51.449	0.058333	23.30	70.280	14.660	48963909.540120	12	395.6116	8.90404e-05	6.16388e-04
2024/05/10	18:30:05	ok	ok	395.1980	51.448	0.058333	23.27	70.315	14.645	49877720.821845	12	395.6158	9.01166e-05	6.37617e-04
2024/05/10	18:35:05	ok	ok	395.1960	51.450	0.058333	23.23	70.344	14.615	50222069.977479	11	395.6321	9.04460e-05	6.78908e-04
2024/05/10	18:40:05	--	ok	395.2080	51.453	0.058333	23.17	70.390	14.578	53300997.588604	11	395.6482	9.04587e-05	6.48544e-04
2024/05/10	18:40:11	ok	ok	394.9720	51.397	0.058322	23.19	70.416	14.595	49728770.179844	11	395.3875	9.11089e-05	6.56968e-04
2024/05/10	18:45:11	ok	ok	395.0020	51.403	0.058322	23.13	70.381	14.541	50284557.826143	11	395.4338	8.98363e-05	6.46079e-04
2024/05/10	18:50:11	ok	ok	395.0220	51.408	0.058322	23.10	70.425	14.526	53931160.144959	11	395.4300	9.07357e-05	6.32869e-04
2024/05/10	18:55:11	ok	ok	395.0120	51.407	0.058322	23.01	70.425	14.453	51274294.114467	12	395.4229	9.00884e-05	6.26965e-04
2024/05/10	19:00:11	ok	ok	395.0240	51.409	0.058322	23.00	70.452	14.447	52153084.467952	12	395.4333	8.99967e-05	6.44831e-04
2024/05/10	19:05:11	ok	ok	395.0280	51.412	0.058322	22.94	70.500	14.411	51076704.674165	12	395.4497	8.93957e-05	6.23315e-04
2024/05/10	19:10:11	ok	ok	395.0140	51.411	0.058322	22.90	70.491	14.374	50198018.742206	12	395.4317	9.08839e-05	6.56261e-04
2024/05/10	19:15:11	ok	ok	395.0380	51.411	0.058322	22.83	70.495	14.318	50787402.644942	12	395.4495	8.95022e-05	6.36679e-04
2024/05/10	19:20:11	ok	ok	395.0320	51.409	0.058322	22.75	70.576	14.264	52037103.124811	13	395.4274	9.06129e-05	6.14195e-04
2024/05/10	19:25:11	ok	ok	395.0180	51.411	0.058322	22.72	70.558	14.237	52491043.589097	15	395.2350	9.69597e-05	9.06242e-04
2024/05/10	19:30:11	ok	ok	394.9980	51.408	0.058322	22.65	70.585	14.186	51560210.436982	12	395.4036	9.14358e-05	6.49936e-04
2024/05/10	19:35:11	ok	ok	394.9920	51.406	0.058322	22.56	70.594	14.116	52828606.658684	10	395.4244	9.10317e-05	7.06946e-04
2024/05/10	19:40:11	ok	ok	394.9820	51.402	0.058322	22.50	70.642	14.080	51262612.859084	13	395.3586	9.29202e-05	6.56680e-04
2024/05/10	19:45:11	ok	ok	394.9840	51.402	0.058322	22.43	70.646	14.025	49605626.566983	11	395.4038	9.15085e-05	6.62490e-04
2024/05/10	19:50:11	ok	ok	394.9640	51.400	0.058322	22.38	70.663	13.981	53481912.574368	11	395.3939	9.09454e-05	6.62501e-04
2024/05/10	19:55:11	ok	ok	394.9740	51.399	0.058322	22.32	70.669	13.938	53343860.655291	13	395.3357	9.24318e-05	6.30067e-04
2024/05/10	20:00:11	ok	ok	394.9320	51.395	0.058322	22.22	70.669	13.859	54572961.871323	11	395.3735	9.06913e-05	6.92800e-04
2024/05/10	20:05:11	ok	ok	394.9220	51.391	0.058322	22.16	70.724	13.825	51989046.389658	12	395.3241	9.20627e-05	6.66518e-04
2024/05/10	20:10:11	ok	ok	394.9140	51.387	0.058322	22.09	70.709	13.767	53087974.074529	11	395.3221	9.25627e-05	6.78361e-04
2024/05/10	20:15:11	ok	ok	394.8800	51.388	0.058322	22.01	70.741	13.703	52075463.787655	13	395.2821	9.25588e-05	6.22520e-04
2024/05/10	20:20:11	ok	ok	394.8860	51.382	0.058322	21.92	70.732	13.634	51782198.142749	11	395.3137	9.13589e-05	6.62245e-04
2024/05/10	20:25:11	ok	ok	394.8560	51.377	0.058322	21.84	70.704	13.564	50581327.307826	11	395.2675	9.26367e-05	6.72635e-04
2024/05/10	20:30:11	ok	ok	394.8400	51.375	0.058322	21.78	70.750	13.527	52435396.865807	15	395.0139	9.95622e-05	9.10198e-04
2024/05/10	20:35:11	ok	ok	394.8220	51.369	0.058322	21.68	70.747	13.450	55916564.578723	10	395.2406	9.21913e-05	7.15726e-04
2024/05/10	20:40:11	--	ok	394.7980	51.363	0.058322	21.61	70.761	13.399	54482105.508280	14	395.0385	9.82006e-05	8.97371e-04
2024/05/10	20:40:18	ok	ok	395.0040	51.412	0.058332	21.62	70.756	13.408	55360068.140532	13	395.4189	9.23532e-05	6.38814e-04
2024/05/10	20:45:17	ok	ok	394.9780	51.407	0.058332	21.52	70.755	13.329	57395040.731454	14	395.1647	1.00052e-04	9.31549e-04
2024/05/10	20:50:17	ok	ok	394.9460	51.400	0.058332	21.45	70.787	13.282	58246204.789016	14	395.1966	9.77561e-05	9.27464e-04
2024/05/10	20:55:17	ok	ok	394.9300	51.394	0.058332	21.38	70.761	13.222	57922568.851730	14	395.1062	1.00529e-04	9.38810e-04
2024/05/10	21:00:17	ok	ok	394.9040	51.389	0.058332	21.30	70.793	13.165	58297339.498335	14	395.0724	1.00892e-04	9.25124e-04
2024/05/10	21:05:17	ok	ok	394.8700	51.384	0.058332	21.21	70.793	13.100	61071004.407108	14	395.0948	9.89083e-05	9.18577e-04
2024/05/10	21:10:17	ok	ok	394.8620	51.377	0.058332	21.14	70.797	13.046	59235311.404854	15	395.0759	9.87823e-05	8.87017e-04
2024/05/10	21:15:17	ok	ok	394.8260	51.370	0.058332	21.04	70.814	12.973	56052229.260967	14	395.0045	1.01375e-04	9.45863e-04
2024/05/10	21:20:17	--	ok	394.7980	51.368	0.058332	20.97	70.809	12.920	60144723.114952	14	395.0005	1.00294e-04	8.97504e-04
2024/05/10	21:20:23	ok	ok	395.0500	51.430	0.058343	20.96	70.816	12.911	59298127.061340	12	395.4595	9.29577e-05	6.96237e-04
2024/05/10	21:25:23	ok	ok	395.0220	51.422	0.058343	20.89	70.791	12.852	60252341.276353	15	395.1937	1.00583e-04	9.06532e-04
2024/05/10	21:30:23	ok	ok	395.0020	51.412	0.058343	20.82	70.814	12.805	60023099.723980	12	395.4121	9.20716e-05	6.56159e-04
2024/05/10	21:35:23	ok	ok	394.9800	51.408	0.058343	20.74	70.797	12.748	60847743.510638	12	395.3717	9.26012e-05	6.55119e-04
2024/05/10	21:40:23	ok	ok	394.9440	51.400	0.058343	20.66	70.770	12.682	60928425.484235	12	395.3325	9.38912e-05	6.66542e-04
2024/05/10	21:45:23	ok	ok	394.9180	51.392	0.058343	20.59	70.765	12.628	60953398.979735	11	395.3426	9.21369e-05	6.96747e-04
2024/05/10	21:50:23	ok	ok	394.8980	51.384	0.058343	20.49	70.764	12.553	59350942.574134	12	395.3121	9.22388e-05	6.65158e-04
2024/05/10	21:55:23	ok	ok	394.8680	51.382	0.058343	20.42	70.787	12.507	60852646.178988	14	395.0859	9.92658e-05	9.17365e-04
2024/05/10	22:00:23	ok	ok	394.8420	51.373	0.058343	20.35	70.752	12.448	58803167.604817	11	395.2486	9.35006e-05	6.88990e-04
2024/05/10	22:05:23	ok	ok	394.8160	51.367	0.058343	20.26	70.765	12.391	59789196.330432	11	395.2447	9.23033e-05	6.93649e-04
2024/05/10	22:10:23	ok	ok	394.8000	51.362	0.058343	20.19	70.752	12.336	57934830.738811	11	395.2113	9.29421e-05	6.59771e-04
2024/05/10	22:15:23	--	ok	394.7760	51.354	0.058343	20.11	70.736	12.274	57125534.075812	11	395.1903	9.31524e-05	6.84312e-04
2024/05/10	22:15:30	ok	ok	395.0120	51.420	0.058355	20.12	70.747	12.286	53262167.688316	11	395.4591	9.31252e-05	6.81206e-04
2024/05/10	22:20:29	ok	ok	394.9580	51.412	0.058355	20.02	70.723	12.211	53018494.498976	11	395.4140	9.29175e-05	6.93533e-04
2024/05/10	22:25:29	ok	ok	394.9180	51.403	0.058355	19.95	70.718	12.157	51830959.855052	11	395.3877	9.29476e-05	7.03913e-04
2024/05/10	22:30:29	ok	ok	394.8940	51.400	0.058355	19.89	70.709	12.115	52204219.474267	11	395.3733	9.29183e-05	6.65082e-04
2024/05/10	22:35:29	ok	ok	394.8740	51.390	0.058355	19.82	70.724	12.069	53908129.972575	11	395.3198	9.37467e-05	6.74756e-04
2024/05/10	22:40:29	ok	ok	394.8520	51.383	0.058355	19.74	70.709	12.006	51993166.167371	11	395.3210	9.27819e-05	6.74513e-04
2024/05/10	22:45:29	ok	ok	394.8280	51.378	0.058355	19.68	70.738	11.971	50898190.096409	11	395.2872	9.29630e-05	6.73502e-04
2024/05/10	22:50:29	ok	ok	394.8180	51.371	0.058355	19.62	70.700	11.926	55163816.033927	12	395.2538	9.27739e-05	6.64591e-04
2024/05/10	22:55:29	--	ok	394.7720	51.366	0.058355	19.53	70.701	11.857	51414533.283873	11	395.2424	9.31659e-05	6.55048e-04
2024/05/10	22:55:36	ok	ok	395.0540	51.435	0.058367	19.54	70.686	11.864	55817945.351472	12	395.5175	9.27276e-05	6.59147e-04
2024/05/10	23:00:35	ok	ok	395.0140	51.422	0.058367	19.45	70.687	11.805	55123409.172317	11	395.4717	9.28960e-05	6.69605e-04
2024/05/10	23:05:35	ok	ok	394.9980	51.413	0.058367	19.35	70.651	11.730	57177137.863754	12	395.4358	9.22761e-05	6.61373e-04
2024/05/10	23:10:35	ok	ok	394.9740	51.407	0.058367	19.31	70.645	11.700	57334229.746926	12	395.4005	9.32256e-05	6.53738e-04
2024/05/10	23:15:35	ok	ok	394.9460	51.401	0.058367	19.23	70.658	11.643	54198174.253129	12	395.3821	9.26758e-05	6.73349e-04
2024/05/10	23:20:35	ok	ok	394.9180	51.395	0.058367	19.20	70.663	11.624	54080465.484899	12	395.3670	9.21982e-05	6.49617e-04
2024/05/10	23:25:35	ok	ok	394.9020	51.388	0.058367	19.10	70.636	11.552	52497674.584427	12	395.3304	9.28293e-05	6.56648e-04
2024/05/10	23:30:35	ok	ok	394.8760	51.382	0.058367	19.03	70.651	11.507	54720282.585577	11	395.3205	9.27994e-05	6.71693e-04
2024/05/10	23:35:35	ok	ok	394.8620	51.377	0.058367	18.94	70.636	11.447	54968710.937203	11	395.2833	9.34189e-05	6.69103e-04
2024/05/10	23:40:35	ok	ok	394.8240	51.373	0.058367	18.87	70.605	11.396	55076893.870165	12	395.2455	9.36463e-05	6.53527e-04
2024/05/10	23:45:35	ok	ok	394.8020	51.368	0.058367	18.82	70.603	11.356	54467724.359310	11	395.2495	9.26394e-05	6.59897e-04
2024/05/10	23:50:35	--	ok	394.7740	51.360	0.058367	18.76	70.573	11.313	53668984.121414	11	395.2143	9.30016e-05	6.52045e-04
2024/05/10	23:50:42	ok	ok	394.9980	51.427	0.058379	18.76	70.555	11.310	52794155.255517	10	395.4753	9.36778e-05	6.54951e-04
2024/05/10	23:55:41	ok	ok	394.9620	51.415	0.058379	18.68	70.578	11.259	56790893.891836	11	395.4401	9.34851e-05	6.40711e-04
2024/05/11	00:00:41	ok	ok	394.9360	51.407	0.058379	18.60	70.536	11.205	51453964.444050	11	395.3942	9.42987e-05	6.50796e-04
2024/05/11	00:05:41	ok	ok	394.9080	51.402	0.058379	18.56	70.576	11.181	50701494.522065	11	395.3967	9.30886e-05	6.54249e-04
2024/05/11	00:10:41	ok	ok	394.8880	51.396	0.058379	18.50	70.527	11.136	53171864.974570	11	395.3653	9.31050e-05	6.58896e-04
2024/05/11	00:15:41	ok	ok	394.8560	51.388	0.058379	18.42	70.494	11.075	53235272.959222	11	395.3251	9.43146e-05	6.54429e-04
2024/05/11	00:20:41	ok	ok	394.8480	51.382	0.058379	18.37	70.477	11.044	53777446.815670	11	395.3145	9.36014e-05	6.57338e-04
2024/05/11	00:25:41	ok	ok	394.8220	51.376	0.058379	18.29	70.521	10.997	52061195.009451	11	395.2923	9.38541e-05	6.47396e-04
2024/05/11	00:30:41	ok	ok	394.8040	51.371	0.058379	18.24	70.500	10.957	52570792.558160	11	395.2672	9.41763e-05	6.32854e-04
2024/05/11	00:35:41	--	ok	394.7800	51.365	0.058379	18.18	70.489	10.917	53254708.315640	11	395.2434	9.39161e-05	6.54999e-04
2024/05/11	00:35:48	ok	ok	395.0820	51.430	0.058391	18.19	70.463	10.924	50141793.243493	12	395.4968	9.38487e-05	6.27016e-04
2024/05/11	00:40:47	ok	ok	395.0260	51.422	0.058391	18.14	70.472	10.889	56141995.759638	12	395.4673	9.31037e-05	6.32604e-04
2024/05/11	00:45:47	ok	ok	395.0080	51.418	0.058391	18.05	70.457	10.831	55274786.007590	11	395.4440	9.36681e-05	6.61957e-04
2024/05/11	00:50:47	ok	ok	394.9940	51.410	0.058391	18.01	70.420	10.798	53013253.480738	11	395.4146	9.30827e-05	6.60707e-04
2024/05/11	00:55:47	ok	ok	394.9480	51.404	0.058391	17.92	70.484	10.753	57955270.723461	11	395.3895	9.44295e-05	6.48937e-04
2024/05/11	01:00:47	--	ok	395.2860	51.481	0.058391	18.76	68.768	11.024	55986522.810959	11	395.7237	9.34740e-05	6.40162e-04
2024/05/11	01:00:54	ok	ok	394.9720	51.406	0.058376	18.78	68.751	11.032	53069400.045485	11	395.4396	9.28702e-05	6.42160e-04
2024/05/11	01:05:53	ok	ok	395.1060	51.437	0.058376	19.14	68.516	11.234	54513878.177125	11	395.5978	9.21773e-05	6.56780e-04
2024/05/11	01:10:53	--	ok	395.2360	51.461	0.058376	19.40	68.374	11.381	54009211.860293	11	395.7117	9.31778e-05	6.53517e-04
2024/05/11	01:10:59	ok	ok	394.9380	51.380	0.058364	19.40	68.385	11.383	49910713.278267	12	395.4276	9.24365e-05	6.36957e-04
2024/05/11	01:15:59	ok	ok	395.0740	51.408	0.058364	19.55	68.325	11.476	51916758.195675	11	395.5387	9.25776e-05	6.63432e-04
2024/05/11	01:20:59	ok	ok	395.1520	51.421	0.058364	19.74	68.296	11.596	51279212.081302	12	395.6033	9.26580e-05	6.52915e-04
2024/05/11	01:25:59	--	ok	395.2040	51.434	0.058364	19.84	68.257	11.657	53811009.015989	12	395.6731	9.23431e-05	6.50950e-04
2024/05/11	01:26:06	ok	ok	394.9980	51.385	0.058353	19.84	68.237	11.653	49723091.408532	12	395.4618	9.23670e-05	6.28407e-04
2024/05/11	01:31:05	ok	ok	395.0480	51.392	0.058353	19.93	68.255	11.724	48531092.625315	12	395.5182	9.14897e-05	6.42267e-04
2024/05/11	01:36:05	ok	ok	395.1200	51.406	0.058353	20.01	68.219	11.769	53492664.565942	12	395.5641	9.21603e-05	6.45976e-04
2024/05/11	01:41:05	ok	ok	395.1560	51.417	0.058353	20.08	68.179	11.810	52632922.551528	12	395.5995	9.18846e-05	6.39343e-04
2024/05/11	01:46:05	--	ok	395.2080	51.432	0.058353	20.13	68.170	11.847	53557475.642932	12	395.6625	9.17347e-05	6.33933e-04
2024/05/11	01:46:12	ok	ok	394.9540	51.382	0.058342	20.16	68.156	11.865	52287317.587011	12	395.4260	9.26889e-05	6.46290e-04
2024/05/11	01:51:11	ok	ok	395.0140	51.382	0.058342	20.16	68.156	11.865	52624897.277613	12	395.4610	9.14678e-05	6.47851e-04
2024/05/11	01:56:11	ok	ok	395.0520	51.395	0.058342	20.22	68.156	11.904	52980466.002824	15	395.2724	9.98604e-05	8.48523e-04
2024/05/11	02:01:11	ok	ok	395.0900	51.398	0.058342	20.26	68.127	11.929	51499209.929566	12	395.5225	9.22811e-05	6.43642e-04
2024/05/11	02:06:11	ok	ok	395.1240	51.409	0.058342	20.28	68.106	11.934	53179152.315663	14	395.3123	1.01101e-04	9.42646e-04
2024/05/11	02:11:11	ok	ok	395.1680	51.419	0.058342	20.31	68.104	11.954	49358391.004264	12	395.6170	9.15191e-05	6.46425e-04
2024/05/11	02:16:11	ok	ok	395.1760	51.425	0.058342	20.36	68.115	11.996	51483882.458860	12	395.6305	9.26558e-05	6.45588e-04
2024/05/11	02:21:11	--	ok	395.2220	51.437	0.058342	20.36	68.086	11.990	53914935.890083	15	395.4032	1.00264e-04	9.19456e-04
2024/05/11	02:21:17	ok	ok	394.9460	51.372	0.05833	20.37	68.078	11.998	51487210.391573	14	395.2243	9.88754e-05	8.71792e-04
2024/05/11	02:26:17	ok	ok	394.9920	51.378	0.05833	20.37	68.087	12.000	49911466.035788	15	395.1814	1.00240e-04	9.10546e-04
2024/05/11	02:31:17	ok	ok	395.0380	51.387	0.05833	20.44	68.032	12.039	48667379.631407	11	395.4923	9.19243e-05	6.81490e-04
2024/05/11	02:36:17	ok	ok	395.0500	51.394	0.05833	20.42	68.087	12.030	52873542.201222	14	395.2588	1.00443e-04	9.05762e-04
2024/05/11	02:41:17	ok	ok	395.0700	51.397	0.05833	20.40	68.045	12.013	50216511.583292	15	395.2836	9.90060e-05	8.94567e-04
2024/05/11	02:46:17	ok	ok	395.0980	51.408	0.05833	20.46	68.017	12.047	50621170.148192	15	395.3184	9.98632e-05	9.04106e-04
2024/05/11	02:51:17	ok	ok	395.0900	51.407	0.05833	20.44	67.996	12.032	51094897.176417	14	395.3207	1.00279e-04	9.31181e-04
2024/05/11	02:56:17	ok	ok	395.1420	51.415	0.05833	20.44	68.014	12.036	48735366.324646	15	395.3752	9.83710e-05	8.80012e-04
2024/05/11	03:01:17	ok	ok	395.1480	51.419	0.05833	20.44	67.976	12.029	50622573.528031	12	395.5999	9.09994e-05	6.52999e-04
2024/05/11	03:06:17	ok	ok	395.1560	51.423	0.05833	20.46	67.968	12.039	50906819.105531	15	395.3872	9.93836e-05	9.07182e-04
2024/05/11	03:11:17	ok	ok	395.1780	51.430	0.05833	20.47	67.971	12.049	49927190.904554	15	395.4104	9.89695e-05	9.01796e-04
2024/05/11	03:16:17	ok	ok	395.1860	51.434	0.05833	20.46	67.959	12.037	51778308.422775	12	395.6507	9.17489e-05	6.56764e-04
2024/05/11	03:21:17	--	ok	395.2100	51.436	0.05833	20.50	67.939	12.064	52439703.335307	15	395.4563	9.85777e-05	8.83536e-04
2024/05/11	03:21:24	ok	ok	394.9720	51.381	0.058319	20.52	67.903	12.067	50187617.815101	13	395.3337	9.62511e-05	7.19054e-04
2024/05/11	03:26:23	ok	ok	394.9840	51.385	0.058319	20.49	67.945	12.054	51317954.911074	11	395.4528	9.19392e-05	6.62803e-04
2024/05/11	03:31:23	ok	ok	395.0100	51.385	0.058319	20.47	67.926	12.041	48544354.247943	15	395.2345	9.92594e-05	8.93681e-04
2024/05/11	03:36:23	ok	ok	395.0200	51.395	0.058319	20.46	67.950	12.036	49775898.807632	14	395.2562	9.94252e-05	9.09627e-04
2024/05/11	03:41:23	ok	ok	395.0180	51.392	0.058319	20.50	67.939	12.064	48826227.708408	11	395.4908	9.17412e-05	6.80993e-04
2024/05/11	03:46:23	ok	ok	395.0480	51.401	0.058319	20.47	67.932	12.042	48951259.957176	14	395.3134	9.86486e-05	9.04957e-04
2024/05/11	03:51:23	ok	ok	395.0620	51.401	0.058319	20.46	67.921	12.030	50079033.265997	12	395.4897	9.29348e-05	6.57271e-04
2024/05/11	03:56:23	ok	ok	395.0740	51.403	0.058319	20.46	67.912	12.029	48410752.037155	11	395.5159	9.29366e-05	6.68828e-04
2024/05/11	04:01:23	ok	ok	395.0540	51.408	0.058319	20.42	67.863	11.990	50946810.133670	15	395.3157	9.84676e-05	9.05588e-04
2024/05/11	04:06:23	ok	ok	395.0800	51.408	0.058319	20.43	67.836	11.995	47813229.312635	14	395.3388	9.88361e-05	8.01513e-04
2024/05/11	04:11:23	ok	ok	395.1080	51.410	0.058319	20.44	67.871	12.010	48589387.387562	11	395.5743	9.13345e-05	6.78956e-04
2024/05/11	04:16:23	ok	ok	395.0820	51.412	0.058319	20.43	67.829	11.994	49547508.161807	15	395.3654	9.83339e-05	8.89705e-04
2024/05/11	04:21:23	ok	ok	395.1040	51.413	0.058319	20.42	67.845	11.987	49961807.859011	14	395.4269	9.65565e-05	7.76370e-04
2024/05/11	04:26:23	ok	ok	395.1240	51.416	0.058319	20.39	67.829	11.964	49975166.332309	15	395.3892	9.83465e-05	7.83463e-04
2024/05/11	04:31:23	ok	ok	395.1360	51.418	0.058319	20.40	67.803	11.970	50787557.668420	12	395.5869	9.22972e-05	6.62460e-04
2024/05/11	04:36:23	ok	ok	395.1240	51.423	0.058319	20.39	67.790	11.957	47416443.321212	14	395.3797	9.89605e-05	8.12679e-04
2024/05/11	04:41:23	ok	ok	395.1620	51.426	0.058319	20.37	67.817	11.952	45969889.124035	12	395.6148	9.01992e-05	6.58350e-04
2024/05/11	04:46:23	ok	ok	395.1480	51.425	0.058319	20.36	67.794	11.939	47014528.126852	14	395.4741	9.65350e-05	7.75888e-04
2024/05/11	04:51:23	ok	ok	395.1540	51.429	0.058319	20.36	67.753	11.932	48829190.062589	14	395.3938	9.96628e-05	9.00884e-04
2024/05/11	04:56:23	ok	ok	395.1620	51.432	0.058319	20.37	67.758	11.942	47283876.489357	12	395.5372	9.47179e-05	7.98020e-04
2024/05/11	05:01:23	ok	ok	395.1820	51.432	0.058319	20.35	67.733	11.917	47956811.948089	15	395.4116	9.94432e-05	8.77589e-04
2024/05/11	05:06:23	ok	ok	395.1640	51.433	0.058319	20.36	67.765	11.934	49231444.745411	12	395.5921	9.36360e-05	6.95236e-04
2024/05/11	05:11:23	ok	ok	395.1920	51.442	0.058319	20.37	67.692	11.930	50011078.885851	13	395.5453	9.61607e-05	7.69711e-04
2024/05/11	05:16:23	ok	ok	395.1900	51.435	0.058319	20.32	67.716	11.896	50588526.034564	15	395.4009	1.00872e-04	8.99930e-04
2024/05/11	05:21:23	--	ok	395.2180	51.438	0.058319	20.32	67.707	11.894	47928168.140692	15	395.4222	1.00470e-04	8.99831e-04
2024/05/11	05:21:29	ok	ok	394.8980	51.371	0.058307	20.33	67.671	11.897	52302530.062831	13	395.3646	9.36284e-05	6.63829e-04
2024/05/11	05:26:29	ok	ok	394.9700	51.387	0.058307	20.33	67.662	11.895	52836894.034286	14	395.1881	1.00150e-04	9.33574e-04
2024/05/11	05:31:29	ok	ok	394.9940	51.380	0.058307	20.29	67.683	11.869	49282342.985326	15	395.1991	9.99872e-05	9.13706e-04
2024/05/11	05:36:29	ok	ok	395.0120	51.386	0.058307	20.31	67.666	11.878	49508301.382383	12	395.2901	9.69957e-05	9.93833e-04
2024/05/11	05:41:29	ok	ok	394.9960	51.389	0.058307	20.31	67.675	11.879	50713948.037700	14	395.2478	9.92410e-05	9.54911e-04
2024/05/11	05:46:29	ok	ok	395.0180	51.394	0.058307	20.33	67.662	11.895	50243005.229728	14	395.2546	1.00093e-04	9.28698e-04
2024/05/11	05:51:29	ok	ok	395.0260	51.395	0.058307	20.35	67.538	11.883	50180940.424141	14	395.2291	1.00921e-04	9.46486e-04
2024/05/11	05:56:29	ok	ok	395.0440	51.399	0.058307	20.32	67.591	11.874	49983080.096851	14	395.2771	9.96735e-05	9.58363e-04
2024/05/11	06:01:29	ok	ok	395.0400	51.398	0.058307	20.32	67.582	11.872	49398321.307357	14	395.2392	1.01358e-04	9.58240e-04
2024/05/11	06:06:29	ok	ok	395.0600	51.402	0.058307	20.31	67.568	11.860	48894669.626609	14	395.2616	1.01107e-04	9.43429e-04
2024/05/11	06:11:29	ok	ok	395.0820	51.406	0.058307	20.35	67.518	11.879	51696919.753623	14	395.3022	9.95210e-05	9.48213e-04
2024/05/11	06:16:29	ok	ok	395.0900	51.414	0.058307	20.33	67.468	11.861	52733933.694014	14	395.3140	1.00434e-04	9.61197e-04
2024/05/11	06:21:29	ok	ok	395.1120	51.415	0.058307	20.35	67.469	11.871	50131781.194609	14	395.3440	9.98201e-05	9.38689e-04
2024/05/11	06:26:29	ok	ok	395.1420	51.419	0.058307	20.35	67.431	11.864	49281119.754652	15	395.3367	9.91556e-05	9.11077e-04
2024/05/11	06:31:29	ok	ok	395.1320	51.425	0.058307	20.37	67.399	11.879	49659002.459206	15	395.3553	9.97569e-05	9.16933e-04
2024/05/11	06:36:29	ok	ok	395.1420	51.427	0.058307	20.36	67.405	11.871	50923583.270345	14	395.3650	1.00825e-04	9.24616e-04
2024/05/11	06:41:29	ok	ok	395.1560	51.429	0.058307	20.40	67.395	11.898	51381471.573111	14	395.3814	1.00072e-04	9.48830e-04
2024/05/11	06:46:29	ok	ok	395.1820	51.436	0.058307	20.43	67.381	11.914	50120816.405803	14	395.4120	9.98537e-05	9.58352e-04
2024/05/11	06:51:29	--	ok	395.2040	51.434	0.058307	20.42	67.369	11.903	50238118.573328	14	395.4595	9.84509e-05	9.48813e-04
2024/05/11	06:51:36	ok	ok	394.9480	51.378	0.058296	20.43	67.381	11.914	50078305.707649	14	395.2091	9.92748e-05	9.39458e-04
2024/05/11	06:56:35	ok	ok	394.9960	51.384	0.058296	20.44	67.344	11.917	48920222.935720	14	395.2354	9.94318e-05	9.34316e-04
2024/05/11	07:01:35	ok	ok	395.0160	51.387	0.058296	20.47	67.312	11.932	50867808.331008	14	395.2610	9.89298e-05	9.64453e-04
2024/05/11	07:06:35	ok	ok	395.0340	51.394	0.058296	20.49	67.285	11.936	52241973.000354	14	395.2399	1.00354e-04	9.56683e-04
2024/05/11	07:11:35	ok	ok	395.0660	51.397	0.058296	20.49	67.248	11.930	50215006.298567	15	395.2701	9.98514e-05	9.15685e-04
2024/05/11	07:16:35	ok	ok	395.0880	51.406	0.058296	20.53	67.236	11.957	51643404.487486	14	395.3047	9.94732e-05	9.49492e-04
2024/05/11	07:21:35	ok	ok	395.1020	51.410	0.058296	20.53	67.266	11.963	50894188.454460	13	395.3366	9.84622e-05	9.64857e-04
2024/05/11	07:26:35	ok	ok	395.1360	51.420	0.058296	20.56	67.211	11.973	51766860.806650	14	395.3227	1.00798e-04	9.57408e-04
2024/05/11	07:31:35	ok	ok	395.1560	51.424	0.058296	20.60	67.181	12.000	50831899.458795	14	395.3722	9.96152e-05	9.41201e-04
2024/05/11	07:36:35	ok	ok	395.1760	51.430	0.058296	20.66	67.143	12.032	52027512.646676	14	395.4282	9.84900e-05	9.38094e-04
2024/05/11	07:41:35	--	ok	395.2040	51.439	0.058296	20.66	67.184	12.039	52241099.080088	14	395.4341	9.87916e-05	9.19687e-04
2024/05/11	07:41:42	ok	ok	394.9520	51.376	0.058285	20.70	67.143	12.062	49834912.394895	14	395.1932	9.90140e-05	9.41756e-04
2024/05/11	07:46:41	ok	ok	394.9820	51.382	0.058285	20.70	67.121	12.058	50794524.780451	14	395.2284	9.87216e-05	9.46721e-04
2024/05/11	07:51:41	ok	ok	395.0000	51.387	0.058285	20.73	67.126	12.078	49377158.750229	14	395.2101	1.00256e-04	9.71402e-04
2024/05/11	07:56:41	ok	ok	395.0400	51.400	0.058285	20.80	67.131	12.129	50090003.288152	14	395.2549	9.99642e-05	9.49190e-04
2024/05/11	08:01:41	ok	ok	395.0740	51.407	0.058285	20.82	67.102	12.133	49985434.165587	14	395.2895	9.97916e-05	9.63872e-04
2024/05/11	08:06:41	ok	ok	395.1180	51.413	0.058285	20.87	67.074	12.168	50662961.649253	13	395.3423	9.90151e-05	9.57382e-04
2024/05/11	08:11:41	ok	ok	395.1400	51.418	0.058285	20.90	67.070	12.188	51445139.842298	14	395.3254	1.00049e-04	9.58494e-04
2024/05/11	08:16:41	ok	ok	395.1560	51.422	0.058285	20.94	67.098	12.222	51275502.983336	13	395.3864	9.91395e-05	9.75121e-04
2024/05/11	08:21:41	--	ok	395.2020	51.438	0.058285	20.96	67.051	12.224	50999304.232806	14	395.3997	9.98276e-05	9.65678e-04
2024/05/11	08:21:47	ok	ok	394.9820	51.383	0.058274	21.01	66.960	12.247	53228760.351801	14	395.2230	9.82702e-05	9.42204e-04
2024/05/11	08:26:47	ok	ok	395.0020	51.385	0.058274	21.03	66.992	12.263	51709050.530050	14	395.2070	9.98091e-05	9.56855e-04
2024/05/11	08:31:47	ok	ok	395.0320	51.390	0.058274	21.07	67.001	12.295	50341505.499789	14	395.2881	9.81389e-05	9.62158e-04
2024/05/11	08:36:47	ok	ok	395.0800	51.407	0.058274	21.16	66.966	12.351	49377744.872689	14	395.3033	9.86842e-05	9.61143e-04
2024/05/11	08:41:47	ok	ok	395.1140	51.410	0.058274	21.17	66.941	12.356	52262573.867075	13	395.3496	9.79946e-05	9.85682e-04
2024/05/11	08:46:47	ok	ok	395.1460	51.418	0.058274	21.23	66.952	12.399	49140734.398616	14	395.3953	9.76445e-05	9.58524e-04
2024/05/11	08:51:47	ok	ok	395.1880	51.429	0.058274	21.28	66.900	12.429	49185761.158360	14	395.4093	9.84326e-05	9.39340e-04
2024/05/11	08:56:47	--	ok	395.2440	51.439	0.058274	21.36	66.896	12.480	50088174.525282	14	395.4330	9.91896e-05	9.41288e-04
2024/05/11	08:56:54	ok	ok	394.9200	51.365	0.058261	21.38	66.920	12.504	49758885.162009	14	395.1810	9.83423e-05	9.44737e-04
2024/05/11	09:01:53	ok	ok	394.9860	51.384	0.058261	21.44	66.932	12.549	51205697.446827	14	395.2114	9.87971e-05	9.54098e-04
2024/05/11	09:06:53	ok	ok	395.0240	51.390	0.058261	21.48	66.828	12.559	52205209.662771	13	395.2226	9.89108e-05	9.73363e-04
2024/05/11	09:11:53	ok	ok	395.0620	51.405	0.058261	21.52	66.836	12.591	50964062.003256	14	395.3026	9.81261e-05	9.46662e-04
2024/05/11	09:16:53	ok	ok	395.1120	51.414	0.058261	21.60	66.831	12.645	49541717.234031	14	395.3392	9.76540e-05	9.21982e-04
2024/05/11	09:21:53	ok	ok	395.1660	51.419	0.058261	21.65	66.833	12.686	47940264.005637	15	395.3990	9.75684e-05	9.10755e-04
2024/05/11	09:26:53	ok	ok	395.1920	51.428	0.058261	21.71	66.801	12.721	51365403.734089	15	395.4293	9.78052e-05	9.16383e-04
2024/05/11	09:31:53	--	ok	395.2260	51.438	0.058261	21.75	66.781	12.749	48676612.205869	13	395.4425	9.75741e-05	9.84166e-04
2024/05/11	09:32:00	ok	ok	394.9440	51.374	0.058248	21.77	66.824	12.767	50316913.273534	13	395.1405	9.93536e-05	9.71430e-04
2024/05/11	09:36:59	ok	ok	395.0120	51.389	0.058248	21.85	66.769	12.819	52579879.100018	13	395.1980	9.91857e-05	9.69254e-04
2024/05/11	09:41:59	ok	ok	395.0980	51.401	0.058248	21.92	66.709	12.859	49337977.562695	15	395.2705	9.79196e-05	9.04054e-04
2024/05/11	09:46:59	ok	ok	395.1280	51.414	0.058248	22.02	66.722	12.935	52345198.657231	13	395.3252	9.87468e-05	9.79421e-04
2024/05/11	09:51:59	ok	ok	395.1800	51.426	0.058248	22.09	66.726	12.991	50635108.189189	14	395.4139	9.69883e-05	9.49178e-04
2024/05/11	09:56:59	ok	ok	395.1140	51.406	0.058248	21.95	67.189	12.973	51137599.934275	13	395.3410	9.72586e-05	9.52696e-04
2024/05/11	10:01:59	ok	ok	394.8760	51.355	0.058248	21.31	68.379	12.726	48753385.746463	12	395.0948	9.84976e-05	1.02289e-03
2024/05/11	10:06:59	--	ok	394.7740	51.340	0.058248	21.00	68.566	12.532	47809428.677313	15	394.9793	9.82784e-05	9.10918e-04
2024/05/11	10:07:06	ok	ok	395.0180	51.398	0.05826	20.98	68.544	12.516	50880318.687839	14	395.2284	9.91253e-05	9.68731e-04
2024/05/11	10:12:05	ok	ok	394.8980	51.382	0.05826	20.79	68.621	12.387	49712782.334081	13	395.1324	9.90704e-05	9.84524e-04
2024/05/11	10:17:05	ok	ok	394.8500	51.371	0.05826	20.67	68.635	12.309	50476232.506053	14	395.0522	9.93865e-05	9.54393e-04
2024/05/11	10:22:05	ok	ok	394.8060	51.363	0.05826	20.54	68.685	12.225	48195618.114779	14	395.0246	9.86892e-05	9.39638e-04
2024/05/11	10:27:05	--	ok	394.7620	51.356	0.05826	20.46	68.708	12.170	48234453.950948	14	394.9943	9.90840e-05	9.41419e-04
2024/05/11	10:27:12	ok	ok	395.0680	51.427	0.058273	20.46	68.669	12.163	46189010.849265	15	395.2748	9.92505e-05	9.02785e-04
2024/05/11	10:32:11	ok	ok	395.0260	51.417	0.058273	20.42	68.699	12.138	49160034.134492	13	395.2270	9.91497e-05	9.75862e-04
2024/05/11	10:37:11	ok	ok	394.9880	51.413	0.058273	20.37	68.681	12.105	52661119.068619	15	395.1732	9.99123e-05	9.25437e-04
2024/05/11	10:42:11	ok	ok	394.9760	51.409	0.058273	20.36	68.658	12.091	51576195.958677	14	395.1634	1.00515e-04	9.50165e-04
2024/05/11	10:47:11	ok	ok	394.9580	51.409	0.058273	20.36	68.658	12.091	50456452.935030	15	395.1551	1.00345e-04	9.32049e-04
2024/05/11	10:52:11	ok	ok	394.9780	51.409	0.058273	20.35	68.605	12.070	50521792.999221	14	395.1995	9.85349e-05	9.41458e-04
2024/05/11	10:57:11	ok	ok	394.9800	51.406	0.058273	20.36	68.571	12.076	49984444.806340	13	395.1813	9.96551e-05	9.84298e-04
2024/05/11	11:02:11	ok	ok	394.9840	51.409	0.058273	20.37	68.582	12.087	49049410.503667	14	395.1721	1.00196e-04	9.54879e-04
2024/05/11	11:07:11	ok	ok	395.0020	51.412	0.058273	20.40	68.562	12.104	50139379.191016	15	395.1884	9.91846e-05	9.16282e-04
2024/05/11	11:12:11	ok	ok	395.0140	51.412	0.058273	20.44	68.550	12.130	49185158.437395	14	395.2256	9.80817e-05	9.51726e-04
2024/05/11	11:17:11	ok	ok	395.0380	51.421	0.058273	20.50	68.544	12.171	49553466.905070	14	395.2322	9.95357e-05	9.63374e-04
2024/05/11	11:22:11	ok	ok	395.0780	51.427	0.058273	20.56	68.504	12.204	48395232.384130	15	395.2395	9.87866e-05	9.15485e-04
2024/05/11	11:27:11	ok	ok	395.0840	51.432	0.058273	20.60	68.495	12.234	47871042.050643	14	395.2932	9.85494e-05	9.51074e-04
2024/05/11	11:32:11	ok	ok	395.1180	51.437	0.058273	20.67	68.479	12.281	48818517.479078	13	395.3235	9.89431e-05	9.66255e-04
2024/05/11	11:37:11	ok	ok	395.1480	51.443	0.058273	20.76	68.486	12.343	48627457.046078	14	395.3239	9.94660e-05	9.54387e-04
2024/05/11	11:42:11	ok	ok	395.1920	51.454	0.058273	20.83	68.463	12.389	46449461.761983	15	395.4096	9.67827e-05	9.21656e-04
2024/05/11	11:47:11	--	ok	395.2180	51.459	0.058273	20.90	68.470	12.443	49222321.819641	13	395.4626	9.68301e-05	9.58415e-04
2024/05/11	11:47:18	ok	ok	394.9300	51.403	0.058262	20.87	68.463	12.420	44462367.495779	15	395.1500	1.00166e-04	9.34604e-04
2024/05/11	11:52:17	ok	ok	395.0020	51.414	0.058262	21.00	68.461	12.512	43460141.169857	15	395.1935	1.00307e-04	9.39011e-04
2024/05/11	11:57:17	ok	ok	395.0280	51.425	0.058262	21.07	68.493	12.569	42648030.864591	13	395.2813	9.87830e-05	9.72699e-04
2024/05/11	12:02:17	ok	ok	395.0680	51.435	0.058262	21.13	68.447	12.603	45408484.708612	13	395.3114	9.88335e-05	9.84270e-04
2024/05/11	12:07:17	ok	ok	395.1060	51.443	0.058262	21.24	68.461	12.690	44173859.914742	15	395.3384	9.94906e-05	9.22234e-04
2024/05/11	12:12:17	ok	ok	395.1680	51.453	0.058262	21.33	68.458	12.750	43936964.778768	13	395.3929	9.89595e-05	9.80280e-04
2024/05/11	12:17:17	--	ok	395.2080	51.464	0.058262	21.38	68.470	12.794	41831448.195595	14	395.4124	9.92746e-05	9.62524e-04
2024/05/11	12:17:24	ok	ok	394.9600	51.407	0.058251	21.38	68.470	12.794	42690406.298499	15	395.1524	1.00065e-04	9.42063e-04
2024/05/11	12:22:23	ok	ok	395.0500	51.417	0.058251	21.48	68.490	12.871	44587899.148447	13	395.2400	9.82276e-05	9.85221e-04
2024/05/11	12:27:23	ok	ok	395.0880	51.428	0.058251	21.57	68.518	12.940	42577618.021064	14	395.2864	9.88071e-05	9.52227e-04
2024/05/11	12:32:23	ok	ok	395.1440	51.437	0.058251	21.67	68.548	13.022	43683443.740416	14	395.3212	9.72903e-05	9.43493e-04
2024/05/11	12:37:23	ok	ok	395.1660	51.445	0.058251	21.75	68.566	13.089	43768587.143080	15	395.3686	9.87679e-05	9.42755e-04
2024/05/11	12:42:23	--	ok	395.2020	51.455	0.058251	21.80	68.585	13.125	44198211.672251	13	395.4236	9.83013e-05	9.88911e-04
2024/05/11	12:42:29	ok	ok	394.9480	51.399	0.05824	21.81	68.595	13.137	43933074.213594	11	395.2831	9.50855e-05	8.33140e-04
2024/05/11	12:47:29	ok	ok	395.0260	51.414	0.05824	21.89	68.614	13.206	46040496.670939	15	395.2296	9.82785e-05	9.19898e-04
2024/05/11	12:52:29	ok	ok	395.0640	51.425	0.05824	21.98	68.632	13.272	44207715.563929	14	395.2589	9.91762e-05	9.52486e-04
2024/05/11	12:57:29	ok	ok	395.0840	51.434	0.05824	22.05	68.687	13.338	44551884.330298	13	395.2975	9.88565e-05	9.55347e-04
2024/05/11	13:02:29	ok	ok	395.1460	51.444	0.05824	22.12	68.659	13.388	46226868.769997	13	395.3116	9.95453e-05	9.96599e-04
2024/05/11	13:07:29	ok	ok	395.1960	51.452	0.05824	22.21	68.699	13.462	42120078.695284	13	395.4087	9.71659e-05	9.77289e-04
2024/05/11	13:12:29	--	ok	395.2220	51.461	0.05824	22.26	68.731	13.512	46564933.134085	12	395.4209	9.81879e-05	1.03728e-03
2024/05/11	13:12:36	ok	ok	394.9000	51.397	0.058227	22.28	68.760	13.528	41244629.100921	10	395.3885	9.10541e-05	7.07699e-04
2024/05/11	13:17:35	ok	ok	395.0320	51.413	0.058227	22.36	68.740	13.591	42421530.648001	14	395.2154	9.78553e-05	9.55095e-04
2024/05/11	13:22:35	ok	ok	395.0540	51.424	0.058227	22.43	68.795	13.658	41833850.987908	12	395.2666	9.73879e-05	1.01588e-03
2024/05/11	13:27:35	ok	ok	395.0660	51.432	0.058227	22.47	68.832	13.696	41387862.249816	11	395.4714	9.27718e-05	7.28200e-04
2024/05/11	13:32:35	ok	ok	395.1160	51.445	0.058227	22.53	68.855	13.747	43000722.037423	14	395.3316	9.88610e-05	9.40297e-04
2024/05/11	13:37:35	ok	ok	395.1480	51.452	0.058227	22.60	68.898	13.813	40332404.774172	14	395.3594	9.90780e-05	9.68902e-04
2024/05/11	13:42:35	--	ok	395.2100	51.460	0.058227	22.69	68.887	13.878	41849852.169131	11	395.6385	9.08486e-05	7.00326e-04
2024/05/11	13:42:42	ok	ok	394.9140	51.398	0.058216	22.69	68.907	13.882	42630333.012437	11	395.3507	9.23971e-05	6.92849e-04
2024/05/11	13:47:41	ok	ok	394.9860	51.414	0.058216	22.75	68.957	13.937	43335555.924199	14	395.2145	9.79745e-05	9.44253e-04
2024/05/11	13:52:41	ok	ok	395.0180	51.420	0.058216	22.80	68.969	13.984	41948414.845442	14	395.2070	9.91165e-05	9.35353e-04
2024/05/11	13:57:41	ok	ok	395.0320	51.430	0.058216	22.87	69.012	14.051	45702538.826879	12	395.4711	9.18041e-05	6.54454e-04
2024/05/11	14:02:41	ok	ok	395.0800	51.437	0.058216	22.91	69.061	14.093	42900548.510829	11	395.4707	9.28150e-05	7.26640e-04
2024/05/11	14:07:41	ok	ok	395.0940	51.443	0.058216	23.00	69.099	14.170	46774310.666785	13	395.3386	9.75867e-05	9.84668e-04
2024/05/11	14:12:41	ok	ok	395.1400	51.454	0.058216	23.04	69.116	14.208	45763965.167081	11	395.5183	9.22346e-05	6.91681e-04
2024/05/11	14:17:41	ok	ok	395.1700	51.459	0.058216	23.11	69.140	14.272	42307260.773388	11	395.5473	9.28574e-05	7.04077e-04
2024/05/11	14:22:41	--	ok	395.2040	51.468	0.058216	23.19	69.117	14.326	49039022.985712	12	395.3660	9.92531e-05	9.79574e-04
2024/05/11	14:22:48	ok	ok	394.9780	51.418	0.058204	23.17	69.125	14.316	48833973.519471	10	395.4466	9.07505e-05	7.53835e-04
2024/05/11	14:27:47	ok	ok	395.0180	51.427	0.058204	23.19	69.145	14.331	49576159.957204	12	395.4456	9.19981e-05	6.78589e-04
2024/05/11	14:32:47	ok	ok	395.0560	51.431	0.058204	23.23	69.166	14.371	48272934.000821	14	395.2768	9.81061e-05	9.61239e-04
2024/05/11	14:37:47	ok	ok	395.0640	51.435	0.058204	23.24	69.236	14.396	49944770.689871	14	395.2986	9.80191e-05	9.56666e-04
2024/05/11	14:42:47	ok	ok	395.0780	51.447	0.058204	23.29	69.255	14.435	45431417.595421	13	395.3312	9.73855e-05	9.30963e-04
2024/05/11	14:47:47	ok	ok	395.1240	51.455	0.058204	23.36	69.299	14.502	47439195.875422	13	395.2522	9.92760e-05	1.04520e-03
2024/05/11	14:52:47	ok	ok	395.1460	51.461	0.058204	23.40	69.397	14.557	45591445.402383	14	395.3713	9.87122e-05	9.44393e-04
2024/05/11	14:57:47	ok	ok	395.1700	51.466	0.058204	23.43	69.392	14.581	47745753.437480	14	395.4077	9.85629e-05	9.49281e-04
2024/05/11	15:02:47	--	ok	395.2040	51.472	0.058204	23.48	69.415	14.632	47564621.215031	8	395.7713	8.71550e-05	6.92031e-04
2024/05/11	15:02:54	ok	ok	394.9900	51.421	0.058193	23.48	69.465	14.643	51970248.469934	12	395.2273	9.61083e-05	8.83834e-04
2024/05/11	15:07:53	ok	ok	395.0340	51.433	0.058193	23.53	69.473	14.680	48513730.267128	14	395.1324	1.01000e-04	1.05545e-03
2024/05/11	15:12:53	ok	ok	395.0460	51.438	0.058193	23.54	69.496	14.696	48434936.760277	15	395.2798	9.77219e-05	9.20477e-04
2024/05/11	15:17:53	ok	ok	395.0640	51.442	0.058193	23.57	69.520	14.728	48891977.329645	13	395.3072	9.68857e-05	9.83640e-04
2024/05/11	15:22:53	ok	ok	395.0900	51.446	0.058193	23.61	69.589	14.776	44569033.843315	14	395.2219	9.99425e-05	1.00883e-03
2024/05/11	15:27:53	ok	ok	395.0980	51.451	0.058193	23.64	69.653	14.815	44046074.181474	13	395.2866	1.00028e-04	9.63550e-04
2024/05/11	15:32:53	ok	ok	395.1260	51.458	0.058193	23.63	69.651	14.803	48713365.052444	13	395.3386	9.90727e-05	9.72400e-04
2024/05/11	15:37:53	ok	ok	395.1440	51.466	0.058193	23.68	69.671	14.854	48062306.649099	14	395.2789	9.95955e-05	9.92297e-04
2024/05/11	15:42:53	ok	ok	395.1580	51.472	0.058193	23.71	69.717	14.887	47169856.708668	12	395.2859	9.91961e-05	1.08266e-03
2024/05/11	15:47:53	ok	ok	395.1660	51.476	0.058193	23.71	69.747	14.893	47447412.141974	15	395.3094	1.00034e-04	9.84667e-04
2024/05/11	15:52:53	ok	ok	395.1900	51.476	0.058193	23.73	69.781	14.914	47360359.083734	13	395.3385	9.90734e-05	1.02077e-03
2024/05/11	15:57:53	--	ok	395.2180	51.482	0.058193	23.75	69.807	14.942	47457427.054725	11	395.6877	9.00705e-05	6.79432e-04
2024/05/11	15:58:00	ok	ok	394.9720	51.425	0.058181	23.75	69.825	14.946	50577265.598151	13	395.2579	9.61639e-05	9.86031e-04
2024/05/11	16:02:59	ok	ok	395.0140	51.434	0.058181	23.75	69.845	14.950	49525578.945004	13	395.2252	9.72445e-05	9.94393e-04
2024/05/11	16:07:59	ok	ok	395.0280	51.438	0.058181	23.75	69.863	14.954	49939247.755016	13	395.2521	9.78771e-05	9.94795e-04
2024/05/11	16:12:59	ok	ok	395.0320	51.443	0.058181	23.78	69.900	14.987	49223454.193477	13	395.2808	9.73833e-05	9.93932e-04
2024/05/11	16:17:59	ok	ok	395.0540	51.447	0.058181	23.78	69.931	14.994	47277778.335620	13	395.3176	9.69282e-05	9.84263e-04
2024/05/11	16:22:59	ok	ok	395.0540	51.450	0.058181	23.80	69.941	15.007	46895249.344802	13	395.2972	9.77474e-05	1.00162e-03
2024/05/11	16:27:59	ok	ok	395.0660	51.453	0.058181	23.81	69.955	15.022	47427725.797927	13	395.2006	9.97590e-05	1.04285e-03
2024/05/11	16:32:59	ok	ok	395.0820	51.456	0.058181	23.80	69.963	15.012	48071690.702476	14	395.2151	9.96919e-05	1.01001e-03
2024/05/11	16:37:59	ok	ok	395.1100	51.461	0.058181	23.83	70.018	15.049	49547875.659486	14	395.2552	9.96242e-05	1.02765e-03
2024/05/11	16:42:59	ok	ok	395.1200	51.463	0.058181	23.80	70.022	15.025	48960783.793065	14	395.2406	1.00338e-04	1.01981e-03
2024/05/11	16:47:59	ok	ok	395.1220	51.470	0.058181	23.83	70.027	15.051	51358980.203293	12	395.3815	9.71893e-05	1.01397e-03
2024/05/11	16:52:59	ok	ok	395.1280	51.469	0.058181	23.83	70.077	15.062	48032188.202033	14	395.3167	9.81952e-05	1.01486e-03
2024/05/11	16:57:59	ok	ok	395.1520	51.472	0.058181	23.81	70.072	15.047	47451827.888902	11	395.6568	8.99714e-05	6.32267e-04
2024/05/11	17:02:59	ok	ok	395.1620	51.475	0.058181	23.81	70.105	15.054	47771288.538588	13	395.4205	9.76036e-05	9.87127e-04
2024/05/11	17:07:59	ok	ok	395.1740	51.478	0.058181	23.80	70.129	15.048	47008236.501030	13	395.3130	9.89875e-05	1.01938e-03
2024/05/11	17:12:59	ok	ok	395.1820	51.481	0.058181	23.80	70.147	15.052	48067904.661323	13	395.4311	9.75935e-05	9.89109e-04
2024/05/11	17:17:59	ok	ok	395.1840	51.481	0.058181	23.78	70.156	15.042	47641998.784526	13	395.4352	9.79011e-05	9.75394e-04
2024/05/11	17:22:59	ok	ok	395.1980	51.488	0.058181	23.78	70.166	15.044	47887488.307025	13	395.3326	9.98970e-05	1.05986e-03
2024/05/11	17:27:59	ok	ok	395.1740	51.485	0.058181	23.75	70.188	15.024	49069194.255988	14	395.4787	9.66162e-05	9.69986e-04
2024/05/11	17:32:59	ok	ok	395.1940	51.485	0.058181	23.73	70.253	15.015	51608082.581623	13	395.4196	9.80033e-05	9.63119e-04
2024/05/11	17:37:59	ok	ok	395.1840	51.486	0.058181	23.71	70.288	15.009	47641056.951971	15	395.3729	9.91621e-05	9.88592e-04
2024/05/11	17:42:59	ok	ok	395.1860	51.487	0.058181	23.70	70.297	14.999	51196660.532625	13	395.4639	9.71482e-05	9.77051e-04
2024/05/11	17:47:59	ok	ok	395.1880	51.490	0.058181	23.65	70.317	14.967	48939807.021176	13	395.3956	9.91173e-05	9.42971e-04
2024/05/11	17:52:59	ok	ok	395.1800	51.487	0.058181	23.65	70.356	14.976	49686899.467888	12	395.4129	9.82883e-05	9.95476e-04
2024/05/11	17:57:59	ok	ok	395.1700	51.489	0.058181	23.64	70.372	14.967	51265618.244758	10	395.6880	8.98017e-05	7.24292e-04
2024/05/11	18:02:59	ok	ok	395.1800	51.484	0.058181	23.58	70.388	14.923	50303856.232804	11	395.4068	9.82106e-05	1.02932e-03
2024/05/11	18:07:59	ok	ok	395.1660	51.488	0.058181	23.58	70.430	14.932	50614259.305463	13	395.4441	9.75178e-05	9.88890e-04
2024/05/11	18:12:59	ok	ok	395.1740	51.484	0.058181	23.53	70.439	14.884	50575649.846065	13	395.4495	9.74346e-05	9.84050e-04
2024/05/11	18:17:59	ok	ok	395.1680	51.487	0.058181	23.48	70.448	14.850	52842697.076362	10	395.6548	9.06866e-05	7.34870e-04
2024/05/11	18:22:59	ok	ok	395.1520	51.486	0.058181	23.44	70.489	14.823	52088475.016424	12	395.3561	9.92500e-05	9.73323e-04
2024/05/11	18:27:59	ok	ok	395.1420	51.482	0.058181	23.40	70.527	14.795	51720853.253389	13	395.3749	9.86919e-05	9.19233e-04
2024/05/11	18:32:59	ok	ok	395.1420	51.482	0.058181	23.36	70.527	14.759	51225149.910506	13	395.4066	9.79575e-05	9.94776e-04
2024/05/11	18:37:59	ok	ok	395.1460	51.476	0.058181	23.30	70.576	14.722	54283486.956820	10	395.5969	9.12122e-05	7.13527e-04
2024/05/11	18:42:59	ok	ok	395.1300	51.476	0.058181	23.27	70.619	14.708	50804464.636377	11	395.5556	9.20422e-05	6.90220e-04
2024/05/11	18:47:59	ok	ok	395.1260	51.474	0.058181	23.24	70.573	14.674	51698028.745829	11	395.5922	9.00159e-05	6.60855e-04
2024/05/11	18:52:59	ok	ok	395.0800	51.469	0.058181	23.17	70.617	14.625	50998672.874864	11	395.3106	9.87991e-05	1.01740e-03
2024/05/11	18:57:59	ok	ok	395.0980	51.467	0.058181	23.13	70.665	14.599	53474204.134088	14	395.3199	9.89540e-05	9.36063e-04
2024/05/11	19:02:59	ok	ok	395.0840	51.464	0.058181	23.09	70.668	14.565	51396343.276280	11	395.2949	9.79686e-05	1.01549e-03
2024/05/11	19:07:59	ok	ok	395.0560	51.460	0.058181	22.99	70.655	14.478	52789633.197159	10	395.5437	9.06968e-05	7.46157e-04
2024/05/11	19:12:59	ok	ok	395.0500	51.457	0.058181	22.94	70.686	14.449	52238417.177734	11	395.5250	8.95899e-05	6.98828e-04
2024/05/11	19:17:59	ok	ok	395.0220	51.454	0.058181	22.89	70.704	14.406	52729634.937955	12	395.2131	9.95880e-05	9.82151e-04
2024/05/11	19:22:59	ok	ok	394.9940	51.450	0.058181	22.83	70.732	14.366	54192048.406941	11	395.4974	9.07501e-05	7.09197e-04
2024/05/11	19:27:59	ok	ok	394.9740	51.445	0.058181	22.76	70.764	14.313	54977398.948710	13	395.2017	9.87956e-05	9.87401e-04
2024/05/11	19:32:59	ok	ok	394.9620	51.443	0.058181	22.69	70.759	14.256	53048890.616900	13	395.1918	9.88445e-05	9.73935e-04
2024/05/11	19:37:59	ok	ok	394.9400	51.435	0.058181	22.60	70.809	14.196	54571210.031875	9	395.3971	9.10119e-05	7.57837e-04
2024/05/11	19:42:59	ok	ok	394.9100	51.427	0.058181	22.55	70.806	14.148	52778014.518578	10	395.4121	9.05628e-05	7.39586e-04
2024/05/11	19:47:59	ok	ok	394.8900	51.425	0.058181	22.49	70.843	14.110	53584533.102245	12	395.1473	9.80617e-05	1.04356e-03
2024/05/11	19:52:59	ok	ok	394.8680	51.422	0.058181	22.39	70.852	14.032	53006685.106048	14	395.1017	9.91532e-05	9.61720e-04
2024/05/11	19:57:59	ok	ok	394.8540	51.412	0.058181	22.35	70.852	13.997	51938878.631666	14	395.0789	9.83930e-05	9.67925e-04
2024/05/11	20:02:59	ok	ok	394.8180	51.408	0.058181	22.25	70.898	13.927	55114521.705331	12	395.0786	9.79238e-05	1.04344e-03
2024/05/11	20:07:59	--	ok	394.7900	51.401	0.058181	22.19	70.860	13.875	56026155.322170	10	395.2836	9.08883e-05	7.11495e-04
2024/05/11	20:08:06	ok	ok	395.0760	51.459	0.058192	22.21	70.901	13.894	56513577.127449	12	395.4925	9.28463e-05	6.81874e-04
2024/05/11	20:13:05	ok	ok	395.0320	51.450	0.058192	22.12	70.892	13.824	55765341.026938	14	395.2398	9.92488e-05	9.53814e-04
2024/05/11	20:18:05	ok	ok	395.0080	51.447	0.058192	22.06	70.898	13.778	53699244.205763	14	395.1902	9.93634e-05	9.68936e-04
2024/05/11	20:23:05	ok	ok	394.9780	51.439	0.058192	21.98	70.910	13.713	54545060.174251	14	395.1766	9.95257e-05	9.95631e-04
2024/05/11	20:28:05	ok	ok	394.9500	51.429	0.058192	21.89	70.883	13.643	53409140.211476	13	395.1611	9.88005e-05	1.00603e-03
2024/05/11	20:33:05	ok	ok	394.9300	51.426	0.058192	21.82	70.915	13.592	53082042.792897	14	395.1602	9.78520e-05	9.37514e-04
2024/05/11	20:38:05	ok	ok	394.8920	51.418	0.058192	21.74	70.965	13.537	54564367.439626	14	395.1138	9.85536e-05	9.44105e-04
2024/05/11	20:43:05	ok	ok	394.8700	51.413	0.058192	21.67	70.930	13.474	56026385.663075	14	395.1057	9.85441e-05	9.83618e-04
2024/05/11	20:48:05	ok	ok	394.8560	51.405	0.058192	21.58	70.942	13.410	54740757.900549	13	395.0409	9.91573e-05	9.88492e-04
2024/05/11	20:53:05	ok	ok	394.8200	51.396	0.058192	21.51	70.965	13.359	55460811.378631	13	395.0426	9.86689e-05	9.77900e-04
2024/05/11	20:58:05	ok	ok	394.8100	51.392	0.058192	21.44	70.948	13.302	55778817.350179	13	395.0639	9.69832e-05	9.63060e-04
2024/05/11	21:03:05	--	ok	394.7720	51.387	0.058192	21.37	70.903	13.238	56410289.715829	14	394.9608	9.99289e-05	9.28274e-04
2024/05/11	21:03:12	ok	ok	395.0380	51.449	0.058204	21.36	70.921	13.231	55086772.226594	15	395.2651	9.84196e-05	9.05068e-04
2024/05/11	21:08:11	ok	ok	394.9920	51.440	0.058204	21.30	70.938	13.192	57450972.950438	15	395.1970	9.92018e-05	9.39429e-04
2024/05/11	21:13:11	ok	ok	394.9520	51.432	0.058204	21.24	70.956	13.152	54509915.923490	15	395.1616	9.90922e-05	9.15319e-04
2024/05/11	21:18:11	ok	ok	394.9340	51.429	0.058204	21.14	70.924	13.069	54832475.423518	14	395.1251	1.00014e-04	9.44111e-04
2024/05/11	21:23:11	ok	ok	394.9000	51.421	0.058204	21.07	70.919	13.014	57055236.900369	15	395.1381	9.75173e-05	9.21170e-04
2024/05/11	21:28:11	ok	ok	394.8640	51.410	0.058204	20.98	70.919	12.950	55323103.851715	14	395.0803	9.93228e-05	9.57949e-04
2024/05/11	21:33:11	ok	ok	394.8440	51.404	0.058204	20.93	70.956	12.914	54169745.866947	14	395.0436	9.97307e-05	9.46327e-04
2024/05/11	21:38:11	ok	ok	394.8120	51.398	0.058204	20.84	70.938	12.847	56786928.853389	14	395.0233	9.87570e-05	9.56913e-04
2024/05/11	21:43:11	--	ok	394.7940	51.390	0.058204	20.76	70.919	12.782	54756455.291442	14	394.9930	9.99380e-05	9.83989e-04
2024/05/11	21:43:18	ok	ok	394.9760	51.448	0.058215	20.77	70.912	12.791	57765111.909230	15	395.2231	9.98934e-05	9.13937e-04
2024/05/11	21:48:17	ok	ok	394.9540	51.439	0.058215	20.67	70.910	12.717	53650943.804648	15	395.1658	1.00081e-04	8.93001e-04
2024/05/11	21:53:17	ok	ok	394.9080	51.429	0.058215	20.64	70.915	12.696	56093906.701423	15	395.1540	9.91468e-05	9.04466e-04
2024/05/11	21:58:17	ok	ok	394.8600	51.422	0.058215	20.56	70.896	12.630	55740151.422331	14	395.1042	1.00829e-04	9.64547e-04
2024/05/11	22:03:17	ok	ok	394.8400	51.414	0.058215	20.49	70.889	12.576	57146257.687951	15	395.0683	1.00435e-04	9.21244e-04
2024/05/11	22:08:17	ok	ok	394.8160	51.407	0.058215	20.42	70.892	12.525	55124513.678538	15	395.0530	9.99597e-05	9.24590e-04
2024/05/11	22:13:17	--	ok	394.7860	51.400	0.058215	20.33	70.903	12.465	55275619.281052	14	395.0403	9.97824e-05	9.46503e-04
2024/05/11	22:13:24	ok	ok	395.0600	51.465	0.058227	20.35	70.878	12.471	54382725.312898	13	395.4747	9.39916e-05	6.66352e-04
2024/05/11	22:18:23	ok	ok	395.0080	51.452	0.058227	20.26	70.901	12.414	52905148.856984	15	395.2276	1.00294e-04	9.20556e-04
2024/05/11	22:23:23	ok	ok	394.9660	51.444	0.058227	20.18	70.875	12.348	52852591.212791	14	395.2224	9.95988e-05	9.21459e-04
2024/05/11	22:28:23	ok	ok	394.9300	51.439	0.058227	20.16	70.843	12.333	53685600.137176	15	395.1780	1.00141e-04	9.19489e-04
2024/05/11	22:33:23	ok	ok	394.9140	51.431	0.058227	20.07	70.825	12.259	54412782.633200	14	395.1503	1.00604e-04	9.43893e-04
2024/05/11	22:38:23	ok	ok	394.8700	51.425	0.058227	19.99	70.852	12.212	52419387.492003	14	395.1171	1.00750e-04	9.63077e-04
2024/05/11	22:43:23	ok	ok	394.8600	51.419	0.058227	19.92	70.842	12.159	54300585.448384	15	395.0769	1.01027e-04	9.36557e-04
2024/05/11	22:48:23	ok	ok	394.8200	51.412	0.058227	19.85	70.866	12.112	53293869.056521	14	395.0656	1.00693e-04	9.44347e-04
2024/05/11	22:53:23	--	ok	394.7980	51.402	0.058227	19.78	70.823	12.055	55567314.233698	14	395.0475	1.00821e-04	9.24987e-04
2024/05/11	22:53:30	ok	ok	395.0240	51.460	0.058238	19.77	70.802	12.042	54652854.724449	14	395.3868	9.71602e-05	7.39395e-04
2024/05/11	22:58:29	ok	ok	394.9780	51.451	0.058238	19.72	70.823	12.016	51304727.922130	15	395.2184	1.01347e-04	9.08861e-04
2024/05/11	23:03:29	ok	ok	394.9460	51.441	0.058238	19.67	70.832	11.978	53002744.391672	14	395.2032	1.00789e-04	9.04955e-04
2024/05/11	23:08:29	ok	ok	394.9320	51.436	0.058238	19.60	70.782	11.919	51669409.185456	15	395.1717	1.00097e-04	9.02715e-04
2024/05/11	23:13:29	ok	ok	394.9160	51.428	0.058238	19.54	70.809	11.884	51077500.503737	15	395.1460	1.01267e-04	9.05188e-04
2024/05/11	23:18:29	ok	ok	394.8680	51.420	0.058238	19.47	70.768	11.829	51975892.319716	14	395.1266	1.00979e-04	9.19568e-04
2024/05/11	23:23:29	ok	ok	394.8540	51.418	0.058238	19.41	70.777	11.790	52191578.703576	15	395.1111	1.00274e-04	8.77663e-04
2024/05/11	23:28:29	ok	ok	394.8420	51.411	0.058238	19.33	70.761	11.730	52202783.685299	14	395.1095	9.82291e-05	9.10950e-04
2024/05/11	23:33:29	--	ok	394.7860	51.403	0.058238	19.30	70.774	11.712	51456136.942842	14	395.0476	1.01203e-04	9.49377e-04
2024/05/11	23:33:36	ok	ok	395.0460	51.464	0.058249	19.29	70.745	11.698	53022428.005956	9	395.7116	8.73935e-05	6.34026e-04
2024/05/11	23:38:35	ok	ok	395.0500	51.458	0.058249	19.23	70.736	11.656	53037582.709455	15	395.2573	9.99189e-05	9.13551e-04
2024/05/11	23:43:35	ok	ok	395.0020	51.448	0.058249	19.15	70.704	11.602	55501845.377838	14	395.2106	1.02368e-04	9.34145e-04
2024/05/11	23:48:35	ok	ok	394.9900	51.443	0.058249	19.13	70.718	11.586	51667369.043770	14	395.2022	1.01524e-04	9.25509e-04
2024/05/11	23:53:35	ok	ok	394.9500	51.436	0.058249	19.03	70.768	11.527	52166709.367907	14	395.1719	1.01429e-04	9.44903e-04
2024/05/11	23:58:35	ok	ok	394.9260	51.430	0.058249	18.97	70.718	11.480	53740593.763009	14	395.1493	1.01279e-04	9.36974e-04
2024/05/12	00:03:35	ok	ok	394.8980	51.423	0.058249	18.93	70.683	11.446	53619276.340478	14	395.1452	1.01005e-04	9.09361e-04
2024/05/12	00:08:35	ok	ok	394.8900	51.415	0.058249	18.83	70.683	11.379	52049270.034908	12	395.2065	9.69146e-05	9.67184e-04
2024/05/12	00:13:35	ok	ok	394.8720	51.411	0.058249	18.78	70.663	11.339	51057571.913333	14	395.0797	1.00644e-04	9.23244e-04
2024/05/12	00:18:35	ok	ok	394.8340	51.408	0.058249	18.75	70.658	11.318	54253638.654916	14	395.0441	1.01994e-04	9.47740e-04
2024/05/12	00:23:35	--	ok	394.7960	51.397	0.058249	18.65	70.640	11.249	53047868.465688	14	395.0351	1.01448e-04	9.48373e-04
2024/05/12	00:23:41	ok	ok	395.0640	51.460	0.058259	18.70	70.622	11.284	51403370.149957	14	395.3052	1.01027e-04	8.96575e-04
2024/05/12	00:28:41	ok	ok	395.0340	51.444	0.058259	18.62	70.617	11.226	50927942.532202	14	395.2533	1.01224e-04	8.96353e-04
2024/05/12	00:33:41	ok	ok	395.0200	51.443	0.058259	18.56	70.617	11.187	54189347.730170	14	395.2202	1.00478e-04	9.38105e-04
2024/05/12	00:38:41	ok	ok	394.9900	51.436	0.058259	18.50	70.614	11.150	51517325.800757	14	395.1959	1.01594e-04	9.06636e-04
2024/05/12	00:43:41	ok	ok	394.9800	51.432	0.058259	18.46	70.599	11.119	52176265.562219	14	395.1900	1.01005e-04	9.13082e-04
2024/05/12	00:48:41	ok	ok	394.9500	51.425	0.058259	18.40	70.590	11.081	52441209.584897	14	395.1542	1.01714e-04	8.71544e-04
2024/05/12	00:53:41	ok	ok	394.9300	51.420	0.058259	18.35	70.559	11.039	51210104.631918	14	395.1241	1.02305e-04	9.15103e-04
2024/05/12	00:58:41	ok	ok	394.9060	51.413	0.058259	18.32	70.573	11.022	51360462.259803	14	395.1081	1.01950e-04	9.17651e-04
2024/05/12	01:03:41	ok	ok	394.9000	51.407	0.058259	18.26	70.535	10.980	54348820.060221	13	395.1348	9.97713e-05	9.36852e-04
2024/05/12	01:08:41	ok	ok	394.8680	51.404	0.058259	18.21	70.571	10.949	52715134.943880	12	395.1458	9.90912e-05	9.78920e-04
2024/05/12	01:13:41	ok	ok	394.8420	51.400	0.058259	18.16	70.526	10.914	52930303.286153	13	395.0945	1.00170e-04	9.31779e-04
2024/05/12	01:18:41	ok	ok	394.8360	51.394	0.058259	18.09	70.484	10.863	52871110.813619	14	395.0413	1.01667e-04	9.07711e-04
2024/05/12	01:23:41	ok	ok	394.8000	51.391	0.058259	18.08	70.491	10.854	52307668.126700	12	395.1097	9.83306e-05	9.13942e-04
2024/05/12	01:28:41	--	ok	394.7800	51.386	0.058259	18.01	70.498	10.810	54072125.952136	13	395.0379	1.00385e-04	9.07812e-04
2024/05/12	01:28:48	ok	ok	395.0120	51.449	0.058271	18.01	70.498	10.810	54187511.759961	11	395.4971	9.47609e-05	6.69691e-04
2024/05/12	01:33:47	ok	ok	394.9840	51.440	0.058271	17.95	70.498	10.774	50803800.639489	13	395.2653	1.00406e-04	8.87038e-04
2024/05/12	01:38:47	ok	ok	394.9560	51.434	0.058271	17.89	70.468	10.732	52928658.157265	14	395.1976	1.02157e-04	8.67965e-04
2024/05/12	01:43:47	ok	ok	394.9320	51.430	0.058271	17.88	70.484	10.724	51117417.546120	14	395.1872	1.01771e-04	8.69635e-04
2024/05/12	01:48:47	ok	ok	394.9120	51.426	0.058271	17.81	70.443	10.674	51664173.125722	13	395.1818	1.01425e-04	9.30989e-04
2024/05/12	01:53:47	ok	ok	394.8920	51.419	0.058271	17.78	70.430	10.653	49462920.044655	11	395.3773	9.41147e-05	6.53298e-04
2024/05/12	01:58:47	ok	ok	395.1240	51.470	0.058271	18.29	69.218	10.794	51900739.049678	13	395.3773	1.00534e-04	9.22290e-04
2024/05/12	02:03:47	--	ok	395.3360	51.516	0.058271	18.83	68.637	11.050	52924230.362098	14	395.5456	1.01749e-04	9.19153e-04
2024/05/12	02:03:54	ok	ok	394.9320	51.421	0.058254	18.82	68.536	11.023	55567195.428135	14	395.1581	1.02683e-04	9.55319e-04
2024/05/12	02:08:53	ok	ok	395.0940	51.445	0.058254	19.13	68.466	11.217	52636617.994625	14	395.3182	1.01363e-04	9.51119e-04
2024/05/12	02:13:53	ok	ok	395.1660	51.452	0.058254	19.33	68.353	11.331	55042692.496865	14	395.3845	1.01230e-04	9.53532e-04
2024/05/12	02:18:53	--	ok	395.2460	51.473	0.058254	19.51	68.325	11.448	52292242.888619	14	395.4840	1.00903e-04	9.33042e-04
2024/05/12	02:19:00	ok	ok	394.9840	51.407	0.058241	19.53	68.328	11.459	58829781.427906	13	395.2932	9.83402e-05	9.36154e-04
2024/05/12	02:23:59	ok	ok	395.0600	51.418	0.058241	19.65	68.293	11.538	54268050.507130	14	395.3092	9.95661e-05	9.27231e-04
2024/05/12	02:28:59	ok	ok	395.1340	51.435	0.058241	19.75	68.310	11.608	54294163.432805	14	395.3449	1.01323e-04	9.44527e-04
2024/05/12	02:33:59	ok	ok	395.1640	51.441	0.058241	19.84	68.266	11.658	54624447.347669	15	395.4007	1.00605e-04	9.00663e-04
2024/05/12	02:38:59	--	ok	395.2180	51.452	0.058241	19.92	68.270	11.718	54972772.881784	15	395.4249	1.01540e-04	9.38588e-04
2024/05/12	02:39:05	ok	ok	394.9920	51.395	0.058229	19.92	68.252	11.714	59384424.832213	14	395.2139	1.01312e-04	9.47281e-04
2024/05/12	02:44:05	ok	ok	395.0500	51.405	0.058229	19.99	68.225	11.759	56903542.537281	14	395.2858	9.90794e-05	9.32828e-04
2024/05/12	02:49:05	ok	ok	395.0780	51.415	0.058229	20.04	68.260	11.795	52153679.700302	13	395.3787	9.67376e-05	9.66532e-04
2024/05/12	02:54:05	ok	ok	395.0820	51.427	0.058229	20.07	68.257	11.814	53590391.253487	15	395.3296	9.97611e-05	9.19481e-04
2024/05/12	02:59:05	ok	ok	395.1280	51.432	0.058229	20.13	68.257	11.862	53613308.345861	15	395.3565	1.00330e-04	9.03636e-04
2024/05/12	03:04:05	ok	ok	395.1460	51.438	0.058229	20.18	68.219	11.885	55079755.634452	15	395.3827	1.00339e-04	8.91853e-04
2024/05/12	03:09:05	ok	ok	395.1900	51.449	0.058229	20.21	68.145	11.893	54635222.458587	14	395.4536	9.81880e-05	9.10525e-04
2024/05/12	03:14:05	ok	ok	395.1960	51.452	0.058229	20.22	68.196	11.911	54894951.858836	15	395.4344	9.96856e-05	9.24369e-04
2024/05/12	03:19:05	--	ok	395.2240	51.457	0.058229	20.25	68.170	11.925	53407061.987409	15	395.4674	1.00242e-04	9.03604e-04
2024/05/12	03:19:12	ok	ok	395.0000	51.400	0.058217	20.26	68.193	11.940	55094558.634869	13	395.2821	9.78063e-05	9.56115e-04
2024/05/12	03:24:11	ok	ok	395.0120	51.404	0.058217	20.26	68.173	11.937	57517213.684993	15	395.2309	9.98763e-05	9.15766e-04
2024/05/12	03:29:11	ok	ok	395.0120	51.402	0.058217	20.26	68.173	11.937	56579322.164537	15	395.2366	9.96313e-05	9.22796e-04
2024/05/12	03:34:11	ok	ok	395.0060	51.411	0.058217	20.28	68.234	11.957	54556361.007046	14	395.2519	1.00160e-04	9.57209e-04
2024/05/12	03:39:11	ok	ok	395.0380	51.417	0.058217	20.31	68.173	11.967	53695295.864955	15	395.2806	9.97493e-05	9.20516e-04
2024/05/12	03:44:11	ok	ok	395.0440	51.414	0.058217	20.31	68.151	11.963	54229585.631808	15	395.3040	9.98231e-05	9.03552e-04
2024/05/12	03:49:11	ok	ok	395.0660	51.424	0.058217	20.31	68.161	11.964	55245383.734128	15	395.3009	1.00484e-04	9.14314e-04
2024/05/12	03:54:11	ok	ok	395.0580	51.421	0.058217	20.32	68.174	11.976	57109262.019856	15	395.2909	1.00225e-04	9.29790e-04
2024/05/12	03:59:11	ok	ok	395.0880	51.429	0.058217	20.31	68.092	11.952	55413651.603234	15	395.3192	1.00272e-04	9.26800e-04
2024/05/12	04:04:11	ok	ok	395.0700	51.431	0.058217	20.32	68.174	11.976	53902317.941901	15	395.3340	9.97526e-05	9.09516e-04
2024/05/12	04:09:11	ok	ok	395.1000	51.435	0.058217	20.31	68.104	11.954	54999010.406274	15	395.3337	1.00278e-04	9.25862e-04
2024/05/12	04:14:11	ok	ok	395.1280	51.437	0.058217	20.29	68.101	11.943	51236770.531130	14	395.3745	9.78871e-05	9.57189e-04
2024/05/12	04:19:11	ok	ok	395.1100	51.443	0.058217	20.32	68.106	11.964	55386289.023157	15	395.3436	1.01225e-04	9.28642e-04
2024/05/12	04:24:11	ok	ok	395.1320	51.441	0.058217	20.29	68.132	11.948	56254123.920903	15	395.3607	1.00729e-04	9.19479e-04
2024/05/12	04:29:11	ok	ok	395.1240	51.443	0.058217	20.31	68.083	11.951	58433522.058410	15	395.3769	1.00200e-04	9.27043e-04
2024/05/12	04:34:11	ok	ok	395.1220	51.446	0.058217	20.29	68.138	11.949	56560343.585401	14	395.4016	9.93115e-05	9.65397e-04
2024/05/12	04:39:11	ok	ok	395.1300	51.444	0.058217	20.28	68.087	11.931	56239675.383445	15	395.4045	9.94444e-05	9.37280e-04
2024/05/12	04:44:11	ok	ok	395.1240	51.449	0.058217	20.26	68.067	11.918	55998811.488787	15	395.4157	9.94476e-05	9.07353e-04
2024/05/12	04:49:11	ok	ok	395.1300	51.445	0.058217	20.28	68.040	11.923	60670381.680995	15	395.4021	9.96521e-05	9.03232e-04
2024/05/12	04:54:11	ok	ok	395.1500	51.450	0.058217	20.26	68.086	11.922	56519720.572787	14	395.4009	1.00469e-04	9.69324e-04
2024/05/12	04:59:11	ok	ok	395.1600	51.453	0.058217	20.28	68.019	11.919	57660139.106837	15	395.3962	1.00314e-04	9.20435e-04
2024/05/12	05:04:11	ok	ok	395.1520	51.454	0.058217	20.25	68.026	11.900	56065813.643562	15	395.4094	1.00997e-04	9.34287e-04
2024/05/12	05:09:11	ok	ok	395.1660	51.456	0.058217	20.23	68.013	11.888	57492753.357839	15	395.4142	9.98735e-05	9.21007e-04
2024/05/12	05:14:11	ok	ok	395.1780	51.452	0.058217	20.23	67.973	11.881	54946923.065797	13	395.4978	9.75730e-05	9.56592e-04
2024/05/12	05:19:11	ok	ok	395.1860	51.455	0.058217	20.21	67.968	11.862	57741564.458334	15	395.4210	1.00900e-04	9.17716e-04
2024/05/12	05:24:11	ok	ok	395.1740	51.459	0.058217	20.26	67.971	11.901	56372010.228607	15	395.4351	1.00389e-04	9.32339e-04
2024/05/12	05:29:11	ok	ok	395.1780	51.458	0.058217	20.23	67.945	11.877	56469625.773671	15	395.4374	9.97150e-05	9.31805e-04
2024/05/12	05:34:11	ok	ok	395.1840	51.463	0.058217	20.23	67.955	11.878	57703828.442622	15	395.4615	9.98160e-05	9.36292e-04
2024/05/12	05:39:11	ok	ok	395.1940	51.467	0.058217	20.22	67.913	11.862	55736304.312246	15	395.4606	1.00458e-04	9.36237e-04
2024/05/12	05:44:11	ok	ok	395.2000	51.466	0.058217	20.22	67.913	11.862	58858045.569948	15	395.4785	9.94907e-05	9.23164e-04
2024/05/12	05:49:11	--	ok	395.2100	51.468	0.058217	20.22	67.904	11.860	57593027.108713	15	395.4599	1.00818e-04	9.31096e-04
2024/05/12	05:49:18	ok	ok	395.0140	51.413	0.058206	20.25	67.900	11.878	57540404.807036	14	395.2582	1.00160e-04	9.56693e-04
2024/05/12	05:54:17	ok	ok	395.0100	51.411	0.058206	20.25	67.871	11.873	56722865.915771	15	395.2319	1.00612e-04	9.37220e-04
2024/05/12	05:59:17	ok	ok	394.9820	51.413	0.058206	20.22	67.845	11.850	52574298.593597	12	395.3346	9.70077e-05	1.00485e-03
2024/05/12	06:04:17	ok	ok	395.0160	51.417	0.058206	20.25	67.744	11.851	52293318.539770	15	395.2626	1.00009e-04	9.33929e-04
2024/05/12	06:09:17	ok	ok	395.0200	51.418	0.058206	20.25	67.802	11.861	56114176.701022	15	395.2765	1.00734e-04	9.29853e-04
2024/05/12	06:14:17	ok	ok	395.0340	51.426	0.058206	20.25	67.802	11.861	54375236.656076	15	395.2790	1.00789e-04	9.28749e-04
2024/05/12	06:19:17	ok	ok	395.0440	51.426	0.058206	20.25	67.724	11.847	55778722.975050	15	395.2960	1.00425e-04	9.08243e-04
2024/05/12	06:24:17	ok	ok	395.0340	51.426	0.058206	20.26	67.765	11.865	56382394.641942	14	395.3107	9.97799e-05	9.59087e-04
2024/05/12	06:29:17	ok	ok	395.0640	51.438	0.058206	20.29	67.712	11.875	57582857.639315	15	395.3434	9.92882e-05	9.21635e-04
2024/05/12	06:34:17	ok	ok	395.0660	51.438	0.058206	20.29	67.730	11.878	53713253.018096	15	395.3183	1.00852e-04	9.37081e-04
2024/05/12	06:39:17	ok	ok	395.0980	51.436	0.058206	20.31	67.706	11.885	54732605.609464	15	395.3477	1.00122e-04	9.20680e-04
2024/05/12	06:44:17	ok	ok	395.1080	51.442	0.058206	20.29	67.665	11.866	53932104.028975	15	395.3381	1.01010e-04	9.33668e-04
2024/05/12	06:49:17	ok	ok	395.1200	51.444	0.058206	20.32	67.680	11.889	56225881.701485	15	395.3658	9.98588e-05	9.34553e-04
2024/05/12	06:54:17	ok	ok	395.1240	51.443	0.058206	20.35	67.643	11.901	54827245.810443	15	395.3818	9.98652e-05	9.40205e-04
2024/05/12	06:59:17	ok	ok	395.1360	51.448	0.058206	20.35	67.637	11.900	54265556.253775	15	395.3945	1.00292e-04	9.27864e-04
2024/05/12	07:04:17	ok	ok	395.1480	51.452	0.058206	20.37	67.593	11.913	56055463.429124	15	395.4089	1.00201e-04	9.48281e-04
2024/05/12	07:09:17	ok	ok	395.1640	51.454	0.058206	20.39	67.607	11.925	55349832.258600	15	395.4123	1.00855e-04	9.31528e-04
2024/05/12	07:14:17	ok	ok	395.1940	51.458	0.058206	20.40	67.588	11.932	55562334.679248	15	395.4278	1.00455e-04	9.36602e-04
2024/05/12	07:19:17	ok	ok	395.1900	51.466	0.058206	20.42	67.533	11.932	56289107.414999	14	395.4780	9.97400e-05	9.41995e-04
2024/05/12	07:24:17	--	ok	395.2140	51.470	0.058206	20.44	67.538	11.951	57873078.640712	15	395.4632	1.00254e-04	9.30970e-04
2024/05/12	07:24:24	ok	ok	395.0040	51.414	0.058194	20.44	67.509	11.946	59739871.846856	15	395.2327	1.00870e-04	9.40744e-04
2024/05/12	07:29:23	ok	ok	395.0140	51.418	0.058194	20.47	67.468	11.959	58399885.699046	15	395.2395	1.00582e-04	9.20680e-04
2024/05/12	07:34:23	ok	ok	395.0160	51.418	0.058194	20.49	67.491	11.973	54929531.513937	15	395.2670	9.98225e-05	9.26354e-04
2024/05/12	07:39:23	ok	ok	395.0180	51.425	0.058194	20.52	67.495	11.994	53544007.532597	15	395.2776	1.00591e-04	9.29598e-04
2024/05/12	07:44:23	ok	ok	395.0600	51.427	0.058194	20.56	67.446	12.015	52368360.619007	15	395.3032	1.00652e-04	9.46273e-04
2024/05/12	07:49:23	ok	ok	395.0780	51.432	0.058194	20.58	67.428	12.023	55028300.102782	14	395.3415	9.97543e-05	9.56568e-04
2024/05/12	07:54:23	ok	ok	395.0620	51.437	0.058194	20.59	67.460	12.038	54664285.385630	13	395.3601	9.95116e-05	1.00570e-03
2024/05/12	07:59:23	ok	ok	395.1140	51.442	0.058194	20.63	67.422	12.061	54991391.007817	15	395.3626	1.00125e-04	9.28599e-04
2024/05/12	08:04:23	ok	ok	395.1260	51.444	0.058194	20.67	67.390	12.086	53173842.187655	15	395.3692	1.00595e-04	9.29717e-04
2024/05/12	08:09:23	ok	ok	395.1500	51.452	0.058194	20.70	67.367	12.102	52925129.808820	14	395.4313	9.86950e-05	9.56354e-04
2024/05/12	08:14:23	ok	ok	395.1540	51.458	0.058194	20.76	67.390	12.146	55029948.213304	14	395.4501	9.97103e-05	9.63322e-04
2024/05/12	08:19:23	ok	ok	395.1960	51.465	0.058194	20.79	67.337	12.155	52990245.378962	14	395.4826	9.94336e-05	9.52801e-04
2024/05/12	08:24:23	--	ok	395.2360	51.471	0.058194	20.84	67.289	12.186	52175768.227987	14	395.4836	1.00923e-04	9.52562e-04
2024/05/12	08:24:29	ok	ok	394.9960	51.407	0.058181	20.86	67.263	12.193	60624197.586997	14	395.2639	9.95068e-05	9.52368e-04
2024/05/12	08:29:29	ok	ok	395.0220	51.414	0.058181	20.87	67.317	12.212	56315014.282225	14	395.2848	9.90421e-05	9.57992e-04
2024/05/12	08:34:29	ok	ok	395.0200	51.421	0.058181	20.93	67.304	12.250	54432247.464616	14	395.2665	1.00818e-04	9.73582e-04
2024/05/12	08:39:29	ok	ok	395.0440	51.430	0.058181	20.97	67.266	12.273	55041427.079762	13	395.3297	9.90885e-05	9.86040e-04
2024/05/12	08:44:29	ok	ok	395.1060	51.442	0.058181	21.06	67.222	12.326	50721974.079517	13	395.3655	9.95489e-05	9.78772e-04
2024/05/12	08:49:29	ok	ok	395.1140	51.447	0.058181	21.09	67.198	12.342	51392362.914866	14	395.3723	1.00192e-04	9.92803e-04
2024/05/12	08:54:29	ok	ok	395.1460	51.448	0.058181	21.16	67.149	12.385	53216494.731093	15	395.4187	9.92233e-05	9.28472e-04
2024/05/12	08:59:29	ok	ok	395.1920	51.461	0.058181	21.23	67.166	12.438	53795640.767598	14	395.4400	1.00586e-04	9.80099e-04
2024/05/12	09:04:29	--	ok	395.2460	51.466	0.058181	21.30	67.088	12.476	52099214.414554	14	395.4794	9.97239e-05	9.69365e-04
2024/05/12	09:04:35	ok	ok	394.9780	51.406	0.058168	21.30	67.120	12.482	55099830.456581	14	395.2172	1.00509e-04	9.53913e-04
2024/05/12	09:09:35	ok	ok	395.0180	51.419	0.058168	21.38	67.083	12.535	50601544.255345	14	395.2834	9.94995e-05	9.73025e-04
2024/05/12	09:14:35	ok	ok	395.0720	51.428	0.058168	21.41	67.080	12.555	49005398.309402	15	395.3270	9.90482e-05	9.24108e-04
2024/05/12	09:19:35	ok	ok	395.1180	51.436	0.058168	21.52	67.062	12.634	50066014.425262	14	395.3433	1.00316e-04	9.63535e-04
2024/05/12	09:24:35	ok	ok	395.1480	51.445	0.058168	21.58	67.062	12.677	46694632.631686	13	395.4138	9.86437e-05	9.79973e-04
2024/05/12	09:29:35	ok	ok	395.1880	51.456	0.058168	21.64	66.970	12.702	51202070.201926	13	395.4499	9.93173e-05	9.85569e-04
2024/05/12	09:34:35	--	ok	395.2300	51.464	0.058168	21.74	67.024	12.785	52007688.101638	13	395.4985	9.89790e-05	9.94299e-04
2024/05/12	09:34:42	ok	ok	394.9520	51.395	0.058155	21.71	67.016	12.762	56860985.333066	13	395.1969	9.90540e-05	1.00237e-03
2024/05/12	09:39:41	ok	ok	395.0140	51.412	0.058155	21.81	66.975	12.827	53013439.539282	15	395.2426	9.99953e-05	9.13786e-04
2024/05/12	09:44:41	ok	ok	395.0640	51.422	0.058155	21.89	66.973	12.890	54535667.583059	14	395.2975	9.96971e-05	9.66320e-04
2024/05/12	09:49:41	ok	ok	395.1260	51.429	0.058155	21.99	66.941	12.957	52491479.889326	14	395.3365	1.00065e-04	9.61355e-04
2024/05/12	09:54:41	ok	ok	395.1500	51.448	0.058155	22.08	66.854	13.004	53802968.208319	14	395.3761	1.00235e-04	9.55012e-04
2024/05/12	09:59:41	ok	ok	394.9140	51.389	0.058155	21.50	68.229	12.834	51695294.829019	14	395.1726	9.94662e-05	9.72510e-04
2024/05/12	10:04:41	--	ok	394.7540	51.361	0.058155	21.13	68.672	12.644	51349719.976875	13	395.0312	9.88239e-05	1.00259e-03
2024/05/12	10:04:48	ok	ok	395.0540	51.435	0.058168	21.13	68.641	12.639	50971104.709688	14	395.3215	1.00884e-04	9.73209e-04
2024/05/12	10:09:47	ok	ok	394.9400	51.413	0.058168	20.86	68.782	12.468	49739972.523761	14	395.1949	1.00287e-04	9.72888e-04
2024/05/12	10:14:47	ok	ok	394.8720	51.406	0.058168	20.73	68.792	12.378	50590593.365879	15	395.1432	9.92055e-05	9.17407e-04
2024/05/12	10:19:47	ok	ok	394.8160	51.400	0.058168	20.63	68.870	12.321	45461902.860576	14	395.0764	1.00426e-04	9.57829e-04
2024/05/12	10:24:47	--	ok	394.7660	51.389	0.058168	20.53	68.838	12.242	45485802.725411	14	395.0184	1.01256e-04	9.79113e-04
2024/05/12	10:24:54	ok	ok	395.0540	51.458	0.058181	20.53	68.850	12.244	46703457.759984	15	395.3110	1.01085e-04	9.24804e-04
2024/05/12	10:29:53	ok	ok	395.0160	51.449	0.058181	20.49	68.859	12.216	42180102.687721	15	395.2655	1.00219e-04	9.38767e-04
2024/05/12	10:34:53	ok	ok	394.9860	51.444	0.058181	20.44	68.820	12.178	44243148.613044	15	395.2392	1.00737e-04	9.28089e-04
2024/05/12	10:39:53	ok	ok	394.9580	51.443	0.058181	20.46	68.804	12.187	45047590.200263	13	395.3136	9.74475e-05	9.74109e-04
2024/05/12	10:44:53	ok	ok	394.9740	51.440	0.058181	20.43	68.788	12.163	45987708.960481	15	395.2044	1.01342e-04	9.49380e-04
2024/05/12	10:49:53	ok	ok	394.9740	51.443	0.058181	20.46	68.765	12.180	46045933.012447	14	395.2251	1.01194e-04	9.78104e-04
2024/05/12	10:54:53	ok	ok	394.9740	51.444	0.058181	20.49	68.742	12.195	45424435.754470	14	395.2250	1.00331e-04	9.54160e-04
2024/05/12	10:59:53	ok	ok	394.9840	51.445	0.058181	20.52	68.719	12.212	44759547.263616	13	395.3245	9.70713e-05	9.68036e-04
2024/05/12	11:04:53	ok	ok	395.0060	51.447	0.058181	20.54	68.705	12.228	46095835.821412	15	395.2442	1.00447e-04	9.34237e-04
2024/05/12	11:09:53	ok	ok	395.0120	51.451	0.058181	20.59	68.685	12.257	44053528.214329	15	395.2625	1.00867e-04	9.41833e-04
2024/05/12	11:14:53	ok	ok	395.0340	51.453	0.058181	20.66	68.672	12.306	44248750.264255	15	395.2757	1.00510e-04	9.39771e-04
2024/05/12	11:19:53	ok	ok	395.0460	51.456	0.058181	20.72	68.664	12.345	45255722.399621	13	395.3897	9.74669e-05	9.69564e-04
2024/05/12	11:24:53	ok	ok	395.0660	51.465	0.058181	20.77	68.664	12.385	45781714.045479	15	395.3396	1.00119e-04	9.33767e-04
2024/05/12	11:29:53	ok	ok	395.0820	51.474	0.058181	20.83	68.637	12.421	42106696.380192	14	395.3385	1.01533e-04	9.78160e-04
2024/05/12	11:34:53	ok	ok	395.1260	51.475	0.058181	20.91	68.667	12.488	42115945.794790	12	395.4856	9.68048e-05	1.03182e-03
2024/05/12	11:39:53	ok	ok	395.1640	51.485	0.058181	21.00	68.655	12.548	42358938.308151	14	395.3929	1.01475e-04	9.65443e-04
2024/05/12	11:44:53	--	ok	395.2140	51.491	0.058181	21.10	68.644	12.620	41351122.816189	15	395.4622	1.00436e-04	9.32746e-04
2024/05/12	11:45:00	ok	ok	394.9740	51.435	0.05817	21.07	68.669	12.601	50685950.957437	14	395.1978	1.01528e-04	9.77712e-04
2024/05/12	11:49:59	ok	ok	395.0260	51.447	0.05817	21.14	68.614	12.644	50085240.442424	13	395.2897	9.94327e-05	9.98946e-04
2024/05/12	11:54:59	ok	ok	395.0260	51.456	0.05817	21.26	68.678	12.740	41482288.457108	14	395.3006	9.99526e-05	9.79550e-04
2024/05/12	11:59:59	ok	ok	395.0740	51.460	0.05817	21.34	68.655	12.799	43549153.021352	14	395.3331	1.00385e-04	9.61304e-04
2024/05/12	12:04:59	ok	ok	395.1080	51.471	0.05817	21.42	68.655	12.860	42499485.469355	14	395.3782	1.00352e-04	9.60937e-04
2024/05/12	12:09:59	ok	ok	395.1580	51.479	0.05817	21.52	68.637	12.930	43724777.477768	14	395.4016	1.01040e-04	9.87924e-04
2024/05/12	12:14:59	--	ok	395.2160	51.488	0.05817	21.61	68.623	12.994	42639090.504878	14	395.4888	9.86609e-05	9.78310e-04
2024/05/12	12:15:06	ok	ok	394.9740	51.430	0.058158	21.64	68.659	13.023	47662569.615947	14	395.2113	1.00564e-04	9.58052e-04
2024/05/12	12:20:05	ok	ok	395.0300	51.444	0.058158	21.71	68.655	13.074	47347787.064918	14	395.2568	1.00681e-04	9.57638e-04
2024/05/12	12:25:05	ok	ok	395.0680	51.454	0.058158	21.81	68.704	13.158	49704892.529862	14	395.3088	1.00114e-04	9.45136e-04
2024/05/12	12:30:05	ok	ok	395.1000	51.463	0.058158	21.92	68.659	13.235	43901629.126351	14	395.3455	9.92747e-05	9.48153e-04
2024/05/12	12:35:05	ok	ok	395.1560	51.475	0.058158	22.01	68.696	13.307	41521278.987893	14	395.3967	1.00007e-04	9.56173e-04
2024/05/12	12:40:05	ok	ok	395.1760	51.484	0.058158	22.15	68.727	13.424	43535000.120089	13	395.4453	9.97294e-05	9.83125e-04
2024/05/12	12:45:05	--	ok	395.2560	51.496	0.058158	22.25	68.737	13.503	40533647.879628	14	395.5135	9.93007e-05	9.40392e-04
2024/05/12	12:45:12	ok	ok	395.0000	51.430	0.058144	22.22	68.760	13.484	46109967.214170	14	395.2088	9.94117e-05	9.32275e-04
2024/05/12	12:50:11	ok	ok	395.0620	51.445	0.058144	22.35	68.788	13.589	47741808.028094	13	395.2371	1.00368e-04	9.86072e-04
2024/05/12	12:55:11	ok	ok	395.0860	51.458	0.058144	22.47	68.801	13.690	44014017.878327	14	395.3080	1.00198e-04	9.58815e-04
2024/05/12	13:00:11	ok	ok	395.1520	51.467	0.058144	22.56	68.801	13.758	45389255.275793	13	395.3817	9.86880e-05	9.64943e-04
2024/05/12	13:05:11	ok	ok	395.1800	51.478	0.058144	22.69	68.809	13.863	48859436.719819	13	395.4057	9.94692e-05	9.66636e-04
2024/05/12	13:10:11	--	ok	395.2300	51.486	0.058144	22.73	68.887	13.912	46800457.987263	14	395.4780	9.92016e-05	9.11210e-04
2024/05/12	13:10:18	ok	ok	394.9760	51.426	0.058132	22.73	68.887	13.912	49066806.307178	14	395.1751	1.01040e-04	9.67730e-04
2024/05/12	13:15:17	ok	ok	395.0480	51.447	0.058132	22.85	68.898	14.004	47775361.224514	13	395.2911	9.88714e-05	9.83460e-04
2024/05/12	13:20:17	ok	ok	395.0840	51.455	0.058132	22.93	68.916	14.076	48315534.297736	14	395.3066	9.92228e-05	9.54216e-04
2024/05/12	13:25:17	ok	ok	395.1200	51.465	0.058132	23.04	68.969	14.178	47962903.202872	15	395.3362	1.00171e-04	9.26803e-04
2024/05/12	13:30:17	ok	ok	395.1700	51.475	0.058132	23.14	68.989	14.264	51332450.651650	13	395.4121	9.89369e-05	1.00016e-03
2024/05/12	13:35:17	ok	ok	395.2000	51.487	0.058132	23.23	69.029	14.342	46613652.248755	11	395.7027	9.07317e-05	6.74742e-04
2024/05/12	13:40:17	--	ok	395.2400	51.496	0.058132	23.33	69.067	14.431	45646100.943089	14	395.4996	9.90045e-05	9.47299e-04
2024/05/12	13:40:24	ok	ok	394.9920	51.433	0.058119	23.33	69.049	14.427	50068794.275754	13	395.1781	1.00481e-04	9.93279e-04
2024/05/12	13:45:23	ok	ok	395.0460	51.447	0.058119	23.43	69.099	14.519	48025079.804752	13	395.2986	9.82066e-05	9.92240e-04
2024/05/12	13:50:23	ok	ok	395.1060	51.459	0.058119	23.53	69.139	14.609	49203989.078936	14	395.3078	9.97894e-05	9.42001e-04
2024/05/12	13:55:23	ok	ok	395.1440	51.468	0.058119	23.61	69.157	14.685	50277847.308655	13	395.4261	9.60506e-05	9.80636e-04
2024/05/12	14:00:23	ok	ok	395.1620	51.479	0.058119	23.71	69.207	14.778	47006233.797473	14	395.4095	9.88913e-05	9.55773e-04
2024/05/12	14:05:23	--	ok	395.2100	51.485	0.058119	23.80	69.232	14.855	44415981.849929	14	395.4675	9.79781e-05	9.46136e-04
2024/05/12	14:05:30	ok	ok	394.9920	51.434	0.058107	23.78	69.241	14.846	46575277.977421	13	395.2005	9.92685e-05	9.80141e-04
2024/05/12	14:10:29	ok	ok	395.0420	51.445	0.058107	23.89	69.294	14.952	49488402.729090	13	395.2931	9.79094e-05	9.99693e-04
2024/05/12	14:15:29	ok	ok	395.0900	51.460	0.058107	23.97	69.337	15.023	46773669.852503	14	395.3298	9.84384e-05	9.32156e-04
2024/05/12	14:20:29	ok	ok	395.0980	51.466	0.058107	24.04	69.383	15.092	50705658.428923	13	395.3340	9.86665e-05	9.87898e-04
2024/05/12	14:25:29	ok	ok	395.1420	51.473	0.058107	24.12	69.409	15.173	48158333.024239	13	395.4102	9.76554e-05	1.00258e-03
2024/05/12	14:30:29	ok	ok	395.1660	51.485	0.058107	24.19	69.433	15.238	46533238.993335	14	395.4319	9.85884e-05	9.58778e-04
2024/05/12	14:35:29	--	ok	395.2340	51.496	0.058107	24.28	69.511	15.329	48051453.534453	13	395.4946	9.77957e-05	9.84474e-04
2024/05/12	14:35:35	ok	ok	394.9860	51.439	0.058094	24.27	69.509	15.317	49337787.446272	14	395.2242	9.77060e-05	9.53199e-04
2024/05/12	14:40:35	ok	ok	395.0160	51.449	0.058094	24.35	69.537	15.395	50543729.058821	14	395.2987	9.73289e-05	9.67784e-04
2024/05/12	14:45:35	ok	ok	395.0580	51.456	0.058094	24.41	69.607	15.462	50370461.757021	12	395.3990	9.50464e-05	1.02307e-03
2024/05/12	14:50:35	ok	ok	395.1080	51.466	0.058094	24.46	69.607	15.511	50852230.551317	14	395.3297	9.87241e-05	9.69378e-04
2024/05/12	14:55:35	ok	ok	395.1320	51.473	0.058094	24.52	69.651	15.570	55993132.851694	13	395.3957	9.80645e-05	1.01205e-03
2024/05/12	15:00:35	ok	ok	395.1660	51.480	0.058094	24.61	69.708	15.660	54187072.773328	13	395.4347	9.74832e-05	1.01552e-03
2024/05/12	15:05:35	--	ok	395.2100	51.487	0.058094	24.66	69.758	15.721	52240947.100999	13	395.4708	9.71734e-05	1.00170e-03
2024/05/12	15:05:42	ok	ok	394.9820	51.435	0.058082	24.65	69.795	15.715	53072193.149096	14	395.1900	9.81731e-05	9.85759e-04
2024/05/12	15:10:41	ok	ok	395.0160	51.447	0.058082	24.73	69.772	15.786	53974467.102041	13	395.2760	9.74263e-05	1.01724e-03
2024/05/12	15:15:41	ok	ok	395.0700	51.456	0.058082	24.78	69.802	15.831	51688701.366627	14	395.3240	9.65407e-05	9.56951e-04
2024/05/12	15:20:41	ok	ok	395.0720	51.460	0.058082	24.83	69.894	15.902	53337981.396346	12	395.3995	9.49514e-05	1.04311e-03
2024/05/12	15:25:41	ok	ok	395.1040	51.469	0.058082	24.89	69.935	15.962	54783521.237247	13	395.3766	9.71024e-05	9.94053e-04
2024/05/12	15:30:41	ok	ok	395.1480	51.476	0.058082	24.96	69.950	16.030	58306848.908825	14	395.3731	9.86188e-05	9.88459e-04
2024/05/12	15:35:41	--	ok	395.2240	51.482	0.058082	24.97	70.013	16.056	47379433.464179	14	395.3866	9.67959e-05	9.66071e-04
2024/05/12	15:35:47	ok	ok	394.9240	51.425	0.05807	24.97	70.031	16.060	51875566.571563	13	395.0439	1.00227e-04	7.88369e-04
2024/05/12	15:40:47	ok	ok	394.9980	51.439	0.05807	25.02	70.031	16.099	48047825.799572	14	395.1918	9.65889e-05	9.53781e-04
2024/05/12	15:45:47	ok	ok	394.9720	51.443	0.05807	25.07	70.083	16.164	56142144.619460	13	395.1406	1.00135e-04	8.15294e-04
2024/05/12	15:50:47	ok	ok	395.0100	51.450	0.05807	25.10	70.147	16.206	55210375.879078	13	395.1551	9.99566e-05	7.95060e-04
2024/05/12	15:55:47	ok	ok	395.0280	51.459	0.05807	25.14	70.169	16.247	57058868.176062	14	395.1682	1.00862e-04	7.72160e-04
2024/05/12	16:00:47	ok	ok	395.0500	51.464	0.05807	25.17	70.202	16.282	56730362.728090	14	395.1797	1.01071e-04	8.06054e-04
2024/05/12	16:05:47	ok	ok	395.0740	51.465	0.05807	25.20	70.248	16.319	56930653.114994	13	395.1959	1.00625e-04	7.76689e-04
2024/05/12	16:10:47	ok	ok	395.0820	51.469	0.05807	25.22	70.280	16.339	54248356.153787	13	395.2518	9.93525e-05	8.02298e-04
2024/05/12	16:15:47	ok	ok	395.1100	51.476	0.05807	25.26	70.358	16.396	55012014.397436	12	395.2306	1.00648e-04	8.41671e-04
2024/05/12	16:20:47	ok	ok	395.1160	51.481	0.05807	25.27	70.343	16.405	54248509.303071	12	395.2829	9.93315e-05	8.14762e-04
2024/05/12	16:25:47	ok	ok	395.1480	51.486	0.05807	25.30	70.399	16.445	56907311.230474	13	395.2702	1.00590e-04	7.74506e-04
2024/05/12	16:30:47	ok	ok	395.1440	51.489	0.05807	25.32	70.430	16.465	54851286.201213	12	395.3060	9.93321e-05	7.99995e-04
2024/05/12	16:35:47	ok	ok	395.1720	51.492	0.05807	25.33	70.472	16.487	55611357.542047	13	395.2983	1.00650e-04	7.79588e-04
2024/05/12	16:40:47	ok	ok	395.1800	51.498	0.05807	25.33	70.513	16.497	56210320.695611	14	395.3605	9.92228e-05	7.65253e-04
2024/05/12	16:45:47	ok	ok	395.1860	51.498	0.05807	25.32	70.550	16.493	55514815.279493	12	395.3497	9.93878e-05	8.10664e-04
2024/05/12	16:50:47	ok	ok	395.1960	51.504	0.05807	25.33	70.571	16.510	60466253.319417	14	395.4375	9.79744e-05	9.90020e-04
2024/05/12	16:55:47	--	ok	395.2100	51.504	0.05807	25.32	70.608	16.507	59428629.766061	14	395.4572	9.78333e-05	9.86246e-04
2024/05/12	16:55:54	ok	ok	394.9960	51.451	0.058058	25.33	70.613	16.520	58464578.564646	13	395.1154	1.00665e-04	7.88829e-04
2024/05/12	17:00:53	ok	ok	395.0100	51.459	0.058058	25.32	70.590	16.502	58397229.943306	13	395.1441	1.00063e-04	7.85362e-04
2024/05/12	17:05:53	ok	ok	395.0180	51.464	0.058058	25.30	70.645	16.503	58665765.222641	11	395.1643	9.97033e-05	8.59031e-04
2024/05/12	17:10:53	ok	ok	395.0420	51.463	0.058058	25.36	70.687	16.565	58516111.769871	13	395.1506	1.00428e-04	7.71994e-04
2024/05/12	17:15:53	ok	ok	395.0440	51.468	0.058058	25.33	70.701	16.541	61670310.091672	10	395.3947	9.26267e-05	4.64544e-04
2024/05/12	17:20:53	ok	ok	395.0440	51.469	0.058058	25.30	70.733	16.524	61423581.836685	14	395.1843	1.00619e-04	7.65606e-04
2024/05/12	17:25:53	ok	ok	395.0520	51.469	0.058058	25.32	70.777	16.546	59198447.789533	13	395.1738	1.01238e-04	8.23236e-04
2024/05/12	17:30:53	ok	ok	395.0420	51.471	0.058058	25.30	70.774	16.533	60768229.159807	13	395.2121	9.98274e-05	8.01172e-04
2024/05/12	17:35:53	ok	ok	395.0560	51.471	0.058058	25.26	70.834	16.507	61481059.666920	13	395.1942	1.00424e-04	7.96143e-04
2024/05/12	17:40:53	ok	ok	395.0700	51.471	0.058058	25.27	70.848	16.523	59940322.091050	12	395.2058	9.96939e-05	8.29275e-04
2024/05/12	17:45:53	ok	ok	395.0540	51.475	0.058058	25.24	70.842	16.494	61231234.481687	13	395.2245	9.94103e-05	7.94303e-04
2024/05/12	17:50:53	ok	ok	395.0620	51.473	0.058058	25.24	70.871	16.501	61730229.903803	13	395.3099	9.74495e-05	1.01395e-03
2024/05/12	17:55:53	ok	ok	395.0560	51.476	0.058058	25.24	70.901	16.508	61345410.512950	15	395.2966	9.81008e-05	9.63195e-04
2024/05/12	18:00:53	ok	ok	395.0600	51.477	0.058058	25.20	70.892	16.469	59510633.373223	14	395.1949	1.00814e-04	7.68668e-04
2024/05/12	18:05:53	ok	ok	395.0720	51.477	0.058058	25.19	70.948	16.467	61281473.091192	12	395.2215	9.93758e-05	8.04672e-04
2024/05/12	18:10:53	ok	ok	395.0480	51.478	0.058058	25.17	70.947	16.455	61226736.115590	13	395.1865	1.00813e-04	7.89461e-04
2024/05/12	18:15:53	ok	ok	395.0680	51.477	0.058058	25.14	70.979	16.435	60035206.530558	12	395.2179	9.91909e-05	8.23771e-04
2024/05/12	18:20:53	ok	ok	395.0600	51.476	0.058058	25.12	71.022	16.420	58546921.659814	12	395.3799	9.45122e-05	1.01466e-03
2024/05/12	18:25:53	ok	ok	395.0600	51.475	0.058058	25.10	71.049	16.414	61531310.210267	14	395.2909	9.77514e-05	9.99054e-04
2024/05/12	18:30:53	ok	ok	395.0460	51.475	0.058058	25.04	71.098	16.369	63268639.312713	13	395.3171	9.68347e-05	1.01452e-03
2024/05/12	18:35:53	ok	ok	395.0360	51.476	0.058058	25.03	71.093	16.356	56680508.577542	15	395.2664	9.76858e-05	9.47742e-04
2024/05/12	18:40:53	ok	ok	395.0260	51.473	0.058058	24.99	71.104	16.319	62253534.678658	13	395.3033	9.64291e-05	1.01281e-03
2024/05/12	18:45:53	ok	ok	395.0380	51.473	0.058058	24.96	71.168	16.309	60747798.851817	15	395.2523	9.87114e-05	9.62095e-04
2024/05/12	18:50:53	ok	ok	395.0180	51.471	0.058058	24.90	71.196	16.264	64304017.992912	14	395.2422	9.89391e-05	9.87513e-04
2024/05/12	18:55:53	ok	ok	395.0140	51.468	0.058058	24.86	71.205	16.227	62946170.831237	13	395.2628	9.70967e-05	1.00658e-03
2024/05/12	19:00:53	ok	ok	394.9980	51.464	0.058058	24.86	71.255	16.238	62910256.903802	13	395.2374	9.74395e-05	1.02114e-03
2024/05/12	19:05:53	ok	ok	394.9860	51.464	0.058058	24.79	71.249	16.171	64812214.744684	14	395.2085	9.85185e-05	1.00481e-03
2024/05/12	19:10:53	ok	ok	394.9660	51.459	0.058058	24.72	71.273	16.114	61461745.796903	13	395.2318	9.69479e-05	1.01665e-03
2024/05/12	19:15:53	ok	ok	394.9680	51.457	0.058058	24.69	71.276	16.088	61718411.215931	14	395.2207	9.73230e-05	9.62228e-04
2024/05/12	19:20:53	ok	ok	394.9580	51.455	0.058058	24.63	71.342	16.052	57270916.392295	15	395.1795	9.70694e-05	9.45256e-04
2024/05/12	19:25:53	ok	ok	394.9340	51.452	0.058058	24.59	71.383	16.022	62026783.912346	13	395.1767	9.73113e-05	1.00392e-03
2024/05/12	19:30:53	ok	ok	394.9140	51.447	0.058058	24.53	71.382	15.969	65345254.561518	14	395.1949	9.67102e-05	9.85442e-04
2024/05/12	19:35:53	ok	ok	394.9000	51.442	0.058058	24.49	71.382	15.930	64633304.016378	13	395.1340	9.80109e-05	1.00153e-03
2024/05/12	19:40:53	ok	ok	394.8620	51.437	0.058058	24.42	71.456	15.885	62338031.205246	14	395.1045	9.78691e-05	9.64506e-04
2024/05/12	19:45:53	ok	ok	394.8460	51.433	0.058058	24.36	71.455	15.834	63252514.182739	13	395.1311	9.68653e-05	1.01467e-03
2024/05/12	19:50:53	ok	ok	394.8300	51.428	0.058058	24.28	71.493	15.766	64640928.553034	13	395.0956	9.73818e-05	9.92299e-04
2024/05/12	19:55:53	ok	ok	394.8060	51.422	0.058058	24.24	71.496	15.729	64304212.539793	15	395.0577	9.77589e-05	9.35257e-04
2024/05/12	20:00:53	--	ok	394.7840	51.415	0.058058	24.15	71.516	15.657	62265257.959253	14	395.0170	9.82226e-05	9.73660e-04
2024/05/12	20:00:59	ok	ok	395.0220	51.477	0.058069	24.17	71.521	15.672	60631582.433405	13	395.2959	9.75473e-05	9.75731e-04
2024/05/12	20:05:59	ok	ok	395.0360	51.468	0.058069	24.09	71.505	15.605	51960191.969293	15	395.2598	9.60692e-05	8.86334e-04
2024/05/12	20:10:59	ok	ok	394.9540	51.460	0.058069	24.02	71.557	15.553	59437393.501271	13	395.2260	9.73568e-05	9.94085e-04
2024/05/12	20:15:59	ok	ok	394.9380	51.456	0.058069	23.97	71.574	15.507	59518237.056648	13	395.2125	9.70889e-05	9.96272e-04
2024/05/12	20:20:59	ok	ok	394.8980	51.452	0.058069	23.88	71.566	15.431	63831304.445118	12	395.1676	9.74385e-05	1.01964e-03
2024/05/12	20:25:59	ok	ok	394.8740	51.445	0.058069	23.81	71.629	15.381	65095052.608862	13	395.1537	9.76985e-05	9.78266e-04
2024/05/12	20:30:59	ok	ok	394.8540	51.440	0.058069	23.74	71.606	15.316	62873449.791323	13	395.0942	9.84004e-05	9.92731e-04
2024/05/12	20:35:59	ok	ok	394.8140	51.431	0.058069	23.65	71.626	15.246	60597762.964631	15	395.0612	9.89797e-05	9.49092e-04
2024/05/12	20:40:59	ok	ok	394.8000	51.424	0.058069	23.57	71.617	15.172	60964435.052031	11	395.3030	9.00261e-05	7.03644e-04
2024/05/12	20:45:59	--	ok	394.7680	51.418	0.058069	23.50	71.630	15.111	60641661.417464	12	395.0220	9.81556e-05	1.01317e-03
2024/05/12	20:46:06	ok	ok	395.0300	51.481	0.058082	23.50	71.621	15.109	56509210.753430	13	395.4694	9.22476e-05	6.61932e-04
2024/05/12	20:51:05	ok	ok	394.9840	51.468	0.058082	23.44	71.649	15.066	58204132.028184	15	395.2248	9.86515e-05	9.25626e-04
2024/05/12	20:56:05	ok	ok	394.9540	51.464	0.058082	23.36	71.661	14.996	57162954.391643	11	395.4449	9.00024e-05	6.84584e-04
2024/05/12	21:01:05	ok	ok	394.9180	51.453	0.058082	23.29	71.662	14.937	57520689.063898	11	395.4190	9.04550e-05	6.80703e-04
2024/05/12	21:06:05	ok	ok	394.8900	51.448	0.058082	23.21	71.656	14.874	58571431.659614	10	395.3734	9.08036e-05	7.26768e-04
2024/05/12	21:11:05	ok	ok	394.8440	51.440	0.058082	23.13	71.670	14.807	57441666.572971	14	395.0975	9.91554e-05	9.63235e-04
2024/05/12	21:16:05	ok	ok	394.8280	51.434	0.058082	23.07	71.666	14.759	56412903.281466	10	395.2882	9.16657e-05	7.07429e-04
2024/05/12	21:21:05	ok	ok	394.8000	51.426	0.058082	22.96	71.670	14.661	53624086.174856	11	395.2890	9.10785e-05	6.91433e-04
2024/05/12	21:26:05	--	ok	394.7740	51.420	0.058082	22.90	71.658	14.612	56579140.140193	10	395.2581	9.09679e-05	7.26695e-04
2024/05/12	21:26:12	ok	ok	395.0640	51.482	0.058094	22.90	71.658	14.612	54946876.828288	11	395.5395	9.08711e-05	6.85486e-04
2024/05/12	21:31:11	ok	ok	395.0140	51.470	0.058094	22.82	71.698	14.549	58837179.273730	11	395.4881	9.02594e-05	6.91181e-04
2024/05/12	21:36:11	ok	ok	394.9960	51.464	0.058094	22.76	71.656	14.494	54823273.606756	14	395.2017	9.75399e-05	9.42962e-04
2024/05/12	21:41:11	ok	ok	394.9620	51.457	0.058094	22.69	71.681	14.441	57968165.577978	10	395.4201	9.08868e-05	7.17565e-04
2024/05/12	21:46:11	ok	ok	394.9320	51.448	0.058094	22.59	71.667	14.357	56148802.989272	11	395.3783	9.16755e-05	6.80733e-04
2024/05/12	21:51:11	ok	ok	394.9160	51.441	0.058094	22.53	71.685	14.312	52087581.541580	12	395.3674	8.90969e-05	6.54356e-04
2024/05/12	21:56:11	ok	ok	394.8860	51.435	0.058094	22.49	71.667	14.274	52344562.490198	12	395.3134	9.02079e-05	6.62550e-04
2024/05/12	22:01:11	ok	ok	394.8540	51.430	0.058094	22.39	71.666	14.193	58318463.675311	13	395.0766	9.83776e-05	9.85305e-04
2024/05/12	22:06:11	ok	ok	394.8200	51.422	0.058094	22.35	71.644	14.154	55451175.124364	10	395.2776	9.08327e-05	7.05091e-04
2024/05/12	22:11:11	--	ok	394.7940	51.417	0.058094	22.28	71.629	14.092	52562257.872110	10	395.2549	9.10171e-05	7.23854e-04
2024/05/12	22:11:18	ok	ok	395.0040	51.475	0.058105	22.28	71.667	14.100	55102300.826035	10	395.4694	9.20761e-05	6.93461e-04
2024/05/12	22:16:17	ok	ok	394.9720	51.464	0.058105	22.21	71.653	14.041	55910273.575689	11	395.4534	9.08323e-05	6.78401e-04
2024/05/12	22:21:17	ok	ok	394.9340	51.456	0.058105	22.11	71.612	13.953	52712379.501566	10	395.4182	9.13668e-05	7.15777e-04
2024/05/12	22:26:17	ok	ok	394.9060	51.448	0.058105	22.05	71.629	13.910	53142985.123125	11	395.4079	9.05978e-05	6.99692e-04
2024/05/12	22:31:17	ok	ok	394.8860	51.446	0.058105	22.02	71.621	13.885	54507990.574844	10	395.3691	9.12102e-05	7.24963e-04
2024/05/12	22:36:17	ok	ok	394.8620	51.439	0.058105	21.95	71.597	13.825	52904317.000489	10	395.3441	9.12029e-05	6.99802e-04
2024/05/12	22:41:17	ok	ok	394.8420	51.432	0.058105	21.88	71.571	13.762	52347038.628551	15	395.0504	9.95631e-05	9.24441e-04
2024/05/12	22:46:17	ok	ok	394.8120	51.425	0.058105	21.81	71.585	13.710	53609171.664882	10	395.2818	9.16197e-05	7.25699e-04
2024/05/12	22:51:17	--	ok	394.7760	51.418	0.058105	21.75	71.565	13.662	52786336.172449	13	394.9974	9.93274e-05	9.82161e-04
2024/05/12	22:51:23	ok	ok	395.0440	51.480	0.058118	21.75	71.603	13.669	50964727.072218	10	395.5175	9.13815e-05	7.20472e-04
2024/05/12	22:56:23	ok	ok	394.9980	51.470	0.058118	21.67	71.583	13.598	55090786.635364	14	395.2317	9.94792e-05	9.71705e-04
2024/05/12	23:01:23	ok	ok	394.9560	51.461	0.058118	21.61	71.611	13.559	51043989.729436	15	395.1867	9.93899e-05	9.45483e-04
2024/05/12	23:06:23	ok	ok	394.9500	51.454	0.058118	21.57	71.562	13.515	52638983.141197	15	395.1929	9.81450e-05	9.15630e-04
2024/05/12	23:11:23	ok	ok	394.9100	51.448	0.058118	21.48	71.553	13.446	52209296.345121	14	395.1444	9.92336e-05	9.85069e-04
2024/05/12	23:16:23	ok	ok	394.9020	51.441	0.058118	21.41	71.539	13.390	52485409.469308	15	395.1279	9.88018e-05	8.80824e-04
2024/05/12	23:21:23	ok	ok	394.8460	51.437	0.058118	21.36	71.534	13.346	50892172.565732	14	395.0914	9.98130e-05	9.44032e-04
2024/05/12	23:26:23	ok	ok	394.8260	51.431	0.058118	21.30	71.533	13.302	51993790.603343	14	395.0746	9.96579e-05	9.76663e-04
2024/05/12	23:31:23	ok	ok	394.8060	51.423	0.058118	21.24	71.521	13.257	50780574.225690	15	395.0418	9.95832e-05	9.23581e-04
2024/05/12	23:36:23	--	ok	394.7880	51.417	0.058118	21.20	71.482	13.217	49903893.369586	15	395.0089	9.97667e-05	9.11979e-04
2024/05/12	23:36:30	ok	ok	395.0680	51.478	0.058129	21.18	71.507	13.209	52190842.471772	14	395.3937	9.55348e-05	7.58394e-04
2024/05/12	23:41:29	ok	ok	395.0240	51.467	0.058129	21.11	71.493	13.154	50707711.192074	14	395.2223	9.99850e-05	9.65628e-04
2024/05/12	23:46:29	ok	ok	394.9940	51.462	0.058129	21.04	71.466	13.092	50608340.271551	13	395.2444	9.76713e-05	9.70340e-04
2024/05/12	23:51:29	ok	ok	394.9700	51.456	0.058129	21.00	71.478	13.064	52956186.968100	14	395.1718	1.00035e-04	9.60034e-04
2024/05/12	23:56:29	ok	ok	394.9320	51.451	0.058129	20.94	71.464	13.017	50156275.627371	13	395.1598	1.00225e-04	9.57305e-04
2024/05/13	00:01:29	ok	ok	394.9240	51.442	0.058129	20.84	71.441	12.938	55723795.942032	14	395.1244	9.89406e-05	9.63199e-04
2024/05/13	00:06:29	ok	ok	394.9100	51.436	0.058129	20.80	71.434	12.907	49448527.317842	15	395.0884	9.95466e-05	9.40272e-04
2024/05/13	00:11:29	ok	ok	394.8800	51.430	0.058129	20.76	71.395	12.868	50867306.842398	15	395.0777	9.86223e-05	9.10268e-04
2024/05/13	00:16:29	ok	ok	394.8360	51.422	0.058129	20.69	71.400	12.815	50942394.472450	14	395.0353	1.00830e-04	9.83957e-04
2024/05/13	00:21:29	ok	ok	394.8200	51.418	0.058129	20.64	71.391	12.781	53400356.778130	14	395.0067	1.00726e-04	9.76705e-04
2024/05/13	00:26:29	ok	ok	394.8100	51.415	0.058129	20.59	71.386	12.739	49855295.059096	14	394.9955	9.95207e-05	9.80556e-04
2024/05/13	00:31:29	--	ok	394.7640	51.404	0.058129	20.54	71.395	12.707	51563951.909730	15	394.9735	1.00544e-04	9.00480e-04
2024/05/13	00:31:36	ok	ok	395.0480	51.469	0.058142	20.52	71.363	12.682	50124558.895234	12	395.5091	9.19631e-05	6.79042e-04
2024/05/13	00:36:35	ok	ok	394.9980	51.463	0.058142	20.47	71.333	12.645	50458570.245711	14	395.2183	1.00687e-04	9.56366e-04
2024/05/13	00:41:35	ok	ok	394.9900	51.458	0.058142	20.42	71.322	12.601	50386193.408958	15	395.1893	9.97337e-05	9.27334e-04
2024/05/13	00:46:35	ok	ok	394.9620	51.452	0.058142	20.39	71.324	12.580	50457630.469566	15	395.1622	1.00209e-04	9.30826e-04
2024/05/13	00:51:35	ok	ok	394.9500	51.447	0.058142	20.33	71.310	12.537	49982749.594065	15	395.1596	9.90508e-05	9.02138e-04
2024/05/13	00:56:35	ok	ok	394.9240	51.439	0.058142	20.29	71.304	12.504	50569404.329594	14	395.1280	9.95829e-05	9.50267e-04
2024/05/13	01:01:35	ok	ok	394.9020	51.433	0.058142	20.21	71.269	12.438	50428380.398889	12	395.1909	9.62447e-05	9.99739e-04
2024/05/13	01:06:35	ok	ok	394.8720	51.429	0.058142	20.16	71.231	12.400	51898442.085374	14	395.0763	1.00637e-04	9.50515e-04
2024/05/13	01:11:35	ok	ok	394.8640	51.426	0.058142	20.12	71.254	12.374	50396427.098868	15	395.0735	9.97582e-05	9.14004e-04
2024/05/13	01:16:35	ok	ok	394.8340	51.418	0.058142	20.11	71.250	12.363	51673602.974305	14	395.0451	1.00328e-04	9.66419e-04
2024/05/13	01:21:35	ok	ok	394.8160	51.416	0.058142	20.04	71.249	12.311	52924303.222195	13	395.0959	9.75966e-05	9.54715e-04
2024/05/13	01:26:35	--	ok	394.7980	51.411	0.058142	19.98	71.237	12.269	50363369.314033	15	395.0199	9.99997e-05	9.03764e-04
2024/05/13	01:26:42	ok	ok	395.0600	51.467	0.058153	19.99	71.240	12.279	50148852.915817	15	395.2533	9.94755e-05	9.03291e-04
2024/05/13	01:31:41	ok	ok	395.0080	51.458	0.058153	19.93	71.231	12.235	51937592.366651	15	395.2037	1.00180e-04	9.38334e-04
2024/05/13	01:36:41	ok	ok	395.0060	51.456	0.058153	19.89	71.212	12.201	48103735.363782	15	395.1843	1.00710e-04	9.34054e-04
2024/05/13	01:41:41	ok	ok	394.9640	51.449	0.058153	19.85	71.176	12.165	51052426.018054	15	395.1680	1.01099e-04	9.13349e-04
2024/05/13	01:46:41	ok	ok	394.9480	51.443	0.058153	19.79	71.185	12.126	49601467.701200	12	395.2364	9.80796e-05	9.74617e-04
2024/05/13	01:51:41	ok	ok	394.9400	51.443	0.058153	19.77	71.159	12.103	50361270.439719	14	395.1696	9.93666e-05	9.42572e-04
2024/05/13	01:56:41	ok	ok	394.9160	51.439	0.058153	19.71	71.148	12.060	50590807.530919	15	395.1185	1.01044e-04	9.42363e-04
2024/05/13	02:01:41	ok	ok	394.9180	51.433	0.058153	19.69	71.139	12.049	50273485.781792	15	395.0939	9.97907e-05	9.22959e-04
2024/05/13	02:06:41	ok	ok	394.8780	51.429	0.058153	19.62	71.135	11.999	53647235.992396	13	395.1141	1.00261e-04	9.43774e-04
2024/05/13	02:11:41	ok	ok	394.8700	51.427	0.058153	19.62	71.125	11.997	52211555.788764	15	395.0791	1.00089e-04	9.27671e-04
2024/05/13	02:16:41	ok	ok	394.8600	51.417	0.058153	19.55	71.063	11.936	52181137.798131	14	395.0528	1.00525e-04	9.40699e-04
2024/05/13	02:21:41	ok	ok	394.8400	51.416	0.058153	19.51	71.086	11.910	52303149.625467	14	395.0477	1.00997e-04	9.50219e-04
2024/05/13	02:26:41	ok	ok	394.8180	51.410	0.058153	19.48	71.118	11.897	51063686.500101	15	395.0224	1.01284e-04	9.08196e-04
2024/05/13	02:31:41	ok	ok	394.8060	51.407	0.058153	19.43	71.080	11.851	50887709.430220	14	394.9951	1.01566e-04	9.49266e-04
2024/05/13	02:36:41	ok	ok	394.8000	51.403	0.058153	19.40	71.017	11.821	51129997.247222	14	394.9861	1.01507e-04	9.54695e-04
2024/05/13	02:41:41	--	ok	394.7840	51.399	0.058153	19.38	71.072	11.820	51348867.719051	15	394.9749	1.00643e-04	9.18050e-04
2024/05/13	02:41:48	ok	ok	395.0140	51.463	0.058165	19.37	71.080	11.812	51040628.091052	11	395.4827	9.35124e-05	6.92845e-04
2024/05/13	02:46:47	ok	ok	394.9800	51.455	0.058165	19.30	70.988	11.747	49425217.916641	12	395.2861	9.84854e-05	9.63547e-04
2024/05/13	02:51:47	ok	ok	394.9640	51.451	0.058165	19.30	71.029	11.754	48666018.142270	14	395.1732	1.01608e-04	9.51106e-04
2024/05/13	02:56:47	ok	ok	394.9420	51.446	0.058165	19.24	70.988	11.707	48281718.398311	14	395.1527	1.01973e-04	9.45431e-04
2024/05/13	03:01:47	ok	ok	394.9380	51.440	0.058165	19.23	71.015	11.702	47704691.218720	14	395.1352	1.02067e-04	9.24902e-04
2024/05/13	03:06:47	ok	ok	394.9240	51.439	0.058165	19.17	70.976	11.657	49947607.432704	14	395.1284	1.01583e-04	9.45666e-04
2024/05/13	03:11:47	ok	ok	394.9060	51.431	0.058165	19.11	70.994	11.620	46703912.076711	12	395.2155	9.76927e-05	9.50094e-04
2024/05/13	03:16:47	ok	ok	394.8860	51.430	0.058165	19.10	70.983	11.609	49914288.791747	13	395.1724	9.83357e-05	9.34678e-04
2024/05/13	03:21:47	ok	ok	394.8800	51.425	0.058165	19.06	70.956	11.575	47474524.686828	14	395.1203	9.85571e-05	9.18575e-04
2024/05/13	03:26:47	ok	ok	394.8560	51.422	0.058165	19.01	70.967	11.548	51716732.875287	12	395.1562	9.84608e-05	9.45402e-04
2024/05/13	03:31:47	ok	ok	394.8640	51.417	0.058165	18.97	70.921	11.513	46087285.031956	15	395.0590	9.95877e-05	9.12430e-04
2024/05/13	03:36:47	ok	ok	394.8360	51.415	0.058165	18.94	70.935	11.496	47859765.013881	12	395.1844	9.64239e-05	7.94236e-04
2024/05/13	03:41:47	ok	ok	394.8140	51.409	0.058165	18.91	70.910	11.472	47117941.722389	14	395.0241	1.01578e-04	9.20378e-04
2024/05/13	03:46:47	ok	ok	394.8100	51.407	0.058165	18.89	70.925	11.456	48882582.246133	12	395.0962	9.78524e-05	9.84663e-04
2024/05/13	03:51:47	--	ok	394.7820	51.403	0.058165	18.82	70.942	11.410	47278544.219388	15	395.0497	9.91867e-05	7.76700e-04
2024/05/13	03:51:53	ok	ok	394.9820	51.464	0.058176	18.83	70.896	11.414	50097127.898495	14	395.3501	9.75996e-05	7.37640e-04
2024/05/13	03:56:53	ok	ok	394.9660	51.460	0.058176	18.76	70.903	11.366	48066591.338601	13	395.3107	9.78516e-05	7.84272e-04
2024/05/13	04:01:53	ok	ok	394.9520	51.454	0.058176	18.73	70.878	11.344	49954225.119970	14	395.2073	1.01523e-04	8.95822e-04
2024/05/13	04:06:53	ok	ok	394.9400	51.450	0.058176	18.70	70.874	11.324	47384124.368469	14	395.1926	1.00994e-04	8.98013e-04
2024/05/13	04:11:53	ok	ok	394.9260	51.446	0.058176	18.68	70.869	11.305	49135883.001680	12	395.2702	9.75861e-05	9.49380e-04
2024/05/13	04:16:53	ok	ok	394.9240	51.442	0.058176	18.65	70.861	11.285	47858050.898641	15	395.1466	1.00309e-04	9.17741e-04
2024/05/13	04:21:53	ok	ok	394.9100	51.438	0.058176	18.59	70.834	11.241	48346140.069948	14	395.1431	1.00810e-04	9.20453e-04
2024/05/13	04:26:53	ok	ok	394.8700	51.435	0.058176	18.56	70.819	11.219	49008740.622798	12	395.2676	9.65985e-05	8.04271e-04
2024/05/13	04:31:53	ok	ok	394.8560	51.432	0.058176	18.53	70.832	11.204	47979765.237956	11	395.3718	9.29743e-05	6.79545e-04
2024/05/13	04:36:53	ok	ok	394.8500	51.428	0.058176	18.50	70.857	11.188	47921846.575160	13	395.1863	9.84620e-05	7.95175e-04
2024/05/13	04:41:53	ok	ok	394.8540	51.426	0.058176	18.45	70.816	11.145	49342700.312127	14	395.1325	1.00256e-04	8.05524e-04
2024/05/13	04:46:53	ok	ok	394.8220	51.418	0.058176	18.42	70.802	11.123	47429324.346410	12	395.2216	9.62735e-05	7.92803e-04
2024/05/13	04:51:53	ok	ok	394.8160	51.417	0.058176	18.37	70.796	11.094	52178304.562105	12	395.1621	9.74613e-05	9.26191e-04
2024/05/13	04:56:53	ok	ok	394.8120	51.410	0.058176	18.35	70.800	11.077	50094816.980152	14	395.0757	1.00640e-04	8.00259e-04
2024/05/13	05:01:53	--	ok	394.7940	51.411	0.058176	18.32	70.784	11.055	49464127.605035	12	395.1614	9.68856e-05	8.67456e-04
2024/05/13	05:02:00	ok	ok	395.0340	51.470	0.058187	18.33	70.797	11.068	52694900.804867	14	395.2959	1.00836e-04	8.21976e-04
2024/05/13	05:06:59	ok	ok	394.9820	51.461	0.058187	18.33	70.768	11.063	51482684.788825	13	395.3268	9.84765e-05	8.07009e-04
2024/05/13	05:11:59	ok	ok	394.9860	51.462	0.058187	18.26	70.745	11.013	51808910.775484	13	395.3230	9.84555e-05	7.82109e-04
2024/05/13	05:16:59	ok	ok	394.9800	51.455	0.058187	18.24	70.752	10.996	52065868.247384	12	395.3567	9.68756e-05	7.84812e-04
2024/05/13	05:21:59	ok	ok	394.9900	51.452	0.058187	18.19	70.742	10.967	50082093.925870	12	395.3410	9.62275e-05	7.88358e-04
2024/05/13	05:26:59	ok	ok	394.9420	51.444	0.058187	18.18	70.729	10.954	51533260.481581	12	395.3326	9.64235e-05	7.78106e-04
2024/05/13	05:31:59	ok	ok	394.9560	51.444	0.058187	18.16	70.700	10.941	48663580.842281	12	395.3257	9.54096e-05	8.20451e-04
2024/05/13	05:36:59	ok	ok	394.9400	51.441	0.058187	18.12	70.701	10.914	49709095.101889	14	395.1766	9.99620e-05	9.08357e-04
2024/05/13	05:41:59	ok	ok	394.9140	51.437	0.058187	18.11	70.700	10.905	52800570.994371	12	395.2794	9.70158e-05	7.84701e-04
2024/05/13	05:46:59	ok	ok	394.9000	51.436	0.058187	18.08	70.692	10.885	53884104.494338	12	395.2755	9.72097e-05	7.79658e-04
2024/05/13	05:51:59	ok	ok	394.8820	51.433	0.058187	18.04	70.686	10.858	51653499.764919	12	395.2593	9.77292e-05	7.97018e-04
2024/05/13	05:56:59	ok	ok	394.8760	51.429	0.058187	18.01	70.672	10.837	50146896.188729	12	395.2576	9.65701e-05	7.82690e-04
2024/05/13	06:01:59	ok	ok	394.8840	51.424	0.058187	18.00	70.669	10.828	50813734.675489	14	395.1197	1.00403e-04	8.86769e-04
2024/05/13	06:06:59	ok	ok	394.8520	51.421	0.058187	17.97	70.683	10.811	50287755.648145	13	395.1923	9.85346e-05	7.88144e-04
2024/05/13	06:11:59	ok	ok	394.8400	51.422	0.058187	17.94	70.678	10.793	54125892.071742	12	395.2220	9.70704e-05	7.77625e-04
2024/05/13	06:16:59	ok	ok	394.8380	51.417	0.058187	17.91	70.654	10.771	51653776.838064	13	395.1724	9.87211e-05	7.80314e-04
2024/05/13	06:21:59	ok	ok	394.8200	51.416	0.058187	17.92	70.655	10.780	49934209.800133	12	395.2193	9.63947e-05	7.92219e-04
2024/05/13	06:26:59	ok	ok	394.8300	51.410	0.058187	17.86	70.626	10.738	49328957.839514	12	395.2115	9.54276e-05	7.97465e-04
2024/05/13	06:31:59	ok	ok	395.1380	51.498	0.058187	18.70	69.001	11.025	50200429.829825	12	395.5282	9.67836e-05	7.92721e-04
2024/05/13	06:36:59	--	ok	395.3160	51.520	0.058187	19.11	68.695	11.244	51651705.942770	12	395.6803	9.64786e-05	8.00155e-04
2024/05/13	06:37:06	ok	ok	394.9840	51.435	0.05817	19.17	68.714	11.286	58214321.732722	12	395.3462	9.62466e-05	8.04761e-04
2024/05/13	06:42:05	ok	ok	395.1200	51.458	0.05817	19.43	68.603	11.439	52702757.629745	13	395.4176	9.75627e-05	9.28693e-04
2024/05/13	06:47:05	ok	ok	395.1820	51.470	0.05817	19.64	68.582	11.577	53212935.677488	15	395.3872	1.01849e-04	9.14480e-04
2024/05/13	06:52:05	--	ok	395.2880	51.488	0.05817	19.85	68.511	11.709	48985053.257941	14	395.5394	9.88784e-05	9.26045e-04
2024/05/13	06:52:12	ok	ok	394.9720	51.412	0.058155	19.84	68.548	11.706	56881819.764384	14	395.2042	1.00858e-04	8.93557e-04
2024/05/13	06:57:11	ok	ok	395.0700	51.430	0.058155	19.99	68.536	11.813	51667921.110311	13	395.3469	9.78043e-05	9.51234e-04
2024/05/13	07:02:11	ok	ok	395.1440	51.448	0.058155	20.12	68.449	11.886	51834305.060822	15	395.3240	1.01254e-04	9.31608e-04
2024/05/13	07:07:11	ok	ok	395.1960	51.462	0.058155	20.28	68.457	11.996	50797542.635677	15	395.4160	1.00494e-04	9.20873e-04
2024/05/13	07:12:11	--	ok	395.2520	51.478	0.058155	20.39	68.452	12.074	50283422.087393	13	395.5470	9.73853e-05	9.57008e-04
2024/05/13	07:12:18	ok	ok	395.0040	51.413	0.058141	20.39	68.452	12.074	56161117.539921	11	395.4619	9.17583e-05	6.61413e-04
2024/05/13	07:17:17	ok	ok	395.0500	51.428	0.058141	20.49	68.412	12.136	55038308.664281	14	395.2788	9.95912e-05	9.19514e-04
2024/05/13	07:22:17	ok	ok	395.1000	51.437	0.058141	20.58	68.411	12.199	50626954.703229	15	395.3233	9.98164e-05	9.18006e-04
2024/05/13	07:27:17	ok	ok	395.1580	51.450	0.058141	20.67	68.403	12.267	54229208.549996	14	395.3961	9.95766e-05	9.33451e-04
2024/05/13	07:32:17	ok	ok	395.1960	51.462	0.058141	20.74	68.367	12.310	51739255.618297	13	395.4529	9.84953e-05	9.37976e-04
2024/05/13	07:37:17	--	ok	395.2640	51.478	0.058141	20.83	68.385	12.375	49711613.133030	14	395.4893	9.85301e-05	9.42186e-04
2024/05/13	07:37:24	ok	ok	395.0180	51.412	0.058127	20.86	68.342	12.388	57062238.333940	12	395.2824	9.72000e-05	9.95020e-04
2024/05/13	07:42:23	ok	ok	395.0040	51.416	0.058127	20.90	68.362	12.423	53388119.243567	15	395.2254	9.94120e-05	9.12274e-04
2024/05/13	07:47:23	ok	ok	395.0440	51.428	0.058127	20.98	68.348	12.480	53092925.815767	13	395.3019	9.85825e-05	9.71021e-04
2024/05/13	07:52:23	ok	ok	395.0880	51.439	0.058127	21.06	68.325	12.528	51752703.267679	15	395.3435	9.83448e-05	8.91353e-04
2024/05/13	07:57:23	ok	ok	395.1240	51.444	0.058127	21.13	68.360	12.587	55064183.551175	14	395.3523	9.91760e-05	9.39879e-04
2024/05/13	08:02:23	ok	ok	395.1700	51.459	0.058127	21.17	68.376	12.621	48485300.846145	15	395.3879	9.90704e-05	9.18984e-04
2024/05/13	08:07:23	ok	ok	395.1920	51.463	0.058127	21.24	68.344	12.668	54009216.873375	14	395.4215	9.90633e-05	9.58779e-04
2024/05/13	08:12:23	--	ok	395.2380	51.475	0.058127	21.31	68.339	12.718	53531548.535038	14	395.4845	9.89097e-05	9.51506e-04
2024/05/13	08:12:30	ok	ok	394.9980	51.413	0.058114	21.30	68.316	12.704	54683389.627552	12	395.4437	9.12551e-05	6.74473e-04
2024/05/13	08:17:29	ok	ok	395.0600	51.431	0.058114	21.38	68.324	12.767	54236488.791877	15	395.2606	9.90375e-05	9.25606e-04
2024/05/13	08:22:29	ok	ok	395.0560	51.436	0.058114	21.41	68.292	12.782	50430833.563528	14	395.3035	9.88416e-05	9.35462e-04
2024/05/13	08:27:29	ok	ok	395.1040	51.449	0.058114	21.50	68.298	12.847	55200002.666709	15	395.3308	9.90584e-05	8.81591e-04
2024/05/13	08:32:29	ok	ok	395.1500	51.456	0.058114	21.57	68.283	12.895	52455649.154090	13	395.3599	9.88261e-05	9.78824e-04
2024/05/13	08:37:29	ok	ok	395.1600	51.464	0.058114	21.62	68.266	12.936	52749394.609698	15	395.3935	9.91299e-05	9.30405e-04
2024/05/13	08:42:29	--	ok	395.2240	51.474	0.058114	21.71	68.284	13.004	53923295.110821	15	395.4587	9.81569e-05	8.97447e-04
2024/05/13	08:42:35	ok	ok	395.0020	51.420	0.058102	21.70	68.220	12.981	56652503.540616	10	395.4436	9.14172e-05	7.14059e-04
2024/05/13	08:47:35	ok	ok	395.0220	51.422	0.058102	21.77	68.257	13.040	57428466.479738	13	395.2102	9.93538e-05	9.93799e-04
2024/05/13	08:52:35	ok	ok	395.0640	51.432	0.058102	21.87	68.188	13.102	54520247.063838	12	395.5098	9.07253e-05	6.59103e-04
2024/05/13	08:57:35	ok	ok	395.0880	51.443	0.058102	21.91	68.138	13.124	52834095.840957	12	395.3904	9.63905e-05	9.83725e-04
2024/05/13	09:02:35	ok	ok	395.1240	51.453	0.058102	21.95	68.196	13.168	52400045.184635	12	395.5984	9.00438e-05	6.33994e-04
2024/05/13	09:07:35	ok	ok	395.1520	51.462	0.058102	22.05	68.197	13.243	55658343.145699	10	395.6394	9.05019e-05	6.97056e-04
2024/05/13	09:12:35	--	ok	395.2140	51.473	0.058102	22.14	68.147	13.301	53657769.760439	14	395.4325	9.91183e-05	9.45871e-04
2024/05/13	09:12:42	ok	ok	395.0200	51.423	0.05809	22.15	68.150	13.311	59482033.810811	11	395.4449	9.19744e-05	6.66941e-04
2024/05/13	09:17:41	ok	ok	395.0400	51.435	0.05809	22.19	68.138	13.342	57407867.915415	11	395.4925	9.14506e-05	6.57856e-04
2024/05/13	09:22:41	ok	ok	395.0860	51.436	0.05809	22.29	68.090	13.408	57023687.996440	11	395.5421	9.14341e-05	6.63035e-04
2024/05/13	09:27:41	ok	ok	395.0620	51.436	0.05809	22.26	68.280	13.423	54912752.488158	12	395.5156	9.07213e-05	6.25497e-04
2024/05/13	09:32:41	--	ok	394.7720	51.377	0.05809	21.52	69.749	13.140	55685254.083331	14	395.0074	9.92996e-05	9.28889e-04
2024/05/13	09:32:47	ok	ok	395.0740	51.442	0.058102	21.51	69.697	13.120	48809033.429958	12	395.5261	9.08852e-05	6.70032e-04
2024/05/13	09:37:47	ok	ok	394.9400	51.413	0.058102	21.20	69.944	12.933	46230594.912659	14	395.1400	9.78959e-05	9.46950e-04
2024/05/13	09:42:47	ok	ok	394.8480	51.400	0.058102	21.00	70.008	12.795	51353406.911464	14	395.0823	9.75354e-05	9.36677e-04
2024/05/13	09:47:47	--	ok	394.7700	51.391	0.058102	20.83	70.050	12.676	49454501.281248	13	395.0097	9.88956e-05	9.40619e-04
2024/05/13	09:47:54	ok	ok	395.0620	51.456	0.058115	20.84	70.069	12.690	46393960.590328	15	395.3041	9.76957e-05	8.97367e-04
2024/05/13	09:52:53	ok	ok	394.9820	51.446	0.058115	20.73	70.077	12.609	49830172.267481	14	395.2095	9.92626e-05	9.26043e-04
2024/05/13	09:57:53	ok	ok	394.9420	51.437	0.058115	20.64	70.115	12.553	47606511.975402	14	395.1594	9.89769e-05	9.50091e-04
2024/05/13	10:02:53	ok	ok	394.9160	51.425	0.058115	20.59	70.114	12.512	48394842.907004	15	395.0976	1.00150e-04	9.03182e-04
2024/05/13	10:07:53	ok	ok	394.8820	51.424	0.058115	20.54	70.065	12.470	49901246.485427	14	395.0608	1.01033e-04	9.55884e-04
2024/05/13	10:12:53	ok	ok	394.8640	51.422	0.058115	20.49	70.036	12.424	46802596.133714	14	395.0584	9.95243e-05	9.63777e-04
2024/05/13	10:17:53	ok	ok	394.8460	51.414	0.058115	20.46	70.028	12.404	47208869.424689	14	395.0472	9.99926e-05	9.42884e-04
2024/05/13	10:22:53	ok	ok	394.8500	51.412	0.058115	20.46	70.019	12.402	46781104.378745	14	395.0669	9.86224e-05	9.48395e-04
2024/05/13	10:27:53	ok	ok	394.8360	51.413	0.058115	20.47	69.992	12.407	50564077.439727	14	395.0347	9.97367e-05	9.32838e-04
2024/05/13	10:32:53	ok	ok	394.8380	51.415	0.058115	20.47	69.953	12.400	47480788.143766	13	395.0759	9.86940e-05	9.36445e-04
2024/05/13	10:37:53	ok	ok	394.8340	51.411	0.058115	20.49	69.967	12.412	50374450.727185	14	395.0528	9.89740e-05	9.38417e-04
2024/05/13	10:42:53	ok	ok	394.8380	51.411	0.058115	20.50	69.960	12.422	47605855.974699	14	395.0328	1.00625e-04	9.31090e-04
2024/05/13	10:47:53	ok	ok	394.8460	51.416	0.058115	20.52	69.935	12.428	49281604.669379	14	395.0374	1.00383e-04	9.61954e-04
2024/05/13	10:52:53	ok	ok	394.8560	51.414	0.058115	20.56	69.903	12.453	50672677.928345	14	395.0754	9.91160e-05	9.30043e-04
2024/05/13	10:57:53	ok	ok	394.8600	51.416	0.058115	20.59	69.871	12.469	48808342.762239	15	395.0515	1.00004e-04	9.07345e-04
2024/05/13	11:02:53	ok	ok	394.8820	51.418	0.058115	20.62	69.886	12.493	47996838.962680	14	395.1183	9.82864e-05	9.46140e-04
2024/05/13	11:07:53	ok	ok	394.8960	51.425	0.058115	20.67	69.859	12.529	47927853.365633	15	395.0814	9.95244e-05	9.11541e-04
2024/05/13	11:12:53	ok	ok	394.9020	51.428	0.058115	20.70	69.886	12.555	48810139.255396	14	395.1259	9.88317e-05	9.44176e-04
2024/05/13	11:17:53	ok	ok	394.9240	51.432	0.058115	20.74	69.854	12.578	48115983.660344	13	395.1469	9.86721e-05	9.81040e-04
2024/05/13	11:22:53	ok	ok	394.9540	51.434	0.058115	20.79	69.845	12.608	48101108.535114	15	395.1328	1.00219e-04	9.23139e-04
2024/05/13	11:27:53	ok	ok	394.9600	51.440	0.058115	20.84	69.830	12.646	47584075.918229	14	395.1681	9.98872e-05	9.47258e-04
2024/05/13	11:32:53	ok	ok	394.9900	51.446	0.058115	20.91	69.822	12.698	48006476.725331	14	395.1904	9.99664e-05	9.53351e-04
2024/05/13	11:37:53	ok	ok	395.0120	51.449	0.058115	20.96	69.784	12.723	47312347.659990	14	395.2228	9.93343e-05	9.51545e-04
2024/05/13	11:42:53	ok	ok	395.0500	51.457	0.058115	21.03	69.799	12.777	47495391.572176	14	395.2335	9.99152e-05	9.65672e-04
2024/05/13	11:47:53	ok	ok	395.0700	51.463	0.058115	21.09	69.781	12.817	47206045.319325	14	395.2676	9.97402e-05	9.48011e-04
2024/05/13	11:52:53	ok	ok	395.1080	51.468	0.058115	21.17	69.790	12.882	44049664.491118	14	395.3096	9.86690e-05	9.22167e-04
2024/05/13	11:57:53	ok	ok	395.1300	51.474	0.058115	21.20	69.786	12.903	48287278.060861	14	395.3250	9.89255e-05	9.49457e-04
2024/05/13	12:02:53	ok	ok	395.1700	51.481	0.058115	21.27	69.802	12.958	47871906.558557	15	395.3350	9.89174e-05	9.33298e-04
2024/05/13	12:07:53	ok	ok	395.1680	51.486	0.058115	21.33	69.795	12.999	47321366.389134	12	395.4483	9.61793e-05	9.97281e-04
2024/05/13	12:12:53	--	ok	395.2080	51.493	0.058115	21.38	69.836	13.049	45737062.169725	14	395.3869	9.89692e-05	9.56377e-04
2024/05/13	12:13:00	ok	ok	394.9440	51.443	0.058104	21.38	69.825	13.047	51787535.962957	13	395.1950	9.89055e-05	9.80974e-04
2024/05/13	12:17:59	ok	ok	394.9680	51.447	0.058104	21.47	69.834	13.113	47042992.763192	15	395.1880	9.90996e-05	9.33292e-04
2024/05/13	12:22:59	ok	ok	394.9760	51.455	0.058104	21.50	69.821	13.133	47578808.511538	15	395.2328	9.88533e-05	9.21239e-04
2024/05/13	12:27:59	ok	ok	395.0100	51.457	0.058104	21.55	69.850	13.181	47238218.476344	14	395.2525	9.90372e-05	9.42220e-04
2024/05/13	12:32:59	ok	ok	395.0300	51.466	0.058104	21.60	69.859	13.218	45552985.919643	13	395.2603	9.96494e-05	9.51202e-04
2024/05/13	12:37:59	ok	ok	395.0560	51.468	0.058104	21.68	69.889	13.287	43866787.880985	14	395.3078	9.88901e-05	9.29853e-04
2024/05/13	12:42:59	ok	ok	395.0800	51.473	0.058104	21.70	69.960	13.312	45015677.230607	15	395.3356	9.86432e-05	8.74555e-04
2024/05/13	12:47:59	ok	ok	395.0900	51.480	0.058104	21.77	69.917	13.358	46442191.962341	14	395.3485	9.80194e-05	9.46028e-04
2024/05/13	12:52:59	ok	ok	395.1140	51.489	0.058104	21.80	69.972	13.391	47928803.946853	14	395.3601	9.94897e-05	9.68644e-04
2024/05/13	12:57:59	ok	ok	395.1340	51.493	0.058104	21.84	69.960	13.421	41752446.216318	15	395.3962	9.85935e-05	9.13019e-04
2024/05/13	13:02:59	ok	ok	395.1540	51.493	0.058104	21.88	69.990	13.458	41004244.924693	14	395.3893	9.98126e-05	9.40835e-04
2024/05/13	13:07:59	ok	ok	395.1640	51.499	0.058104	21.94	70.019	13.509	49161662.299491	15	395.4240	9.94530e-05	9.18203e-04
2024/05/13	13:12:59	--	ok	395.2060	51.504	0.058104	21.98	70.059	13.548	42406742.016043	15	395.4624	9.78529e-05	8.72397e-04
2024/05/13	13:13:06	ok	ok	394.9940	51.452	0.058093	21.99	70.082	13.565	50749423.533911	13	395.4098	9.27574e-05	6.33871e-04
2024/05/13	13:18:05	ok	ok	395.0260	51.461	0.058093	22.02	70.050	13.580	52455370.027353	13	395.2253	9.98112e-05	9.87090e-04
2024/05/13	13:23:05	ok	ok	395.0320	51.465	0.058093	22.06	70.137	13.630	50233964.338715	14	395.2477	9.96577e-05	9.47692e-04
2024/05/13	13:28:05	ok	ok	395.0280	51.467	0.058093	22.09	70.114	13.651	49651321.726932	14	395.2682	1.00086e-04	9.46370e-04
2024/05/13	13:33:05	ok	ok	395.0700	51.470	0.058093	22.15	70.155	13.703	44251483.721611	14	395.2920	9.91329e-05	9.39171e-04
2024/05/13	13:38:05	ok	ok	395.0640	51.475	0.058093	22.18	70.170	13.727	49199464.917985	11	395.5587	9.13482e-05	6.68464e-04
2024/05/13	13:43:05	ok	ok	395.0940	51.481	0.058093	22.24	70.192	13.778	51440003.027063	14	395.3076	9.98063e-05	9.33322e-04
2024/05/13	13:48:05	ok	ok	395.1040	51.484	0.058093	22.25	70.193	13.789	46571080.415030	13	395.3473	9.88652e-05	9.69141e-04
2024/05/13	13:53:05	ok	ok	395.1160	51.489	0.058093	22.25	70.253	13.800	46936857.742108	11	395.6074	9.14038e-05	6.71120e-04
2024/05/13	13:58:05	ok	ok	395.1120	51.492	0.058093	22.31	70.294	13.853	48054194.166475	10	395.6191	9.11720e-05	6.94809e-04
2024/05/13	14:03:05	ok	ok	395.1640	51.494	0.058093	22.34	70.321	13.882	47384874.658123	14	395.3911	9.84650e-05	9.39776e-04
2024/05/13	14:08:05	ok	ok	395.1700	51.497	0.058093	22.35	70.303	13.889	50082714.963840	14	395.3936	9.93888e-05	9.43773e-04
2024/05/13	14:13:05	ok	ok	395.1680	51.499	0.058093	22.38	70.349	13.919	48659532.000228	10	395.6399	9.13037e-05	6.98674e-04
2024/05/13	14:18:05	ok	ok	395.1880	51.505	0.058093	22.39	70.411	13.944	47958399.187437	13	395.4011	9.92678e-05	9.68406e-04
2024/05/13	14:23:05	ok	ok	395.1960	51.505	0.058093	22.39	70.411	13.944	47818564.126834	12	395.6829	8.98565e-05	6.35118e-04
2024/05/13	14:28:05	--	ok	395.2040	51.507	0.058093	22.46	70.426	14.003	51281585.055787	11	395.6856	9.07994e-05	6.52440e-04
2024/05/13	14:28:12	ok	ok	395.0180	51.454	0.058082	22.43	70.411	13.979	48570470.194700	10	395.4569	9.13485e-05	7.08039e-04
2024/05/13	14:33:11	ok	ok	395.0240	51.465	0.058082	22.46	70.445	14.007	51171530.240205	10	395.4920	9.09061e-05	7.05353e-04
2024/05/13	14:38:11	ok	ok	395.0200	51.466	0.058082	22.47	70.480	14.024	52633864.373209	10	395.4864	9.11657e-05	6.87808e-04
2024/05/13	14:43:11	ok	ok	395.0340	51.470	0.058082	22.47	70.468	14.022	55391110.808426	11	395.4943	9.10681e-05	6.76954e-04
2024/05/13	14:48:11	ok	ok	395.0380	51.469	0.058082	22.52	70.477	14.058	50721942.968684	10	395.4996	9.07412e-05	7.10926e-04
2024/05/13	14:53:11	ok	ok	395.0460	51.470	0.058082	22.53	70.539	14.084	49800820.234814	11	395.5214	9.03646e-05	6.65084e-04
2024/05/13	14:58:11	ok	ok	395.0600	51.476	0.058082	22.56	70.535	14.104	47448948.188740	12	395.4708	9.30642e-05	6.59815e-04
2024/05/13	15:03:11	ok	ok	395.0560	51.476	0.058082	22.55	70.523	14.091	47449612.649839	10	395.5445	9.05159e-05	6.98321e-04
2024/05/13	15:08:11	ok	ok	395.0720	51.477	0.058082	22.59	70.571	14.137	49059594.618644	11	395.5047	9.22621e-05	6.88020e-04
2024/05/13	15:13:11	ok	ok	395.0640	51.481	0.058082	22.60	70.614	14.157	47660913.901342	12	395.5288	9.19434e-05	6.46274e-04
2024/05/13	15:18:11	ok	ok	395.0760	51.483	0.058082	22.63	70.628	14.183	49706753.302289	13	395.5237	9.16002e-05	6.27749e-04
2024/05/13	15:23:11	ok	ok	395.1000	51.485	0.058082	22.63	70.619	14.182	47258822.023758	10	395.5777	9.08664e-05	7.04127e-04
2024/05/13	15:28:11	ok	ok	395.0960	51.488	0.058082	22.66	70.654	14.210	49440073.633428	12	395.5327	9.28199e-05	6.49936e-04
2024/05/13	15:33:11	ok	ok	395.1020	51.490	0.058082	22.66	70.665	14.213	50673987.415201	10	395.5806	9.08315e-05	7.06321e-04
2024/05/13	15:38:11	ok	ok	395.1060	51.489	0.058082	22.67	70.718	14.234	51043008.734043	11	395.5739	9.13153e-05	6.72433e-04
2024/05/13	15:43:11	ok	ok	395.1040	51.494	0.058082	22.66	70.704	14.221	49705179.842840	12	395.2960	9.99115e-05	9.94410e-04
2024/05/13	15:48:11	ok	ok	395.1200	51.494	0.058082	22.69	70.779	14.260	51581471.066226	11	395.5995	9.04980e-05	6.46315e-04
2024/05/13	15:53:11	ok	ok	395.0980	51.493	0.058082	22.67	70.787	14.248	51077630.019505	10	395.5953	9.07459e-05	7.01326e-04
2024/05/13	15:58:11	ok	ok	395.1180	51.493	0.058082	22.66	70.829	14.246	50362824.430575	10	395.5866	9.07648e-05	6.92065e-04
2024/05/13	16:03:11	ok	ok	395.1160	51.493	0.058082	22.67	70.825	14.256	53879684.473006	11	395.5858	9.11161e-05	6.61604e-04
2024/05/13	16:08:11	ok	ok	395.0980	51.492	0.058082	22.66	70.860	14.252	51117798.448322	11	395.5857	9.10347e-05	6.60190e-04
2024/05/13	16:13:11	ok	ok	395.1060	51.491	0.058082	22.63	70.884	14.235	54159012.049008	11	395.5369	9.27573e-05	6.96519e-04
2024/05/13	16:18:11	ok	ok	395.1120	51.492	0.058082	22.63	70.912	14.240	50679162.392782	10	395.5847	9.04692e-05	6.78340e-04
2024/05/13	16:23:11	ok	ok	395.1120	51.493	0.058082	22.59	70.903	14.204	52667537.398216	11	395.5686	9.10326e-05	6.53333e-04
2024/05/13	16:28:11	ok	ok	395.0900	51.492	0.058082	22.62	70.951	14.235	52387913.894034	11	395.5716	9.08864e-05	6.57311e-04
2024/05/13	16:33:11	ok	ok	395.1000	51.492	0.058082	22.58	70.961	14.202	54289615.673426	11	395.5732	9.06311e-05	6.57390e-04
2024/05/13	16:38:11	ok	ok	395.0740	51.489	0.058082	22.58	70.939	14.198	52808409.598782	10	395.5759	9.05693e-05	6.92016e-04
2024/05/13	16:43:11	ok	ok	395.0860	51.489	0.058082	22.56	70.985	14.194	51010268.715667	11	395.5290	9.20937e-05	6.73324e-04
2024/05/13	16:48:11	ok	ok	395.0860	51.490	0.058082	22.58	70.979	14.206	52043866.181251	10	395.5686	9.09239e-05	6.84322e-04
2024/05/13	16:53:11	ok	ok	395.0880	51.488	0.058082	22.58	70.999	14.210	53587951.183237	9	395.5446	9.14155e-05	7.09811e-04
2024/05/13	16:58:11	ok	ok	395.0920	51.489	0.058082	22.55	71.012	14.189	51039950.836283	10	395.5726	9.06426e-05	6.87424e-04
2024/05/13	17:03:11	ok	ok	395.0800	51.491	0.058082	22.55	71.043	14.195	52258726.039035	10	395.4753	9.34993e-05	6.85164e-04
2024/05/13	17:08:11	ok	ok	395.0780	51.490	0.058082	22.50	71.022	14.156	50018119.182439	10	395.4832	9.33193e-05	7.08912e-04
2024/05/13	17:13:11	ok	ok	395.0620	51.488	0.058082	22.52	71.026	14.168	49598722.202312	9	395.5358	9.12163e-05	6.87978e-04
2024/05/13	17:18:11	ok	ok	395.0640	51.488	0.058082	22.49	71.020	14.145	52829380.647218	9	395.5176	9.14554e-05	7.23639e-04
2024/05/13	17:23:11	ok	ok	395.0640	51.491	0.058082	22.50	71.090	14.170	52833409.941245	10	395.5555	9.02619e-05	6.83909e-04
2024/05/13	17:28:11	ok	ok	395.0660	51.485	0.058082	22.46	71.081	14.133	52867665.053745	9	395.5282	9.11251e-05	7.04310e-04
2024/05/13	17:33:11	ok	ok	395.0660	51.488	0.058082	22.46	71.093	14.136	51023584.713984	10	395.5390	9.05239e-05	6.92935e-04
2024/05/13	17:38:11	ok	ok	395.0460	51.484	0.058082	22.45	71.136	14.133	51983587.211562	10	395.5325	9.08197e-05	6.75642e-04
2024/05/13	17:43:11	ok	ok	395.0520	51.484	0.058082	22.42	71.112	14.105	52250806.069156	10	395.5199	9.10327e-05	6.83769e-04
2024/05/13	17:48:11	ok	ok	395.0340	51.482	0.058082	22.42	71.102	14.103	50893556.181530	9	395.4896	9.14376e-05	7.02846e-04
2024/05/13	17:53:11	ok	ok	395.0160	51.479	0.058082	22.38	71.141	14.076	50688729.864791	10	395.5144	9.06159e-05	6.66546e-04
2024/05/13	17:58:11	ok	ok	395.0200	51.479	0.058082	22.38	71.131	14.074	51673917.202199	11	395.4540	9.21978e-05	6.69349e-04
2024/05/13	18:03:11	ok	ok	395.0320	51.480	0.058082	22.35	71.167	14.059	52474147.445524	10	395.4455	9.21058e-05	6.66501e-04
2024/05/13	18:08:11	ok	ok	395.0100	51.479	0.058082	22.34	71.162	14.048	50745062.923775	11	395.4469	9.20810e-05	6.49149e-04
2024/05/13	18:13:11	ok	ok	395.0120	51.477	0.058082	22.32	71.189	14.040	54632171.787267	10	395.4955	9.03342e-05	6.70858e-04
2024/05/13	18:18:11	ok	ok	394.9960	51.472	0.058082	22.29	71.203	14.021	55492262.403584	10	395.4894	9.06348e-05	7.09244e-04
2024/05/13	18:23:11	ok	ok	394.9800	51.471	0.058082	22.26	71.235	14.004	49661896.093276	11	395.4684	8.99589e-05	6.64163e-04
2024/05/13	18:28:11	ok	ok	394.9900	51.472	0.058082	22.26	71.223	14.002	51604449.540964	11	395.4149	9.24538e-05	6.71036e-04
2024/05/13	18:33:11	ok	ok	394.9580	51.468	0.058082	22.24	71.240	13.984	50687804.301943	10	395.4437	9.10625e-05	6.64616e-04
2024/05/13	18:38:11	ok	ok	394.9620	51.465	0.058082	22.19	71.231	13.947	51405315.895789	10	395.4421	9.09497e-05	6.64351e-04
2024/05/13	18:43:11	ok	ok	394.9540	51.467	0.058082	22.15	71.231	13.913	50499307.011223	10	395.4155	9.10710e-05	6.75504e-04
2024/05/13	18:48:11	ok	ok	394.9400	51.462	0.058082	22.12	71.273	13.898	49798474.503440	9	395.3919	9.10424e-05	7.00383e-04
2024/05/13	18:53:11	ok	ok	394.9280	51.459	0.058082	22.11	71.269	13.887	49802523.663739	10	395.4128	9.06115e-05	6.62527e-04
2024/05/13	18:58:11	ok	ok	394.9200	51.456	0.058082	22.08	71.295	13.868	50900171.204983	11	395.4017	9.01166e-05	6.32718e-04
2024/05/13	19:03:11	ok	ok	394.9060	51.453	0.058082	22.05	71.287	13.843	52811172.117305	11	395.3581	9.10805e-05	6.52807e-04
2024/05/13	19:08:11	ok	ok	394.8980	51.453	0.058082	22.01	71.296	13.811	50806287.706521	10	395.3663	9.10075e-05	6.71852e-04
2024/05/13	19:13:11	ok	ok	394.8780	51.449	0.058082	21.98	71.331	13.794	54476033.442373	11	395.3547	9.07109e-05	6.42850e-04
2024/05/13	19:18:11	ok	ok	394.8720	51.442	0.058082	21.95	71.324	13.772	50475644.955816	12	395.3038	9.20266e-05	6.33391e-04
2024/05/13	19:23:11	ok	ok	394.8580	51.441	0.058082	21.91	71.315	13.736	53811297.917496	10	395.3244	9.13611e-05	6.68395e-04
2024/05/13	19:28:11	ok	ok	394.8480	51.440	0.058082	21.88	71.296	13.709	51832047.275349	11	395.3025	9.10603e-05	6.35420e-04
2024/05/13	19:33:11	ok	ok	394.8380	51.435	0.058082	21.85	71.351	13.699	52495532.489905	10	395.2972	9.09849e-05	6.72651e-04
2024/05/13	19:38:11	ok	ok	394.8160	51.434	0.058082	21.81	71.351	13.665	52396102.682761	13	395.1663	9.48233e-05	6.92468e-04
2024/05/13	19:43:11	ok	ok	394.8080	51.428	0.058082	21.77	71.382	13.637	54039476.914670	10	395.2785	9.07589e-05	6.69131e-04
2024/05/13	19:48:11	--	ok	394.7920	51.424	0.058082	21.72	71.382	13.604	50951799.763916	14	395.0376	9.78484e-05	9.68434e-04
2024/05/13	19:48:18	ok	ok	395.0180	51.480	0.058093	21.70	71.356	13.578	49980020.869605	14	395.1854	1.00441e-04	1.03470e-03
2024/05/13	19:53:17	ok	ok	395.0060	51.474	0.058093	21.68	71.373	13.569	51597649.423493	10	395.4929	9.05628e-05	6.79927e-04
2024/05/13	19:58:17	ok	ok	394.9900	51.471	0.058093	21.64	71.374	13.538	49298844.244956	10	395.4558	9.10876e-05	7.00082e-04
2024/05/13	20:03:17	ok	ok	394.9720	51.465	0.058093	21.61	71.386	13.517	49507851.604350	11	395.4406	9.13313e-05	6.28792e-04
2024/05/13	20:08:17	ok	ok	394.9660	51.464	0.058093	21.58	71.388	13.494	50867461.804633	12	395.3783	9.27937e-05	6.72703e-04
2024/05/13	20:13:17	ok	ok	394.9360	51.456	0.058093	21.54	71.400	13.463	50704696.542164	12	395.4080	9.06285e-05	6.56145e-04
2024/05/13	20:18:17	ok	ok	394.9280	51.453	0.058093	21.50	71.402	13.431	48630268.613901	11	395.4064	9.00517e-05	6.60795e-04
2024/05/13	20:23:17	ok	ok	394.8980	51.449	0.058093	21.41	71.382	13.361	47677866.265895	11	395.3751	9.12142e-05	6.66636e-04
2024/05/13	20:28:17	ok	ok	394.8800	51.445	0.058093	21.38	71.424	13.346	46901591.648458	11	395.3442	9.18971e-05	6.79660e-04
2024/05/13	20:33:17	ok	ok	394.8680	51.443	0.058093	21.36	71.418	13.324	48263935.869136	12	395.3291	9.06093e-05	6.57557e-04
2024/05/13	20:38:17	ok	ok	394.8540	51.435	0.058093	21.31	71.447	13.297	48615378.706585	11	395.3156	9.11463e-05	6.75559e-04
2024/05/13	20:43:17	ok	ok	394.8320	51.430	0.058093	21.24	71.452	13.244	48249183.360270	11	395.2899	9.14988e-05	6.74545e-04
2024/05/13	20:48:17	ok	ok	394.8060	51.427	0.058093	21.18	71.438	13.197	45322623.456151	12	395.2645	9.09949e-05	6.67972e-04
2024/05/13	20:53:17	--	ok	394.7860	51.425	0.058093	21.14	71.411	13.159	47318952.531507	12	395.2162	9.28558e-05	6.49542e-04
2024/05/13	20:53:24	ok	ok	395.0240	51.482	0.058104	21.14	71.460	13.168	45744312.288474	12	395.4673	9.36745e-05	6.82544e-04
2024/05/13	20:58:23	ok	ok	395.0000	51.475	0.058104	21.09	71.466	13.126	45675164.449378	11	395.4622	9.19099e-05	6.80133e-04
2024/05/13	21:03:23	ok	ok	394.9860	51.469	0.058104	21.07	71.434	13.108	45886322.203136	14	395.1980	1.00067e-04	9.38041e-04
2024/05/13	21:08:23	ok	ok	394.9680	51.462	0.058104	20.98	71.455	13.047	44547555.294772	11	395.4174	9.19445e-05	6.91693e-04
2024/05/13	21:13:23	ok	ok	394.9620	51.459	0.058104	20.96	71.429	13.022	46227868.455246	11	395.3920	9.23263e-05	6.84876e-04
2024/05/13	21:18:23	ok	ok	394.9480	51.456	0.058104	20.90	71.415	12.978	47365495.464827	12	395.3735	9.11303e-05	6.69488e-04
2024/05/13	21:23:23	ok	ok	394.9200	51.449	0.058104	20.87	71.402	12.953	46871818.065407	14	395.1639	9.84023e-05	8.52090e-04
2024/05/13	21:28:23	ok	ok	394.9080	51.448	0.058104	20.80	71.414	12.903	43283999.877332	12	395.3228	9.12530e-05	6.51205e-04
2024/05/13	21:33:23	ok	ok	394.8840	51.443	0.058104	20.74	71.420	12.860	41949875.998338	13	395.2698	9.30456e-05	6.47731e-04
2024/05/13	21:38:23	ok	ok	394.8660	51.436	0.058104	20.72	71.386	12.834	42802309.119282	12	395.3015	9.14068e-05	6.79868e-04
2024/05/13	21:43:23	ok	ok	394.8500	51.434	0.058104	20.69	71.409	12.817	45156536.241271	14	395.0634	9.90372e-05	9.32750e-04
2024/05/13	21:48:23	ok	ok	394.8380	51.428	0.058104	20.63	71.415	12.776	44662361.676651	15	395.0528	9.83106e-05	8.42025e-04
2024/05/13	21:53:23	ok	ok	394.8100	51.425	0.058104	20.60	71.409	12.755	44084919.318233	15	395.0128	9.96015e-05	8.88034e-04
2024/05/13	21:58:23	ok	ok	394.8000	51.419	0.058104	20.54	71.359	12.700	45149409.689798	11	395.2351	9.14300e-05	6.90716e-04
2024/05/13	22:03:23	--	ok	394.7920	51.413	0.058104	20.53	71.365	12.692	44910046.699019	11	395.2113	9.25537e-05	6.76215e-04
2024/05/13	22:03:30	ok	ok	394.9700	51.471	0.058116	20.50	71.359	12.671	48819158.400076	13	395.4205	9.41262e-05	6.66117e-04
2024/05/13	22:08:29	ok	ok	394.9680	51.463	0.058116	20.50	71.359	12.671	45069547.283395	15	395.1569	1.01201e-04	8.91965e-04
2024/05/13	22:13:29	ok	ok	394.9660	51.462	0.058116	20.43	71.342	12.615	42674021.059664	15	395.1853	9.92873e-05	8.97660e-04
2024/05/13	22:18:29	ok	ok	394.9500	51.455	0.058116	20.37	71.350	12.575	45331063.383852	14	395.1627	1.00183e-04	9.33016e-04
2024/05/13	22:23:29	ok	ok	394.9360	51.449	0.058116	20.36	71.365	12.568	43152617.080300	15	395.1326	9.95472e-05	8.95673e-04
2024/05/13	22:28:29	ok	ok	394.9060	51.447	0.058116	20.32	71.319	12.529	45211416.916497	12	395.3515	9.20195e-05	6.58610e-04
2024/05/13	22:33:29	ok	ok	394.8920	51.444	0.058116	20.28	71.328	12.499	42249076.118114	12	395.2803	9.47121e-05	6.89906e-04
2024/05/13	22:38:29	ok	ok	394.8800	51.440	0.058116	20.28	71.319	12.497	45701633.177191	14	395.0899	1.00543e-04	8.89976e-04
2024/05/13	22:43:29	ok	ok	394.8740	51.439	0.058116	20.22	71.272	12.448	45272865.413089	15	395.0675	1.00582e-04	9.20427e-04
2024/05/13	22:48:29	ok	ok	394.8540	51.434	0.058116	20.19	71.295	12.431	43639067.473329	12	395.2727	9.27909e-05	6.64112e-04
2024/05/13	22:53:29	ok	ok	394.8420	51.432	0.058116	20.13	71.313	12.394	43632637.123612	14	395.0601	1.00052e-04	8.86856e-04
2024/05/13	22:58:29	ok	ok	394.8180	51.429	0.058116	20.12	71.310	12.383	43703883.985832	15	395.0137	1.00652e-04	8.99978e-04
2024/05/13	23:03:29	ok	ok	394.8080	51.423	0.058116	20.11	71.281	12.369	45357065.588334	15	395.0296	9.96969e-05	8.99603e-04
2024/05/13	23:08:29	ok	ok	394.8020	51.423	0.058116	20.08	71.295	12.350	44448511.861637	14	394.9934	1.00675e-04	9.43238e-04
2024/05/13	23:13:29	--	ok	394.7900	51.417	0.058116	20.01	71.223	12.287	46451350.339530	15	395.0096	9.96749e-05	8.21828e-04
2024/05/13	23:13:35	ok	ok	395.0120	51.478	0.058127	20.02	71.264	12.304	47362293.897048	12	395.4683	9.28837e-05	6.60583e-04
2024/05/13	23:18:35	ok	ok	394.9900	51.468	0.058127	19.99	71.260	12.282	47912972.737443	15	395.1913	1.01314e-04	8.97783e-04
2024/05/13	23:23:35	ok	ok	394.9900	51.465	0.058127	19.98	71.237	12.269	45414505.555914	14	395.1715	1.01299e-04	9.25003e-04
2024/05/13	23:28:35	ok	ok	394.9600	51.462	0.058127	19.93	71.231	12.235	47717118.875397	15	395.1575	1.00030e-04	9.41735e-04
2024/05/13	23:33:35	ok	ok	394.9440	51.458	0.058127	19.89	71.231	12.205	41929139.157189	15	395.1670	9.98546e-05	9.00356e-04
2024/05/13	23:38:35	ok	ok	394.9280	51.451	0.058127	19.84	71.232	12.165	47724675.970649	15	395.1324	1.00938e-04	9.34941e-04
2024/05/13	23:43:35	ok	ok	394.9280	51.449	0.058127	19.81	71.217	12.143	47688756.467216	14	395.1476	9.96431e-05	8.99191e-04
2024/05/13	23:48:35	ok	ok	394.9080	51.446	0.058127	19.78	71.221	12.123	44279362.625781	12	395.3470	9.19124e-05	6.49596e-04
2024/05/13	23:53:35	ok	ok	394.8820	51.441	0.058127	19.74	71.232	12.095	47182261.760952	15	395.1097	9.98749e-05	8.78810e-04
2024/05/13	23:58:35	ok	ok	394.8920	51.442	0.058127	19.71	71.267	12.080	46428433.748763	14	395.0869	1.00819e-04	9.02650e-04
2024/05/14	00:03:35	ok	ok	394.8700	51.436	0.058127	19.68	71.231	12.055	46504116.546974	12	395.3140	9.16721e-05	6.53833e-04
2024/05/14	00:08:35	ok	ok	394.8600	51.432	0.058127	19.64	71.196	12.019	45316926.546055	12	395.2560	9.42910e-05	6.59898e-04
2024/05/14	00:13:35	ok	ok	394.8240	51.428	0.058127	19.60	71.217	11.992	46070351.856125	12	395.2843	9.18725e-05	6.56203e-04
2024/05/14	00:18:35	ok	ok	394.8160	51.424	0.058127	19.55	71.228	11.964	44977582.580059	12	395.2585	9.25466e-05	6.63311e-04
2024/05/14	00:23:35	--	ok	394.7940	51.419	0.058127	19.53	71.214	11.943	45865088.696760	11	395.2586	9.24728e-05	6.77550e-04
2024/05/14	00:23:42	ok	ok	395.0120	51.477	0.058137	19.53	71.194	11.940	42280340.978448	13	395.4533	9.42877e-05	6.52051e-04
2024/05/14	00:28:41	ok	ok	395.0220	51.472	0.058137	19.50	71.189	11.918	43585262.692103	11	395.4638	9.29831e-05	6.80780e-04
2024/05/14	00:33:41	ok	ok	394.9820	51.467	0.058137	19.47	71.223	11.905	45174683.621094	12	395.4438	9.24272e-05	6.46320e-04
2024/05/14	00:38:41	ok	ok	394.9780	51.464	0.058137	19.44	71.180	11.878	45890942.068763	15	395.2332	9.91685e-05	7.66605e-04
2024/05/14	00:43:41	ok	ok	394.9500	51.457	0.058137	19.37	71.167	11.827	44187970.090141	13	395.3546	9.45784e-05	6.54729e-04
2024/05/14	00:48:41	ok	ok	394.9500	51.454	0.058137	19.35	71.173	11.817	46466790.331883	11	395.4006	9.26581e-05	6.66719e-04
2024/05/14	00:53:41	ok	ok	394.9240	51.449	0.058137	19.30	71.203	11.783	47059174.843641	11	395.3877	9.26190e-05	6.65686e-04
2024/05/14	00:58:41	ok	ok	394.9040	51.445	0.058137	19.29	71.209	11.775	45414449.228791	12	395.3651	9.20685e-05	6.58112e-04
2024/05/14	01:03:41	ok	ok	394.8900	51.441	0.058137	19.23	71.209	11.734	42863635.214038	12	395.3384	9.22989e-05	6.60045e-04
2024/05/14	01:08:41	ok	ok	394.8880	51.437	0.058137	19.18	71.200	11.703	45750407.732722	12	395.3325	9.18496e-05	6.42911e-04
2024/05/14	01:13:41	ok	ok	394.8660	51.431	0.058137	19.15	71.177	11.679	42629469.183121	11	395.3216	9.28352e-05	6.71364e-04
2024/05/14	01:18:41	ok	ok	394.8440	51.429	0.058137	19.10	71.194	11.643	42461943.369823	12	395.2584	9.41571e-05	6.62886e-04
2024/05/14	01:23:41	ok	ok	394.8340	51.423	0.058137	19.06	71.177	11.611	42101936.401895	11	395.3054	9.21474e-05	6.66660e-04
2024/05/14	01:28:41	ok	ok	394.8260	51.419	0.058137	19.01	71.189	11.584	41650470.097030	11	395.2591	9.28060e-05	6.78825e-04
2024/05/14	01:33:41	ok	ok	394.8180	51.418	0.058137	18.97	71.171	11.554	41741405.280453	11	395.2490	9.29309e-05	6.57867e-04
2024/05/14	01:38:41	ok	ok	394.8000	51.411	0.058137	18.94	71.177	11.535	42438831.085421	11	395.2455	9.28327e-05	6.56319e-04
2024/05/14	01:43:41	--	ok	394.7680	51.408	0.058137	18.87	71.154	11.484	43138307.416366	11	395.2281	9.23433e-05	6.73758e-04
2024/05/14	01:43:48	ok	ok	395.0040	51.476	0.05815	18.87	71.164	11.486	43909521.335664	12	395.5049	9.21698e-05	6.54412e-04
2024/05/14	01:48:47	ok	ok	395.0160	51.470	0.05815	18.86	71.150	11.473	42727788.675148	12	395.4498	9.26110e-05	6.45796e-04
2024/05/14	01:53:47	ok	ok	394.9880	51.462	0.05815	18.82	71.116	11.438	41544474.594890	11	395.4560	9.25363e-05	6.63284e-04
2024/05/14	01:58:47	ok	ok	394.9640	51.459	0.05815	18.75	71.141	11.395	41869399.940938	12	395.3652	9.54011e-05	6.74339e-04
2024/05/14	02:03:47	ok	ok	394.9540	51.455	0.05815	18.70	71.144	11.367	42327716.311561	12	395.4052	9.22817e-05	6.57888e-04
2024/05/14	02:08:47	ok	ok	394.9400	51.452	0.05815	18.70	71.113	11.362	44805148.487693	11	395.4027	9.25355e-05	6.59031e-04
2024/05/14	02:13:47	ok	ok	394.9180	51.447	0.05815	18.66	71.135	11.337	43145991.742063	11	395.3792	9.33322e-05	6.82816e-04
2024/05/14	02:18:47	ok	ok	394.9200	51.442	0.05815	18.60	71.098	11.294	41583694.603560	11	395.3564	9.34539e-05	6.68506e-04
2024/05/14	02:23:47	ok	ok	394.9040	51.439	0.05815	18.59	71.102	11.284	42480012.308960	12	395.3452	9.15555e-05	6.68423e-04
2024/05/14	02:28:47	ok	ok	394.8960	51.435	0.05815	18.53	71.102	11.246	42010019.223230	12	395.3228	9.30509e-05	6.54644e-04
2024/05/14	02:33:47	ok	ok	394.8700	51.430	0.05815	18.50	71.107	11.228	43189257.278785	11	395.3239	9.28753e-05	6.63160e-04
2024/05/14	02:38:47	ok	ok	394.8480	51.426	0.05815	18.45	71.058	11.183	41889204.435760	14	395.0556	1.01469e-04	9.63606e-04
2024/05/14	02:43:47	ok	ok	394.8480	51.423	0.05815	18.43	71.035	11.170	40614426.979290	11	395.2933	9.23885e-05	6.75302e-04
2024/05/14	02:48:47	ok	ok	394.8520	51.419	0.05815	18.39	71.058	11.146	40428323.400424	11	395.2738	9.32675e-05	6.72467e-04
2024/05/14	02:53:47	ok	ok	394.8240	51.416	0.05815	18.36	71.043	11.124	40419330.509169	14	395.0131	1.00860e-04	9.57119e-04
2024/05/14	02:58:47	ok	ok	394.8020	51.415	0.05815	18.33	71.057	11.109	41562204.210510	14	394.9845	1.02367e-04	9.66090e-04
2024/05/14	03:03:47	ok	ok	394.8040	51.407	0.05815	18.29	71.031	11.076	40505320.137277	14	394.9814	1.01541e-04	9.51185e-04
2024/05/14	03:08:47	--	ok	394.7860	51.405	0.05815	18.26	71.025	11.056	40980266.560301	12	395.0462	9.83719e-05	9.98428e-04
2024/05/14	03:08:53	ok	ok	394.9800	51.468	0.058161	18.25	71.034	11.049	38444671.476345	11	395.4709	9.40903e-05	6.70275e-04
2024/05/14	03:13:53	ok	ok	394.9500	51.459	0.058161	18.24	71.038	11.041	40339111.618485	14	395.1760	1.02434e-04	9.47629e-04
2024/05/14	03:18:53	ok	ok	394.9500	51.458	0.058161	18.19	71.012	11.009	39885084.241504	11	395.4094	9.45347e-05	6.76617e-04
2024/05/14	03:23:53	ok	ok	394.9400	51.458	0.058161	18.15	71.034	10.984	42088908.739848	13	395.1785	1.01309e-04	9.70337e-04
2024/05/14	03:28:53	ok	ok	394.9100	51.450	0.058161	18.12	70.970	10.955	43333777.770751	11	395.3944	9.41007e-05	6.51255e-04
2024/05/14	03:33:53	ok	ok	394.9060	51.447	0.058161	18.12	70.999	10.960	39874539.747699	14	395.0936	1.03646e-04	9.67358e-04
2024/05/14	03:38:53	ok	ok	394.9180	51.441	0.058161	18.08	70.962	10.926	39271798.916268	12	395.3296	9.52542e-05	6.39958e-04
2024/05/14	03:43:53	ok	ok	394.9020	51.440	0.058161	18.08	70.971	10.928	40965722.312580	11	395.3584	9.29053e-05	6.71629e-04
2024/05/14	03:48:53	ok	ok	394.8620	51.432	0.058161	18.04	70.976	10.903	38108953.231832	14	395.0817	1.02540e-04	9.37344e-04
2024/05/14	03:53:53	ok	ok	394.8640	51.433	0.058161	17.98	70.944	10.860	36486208.621026	11	395.3299	9.32201e-05	6.82434e-04
2024/05/14	03:58:53	ok	ok	395.0160	51.470	0.058161	18.33	70.132	10.964	40470289.670063	11	395.4631	9.44720e-05	6.61691e-04
2024/05/14	04:03:53	--	ok	395.2460	51.518	0.058161	19.00	69.148	11.243	42112885.111587	14	395.4724	1.01609e-04	9.29518e-04
2024/05/14	04:04:00	ok	ok	394.9760	51.453	0.058148	19.01	69.180	11.257	46449647.698105	11	395.4568	9.36424e-05	6.82889e-04
2024/05/14	04:08:59	ok	ok	395.1520	51.485	0.058148	19.34	68.985	11.445	42184101.692301	12	395.5976	9.21022e-05	6.51319e-04
2024/05/14	04:13:59	--	ok	395.2740	51.501	0.058148	19.60	68.893	11.601	45392942.560209	15	395.5001	9.95508e-05	9.12785e-04
2024/05/14	04:14:06	ok	ok	394.9600	51.428	0.058134	19.62	68.879	11.619	49359938.159606	12	395.3661	9.57096e-05	6.70476e-04
2024/05/14	04:19:05	ok	ok	395.0680	51.449	0.058134	19.81	68.901	11.748	46057640.642487	13	395.4584	9.36096e-05	6.43991e-04
2024/05/14	04:24:05	ok	ok	395.1500	51.468	0.058134	19.99	68.836	11.865	44557263.085785	15	395.3707	9.98548e-05	8.99788e-04
2024/05/14	04:29:05	--	ok	395.2380	51.476	0.058134	20.12	68.779	11.944	47636818.187741	13	395.4860	9.80577e-05	9.77275e-04
2024/05/14	04:29:11	ok	ok	394.9520	51.410	0.058121	20.13	68.792	11.955	48461171.206286	15	395.1458	1.00977e-04	9.05120e-04
2024/05/14	04:34:11	ok	ok	395.0200	51.426	0.058121	20.26	68.765	12.040	48778708.112354	13	395.4197	9.35497e-05	6.50817e-04
2024/05/14	04:39:11	ok	ok	395.0900	51.440	0.058121	20.33	68.740	12.085	49113171.382740	15	395.2931	9.93739e-05	9.23807e-04
2024/05/14	04:44:11	ok	ok	395.1420	51.456	0.058121	20.40	68.763	12.140	48992317.066927	15	395.3548	9.95358e-05	9.06366e-04
2024/05/14	04:49:11	ok	ok	395.1840	51.466	0.058121	20.52	68.786	12.224	48234085.983699	14	395.4005	9.93268e-05	9.57613e-04
2024/05/14	04:54:11	--	ok	395.2080	51.478	0.058121	20.62	68.731	12.286	51943932.849734	13	395.6194	9.40065e-05	6.44422e-04
2024/05/14	04:54:17	ok	ok	395.0040	51.425	0.058109	20.63	68.733	12.296	47773814.547095	12	395.4342	9.20777e-05	6.84165e-04
2024/05/14	04:59:17	ok	ok	395.0340	51.437	0.058109	20.67	68.713	12.323	50640443.800556	14	395.2499	9.91164e-05	9.60316e-04
2024/05/14	05:04:17	ok	ok	395.0720	51.444	0.058109	20.73	68.763	12.372	51913989.695000	14	395.2967	9.94435e-05	9.68564e-04
2024/05/14	05:09:17	ok	ok	395.1160	51.453	0.058109	20.79	68.746	12.410	48071400.860721	12	395.5346	9.32309e-05	6.93950e-04
2024/05/14	05:14:17	ok	ok	395.1440	51.461	0.058109	20.83	68.783	12.447	49020616.584895	11	395.5892	9.25204e-05	6.83744e-04
2024/05/14	05:19:17	ok	ok	395.1940	51.469	0.058109	20.93	68.765	12.515	49652040.962228	14	395.4106	9.97704e-05	9.50321e-04
2024/05/14	05:24:17	--	ok	395.2200	51.477	0.058109	20.94	68.768	12.526	50734547.765533	11	395.6722	9.13369e-05	6.81684e-04
2024/05/14	05:24:23	ok	ok	394.9400	51.416	0.058097	20.91	68.742	12.502	48910292.853165	13	395.3545	9.42072e-05	6.73707e-04
2024/05/14	05:29:23	ok	ok	395.0060	51.429	0.058097	20.98	68.731	12.550	49611098.348245	15	395.2115	9.95018e-05	9.06530e-04
2024/05/14	05:34:23	ok	ok	395.0280	51.436	0.058097	21.03	68.737	12.582	52389172.587961	14	395.2266	9.99962e-05	9.57657e-04
2024/05/14	05:39:23	ok	ok	395.0640	51.443	0.058097	21.06	68.783	12.612	51154526.066738	11	395.5146	9.13823e-05	6.68817e-04
2024/05/14	05:44:23	ok	ok	395.0700	51.454	0.058097	21.09	68.728	12.624	54941100.392920	12	395.4977	9.32591e-05	6.85921e-04
2024/05/14	05:49:23	ok	ok	395.0920	51.455	0.058097	21.16	68.705	12.672	52792802.376089	11	395.5696	9.12100e-05	6.74908e-04
2024/05/14	05:54:23	ok	ok	395.1380	51.465	0.058097	21.20	68.664	12.696	48885061.835465	12	395.5870	9.11877e-05	6.62456e-04
2024/05/14	05:59:23	ok	ok	395.1340	51.472	0.058097	21.18	68.704	12.692	52543440.499884	12	395.5978	9.27559e-05	6.81954e-04
2024/05/14	06:04:23	ok	ok	395.1520	51.467	0.058097	21.24	68.714	12.737	51540329.209349	12	395.5750	9.36575e-05	6.93327e-04
2024/05/14	06:09:23	ok	ok	395.1760	51.480	0.058097	21.26	68.687	12.742	51168533.585007	15	395.4129	9.88174e-05	9.05564e-04
2024/05/14	06:14:23	ok	ok	395.1900	51.481	0.058097	21.30	68.696	12.775	53892062.664943	11	395.6749	9.20209e-05	6.97312e-04
2024/05/14	06:19:23	--	ok	395.2180	51.488	0.058097	21.34	68.754	12.817	53664400.701179	11	395.6940	9.24361e-05	6.92571e-04
2024/05/14	06:19:30	ok	ok	394.9800	51.428	0.058085	21.34	68.695	12.806	56985984.583157	11	395.4187	9.26391e-05	7.06060e-04
2024/05/14	06:24:29	ok	ok	394.9900	51.433	0.058085	21.37	68.681	12.823	53354977.353266	12	395.4637	9.17725e-05	6.77867e-04
2024/05/14	06:29:29	ok	ok	395.0060	51.443	0.058085	21.36	68.708	12.819	52792986.260012	12	395.4521	9.33634e-05	6.89868e-04
2024/05/14	06:34:29	ok	ok	395.0340	51.450	0.058085	21.41	68.701	12.859	58629930.091450	11	395.5204	9.17073e-05	7.05343e-04
2024/05/14	06:39:29	ok	ok	395.0600	51.449	0.058085	21.40	68.736	12.855	54211108.428554	13	395.4886	9.21308e-05	6.35484e-04
2024/05/14	06:44:29	ok	ok	395.0860	51.457	0.058085	21.45	68.699	12.890	53734256.357323	12	395.5483	9.26035e-05	6.53703e-04
2024/05/14	06:49:29	ok	ok	395.0760	51.462	0.058085	21.48	68.646	12.900	54668630.745734	11	395.5772	9.16375e-05	6.81335e-04
2024/05/14	06:54:29	ok	ok	395.1000	51.465	0.058085	21.48	68.714	12.913	58131757.070744	13	395.5444	9.32459e-05	6.85963e-04
2024/05/14	06:59:29	ok	ok	395.1440	51.467	0.058085	21.54	68.690	12.952	53034818.581454	11	395.5834	9.17251e-05	6.83591e-04
2024/05/14	07:04:29	ok	ok	395.1460	51.473	0.058085	21.57	68.695	12.973	55984564.027316	13	395.5498	9.45137e-05	6.69817e-04
2024/05/14	07:09:29	ok	ok	395.1660	51.474	0.058085	21.57	68.653	12.965	54139814.498290	12	395.6087	9.29461e-05	6.76221e-04
2024/05/14	07:14:29	ok	ok	395.1760	51.480	0.058085	21.61	68.585	12.987	56946917.566933	12	395.6471	9.21138e-05	6.71691e-04
2024/05/14	07:19:29	ok	ok	395.1800	51.482	0.058085	21.62	68.676	13.014	55258674.617588	12	395.6579	9.15245e-05	6.92711e-04
2024/05/14	07:24:29	--	ok	395.2240	51.493	0.058085	21.64	68.612	13.014	53117433.293718	14	395.4820	9.69746e-05	9.47145e-04
2024/05/14	07:24:36	ok	ok	394.9540	51.434	0.058073	21.67	68.577	13.027	56858210.877547	12	395.3614	9.47022e-05	6.80104e-04
2024/05/14	07:29:35	ok	ok	394.9580	51.436	0.058073	21.64	68.631	13.017	58973102.858983	12	395.4513	9.15568e-05	6.69668e-04
2024/05/14	07:34:35	ok	ok	394.9840	51.441	0.058073	21.70	68.623	13.058	53254486.539957	13	395.4520	9.23148e-05	6.59020e-04
2024/05/14	07:39:35	ok	ok	395.0080	51.445	0.058073	21.72	68.589	13.072	57160635.999915	11	395.4985	9.12778e-05	6.85796e-04
2024/05/14	07:44:35	ok	ok	395.0280	51.453	0.058073	21.72	68.589	13.072	53893543.106466	13	395.4935	9.23772e-05	6.51231e-04
2024/05/14	07:49:35	ok	ok	395.0360	51.453	0.058073	21.77	68.608	13.107	53665887.394841	11	395.5296	9.11934e-05	6.79656e-04
2024/05/14	07:54:35	ok	ok	395.0500	51.455	0.058073	21.78	68.562	13.109	54482295.083786	12	395.4799	9.37123e-05	6.79882e-04
2024/05/14	07:59:35	ok	ok	395.0900	51.468	0.058073	21.82	68.571	13.143	56858096.616503	12	395.5408	9.28136e-05	6.66044e-04
2024/05/14	08:04:35	ok	ok	395.1200	51.470	0.058073	21.84	68.513	13.144	57481956.012677	12	395.5925	9.17137e-05	6.62501e-04
2024/05/14	08:09:35	ok	ok	395.1320	51.473	0.058073	21.85	68.498	13.151	56473310.622432	12	395.5950	9.26345e-05	6.64615e-04
2024/05/14	08:14:35	ok	ok	395.1420	51.476	0.058073	21.92	68.513	13.207	56508465.571214	12	395.5857	9.40865e-05	7.07741e-04
2024/05/14	08:19:35	ok	ok	395.1660	51.483	0.058073	21.95	68.461	13.219	56048546.110703	12	395.6542	9.19253e-05	6.68078e-04
2024/05/14	08:24:35	ok	ok	395.1840	51.490	0.058073	21.98	68.504	13.248	55902741.001813	12	395.6672	9.25429e-05	6.58357e-04
2024/05/14	08:29:35	ok	ok	395.1920	51.490	0.058073	22.02	68.463	13.272	56278932.933092	11	395.6950	9.22923e-05	6.83928e-04
2024/05/14	08:34:35	--	ok	395.2240	51.494	0.058073	22.05	68.431	13.289	56903057.740579	13	395.6726	9.31273e-05	6.45237e-04
2024/05/14	08:34:41	ok	ok	394.9660	51.438	0.058061	22.06	68.426	13.298	57085460.550129	11	395.4490	9.35902e-05	6.83512e-04
2024/05/14	08:39:41	ok	ok	395.0000	51.444	0.058061	22.06	68.472	13.307	54873231.784561	12	395.4374	9.41036e-05	6.39770e-04
2024/05/14	08:44:41	ok	ok	395.0220	51.454	0.058061	22.15	68.472	13.374	55277127.033805	11	395.5214	9.23021e-05	6.62401e-04
2024/05/14	08:49:41	ok	ok	395.0520	51.460	0.058061	22.16	68.444	13.379	54451124.067166	11	395.5346	9.29195e-05	6.83281e-04
2024/05/14	08:54:41	ok	ok	395.0720	51.460	0.058061	22.16	68.453	13.381	51948542.112662	11	395.5710	9.21097e-05	6.52180e-04
2024/05/14	08:59:41	ok	ok	394.8900	51.416	0.058061	21.68	69.506	13.214	54508601.290734	11	395.3795	9.25582e-05	6.81575e-04
2024/05/14	09:04:41	--	ok	394.6740	51.372	0.058061	21.17	70.188	12.956	56832483.479753	12	395.1735	9.19759e-05	6.59320e-04
2024/05/14	09:04:48	ok	ok	395.0260	51.454	0.058078	21.18	70.192	12.966	51155162.678469	11	395.4908	9.32408e-05	6.81241e-04
2024/05/14	09:09:47	ok	ok	394.8640	51.431	0.058078	20.84	70.344	12.739	49066362.358428	12	395.3748	9.17459e-05	6.74125e-04
2024/05/14	09:14:47	--	ok	394.7540	51.411	0.058078	20.62	70.449	12.593	48276833.209119	11	395.2492	9.33328e-05	7.05860e-04
2024/05/14	09:14:54	ok	ok	395.0900	51.481	0.058091	20.62	70.422	12.588	49280206.550981	12	395.5189	9.55614e-05	7.10207e-04
2024/05/14	09:19:53	ok	ok	394.9800	51.459	0.058091	20.42	70.436	12.445	49866082.540391	12	395.4464	9.22647e-05	6.89052e-04
2024/05/14	09:24:53	ok	ok	394.9100	51.445	0.058091	20.26	70.484	12.342	47620441.699926	11	395.3642	9.29644e-05	6.93673e-04
2024/05/14	09:29:53	ok	ok	394.8560	51.436	0.058091	20.12	70.486	12.240	50855872.477960	11	395.3038	9.35443e-05	7.02358e-04
2024/05/14	09:34:53	--	ok	394.7920	51.422	0.058091	20.02	70.468	12.167	49160071.600811	11	395.2504	9.32959e-05	7.06004e-04
2024/05/14	09:35:00	ok	ok	395.0340	51.483	0.058103	20.04	70.443	12.172	52357650.865792	12	395.4871	9.41047e-05	7.10522e-04
2024/05/14	09:39:59	ok	ok	394.9740	51.465	0.058103	19.93	70.494	12.109	49056924.723608	12	395.4313	9.29023e-05	6.52911e-04
2024/05/14	09:44:59	ok	ok	394.9260	51.459	0.058103	19.84	70.457	12.032	46553528.890599	12	395.3864	9.28966e-05	6.81738e-04
2024/05/14	09:49:59	ok	ok	394.8920	51.446	0.058103	19.78	70.436	11.989	48295875.642347	11	395.3462	9.33953e-05	6.98347e-04
2024/05/14	09:54:59	ok	ok	394.8520	51.438	0.058103	19.71	70.443	11.940	48682454.667514	12	395.3182	9.30016e-05	6.72116e-04
2024/05/14	09:59:59	ok	ok	394.8140	51.431	0.058103	19.65	70.394	11.893	49239106.380810	11	395.2804	9.41625e-05	7.04803e-04
2024/05/14	10:04:59	ok	ok	394.8000	51.427	0.058103	19.60	70.413	11.857	48331752.707617	11	395.2496	9.40480e-05	6.99051e-04
2024/05/14	10:09:59	--	ok	394.7780	51.419	0.058103	19.57	70.379	11.833	47544236.891105	12	395.2300	9.33522e-05	6.72824e-04
2024/05/14	10:10:06	ok	ok	395.0400	51.484	0.058115	19.60	70.347	11.846	47124125.681268	11	395.5077	9.43743e-05	7.16986e-04
2024/05/14	10:15:05	ok	ok	395.0120	51.471	0.058115	19.57	70.361	11.830	45720503.168289	12	395.4466	9.33766e-05	6.88172e-04
2024/05/14	10:20:05	ok	ok	394.9760	51.468	0.058115	19.50	70.347	11.777	46212942.200864	11	395.4448	9.40369e-05	6.89189e-04
2024/05/14	10:25:05	ok	ok	394.9680	51.466	0.058115	19.48	70.353	11.769	48375725.368596	12	395.4282	9.32723e-05	6.77165e-04
2024/05/14	10:30:05	ok	ok	394.9700	51.463	0.058115	19.45	70.329	11.745	45577418.411597	12	395.4012	9.34234e-05	6.93486e-04
2024/05/14	10:35:05	ok	ok	394.9620	51.456	0.058115	19.47	70.294	11.750	45937941.202720	12	395.3895	9.33463e-05	6.80555e-04
2024/05/14	10:40:05	ok	ok	394.9500	51.453	0.058115	19.44	70.307	11.732	49873836.206858	11	395.3896	9.44888e-05	6.82183e-04
2024/05/14	10:45:05	ok	ok	394.9540	51.454	0.058115	19.44	70.307	11.732	48001092.235196	11	395.3824	9.44642e-05	6.97165e-04
2024/05/14	10:50:05	ok	ok	394.9200	51.447	0.058115	19.41	70.312	11.712	46889237.948765	11	395.3663	9.32205e-05	6.98434e-04
2024/05/14	10:55:05	ok	ok	394.9240	51.441	0.058115	19.40	70.320	11.705	45763233.155076	12	395.3638	9.37606e-05	6.84790e-04
2024/05/14	11:00:05	ok	ok	394.9040	51.446	0.058115	19.37	70.266	11.677	46416493.152225	11	395.3510	9.40413e-05	7.03158e-04
2024/05/14	11:05:05	ok	ok	394.8960	51.439	0.058115	19.35	70.256	11.665	47705362.105185	11	395.3299	9.44968e-05	6.94258e-04
2024/05/14	11:10:05	ok	ok	394.8960	51.441	0.058115	19.35	70.292	11.671	46073171.890718	12	395.3271	9.33570e-05	6.80267e-04
2024/05/14	11:15:05	ok	ok	394.8800	51.438	0.058115	19.35	70.216	11.658	49136287.082782	12	395.3238	9.34268e-05	6.70171e-04
2024/05/14	11:20:05	ok	ok	394.8860	51.435	0.058115	19.33	70.278	11.650	48293429.224360	11	395.3143	9.43189e-05	7.03540e-04
2024/05/14	11:25:05	ok	ok	394.8760	51.436	0.058115	19.35	70.285	11.669	48258279.739584	11	395.3173	9.39548e-05	6.84211e-04
2024/05/14	11:30:05	ok	ok	394.8740	51.431	0.058115	19.33	70.220	11.640	48200143.122450	12	395.2728	9.49323e-05	7.05538e-04
2024/05/14	11:35:05	ok	ok	394.8780	51.429	0.058115	19.30	70.225	11.621	47298301.608648	13	395.2548	9.51165e-05	6.65275e-04
2024/05/14	11:40:05	ok	ok	394.8660	51.429	0.058115	19.30	70.243	11.624	48226541.802409	11	395.2901	9.42088e-05	6.93396e-04
2024/05/14	11:45:05	ok	ok	394.8740	51.429	0.058115	19.30	70.253	11.626	49398119.294064	11	395.2966	9.35447e-05	6.98236e-04
2024/05/14	11:50:05	ok	ok	394.8600	51.427	0.058115	19.30	70.243	11.624	49951526.347101	11	395.2947	9.33635e-05	6.97143e-04
2024/05/14	11:55:05	ok	ok	394.8600	51.428	0.058115	19.29	70.262	11.618	51121608.712392	14	395.0916	1.00273e-04	7.89574e-04
2024/05/14	12:00:05	ok	ok	394.8460	51.421	0.058115	19.29	70.251	11.616	48777343.732987	12	395.2966	9.24954e-05	6.77344e-04
2024/05/14	12:05:05	ok	ok	394.8600	51.421	0.058115	19.29	70.262	11.618	47985376.441006	14	395.0745	1.00404e-04	8.29880e-04
2024/05/14	12:10:05	ok	ok	394.8560	51.420	0.058115	19.27	70.239	11.603	48019093.758747	11	395.2787	9.34128e-05	6.88100e-04
2024/05/14	12:15:05	ok	ok	394.8360	51.422	0.058115	19.25	70.237	11.592	49616839.769462	11	395.2751	9.32229e-05	6.85132e-04
2024/05/14	12:20:05	ok	ok	394.8500	51.418	0.058115	19.24	70.243	11.584	45581221.092298	11	395.2634	9.34184e-05	6.97993e-04
2024/05/14	12:25:05	ok	ok	394.8400	51.418	0.058115	19.24	70.224	11.581	49971863.808652	11	395.2655	9.32158e-05	6.97750e-04
2024/05/14	12:30:05	ok	ok	394.8420	51.417	0.058115	19.23	70.262	11.578	49567445.846397	11	395.2616	9.34949e-05	6.92702e-04
2024/05/14	12:35:05	ok	ok	394.8360	51.417	0.058115	19.24	70.234	11.583	46917619.907413	11	395.2592	9.32545e-05	6.79636e-04
2024/05/14	12:40:05	ok	ok	394.8260	51.414	0.058115	19.23	70.220	11.571	47718859.476325	12	395.2466	9.26409e-05	6.56244e-04
2024/05/14	12:45:05	ok	ok	394.8380	51.415	0.058115	19.25	70.246	11.594	48814363.925253	13	395.0978	9.85403e-05	7.89962e-04
2024/05/14	12:50:05	ok	ok	394.8420	51.414	0.058115	19.24	70.243	11.584	46326021.074680	11	395.2544	9.28584e-05	6.77367e-04
2024/05/14	12:55:05	ok	ok	394.8460	51.415	0.058115	19.24	70.243	11.584	46064210.803728	11	395.2548	9.32785e-05	6.74983e-04
2024/05/14	13:00:05	ok	ok	394.8420	51.417	0.058115	19.27	70.230	11.602	47683593.388436	14	395.0683	9.94713e-05	7.94512e-04
2024/05/14	13:05:05	ok	ok	394.8220	51.415	0.058115	19.24	70.216	11.580	46632656.759132	11	395.2665	9.28973e-05	6.96911e-04
2024/05/14	13:10:05	ok	ok	394.8260	51.417	0.058115	19.25	70.225	11.590	46929712.711588	11	395.2636	9.27760e-05	6.95682e-04
2024/05/14	13:15:05	ok	ok	394.8460	51.414	0.058115	19.25	70.246	11.594	47621784.557213	11	395.2557	9.31475e-05	6.76325e-04
2024/05/14	13:20:05	ok	ok	394.8400	51.415	0.058115	19.25	70.207	11.587	46154904.396323	14	395.0750	9.92374e-05	7.89540e-04
2024/05/14	13:25:05	ok	ok	394.8520	51.416	0.058115	19.25	70.246	11.594	46608545.923201	15	395.0696	9.84328e-05	7.65327e-04
2024/05/14	13:30:05	ok	ok	394.8560	51.416	0.058115	19.25	70.225	11.590	46810142.949818	14	395.0741	9.97187e-05	7.83305e-04
2024/05/14	13:35:05	ok	ok	394.8480	51.415	0.058115	19.27	70.201	11.597	46282029.189125	15	395.0920	9.84278e-05	7.43320e-04
2024/05/14	13:40:05	ok	ok	394.8520	51.416	0.058115	19.27	70.220	11.600	47317632.229374	11	395.2618	9.36540e-05	6.92340e-04
2024/05/14	13:45:05	ok	ok	394.8520	51.416	0.058115	19.29	70.242	11.615	47086071.923006	11	395.2679	9.22880e-05	6.98212e-04
2024/05/14	13:50:05	ok	ok	394.8500	51.420	0.058115	19.27	70.239	11.603	49144626.585403	15	395.0809	9.89336e-05	7.50576e-04
2024/05/14	13:55:05	ok	ok	394.8520	51.420	0.058115	19.29	70.224	11.612	45232118.203358	14	395.0828	9.96909e-05	7.75618e-04
2024/05/14	14:00:05	ok	ok	394.8460	51.421	0.058115	19.29	70.262	11.618	46428813.708421	14	395.1082	9.87887e-05	7.68490e-04
2024/05/14	14:05:05	ok	ok	394.8420	51.420	0.058115	19.29	70.262	11.618	47814129.022713	14	395.1455	9.66913e-05	7.36961e-04
2024/05/14	14:10:05	ok	ok	394.8540	51.421	0.058115	19.30	70.283	11.631	48473642.440087	13	395.1663	9.66184e-05	7.53282e-04
2024/05/14	14:15:05	ok	ok	394.8640	51.420	0.058115	19.30	70.301	11.634	47638428.868044	14	395.0953	9.92186e-05	7.76432e-04
2024/05/14	14:20:05	ok	ok	394.8460	51.420	0.058115	19.30	70.243	11.624	46197774.368952	13	395.1832	9.54081e-05	7.45914e-04
2024/05/14	14:25:05	ok	ok	394.8560	51.423	0.058115	19.33	70.269	11.649	44844653.897221	14	395.1018	9.86329e-05	7.69648e-04
2024/05/14	14:30:05	ok	ok	394.8520	51.420	0.058115	19.31	70.275	11.639	47043817.649501	15	395.1051	9.87651e-05	7.41435e-04
2024/05/14	14:35:05	ok	ok	394.8700	51.418	0.058115	19.33	70.288	11.652	45013956.416718	14	395.1053	9.84565e-05	7.68853e-04
2024/05/14	14:40:05	ok	ok	394.8700	51.423	0.058115	19.31	70.285	11.640	47470009.441973	14	395.1205	9.83303e-05	7.49923e-04
2024/05/14	14:45:05	ok	ok	394.8620	51.424	0.058115	19.33	70.278	11.650	46638390.856946	13	395.1742	9.62065e-05	7.46450e-04
2024/05/14	14:50:05	ok	ok	394.8720	51.422	0.058115	19.31	70.266	11.637	46252235.003706	14	395.1033	9.91113e-05	7.67772e-04
2024/05/14	14:55:05	ok	ok	394.8640	51.421	0.058115	19.33	70.298	11.653	44038125.731314	14	395.1092	9.87638e-05	7.63233e-04
2024/05/14	15:00:05	ok	ok	394.8660	51.425	0.058115	19.31	70.297	11.642	46062733.791073	13	395.1701	9.64320e-05	7.43546e-04
2024/05/14	15:05:05	ok	ok	394.8760	51.424	0.058115	19.31	70.315	11.645	46358922.853923	12	395.1845	9.56342e-05	8.09326e-04
2024/05/14	15:10:05	ok	ok	394.8760	51.425	0.058115	19.35	70.303	11.672	48608555.982669	12	395.2912	9.23977e-05	6.37951e-04
2024/05/14	15:15:05	ok	ok	394.8780	51.424	0.058115	19.34	70.271	11.658	46904728.753928	14	395.1118	9.90257e-05	7.70886e-04
2024/05/14	15:20:05	ok	ok	394.8820	51.425	0.058115	19.31	70.297	11.642	50352995.468115	14	395.1089	9.92074e-05	7.66479e-04
2024/05/14	15:25:05	ok	ok	394.8800	51.424	0.058115	19.33	70.298	11.653	46105515.852838	14	395.1298	9.79309e-05	7.44188e-04
2024/05/14	15:30:05	ok	ok	394.8880	51.423	0.058115	19.34	70.347	11.671	46010436.410064	13	395.1384	9.80408e-05	8.02242e-04
2024/05/14	15:35:05	ok	ok	394.8840	51.424	0.058115	19.34	70.340	11.669	45616618.913849	14	395.0920	9.97841e-05	7.80293e-04
2024/05/14	15:40:05	ok	ok	394.8680	51.423	0.058115	19.33	70.344	11.661	45837727.579745	14	395.0966	9.95874e-05	7.77876e-04
2024/05/14	15:45:05	ok	ok	394.8680	51.424	0.058115	19.33	70.344	11.661	49082869.038898	11	395.2896	9.28748e-05	6.77403e-04
2024/05/14	15:50:05	ok	ok	394.8720	51.423	0.058115	19.30	70.370	11.645	47616766.193437	14	395.0748	9.97778e-05	8.84091e-04
2024/05/14	15:55:05	ok	ok	394.8700	51.426	0.058115	19.33	70.367	11.665	44865130.445633	14	395.0858	9.95634e-05	7.90010e-04
2024/05/14	16:00:05	ok	ok	394.8740	51.422	0.058115	19.31	70.384	11.657	46660091.635218	15	395.0727	9.96877e-05	8.34381e-04
2024/05/14	16:05:05	ok	ok	394.8760	51.422	0.058115	19.31	70.390	11.658	45794899.257260	15	395.1090	9.82009e-05	7.45919e-04
2024/05/14	16:10:05	ok	ok	394.8720	51.423	0.058115	19.30	70.408	11.651	45432309.475949	15	395.0988	9.74333e-05	7.23520e-04
2024/05/14	16:15:05	ok	ok	394.8600	51.421	0.058115	19.30	70.381	11.647	46530204.780624	14	395.0671	9.98439e-05	8.66821e-04
2024/05/14	16:20:05	ok	ok	394.8540	51.421	0.058115	19.29	70.425	11.645	46423864.921227	14	395.0875	9.90660e-05	7.75551e-04
2024/05/14	16:25:05	ok	ok	394.8500	51.420	0.058115	19.27	70.443	11.637	45566046.007465	15	395.0783	9.79119e-05	8.40990e-04
2024/05/14	16:30:05	ok	ok	394.8480	51.419	0.058115	19.25	70.449	11.627	48232848.321355	14	395.0706	9.94578e-05	7.88539e-04
2024/05/14	16:35:05	ok	ok	394.8340	51.415	0.058115	19.24	70.457	11.619	47639779.697959	11	395.2518	9.31056e-05	6.97837e-04
2024/05/14	16:40:05	ok	ok	394.8260	51.415	0.058115	19.24	70.477	11.623	47458678.286196	11	395.2438	9.31384e-05	6.78877e-04
2024/05/14	16:45:05	ok	ok	394.8300	51.411	0.058115	19.21	70.500	11.606	48639405.004723	15	395.0572	9.91464e-05	7.74420e-04
2024/05/14	16:50:05	ok	ok	394.8120	51.411	0.058115	19.18	70.466	11.583	45588324.961436	12	395.2306	9.28907e-05	6.51188e-04
2024/05/14	16:55:05	ok	ok	394.8080	51.411	0.058115	19.15	70.480	11.565	47366214.655406	14	395.0482	9.89899e-05	7.88715e-04
2024/05/14	17:00:05	--	ok	394.7900	51.409	0.058115	19.14	70.517	11.562	47325169.485029	14	395.0219	1.00082e-04	7.75642e-04
2024/05/14	17:00:11	ok	ok	395.0360	51.470	0.058126	19.11	70.491	11.538	49763375.587304	12	395.4251	9.53230e-05	6.53427e-04
2024/05/14	17:05:11	ok	ok	395.0220	51.464	0.058126	19.13	70.495	11.549	45271521.130895	14	395.2586	9.93551e-05	8.10418e-04
2024/05/14	17:10:11	ok	ok	395.0080	51.462	0.058126	19.09	70.517	11.524	42223484.104446	12	395.4454	9.24751e-05	6.50518e-04
2024/05/14	17:15:11	ok	ok	395.0040	51.462	0.058126	19.07	70.513	11.514	47409391.271218	13	395.2618	9.85377e-05	8.25638e-04
2024/05/14	17:20:11	ok	ok	394.9800	51.457	0.058126	19.06	70.550	11.509	45450415.824531	12	395.3704	9.47161e-05	6.93241e-04
2024/05/14	17:25:11	ok	ok	394.9860	51.459	0.058126	19.03	70.526	11.487	46065019.850504	12	395.3922	9.24906e-05	6.74240e-04
2024/05/14	17:30:11	ok	ok	394.9760	51.455	0.058126	19.00	70.503	11.464	43998084.443591	11	395.4021	9.27220e-05	6.93859e-04
2024/05/14	17:35:11	ok	ok	394.9620	51.448	0.058126	18.96	70.541	11.441	47400568.869541	13	395.1858	9.96570e-05	8.88524e-04
2024/05/14	17:40:11	ok	ok	394.9480	51.447	0.058126	18.96	70.590	11.449	48287448.987896	13	395.3318	9.36491e-05	6.56581e-04
2024/05/14	17:45:11	ok	ok	394.9440	51.447	0.058126	18.91	70.553	11.414	45001394.269455	13	395.1973	9.86882e-05	8.02891e-04
2024/05/14	17:50:11	ok	ok	394.9380	51.443	0.058126	18.89	70.539	11.394	47022470.226951	14	395.1319	1.00285e-04	8.41917e-04
2024/05/14	17:55:11	ok	ok	394.9260	51.437	0.058126	18.89	70.558	11.397	46161800.443639	11	395.3360	9.29347e-05	6.85214e-04
2024/05/14	18:00:11	ok	ok	394.9160	51.438	0.058126	18.83	70.578	11.362	46420556.062169	14	395.1296	1.00090e-04	8.21297e-04
2024/05/14	18:05:11	ok	ok	394.9020	51.435	0.058126	18.83	70.587	11.364	47268113.736742	14	395.1054	1.00016e-04	8.69311e-04
2024/05/14	18:10:11	ok	ok	394.8840	51.429	0.058126	18.78	70.558	11.322	45260336.145918	12	395.3000	9.29231e-05	6.64417e-04
2024/05/14	18:15:11	ok	ok	394.8780	51.429	0.058126	18.75	70.571	11.304	46315590.484853	11	395.3064	9.26554e-05	6.68002e-04
2024/05/14	18:20:11	ok	ok	394.8740	51.425	0.058126	18.75	70.582	11.306	46671176.347789	11	395.2941	9.28349e-05	6.82776e-04
2024/05/14	18:25:11	ok	ok	394.8620	51.422	0.058126	18.70	70.573	11.276	45411540.652873	14	395.0230	1.01832e-04	9.40872e-04
2024/05/14	18:30:11	ok	ok	394.8380	51.420	0.058126	18.69	70.610	11.273	46812094.566526	14	395.0339	1.01073e-04	8.75854e-04
2024/05/14	18:35:11	ok	ok	394.8300	51.416	0.058126	18.63	70.571	11.230	45596613.706843	13	395.0794	9.92322e-05	8.37174e-04
2024/05/14	18:40:11	ok	ok	394.8320	51.410	0.058126	18.60	70.614	11.217	43945647.223304	14	395.0294	1.00367e-04	9.29769e-04
2024/05/14	18:45:11	ok	ok	394.8180	51.411	0.058126	18.59	70.631	11.209	47576615.170280	11	395.2366	9.31215e-05	6.73865e-04
2024/05/14	18:50:11	--	ok	394.7960	51.406	0.058126	18.59	70.631	11.209	43256892.066043	14	394.9858	1.00992e-04	8.90434e-04
2024/05/14	18:50:18	ok	ok	394.9720	51.468	0.058137	18.56	70.605	11.185	44640040.241075	11	395.4624	9.35808e-05	6.83634e-04
2024/05/14	18:55:17	ok	ok	394.9680	51.459	0.058137	18.55	70.622	11.179	45121296.591116	11	395.4390	9.23450e-05	6.73153e-04
2024/05/14	19:00:17	ok	ok	394.9520	51.458	0.058137	18.49	70.651	11.147	43800445.211119	11	395.4142	9.29890e-05	6.92964e-04
2024/05/14	19:05:17	ok	ok	394.9360	51.453	0.058137	18.49	70.623	11.142	44032568.440683	11	395.4053	9.28769e-05	6.76374e-04
2024/05/14	19:10:17	ok	ok	394.9020	51.450	0.058137	18.45	70.642	11.117	43218319.886950	11	395.3801	9.36696e-05	6.97970e-04
2024/05/14	19:15:17	ok	ok	394.9060	51.447	0.058137	18.42	70.619	11.094	46063701.852623	11	395.3792	9.28990e-05	6.82122e-04
2024/05/14	19:20:17	ok	ok	394.8820	51.444	0.058137	18.36	70.628	11.059	43570996.938348	11	395.3687	9.29630e-05	6.74392e-04
2024/05/14	19:25:17	ok	ok	394.8700	51.440	0.058137	18.35	70.626	11.050	45352632.376897	12	395.1648	9.94033e-05	9.72631e-04
2024/05/14	19:30:17	ok	ok	394.8580	51.439	0.058137	18.32	70.613	11.029	45827320.126912	11	395.3212	9.42167e-05	6.88357e-04
2024/05/14	19:35:17	ok	ok	394.8420	51.432	0.058137	18.29	70.626	11.013	43268602.428005	11	395.3170	9.38701e-05	6.70128e-04
2024/05/14	19:40:17	ok	ok	394.8480	51.428	0.058137	18.28	70.642	11.007	45143991.286221	11	395.3100	9.20985e-05	6.87143e-04
2024/05/14	19:45:17	ok	ok	394.8440	51.427	0.058137	18.22	70.669	10.973	43950325.897958	11	395.3033	9.26776e-05	7.03210e-04
2024/05/14	19:50:17	ok	ok	394.8100	51.427	0.058137	18.21	70.640	10.960	46270390.256465	11	395.2694	9.40466e-05	6.82055e-04
2024/05/14	19:55:17	ok	ok	394.8100	51.421	0.058137	18.18	70.654	10.943	45452892.295842	11	395.2678	9.39137e-05	6.99117e-04
2024/05/14	20:00:17	--	ok	394.7760	51.414	0.058137	18.15	70.668	10.928	43980633.125117	11	395.2477	9.47031e-05	6.73009e-04
2024/05/14	20:00:24	ok	ok	395.0780	51.485	0.058149	18.16	70.660	10.935	45420232.216430	11	395.5184	9.52776e-05	6.84517e-04
2024/05/14	20:05:23	ok	ok	395.0580	51.477	0.058149	18.11	70.631	10.894	45938761.385501	11	395.5039	9.37512e-05	7.05031e-04
2024/05/14	20:10:23	ok	ok	395.0380	51.475	0.058149	18.09	70.658	10.890	47321977.485272	11	395.4755	9.45098e-05	6.89870e-04
2024/05/14	20:15:23	ok	ok	395.0160	51.470	0.058149	18.05	70.651	10.861	45917450.921023	13	395.2841	1.00115e-04	8.50700e-04
2024/05/14	20:20:23	ok	ok	395.0080	51.465	0.058149	18.04	70.637	10.851	46928479.378787	11	395.4296	9.50502e-05	6.83801e-04
2024/05/14	20:25:23	ok	ok	394.9980	51.462	0.058149	18.01	70.660	10.835	44910586.454597	11	395.4262	9.46470e-05	6.99694e-04
2024/05/14	20:30:23	--	ok	395.2480	51.514	0.058149	18.58	69.364	10.999	45616532.047078	11	395.6659	9.38975e-05	6.99110e-04
2024/05/14	20:30:29	ok	ok	394.9100	51.449	0.058136	18.58	69.308	10.990	50804541.582466	12	395.3569	9.60567e-05	7.00567e-04
2024/05/14	20:35:29	ok	ok	395.1440	51.495	0.058136	19.14	68.786	11.278	49561542.987103	11	395.6177	9.35482e-05	6.97632e-04
2024/05/14	20:40:29	--	ok	395.2600	51.516	0.058136	19.45	68.617	11.459	47892324.906317	11	395.7491	9.36937e-05	7.19159e-04
2024/05/14	20:40:36	ok	ok	394.9480	51.442	0.058122	19.45	68.637	11.462	55125694.326035	12	395.4351	9.42897e-05	6.72275e-04
2024/05/14	20:45:35	ok	ok	395.0980	51.466	0.058122	19.68	68.577	11.606	51975362.552722	11	395.5700	9.37003e-05	6.78510e-04
2024/05/14	20:50:35	--	ok	395.2040	51.484	0.058122	19.86	68.591	11.734	49257980.825530	12	395.6411	9.27184e-05	6.55431e-04
2024/05/14	20:50:42	ok	ok	394.9480	51.420	0.058111	19.85	68.595	11.724	48163561.590984	13	395.3651	9.49502e-05	6.54686e-04
2024/05/14	20:55:41	ok	ok	395.0340	51.442	0.058111	20.04	68.544	11.844	49107276.177931	11	395.4990	9.32577e-05	6.76019e-04
2024/05/14	21:00:41	ok	ok	395.1040	51.458	0.058111	20.15	68.522	11.918	48967975.490395	11	395.5653	9.32813e-05	6.72340e-04
2024/05/14	21:05:41	ok	ok	395.1600	51.468	0.058111	20.25	68.521	11.986	48522293.375812	11	395.6324	9.22828e-05	6.69572e-04
2024/05/14	21:10:41	--	ok	395.2040	51.489	0.058111	20.35	68.557	12.062	47297930.444964	12	395.6220	9.48613e-05	6.62171e-04
2024/05/14	21:10:48	ok	ok	394.9680	51.430	0.0581	20.37	68.544	12.080	48539726.775806	12	395.4334	9.37925e-05	6.77232e-04
2024/05/14	21:15:47	ok	ok	395.0460	51.442	0.0581	20.39	68.518	12.085	51216823.406680	11	395.5022	9.19301e-05	6.80572e-04
2024/05/14	21:20:47	ok	ok	395.0840	51.454	0.0581	20.49	68.530	12.157	50840652.422052	15	395.2782	1.01288e-04	9.18315e-04
2024/05/14	21:25:47	ok	ok	395.1080	51.459	0.0581	20.54	68.580	12.206	48762939.379704	12	395.5676	9.21726e-05	6.65684e-04
2024/05/14	21:30:47	ok	ok	395.1660	51.469	0.0581	20.64	68.511	12.266	48861643.733610	15	395.3675	1.00266e-04	9.30196e-04
2024/05/14	21:35:47	ok	ok	395.1920	51.478	0.0581	20.66	68.576	12.289	49535693.940843	14	395.4136	1.00280e-04	9.24365e-04
2024/05/14	21:40:47	ok	ok	395.1980	51.483	0.0581	20.69	68.559	12.305	51500341.113784	14	395.4322	1.00261e-04	9.48834e-04
2024/05/14	21:45:47	--	ok	395.2400	51.489	0.0581	20.73	68.559	12.336	52180329.703394	13	395.4655	1.00672e-04	9.93819e-04
2024/05/14	21:45:54	ok	ok	394.9560	51.422	0.058087	20.74	68.571	12.347	51721041.496307	13	395.3548	9.41074e-05	6.60905e-04
2024/05/14	21:50:53	ok	ok	394.9900	51.431	0.058087	20.74	68.582	12.349	52706684.404789	11	395.4601	9.22208e-05	6.92594e-04
2024/05/14	21:55:53	ok	ok	395.0060	51.439	0.058087	20.79	68.522	12.369	50544996.045144	12	395.4688	9.20073e-05	6.74652e-04
2024/05/14	22:00:53	ok	ok	395.0240	51.444	0.058087	20.82	68.577	12.400	53332720.555446	12	395.3335	9.77377e-05	9.99860e-04
2024/05/14	22:05:53	ok	ok	395.0500	51.449	0.058087	20.83	68.571	12.409	52770719.047152	12	395.5121	9.19890e-05	6.63636e-04
2024/05/14	22:10:53	ok	ok	395.0680	51.457	0.058087	20.86	68.548	12.426	52740641.379597	12	395.5279	9.19592e-05	6.57527e-04
2024/05/14	22:15:53	ok	ok	395.0860	51.464	0.058087	20.89	68.553	12.446	49830540.756805	15	395.3164	9.91061e-05	8.97882e-04
2024/05/14	22:20:53	ok	ok	395.1080	51.468	0.058087	20.89	68.562	12.448	54005387.193973	14	395.3206	1.00540e-04	9.59171e-04
2024/05/14	22:25:53	ok	ok	395.1000	51.471	0.058087	20.93	68.621	12.489	51172482.933124	12	395.5655	9.20462e-05	6.52061e-04
2024/05/14	22:30:53	ok	ok	395.1340	51.479	0.058087	20.89	68.600	12.454	53149669.748443	11	395.5911	9.26865e-05	6.61214e-04
2024/05/14	22:35:53	ok	ok	395.1360	51.475	0.058087	20.93	68.571	12.480	51592599.625096	11	395.6213	9.17414e-05	6.79971e-04
2024/05/14	22:40:53	ok	ok	395.1520	51.479	0.058087	20.91	68.577	12.472	51852141.945166	11	395.6221	9.27094e-05	6.93885e-04
2024/05/14	22:45:53	ok	ok	395.1580	51.481	0.058087	20.96	68.568	12.501	54404520.316685	11	395.6358	9.18016e-05	6.84669e-04
2024/05/14	22:50:53	ok	ok	395.1720	51.487	0.058087	20.94	68.573	12.490	53923525.395425	11	395.6400	9.22249e-05	6.87882e-04
2024/05/14	22:55:53	ok	ok	395.1800	51.487	0.058087	20.94	68.563	12.488	54539298.816453	14	395.4408	9.98305e-05	9.15050e-04
2024/05/14	23:00:53	ok	ok	395.1940	51.493	0.058087	20.97	68.580	12.513	53005389.440669	14	395.4167	1.00625e-04	9.52617e-04
2024/05/14	23:05:53	--	ok	395.2060	51.493	0.058087	20.97	68.553	12.508	56448780.264844	11	395.6984	9.20521e-05	6.95084e-04
2024/05/14	23:06:00	ok	ok	394.9920	51.440	0.058076	21.03	68.513	12.541	56189097.823705	11	395.4881	9.18753e-05	6.88701e-04
2024/05/14	23:10:59	ok	ok	394.9720	51.442	0.058076	20.94	68.534	12.483	56697312.549916	12	395.4495	9.21859e-05	6.53125e-04
2024/05/14	23:15:59	ok	ok	394.9800	51.441	0.058076	20.97	68.540	12.506	53660108.427107	15	395.2089	1.00280e-04	9.27203e-04
2024/05/14	23:20:59	ok	ok	395.0000	51.451	0.058076	20.98	68.507	12.509	51449203.020962	12	395.3249	9.69466e-05	1.01161e-03
2024/05/14	23:25:59	ok	ok	394.9980	51.451	0.058076	21.00	68.518	12.523	51999028.043324	11	395.4955	9.20729e-05	6.94436e-04
2024/05/14	23:30:59	ok	ok	395.0060	51.455	0.058076	21.00	68.527	12.524	51711115.845625	11	395.5013	9.17567e-05	6.76239e-04
2024/05/14	23:35:59	ok	ok	395.0280	51.456	0.058076	21.00	68.508	12.521	52265393.665484	12	395.5159	9.10876e-05	6.50588e-04
2024/05/14	23:40:59	ok	ok	395.0240	51.455	0.058076	20.98	68.507	12.509	52137839.775210	12	395.5237	9.15074e-05	6.63957e-04
2024/05/14	23:45:59	ok	ok	395.0340	51.458	0.058076	20.97	68.540	12.506	53163739.957960	11	395.5199	9.11489e-05	6.70565e-04
2024/05/14	23:50:59	ok	ok	395.0420	51.459	0.058076	20.96	68.508	12.490	52155898.131061	12	395.5159	9.14073e-05	6.48349e-04
2024/05/14	23:55:59	ok	ok	395.0360	51.460	0.058076	20.97	68.511	12.500	55302008.259946	13	395.4675	9.32545e-05	6.66152e-04
2024/05/15	00:00:59	ok	ok	395.0440	51.459	0.058076	20.94	68.504	12.478	54823913.785155	11	395.5250	9.19667e-05	6.89985e-04
2024/05/15	00:05:59	ok	ok	395.0580	51.467	0.058076	20.96	68.489	12.486	53598766.857271	15	395.2811	1.00025e-04	9.20516e-04
2024/05/15	00:10:59	ok	ok	395.0540	51.463	0.058076	20.94	68.447	12.467	53810800.886172	12	395.5358	9.15408e-05	6.56556e-04
2024/05/15	00:15:59	ok	ok	395.0480	51.461	0.058076	20.93	68.484	12.464	52756120.433140	14	395.3050	9.95042e-05	9.49867e-04
2024/05/15	00:20:59	ok	ok	395.0580	51.466	0.058076	20.93	68.463	12.460	53742691.654300	12	395.5524	9.05150e-05	6.67804e-04
2024/05/15	00:25:59	ok	ok	395.0780	51.466	0.058076	20.96	68.452	12.480	53604790.211904	12	395.5635	9.07204e-05	6.57221e-04
2024/05/15	00:30:59	ok	ok	395.0880	51.472	0.058076	20.96	68.431	12.476	55295134.459332	12	395.5618	9.09741e-05	6.57717e-04
2024/05/15	00:35:59	ok	ok	395.0780	51.466	0.058076	20.96	68.431	12.476	56735987.901791	15	395.3137	1.00030e-04	9.02370e-04
2024/05/15	00:40:59	ok	ok	395.0800	51.470	0.058076	20.94	68.417	12.462	55643030.144627	15	395.3164	9.96637e-05	9.08741e-04
2024/05/15	00:45:59	ok	ok	395.0820	51.470	0.058076	20.91	68.392	12.438	53078842.380433	12	395.5725	9.07710e-05	6.75617e-04
2024/05/15	00:50:59	ok	ok	395.1000	51.478	0.058076	20.94	68.389	12.457	54905122.634632	15	395.3459	9.92627e-05	8.99657e-04
2024/05/15	00:55:59	ok	ok	395.0760	51.476	0.058076	20.91	68.403	12.440	53979758.063725	12	395.5626	9.16566e-05	6.56502e-04
2024/05/15	01:00:59	ok	ok	395.0960	51.473	0.058076	20.93	68.328	12.436	56700287.780434	11	395.5902	9.19752e-05	6.80129e-04
2024/05/15	01:05:59	ok	ok	395.0880	51.473	0.058076	20.91	68.392	12.438	54146542.498674	11	395.5890	9.17742e-05	6.79704e-04
2024/05/15	01:10:59	ok	ok	395.1140	51.477	0.058076	20.93	68.338	12.438	54208979.099847	12	395.5995	9.12871e-05	6.48103e-04
2024/05/15	01:15:59	ok	ok	395.1020	51.478	0.058076	20.91	68.296	12.421	55389902.162012	15	395.3332	1.00111e-04	9.32245e-04
2024/05/15	01:20:59	ok	ok	395.1200	51.476	0.058076	20.91	68.316	12.424	53223608.931261	12	395.6057	9.10740e-05	6.68925e-04
2024/05/15	01:25:59	ok	ok	395.1100	51.479	0.058076	20.90	68.275	12.407	51956801.769893	12	395.5931	9.17606e-05	6.47727e-04
2024/05/15	01:30:59	ok	ok	395.1280	51.482	0.058076	20.93	68.251	12.422	51291414.343575	12	395.6201	9.08600e-05	6.64008e-04
2024/05/15	01:35:59	ok	ok	395.1360	51.481	0.058076	20.93	68.269	12.425	53216236.753253	15	395.3589	1.00172e-04	9.25758e-04
2024/05/15	01:40:59	ok	ok	395.1300	51.483	0.058076	20.90	68.283	12.408	49615061.627748	15	395.3802	9.94321e-05	9.03845e-04
2024/05/15	01:45:59	ok	ok	395.1380	51.478	0.058076	20.89	68.241	12.389	52490625.377507	15	395.3751	9.97114e-05	9.14350e-04
2024/05/15	01:50:59	ok	ok	395.1400	51.484	0.058076	20.90	68.246	12.402	51511056.514980	12	395.6226	9.13119e-05	6.78099e-04
2024/05/15	01:55:59	ok	ok	395.1440	51.487	0.058076	20.93	68.202	12.413	52038058.481283	15	395.3647	1.00254e-04	9.07933e-04
2024/05/15	02:00:59	ok	ok	395.1600	51.482	0.058076	20.91	68.237	12.410	51551937.658329	12	395.6344	9.14873e-05	6.64005e-04
2024/05/15	02:05:59	ok	ok	395.1520	51.486	0.058076	20.90	68.234	12.400	52235711.103322	15	395.3967	9.94504e-05	8.81770e-04
2024/05/15	02:10:59	ok	ok	395.1640	51.488	0.058076	20.90	68.177	12.389	51247150.328520	15	395.3960	9.99659e-05	9.22079e-04
2024/05/15	02:15:59	ok	ok	395.1620	51.489	0.058076	20.91	68.197	12.402	52661090.959035	12	395.6427	9.12035e-05	6.45535e-04
2024/05/15	02:20:59	ok	ok	395.1660	51.492	0.058076	20.91	68.179	12.399	50591616.118906	15	395.3978	1.00131e-04	9.07380e-04
2024/05/15	02:25:59	ok	ok	395.1820	51.490	0.058076	20.91	68.209	12.405	52460857.838922	15	395.4332	9.85160e-05	9.05326e-04
2024/05/15	02:30:59	ok	ok	395.1860	51.489	0.058076	20.89	68.142	12.371	51327847.537166	12	395.6404	9.22745e-05	6.45929e-04
2024/05/15	02:35:59	ok	ok	395.1940	51.495	0.058076	20.91	68.141	12.392	49913928.975850	12	395.6612	9.18695e-05	6.57467e-04
2024/05/15	02:40:59	ok	ok	395.1980	51.494	0.058076	20.90	68.099	12.375	53442392.990833	12	395.6594	9.17193e-05	6.59241e-04
2024/05/15	02:45:59	--	ok	395.2020	51.490	0.058076	20.89	68.133	12.370	53443098.685061	12	395.6621	9.17360e-05	6.59155e-04
2024/05/15	02:46:06	ok	ok	394.9660	51.438	0.058065	20.90	68.138	12.382	50063381.928708	12	395.4416	9.18595e-05	6.49033e-04
2024/05/15	02:51:05	ok	ok	394.9840	51.443	0.058065	20.89	68.133	12.370	50412909.921776	13	395.4386	9.23652e-05	6.18460e-04
2024/05/15	02:56:05	ok	ok	394.9920	51.445	0.058065	20.90	68.109	12.377	49557494.951818	15	395.2415	9.92535e-05	8.86973e-04
2024/05/15	03:01:05	ok	ok	395.0120	51.451	0.058065	20.89	68.037	12.352	49214100.360371	15	395.2214	1.00499e-04	9.34561e-04
2024/05/15	03:06:05	ok	ok	395.0080	51.448	0.058065	20.87	68.074	12.349	50485303.170802	12	395.4707	9.15941e-05	6.59393e-04
2024/05/15	03:11:05	ok	ok	395.0040	51.455	0.058065	20.89	68.055	12.356	50713218.751507	13	395.4558	9.30225e-05	6.35249e-04
2024/05/15	03:16:05	ok	ok	395.0220	51.456	0.058065	20.89	68.046	12.354	52598817.405410	15	395.2446	1.00191e-04	9.06624e-04
2024/05/15	03:21:05	ok	ok	395.0200	51.456	0.058065	20.89	68.055	12.356	49263179.592777	12	395.5011	9.14136e-05	6.42714e-04
2024/05/15	03:26:05	ok	ok	395.0100	51.455	0.058065	20.89	68.017	12.349	48880021.457356	12	395.4981	9.14489e-05	6.59152e-04
2024/05/15	03:31:05	ok	ok	395.0160	51.452	0.058065	20.90	68.040	12.364	51235605.971240	12	395.5104	9.08735e-05	6.50888e-04
2024/05/15	03:36:05	ok	ok	395.0260	51.458	0.058065	20.90	67.953	12.349	52909583.956722	12	395.5088	9.15935e-05	6.45233e-04
2024/05/15	03:41:05	ok	ok	395.0340	51.458	0.058065	20.90	67.991	12.355	51512747.890754	12	395.5118	9.22588e-05	6.59709e-04
2024/05/15	03:46:05	ok	ok	395.0740	51.467	0.058065	20.90	67.953	12.349	48318899.279642	12	395.5348	9.17508e-05	6.51686e-04
2024/05/15	03:51:05	ok	ok	395.0520	51.460	0.058065	20.89	67.968	12.340	51710614.681434	13	395.4711	9.37713e-05	6.59784e-04
2024/05/15	03:56:05	ok	ok	395.0520	51.459	0.058065	20.87	67.958	12.328	52652313.466321	12	395.5153	9.15886e-05	6.49669e-04
2024/05/15	04:01:05	ok	ok	395.0680	51.460	0.058065	20.89	67.939	12.335	49687014.692572	15	395.3108	9.92493e-05	9.13843e-04
2024/05/15	04:06:05	ok	ok	395.0580	51.460	0.058065	20.87	67.964	12.329	49002306.854352	12	395.5268	9.16055e-05	6.74626e-04
2024/05/15	04:11:05	ok	ok	395.0580	51.465	0.058065	20.89	67.939	12.335	52191254.168682	12	395.5390	9.14509e-05	6.73053e-04
2024/05/15	04:16:05	ok	ok	395.0540	51.461	0.058065	20.86	67.916	12.311	53759694.773528	14	395.3205	9.92659e-05	9.19381e-04
2024/05/15	04:21:05	ok	ok	395.0680	51.465	0.058065	20.86	67.916	12.311	53050967.520897	12	395.5412	9.18457e-05	6.74514e-04
2024/05/15	04:26:05	ok	ok	395.0520	51.466	0.058065	20.86	67.922	12.312	50978799.448452	12	395.4676	9.39652e-05	6.56366e-04
2024/05/15	04:31:05	ok	ok	395.0880	51.470	0.058065	20.84	67.872	12.292	51791222.861984	12	395.5621	9.13486e-05	6.55639e-04
2024/05/15	04:36:05	ok	ok	395.0800	51.469	0.058065	20.84	67.843	12.287	50666242.410780	12	395.5461	9.20369e-05	6.44068e-04
2024/05/15	04:41:05	ok	ok	395.1060	51.467	0.058065	20.86	67.886	12.306	53420281.821840	12	395.5686	9.12584e-05	6.56046e-04
2024/05/15	04:46:05	ok	ok	395.1020	51.470	0.058065	20.86	67.836	12.297	55608904.347851	12	395.5493	9.25996e-05	6.60788e-04
2024/05/15	04:51:05	ok	ok	395.1000	51.470	0.058065	20.84	67.852	12.288	51517676.781787	12	395.5669	9.17363e-05	6.53797e-04
2024/05/15	04:56:05	ok	ok	395.1060	51.468	0.058065	20.86	67.866	12.302	53647462.663603	12	395.5758	9.13143e-05	6.71428e-04
2024/05/15	05:01:05	ok	ok	395.0980	51.465	0.058065	20.84	67.813	12.281	53440621.267065	11	395.5587	9.17789e-05	6.59262e-04
2024/05/15	05:06:05	ok	ok	395.0960	51.472	0.058065	20.83	67.849	12.278	51523025.836378	11	395.5430	9.22362e-05	6.73413e-04
2024/05/15	05:11:05	ok	ok	395.0780	51.467	0.058065	20.82	67.848	12.268	55533773.327144	12	395.5560	9.19487e-05	6.35597e-04
2024/05/15	05:16:05	ok	ok	395.0940	51.468	0.058065	20.80	67.825	12.255	56544475.593541	12	395.5703	9.14888e-05	6.56007e-04
2024/05/15	05:21:05	ok	ok	395.1020	51.470	0.058065	20.80	67.825	12.255	50816155.337006	14	395.2942	1.01131e-04	9.12022e-04
2024/05/15	05:26:05	ok	ok	395.1160	51.474	0.058065	20.82	67.790	12.258	51278786.201710	11	395.5634	9.23489e-05	6.49238e-04
2024/05/15	05:31:05	ok	ok	395.1120	51.468	0.058065	20.80	67.785	12.248	49761780.313888	12	395.5716	9.18740e-05	6.37893e-04
2024/05/15	05:36:05	ok	ok	395.1000	51.470	0.058065	20.79	67.802	12.239	50261280.019954	12	395.5636	9.23884e-05	6.54308e-04
2024/05/15	05:41:05	ok	ok	395.1060	51.469	0.058065	20.77	67.771	12.224	53114676.088903	12	395.5710	9.21020e-05	6.56170e-04
2024/05/15	05:46:05	ok	ok	395.1180	51.473	0.058065	20.79	67.733	12.227	52692806.274568	12	395.5924	9.16896e-05	6.30814e-04
2024/05/15	05:51:05	ok	ok	395.1080	51.474	0.058065	20.76	67.776	12.216	49357046.331232	13	395.7476	8.71407e-05	9.04309e-04
2024/05/15	05:56:05	ok	ok	395.1180	51.472	0.058065	20.76	67.710	12.204	53409899.183851	13	395.7421	8.67192e-05	8.99265e-04
2024/05/15	06:01:05	ok	ok	395.1200	51.471	0.058065	20.76	67.710	12.204	53639735.741860	13	395.7510	8.66742e-05	9.20895e-04
2024/05/15	06:06:05	ok	ok	395.1340	51.478	0.058065	20.76	67.720	12.205	49105553.737420	13	395.7371	8.63524e-05	8.98582e-04
2024/05/15	06:11:05	ok	ok	395.1220	51.472	0.058065	20.74	67.706	12.192	50907968.692043	12	395.5946	9.19165e-05	6.48977e-04
2024/05/15	06:16:05	ok	ok	395.1360	51.479	0.058065	20.76	67.720	12.205	49386818.995149	13	395.7616	8.68891e-05	9.51713e-04
2024/05/15	06:21:05	ok	ok	395.1160	51.479	0.058065	20.74	67.687	12.188	49432328.750290	15	395.3448	1.00347e-04	9.11386e-04
2024/05/15	06:26:05	ok	ok	395.1140	51.479	0.058065	20.74	67.678	12.187	50564215.486716	11	395.6012	9.21855e-05	6.67060e-04
2024/05/15	06:31:05	ok	ok	395.1260	51.474	0.058065	20.73	67.665	12.175	52959634.991058	13	395.7234	8.79727e-05	8.28597e-04
2024/05/15	06:36:05	ok	ok	395.1240	51.477	0.058065	20.76	67.701	12.202	51551114.608108	13	395.7634	8.64799e-05	9.52778e-04
2024/05/15	06:41:05	ok	ok	395.1340	51.478	0.058065	20.73	67.625	12.167	53531947.037630	11	395.6136	9.19834e-05	6.55031e-04
2024/05/15	06:46:05	ok	ok	395.1380	51.482	0.058065	20.76	67.642	12.191	50154672.515512	15	395.3920	9.92900e-05	8.67192e-04
2024/05/15	06:51:05	ok	ok	395.1420	51.482	0.058065	20.77	67.575	12.189	52927653.334654	12	395.6311	9.14422e-05	6.33144e-04
2024/05/15	06:56:05	ok	ok	395.1560	51.482	0.058065	20.79	67.588	12.201	53830261.097839	12	395.6399	9.14954e-05	6.49582e-04
2024/05/15	07:01:05	ok	ok	395.1480	51.484	0.058065	20.77	67.497	12.175	51667341.091356	12	395.6395	9.11010e-05	6.31847e-04
2024/05/15	07:06:05	ok	ok	395.1540	51.488	0.058065	20.83	67.547	12.223	50441311.436143	13	395.6027	9.29240e-05	6.18857e-04
2024/05/15	07:11:05	ok	ok	395.1880	51.488	0.058065	20.80	67.533	12.202	51491492.444886	12	395.6518	9.17194e-05	6.70541e-04
2024/05/15	07:16:05	ok	ok	395.1780	51.493	0.058065	20.77	67.509	12.177	57758047.216196	12	395.6671	9.13690e-05	6.29528e-04
2024/05/15	07:21:05	ok	ok	395.1820	51.491	0.058065	20.80	67.524	12.200	53263444.300951	12	395.6703	9.14592e-05	6.43604e-04
2024/05/15	07:26:05	ok	ok	395.1880	51.492	0.058065	20.82	67.506	12.207	52932046.147608	12	395.6580	9.19345e-05	6.51479e-04
2024/05/15	07:31:05	ok	ok	395.2000	51.495	0.058065	20.83	67.472	12.210	52421355.362693	12	395.6915	9.12446e-05	6.54478e-04
2024/05/15	07:36:05	--	ok	395.2200	51.495	0.058065	20.84	67.492	12.223	51981288.042461	12	395.6723	9.28510e-05	6.41611e-04
2024/05/15	07:36:12	ok	ok	394.9700	51.442	0.058053	20.83	67.433	12.203	51871670.663056	12	395.4417	9.15295e-05	6.40347e-04
2024/05/15	07:41:11	ok	ok	394.9920	51.437	0.058053	20.82	67.449	12.196	53010134.212339	11	395.4606	9.18719e-05	6.60485e-04
2024/05/15	07:46:11	ok	ok	395.0000	51.448	0.058053	20.86	67.408	12.219	53613289.461979	11	395.4827	9.17552e-05	6.66395e-04
2024/05/15	07:51:11	ok	ok	395.0100	51.445	0.058053	20.87	67.449	12.236	54266139.375046	11	395.5071	9.11823e-05	6.79335e-04
2024/05/15	07:56:11	ok	ok	395.0100	51.449	0.058053	20.87	67.431	12.233	54432428.064861	15	395.2898	9.84093e-05	8.05659e-04
2024/05/15	08:01:11	ok	ok	395.0200	51.446	0.058053	20.89	67.424	12.241	53535464.270121	11	395.5107	9.16480e-05	6.96955e-04
2024/05/15	08:06:11	ok	ok	395.0360	51.455	0.058053	20.91	67.390	12.256	53718336.972772	11	395.5244	9.15453e-05	6.86151e-04
2024/05/15	08:11:11	ok	ok	395.0400	51.450	0.058053	20.91	67.344	12.247	53729799.765940	12	395.5282	9.11719e-05	6.49027e-04
2024/05/15	08:16:11	ok	ok	395.0500	51.457	0.058053	20.91	67.390	12.256	54923696.284694	11	395.5382	9.18186e-05	6.74474e-04
2024/05/15	08:21:11	ok	ok	395.0640	51.459	0.058053	20.94	67.367	12.271	55486187.869593	11	395.5532	9.16238e-05	6.82308e-04
2024/05/15	08:26:11	ok	ok	395.0820	51.461	0.058053	20.96	67.350	12.279	54093505.182157	11	395.5714	9.13981e-05	6.89623e-04
2024/05/15	08:31:11	ok	ok	395.0880	51.467	0.058053	20.98	67.317	12.292	52427025.104329	11	395.5754	9.16607e-05	6.90816e-04
2024/05/15	08:36:11	ok	ok	395.1140	51.464	0.058053	21.00	67.350	12.309	55750182.504543	11	395.5924	9.14081e-05	6.81970e-04
2024/05/15	08:41:11	ok	ok	395.1100	51.467	0.058053	21.00	67.282	12.297	52474292.063948	12	395.5446	9.33285e-05	6.82536e-04
2024/05/15	08:46:11	ok	ok	395.1320	51.472	0.058053	21.06	67.303	12.341	56970918.291945	11	395.5989	9.23828e-05	6.77808e-04
2024/05/15	08:51:11	ok	ok	395.1340	51.476	0.058053	21.06	67.323	12.344	53461784.804683	11	395.6121	9.16521e-05	6.88805e-04
2024/05/15	08:56:11	ok	ok	395.1460	51.477	0.058053	21.07	67.268	12.344	53380832.340325	11	395.6469	9.12131e-05	6.70798e-04
2024/05/15	09:01:11	ok	ok	395.1640	51.479	0.058053	21.09	67.298	12.361	54180831.759818	11	395.6469	9.11160e-05	6.69404e-04
2024/05/15	09:06:11	ok	ok	395.1800	51.483	0.058053	21.10	67.253	12.364	51906177.070897	11	395.6659	9.11909e-05	7.08553e-04
2024/05/15	09:11:11	ok	ok	395.1960	51.487	0.058053	21.13	67.248	12.382	54613026.803916	12	395.6432	9.28875e-05	6.77722e-04
2024/05/15	09:16:11	--	ok	395.2100	51.485	0.058053	21.13	67.248	12.382	52554402.093080	11	395.7018	9.13812e-05	6.76223e-04
2024/05/15	09:16:18	ok	ok	394.9860	51.435	0.058042	21.16	67.222	12.399	51580949.661902	12	395.4250	9.30194e-05	6.81070e-04
2024/05/15	09:21:17	ok	ok	395.0000	51.441	0.058042	21.14	67.250	12.392	52540265.104723	10	395.4788	9.10067e-05	7.38972e-04
2024/05/15	09:26:17	ok	ok	395.0060	51.446	0.058042	21.18	67.198	12.413	51871624.073372	11	395.5035	9.11248e-05	6.99592e-04
2024/05/15	09:31:17	ok	ok	395.0300	51.450	0.058042	21.21	67.213	12.437	54008441.718478	10	395.4993	9.17650e-05	7.23931e-04
2024/05/15	09:36:17	ok	ok	395.0480	51.452	0.058042	21.18	67.189	12.412	51930494.090435	11	395.5314	9.07449e-05	6.90735e-04
2024/05/15	09:41:17	ok	ok	395.0600	51.451	0.058042	21.23	67.195	12.444	50876309.830343	13	395.5188	9.16975e-05	6.51793e-04
2024/05/15	09:46:17	ok	ok	395.0880	51.455	0.058042	21.27	67.225	12.480	49503275.434469	12	395.5559	9.08162e-05	6.35550e-04
2024/05/15	09:51:17	ok	ok	395.0980	51.460	0.058042	21.30	67.199	12.496	47244382.631346	12	395.5552	8.98896e-05	6.35721e-04
2024/05/15	09:56:17	ok	ok	395.1100	51.463	0.058042	21.30	67.149	12.487	52674671.731538	12	395.5224	9.21561e-05	6.70484e-04
2024/05/15	10:01:17	ok	ok	395.1220	51.462	0.058042	21.31	67.134	12.494	51785099.354799	10	395.5876	9.15095e-05	6.93803e-04
2024/05/15	10:06:17	ok	ok	395.1300	51.469	0.058042	21.33	67.135	12.504	53413875.350134	12	395.5728	9.27903e-05	6.75890e-04
2024/05/15	10:11:17	ok	ok	395.1540	51.472	0.058042	21.38	67.115	12.541	55468358.864313	11	395.6349	9.13689e-05	6.82909e-04
2024/05/15	10:16:17	ok	ok	395.1560	51.473	0.058042	21.38	67.135	12.544	50086012.991261	11	395.6394	9.10582e-05	6.85934e-04
2024/05/15	10:21:17	ok	ok	395.1660	51.478	0.058042	21.41	67.161	12.571	54385740.362469	12	395.6141	9.27179e-05	6.71468e-04
2024/05/15	10:26:17	ok	ok	395.1820	51.478	0.058042	21.41	67.131	12.565	54072386.963464	13	395.6200	9.20345e-05	6.35758e-04
2024/05/15	10:31:17	ok	ok	395.1860	51.480	0.058042	21.44	67.106	12.582	53834668.411154	13	395.6271	9.23314e-05	6.37413e-04
2024/05/15	10:36:17	--	ok	395.2200	51.490	0.058042	21.47	67.102	12.600	53446169.680744	13	395.6575	9.15795e-05	6.56761e-04
2024/05/15	10:36:24	ok	ok	394.9620	51.429	0.05803	21.51	67.080	12.627	56266890.042872	12	395.4405	9.11879e-05	6.57330e-04
2024/05/15	10:41:23	ok	ok	394.9720	51.441	0.05803	21.50	67.138	12.629	53350545.345486	12	395.4222	9.23576e-05	6.66724e-04
2024/05/15	10:46:23	ok	ok	394.9920	51.438	0.05803	21.52	67.103	12.641	53883837.165043	12	395.4545	9.23421e-05	6.88928e-04
2024/05/15	10:51:23	ok	ok	395.0180	51.447	0.05803	21.58	67.083	12.681	53574147.282002	12	395.5060	9.06368e-05	6.56162e-04
2024/05/15	10:56:23	ok	ok	395.0300	51.446	0.05803	21.57	67.092	12.671	51499297.926896	12	395.5198	9.04706e-05	6.51821e-04
2024/05/15	11:01:23	ok	ok	395.0480	51.447	0.05803	21.61	67.080	12.702	52734292.284904	13	395.5179	9.12449e-05	6.37337e-04
2024/05/15	11:06:23	ok	ok	395.0580	51.454	0.05803	21.62	67.051	12.706	51213584.540649	13	395.5216	9.16579e-05	6.28577e-04
2024/05/15	11:11:23	ok	ok	395.0860	51.465	0.05803	21.67	67.028	12.733	51460641.358660	12	395.5804	9.02127e-05	6.77841e-04
2024/05/15	11:16:23	ok	ok	395.0980	51.464	0.05803	21.68	67.062	12.749	53875241.631917	11	395.5894	9.08847e-05	7.01099e-04
2024/05/15	11:21:23	ok	ok	395.1240	51.469	0.05803	21.72	67.039	12.776	51773858.490928	13	395.5891	9.11950e-05	6.41863e-04
2024/05/15	11:26:23	ok	ok	395.1100	51.474	0.05803	21.72	67.039	12.776	50441143.140186	12	395.6197	9.01381e-05	6.49476e-04
2024/05/15	11:31:23	ok	ok	395.1380	51.473	0.05803	21.77	67.039	12.808	53571444.014251	12	395.6357	9.07139e-05	6.78042e-04
2024/05/15	11:36:23	ok	ok	395.1400	51.475	0.05803	21.78	67.051	12.820	51677548.761834	13	395.6200	9.11888e-05	6.77343e-04
2024/05/15	11:41:23	ok	ok	395.1780	51.484	0.05803	21.81	67.005	12.833	52683882.514096	13	395.6210	9.21651e-05	6.72653e-04
2024/05/15	11:46:23	ok	ok	395.1800	51.487	0.05803	21.82	66.987	12.839	52837122.516112	12	395.6299	9.21268e-05	6.86493e-04
2024/05/15	11:51:23	--	ok	395.2080	51.488	0.05803	21.87	67.028	12.879	52880039.972985	12	395.7135	9.04586e-05	6.62327e-04
2024/05/15	11:51:30	ok	ok	394.9680	51.437	0.058019	21.87	66.996	12.873	51449302.413560	11	395.4621	9.07204e-05	6.99776e-04
2024/05/15	11:56:29	ok	ok	394.9900	51.443	0.058019	21.89	66.983	12.892	52948087.443065	12	395.4926	9.01933e-05	6.59352e-04
2024/05/15	12:01:29	ok	ok	395.0140	51.444	0.058019	21.94	66.970	12.921	50955228.629689	12	395.4682	9.19998e-05	6.50033e-04
2024/05/15	12:06:29	ok	ok	395.0440	51.451	0.058019	21.98	66.947	12.947	51268296.418262	12	395.5308	9.06036e-05	6.69648e-04
2024/05/15	12:11:29	ok	ok	395.0720	51.460	0.058019	22.02	66.955	12.980	51709382.826157	12	395.5749	9.09353e-05	6.59784e-04
2024/05/15	12:16:29	ok	ok	395.0420	51.459	0.058019	22.04	66.950	12.991	50963751.265571	12	395.5793	9.05694e-05	6.73740e-04
2024/05/15	12:21:29	ok	ok	395.0820	51.470	0.058019	22.09	66.961	13.037	48025491.098474	11	395.6258	9.04451e-05	6.83977e-04
2024/05/15	12:26:29	ok	ok	395.1060	51.472	0.058019	22.16	66.914	13.080	50978603.801347	13	395.6089	9.22170e-05	6.56165e-04
2024/05/15	12:31:29	ok	ok	394.8720	51.410	0.058019	21.47	68.392	12.843	48041231.188963	12	395.3774	9.01400e-05	6.63428e-04
2024/05/15	12:36:29	--	ok	394.7140	51.376	0.058019	21.07	68.737	12.614	48909527.349593	12	395.1984	9.10070e-05	6.53237e-04
2024/05/15	12:36:35	ok	ok	395.0720	51.450	0.058034	21.07	68.746	12.615	46255802.782711	12	395.4304	9.36989e-05	6.69350e-04
2024/05/15	12:41:35	ok	ok	394.9400	51.428	0.058034	20.80	68.875	12.444	47608686.602126	12	395.3727	9.06496e-05	6.74349e-04
2024/05/15	12:46:35	ok	ok	394.8560	51.412	0.058034	20.62	68.934	12.322	46029103.895724	12	395.2869	9.08860e-05	6.73198e-04
2024/05/15	12:51:35	--	ok	394.7740	51.400	0.058034	20.46	68.969	12.216	49130797.595307	13	395.1612	9.33294e-05	6.82252e-04
2024/05/15	12:51:42	ok	ok	395.0340	51.466	0.058046	20.47	68.965	12.225	44064321.164944	12	395.4142	9.40674e-05	6.76783e-04
2024/05/15	12:56:41	ok	ok	394.9800	51.451	0.058046	20.37	69.001	12.161	45616444.091589	13	395.3640	9.32159e-05	6.69157e-04
2024/05/15	13:01:41	ok	ok	394.9480	51.443	0.058046	20.29	68.965	12.094	45323907.432045	11	395.3273	9.37961e-05	7.06216e-04
2024/05/15	13:06:41	ok	ok	394.8980	51.432	0.058046	20.22	69.010	12.053	44841599.250844	11	395.3259	9.26411e-05	6.88640e-04
2024/05/15	13:11:41	ok	ok	394.8700	51.425	0.058046	20.16	68.980	12.009	43952191.085383	12	395.2967	9.15475e-05	6.83942e-04
2024/05/15	13:16:41	ok	ok	394.8400	51.416	0.058046	20.12	68.992	11.981	46496132.763736	15	395.0417	9.95153e-05	8.35281e-04
2024/05/15	13:21:41	ok	ok	394.8100	51.412	0.058046	20.07	68.983	11.940	46037793.380459	15	395.0498	9.85228e-05	7.97606e-04
2024/05/15	13:26:41	ok	ok	394.8100	51.406	0.058046	20.04	68.988	11.920	44715904.263694	14	394.9985	1.00011e-04	8.73747e-04
2024/05/15	13:31:41	--	ok	394.7960	51.405	0.058046	20.05	68.942	11.922	42781549.113338	13	395.1696	9.34569e-05	6.45640e-04
2024/05/15	13:31:47	ok	ok	394.9800	51.464	0.058057	20.05	68.933	11.920	38851860.497409	13	395.3340	9.70779e-05	7.45907e-04
2024/05/15	13:36:47	ok	ok	394.9640	51.454	0.058057	20.05	68.942	11.922	38486291.546840	11	395.4384	9.22613e-05	7.06933e-04
2024/05/15	13:41:47	ok	ok	394.9340	51.453	0.058057	20.04	68.951	11.914	37637795.290005	15	395.1986	9.94276e-05	8.50331e-04
2024/05/15	13:46:47	ok	ok	394.9680	51.452	0.058057	20.08	68.898	11.935	39924014.239265	12	395.4127	9.12913e-05	6.75343e-04
2024/05/15	13:51:47	ok	ok	394.9600	51.453	0.058057	20.07	68.914	11.928	37630714.774411	14	395.2076	9.86841e-05	8.93366e-04
2024/05/15	13:56:47	ok	ok	394.9700	51.451	0.058057	20.12	68.905	11.966	40242503.557735	14	395.1756	1.00953e-04	8.99331e-04
2024/05/15	14:01:47	ok	ok	394.9760	51.452	0.058057	20.12	68.896	11.964	38969180.323331	14	395.2140	9.81147e-05	8.83561e-04
2024/05/15	14:06:47	ok	ok	394.9800	51.449	0.058057	20.13	68.898	11.974	40270011.945124	12	395.4082	9.25314e-05	6.69521e-04
2024/05/15	14:11:47	ok	ok	394.9980	51.450	0.058057	20.16	68.875	11.990	38972745.479759	12	395.4178	9.19119e-05	6.73625e-04
2024/05/15	14:16:47	ok	ok	394.9840	51.451	0.058057	20.16	68.893	11.993	38458520.497752	13	395.2345	9.90748e-05	8.89235e-04
2024/05/15	14:21:47	ok	ok	394.9960	51.449	0.058057	20.22	68.914	12.037	39908037.161597	11	395.4411	9.21216e-05	7.11284e-04
2024/05/15	14:26:47	ok	ok	395.0200	51.451	0.058057	20.23	68.896	12.043	40854132.313955	12	395.4397	9.21543e-05	6.67898e-04
2024/05/15	14:31:47	ok	ok	395.0380	51.456	0.058057	20.25	68.919	12.056	37541750.014686	12	395.4439	9.23556e-05	6.69736e-04
2024/05/15	14:36:47	ok	ok	395.0340	51.456	0.058057	20.31	68.928	12.099	37603651.934330	12	395.4463	9.30844e-05	6.48101e-04
2024/05/15	14:41:47	ok	ok	395.0500	51.461	0.058057	20.31	68.937	12.101	41354581.436278	11	395.4623	9.31361e-05	6.94398e-04
2024/05/15	14:46:47	ok	ok	395.0660	51.460	0.058057	20.33	68.962	12.124	39295875.227371	11	395.4688	9.26501e-05	7.02252e-04
2024/05/15	14:51:47	ok	ok	395.0480	51.459	0.058057	20.37	68.980	12.157	38451258.720541	12	395.4726	9.20877e-05	6.67221e-04
2024/05/15	14:56:47	ok	ok	395.0460	51.460	0.058057	20.37	68.980	12.157	37445397.253896	12	395.4738	9.22863e-05	6.80147e-04
2024/05/15	15:01:47	ok	ok	395.0660	51.464	0.058057	20.42	68.989	12.189	39535589.796397	11	395.4829	9.26053e-05	6.89608e-04
2024/05/15	15:06:47	ok	ok	395.0380	51.462	0.058057	20.42	69.029	12.196	40130835.540199	12	395.4882	9.20608e-05	6.70879e-04
2024/05/15	15:11:47	ok	ok	395.0560	51.464	0.058057	20.43	69.030	12.206	37844021.131562	11	395.4963	9.25085e-05	6.95830e-04
2024/05/15	15:16:47	ok	ok	395.0700	51.466	0.058057	20.44	69.044	12.218	38510296.435718	12	395.4905	9.25864e-05	6.70806e-04
2024/05/15	15:21:47	ok	ok	395.0920	51.468	0.058057	20.47	69.070	12.243	40355538.949342	15	395.2597	1.00142e-04	8.47030e-04
2024/05/15	15:26:47	ok	ok	395.0880	51.469	0.058057	20.47	69.061	12.242	39658918.918561	12	395.5039	9.24015e-05	6.79720e-04
2024/05/15	15:31:47	ok	ok	395.0760	51.469	0.058057	20.50	69.085	12.267	40391884.408742	13	395.3190	9.92992e-05	9.32679e-04
2024/05/15	15:36:47	ok	ok	395.0940	51.469	0.058057	20.50	69.107	12.271	42069775.698888	11	395.5319	9.21952e-05	6.93635e-04
2024/05/15	15:41:47	ok	ok	395.0800	51.471	0.058057	20.53	69.120	12.292	40267900.151689	13	395.3704	9.72181e-05	9.21440e-04
2024/05/15	15:46:47	ok	ok	395.1100	51.472	0.058057	20.54	69.047	12.289	40921511.721640	11	395.5373	9.26476e-05	7.10363e-04
2024/05/15	15:51:47	ok	ok	395.1300	51.474	0.058057	20.56	69.126	12.315	41511285.301246	10	395.5173	9.30591e-05	7.34516e-04
2024/05/15	15:56:47	ok	ok	395.1020	51.471	0.058057	20.56	69.117	12.313	42850516.299397	12	395.5316	9.24376e-05	6.76698e-04
2024/05/15	16:01:47	ok	ok	395.1140	51.475	0.058057	20.59	69.162	12.342	40385466.405173	12	395.5321	9.31952e-05	6.81930e-04
2024/05/15	16:06:47	ok	ok	395.1280	51.479	0.058057	20.60	69.175	12.356	38562434.941662	12	395.5349	9.26202e-05	6.96123e-04
2024/05/15	16:11:47	ok	ok	395.1220	51.479	0.058057	20.63	69.171	12.374	40987752.304450	11	395.5681	9.27461e-05	6.72755e-04
2024/05/15	16:16:47	ok	ok	395.1480	51.480	0.058057	20.64	69.181	12.386	43235529.956239	11	395.5779	9.16497e-05	6.81168e-04
2024/05/15	16:21:47	ok	ok	395.1500	51.481	0.058057	20.67	69.189	12.408	43465786.970243	15	395.3354	9.94103e-05	9.12125e-04
2024/05/15	16:26:47	ok	ok	395.1560	51.483	0.058057	20.67	69.207	12.412	39721891.256737	11	395.5874	9.22613e-05	7.00318e-04
2024/05/15	16:31:47	ok	ok	395.1620	51.486	0.058057	20.70	69.244	12.439	39257992.558839	11	395.5790	9.28422e-05	6.80933e-04
2024/05/15	16:36:47	ok	ok	395.1600	51.488	0.058057	20.74	69.253	12.470	41372579.755390	12	395.5882	9.19478e-05	6.96952e-04
2024/05/15	16:41:47	ok	ok	395.1580	51.480	0.058057	20.79	69.232	12.497	39267747.398500	12	395.5755	9.24722e-05	6.74520e-04
2024/05/15	16:46:47	ok	ok	395.1800	51.490	0.058057	20.76	69.255	12.482	38371690.045781	12	395.5975	9.23216e-05	6.79277e-04
2024/05/15	16:51:47	--	ok	395.2260	51.496	0.058057	20.84	69.223	12.536	43808521.275702	15	395.3870	1.00494e-04	8.99194e-04
2024/05/15	16:51:54	ok	ok	394.9260	51.440	0.058045	20.82	69.209	12.514	41503853.492431	12	395.2875	9.58234e-05	7.96261e-04
2024/05/15	16:56:53	ok	ok	394.9660	51.448	0.058045	20.90	69.149	12.566	41008812.339617	12	395.4457	9.10679e-05	6.74078e-04
2024/05/15	17:01:53	ok	ok	394.9840	51.455	0.058045	20.96	69.191	12.614	44538456.435321	12	395.4505	9.22473e-05	6.55348e-04
2024/05/15	17:06:53	ok	ok	395.0020	51.464	0.058045	21.03	69.195	12.666	42033157.435791	13	395.2957	9.85355e-05	9.21417e-04
2024/05/15	17:11:53	ok	ok	395.0320	51.468	0.058045	21.07	69.184	12.696	42746693.645923	13	395.3421	9.67526e-05	8.97269e-04
2024/05/15	17:16:53	ok	ok	395.0360	51.470	0.058045	21.11	69.253	12.742	40459948.321964	13	395.3943	9.55973e-05	8.29512e-04
2024/05/15	17:21:53	ok	ok	395.0660	51.474	0.058045	21.16	69.271	12.777	44068084.123212	12	395.5336	9.13734e-05	6.74264e-04
2024/05/15	17:26:53	ok	ok	395.0720	51.478	0.058045	21.20	69.259	12.806	41630228.212768	11	395.5763	9.11853e-05	6.79468e-04
2024/05/15	17:31:53	ok	ok	395.0860	51.478	0.058045	21.23	69.285	12.831	40325245.146306	12	395.5738	9.07901e-05	6.58532e-04
2024/05/15	17:36:53	ok	ok	395.1040	51.483	0.058045	21.26	69.369	12.868	42873705.853976	11	395.5918	9.13282e-05	7.02627e-04
2024/05/15	17:41:53	ok	ok	395.1100	51.484	0.058045	21.28	69.404	12.895	44042636.770524	13	395.5417	9.30240e-05	6.72110e-04
2024/05/15	17:46:53	ok	ok	395.1400	51.488	0.058045	21.30	69.438	12.913	43930263.918471	12	395.5951	9.12282e-05	6.65490e-04
2024/05/15	17:51:53	ok	ok	395.1300	51.489	0.058045	21.33	69.442	12.934	42543449.991187	11	395.6079	9.19584e-05	6.71589e-04
2024/05/15	17:56:53	ok	ok	395.1540	51.490	0.058045	21.31	69.479	12.930	42385812.756969	11	395.6100	9.16019e-05	6.76477e-04
2024/05/15	18:01:53	ok	ok	395.1220	51.490	0.058045	21.31	69.497	12.934	43366024.825190	15	395.3761	9.93992e-05	8.21975e-04
2024/05/15	18:06:53	ok	ok	395.1340	51.490	0.058045	21.36	69.566	12.979	40329332.571283	12	395.6087	9.10981e-05	6.58930e-04
2024/05/15	18:11:53	ok	ok	395.1320	51.495	0.058045	21.36	69.606	12.986	44868652.403257	12	395.6057	9.18075e-05	6.52638e-04
2024/05/15	18:16:53	ok	ok	395.1380	51.493	0.058045	21.36	69.644	12.993	42700711.330949	12	395.6075	9.08383e-05	6.53168e-04
2024/05/15	18:21:53	ok	ok	395.1320	51.492	0.058045	21.34	69.660	12.986	43668520.294956	12	395.6092	9.09986e-05	6.53942e-04
2024/05/15	18:26:53	ok	ok	395.1300	51.487	0.058045	21.33	69.697	12.981	41352916.824888	12	395.5971	9.10970e-05	6.47960e-04
2024/05/15	18:31:53	ok	ok	395.1100	51.491	0.058045	21.31	69.743	12.979	44102777.781202	12	395.5980	9.12303e-05	6.49987e-04
2024/05/15	18:36:53	ok	ok	395.1160	51.488	0.058045	21.33	69.795	12.999	45848649.436736	12	395.6030	9.05761e-05	6.52607e-04
2024/05/15	18:41:53	ok	ok	395.1140	51.490	0.058045	21.30	69.818	12.983	42947176.577332	13	395.5424	9.28178e-05	6.68107e-04
2024/05/15	18:46:53	ok	ok	395.0920	51.487	0.058045	21.28	69.834	12.974	42648076.934648	11	395.5789	9.18774e-05	6.80290e-04
2024/05/15	18:51:53	ok	ok	395.1000	51.488	0.058045	21.28	69.873	12.982	44728849.853777	11	395.5760	9.13026e-05	6.78249e-04
2024/05/15	18:56:53	ok	ok	395.1000	51.484	0.058045	21.26	69.905	12.967	42306952.697259	11	395.5703	9.13893e-05	6.61153e-04
2024/05/15	19:01:53	ok	ok	395.0880	51.481	0.058045	21.24	69.941	12.964	45083826.726111	12	395.5584	9.07427e-05	6.37718e-04
2024/05/15	19:06:53	ok	ok	395.0840	51.481	0.058045	21.23	69.958	12.955	43223153.375019	12	395.5378	9.08156e-05	6.38606e-04
2024/05/15	19:11:53	ok	ok	395.0660	51.479	0.058045	21.20	70.050	12.952	42395331.366438	12	395.5158	9.15149e-05	6.47522e-04
2024/05/15	19:16:53	ok	ok	395.0460	51.475	0.058045	21.17	70.045	12.929	44351793.816052	12	395.5188	9.08171e-05	6.47135e-04
2024/05/15	19:21:53	ok	ok	395.0480	51.473	0.058045	21.14	70.056	12.909	45324757.858136	12	395.5017	9.12965e-05	6.52583e-04
2024/05/15	19:26:53	ok	ok	395.0360	51.471	0.058045	21.13	70.111	12.909	41603876.214384	15	395.2688	9.84164e-05	8.98252e-04
2024/05/15	19:31:53	ok	ok	395.0160	51.466	0.058045	21.09	70.141	12.883	40991139.581880	12	395.4721	9.09099e-05	6.52598e-04
2024/05/15	19:36:53	ok	ok	394.9980	51.463	0.058045	21.04	70.152	12.851	42869465.178885	12	395.4561	9.09400e-05	6.57272e-04
2024/05/15	19:41:53	ok	ok	394.9800	51.460	0.058045	21.01	70.214	12.843	45644482.743052	12	395.4466	9.07559e-05	6.37521e-04
2024/05/15	19:46:53	ok	ok	394.9820	51.453	0.058045	20.98	70.228	12.823	46794654.060918	11	395.4241	9.17806e-05	6.68083e-04
2024/05/15	19:51:53	ok	ok	394.9560	51.451	0.058045	20.91	70.262	12.778	44182405.783395	12	395.3973	9.13080e-05	6.44584e-04
2024/05/15	19:56:53	ok	ok	394.9220	51.447	0.058045	20.90	70.269	12.769	46769303.408316	15	395.1359	9.95975e-05	9.18362e-04
2024/05/15	20:01:53	ok	ok	394.9160	51.440	0.058045	20.84	70.315	12.734	46331302.163691	15	395.1145	9.89411e-05	9.20554e-04
2024/05/15	20:06:53	ok	ok	394.8960	51.438	0.058045	20.79	70.301	12.690	47296899.629919	12	395.3354	9.12478e-05	6.57116e-04
2024/05/15	20:11:53	ok	ok	394.8920	51.432	0.058045	20.76	70.344	12.678	42510536.988623	15	395.0658	9.97432e-05	9.26115e-04
2024/05/15	20:16:53	ok	ok	394.8620	51.426	0.058045	20.70	70.381	12.644	42688805.118889	15	395.0577	9.96408e-05	9.12638e-04
2024/05/15	20:21:53	ok	ok	394.8360	51.422	0.058045	20.64	70.379	12.600	44166074.536082	12	395.2607	9.19998e-05	6.46100e-04
2024/05/15	20:26:53	ok	ok	394.8340	51.416	0.058045	20.59	70.376	12.559	44675416.783738	12	395.2451	9.09121e-05	6.60783e-04
2024/05/15	20:31:53	--	ok	394.7960	51.412	0.058045	20.54	70.407	12.531	43806319.023923	15	395.0030	9.89516e-05	8.88307e-04
2024/05/15	20:32:00	ok	ok	394.9900	51.461	0.058056	20.54	70.416	12.533	43036502.617013	12	395.4437	9.18172e-05	6.67459e-04
2024/05/15	20:36:59	ok	ok	394.9940	51.451	0.058056	20.52	70.486	12.526	43111795.060062	12	395.4034	9.16508e-05	6.56258e-04
2024/05/15	20:41:59	ok	ok	394.9480	51.447	0.058056	20.43	70.480	12.462	43920138.690611	12	395.3650	9.21628e-05	6.57433e-04
2024/05/15	20:46:59	ok	ok	394.9280	51.440	0.058056	20.39	70.459	12.428	43223535.165043	12	395.3446	9.12106e-05	6.39713e-04
2024/05/15	20:51:59	ok	ok	394.9080	51.437	0.058056	20.33	70.526	12.399	43905270.532523	12	395.3247	9.16137e-05	6.55091e-04
2024/05/15	20:56:59	ok	ok	394.8640	51.433	0.058056	20.28	70.486	12.351	45895323.150065	12	395.3095	9.18065e-05	6.47708e-04
2024/05/15	21:01:59	ok	ok	394.8580	51.424	0.058056	20.23	70.535	12.329	44030684.407020	12	395.2713	9.17241e-05	6.63480e-04
2024/05/15	21:06:59	ok	ok	394.8340	51.419	0.058056	20.18	70.546	12.291	43860840.788034	12	395.2531	9.19228e-05	6.56450e-04
2024/05/15	21:11:59	--	ok	394.7880	51.411	0.058056	20.13	70.536	12.259	44823374.949868	12	395.2177	9.21610e-05	6.57431e-04
2024/05/15	21:12:06	ok	ok	395.0200	51.471	0.058067	20.13	70.549	12.261	41846538.836343	12	395.4731	9.26377e-05	6.72850e-04
2024/05/15	21:17:05	ok	ok	395.0120	51.464	0.058067	20.05	70.559	12.201	42990059.334683	12	395.4502	9.16229e-05	6.48444e-04
2024/05/15	21:22:05	ok	ok	394.9820	51.457	0.058067	19.99	70.599	12.168	44842200.769437	12	395.4039	9.23339e-05	6.53013e-04
2024/05/15	21:27:05	ok	ok	394.9560	51.453	0.058067	19.96	70.605	12.149	43968744.992484	13	395.3365	9.37203e-05	6.53738e-04
2024/05/15	21:32:05	ok	ok	394.9300	51.442	0.058067	19.91	70.596	12.107	45023504.884141	12	395.3497	9.26581e-05	6.62191e-04
2024/05/15	21:37:05	ok	ok	394.9220	51.437	0.058067	19.85	70.585	12.064	45155212.237658	12	395.3221	9.27152e-05	6.74617e-04
2024/05/15	21:42:05	ok	ok	394.8920	51.428	0.058067	19.82	70.608	12.049	46608867.345852	11	395.3146	9.29678e-05	6.87339e-04
2024/05/15	21:47:05	ok	ok	394.8680	51.432	0.058067	19.78	70.591	12.016	41849981.335671	11	395.2949	9.26737e-05	6.77394e-04
2024/05/15	21:52:05	ok	ok	394.8580	51.421	0.058067	19.71	70.578	11.963	46628024.821582	12	395.2605	9.24574e-05	6.78174e-04
2024/05/15	21:57:05	ok	ok	394.8240	51.415	0.058067	19.67	70.610	11.940	45360492.998863	12	395.2591	9.14811e-05	6.75284e-04
2024/05/15	22:02:05	ok	ok	394.8040	51.412	0.058067	19.67	70.628	11.943	43957369.442403	11	395.2093	9.34549e-05	6.87810e-04
2024/05/15	22:07:05	--	ok	394.7860	51.407	0.058067	19.58	70.645	11.887	45211489.814631	11	395.2022	9.31599e-05	6.70231e-04
2024/05/15	22:07:11	ok	ok	395.0040	51.462	0.058078	19.60	70.617	11.891	43464591.273393	12	395.4461	9.27149e-05	6.48580e-04
2024/05/15	22:12:11	ok	ok	394.9660	51.455	0.058078	19.55	70.619	11.862	46755544.516467	13	395.3814	9.33615e-05	6.43987e-04
2024/05/15	22:17:11	ok	ok	394.9440	51.449	0.058078	19.51	70.631	11.834	43861780.950150	12	395.3889	9.23305e-05	6.70047e-04
2024/05/15	22:22:11	ok	ok	394.9380	51.447	0.058078	19.47	70.632	11.807	44691162.100114	12	395.3593	9.26800e-05	6.72609e-04
2024/05/15	22:27:11	ok	ok	394.9180	51.439	0.058078	19.43	70.623	11.775	45587382.122321	12	395.3380	9.25530e-05	6.65282e-04
2024/05/15	22:32:11	ok	ok	394.9040	51.435	0.058078	19.35	70.603	11.722	44582869.279704	12	395.3229	9.23523e-05	6.55707e-04
2024/05/15	22:37:11	ok	ok	394.8840	51.429	0.058078	19.34	70.649	11.721	46663773.583354	12	395.2958	9.26520e-05	6.67080e-04
2024/05/15	22:42:11	ok	ok	394.8600	51.424	0.058078	19.30	70.622	11.687	42068422.482004	12	395.2645	9.31719e-05	6.54887e-04
2024/05/15	22:47:11	ok	ok	394.8280	51.416	0.058078	19.25	70.613	11.654	41897377.865101	12	395.2609	9.24344e-05	6.68295e-04
2024/05/15	22:52:11	ok	ok	394.8180	51.413	0.058078	19.20	70.651	11.622	44363807.893040	12	395.2470	9.22878e-05	6.39580e-04
2024/05/15	22:57:11	ok	ok	394.8020	51.411	0.058078	19.20	70.632	11.619	43116298.418764	12	395.2050	9.30518e-05	6.52590e-04
2024/05/15	23:02:11	--	ok	394.7880	51.408	0.058078	19.13	70.619	11.569	46133126.858790	12	395.1611	9.46977e-05	6.70359e-04
2024/05/15	23:02:18	ok	ok	395.0340	51.468	0.058089	19.13	70.613	11.568	43288146.389550	10	395.4552	9.33155e-05	7.11771e-04
2024/05/15	23:07:17	ok	ok	395.0100	51.459	0.058089	19.09	70.642	11.544	44153249.869524	12	395.4139	9.29032e-05	6.74628e-04
2024/05/15	23:12:17	ok	ok	394.9820	51.453	0.058089	19.04	70.623	11.512	42469286.349876	11	395.4078	9.32849e-05	6.73794e-04
2024/05/15	23:17:17	ok	ok	394.9640	51.449	0.058089	19.01	70.668	11.499	40877139.088557	12	395.3886	9.23325e-05	6.60388e-04
2024/05/15	23:22:17	ok	ok	394.9580	51.443	0.058089	18.97	70.649	11.469	45083721.367810	12	395.3673	9.23512e-05	6.78625e-04
2024/05/15	23:27:17	ok	ok	394.9440	51.437	0.058089	18.91	70.622	11.425	40212328.187508	12	395.3500	9.25012e-05	6.72324e-04
2024/05/15	23:32:17	ok	ok	394.9040	51.435	0.058089	18.89	70.626	11.408	45795394.015349	11	395.3233	9.34627e-05	6.72904e-04
2024/05/15	23:37:17	ok	ok	394.8840	51.426	0.058089	18.83	70.617	11.369	40899645.254709	11	395.3083	9.33630e-05	6.81585e-04
2024/05/15	23:42:17	ok	ok	394.8800	51.424	0.058089	18.78	70.626	11.333	45425984.428400	11	395.2817	9.36129e-05	6.91185e-04
2024/05/15	23:47:17	ok	ok	394.8520	51.418	0.058089	18.75	70.610	11.310	41303889.117493	12	395.2594	9.28275e-05	6.66814e-04
2024/05/15	23:52:17	ok	ok	394.8440	51.414	0.058089	18.70	70.631	11.285	42731340.044023	12	395.2618	9.23142e-05	6.85345e-04
2024/05/15	23:57:17	ok	ok	394.8240	51.409	0.058089	18.63	70.610	11.236	41985512.917793	12	395.2150	9.30594e-05	6.81906e-04
2024/05/16	00:02:17	ok	ok	394.8160	51.408	0.058089	18.65	70.591	11.242	44052200.115258	12	395.2071	9.28951e-05	6.83994e-04
2024/05/16	00:07:17	--	ok	394.7860	51.402	0.058089	18.58	70.608	11.197	41890647.681238	11	395.1953	9.33492e-05	6.88597e-04
2024/05/16	00:07:24	ok	ok	395.0360	51.466	0.058101	18.60	70.623	11.218	38315714.363454	12	395.4198	9.57431e-05	6.78081e-04
2024/05/16	00:12:23	ok	ok	395.0080	51.454	0.058101	18.56	70.596	11.184	44886609.345321	11	395.4026	9.44374e-05	6.82457e-04
2024/05/16	00:17:23	ok	ok	394.9980	51.453	0.058101	18.55	70.622	11.179	42677970.828895	11	395.4141	9.34168e-05	6.93863e-04
2024/05/16	00:22:23	ok	ok	394.9740	51.449	0.058101	18.49	70.613	11.141	41927392.540489	11	395.3876	9.35679e-05	7.13423e-04
2024/05/16	00:27:23	ok	ok	394.9700	51.445	0.058101	18.45	70.596	11.110	39968991.136840	11	395.3560	9.39479e-05	6.95627e-04
2024/05/16	00:32:23	ok	ok	394.9640	51.436	0.058101	18.42	70.591	11.090	43184913.387436	12	395.3188	9.38625e-05	6.69862e-04
2024/05/16	00:37:23	ok	ok	394.9500	51.435	0.058101	18.40	70.559	11.076	41960936.774147	11	395.3376	9.17928e-05	6.97420e-04
2024/05/16	00:42:23	ok	ok	394.9160	51.431	0.058101	18.35	70.587	11.044	42810168.660510	11	395.3361	9.23037e-05	6.96550e-04
2024/05/16	00:47:23	ok	ok	394.8980	51.424	0.058101	18.35	70.587	11.044	44424744.700503	11	395.2884	9.44867e-05	6.73539e-04
2024/05/16	00:52:23	ok	ok	394.8780	51.423	0.058101	18.31	70.599	11.018	44835494.426473	11	395.2759	9.32746e-05	6.82947e-04
2024/05/16	00:57:23	ok	ok	394.8540	51.413	0.058101	18.25	70.568	10.976	42488589.323876	11	395.2651	9.40197e-05	6.95629e-04
2024/05/16	01:02:23	ok	ok	394.8480	51.412	0.058101	18.22	70.564	10.957	42473606.602607	11	395.2652	9.31090e-05	6.89028e-04
2024/05/16	01:07:23	ok	ok	394.8300	51.410	0.058101	18.21	70.571	10.949	42707085.291357	11	395.2409	9.35371e-05	6.88748e-04
2024/05/16	01:12:23	ok	ok	394.8160	51.404	0.058101	18.18	70.536	10.925	41724139.349903	12	395.1812	9.47956e-05	6.70635e-04
2024/05/16	01:17:23	ok	ok	394.8020	51.402	0.058101	18.14	70.578	10.905	42288966.644323	12	395.2070	9.23857e-05	6.71979e-04
2024/05/16	01:22:23	--	ok	394.7900	51.398	0.058101	18.12	70.576	10.895	43769154.539347	11	395.2024	9.32214e-05	6.69618e-04
2024/05/16	01:22:29	ok	ok	395.0540	51.459	0.058112	18.12	70.585	10.896	47396709.987170	12	395.4179	9.47627e-05	6.75864e-04
2024/05/16	01:27:29	ok	ok	395.0220	51.450	0.058112	18.11	70.555	10.883	49801946.785536	11	395.4004	9.41703e-05	6.68108e-04
2024/05/16	01:32:29	ok	ok	395.0080	51.446	0.058112	18.05	70.513	10.840	48713974.634970	11	395.3967	9.35541e-05	6.67473e-04
2024/05/16	01:37:29	ok	ok	395.0020	51.444	0.058112	18.05	70.544	10.845	49706869.831892	12	395.3765	9.17487e-05	6.71168e-04
2024/05/16	01:42:29	ok	ok	394.9700	51.443	0.058112	18.02	70.596	10.834	48402045.994628	11	395.3717	9.30877e-05	6.90363e-04
2024/05/16	01:47:29	ok	ok	394.9740	51.437	0.058112	17.97	70.536	10.789	48281658.475397	11	395.3493	9.23767e-05	6.64265e-04
2024/05/16	01:52:29	ok	ok	394.9560	51.435	0.058112	17.94	70.544	10.773	46940278.860883	13	395.2751	9.53717e-05	6.54929e-04
2024/05/16	01:57:29	ok	ok	394.9440	51.431	0.058112	17.94	70.573	10.777	47733419.465224	11	395.3269	9.16918e-05	6.89609e-04
2024/05/16	02:02:29	--	ok	395.2760	51.504	0.058112	18.75	68.920	11.040	51837919.485419	12	395.6821	9.12388e-05	6.69471e-04
2024/05/16	02:02:36	ok	ok	394.9220	51.432	0.058098	18.75	68.920	11.040	46270906.059990	11	395.3530	9.36540e-05	6.84023e-04
2024/05/16	02:07:35	ok	ok	395.0980	51.468	0.058098	19.20	68.603	11.285	48284629.036933	12	395.5208	9.23867e-05	6.67330e-04
2024/05/16	02:12:35	--	ok	395.2080	51.486	0.058098	19.45	68.502	11.440	47277081.616048	12	395.6177	9.39240e-05	6.96922e-04
2024/05/16	02:12:42	ok	ok	394.9760	51.432	0.058087	19.47	68.522	11.454	49665502.272808	11	395.4296	9.31965e-05	7.19691e-04
2024/05/16	02:17:41	ok	ok	395.0760	51.451	0.058087	19.67	68.481	11.580	45928125.890985	13	395.4933	9.34378e-05	6.69657e-04
2024/05/16	02:22:41	ok	ok	395.1620	51.460	0.058087	19.85	68.472	11.703	46639505.475485	13	395.5405	9.38236e-05	6.76922e-04
2024/05/16	02:27:41	--	ok	395.2520	51.480	0.058087	20.01	68.452	11.809	45779496.270055	12	395.6643	9.26527e-05	6.65299e-04
2024/05/16	02:27:48	ok	ok	394.9620	51.414	0.058074	20.04	68.415	11.821	51791423.355722	11	395.3474	9.48024e-05	6.61908e-04
2024/05/16	02:32:47	ok	ok	395.0160	51.425	0.058074	20.12	68.421	11.882	48917672.101527	11	395.4547	9.30854e-05	6.75358e-04
2024/05/16	02:37:47	ok	ok	395.0720	51.439	0.058074	20.23	68.392	11.955	47728274.149128	11	395.4929	9.21523e-05	6.98384e-04
2024/05/16	02:42:47	ok	ok	395.1240	51.451	0.058074	20.32	68.388	12.014	47804401.393830	13	395.5281	9.31604e-05	6.48855e-04
2024/05/16	02:47:47	ok	ok	395.1680	51.460	0.058074	20.37	68.429	12.060	48858434.840134	12	395.5945	9.21321e-05	6.51007e-04
2024/05/16	02:52:47	--	ok	395.2020	51.468	0.058074	20.42	68.417	12.088	49285185.076450	11	395.6441	9.21556e-05	6.89486e-04
2024/05/16	02:52:54	ok	ok	395.0200	51.421	0.058063	20.43	68.411	12.096	47694389.551611	11	395.3654	9.45208e-05	7.04683e-04
2024/05/16	02:57:53	ok	ok	395.0380	51.426	0.058063	20.50	68.415	12.148	48534491.776979	12	395.4559	9.14696e-05	6.90078e-04
2024/05/16	03:02:53	ok	ok	395.0620	51.436	0.058063	20.54	68.415	12.177	50227709.266987	11	395.4929	9.23382e-05	6.91098e-04
2024/05/16	03:07:53	ok	ok	395.0840	51.439	0.058063	20.58	68.470	12.209	50828928.042920	11	395.5256	9.13786e-05	6.87686e-04
2024/05/16	03:12:53	ok	ok	395.1120	51.446	0.058063	20.58	68.479	12.211	48927068.102231	12	395.4869	9.39871e-05	6.82409e-04
2024/05/16	03:17:53	ok	ok	395.1460	51.452	0.058063	20.63	68.452	12.246	48524039.199937	11	395.5718	9.11868e-05	6.75155e-04
2024/05/16	03:22:53	ok	ok	395.1440	51.460	0.058063	20.67	68.421	12.271	47189154.903996	12	395.3655	9.89444e-05	9.14933e-04
2024/05/16	03:27:53	ok	ok	395.1820	51.471	0.058063	20.70	68.475	12.301	48205107.816413	12	395.5695	9.34029e-05	6.61362e-04
2024/05/16	03:32:53	ok	ok	395.1960	51.475	0.058063	20.73	68.434	12.313	49098469.797684	12	395.6273	9.21429e-05	6.52689e-04
2024/05/16	03:37:53	ok	ok	395.1880	51.476	0.058063	20.76	68.467	12.340	46731465.851006	13	395.6101	9.17518e-05	6.54038e-04
2024/05/16	03:42:53	--	ok	395.2260	51.482	0.058063	20.77	68.443	12.345	47817991.979575	10	395.6312	9.25281e-05	6.95875e-04
2024/05/16	03:42:59	ok	ok	394.9780	51.417	0.058051	20.80	68.476	12.372	50043599.942297	11	395.4027	9.14354e-05	6.80034e-04
2024/05/16	03:47:59	ok	ok	394.9740	51.419	0.058051	20.80	68.467	12.371	51209708.456786	11	395.4143	9.22102e-05	6.63809e-04
2024/05/16	03:52:59	ok	ok	395.0120	51.432	0.058051	20.83	68.443	12.386	50314297.174562	12	395.3962	9.32781e-05	6.48649e-04
2024/05/16	03:57:59	ok	ok	395.0140	51.430	0.058051	20.84	68.438	12.394	51578675.835875	11	395.4575	9.16154e-05	6.76959e-04
2024/05/16	04:02:59	ok	ok	395.0180	51.436	0.058051	20.83	68.463	12.389	49917700.138125	12	395.4585	9.18333e-05	6.36854e-04
2024/05/16	04:07:59	ok	ok	395.0280	51.438	0.058051	20.83	68.463	12.389	52202053.729277	12	395.4788	9.11663e-05	6.32137e-04
2024/05/16	04:12:59	ok	ok	395.0480	51.446	0.058051	20.87	68.502	12.427	49178010.642195	12	395.4906	9.14144e-05	6.55571e-04
2024/05/16	04:17:59	ok	ok	395.0520	51.446	0.058051	20.87	68.502	12.427	49702533.573907	11	395.4993	9.24023e-05	6.96092e-04
2024/05/16	04:22:59	ok	ok	395.0660	51.452	0.058051	20.89	68.457	12.428	50917702.112618	12	395.5155	9.07766e-05	6.47059e-04
2024/05/16	04:27:59	ok	ok	395.0700	51.448	0.058051	20.90	68.489	12.446	51021490.871128	12	395.5103	9.15074e-05	6.44520e-04
2024/05/16	04:32:59	ok	ok	395.0960	51.453	0.058051	20.90	68.470	12.443	50955378.852013	11	395.5223	9.20900e-05	6.86069e-04
2024/05/16	04:37:59	ok	ok	395.0960	51.457	0.058051	20.90	68.489	12.446	49644106.267465	11	395.5289	9.19559e-05	6.88457e-04
2024/05/16	04:42:59	ok	ok	395.0880	51.457	0.058051	20.90	68.498	12.448	51010403.775036	11	395.5386	9.18882e-05	6.75919e-04
2024/05/16	04:47:59	ok	ok	395.1020	51.460	0.058051	20.90	68.449	12.439	49513528.490103	11	395.5471	9.20551e-05	6.88250e-04
2024/05/16	04:52:59	ok	ok	395.1080	51.464	0.058051	20.93	68.463	12.460	53530433.224449	11	395.5673	9.20538e-05	6.71500e-04
2024/05/16	04:57:59	ok	ok	395.1240	51.462	0.058051	20.91	68.452	12.449	52237880.037289	11	395.5763	9.18759e-05	6.78859e-04
2024/05/16	05:02:59	ok	ok	395.1180	51.460	0.058051	20.90	68.449	12.439	49919035.909628	11	395.5687	9.21513e-05	6.73688e-04
2024/05/16	05:07:59	ok	ok	395.1280	51.462	0.058051	20.94	68.371	12.453	46604566.269202	12	395.5654	9.12552e-05	6.57555e-04
2024/05/16	05:12:59	ok	ok	395.1380	51.467	0.058051	20.97	68.434	12.486	51659313.404650	13	395.5478	9.31460e-05	6.44848e-04
2024/05/16	05:17:59	ok	ok	395.1480	51.472	0.058051	20.97	68.415	12.483	50184608.722156	11	395.6309	9.16162e-05	6.85998e-04
2024/05/16	05:22:59	ok	ok	395.1560	51.470	0.058051	20.97	68.376	12.475	50223788.423246	12	395.5916	9.11781e-05	6.39638e-04
2024/05/16	05:27:59	ok	ok	395.1700	51.474	0.058051	21.00	68.383	12.498	48589704.891089	11	395.6255	9.17525e-05	6.63148e-04
2024/05/16	05:32:59	ok	ok	395.1720	51.471	0.058051	20.97	68.376	12.475	51584872.038540	12	395.6189	9.09747e-05	6.62786e-04
2024/05/16	05:37:59	ok	ok	395.1800	51.478	0.058051	20.97	68.397	12.479	51579273.686578	12	395.5815	9.35490e-05	6.68185e-04
2024/05/16	05:42:59	ok	ok	395.1640	51.479	0.058051	20.96	68.383	12.467	53972411.485923	12	395.6218	9.14173e-05	6.62862e-04
2024/05/16	05:47:59	ok	ok	395.1780	51.482	0.058051	20.97	68.397	12.479	51440695.832182	11	395.6390	9.18936e-05	6.72280e-04
2024/05/16	05:52:59	--	ok	395.2060	51.482	0.058051	20.98	68.379	12.486	50443109.674474	12	395.6102	9.35537e-05	6.53462e-04
2024/05/16	05:53:06	ok	ok	394.9700	51.428	0.058039	20.98	68.379	12.486	52385772.261029	13	395.3925	9.32542e-05	6.33212e-04
2024/05/16	05:58:05	ok	ok	394.9700	51.432	0.058039	20.98	68.348	12.480	51242399.944351	11	395.4326	9.21641e-05	6.67884e-04
2024/05/16	06:03:05	ok	ok	394.9760	51.428	0.058039	20.98	68.348	12.480	50654089.936689	12	395.4273	9.19979e-05	6.45423e-04
2024/05/16	06:08:05	ok	ok	394.9660	51.432	0.058039	20.97	68.356	12.472	49166461.408712	12	395.4366	9.10717e-05	6.51860e-04
2024/05/16	06:13:05	ok	ok	394.9820	51.431	0.058039	20.98	68.357	12.482	50153818.992876	12	395.4396	9.11663e-05	6.67513e-04
2024/05/16	06:18:05	ok	ok	394.9880	51.437	0.058039	20.98	68.339	12.478	54332054.836169	15	395.2235	9.95330e-05	8.39377e-04
2024/05/16	06:23:05	ok	ok	394.9880	51.436	0.058039	20.97	68.338	12.469	52638747.279458	12	395.4534	9.17593e-05	6.69122e-04
2024/05/16	06:28:05	ok	ok	394.9960	51.435	0.058039	20.97	68.328	12.467	50835626.651687	12	395.4176	9.34811e-05	6.62762e-04
2024/05/16	06:33:05	ok	ok	394.9860	51.435	0.058039	20.96	68.374	12.466	53349894.086820	12	395.4434	9.17016e-05	6.64098e-04
2024/05/16	06:38:05	ok	ok	395.0120	51.438	0.058039	20.96	68.374	12.466	52122636.414135	12	395.4545	9.12998e-05	6.54251e-04
2024/05/16	06:43:05	ok	ok	395.0020	51.438	0.058039	20.97	68.328	12.467	53062354.879196	12	395.4270	9.42871e-05	6.66017e-04
2024/05/16	06:48:05	ok	ok	395.0100	51.439	0.058039	20.98	68.243	12.461	49938149.449214	12	395.4269	9.34872e-05	6.53890e-04
2024/05/16	06:53:05	ok	ok	395.0080	51.445	0.058039	21.00	68.302	12.483	52769265.384319	12	395.4515	9.33835e-05	6.60833e-04
2024/05/16	06:58:05	ok	ok	395.0160	51.443	0.058039	20.97	68.307	12.463	51315139.772366	11	395.4930	9.13738e-05	6.81276e-04
2024/05/16	07:03:05	ok	ok	395.0200	51.448	0.058039	21.01	68.298	12.492	55827681.026922	12	395.4788	9.22432e-05	6.53778e-04
2024/05/16	07:08:05	ok	ok	395.0200	51.442	0.058039	20.97	68.289	12.460	52190704.536384	12	395.4685	9.18619e-05	6.63161e-04
2024/05/16	07:13:05	ok	ok	395.0380	51.447	0.058039	20.97	68.316	12.465	53501527.089139	12	395.4951	9.16973e-05	6.77151e-04
2024/05/16	07:18:05	ok	ok	395.0360	51.446	0.058039	20.97	68.269	12.456	52546768.994277	13	395.4445	9.38169e-05	6.44782e-04
2024/05/16	07:23:05	ok	ok	395.0380	51.445	0.058039	21.00	68.275	12.478	52589101.299049	12	395.4989	9.15977e-05	6.45068e-04
2024/05/16	07:28:05	ok	ok	395.0320	51.448	0.058039	20.98	68.251	12.462	51429752.184103	15	395.2899	9.90612e-05	8.91598e-04
2024/05/16	07:33:05	ok	ok	395.0540	51.454	0.058039	20.97	68.248	12.452	51112955.493693	11	395.5153	9.18094e-05	6.66245e-04
2024/05/16	07:38:05	ok	ok	395.0540	51.449	0.058039	20.98	68.193	12.452	50933192.460695	12	395.5211	9.20203e-05	6.63210e-04
2024/05/16	07:43:05	ok	ok	395.0480	51.447	0.058039	21.00	68.188	12.462	53784858.868183	12	395.5162	9.21654e-05	6.45378e-04
2024/05/16	07:48:05	ok	ok	395.0760	51.456	0.058039	20.98	68.205	12.454	50936693.121486	12	395.5249	9.16887e-05	6.63151e-04
2024/05/16	07:53:05	ok	ok	395.0740	51.452	0.058039	21.01	68.150	12.465	52699161.966854	12	395.5194	9.21156e-05	6.61352e-04
2024/05/16	07:58:05	ok	ok	395.0720	51.455	0.058039	20.98	68.193	12.452	53333813.577526	12	395.5228	9.12413e-05	6.69897e-04
2024/05/16	08:03:05	ok	ok	395.0580	51.452	0.058039	20.98	68.164	12.446	52146320.811596	12	395.5246	9.26475e-05	6.61343e-04
2024/05/16	08:08:05	ok	ok	395.0760	51.456	0.058039	20.97	68.173	12.438	52679135.914659	13	395.3629	9.75993e-05	9.47491e-04
2024/05/16	08:13:05	ok	ok	395.0740	51.458	0.058039	21.00	68.168	12.459	50972221.869363	15	395.2922	1.00710e-04	9.21333e-04
2024/05/16	08:18:05	ok	ok	395.0920	51.459	0.058039	20.98	68.164	12.446	54036645.169226	15	395.3137	1.00582e-04	8.89286e-04
2024/05/16	08:23:05	ok	ok	395.0940	51.461	0.058039	21.00	68.128	12.452	55057111.927116	12	395.5610	9.17802e-05	6.49016e-04
2024/05/16	08:28:05	ok	ok	395.1060	51.465	0.058039	21.01	68.074	12.451	53796512.845984	12	395.5581	9.20037e-05	6.46556e-04
2024/05/16	08:33:05	ok	ok	395.1020	51.464	0.058039	21.03	68.055	12.457	53091191.944134	14	395.3443	9.95551e-05	8.54174e-04
2024/05/16	08:38:05	ok	ok	395.0960	51.460	0.058039	21.03	68.095	12.465	55016383.687775	12	395.5631	9.19940e-05	6.52067e-04
2024/05/16	08:43:05	ok	ok	395.1120	51.465	0.058039	21.06	68.090	12.485	52924590.609562	12	395.5423	9.42094e-05	6.70059e-04
2024/05/16	08:48:05	ok	ok	395.1240	51.471	0.058039	21.06	68.014	12.471	53157663.455682	15	395.3598	1.00327e-04	8.71527e-04
2024/05/16	08:53:05	ok	ok	395.1580	51.471	0.058039	21.10	68.032	12.507	54431095.899562	11	395.5923	9.30984e-05	6.84548e-04
2024/05/16	08:58:05	ok	ok	395.1420	51.476	0.058039	21.10	68.013	12.504	52510672.657038	12	395.5965	9.28784e-05	6.58676e-04
2024/05/16	09:03:05	ok	ok	395.1680	51.476	0.058039	21.13	68.008	12.522	51988945.092708	11	395.6151	9.24392e-05	6.71235e-04
2024/05/16	09:08:05	ok	ok	395.1740	51.482	0.058039	21.13	68.008	12.522	51859368.238834	13	395.4897	9.67878e-05	8.86294e-04
2024/05/16	09:13:05	ok	ok	395.1860	51.484	0.058039	21.14	67.982	12.527	53026059.341055	15	395.4137	9.97084e-05	8.88998e-04
2024/05/16	09:18:05	ok	ok	395.1860	51.481	0.058039	21.14	67.962	12.524	53934282.058907	15	395.4102	9.99501e-05	8.96787e-04
2024/05/16	09:23:05	ok	ok	395.2000	51.485	0.058039	21.16	67.945	12.532	52140560.852136	12	395.6489	9.21690e-05	6.51870e-04
2024/05/16	09:28:05	--	ok	395.2200	51.489	0.058039	21.18	67.944	12.551	51585354.648019	11	395.6825	9.17447e-05	7.00130e-04
2024/05/16	09:28:12	ok	ok	395.0140	51.435	0.058027	21.20	67.916	12.558	50085533.152777	12	395.4442	9.28856e-05	6.48420e-04
2024/05/16	09:33:11	ok	ok	395.0020	51.437	0.058027	21.20	67.926	12.559	52426036.988163	13	395.4088	9.27619e-05	6.53628e-04
2024/05/16	09:38:11	ok	ok	395.0020	51.440	0.058027	21.23	67.922	12.578	53969735.558732	12	395.4385	9.24930e-05	6.51302e-04
2024/05/16	09:43:11	ok	ok	395.0240	51.443	0.058027	21.27	67.890	12.604	52160721.854715	12	395.4717	9.22530e-05	6.58691e-04
2024/05/16	09:48:11	ok	ok	395.0300	51.443	0.058027	21.28	67.884	12.612	51647362.357607	12	395.4936	9.17537e-05	6.69569e-04
2024/05/16	09:53:11	ok	ok	395.0340	51.444	0.058027	21.28	67.866	12.609	50120179.040827	12	395.4849	9.19426e-05	6.55355e-04
2024/05/16	09:58:11	ok	ok	395.0700	51.450	0.058027	21.31	67.890	12.635	50489532.872170	12	395.5128	9.10556e-05	6.33723e-04
2024/05/16	10:03:11	ok	ok	395.0520	51.452	0.058027	21.31	67.871	12.631	52458348.500377	12	395.5201	9.13695e-05	6.64705e-04
2024/05/16	10:08:11	ok	ok	395.0740	51.454	0.058027	21.33	67.893	12.645	51178103.095280	12	395.5249	9.22454e-05	6.64712e-04
2024/05/16	10:13:11	ok	ok	395.0740	51.450	0.058027	21.30	67.967	12.639	52398483.521928	12	395.5190	9.25999e-05	6.62716e-04
2024/05/16	10:18:11	ok	ok	395.0840	51.453	0.058027	21.31	67.939	12.644	52809949.559250	12	395.5220	9.21299e-05	6.51997e-04
2024/05/16	10:23:11	ok	ok	395.0920	51.459	0.058027	21.33	67.922	12.650	49992732.921018	12	395.5544	9.20374e-05	6.61149e-04
2024/05/16	10:28:11	ok	ok	395.1140	51.461	0.058027	21.31	67.881	12.633	49791883.028816	14	395.3490	9.87404e-05	9.33573e-04
2024/05/16	10:33:11	ok	ok	395.1020	51.458	0.058027	21.34	67.916	12.661	50412454.004374	12	395.5606	9.12658e-05	6.61785e-04
2024/05/16	10:38:11	ok	ok	395.1200	51.460	0.058027	21.36	67.900	12.668	49663737.477155	12	395.5744	9.11155e-05	6.56474e-04
2024/05/16	10:43:11	ok	ok	395.1480	51.463	0.058027	21.34	67.889	12.656	49178255.907640	13	395.4204	9.58989e-05	9.65609e-04
2024/05/16	10:48:11	ok	ok	395.1400	51.472	0.058027	21.41	67.921	12.713	50512128.567173	15	395.3235	1.00777e-04	9.28724e-04
2024/05/16	10:53:11	ok	ok	395.1280	51.466	0.058027	21.38	67.895	12.686	50824218.131613	12	395.5918	9.17417e-05	6.61914e-04
2024/05/16	10:58:11	ok	ok	395.1480	51.471	0.058027	21.40	67.858	12.691	51408164.305490	12	395.5790	9.19576e-05	6.74925e-04
2024/05/16	11:03:11	ok	ok	395.1580	51.471	0.058027	21.40	67.877	12.695	51449817.475776	15	395.3683	9.96384e-05	8.97754e-04
2024/05/16	11:08:11	ok	ok	395.1680	51.473	0.058027	21.42	67.845	12.708	46762089.966198	15	395.3907	9.86656e-05	9.23980e-04
2024/05/16	11:13:11	ok	ok	395.1660	51.473	0.058027	21.41	67.881	12.705	49922007.583843	12	395.6284	9.13891e-05	6.67449e-04
2024/05/16	11:18:11	ok	ok	395.1860	51.475	0.058027	21.44	67.808	12.713	48970105.779449	15	395.3775	9.88081e-05	9.20111e-04
2024/05/16	11:23:11	ok	ok	395.1880	51.482	0.058027	21.45	67.849	12.731	53357053.577658	12	395.6506	9.13167e-05	6.73337e-04
2024/05/16	11:28:11	ok	ok	395.1960	51.480	0.058027	21.45	67.849	12.731	51203038.185017	12	395.6517	9.16355e-05	6.55173e-04
2024/05/16	11:33:11	ok	ok	395.1860	51.481	0.058027	21.48	67.817	12.744	49555159.461951	12	395.6499	9.16726e-05	6.74520e-04
2024/05/16	11:38:11	--	ok	395.2080	51.483	0.058027	21.48	67.788	12.739	50243169.904389	12	395.6633	9.14552e-05	6.58579e-04
2024/05/16	11:38:17	ok	ok	394.9720	51.430	0.058016	21.50	67.784	12.750	50890646.487605	12	395.4461	9.10890e-05	6.62479e-04
2024/05/16	11:43:17	ok	ok	395.0100	51.434	0.058016	21.50	67.790	12.751	50861567.742690	12	395.4634	9.11613e-05	6.57796e-04
2024/05/16	11:48:17	ok	ok	395.0140	51.437	0.058016	21.50	67.831	12.759	49619659.903024	12	395.4741	9.13828e-05	6.81847e-04
2024/05/16	11:53:17	ok	ok	395.0080	51.439	0.058016	21.51	67.843	12.771	49058832.714783	11	395.4628	9.16399e-05	6.80157e-04
2024/05/16	11:58:17	ok	ok	395.0200	51.439	0.058016	21.51	67.813	12.765	50813647.998734	12	395.4414	9.31996e-05	6.93326e-04
2024/05/16	12:03:17	ok	ok	395.0280	51.442	0.058016	21.51	67.825	12.768	51175183.902556	12	395.4727	9.10869e-05	6.53975e-04
2024/05/16	12:08:17	ok	ok	395.0540	51.443	0.058016	21.52	67.767	12.767	50458258.436418	13	395.4545	9.24424e-05	6.71625e-04
2024/05/16	12:13:17	ok	ok	395.0380	51.447	0.058016	21.50	67.771	12.748	50765811.986761	11	395.4999	9.14704e-05	6.85310e-04
2024/05/16	12:18:17	ok	ok	395.0400	51.443	0.058016	21.52	67.826	12.778	51615829.927845	12	395.5017	9.12034e-05	6.81097e-04
2024/05/16	12:23:17	ok	ok	395.0560	51.451	0.058016	21.54	67.811	12.787	56330404.947956	12	395.5214	9.12112e-05	6.51465e-04
2024/05/16	12:28:17	ok	ok	395.0700	51.451	0.058016	21.54	67.771	12.779	49945476.020137	12	395.5181	9.13772e-05	6.54142e-04
2024/05/16	12:33:17	ok	ok	395.0700	51.450	0.058016	21.54	67.811	12.787	50475097.423388	12	395.5202	9.14252e-05	6.54259e-04
2024/05/16	12:38:17	ok	ok	395.0540	51.450	0.058016	21.55	67.784	12.791	51460980.655843	12	395.5229	9.11319e-05	6.56292e-04
2024/05/16	12:43:17	ok	ok	395.0720	51.454	0.058016	21.55	67.756	12.786	51778068.531542	12	395.5333	9.11207e-05	6.72849e-04
2024/05/16	12:48:17	ok	ok	395.0860	51.449	0.058016	21.60	67.762	12.821	47474504.182635	12	395.5293	9.17928e-05	6.80021e-04
2024/05/16	12:53:17	ok	ok	395.0900	51.453	0.058016	21.54	67.781	12.781	49730198.544020	12	395.5365	9.13330e-05	6.62882e-04
2024/05/16	12:58:17	ok	ok	395.0900	51.455	0.058016	21.58	67.739	12.805	46044456.886960	12	395.5464	9.12798e-05	6.65206e-04
2024/05/16	13:03:17	ok	ok	395.1020	51.456	0.058016	21.57	67.767	12.798	47595323.837806	11	395.5698	9.13804e-05	6.74140e-04
2024/05/16	13:08:17	ok	ok	395.0980	51.461	0.058016	21.58	67.692	12.796	47792829.750248	12	395.5601	9.12034e-05	6.57206e-04
2024/05/16	13:13:17	ok	ok	395.1020	51.454	0.058016	21.57	67.758	12.796	50717690.832229	12	395.5608	9.08160e-05	6.60860e-04
2024/05/16	13:18:17	ok	ok	395.1040	51.462	0.058016	21.57	67.758	12.796	50371739.920487	12	395.5700	9.10873e-05	6.49691e-04
2024/05/16	13:23:17	ok	ok	395.1340	51.463	0.058016	21.57	67.729	12.791	48614863.679602	12	395.5790	9.11361e-05	6.60522e-04
2024/05/16	13:28:17	ok	ok	395.1220	51.463	0.058016	21.57	67.698	12.785	45857745.525581	11	395.5707	9.14367e-05	6.76662e-04
2024/05/16	13:33:17	ok	ok	395.1420	51.469	0.058016	21.61	67.678	12.815	46461360.215355	12	395.5865	9.12167e-05	6.58284e-04
2024/05/16	13:38:17	ok	ok	395.1500	51.468	0.058016	21.62	67.671	12.823	47772934.191517	12	395.6028	9.04733e-05	6.52591e-04
2024/05/16	13:43:17	ok	ok	395.1560	51.469	0.058016	21.65	67.687	12.848	48087116.140911	11	395.6159	9.11066e-05	6.93820e-04
2024/05/16	13:48:17	ok	ok	395.1620	51.469	0.058016	21.64	67.674	12.836	48595396.429169	12	395.6033	9.12394e-05	6.52291e-04
2024/05/16	13:53:17	ok	ok	395.1880	51.469	0.058016	21.65	67.639	12.839	48894172.826250	15	395.3608	9.87865e-05	9.02250e-04
2024/05/16	13:58:17	ok	ok	395.1840	51.478	0.058016	21.67	67.602	12.842	50994745.529890	12	395.6320	9.10114e-05	6.50542e-04
2024/05/16	14:03:17	--	ok	395.2020	51.483	0.058016	21.72	67.623	12.888	50341699.013546	15	395.3919	1.00113e-04	9.33931e-04
2024/05/16	14:03:24	ok	ok	394.9860	51.428	0.058005	21.72	67.602	12.884	50450008.551998	12	395.4282	9.07639e-05	6.49380e-04
2024/05/16	14:08:23	ok	ok	394.9840	51.431	0.058005	21.75	67.601	12.905	51115183.983120	12	395.4474	9.12639e-05	6.68956e-04
2024/05/16	14:13:23	ok	ok	394.9940	51.433	0.058005	21.74	67.625	12.900	50459536.010522	12	395.4409	9.12725e-05	6.70340e-04
2024/05/16	14:18:23	ok	ok	395.0220	51.440	0.058005	21.80	67.587	12.934	53735239.519875	11	395.4682	9.13939e-05	7.00453e-04
2024/05/16	14:23:23	ok	ok	395.0460	51.447	0.058005	21.81	67.601	12.947	49680912.874218	11	395.5015	9.18549e-05	7.01405e-04
2024/05/16	14:28:23	ok	ok	395.0420	51.447	0.058005	21.87	67.593	12.987	50965158.937096	12	395.5129	9.08157e-05	6.47232e-04
2024/05/16	14:33:23	ok	ok	395.0800	51.452	0.058005	21.89	67.579	13.007	50866172.695971	12	395.5290	9.12197e-05	6.52661e-04
2024/05/16	14:38:23	ok	ok	395.0820	51.451	0.058005	21.89	67.579	13.007	50690525.608627	12	395.5252	9.07754e-05	6.57804e-04
2024/05/16	14:43:23	ok	ok	395.1020	51.455	0.058005	21.92	67.614	13.033	47280108.253129	12	395.5525	9.04371e-05	6.90587e-04
2024/05/16	14:48:23	ok	ok	395.1080	51.460	0.058005	21.94	67.588	13.041	48028562.623897	12	395.5559	9.09473e-05	6.72806e-04
2024/05/16	14:53:23	ok	ok	395.1180	51.457	0.058005	21.96	67.555	13.054	47577712.783559	12	395.5694	9.08727e-05	6.56280e-04
2024/05/16	14:58:23	ok	ok	395.1360	51.459	0.058005	21.95	67.579	13.049	48739967.167737	12	395.5833	9.09286e-05	6.75553e-04
2024/05/16	15:03:23	ok	ok	395.1440	51.469	0.058005	22.02	67.547	13.095	47669571.999312	12	395.6010	9.08344e-05	6.83695e-04
2024/05/16	15:08:23	ok	ok	395.1540	51.467	0.058005	22.01	67.573	13.090	48366415.939848	12	395.6132	9.06744e-05	6.41543e-04
2024/05/16	15:13:23	ok	ok	395.1520	51.470	0.058005	22.02	67.497	13.085	50049035.588599	13	395.5525	9.31463e-05	6.41781e-04
2024/05/16	15:18:23	ok	ok	395.1780	51.474	0.058005	22.04	67.541	13.106	48337271.103456	11	395.6298	9.08785e-05	6.86428e-04
2024/05/16	15:23:23	ok	ok	395.1940	51.473	0.058005	22.05	67.552	13.118	48710094.858843	12	395.6436	9.05242e-05	6.70135e-04
2024/05/16	15:28:23	ok	ok	395.1220	51.461	0.058005	21.94	67.822	13.086	46167722.064665	12	395.5651	9.15003e-05	6.56270e-04
2024/05/16	15:33:23	ok	ok	394.8340	51.400	0.058005	21.18	69.149	12.774	48489531.341514	12	395.2977	9.10430e-05	6.77825e-04
2024/05/16	15:38:23	--	ok	394.6880	51.369	0.058005	20.84	69.400	12.568	50473802.171419	12	395.1486	9.10411e-05	6.80976e-04
[truncated: 200 more rows]
