# Supplementary material for: Plastic Creep Constraint in Nylon Instrument Strings
Source: Materials (Basel). 2025 Jan 7;18(2):223. doi: 10.3390/ma18020223 (PMC11766866; doi:10.3390/ma18020223)
Supplement: Supplementary file 1 [file materials-18-00223-s001.zip › data_files/string_N33_nylon/string_test_data_N33_step_5.csv]

Date	Time	+-	f0	Frequency	Tension	LengthAdj	Temp	Rel.Hm	Abs.Hm	Pk.Magnitude	Harmonics	Fitted.f0	Bend.Stiff	Fit.Error
2024/05/17	07:32:00	--	ok	395.0820	51.370	0.058025	20.23	61.665	10.779	41896367.947604	12	395.4455	9.33966e-05	6.49627e-04
2024/05/17	07:32:10	--	ok	433.7900	60.901	0.059806	20.23	61.764	10.796	83031158.303809	12	434.1719	9.88529e-05	5.92973e-04
2024/05/17	07:32:19	--	ok	427.9100	59.436	0.059555	20.23	61.855	10.812	90321652.996722	11	428.2617	1.00895e-04	5.77438e-04
2024/05/17	07:32:26	ok	ok	428.9080	59.709	0.059612	20.19	62.054	10.820	97660617.305016	13	429.0167	1.06815e-04	5.10901e-04
2024/05/17	07:37:26	--	ok	427.7240	59.396	0.059612	20.31	63.870	11.211	96403322.861095	13	427.8090	1.04945e-04	8.32761e-04
2024/05/17	07:37:33	ok	ok	429.0800	59.791	0.059679	20.32	63.893	11.224	86778566.075394	14	429.0601	1.10436e-04	6.96655e-04
2024/05/17	07:42:32	--	ok	428.6400	59.664	0.059679	20.31	64.704	11.358	92975040.642803	13	428.5745	1.14668e-04	7.73012e-04
2024/05/17	07:42:38	ok	ok	428.9740	59.774	0.059697	20.35	64.732	11.389	90439673.936295	15	429.0157	1.09695e-04	7.10276e-04
2024/05/17	07:47:38	--	ok	428.7340	59.696	0.059697	20.36	65.101	11.465	100450960.838669	15	428.7242	1.08872e-04	7.26206e-04
2024/05/17	07:47:45	ok	ok	428.9760	59.777	0.059711	20.42	65.133	11.508	92833111.704887	14	429.0120	1.09523e-04	7.50577e-04
2024/05/17	07:52:44	ok	ok	428.8080	59.717	0.059711	20.39	65.422	11.539	94285926.814702	14	428.7314	1.14868e-04	7.47986e-04
2024/05/17	07:57:44	--	ok	428.6460	59.674	0.059711	20.44	65.583	11.606	96096638.286729	13	428.5583	1.15408e-04	7.68283e-04
2024/05/17	07:57:51	ok	ok	428.9840	59.790	0.05973	20.42	65.600	11.590	98306825.353668	15	429.1242	1.06326e-04	8.15322e-04
2024/05/17	08:02:50	ok	ok	428.8700	59.744	0.05973	20.47	65.753	11.655	92660872.369359	15	428.8026	1.10089e-04	8.48198e-04
2024/05/17	08:07:50	--	ok	428.7380	59.708	0.05973	20.47	65.815	11.667	95594352.665152	14	428.6627	1.14923e-04	7.32706e-04
2024/05/17	08:07:57	ok	ok	428.9860	59.794	0.059743	20.52	65.821	11.697	93677627.776753	13	429.1078	1.11476e-04	8.37026e-04
2024/05/17	08:12:56	ok	ok	428.8920	59.756	0.059743	20.52	65.913	11.713	93468381.016837	15	429.0102	1.03631e-04	8.00336e-04
2024/05/17	08:17:56	--	ok	428.7800	59.731	0.059743	20.52	65.975	11.724	102057309.667135	14	428.7311	1.14388e-04	7.19637e-04
2024/05/17	08:18:03	ok	ok	429.0320	59.801	0.059755	20.54	65.959	11.739	96192944.674482	15	429.0437	1.09095e-04	7.21014e-04
2024/05/17	08:23:02	ok	ok	428.9180	59.769	0.059755	20.56	66.064	11.769	106847450.609469	15	428.8960	1.09104e-04	7.19064e-04
2024/05/17	08:28:02	ok	ok	428.8300	59.753	0.059755	20.58	66.099	11.786	106890299.506401	15	428.9473	1.04966e-04	7.79089e-04
2024/05/17	08:33:02	--	ok	428.7560	59.732	0.059755	20.63	66.119	11.828	107426762.088599	14	428.7465	1.08306e-04	7.57705e-04
2024/05/17	08:33:09	ok	ok	429.0060	59.808	0.059768	20.64	66.133	11.840	94483072.873135	14	428.9683	1.14962e-04	7.21758e-04
2024/05/17	08:38:08	ok	ok	428.9580	59.783	0.059768	20.64	66.163	11.845	102500605.246684	14	429.0316	1.09416e-04	7.93989e-04
2024/05/17	08:43:08	ok	ok	428.8940	59.765	0.059768	20.73	66.178	11.907	102169129.074676	15	428.9944	1.04990e-04	7.70895e-04
2024/05/17	08:48:08	ok	ok	428.8300	59.754	0.059768	20.76	66.186	11.929	102963020.123489	15	428.7809	1.09514e-04	7.48466e-04
2024/05/17	08:53:08	--	ok	428.7720	59.736	0.059768	20.79	66.191	11.948	102792595.178501	15	428.7419	1.08363e-04	7.27303e-04
2024/05/17	08:53:14	ok	ok	428.9940	59.805	0.05978	20.80	66.204	11.962	94505365.958752	14	428.9446	1.15572e-04	7.30428e-04
2024/05/17	08:58:14	ok	ok	428.9400	59.785	0.05978	20.83	66.200	11.980	99983396.809627	15	429.0400	1.05626e-04	7.94720e-04
2024/05/17	09:03:14	ok	ok	428.8900	59.776	0.05978	20.89	66.252	12.028	100300282.820399	14	429.0166	1.04441e-04	8.08554e-04
2024/05/17	09:08:14	ok	ok	428.8400	59.761	0.05978	20.93	66.291	12.065	101945537.658795	15	428.9322	1.05295e-04	7.94515e-04
2024/05/17	09:13:14	--	ok	428.7980	59.753	0.05978	20.94	66.273	12.071	102256094.207398	14	428.8144	1.11911e-04	8.13235e-04
2024/05/17	09:13:21	ok	ok	428.9880	59.806	0.05979	21.00	66.275	12.113	91126093.010354	14	429.0554	1.12051e-04	7.99577e-04
2024/05/17	09:18:20	ok	ok	428.9480	59.794	0.05979	21.03	66.288	12.134	97661533.482522	15	429.0536	1.05131e-04	7.89467e-04
2024/05/17	09:23:20	ok	ok	428.9060	59.778	0.05979	21.07	66.319	12.170	98788621.083650	15	428.9971	1.05459e-04	7.96067e-04
2024/05/17	09:28:20	ok	ok	428.8700	59.777	0.05979	21.09	66.320	12.181	99380816.806442	14	428.9063	1.11159e-04	8.10512e-04
2024/05/17	09:33:20	ok	ok	428.8240	59.764	0.05979	21.16	66.284	12.226	98782655.449502	13	428.9011	1.09271e-04	8.23596e-04
2024/05/17	09:38:20	--	ok	428.7960	59.759	0.05979	21.24	66.291	12.288	98169524.212964	15	428.8738	1.05496e-04	7.99242e-04
2024/05/17	09:38:26	ok	ok	428.9800	59.819	0.0598	21.24	66.270	12.284	95736042.742967	14	429.0698	1.11654e-04	7.97247e-04
2024/05/17	09:43:26	ok	ok	428.9400	59.805	0.0598	21.30	66.291	12.328	105735199.619368	14	429.0232	1.10308e-04	7.98610e-04
2024/05/17	09:48:26	ok	ok	428.9160	59.797	0.0598	21.36	66.282	12.366	107604917.705051	13	428.9964	1.09628e-04	8.25342e-04
2024/05/17	09:53:26	ok	ok	428.8800	59.789	0.0598	21.41	66.346	12.418	105662797.592192	14	428.9487	1.10293e-04	8.08954e-04
2024/05/17	09:58:26	ok	ok	428.8500	59.777	0.0598	21.47	66.337	12.457	104639322.657396	14	428.9357	1.10023e-04	8.09379e-04
2024/05/17	10:03:26	ok	ok	428.8240	59.771	0.0598	21.54	66.319	12.505	106755213.937280	14	428.8995	1.09704e-04	8.07868e-04
2024/05/17	10:08:26	--	ok	428.7880	59.764	0.0598	21.57	66.316	12.524	107790889.983374	14	428.8806	1.09464e-04	8.12191e-04
2024/05/17	10:08:33	ok	ok	429.0100	59.832	0.059811	21.58	66.337	12.540	95751057.770745	14	429.0911	1.11395e-04	7.98062e-04
2024/05/17	10:13:32	ok	ok	428.9880	59.819	0.059811	21.62	66.334	12.570	106590832.097063	14	429.0665	1.10796e-04	8.19021e-04
2024/05/17	10:18:32	ok	ok	428.9620	59.814	0.059811	21.72	66.325	12.640	106611367.085498	14	429.0345	1.10555e-04	8.00466e-04
2024/05/17	10:23:32	ok	ok	428.9420	59.810	0.059811	21.82	66.314	12.710	106565483.099852	14	429.0350	1.09026e-04	8.03771e-04
2024/05/17	10:28:32	ok	ok	428.9120	59.801	0.059811	21.85	66.310	12.731	104728712.989173	14	428.9964	1.08960e-04	8.15282e-04
2024/05/17	10:33:32	ok	ok	428.8880	59.793	0.059811	21.95	66.339	12.809	107526455.748697	13	428.9829	1.08751e-04	8.45200e-04
2024/05/17	10:38:32	ok	ok	428.8640	59.790	0.059811	22.05	66.339	12.882	107100396.581371	14	428.9599	1.08931e-04	8.02596e-04
2024/05/17	10:43:32	ok	ok	428.8420	59.785	0.059811	22.09	66.355	12.919	107204240.306033	14	428.9339	1.09257e-04	8.01999e-04
2024/05/17	10:48:32	ok	ok	428.8220	59.778	0.059811	22.16	66.310	12.962	107324149.255457	13	428.9524	1.03584e-04	8.52160e-04
2024/05/17	10:53:32	ok	ok	428.8260	59.781	0.059811	22.26	66.297	13.033	110248153.059984	14	428.8915	1.09873e-04	8.24060e-04
2024/05/17	10:58:32	--	ok	428.7980	59.774	0.059811	22.35	66.255	13.089	107997253.736975	14	428.8966	1.07798e-04	7.97338e-04
2024/05/17	10:58:39	ok	ok	429.0200	59.840	0.059822	22.39	66.282	13.127	99331558.724614	15	429.1604	1.04415e-04	7.95529e-04
2024/05/17	11:03:38	ok	ok	428.8480	59.791	0.059822	22.05	67.126	13.035	102367748.420197	15	428.9832	1.03796e-04	7.96633e-04
2024/05/17	11:08:38	--	ok	428.6280	59.737	0.059822	21.48	67.982	12.775	105178066.650198	14	428.7142	1.10023e-04	7.97511e-04
2024/05/17	11:08:45	ok	ok	429.0080	59.852	0.059842	21.51	67.999	12.800	98215791.363183	13	428.9484	1.16482e-04	7.40843e-04
2024/05/17	11:13:44	ok	ok	428.8700	59.815	0.059842	21.20	68.219	12.614	99264406.287009	14	428.9571	1.10019e-04	7.93569e-04
2024/05/17	11:18:44	--	ok	428.7740	59.794	0.059842	21.04	68.293	12.511	101715659.594048	14	428.8639	1.09973e-04	7.94650e-04
2024/05/17	11:18:51	ok	ok	429.0120	59.862	0.059854	21.03	68.289	12.500	97377611.610558	15	429.0137	1.09064e-04	7.20775e-04
2024/05/17	11:23:50	ok	ok	428.9060	59.838	0.059854	20.90	68.342	12.419	101969878.851384	14	428.8508	1.15333e-04	7.24920e-04
2024/05/17	11:28:50	ok	ok	428.8240	59.822	0.059854	20.79	68.367	12.341	103953022.757140	14	428.7677	1.15134e-04	7.36123e-04
2024/05/17	11:33:50	--	ok	428.7540	59.805	0.059854	20.73	68.415	12.310	103893972.677149	15	428.8745	1.06392e-04	7.82261e-04
2024/05/17	11:33:57	ok	ok	429.0160	59.878	0.059867	20.70	68.417	12.291	96679872.518945	15	429.1353	1.06893e-04	7.98634e-04
2024/05/17	11:38:56	ok	ok	428.9500	59.858	0.059867	20.66	68.408	12.259	101400110.145967	15	429.0763	1.05759e-04	7.83552e-04
2024/05/17	11:43:56	ok	ok	428.8900	59.841	0.059867	20.60	68.435	12.224	100268190.179809	14	428.9609	1.11908e-04	7.91199e-04
2024/05/17	11:48:56	ok	ok	428.8320	59.830	0.059867	20.58	68.479	12.211	99886184.016262	15	428.9421	1.06335e-04	8.01424e-04
2024/05/17	11:53:56	--	ok	428.7800	59.814	0.059867	20.54	68.511	12.194	101487082.096959	14	428.8378	1.13185e-04	8.01866e-04
2024/05/17	11:54:02	ok	ok	429.0120	59.879	0.059878	20.53	68.479	12.179	99589472.979588	14	429.0748	1.13516e-04	8.12028e-04
2024/05/17	11:59:02	ok	ok	428.9620	59.864	0.059878	20.52	68.504	12.173	103712204.652802	15	429.0788	1.06700e-04	7.90976e-04
2024/05/17	12:04:02	ok	ok	428.9200	59.850	0.059878	20.52	68.486	12.170	101880780.466598	11	429.0286	1.10474e-04	8.95727e-04
2024/05/17	12:09:02	ok	ok	428.8860	59.843	0.059878	20.50	68.475	12.159	103211384.507392	15	429.0087	1.06127e-04	7.93229e-04
2024/05/17	12:14:02	ok	ok	428.8520	59.833	0.059878	20.50	68.502	12.164	100833973.685194	11	428.9552	1.10935e-04	8.84694e-04
2024/05/17	12:19:02	ok	ok	428.8220	59.827	0.059878	20.53	68.470	12.177	100539958.019724	14	428.8906	1.12685e-04	7.99822e-04
2024/05/17	12:24:02	ok	ok	428.8060	59.823	0.059878	20.58	68.449	12.205	98269920.875458	15	428.9073	1.06581e-04	8.13751e-04
2024/05/17	12:29:02	--	ok	428.7780	59.813	0.059878	20.59	68.431	12.212	102067632.695513	15	428.9071	1.06624e-04	7.88061e-04
2024/05/17	12:29:09	ok	ok	429.0060	59.875	0.05989	20.59	68.452	12.215	101581995.439082	14	429.0630	1.14290e-04	8.07135e-04
2024/05/17	12:34:08	ok	ok	428.9860	59.870	0.05989	20.62	68.449	12.236	104554617.389798	14	429.0492	1.12654e-04	8.08207e-04
2024/05/17	12:39:08	ok	ok	428.9700	59.863	0.05989	20.69	68.472	12.289	102381493.394098	14	429.0338	1.12518e-04	7.90135e-04
2024/05/17	12:44:08	ok	ok	428.9520	59.862	0.05989	20.73	68.453	12.317	104399632.461750	14	429.0255	1.11846e-04	7.95731e-04
2024/05/17	12:49:08	ok	ok	428.9320	59.857	0.05989	20.74	68.475	12.330	98526154.862025	14	429.0086	1.10509e-04	8.08753e-04
2024/05/17	12:54:08	ok	ok	428.9140	59.852	0.05989	20.79	68.453	12.357	102624397.925488	14	428.9871	1.11894e-04	7.87629e-04
2024/05/17	12:59:08	ok	ok	428.8960	59.848	0.05989	20.84	68.504	12.406	100999413.658155	15	429.0226	1.05784e-04	7.67999e-04
2024/05/17	13:04:08	ok	ok	428.8800	59.841	0.05989	20.87	68.490	12.425	107333779.064878	14	428.9753	1.10928e-04	7.85536e-04
2024/05/17	13:09:08	ok	ok	428.8660	59.837	0.05989	20.89	68.504	12.437	105077777.712864	14	428.9305	1.12234e-04	7.83375e-04
2024/05/17	13:14:08	ok	ok	428.8440	59.837	0.05989	20.94	68.573	12.490	104288693.555214	14	428.9384	1.11543e-04	7.88474e-04
2024/05/17	13:19:08	ok	ok	428.8360	59.828	0.05989	21.00	68.548	12.528	100559519.847823	14	428.8969	1.12681e-04	7.94716e-04
2024/05/17	13:24:08	ok	ok	428.8180	59.826	0.05989	21.04	68.576	12.562	104328959.322409	14	428.8796	1.12695e-04	7.92623e-04
2024/05/17	13:29:08	ok	ok	428.8040	59.822	0.05989	21.10	68.548	12.602	105593636.331463	14	428.8868	1.11580e-04	8.12622e-04
2024/05/17	13:34:08	--	ok	428.7960	59.820	0.05989	21.14	68.595	12.640	104468935.944961	14	428.8897	1.11024e-04	7.75905e-04
2024/05/17	13:34:15	ok	ok	429.0080	59.877	0.0599	21.16	68.618	12.656	103387101.179494	14	429.1124	1.10867e-04	7.87198e-04
2024/05/17	13:39:14	ok	ok	428.9940	59.873	0.0599	21.17	68.612	12.665	101544660.805573	14	429.0946	1.10501e-04	7.80792e-04
2024/05/17	13:44:14	ok	ok	428.9840	59.869	0.0599	21.26	68.649	12.734	98310726.055185	14	429.0813	1.10510e-04	7.93376e-04
2024/05/17	13:49:14	ok	ok	428.9740	59.865	0.0599	21.30	68.649	12.766	96569370.951274	14	429.0633	1.09855e-04	7.92721e-04
2024/05/17	13:54:14	ok	ok	428.9620	59.867	0.0599	21.34	68.618	12.792	97427250.202031	14	429.0295	1.11497e-04	8.02451e-04
2024/05/17	13:59:14	ok	ok	428.9460	59.861	0.0599	21.41	68.672	12.853	95939903.439487	14	429.0229	1.11191e-04	7.81970e-04
2024/05/17	14:04:14	ok	ok	428.9440	59.859	0.0599	21.47	68.663	12.893	95187179.777998	14	429.0269	1.10642e-04	7.86198e-04
2024/05/17	14:09:14	ok	ok	428.9440	59.866	0.0599	21.57	68.586	12.953	96024475.163179	14	429.0265	1.10688e-04	7.88360e-04
2024/05/17	14:14:14	ok	ok	428.9420	59.860	0.0599	21.65	68.585	13.019	98204723.966179	14	429.0219	1.10749e-04	7.99650e-04
2024/05/17	14:19:14	ok	ok	428.9280	59.859	0.0599	21.72	68.589	13.072	94840177.943897	15	429.0575	1.05339e-04	7.91015e-04
2024/05/17	14:24:14	ok	ok	428.9260	59.853	0.0599	21.78	68.609	13.118	98297153.980335	14	429.0045	1.10664e-04	8.05781e-04
2024/05/17	14:29:14	ok	ok	428.9100	59.853	0.0599	21.84	68.603	13.161	92937223.845271	14	428.9859	1.10995e-04	7.99367e-04
2024/05/17	14:34:14	ok	ok	428.9100	59.850	0.0599	21.85	68.586	13.168	95211750.835159	14	428.9773	1.11060e-04	7.94275e-04
2024/05/17	14:39:14	ok	ok	428.9020	59.850	0.0599	21.96	68.559	13.248	93897959.720677	14	428.9747	1.10370e-04	8.10509e-04
2024/05/17	14:44:14	ok	ok	428.9020	59.847	0.0599	22.02	68.640	13.307	95243095.405356	14	428.9888	1.09324e-04	8.01186e-04
2024/05/17	14:49:14	ok	ok	428.8740	59.843	0.0599	22.04	68.692	13.329	96168579.250375	14	428.9656	1.10085e-04	7.91988e-04
2024/05/17	14:54:14	ok	ok	428.8600	59.839	0.0599	22.08	68.788	13.380	91488535.934098	15	428.9736	1.06146e-04	7.89836e-04
2024/05/17	14:59:14	ok	ok	428.8400	59.833	0.0599	22.12	68.797	13.415	93773852.407423	14	428.9072	1.11344e-04	8.00572e-04
2024/05/17	15:04:14	ok	ok	428.8240	59.831	0.0599	22.18	68.859	13.471	93653367.231339	15	428.9453	1.05909e-04	7.88763e-04
2024/05/17	15:09:14	ok	ok	428.8100	59.825	0.0599	22.21	68.943	13.510	94640796.237569	14	428.9300	1.04651e-04	8.12159e-04
2024/05/17	15:14:14	--	ok	428.7880	59.822	0.0599	22.25	68.943	13.543	93015567.858136	14	428.8997	1.04489e-04	8.10585e-04
2024/05/17	15:14:21	ok	ok	429.0080	59.881	0.059911	22.26	68.946	13.554	99429511.212521	14	429.0936	1.10458e-04	7.99405e-04
2024/05/17	15:19:20	ok	ok	428.9960	59.877	0.059911	22.29	68.980	13.584	103635177.327096	13	429.0795	1.08474e-04	8.16331e-04
2024/05/17	15:24:20	ok	ok	428.9680	59.871	0.059911	22.34	69.020	13.625	106124811.269603	13	429.0385	1.09391e-04	8.30758e-04
2024/05/17	15:29:20	ok	ok	428.9540	59.862	0.059911	22.36	69.035	13.649	102061140.247508	14	429.0179	1.10068e-04	8.01619e-04
2024/05/17	15:34:20	ok	ok	428.9260	59.858	0.059911	22.42	69.065	13.699	103659131.538473	14	428.9995	1.10055e-04	8.01837e-04
2024/05/17	15:39:20	ok	ok	428.9140	59.857	0.059911	22.45	69.111	13.731	102836523.665006	15	429.0088	1.05735e-04	7.87132e-04
2024/05/17	15:44:20	ok	ok	428.8860	59.848	0.059911	22.46	69.152	13.750	104277068.840950	13	428.9533	1.09560e-04	8.19539e-04
2024/05/17	15:49:20	ok	ok	428.8660	59.844	0.059911	22.52	69.175	13.799	103572309.777792	13	428.9126	1.10007e-04	8.40873e-04
2024/05/17	15:54:20	ok	ok	428.8500	59.837	0.059911	22.55	69.221	13.831	105012442.288291	14	428.9390	1.04479e-04	8.09987e-04
2024/05/17	15:59:20	ok	ok	428.8160	59.828	0.059911	22.56	69.262	13.850	104056354.366221	14	428.8911	1.08304e-04	8.05727e-04
2024/05/17	16:04:20	--	ok	428.7900	59.824	0.059911	22.59	69.277	13.878	100462227.103768	13	428.8810	1.07650e-04	8.15843e-04
2024/05/17	16:04:27	ok	ok	428.9860	59.886	0.059922	22.59	69.305	13.884	104655208.637347	14	429.0842	1.10307e-04	7.98156e-04
2024/05/17	16:09:26	ok	ok	428.9520	59.878	0.059922	22.60	69.310	13.895	115648749.506185	14	429.0862	1.04077e-04	8.14465e-04
2024/05/17	16:14:26	ok	ok	428.9240	59.870	0.059922	22.62	69.363	13.917	117186117.107818	14	429.0240	1.09740e-04	8.08618e-04
2024/05/17	16:19:26	ok	ok	428.8940	59.863	0.059922	22.63	69.377	13.932	111744142.918406	13	429.0110	1.07470e-04	8.38996e-04
2024/05/17	16:24:26	ok	ok	428.8620	59.854	0.059922	22.63	69.442	13.945	116115191.354343	14	429.0059	1.03400e-04	8.10447e-04
2024/05/17	16:29:26	ok	ok	428.8320	59.848	0.059922	22.62	69.461	13.936	116407561.324759	15	428.9748	1.03265e-04	7.78719e-04
2024/05/17	16:34:26	ok	ok	428.8040	59.841	0.059922	22.63	69.483	13.954	115459243.015738	15	428.9301	1.03585e-04	7.92415e-04
2024/05/17	16:39:26	--	ok	428.7780	59.830	0.059922	22.63	69.570	13.971	115074452.185525	15	428.9166	1.02777e-04	7.88513e-04
2024/05/17	16:39:33	ok	ok	429.0140	59.898	0.059934	22.65	69.564	13.981	105943770.937084	14	429.1061	1.10234e-04	8.03142e-04
2024/05/17	16:44:32	ok	ok	428.9720	59.888	0.059934	22.65	69.555	13.979	114755059.966198	14	429.1199	1.03852e-04	7.94871e-04
2024/05/17	16:49:32	ok	ok	428.9460	59.881	0.059934	22.66	69.578	13.994	113002472.596944	12	429.0454	1.08089e-04	8.52913e-04
2024/05/17	16:54:32	ok	ok	428.9140	59.875	0.059934	22.63	69.630	13.983	112946774.185848	12	429.0275	1.07121e-04	8.50075e-04
2024/05/17	16:59:32	ok	ok	428.8880	59.863	0.059934	22.63	69.679	13.993	111905411.220594	14	428.9959	1.06767e-04	7.90679e-04
2024/05/17	17:04:32	ok	ok	428.8520	59.855	0.059934	22.62	69.715	13.987	115685488.751581	13	428.9652	1.06636e-04	8.10677e-04
2024/05/17	17:09:32	ok	ok	428.8280	59.844	0.059934	22.62	69.744	13.993	113835599.953641	14	428.9266	1.03982e-04	8.09998e-04
2024/05/17	17:14:32	--	ok	428.7900	59.837	0.059934	22.62	69.754	13.995	112243304.303928	15	428.9196	1.03284e-04	7.82947e-04
2024/05/17	17:14:39	ok	ok	429.0020	59.899	0.059945	22.60	69.761	13.986	107178612.869188	14	429.0941	1.09740e-04	8.00274e-04
2024/05/17	17:19:38	ok	ok	428.9660	59.886	0.059945	22.58	69.775	13.965	114809453.692427	13	429.0492	1.08322e-04	8.12035e-04
2024/05/17	17:24:38	ok	ok	428.9240	59.877	0.059945	22.56	69.830	13.963	114480897.231575	13	429.0226	1.07628e-04	8.16569e-04
2024/05/17	17:29:38	ok	ok	428.8880	59.865	0.059945	22.56	69.880	13.973	115665477.532616	15	429.0141	1.03228e-04	7.80094e-04
2024/05/17	17:34:38	ok	ok	428.8500	59.853	0.059945	22.53	69.894	13.955	111407519.846346	13	428.9285	1.08327e-04	8.22601e-04
2024/05/17	17:39:38	ok	ok	428.8080	59.843	0.059945	22.52	69.928	13.949	113398734.259204	15	428.9202	1.04088e-04	7.88859e-04
2024/05/17	17:44:38	--	ok	428.7660	59.834	0.059945	22.49	69.923	13.926	113584804.832003	14	428.7857	1.00978e-04	1.52294e-03
2024/05/17	17:44:45	ok	ok	429.0180	59.905	0.059957	22.49	69.972	13.936	110388619.462732	14	429.1005	1.10419e-04	7.92126e-04
2024/05/17	17:49:44	ok	ok	428.9680	59.892	0.059957	22.46	69.964	13.911	115438642.654539	14	429.0982	1.03360e-04	7.98920e-04
2024/05/17	17:54:44	ok	ok	428.9220	59.882	0.059957	22.43	69.972	13.891	115266996.774525	13	429.0278	1.08202e-04	8.16244e-04
2024/05/17	17:59:44	ok	ok	428.8920	59.871	0.059957	22.40	70.004	13.874	117224774.281015	12	428.9910	1.08046e-04	8.41487e-04
2024/05/17	18:04:44	ok	ok	428.8440	59.861	0.059957	22.38	70.047	13.859	108689234.621049	14	428.9865	1.03310e-04	7.95468e-04
2024/05/17	18:09:44	ok	ok	428.8100	59.853	0.059957	22.34	70.095	13.837	109751891.903487	12	428.9100	1.08262e-04	8.39819e-04
2024/05/17	18:14:44	--	ok	428.7780	59.842	0.059957	22.34	70.115	13.841	110793535.280767	15	428.7967	1.02185e-04	1.32332e-03
2024/05/17	18:14:50	ok	ok	429.0000	59.906	0.059969	22.31	70.109	13.817	106226669.990821	13	429.0975	1.09751e-04	8.39528e-04
2024/05/17	18:19:50	ok	ok	428.9560	59.891	0.059969	22.29	70.155	13.815	115276993.794029	13	429.0500	1.08236e-04	8.18889e-04
2024/05/17	18:24:50	ok	ok	428.9120	59.879	0.059969	22.26	70.169	13.794	111707968.974746	15	429.0289	1.04041e-04	7.66858e-04
2024/05/17	18:29:50	ok	ok	428.8780	59.872	0.059969	22.25	70.216	13.793	113775664.097825	13	428.9821	1.07704e-04	8.11441e-04
2024/05/17	18:34:50	ok	ok	428.8380	59.862	0.059969	22.19	70.182	13.742	113914593.928999	13	428.9234	1.08552e-04	8.22145e-04
2024/05/17	18:39:50	--	ok	428.7900	59.850	0.059969	22.14	70.239	13.709	111152458.543968	13	428.9034	1.07531e-04	8.20375e-04
2024/05/17	18:39:57	ok	ok	428.9980	59.914	0.05998	22.15	70.224	13.717	112858984.191434	15	429.1419	1.05138e-04	7.91861e-04
2024/05/17	18:44:56	ok	ok	428.9440	59.904	0.05998	22.09	70.260	13.679	110656312.334838	14	429.0575	1.09517e-04	8.12141e-04
2024/05/17	18:49:56	ok	ok	428.9060	59.888	0.05998	22.09	70.289	13.685	114185606.085475	15	429.0771	1.04026e-04	7.79387e-04
2024/05/17	18:54:56	ok	ok	428.8640	59.878	0.05998	22.04	70.306	13.642	112849944.639159	13	428.9751	1.08991e-04	8.25030e-04
2024/05/17	18:59:56	ok	ok	428.8220	59.870	0.05998	22.01	70.311	13.620	117519910.792058	14	428.9573	1.08939e-04	7.94401e-04
2024/05/17	19:04:56	--	ok	428.7820	59.859	0.05998	21.95	70.307	13.576	111215060.574508	15	428.9319	1.04120e-04	7.75817e-04
2024/05/17	19:05:03	ok	ok	429.0240	59.925	0.059992	21.95	70.317	13.577	109940128.576290	14	429.1395	1.10553e-04	7.96602e-04
2024/05/17	19:10:02	ok	ok	428.9700	59.914	0.059992	21.92	70.379	13.566	110806975.090485	14	429.0678	1.10357e-04	8.03754e-04
2024/05/17	19:15:02	ok	ok	428.9240	59.896	0.059992	21.88	70.390	13.535	110475178.895713	14	429.0523	1.09210e-04	7.99024e-04
2024/05/17	19:20:02	ok	ok	428.8840	59.886	0.059992	21.82	70.408	13.495	111665950.446381	14	428.9952	1.10019e-04	7.90230e-04
2024/05/17	19:25:02	ok	ok	428.8440	59.878	0.059992	21.80	70.411	13.475	111663202.205500	14	428.9576	1.10235e-04	8.04294e-04
2024/05/17	19:30:02	ok	ok	428.8020	59.867	0.059992	21.72	70.394	13.416	108676274.388150	15	428.9653	1.04902e-04	7.79433e-04
2024/05/17	19:35:02	--	ok	428.7620	59.859	0.059992	21.67	70.452	13.383	110429873.815963	15	428.9130	1.05295e-04	7.98701e-04
2024/05/17	19:35:09	ok	ok	429.0220	59.930	0.060004	21.67	70.431	13.379	108121903.131416	14	429.1196	1.11489e-04	8.06787e-04
2024/05/17	19:40:08	ok	ok	428.9740	59.915	0.060004	21.61	70.459	13.341	113871371.587928	13	429.0981	1.09089e-04	8.15033e-04
2024/05/17	19:45:08	ok	ok	428.9320	59.904	0.060004	21.58	70.491	13.325	114093361.044615	14	429.0536	1.09510e-04	7.80875e-04
2024/05/17	19:50:08	ok	ok	428.8820	59.889	0.060004	21.51	70.507	13.273	113465543.132729	14	428.9946	1.09938e-04	7.88047e-04
2024/05/17	19:55:08	ok	ok	428.8360	59.881	0.060004	21.44	70.521	13.222	112511320.595193	14	428.9594	1.09933e-04	8.00620e-04
2024/05/17	20:00:08	ok	ok	428.8060	59.865	0.060004	21.44	70.541	13.226	112905441.293820	14	428.9305	1.09310e-04	7.83141e-04
2024/05/17	20:05:08	--	ok	428.7560	59.857	0.060004	21.36	70.590	13.170	115042269.861910	14	428.8728	1.10142e-04	7.79671e-04
2024/05/17	20:05:14	ok	ok	429.0420	59.931	0.060017	21.37	70.544	13.171	105019841.845231	14	429.1838	1.05697e-04	8.13700e-04
2024/05/17	20:10:14	ok	ok	428.9940	59.913	0.060017	21.28	70.576	13.112	112381628.803968	15	429.1392	1.05166e-04	7.70856e-04
2024/05/17	20:15:14	ok	ok	428.9460	59.906	0.060017	21.23	70.610	13.076	112118796.512942	14	429.0489	1.10225e-04	7.80551e-04
2024/05/17	20:20:14	ok	ok	428.9020	59.891	0.060017	21.17	70.559	13.024	109579866.472574	14	428.9941	1.11003e-04	7.84726e-04
2024/05/17	20:25:14	ok	ok	428.8580	59.880	0.060017	21.14	70.622	13.014	113522293.962377	15	428.9907	1.05654e-04	7.76184e-04
2024/05/17	20:30:14	ok	ok	428.8180	59.872	0.060017	21.06	70.623	12.950	109991176.988231	14	428.9263	1.10144e-04	7.75406e-04
2024/05/17	20:35:14	--	ok	428.7720	59.861	0.060017	21.00	70.660	12.914	111468701.351341	14	428.8663	1.11137e-04	7.88440e-04
2024/05/17	20:35:21	ok	ok	429.0000	59.928	0.060029	21.01	70.632	12.919	103402874.422238	14	428.9778	1.15727e-04	7.03683e-04
2024/05/17	20:40:20	ok	ok	428.9400	59.913	0.060029	20.93	70.645	12.858	110659727.990636	14	429.0562	1.11421e-04	7.95237e-04
2024/05/17	20:45:20	ok	ok	428.8980	59.902	0.060029	20.87	70.640	12.815	111290701.828877	14	429.0173	1.10924e-04	7.84731e-04
2024/05/17	20:50:20	ok	ok	428.8540	59.894	0.060029	20.80	70.686	12.772	112235445.210340	15	429.0128	1.05880e-04	7.77157e-04
2024/05/17	20:55:20	ok	ok	428.8160	59.880	0.060029	20.76	70.665	12.736	113087638.394915	15	428.9952	1.05037e-04	7.67345e-04
2024/05/17	21:00:20	--	ok	428.7720	59.867	0.060029	20.70	70.701	12.701	110873612.877349	14	428.9089	1.10358e-04	7.96014e-04
2024/05/17	21:00:27	ok	ok	429.0240	59.935	0.060041	20.69	70.669	12.684	104998509.871304	15	429.1898	1.06512e-04	7.93194e-04
2024/05/17	21:05:26	ok	ok	428.9800	59.925	0.060041	20.62	70.683	12.635	108599722.782376	13	429.3248	9.91243e-05	5.32347e-04
2024/05/17	21:10:26	ok	ok	428.9320	59.916	0.060041	20.59	70.658	12.609	106747675.220273	14	429.0539	1.11314e-04	7.90151e-04
2024/05/17	21:15:26	ok	ok	428.8940	59.903	0.060041	20.50	70.690	12.552	107822626.539564	15	429.0618	1.05593e-04	7.85748e-04
2024/05/17	21:20:26	ok	ok	428.8540	59.888	0.060041	20.42	70.700	12.491	107026310.693939	15	429.0155	1.06060e-04	7.89662e-04
2024/05/17	21:25:26	ok	ok	428.8120	59.875	0.060041	20.39	70.710	12.472	110399088.950002	14	428.9319	1.11817e-04	7.80463e-04
2024/05/17	21:30:26	--	ok	428.7780	59.871	0.060041	20.31	70.686	12.408	108506644.190058	12	429.1639	9.79101e-05	5.21165e-04
2024/05/17	21:30:33	ok	ok	429.0440	59.938	0.060053	20.33	70.729	12.435	110270891.813458	15	429.1974	1.06399e-04	7.83847e-04
2024/05/17	21:35:32	ok	ok	428.9900	59.924	0.060053	20.25	70.713	12.370	115320387.890610	15	429.1610	1.05149e-04	7.69209e-04
2024/05/17	21:40:32	ok	ok	428.9400	59.914	0.060053	20.19	70.752	12.336	112638305.105938	12	429.2294	1.04362e-04	5.25602e-04
2024/05/17	21:45:32	ok	ok	428.9040	59.900	0.060053	20.12	70.738	12.284	115539213.873225	15	429.0738	1.05559e-04	7.77394e-04
2024/05/17	21:50:32	ok	ok	428.8640	59.892	0.060053	20.07	70.756	12.247	114342542.834473	15	429.0831	1.03788e-04	8.44600e-04
2024/05/17	21:55:32	ok	ok	428.8180	59.881	0.060053	19.98	70.752	12.185	113262033.740421	15	429.0462	1.03106e-04	8.54525e-04
2024/05/17	22:00:32	--	ok	428.7840	59.872	0.060053	19.93	70.755	12.153	115120162.433600	15	429.0198	1.03153e-04	8.45260e-04
2024/05/17	22:00:39	ok	ok	429.0260	59.934	0.060064	19.95	70.736	12.160	104854152.137194	15	429.2328	1.04759e-04	8.50343e-04
2024/05/17	22:05:38	ok	ok	428.9860	59.925	0.060064	19.85	70.759	12.094	111445236.527822	15	429.1975	1.04020e-04	8.61736e-04
2024/05/17	22:10:38	ok	ok	428.9440	59.914	0.060064	19.81	70.752	12.064	109510532.154661	12	429.1445	1.04689e-04	8.60025e-04
2024/05/17	22:15:38	ok	ok	428.9040	59.905	0.060064	19.75	70.732	12.019	108884792.404793	15	429.1320	1.03969e-04	8.45605e-04
2024/05/17	22:20:38	ok	ok	428.8760	59.897	0.060064	19.68	70.710	11.967	107971996.742647	12	429.0649	1.04881e-04	8.56249e-04
2024/05/17	22:25:38	ok	ok	428.8460	59.884	0.060064	19.62	70.738	11.932	107808408.827767	15	429.0543	1.04055e-04	8.37681e-04
2024/05/17	22:30:38	ok	ok	428.8040	59.874	0.060064	19.57	70.747	11.894	111490043.065972	15	429.0206	1.04098e-04	8.46795e-04
2024/05/17	22:35:38	--	ok	428.7720	59.866	0.060064	19.51	70.736	11.852	110865935.926210	15	428.9710	1.04728e-04	8.16248e-04
2024/05/17	22:35:44	ok	ok	429.0140	59.933	0.060076	19.53	70.747	11.865	101225845.134908	12	429.2274	1.04580e-04	8.60470e-04
2024/05/17	22:40:44	ok	ok	428.9640	59.922	0.060076	19.47	70.738	11.824	105278405.557114	15	429.1894	1.04123e-04	8.24568e-04
2024/05/17	22:45:44	ok	ok	428.9360	59.911	0.060076	19.41	70.719	11.780	109226409.023129	15	429.1537	1.03838e-04	8.40789e-04
2024/05/17	22:50:44	ok	ok	428.9040	59.897	0.060076	19.34	70.745	11.737	106129052.332977	15	429.1004	1.04507e-04	8.33499e-04
2024/05/17	22:55:44	ok	ok	428.8640	59.889	0.060076	19.30	70.747	11.708	107981304.329428	15	429.0829	1.04055e-04	8.47597e-04
2024/05/17	23:00:44	ok	ok	428.8280	59.881	0.060076	19.25	70.741	11.675	110103500.094098	15	429.0333	1.04865e-04	8.50812e-04
2024/05/17	23:05:44	--	ok	428.7920	59.873	0.060076	19.21	70.752	11.648	108391118.163766	15	429.0091	1.04325e-04	8.32668e-04
2024/05/17	23:05:51	ok	ok	428.9780	59.933	0.060086	19.18	70.747	11.629	101742943.717651	15	429.1795	1.06617e-04	7.86336e-04
2024/05/17	23:10:50	ok	ok	428.9500	59.921	0.060086	19.13	70.765	11.593	110489379.893779	15	429.1976	1.03991e-04	8.40503e-04
2024/05/17	23:15:50	ok	ok	428.9180	59.913	0.060086	19.04	70.732	11.530	111442996.348458	14	429.1405	1.07809e-04	8.67775e-04
2024/05/17	23:20:50	ok	ok	428.8880	59.903	0.060086	19.01	70.678	11.501	114403865.890357	15	429.1322	1.04342e-04	8.53741e-04
2024/05/17	23:25:50	ok	ok	428.8580	59.894	0.060086	18.96	70.715	11.469	111885868.669618	15	429.0772	1.05113e-04	8.40859e-04
2024/05/17	23:30:50	ok	ok	428.8240	59.885	0.060086	18.89	70.701	11.420	111252428.326697	15	429.0774	1.04310e-04	8.34186e-04
2024/05/17	23:35:50	--	ok	428.7940	59.883	0.060086	18.84	70.706	11.392	110352627.893836	15	429.0206	1.05195e-04	8.44099e-04
2024/05/17	23:35:57	ok	ok	429.0460	59.945	0.060097	18.86	70.709	11.401	91641392.278634	15	429.2787	1.04670e-04	8.34327e-04
2024/05/17	23:40:56	ok	ok	429.0100	59.929	0.060097	18.80	70.678	11.359	99863771.510561	15	429.2185	1.05067e-04	8.36390e-04
2024/05/17	23:45:56	ok	ok	428.9740	59.921	0.060097	18.76	70.700	11.334	98184211.985695	15	429.1856	1.04842e-04	8.51054e-04
2024/05/17	23:50:56	ok	ok	428.9440	59.916	0.060097	18.69	70.686	11.285	101120711.820226	15	429.1367	1.05457e-04	8.55155e-04
2024/05/17	23:55:56	ok	ok	428.9180	59.908	0.060097	18.63	70.677	11.246	101682790.481531	15	429.1417	1.04554e-04	8.28621e-04
2024/05/18	00:00:56	ok	ok	428.8860	59.900	0.060097	18.59	70.690	11.218	99668922.384621	15	429.0919	1.05584e-04	8.37460e-04
2024/05/18	00:05:56	ok	ok	428.8600	59.893	0.060097	18.55	70.672	11.187	99119843.305388	15	429.0889	1.04280e-04	8.34349e-04
2024/05/18	00:10:56	ok	ok	428.8360	59.883	0.060097	18.48	70.649	11.138	96867014.826448	14	429.0256	1.09383e-04	8.53534e-04
2024/05/18	00:15:56	ok	ok	428.8080	59.875	0.060097	18.45	70.654	11.119	101294697.073051	15	429.0512	1.03960e-04	8.44179e-04
2024/05/18	00:20:56	--	ok	428.7840	59.869	0.060097	18.43	70.632	11.107	99054482.320401	15	429.0086	1.04929e-04	8.22671e-04
2024/05/18	00:21:03	ok	ok	429.0120	59.933	0.060108	18.42	70.649	11.099	95562628.504085	15	429.2548	1.06215e-04	8.47186e-04
2024/05/18	00:26:02	ok	ok	428.9960	59.923	0.060108	18.36	70.637	11.060	96879889.787775	15	429.1763	1.06148e-04	8.45998e-04
2024/05/18	00:31:02	ok	ok	428.9620	59.917	0.060108	18.33	70.623	11.041	99782396.467841	15	429.1615	1.05681e-04	8.28869e-04
2024/05/18	00:36:02	ok	ok	428.9420	59.908	0.060108	18.32	70.600	11.027	97582527.849634	15	429.1328	1.05584e-04	8.44671e-04
2024/05/18	00:41:02	ok	ok	428.9120	59.904	0.060108	18.29	70.578	11.006	99158530.727534	15	429.1471	1.04040e-04	8.28150e-04
2024/05/18	00:46:02	ok	ok	428.8920	59.897	0.060108	18.25	70.599	10.981	97033548.608980	15	429.1031	1.05085e-04	8.49404e-04
2024/05/18	00:51:02	ok	ok	428.8680	59.887	0.060108	18.18	70.594	10.934	98414556.415466	15	429.0775	1.05740e-04	8.48289e-04
2024/05/18	00:56:02	ok	ok	428.8440	59.883	0.060108	18.15	70.590	10.916	97871879.820346	14	428.9934	1.11042e-04	8.35923e-04
2024/05/18	01:01:02	ok	ok	428.8280	59.879	0.060108	18.11	70.603	10.890	96078358.481115	15	429.0256	1.05225e-04	8.41622e-04
2024/05/18	01:06:02	--	ok	428.7920	59.871	0.060108	18.08	70.578	10.867	97393928.800411	15	429.0007	1.05252e-04	8.35296e-04
2024/05/18	01:06:09	ok	ok	429.0220	59.931	0.060118	18.08	70.578	10.867	98658083.333451	15	429.2390	1.05772e-04	8.31421e-04
2024/05/18	01:11:08	ok	ok	429.0000	59.921	0.060118	18.04	70.562	10.839	105646305.903294	15	429.1967	1.05845e-04	8.37904e-04
2024/05/18	01:16:08	ok	ok	428.9720	59.919	0.060118	17.98	70.550	10.799	108833621.970201	15	429.1623	1.06719e-04	8.20771e-04
2024/05/18	01:21:08	ok	ok	428.9480	59.909	0.060118	17.98	70.608	10.808	108656120.873723	14	429.1265	1.10027e-04	8.32129e-04
2024/05/18	01:26:08	ok	ok	428.9260	59.903	0.060118	17.91	70.576	10.759	108321937.846232	15	429.1248	1.05429e-04	8.38170e-04
2024/05/18	01:31:08	ok	ok	428.9000	59.897	0.060118	17.85	70.614	10.727	105359629.085231	15	429.1042	1.05208e-04	8.22356e-04
2024/05/18	01:36:08	ok	ok	429.1560	59.957	0.060118	18.60	69.003	10.961	103962811.162937	14	429.3312	1.09137e-04	8.26196e-04
2024/05/18	01:41:08	--	ok	429.2960	59.990	0.060118	19.07	68.649	11.210	103532640.268421	15	429.5055	1.04364e-04	8.51987e-04
2024/05/18	01:41:14	ok	ok	428.9460	59.905	0.060103	19.03	68.621	11.177	93745306.373768	15	429.2064	1.04625e-04	8.43172e-04
2024/05/18	01:46:14	ok	ok	429.0620	59.923	0.060103	19.33	68.536	11.361	96322058.980536	15	429.2493	1.06211e-04	7.94170e-04
2024/05/18	01:51:14	ok	ok	429.1360	59.935	0.060103	19.53	68.466	11.482	91813779.617308	15	429.2959	1.06894e-04	7.89260e-04
2024/05/18	01:56:14	ok	ok	429.1960	59.946	0.060103	19.69	68.444	11.592	94890931.457316	15	429.3768	1.06446e-04	7.80719e-04
2024/05/18	02:01:14	--	ok	429.2400	59.956	0.060103	19.85	68.412	11.692	91187704.782319	15	429.4122	1.05930e-04	7.64552e-04
2024/05/18	02:01:21	ok	ok	428.9860	59.889	0.060091	19.85	68.403	11.691	94836403.906371	15	429.1585	1.07715e-04	7.83156e-04
2024/05/18	02:06:20	ok	ok	429.0400	59.900	0.060091	19.93	68.408	11.750	94156010.728932	15	429.2159	1.06749e-04	7.73211e-04
2024/05/18	02:11:20	ok	ok	429.0900	59.910	0.060091	20.07	68.412	11.841	93607976.451880	15	429.2555	1.07356e-04	7.60532e-04
2024/05/18	02:16:20	ok	ok	429.1120	59.916	0.060091	20.12	68.402	11.878	92931551.297434	15	429.2765	1.06507e-04	7.62328e-04
2024/05/18	02:21:20	ok	ok	429.1440	59.924	0.060091	20.19	68.394	11.925	96843116.335046	15	429.3042	1.06400e-04	7.70376e-04
2024/05/18	02:26:20	ok	ok	429.1640	59.928	0.060091	20.28	68.342	11.976	93291544.693468	15	429.3183	1.06678e-04	7.62695e-04
2024/05/18	02:31:20	ok	ok	429.1640	59.929	0.060091	20.28	68.408	11.987	93413044.887396	15	429.3212	1.06295e-04	7.83997e-04
2024/05/18	02:36:20	ok	ok	429.1780	59.931	0.060091	20.35	68.374	12.030	93427491.384431	15	429.3222	1.07199e-04	7.82165e-04
2024/05/18	02:41:20	ok	ok	429.1860	59.934	0.060091	20.36	68.426	12.050	93172998.412933	15	429.3314	1.08492e-04	7.61738e-04
2024/05/18	02:46:20	ok	ok	429.1900	59.938	0.060091	20.39	68.383	12.062	92005211.135593	12	429.5682	9.79448e-05	5.25785e-04
2024/05/18	02:51:20	ok	ok	429.1920	59.934	0.060091	20.42	68.388	12.083	92385624.172352	15	429.3446	1.06526e-04	7.69834e-04
2024/05/18	02:56:20	--	ok	429.2040	59.938	0.060091	20.43	68.380	12.091	93829854.136303	15	429.3489	1.07514e-04	7.82963e-04
2024/05/18	02:56:27	ok	ok	429.0260	59.887	0.06008	20.46	68.338	12.104	92018402.725568	15	429.1688	1.07276e-04	7.88761e-04
2024/05/18	03:01:26	ok	ok	429.0200	59.889	0.06008	20.46	68.338	12.104	93088377.354650	15	429.1588	1.07009e-04	8.00001e-04
2024/05/18	03:06:26	ok	ok	429.0140	59.891	0.06008	20.47	68.399	12.124	91846532.753536	15	429.1697	1.06195e-04	7.64809e-04
2024/05/18	03:11:26	ok	ok	429.0100	59.886	0.06008	20.49	68.344	12.124	91495419.326700	15	429.1560	1.06801e-04	7.92648e-04
2024/05/18	03:16:26	ok	ok	429.0160	59.888	0.06008	20.54	68.347	12.164	93501450.197289	15	429.1497	1.07048e-04	7.84036e-04
2024/05/18	03:21:26	ok	ok	429.0500	59.890	0.06008	20.53	68.383	12.161	98647635.433840	15	429.1664	1.06655e-04	7.79489e-04
2024/05/18	03:26:26	ok	ok	429.0440	59.890	0.06008	20.56	68.357	12.178	99985194.987492	15	429.1756	1.05995e-04	7.64434e-04
2024/05/18	03:31:26	ok	ok	429.0680	59.889	0.06008	20.58	68.353	12.188	101586897.481682	14	429.1404	1.11830e-04	7.78661e-04
2024/05/18	03:36:26	ok	ok	429.0620	59.889	0.06008	20.59	68.344	12.196	101596485.670824	15	429.1677	1.07024e-04	7.82285e-04
2024/05/18	03:41:26	ok	ok	429.0540	59.893	0.06008	20.60	68.301	12.200	102747001.540650	14	429.1240	1.12286e-04	7.82797e-04
2024/05/18	03:46:26	ok	ok	429.0500	59.889	0.06008	20.59	68.305	12.189	99882366.943172	15	429.1688	1.06338e-04	7.81990e-04
2024/05/18	03:51:26	ok	ok	429.0440	59.892	0.06008	20.60	68.319	12.203	101789351.959725	15	429.1617	1.06722e-04	7.91096e-04
2024/05/18	03:56:26	ok	ok	429.0540	59.889	0.06008	20.63	68.296	12.218	103800642.545750	15	429.1669	1.06699e-04	7.77558e-04
2024/05/18	04:01:26	ok	ok	429.0540	59.893	0.06008	20.63	68.284	12.216	103113911.859308	14	429.1209	1.12753e-04	7.79055e-04
2024/05/18	04:06:26	ok	ok	429.0500	59.889	0.06008	20.63	68.305	12.220	102944678.466336	15	429.1630	1.06767e-04	7.73583e-04
2024/05/18	04:11:26	ok	ok	429.0500	59.894	0.06008	20.66	68.321	12.243	105351246.836284	15	429.1597	1.06194e-04	7.85946e-04
2024/05/18	04:16:26	ok	ok	429.0420	59.889	0.06008	20.66	68.292	12.238	102769683.839105	14	429.0984	1.12795e-04	7.99863e-04
2024/05/18	04:21:26	ok	ok	429.0360	59.888	0.06008	20.66	68.321	12.243	105468959.613252	15	429.1744	1.05774e-04	7.81904e-04
2024/05/18	04:26:26	ok	ok	429.0280	59.888	0.06008	20.67	68.293	12.248	104556456.092147	14	429.0695	1.13823e-04	8.16817e-04
2024/05/18	04:31:26	ok	ok	429.0300	59.882	0.06008	20.69	68.289	12.256	103621931.107606	15	429.1473	1.06409e-04	7.77820e-04
2024/05/18	04:36:26	ok	ok	429.0160	59.885	0.06008	20.67	68.246	12.239	106217897.111379	15	429.1206	1.06765e-04	8.02681e-04
2024/05/18	04:41:26	ok	ok	429.0220	59.885	0.06008	20.70	68.280	12.266	106532245.653451	15	429.1331	1.06639e-04	7.67488e-04
2024/05/18	04:46:26	ok	ok	429.0100	59.882	0.06008	20.64	68.269	12.222	107874739.925080	14	429.1679	1.04755e-04	8.08761e-04
2024/05/18	04:51:26	ok	ok	429.0060	59.883	0.06008	20.70	68.243	12.260	104333383.352523	15	429.1122	1.06094e-04	7.96543e-04
2024/05/18	04:56:26	ok	ok	428.9900	59.886	0.06008	20.67	68.284	12.246	107877275.316254	14	429.0672	1.11847e-04	7.78345e-04
2024/05/18	05:01:26	ok	ok	428.9860	59.884	0.06008	20.70	68.252	12.261	108310047.242756	14	429.0485	1.12983e-04	7.82387e-04
2024/05/18	05:06:26	ok	ok	428.9740	59.883	0.06008	20.69	68.278	12.255	106119814.996751	14	429.0603	1.12033e-04	7.90148e-04
2024/05/18	05:11:26	ok	ok	428.9740	59.874	0.06008	20.67	68.228	12.236	109579073.551668	15	429.0894	1.06632e-04	7.94341e-04
2024/05/18	05:16:26	ok	ok	428.9660	59.877	0.06008	20.69	68.238	12.247	108203564.865598	14	429.0167	1.12773e-04	7.94479e-04
2024/05/18	05:21:26	ok	ok	428.9560	59.876	0.06008	20.66	68.225	12.226	109314542.014584	15	429.0751	1.06018e-04	7.99173e-04
2024/05/18	05:26:26	ok	ok	428.9500	59.871	0.06008	20.66	68.225	12.226	110432775.990600	14	429.0008	1.13361e-04	7.96266e-04
2024/05/18	05:31:26	ok	ok	428.9360	59.866	0.06008	20.66	68.234	12.228	109983468.001085	14	429.0060	1.12873e-04	7.86484e-04
2024/05/18	05:36:26	ok	ok	428.9440	59.871	0.06008	20.67	68.215	12.234	110648690.066489	14	429.0366	1.10755e-04	7.74188e-04
2024/05/18	05:41:26	ok	ok	428.9240	59.866	0.06008	20.67	68.197	12.231	107577048.849505	14	428.9878	1.13348e-04	7.93540e-04
2024/05/18	05:46:26	ok	ok	428.9100	59.861	0.06008	20.63	68.170	12.195	110085862.502026	15	429.0429	1.05969e-04	7.95345e-04
2024/05/18	05:51:26	ok	ok	428.9160	59.859	0.06008	20.64	68.182	12.207	109545608.833774	15	429.0478	1.05456e-04	7.78089e-04
2024/05/18	05:56:26	ok	ok	428.8980	59.858	0.06008	20.64	68.202	12.210	108070889.203329	14	428.9800	1.12003e-04	7.89363e-04
2024/05/18	06:01:26	ok	ok	428.9020	59.858	0.06008	20.66	68.096	12.203	109509990.535125	15	429.0360	1.05941e-04	7.73849e-04
2024/05/18	06:06:26	ok	ok	428.8980	59.861	0.06008	20.67	68.119	12.217	109417378.009778	14	428.8149	1.17015e-04	7.71630e-04
2024/05/18	06:11:26	ok	ok	428.8860	59.858	0.06008	20.67	68.110	12.215	111165886.696528	15	429.0157	1.06247e-04	7.94084e-04
2024/05/18	06:16:26	ok	ok	428.8840	59.858	0.06008	20.67	68.081	12.210	110810147.861839	15	429.0326	1.05762e-04	7.76454e-04
2024/05/18	06:21:26	ok	ok	428.8780	59.853	0.06008	20.70	68.115	12.237	110915696.558196	14	428.9834	1.10841e-04	7.79672e-04
2024/05/18	06:26:26	ok	ok	428.8780	59.847	0.06008	20.69	68.055	12.215	111468343.343942	15	429.0243	1.05540e-04	7.72621e-04
2024/05/18	06:31:26	ok	ok	428.8620	59.848	0.06008	20.69	68.074	12.218	108755761.878175	14	428.9568	1.11400e-04	7.82634e-04
2024/05/18	06:36:26	ok	ok	428.8560	59.848	0.06008	20.69	68.074	12.218	110614726.564184	14	428.9498	1.12092e-04	7.84215e-04
2024/05/18	06:41:26	ok	ok	428.8560	59.849	0.06008	20.69	68.045	12.213	113026043.572396	14	428.9334	1.12477e-04	7.92475e-04
2024/05/18	06:46:26	ok	ok	428.8500	59.844	0.06008	20.70	67.999	12.216	109967136.268838	14	428.9458	1.12001e-04	7.91817e-04
2024/05/18	06:51:26	ok	ok	428.8560	59.849	0.06008	20.72	68.031	12.231	110333017.600195	13	428.9696	1.10393e-04	8.07056e-04
2024/05/18	06:56:26	ok	ok	428.8480	59.846	0.06008	20.72	68.022	12.229	113494787.260158	14	428.9096	1.13227e-04	8.09786e-04
2024/05/18	07:01:26	ok	ok	428.8400	59.839	0.06008	20.73	68.014	12.238	109131604.483869	12	429.1976	9.79941e-05	5.05710e-04
2024/05/18	07:06:26	ok	ok	428.8380	59.846	0.06008	20.74	68.008	12.246	110147353.755448	15	428.9907	1.05147e-04	7.59822e-04
2024/05/18	07:11:26	ok	ok	428.8300	59.844	0.06008	20.74	67.999	12.244	111951159.147336	15	428.9604	1.06232e-04	7.90700e-04
2024/05/18	07:16:26	ok	ok	428.8340	59.840	0.06008	20.76	67.964	12.249	111540893.166271	15	428.9778	1.05891e-04	7.67207e-04
2024/05/18	07:21:26	ok	ok	428.8380	59.846	0.06008	20.77	67.945	12.256	112847558.505713	11	429.1839	1.00331e-04	5.25664e-04
2024/05/18	07:26:26	ok	ok	428.8280	59.842	0.06008	20.77	67.976	12.261	113256276.798258	14	428.9283	1.11441e-04	7.82293e-04
2024/05/18	07:31:26	ok	ok	428.8300	59.840	0.06008	20.82	67.935	12.284	113025036.455070	15	428.9764	1.05301e-04	7.64651e-04
2024/05/18	07:36:26	ok	ok	428.8200	59.841	0.06008	20.80	67.941	12.276	111743750.179854	11	429.1646	1.00254e-04	5.20319e-04
2024/05/18	07:41:26	ok	ok	428.8360	59.837	0.06008	20.83	67.880	12.284	111772902.555059	14	428.9503	1.10574e-04	7.66364e-04
2024/05/18	07:46:26	ok	ok	428.8280	59.845	0.06008	20.86	67.895	12.307	112359746.397114	14	428.9131	1.12240e-04	7.94135e-04
2024/05/18	07:51:26	ok	ok	428.8400	59.844	0.06008	20.89	67.890	12.326	110930975.877444	14	428.9342	1.11077e-04	7.91823e-04
2024/05/18	07:56:26	ok	ok	428.8240	59.843	0.06008	20.90	67.857	12.331	110444979.263295	15	428.9880	1.04746e-04	7.77813e-04
2024/05/18	08:01:26	ok	ok	428.8380	59.842	0.06008	20.96	67.857	12.371	109400475.968548	14	428.7988	1.15324e-04	7.29636e-04
2024/05/18	08:06:26	ok	ok	428.8500	59.841	0.06008	20.97	67.813	12.373	110934807.083846	15	428.9843	1.06308e-04	7.81222e-04
2024/05/18	08:11:26	ok	ok	428.8500	59.844	0.06008	20.97	67.784	12.367	113587082.774054	15	428.9722	1.06588e-04	7.79053e-04
2024/05/18	08:16:26	ok	ok	428.8460	59.846	0.06008	21.00	67.788	12.389	113814773.009851	15	428.9905	1.05831e-04	7.76940e-04
2024/05/18	08:21:26	ok	ok	428.8560	59.844	0.06008	21.04	67.826	12.425	111895502.807985	15	428.9905	1.05673e-04	7.76096e-04
2024/05/18	08:26:26	ok	ok	428.8540	59.848	0.06008	21.04	67.797	12.420	111552442.711740	14	428.9287	1.12279e-04	7.94447e-04
2024/05/18	08:31:26	ok	ok	428.8500	59.845	0.06008	21.10	67.779	12.461	110990809.328959	14	428.9659	1.10403e-04	7.80957e-04
2024/05/18	08:36:26	ok	ok	428.8700	59.846	0.06008	21.11	67.753	12.466	111156212.664583	13	428.9871	1.09990e-04	7.99024e-04
2024/05/18	08:41:26	ok	ok	428.8640	59.851	0.06008	21.16	67.762	12.498	112097053.430923	14	428.9780	1.09857e-04	7.89483e-04
2024/05/18	08:46:26	ok	ok	428.8780	59.850	0.06008	21.20	67.739	12.525	111689405.164490	15	429.0169	1.05668e-04	7.78252e-04
2024/05/18	08:51:26	ok	ok	428.8900	59.856	0.06008	21.21	67.655	12.519	111753638.499697	14	429.0028	1.10130e-04	7.80237e-04
2024/05/18	08:56:26	ok	ok	428.8980	59.851	0.06008	21.26	67.665	12.552	111263466.671322	14	428.9995	1.10453e-04	7.89761e-04
2024/05/18	09:01:26	ok	ok	428.8940	59.854	0.06008	21.28	67.660	12.570	111426854.942691	14	429.0228	1.09142e-04	7.90666e-04
2024/05/18	09:06:26	ok	ok	428.9060	59.851	0.06008	21.31	67.646	12.589	108931336.664627	14	428.9839	1.11626e-04	8.07415e-04
2024/05/18	09:11:26	ok	ok	428.9080	59.860	0.06008	21.37	67.657	12.632	111627660.745420	14	429.0351	1.09778e-04	7.75806e-04
2024/05/18	09:16:26	ok	ok	428.9080	59.854	0.06008	21.38	67.660	12.643	110638568.567919	14	429.0236	1.09912e-04	7.86029e-04
2024/05/18	09:21:26	ok	ok	428.9280	59.860	0.06008	21.44	67.596	12.674	109906584.723143	14	429.0418	1.09487e-04	7.84665e-04
2024/05/18	09:26:26	ok	ok	428.9320	59.861	0.06008	21.50	67.596	12.715	111695368.752194	15	429.0781	1.04857e-04	7.89068e-04
2024/05/18	09:31:26	ok	ok	428.9360	59.861	0.06008	21.54	67.596	12.746	110687701.716303	14	429.0169	1.11749e-04	7.85444e-04
2024/05/18	09:36:26	ok	ok	428.9460	59.860	0.06008	21.54	67.596	12.746	110311382.468285	14	429.0172	1.11761e-04	7.84268e-04
2024/05/18	09:41:26	ok	ok	428.9480	59.868	0.06008	21.60	67.607	12.791	108188267.792376	14	429.0347	1.11204e-04	7.97187e-04
2024/05/18	09:46:26	ok	ok	428.9700	59.868	0.06008	21.65	67.550	12.822	106084335.244184	13	429.0802	1.09537e-04	8.20751e-04
2024/05/18	09:51:26	ok	ok	428.9720	59.871	0.06008	21.70	67.547	12.853	107793093.947076	14	429.0675	1.10656e-04	7.98807e-04
2024/05/18	09:56:26	ok	ok	428.9740	59.874	0.06008	21.74	67.547	12.885	110871633.711611	15	429.1131	1.05732e-04	7.76890e-04
2024/05/18	10:01:26	ok	ok	429.0020	59.876	0.06008	21.80	67.510	12.920	111061360.061976	14	429.1105	1.09558e-04	7.77880e-04
2024/05/18	10:06:26	ok	ok	429.0100	59.878	0.06008	21.84	67.518	12.953	108009877.647466	15	429.1682	1.03946e-04	7.73346e-04
2024/05/18	10:11:26	ok	ok	429.0200	59.882	0.06008	21.92	67.468	13.005	109717542.428877	14	429.1268	1.09969e-04	7.88844e-04
2024/05/18	10:16:26	ok	ok	429.0460	59.891	0.06008	22.01	67.373	13.051	109434916.354666	14	429.1395	1.10501e-04	7.99986e-04
2024/05/18	10:21:26	ok	ok	429.0640	59.898	0.06008	22.05	67.401	13.089	106547870.669774	14	429.1724	1.09302e-04	7.85180e-04
2024/05/18	10:26:26	ok	ok	429.0920	59.896	0.06008	22.11	67.404	13.133	107707428.096596	13	429.2134	1.08622e-04	8.22796e-04
2024/05/18	10:31:26	ok	ok	429.1000	59.899	0.06008	22.19	67.401	13.197	106568340.197672	14	429.1865	1.10272e-04	7.99305e-04
2024/05/18	10:36:26	ok	ok	428.8320	59.837	0.06008	21.52	68.820	12.965	107099920.189707	14	428.9326	1.10303e-04	7.87119e-04
2024/05/18	10:41:26	--	ok	428.7040	59.805	0.06008	21.13	69.177	12.737	107932204.547842	14	428.7800	1.11155e-04	7.82899e-04
2024/05/18	10:41:33	ok	ok	429.0160	59.893	0.060095	21.14	69.171	12.746	100953024.810986	14	429.0034	1.14412e-04	7.03597e-04
2024/05/18	10:46:32	ok	ok	428.9020	59.873	0.060095	20.87	69.290	12.570	111143098.645031	13	428.9725	1.11025e-04	5.06638e-04
2024/05/18	10:51:32	ok	ok	428.8200	59.856	0.060095	20.70	69.323	12.454	110154479.151488	13	428.9071	1.10498e-04	5.17863e-04
2024/05/18	10:56:32	--	ok	428.7540	59.846	0.060095	20.59	69.326	12.371	111840645.547800	14	428.7500	1.14565e-04	7.03689e-04
2024/05/18	10:56:39	ok	ok	429.0480	59.918	0.060108	20.60	69.331	12.384	92411147.547202	15	429.0625	1.09792e-04	6.96616e-04
2024/05/18	11:01:38	ok	ok	428.9960	59.901	0.060108	20.50	69.340	12.312	97942056.026066	15	429.1068	1.06647e-04	7.69192e-04
2024/05/18	11:06:38	ok	ok	428.9440	59.893	0.060108	20.46	69.319	12.278	97542880.982486	15	428.9249	1.10135e-04	7.19207e-04
2024/05/18	11:11:38	ok	ok	428.9160	59.884	0.060108	20.40	69.299	12.234	97786251.416663	15	429.0193	1.07017e-04	7.76932e-04
2024/05/18	11:16:38	ok	ok	428.8780	59.876	0.060108	20.40	69.299	12.234	100749445.410764	15	428.8849	1.09379e-04	6.95697e-04
2024/05/18	11:21:38	ok	ok	428.8600	59.875	0.060108	20.37	69.273	12.209	96838507.376237	15	428.9904	1.06001e-04	7.77551e-04
2024/05/18	11:26:38	ok	ok	428.8420	59.866	0.060108	20.39	69.294	12.222	100518515.832806	15	428.8551	1.08801e-04	7.19312e-04
2024/05/18	11:31:38	ok	ok	428.8200	59.861	0.060108	20.37	69.262	12.207	100816221.470998	15	428.8316	1.09431e-04	6.98271e-04
2024/05/18	11:36:38	ok	ok	428.8120	59.856	0.060108	20.40	69.239	12.224	95461565.867303	15	428.9360	1.06106e-04	7.72689e-04
2024/05/18	11:41:38	ok	ok	428.8100	59.858	0.060108	20.42	69.232	12.232	99082657.892703	15	428.8032	1.09774e-04	6.92782e-04
2024/05/18	11:46:38	--	ok	428.7880	59.854	0.060108	20.43	69.216	12.239	98142549.965698	14	428.7691	1.14540e-04	7.03277e-04
2024/05/18	11:46:44	ok	ok	428.9980	59.916	0.060119	20.43	69.244	12.244	107091001.210133	15	429.0300	1.10367e-04	7.14928e-04
2024/05/18	11:51:44	ok	ok	428.9760	59.910	0.060119	20.46	69.241	12.264	111958017.976605	11	429.3169	1.01799e-04	5.33939e-04
2024/05/18	11:56:44	ok	ok	428.9720	59.908	0.060119	20.49	69.236	12.283	115415819.223503	15	429.1460	1.05305e-04	7.78475e-04
2024/05/18	12:01:44	ok	ok	428.9680	59.908	0.060119	20.50	69.232	12.293	113265815.720955	12	429.3498	9.70608e-05	5.16502e-04
2024/05/18	12:06:44	ok	ok	428.9680	59.904	0.060119	20.53	69.258	12.317	112404715.741089	14	429.0849	1.06689e-04	5.15761e-04
2024/05/18	12:11:44	ok	ok	428.9580	59.907	0.060119	20.59	69.230	12.354	113678892.978788	14	429.1166	1.05100e-04	5.10596e-04
2024/05/18	12:16:44	ok	ok	428.9620	59.907	0.060119	20.62	69.216	12.373	112023468.100129	13	429.0731	1.10577e-04	4.92434e-04
2024/05/18	12:21:44	ok	ok	428.9640	59.905	0.060119	20.64	69.223	12.393	117614338.722239	15	428.9856	1.09834e-04	7.20906e-04
2024/05/18	12:26:44	ok	ok	428.9660	59.907	0.060119	20.72	69.227	12.446	113988876.466686	11	429.3183	1.00973e-04	5.34763e-04
2024/05/18	12:31:44	ok	ok	428.9720	59.905	0.060119	20.74	69.244	12.468	113437260.818456	15	428.9963	1.09504e-04	7.30877e-04
2024/05/18	12:36:44	ok	ok	428.9780	59.907	0.060119	20.77	69.230	12.487	112690350.484661	14	429.1064	1.10763e-04	7.75487e-04
2024/05/18	12:41:44	ok	ok	428.9840	59.909	0.060119	20.84	69.255	12.542	113736920.980124	11	429.3296	1.01291e-04	5.22639e-04
2024/05/18	12:46:44	ok	ok	428.9840	59.909	0.060119	20.89	69.244	12.571	111181736.264163	13	429.3299	9.87782e-05	5.15726e-04
2024/05/18	12:51:44	ok	ok	428.9860	59.909	0.060119	20.91	69.268	12.597	114629273.766882	15	429.0257	1.08952e-04	7.15807e-04
2024/05/18	12:56:44	ok	ok	428.9920	59.915	0.060119	20.94	69.276	12.618	115203232.690492	14	428.9833	1.15092e-04	7.05645e-04
2024/05/18	13:01:44	ok	ok	429.0000	59.914	0.060119	20.98	69.303	12.655	115128774.604894	13	429.0960	1.10909e-04	4.97769e-04
2024/05/18	13:06:44	ok	ok	429.0000	59.915	0.060119	21.07	69.291	12.715	114465396.993772	15	429.0605	1.08070e-04	7.23883e-04
2024/05/18	13:11:44	ok	ok	429.0100	59.916	0.060119	21.13	69.276	12.756	114549131.345225	11	429.3643	1.00603e-04	5.16799e-04
2024/05/18	13:16:44	ok	ok	429.0080	59.916	0.060119	21.17	69.323	12.796	108866223.484667	14	429.1380	1.10242e-04	7.93669e-04
2024/05/18	13:21:44	ok	ok	429.0340	59.918	0.060119	21.21	69.342	12.831	116152002.085960	14	429.1507	1.10656e-04	7.73376e-04
2024/05/18	13:26:44	ok	ok	429.0320	59.924	0.060119	21.26	69.340	12.863	116088061.603653	15	429.1987	1.05479e-04	7.69820e-04
2024/05/18	13:31:44	ok	ok	429.0440	59.922	0.060119	21.33	69.345	12.915	115294751.271958	14	429.1391	1.12386e-04	7.83466e-04
2024/05/18	13:36:44	ok	ok	429.0480	59.925	0.060119	21.38	69.378	12.964	114891972.685812	14	429.1769	1.10122e-04	7.74320e-04
2024/05/18	13:41:44	ok	ok	429.0580	59.927	0.060119	21.45	69.363	13.015	113247905.600416	14	429.1806	1.10591e-04	7.78033e-04
2024/05/18	13:46:44	ok	ok	429.0660	59.927	0.060119	21.50	69.372	13.049	115755564.433542	14	429.1645	1.11692e-04	7.82936e-04
2024/05/18	13:51:44	ok	ok	429.0760	59.930	0.060119	21.55	69.364	13.090	113796083.497380	14	429.2036	1.09996e-04	7.92334e-04
2024/05/18	13:56:44	ok	ok	429.0840	59.933	0.060119	21.61	69.404	13.142	115426199.670013	14	429.2100	1.09918e-04	7.80612e-04
2024/05/18	14:01:44	ok	ok	429.0940	59.935	0.060119	21.65	69.404	13.174	113700128.765638	14	429.2400	1.09003e-04	7.90054e-04
2024/05/18	14:06:44	ok	ok	429.1020	59.940	0.060119	21.72	69.477	13.241	116101514.891917	14	429.2370	1.09251e-04	7.80859e-04
2024/05/18	14:11:44	ok	ok	429.1100	59.938	0.060119	21.78	69.519	13.292	114608394.441140	14	429.2073	1.11136e-04	7.96821e-04
2024/05/18	14:16:44	ok	ok	429.1180	59.938	0.060119	21.82	69.519	13.324	115486562.514903	14	429.2288	1.09824e-04	7.74512e-04
2024/05/18	14:21:44	ok	ok	429.1140	59.945	0.060119	21.88	69.529	13.370	114266338.123188	14	429.2291	1.10523e-04	7.79769e-04
2024/05/18	14:26:44	ok	ok	429.1160	59.942	0.060119	21.91	69.584	13.403	116741763.503314	14	429.2434	1.09573e-04	7.72479e-04
2024/05/18	14:31:44	ok	ok	429.1140	59.941	0.060119	21.92	69.587	13.414	113815379.631750	14	429.2432	1.09078e-04	7.91163e-04
2024/05/18	14:36:44	ok	ok	429.1120	59.941	0.060119	21.96	69.665	13.462	113222538.202547	14	429.2293	1.10134e-04	7.78079e-04
2024/05/18	14:41:44	ok	ok	429.1140	59.939	0.060119	21.98	69.676	13.474	114721431.882550	14	429.2272	1.10052e-04	7.75296e-04
2024/05/18	14:46:44	ok	ok	429.1120	59.941	0.060119	22.02	69.697	13.512	113040716.728457	13	429.2435	1.09074e-04	8.23238e-04
2024/05/18	14:51:44	ok	ok	429.1100	59.940	0.060119	22.05	69.712	13.537	113849881.247185	14	429.2408	1.09352e-04	7.90520e-04
2024/05/18	14:56:44	ok	ok	429.1080	59.940	0.060119	22.12	69.757	13.602	114274438.488823	14	429.2405	1.09015e-04	7.89207e-04
2024/05/18	15:01:44	ok	ok	429.1100	59.936	0.060119	22.09	69.781	13.586	115104692.390162	14	429.2423	1.08764e-04	7.90884e-04
2024/05/18	15:06:44	ok	ok	429.1080	59.938	0.060119	22.16	69.834	13.651	113430058.464807	14	429.2398	1.08711e-04	7.87183e-04
2024/05/18	15:11:44	ok	ok	429.1020	59.936	0.060119	22.19	69.802	13.668	116169240.160357	14	429.2158	1.09799e-04	7.89793e-04
2024/05/18	15:16:44	ok	ok	429.1020	59.940	0.060119	22.25	69.844	13.720	115301111.452967	13	429.2149	1.09035e-04	8.08427e-04
2024/05/18	15:21:44	ok	ok	429.1060	59.938	0.060119	22.28	69.839	13.740	114620846.094622	15	429.2634	1.04285e-04	7.82905e-04
2024/05/18	15:26:44	ok	ok	429.1080	59.940	0.060119	22.31	69.885	13.772	112760192.039543	15	429.2773	1.03885e-04	7.77610e-04
2024/05/18	15:31:44	ok	ok	429.1040	59.936	0.060119	22.35	69.854	13.800	113039943.450003	15	429.2612	1.04659e-04	7.79764e-04
2024/05/18	15:36:44	ok	ok	429.1040	59.935	0.060119	22.42	69.918	13.868	113605450.503677	14	429.2249	1.09209e-04	7.90568e-04
2024/05/18	15:41:44	ok	ok	429.1160	59.938	0.060119	22.45	69.914	13.890	116253226.971748	15	429.2827	1.03157e-04	7.79801e-04
2024/05/18	15:46:44	ok	ok	429.1060	59.943	0.060119	22.46	69.964	13.911	113069157.294031	14	429.2398	1.08476e-04	7.85297e-04
2024/05/18	15:51:44	ok	ok	429.1020	59.936	0.060119	22.53	69.950	13.966	116347221.097639	14	429.2572	1.03647e-04	7.94190e-04
2024/05/18	15:56:44	ok	ok	429.1040	59.936	0.060119	22.56	69.987	13.995	118057981.153399	14	429.2262	1.08761e-04	7.89800e-04
2024/05/18	16:01:44	ok	ok	429.0980	59.936	0.060119	22.59	70.031	14.029	115816665.487518	15	429.2570	1.03452e-04	7.64718e-04
2024/05/18	16:06:44	ok	ok	429.0900	59.935	0.060119	22.60	70.036	14.041	115500171.584160	14	429.2135	1.06914e-04	7.72122e-04
2024/05/18	16:11:44	ok	ok	429.0880	59.930	0.060119	22.63	70.079	14.073	114679959.296253	15	429.2149	1.04775e-04	7.65906e-04
2024/05/18	16:16:44	ok	ok	429.0820	59.931	0.060119	22.67	70.109	14.112	117521250.045923	14	429.2186	1.06926e-04	7.69616e-04
2024/05/18	16:21:44	ok	ok	429.0720	59.932	0.060119	22.70	70.143	14.142	116586505.127403	15	429.2250	1.03773e-04	7.64450e-04
2024/05/18	16:26:44	ok	ok	429.0680	59.928	0.060119	22.73	70.161	14.170	117890481.444729	12	429.1878	1.07808e-04	8.39679e-04
2024/05/18	16:31:44	ok	ok	429.0520	59.927	0.060119	22.75	70.192	14.187	114676135.736819	13	429.1849	1.07445e-04	7.97043e-04
2024/05/18	16:36:44	ok	ok	429.0400	59.923	0.060119	22.76	70.256	14.210	115161710.990320	14	429.1444	1.08873e-04	7.82935e-04
2024/05/18	16:41:44	ok	ok	429.0420	59.924	0.060119	22.80	70.274	14.249	116332526.633426	15	429.1869	1.03755e-04	7.67747e-04
2024/05/18	16:46:44	ok	ok	429.0340	59.920	0.060119	22.80	70.283	14.251	117649185.036111	12	429.1500	1.07808e-04	8.24951e-04
2024/05/18	16:51:44	ok	ok	429.0180	59.916	0.060119	22.80	70.303	14.255	117346367.640745	14	429.1456	1.06945e-04	7.84852e-04
2024/05/18	16:56:44	ok	ok	429.0100	59.915	0.060119	22.82	70.326	14.270	117542574.147028	13	429.1232	1.07851e-04	8.12820e-04
2024/05/18	17:01:44	ok	ok	429.0000	59.912	0.060119	22.83	70.379	14.294	116126581.832742	14	429.1052	1.07973e-04	7.86550e-04
2024/05/18	17:06:44	ok	ok	428.9880	59.909	0.060119	22.86	70.411	14.323	118291937.233489	14	429.1197	1.06279e-04	7.69429e-04
2024/05/18	17:11:44	ok	ok	428.9720	59.903	0.060119	22.87	70.416	14.337	118511127.106134	13	429.0843	1.07845e-04	8.05496e-04
2024/05/18	17:16:44	ok	ok	428.9620	59.901	0.060119	22.87	70.466	14.347	118333178.578117	13	429.0826	1.07019e-04	8.04578e-04
2024/05/18	17:21:44	ok	ok	428.9500	59.896	0.060119	22.89	70.486	14.362	117845712.515840	14	429.0865	1.03322e-04	7.87089e-04
2024/05/18	17:26:44	ok	ok	428.9340	59.891	0.060119	22.87	70.475	14.349	116810079.045982	14	429.0153	1.08608e-04	7.84693e-04
2024/05/18	17:31:44	ok	ok	428.9180	59.889	0.060119	22.89	70.567	14.378	119062453.449762	15	429.0551	1.03194e-04	7.70164e-04
2024/05/18	17:36:44	ok	ok	428.8960	59.881	0.060119	22.87	70.564	14.367	118555246.778625	14	429.0049	1.07453e-04	7.86551e-04
2024/05/18	17:41:44	ok	ok	428.8860	59.880	0.060119	22.87	70.603	14.375	118629710.542516	15	429.0035	1.03787e-04	7.72697e-04
2024/05/18	17:46:44	ok	ok	428.8700	59.877	0.060119	22.87	70.622	14.379	120594276.903910	13	428.9764	1.07756e-04	7.89807e-04
2024/05/18	17:51:44	ok	ok	428.8520	59.871	0.060119	22.86	70.628	14.367	121968606.893635	14	428.9678	1.06775e-04	7.87755e-04
2024/05/18	17:56:44	ok	ok	428.8320	59.861	0.060119	22.86	70.697	14.381	121283167.579442	13	428.9267	1.08054e-04	8.18189e-04
2024/05/18	18:01:44	ok	ok	428.8100	59.860	0.060119	22.85	70.733	14.377	120940165.530652	13	428.9635	1.02654e-04	8.20270e-04
2024/05/18	18:06:44	--	ok	428.7920	59.854	0.060119	22.83	70.719	14.363	118540649.000958	15	428.9375	1.02786e-04	7.67331e-04
2024/05/18	18:06:51	ok	ok	429.0000	59.915	0.06013	22.82	70.727	14.352	119540917.945537	15	429.1518	1.03753e-04	7.65830e-04
2024/05/18	18:11:50	ok	ok	428.9740	59.906	0.06013	22.83	70.788	14.377	125551426.396365	14	429.0138	1.02467e-04	1.29335e-03
2024/05/18	18:16:50	ok	ok	428.9500	59.901	0.06013	22.79	70.791	14.343	125489415.027077	14	429.0494	1.08059e-04	7.76351e-04
2024/05/18	18:21:50	ok	ok	428.9320	59.896	0.06013	22.78	70.837	14.341	121914225.939079	15	429.0708	1.03334e-04	7.49617e-04
2024/05/18	18:26:50	ok	ok	428.9040	59.888	0.06013	22.75	70.878	14.325	121810508.057360	14	428.9325	1.03061e-04	1.28853e-03
2024/05/18	18:31:50	ok	ok	428.8860	59.881	0.06013	22.75	70.889	14.328	121689658.226332	13	428.9787	1.08272e-04	8.09036e-04
2024/05/18	18:36:50	ok	ok	428.8660	59.871	0.06013	22.70	70.907	14.296	119372814.068496	14	428.8530	1.04041e-04	1.32965e-03
2024/05/18	18:41:50	ok	ok	428.8420	59.867	0.06013	22.67	70.933	14.277	116153211.780172	14	428.8251	1.04198e-04	1.34681e-03
2024/05/18	18:46:50	ok	ok	428.8160	59.858	0.06013	22.66	70.979	14.276	113106218.309187	15	428.8226	1.01627e-04	1.36798e-03
2024/05/18	18:51:50	--	ok	428.7840	59.849	0.06013	22.60	71.015	14.237	116682279.934600	15	428.7967	1.02797e-04	1.23767e-03
2024/05/18	18:51:56	ok	ok	428.9900	59.917	0.060141	22.59	70.971	14.218	115886285.493648	14	429.0938	1.09435e-04	7.92280e-04
2024/05/18	18:56:56	ok	ok	428.9460	59.905	0.060141	22.58	71.049	14.220	120528172.550852	14	428.9855	1.02932e-04	1.36824e-03
2024/05/18	19:01:56	ok	ok	428.9060	59.896	0.060141	22.55	71.090	14.204	119110226.876301	14	429.0154	1.08963e-04	7.87616e-04
2024/05/18	19:06:56	ok	ok	428.8760	59.886	0.060141	22.47	71.116	14.151	117081653.261153	15	428.9217	1.02713e-04	1.30278e-03
2024/05/18	19:11:56	ok	ok	428.8380	59.880	0.060141	22.45	71.136	14.133	117300235.944550	13	428.9802	1.07550e-04	8.17301e-04
2024/05/18	19:16:56	ok	ok	428.8080	59.873	0.060141	22.38	71.171	14.082	112145914.882029	14	428.9280	1.07455e-04	7.92253e-04
2024/05/18	19:21:56	--	ok	428.7820	59.863	0.060141	22.34	71.153	14.046	115645970.362781	11	429.0937	1.00514e-04	5.45568e-04
2024/05/18	19:22:03	ok	ok	429.0280	59.930	0.060153	22.35	71.205	14.067	115015921.436229	14	429.1418	1.10259e-04	7.93886e-04
2024/05/18	19:27:02	ok	ok	428.9820	59.922	0.060153	22.25	71.182	13.983	113464575.415462	15	429.1304	1.04224e-04	7.81509e-04
2024/05/18	19:32:02	ok	ok	428.9400	59.909	0.060153	22.24	71.191	13.974	118281884.172315	14	429.0408	1.10376e-04	7.83660e-04
2024/05/18	19:37:02	ok	ok	428.9100	59.903	0.060153	22.21	71.223	13.957	120168654.549545	14	428.9462	1.02663e-04	1.47559e-03
2024/05/18	19:42:02	ok	ok	428.8760	59.893	0.060153	22.12	71.292	13.902	120348166.777409	15	428.8857	1.03461e-04	1.40620e-03
2024/05/18	19:47:02	ok	ok	428.8400	59.885	0.060153	22.08	71.301	13.869	119692868.253514	14	428.9629	1.09066e-04	7.92377e-04
2024/05/18	19:52:02	ok	ok	428.8040	59.872	0.060153	22.02	71.328	13.828	118143460.129803	14	428.9230	1.09784e-04	7.83552e-04
2024/05/18	19:57:02	--	ok	428.7640	59.865	0.060153	21.95	71.354	13.778	117830595.889834	13	428.8926	1.08340e-04	8.04142e-04
2024/05/18	19:57:09	ok	ok	429.0360	59.935	0.060165	21.98	71.350	13.798	111855654.190814	14	429.1580	1.09554e-04	7.84375e-04
2024/05/18	20:02:08	ok	ok	429.0060	59.920	0.060165	21.89	71.342	13.731	116259262.587677	14	429.0818	1.10722e-04	7.87835e-04
2024/05/18	20:07:08	ok	ok	428.9700	59.909	0.060165	21.82	71.354	13.676	114381204.834057	14	429.0628	1.09315e-04	7.83043e-04
2024/05/18	20:12:08	ok	ok	428.9240	59.901	0.060165	21.78	71.374	13.646	111784374.878591	14	429.0080	1.09906e-04	7.83734e-04
2024/05/18	20:17:08	ok	ok	428.8900	59.888	0.060165	21.68	71.383	13.571	114409329.648582	14	428.9821	1.09337e-04	7.79776e-04
2024/05/18	20:22:08	ok	ok	428.8480	59.877	0.060165	21.64	71.452	13.552	114072231.884693	14	428.9439	1.09640e-04	7.82943e-04
2024/05/18	20:27:08	ok	ok	428.8060	59.870	0.060165	21.55	71.423	13.478	114262968.069775	14	428.8997	1.09615e-04	7.65638e-04
2024/05/18	20:32:08	--	ok	428.7660	59.861	0.060165	21.48	71.466	13.430	111697369.311056	14	428.8593	1.09647e-04	7.81276e-04
2024/05/18	20:32:14	ok	ok	429.0180	59.931	0.060178	21.48	71.455	13.428	109079798.315662	14	428.9877	1.14337e-04	7.18663e-04
2024/05/18	20:37:14	ok	ok	428.9720	59.916	0.060178	21.42	71.455	13.385	109035246.153852	14	429.0679	1.09673e-04	7.76489e-04
2024/05/18	20:42:14	ok	ok	428.9280	59.904	0.060178	21.34	71.524	13.334	110386459.399977	14	428.9508	1.04976e-04	1.23632e-03
2024/05/18	20:47:14	ok	ok	428.8840	59.890	0.060178	21.26	71.484	13.260	110030972.914631	14	428.8492	1.13658e-04	7.06551e-04
2024/05/18	20:52:14	ok	ok	428.8460	59.881	0.060178	21.20	71.511	13.222	110345023.097183	14	428.8123	1.14024e-04	7.05047e-04
2024/05/18	20:57:14	ok	ok	428.8100	59.873	0.060178	21.10	71.528	13.150	111631480.794404	14	428.7789	1.13638e-04	7.20203e-04
2024/05/18	21:02:14	--	ok	428.7600	59.862	0.060178	21.04	71.516	13.101	109097342.542331	14	428.7208	1.14527e-04	7.22295e-04
2024/05/18	21:02:21	ok	ok	428.9920	59.932	0.06019	21.04	71.534	13.104	104663413.791602	14	428.9983	1.14522e-04	7.28037e-04
2024/05/18	21:07:20	ok	ok	428.9500	59.918	0.06019	20.96	71.528	13.041	109542921.890773	14	428.9357	1.14980e-04	7.04092e-04
2024/05/18	21:12:20	ok	ok	428.9000	59.907	0.06019	20.90	71.542	13.001	108453214.819349	15	428.9375	1.08736e-04	6.97930e-04
2024/05/18	21:17:20	ok	ok	428.8620	59.895	0.06019	20.80	71.530	12.924	110253336.928216	15	428.8868	1.09263e-04	6.93855e-04
2024/05/18	21:22:20	ok	ok	428.8140	59.885	0.06019	20.73	71.543	12.873	109508404.750513	14	428.8124	1.14651e-04	7.08850e-04
2024/05/18	21:27:20	--	ok	428.7820	59.873	0.06019	20.66	71.539	12.820	109349066.377338	14	428.7722	1.15054e-04	7.09148e-04
2024/05/18	21:27:27	ok	ok	429.0060	59.938	0.060201	20.67	71.560	12.834	104728387.281774	14	429.0314	1.14708e-04	6.96887e-04
2024/05/18	21:32:26	ok	ok	428.9800	59.923	0.060201	20.59	71.562	12.770	105900852.798840	13	429.0528	1.11980e-04	5.24038e-04
2024/05/18	21:37:26	ok	ok	428.9260	59.916	0.060201	20.52	71.565	12.717	106032245.724343	13	429.0291	1.11497e-04	5.10960e-04
2024/05/18	21:42:26	ok	ok	428.8920	59.902	0.060201	20.44	71.560	12.663	106823075.066521	14	428.8907	1.14938e-04	6.94391e-04
2024/05/18	21:47:26	ok	ok	428.8520	59.895	0.060201	20.37	71.594	12.618	109790745.396186	14	428.8456	1.15372e-04	7.08561e-04
2024/05/18	21:52:26	ok	ok	428.8140	59.885	0.060201	20.28	71.533	12.535	108067574.136928	14	428.8085	1.15397e-04	7.05832e-04
2024/05/18	21:57:26	--	ok	428.7760	59.875	0.060201	20.22	71.562	12.499	108694797.749704	14	428.7728	1.15489e-04	6.89542e-04
2024/05/18	21:57:33	ok	ok	429.0260	59.946	0.060213	20.23	71.534	12.504	101344716.964321	14	429.0382	1.16245e-04	6.92315e-04
2024/05/18	22:02:32	ok	ok	428.9820	59.933	0.060213	20.15	71.569	12.448	107023174.917794	12	429.3566	9.85417e-05	5.35193e-04
2024/05/18	22:07:32	ok	ok	428.9380	59.919	0.060213	20.09	71.588	12.410	107778655.377175	14	429.0946	1.06434e-04	4.87533e-04
2024/05/18	22:12:32	ok	ok	428.9000	59.909	0.060213	19.99	71.542	12.331	107479663.793929	14	429.0353	1.11526e-04	7.72596e-04
2024/05/18	22:17:32	ok	ok	428.8660	59.902	0.060213	19.92	71.556	12.281	106278006.280531	12	429.2497	9.84012e-05	5.26587e-04
2024/05/18	22:22:32	ok	ok	428.8280	59.890	0.060213	19.86	71.585	12.246	107046122.839988	12	429.1927	9.95531e-05	5.16923e-04
2024/05/18	22:27:32	--	ok	428.7880	59.879	0.060213	19.78	71.551	12.179	105689283.932133	12	429.1774	9.84296e-05	5.14248e-04
2024/05/18	22:27:39	ok	ok	429.0320	59.941	0.060224	19.78	71.551	12.179	96060269.223337	14	429.1664	1.12159e-04	7.64997e-04
2024/05/18	22:32:38	ok	ok	429.0040	59.930	0.060224	19.69	71.543	12.117	96024194.292078	14	429.0972	1.12116e-04	7.74603e-04
2024/05/18	22:37:38	ok	ok	428.9620	59.920	0.060224	19.64	71.514	12.073	98424080.554753	15	429.1061	1.06714e-04	7.76112e-04
2024/05/18	22:42:38	ok	ok	428.9240	59.910	0.060224	19.55	71.528	12.014	96307228.221404	15	429.0705	1.06436e-04	7.75937e-04
2024/05/18	22:47:38	ok	ok	428.8880	59.903	0.060224	19.50	71.547	11.978	93607618.543485	15	429.0254	1.06977e-04	7.61215e-04
2024/05/18	22:52:38	ok	ok	428.8520	59.892	0.060224	19.43	71.525	11.926	93839803.488591	15	428.9832	1.07673e-04	7.77807e-04
2024/05/18	22:57:38	ok	ok	428.8220	59.882	0.060224	19.37	71.524	11.886	91970284.502338	12	429.0264	1.04377e-04	8.49306e-04
2024/05/18	23:02:38	--	ok	428.7900	59.875	0.060224	19.31	71.514	11.844	92876007.032384	15	428.9572	1.06013e-04	7.66246e-04
2024/05/18	23:02:45	ok	ok	429.0320	59.938	0.060235	19.31	71.484	11.839	100431624.573665	15	429.1934	1.06181e-04	7.73872e-04
2024/05/18	23:07:44	ok	ok	428.9880	59.928	0.060235	19.25	71.446	11.792	105210551.578770	15	429.1276	1.06914e-04	7.83038e-04
2024/05/18	23:12:44	ok	ok	428.9580	59.920	0.060235	19.21	71.487	11.769	107364504.653768	15	429.1215	1.06139e-04	7.76813e-04
2024/05/18	23:17:44	ok	ok	428.9300	59.913	0.060235	19.14	71.424	11.711	104569944.882465	14	429.0320	1.12877e-04	7.71655e-04
2024/05/18	23:22:44	ok	ok	428.9000	59.904	0.060235	19.11	71.400	11.686	105881352.498342	15	429.0633	1.06293e-04	7.69852e-04
2024/05/18	23:27:44	ok	ok	428.8740	59.895	0.060235	19.03	71.415	11.632	104381407.242356	12	429.0898	1.04014e-04	8.53587e-04
2024/05/18	23:32:44	ok	ok	428.8520	59.889	0.060235	19.00	71.409	11.611	105038727.679534	14	428.9411	1.13602e-04	7.84276e-04
2024/05/18	23:37:44	ok	ok	428.8240	59.883	0.060235	18.94	71.379	11.568	103411996.198430	15	428.9936	1.06360e-04	7.84306e-04
2024/05/18	23:42:44	--	ok	428.7940	59.879	0.060235	18.89	71.379	11.529	103696290.055114	12	429.0139	1.04744e-04	8.49027e-04
2024/05/18	23:42:51	ok	ok	429.0140	59.935	0.060245	18.89	71.368	11.528	103121223.979166	13	429.1422	1.12631e-04	8.20937e-04
2024/05/18	23:47:50	ok	ok	428.9760	59.927	0.060245	18.83	71.341	11.485	110324420.185103	14	429.0881	1.12759e-04	7.88733e-04
2024/05/18	23:52:50	ok	ok	428.9520	59.918	0.060245	18.80	71.333	11.464	113344330.587240	14	429.0888	1.12072e-04	7.71592e-04
2024/05/18	23:57:50	ok	ok	428.9340	59.913	0.060245	18.80	71.327	11.463	111210853.280899	15	429.1578	1.04361e-04	8.30985e-04
2024/05/19	00:02:50	ok	ok	428.9100	59.906	0.060245	18.68	71.310	11.376	111708296.132798	12	429.1221	1.04905e-04	8.53482e-04
2024/05/19	00:07:50	ok	ok	428.8840	59.899	0.060245	18.66	71.290	11.362	114202942.923623	14	429.0880	1.08460e-04	8.77825e-04
2024/05/19	00:12:50	ok	ok	428.8640	59.894	0.060245	18.62	71.281	11.332	110716945.717085	12	429.0947	1.04221e-04	8.47419e-04
2024/05/19	00:17:50	ok	ok	428.8360	59.887	0.060245	18.59	71.258	11.309	111503186.211779	12	429.0713	1.04185e-04	8.59337e-04
2024/05/19	00:22:50	ok	ok	428.8200	59.879	0.060245	18.53	71.258	11.271	110048392.862455	11	429.1690	1.02553e-04	5.51296e-04
2024/05/19	00:27:50	ok	ok	428.8040	59.877	0.060245	18.50	71.272	11.254	111042517.703310	14	428.9399	1.11749e-04	7.80844e-04
2024/05/19	00:32:50	--	ok	428.7820	59.873	0.060245	18.48	71.237	11.230	112906388.010334	15	428.9893	1.04883e-04	8.37062e-04
2024/05/19	00:32:57	ok	ok	429.0240	59.938	0.060256	18.45	71.223	11.209	105041536.229501	13	429.1744	1.12017e-04	8.09160e-04
2024/05/19	00:37:56	ok	ok	429.0020	59.927	0.060256	18.40	71.214	11.179	110261422.777988	15	429.2352	1.03986e-04	8.37819e-04
2024/05/19	00:42:56	ok	ok	428.9760	59.920	0.060256	18.42	71.196	11.185	109900793.831585	15	429.2142	1.03776e-04	8.22165e-04
2024/05/19	00:47:56	ok	ok	428.9540	59.917	0.060256	18.37	71.189	11.156	108959527.010956	11	429.1383	1.09308e-04	8.60375e-04
2024/05/19	00:52:56	ok	ok	428.9360	59.911	0.060256	18.32	71.189	11.119	111092398.601981	11	429.1072	1.10067e-04	8.79282e-04
2024/05/19	00:57:56	ok	ok	428.9160	59.904	0.060256	18.31	71.186	11.109	113271985.642199	15	429.1664	1.03761e-04	8.32841e-04
2024/05/19	01:02:56	ok	ok	428.9040	59.900	0.060256	18.26	71.141	11.074	112517712.408805	15	429.0737	1.07195e-04	7.65791e-04
2024/05/19	01:07:56	ok	ok	428.8820	59.895	0.060256	18.26	71.168	11.079	110814633.376675	15	429.1404	1.03200e-04	8.32743e-04
2024/05/19	01:12:56	ok	ok	428.8580	59.887	0.060256	18.21	71.159	11.040	114156681.668011	10	429.0569	1.09026e-04	8.93945e-04
2024/05/19	01:17:56	ok	ok	428.8520	59.884	0.060256	18.18	71.153	11.020	110262558.066676	15	429.0841	1.03911e-04	8.46554e-04
2024/05/19	01:22:56	ok	ok	428.8340	59.884	0.060256	18.15	71.148	11.002	110512188.577787	14	429.0294	1.08906e-04	8.15483e-04
2024/05/19	01:27:56	ok	ok	428.8160	59.879	0.060256	18.11	71.131	10.972	111680872.881229	15	429.0538	1.04116e-04	8.04439e-04
2024/05/19	01:32:56	--	ok	428.7940	59.877	0.060256	18.08	71.107	10.949	112118208.933767	12	429.0260	1.04756e-04	8.29967e-04
2024/05/19	01:33:03	ok	ok	428.9940	59.934	0.060267	18.08	71.116	10.950	99019573.890171	15	429.1856	1.08049e-04	7.83897e-04
2024/05/19	01:38:02	ok	ok	428.9720	59.927	0.060267	18.05	71.084	10.928	101609125.498122	12	429.2324	1.03957e-04	8.32965e-04
2024/05/19	01:43:02	ok	ok	428.9500	59.917	0.060267	18.05	71.122	10.934	104620749.679380	14	429.1957	1.07960e-04	8.43487e-04
2024/05/19	01:48:02	ok	ok	428.9360	59.915	0.060267	18.01	71.077	10.899	105101780.689249	14	429.1521	1.09120e-04	8.15853e-04
2024/05/19	01:53:02	ok	ok	428.9200	59.913	0.060267	17.98	71.118	10.886	103104536.754649	11	429.1084	1.10493e-04	8.60961e-04
2024/05/19	01:58:02	ok	ok	428.8960	59.905	0.060267	17.94	71.072	10.853	107170596.327326	11	429.3454	9.73052e-05	5.40200e-04
2024/05/19	02:03:02	ok	ok	428.8760	59.904	0.060267	17.91	71.077	10.835	103602456.024758	11	429.3224	9.79968e-05	5.43084e-04
2024/05/19	02:08:02	ok	ok	429.1620	59.969	0.060267	18.72	69.438	11.103	102819450.978230	13	429.5351	9.97634e-05	5.39648e-04
2024/05/19	02:13:02	--	ok	429.3020	59.998	0.060267	19.15	69.126	11.343	102564900.437822	12	429.7075	9.84685e-05	5.35687e-04
2024/05/19	02:13:09	ok	ok	428.9840	59.907	0.060252	19.15	69.117	11.341	102763223.896900	14	429.1425	1.11908e-04	7.81610e-04
2024/05/19	02:18:08	ok	ok	429.1140	59.931	0.060252	19.44	69.030	11.519	99492447.122767	13	429.4456	1.00132e-04	5.23663e-04
2024/05/19	02:23:08	ok	ok	429.1980	59.947	0.060252	19.65	68.960	11.650	105602678.331578	15	429.3545	1.06393e-04	7.72829e-04
2024/05/19	02:28:08	--	ok	429.2720	59.962	0.060252	19.84	68.952	11.776	108759480.358719	11	429.6126	1.01208e-04	5.19079e-04
2024/05/19	02:28:15	ok	ok	428.9680	59.880	0.060238	19.85	68.907	11.777	101019156.886990	15	429.1293	1.06839e-04	7.59933e-04
2024/05/19	02:33:14	ok	ok	429.0420	59.897	0.060238	19.96	68.946	11.863	101823461.808514	15	429.1920	1.06486e-04	7.52341e-04
2024/05/19	02:38:14	ok	ok	429.0900	59.905	0.060238	20.09	68.901	11.944	100399037.272579	13	429.4100	1.00957e-04	4.88847e-04
2024/05/19	02:43:14	ok	ok	429.1380	59.917	0.060238	20.22	68.884	12.031	110106561.672809	12	429.4857	9.92550e-05	5.04299e-04
2024/05/19	02:48:14	ok	ok	429.1680	59.924	0.060238	20.26	68.852	12.056	110545294.604338	12	429.5071	9.95275e-05	5.15820e-04
2024/05/19	02:53:14	--	ok	429.2160	59.936	0.060238	20.36	68.841	12.123	109992450.053002	11	429.5283	1.02155e-04	5.22911e-04
2024/05/19	02:53:21	ok	ok	428.9900	59.877	0.060226	20.37	68.815	12.128	105069987.359675	15	429.1344	1.07066e-04	7.83592e-04
2024/05/19	02:58:20	ok	ok	429.0680	59.889	0.060226	20.46	68.824	12.190	107911241.020287	12	429.4131	9.81049e-05	5.15330e-04
2024/05/19	03:03:20	ok	ok	429.0800	59.899	0.060226	20.49	68.898	12.222	110086944.422260	11	429.3937	1.01497e-04	5.17361e-04
2024/05/19	03:08:20	ok	ok	429.1180	59.902	0.060226	20.56	68.875	12.270	111227824.313284	12	429.4604	9.82299e-05	5.09201e-04
2024/05/19	03:13:20	ok	ok	429.1220	59.910	0.060226	20.59	68.907	12.296	109423123.573700	12	429.4806	9.81804e-05	5.13027e-04
2024/05/19	03:18:20	ok	ok	429.1560	59.918	0.060226	20.64	68.861	12.328	108783477.941634	12	429.5084	9.83225e-05	5.07448e-04
2024/05/19	03:23:20	ok	ok	429.1740	59.920	0.060226	20.69	68.882	12.363	112852247.358615	14	429.2669	1.11380e-04	7.59795e-04
2024/05/19	03:28:20	ok	ok	429.1880	59.928	0.060226	20.72	68.869	12.382	109736071.215842	12	429.5458	9.74903e-05	5.06134e-04
2024/05/19	03:33:20	ok	ok	429.1880	59.931	0.060226	20.76	68.905	12.419	107121731.421919	12	429.5404	9.87242e-05	5.02228e-04
2024/05/19	03:38:20	--	ok	429.2080	59.933	0.060226	20.77	68.879	12.424	107614820.325107	11	429.5172	1.02008e-04	5.31605e-04
2024/05/19	03:38:27	ok	ok	428.9440	59.877	0.060215	20.79	68.852	12.429	112353042.543937	13	429.0391	1.12067e-04	5.03621e-04
2024/05/19	03:43:26	ok	ok	428.9860	59.880	0.060215	20.80	68.865	12.443	112622156.275065	14	429.0893	1.10941e-04	7.73347e-04
2024/05/19	03:48:26	ok	ok	429.0060	59.879	0.060215	20.84	68.873	12.473	110950232.298711	14	429.0831	1.11980e-04	7.73772e-04
2024/05/19	03:53:26	ok	ok	429.0140	59.880	0.060215	20.89	68.836	12.497	110193709.562563	14	429.0967	1.11728e-04	7.82500e-04
2024/05/19	03:58:26	ok	ok	429.0280	59.889	0.060215	20.89	68.864	12.502	111199896.945769	11	429.3490	1.01402e-04	4.94631e-04
2024/05/19	04:03:26	ok	ok	429.0400	59.890	0.060215	20.93	68.852	12.531	107783250.040550	14	429.1296	1.11409e-04	7.77315e-04
2024/05/19	04:08:26	ok	ok	429.0480	59.895	0.060215	20.93	68.873	12.535	107553177.508080	15	429.1804	1.05232e-04	7.65650e-04
2024/05/19	04:13:26	ok	ok	429.0480	59.896	0.060215	20.93	68.852	12.531	108736584.442480	11	429.3609	1.01747e-04	5.16079e-04
2024/05/19	04:18:26	ok	ok	429.0600	59.894	0.060215	20.96	68.870	12.556	109791435.529585	12	429.3198	1.03622e-04	5.19930e-04
2024/05/19	04:23:26	ok	ok	429.0540	59.896	0.060215	20.96	68.879	12.558	108102773.604095	15	429.1822	1.05728e-04	7.70028e-04
2024/05/19	04:28:26	ok	ok	429.0580	59.896	0.060215	20.98	68.836	12.569	107594736.935542	12	429.3191	1.03918e-04	5.14627e-04
2024/05/19	04:33:26	ok	ok	429.0600	59.898	0.060215	20.94	68.875	12.545	109041409.070276	11	429.3690	1.01862e-04	5.31260e-04
2024/05/19	04:38:26	ok	ok	429.0580	59.898	0.060215	20.97	68.861	12.564	107132581.485963	11	429.3669	1.01615e-04	5.21495e-04
2024/05/19	04:43:26	ok	ok	429.0720	59.900	0.060215	21.00	68.829	12.580	105964754.083971	11	429.3888	1.01198e-04	5.06811e-04
2024/05/19	04:48:26	ok	ok	429.0740	59.902	0.060215	21.03	68.865	12.606	105915283.885904	12	429.3317	1.03980e-04	5.23740e-04
2024/05/19	04:53:26	ok	ok	429.0620	59.896	0.060215	21.03	68.824	12.598	109486257.276310	12	429.3191	1.04285e-04	5.12350e-04
2024/05/19	04:58:26	ok	ok	429.0720	59.899	0.060215	21.07	68.843	12.633	109014465.623222	11	429.3777	1.01826e-04	5.13257e-04
2024/05/19	05:03:26	ok	ok	429.0740	59.905	0.060215	21.03	68.824	12.598	108624768.575973	12	429.3303	1.04211e-04	5.18429e-04
2024/05/19	05:08:26	ok	ok	429.0680	59.900	0.060215	21.01	68.870	12.597	107469436.221360	12	429.3289	1.03646e-04	5.38071e-04
2024/05/19	05:13:26	ok	ok	429.0600	59.899	0.060215	21.03	68.873	12.607	109243877.962837	11	429.3607	1.02016e-04	5.16728e-04
2024/05/19	05:18:26	ok	ok	429.0620	59.903	0.060215	21.01	68.852	12.594	109917000.765801	12	429.3156	1.04047e-04	5.09145e-04
2024/05/19	05:23:26	ok	ok	429.0680	59.899	0.060215	21.03	68.824	12.598	108468255.231105	14	429.1733	1.10119e-04	7.77440e-04
2024/05/19	05:28:26	ok	ok	429.0740	59.901	0.060215	21.06	68.811	12.617	108923595.200985	12	429.3307	1.04292e-04	5.19746e-04
2024/05/19	05:33:26	ok	ok	429.0580	59.898	0.060215	21.04	68.800	12.604	106580065.127372	11	429.3668	1.01379e-04	5.17592e-04
2024/05/19	05:38:26	ok	ok	429.0620	59.901	0.060215	21.07	68.756	12.617	108677969.067078	14	429.1598	1.10657e-04	7.63936e-04
2024/05/19	05:43:26	ok	ok	429.0640	59.895	0.060215	21.04	68.788	12.601	107091544.295690	14	429.1474	1.10867e-04	7.70232e-04
2024/05/19	05:48:26	ok	ok	429.0520	59.899	0.060215	21.04	68.782	12.600	104668761.240758	11	429.3707	1.01015e-04	5.26088e-04
2024/05/19	05:53:26	ok	ok	429.0600	59.897	0.060215	21.09	68.728	12.624	106803652.100868	11	429.3672	1.01114e-04	5.22617e-04
2024/05/19	05:58:26	ok	ok	429.0600	59.898	0.060215	21.10	68.754	12.640	105808807.885690	12	429.3148	1.04453e-04	5.05931e-04
2024/05/19	06:03:26	ok	ok	429.0560	59.895	0.060215	21.09	68.759	12.629	105323568.272548	14	429.1386	1.11087e-04	7.68912e-04
2024/05/19	06:08:26	ok	ok	429.0420	59.891	0.060215	21.06	68.783	12.612	104935075.798531	11	429.3682	1.00552e-04	5.20437e-04
2024/05/19	06:13:26	ok	ok	429.0560	59.893	0.060215	21.07	68.806	12.626	105833561.193991	11	429.3610	1.01746e-04	5.13668e-04
2024/05/19	06:18:26	ok	ok	429.0420	59.896	0.060215	21.06	68.772	12.610	107657802.350442	11	429.3609	1.00785e-04	5.11032e-04
2024/05/19	06:23:26	ok	ok	429.0500	59.893	0.060215	21.04	68.731	12.591	107107526.419111	14	429.1555	1.10054e-04	7.68597e-04
2024/05/19	06:28:26	ok	ok	429.0320	59.891	0.060215	21.07	68.717	12.610	106997328.134838	11	429.3635	1.00603e-04	5.09753e-04
2024/05/19	06:33:26	ok	ok	429.0420	59.891	0.060215	21.09	68.701	12.619	109029967.100147	11	429.3548	1.01267e-04	4.96376e-04
2024/05/19	06:38:26	ok	ok	429.0340	59.893	0.060215	21.09	68.653	12.610	107878379.854765	12	429.3872	9.73031e-05	4.93155e-04
2024/05/19	06:43:26	ok	ok	429.0400	59.891	0.060215	21.10	68.617	12.615	110593105.308778	11	429.3586	1.01167e-04	5.11260e-04
2024/05/19	06:48:26	ok	ok	429.0420	59.893	0.060215	21.13	68.612	12.634	108062481.204491	14	429.1325	1.10641e-04	7.55836e-04
2024/05/19	06:53:26	ok	ok	429.0400	59.888	0.060215	21.13	68.594	12.630	106367315.556029	11	429.3528	1.00859e-04	5.26470e-04
2024/05/19	06:58:26	ok	ok	429.0460	59.893	0.060215	21.14	68.626	12.646	108995116.043254	11	429.3635	1.00857e-04	5.15850e-04
2024/05/19	07:03:26	ok	ok	429.0520	59.893	0.060215	21.16	68.598	12.653	106066086.335112	13	429.3478	9.92191e-05	5.24650e-04
2024/05/19	07:08:26	ok	ok	429.0520	59.891	0.060215	21.17	68.603	12.663	105970090.476389	14	429.1344	1.10649e-04	7.80392e-04
2024/05/19	07:13:26	ok	ok	429.0420	59.888	0.060215	21.18	68.576	12.668	109552104.070003	11	429.3518	1.01530e-04	5.30971e-04
2024/05/19	07:18:26	ok	ok	429.0580	59.898	0.060215	21.20	68.521	12.669	109185301.084441	12	429.3080	1.04114e-04	5.28659e-04
2024/05/19	07:23:26	ok	ok	429.0580	59.901	0.060215	21.23	68.536	12.692	106907930.281284	12	429.3178	1.03295e-04	5.14026e-04
2024/05/19	07:28:26	ok	ok	429.0540	59.898	0.060215	21.26	68.463	12.700	108689797.628589	14	429.1376	1.11747e-04	7.70054e-04
2024/05/19	07:33:26	ok	ok	429.0620	59.894	0.060215	21.24	68.499	12.697	106667543.440715	11	429.3664	1.01160e-04	5.18915e-04
2024/05/19	07:38:26	ok	ok	429.0760	59.898	0.060215	21.28	68.507	12.728	106902110.508189	11	429.3658	1.01460e-04	5.30494e-04
2024/05/19	07:43:26	ok	ok	429.0780	59.898	0.060215	21.30	68.444	12.728	106161380.552516	14	429.1569	1.11207e-04	7.66218e-04
2024/05/19	07:48:26	ok	ok	429.0760	59.901	0.060215	21.31	68.475	12.743	110445015.117299	12	429.3278	1.03873e-04	5.08957e-04
2024/05/19	07:53:26	ok	ok	429.0760	59.900	0.060215	21.33	68.420	12.743	106375871.842797	12	429.3320	1.03962e-04	5.21220e-04
2024/05/19	07:58:26	ok	ok	429.0740	59.898	0.060215	21.34	68.461	12.763	108452469.255313	11	429.3865	1.01031e-04	5.30387e-04
2024/05/19	08:03:26	ok	ok	429.0880	59.903	0.060215	21.38	68.392	12.779	105704504.561483	11	429.3959	1.01408e-04	5.17827e-04
2024/05/19	08:08:26	ok	ok	429.0940	59.901	0.060215	21.40	68.443	12.801	109028357.928816	11	429.4136	1.00483e-04	5.17537e-04
2024/05/19	08:13:26	ok	ok	429.1040	59.905	0.060215	21.44	68.367	12.818	105448397.096051	11	429.4304	1.00554e-04	5.12922e-04
2024/05/19	08:18:26	ok	ok	429.0980	59.906	0.060215	21.45	68.379	12.830	108739774.662712	11	429.4051	1.01088e-04	5.35493e-04
2024/05/19	08:23:26	ok	ok	429.1220	59.906	0.060215	21.48	68.365	12.847	105527384.562552	11	429.4310	1.00524e-04	5.27901e-04
2024/05/19	08:28:26	ok	ok	429.1100	59.910	0.060215	21.51	68.351	12.867	107028661.895848	11	429.4309	1.00525e-04	5.14034e-04
2024/05/19	08:33:26	ok	ok	429.1400	59.914	0.060215	21.54	68.338	12.886	108049562.096159	14	429.2354	1.09985e-04	7.58141e-04
2024/05/19	08:38:26	ok	ok	429.1320	59.914	0.060215	21.57	68.312	12.901	108340341.208692	14	429.2219	1.10657e-04	7.74235e-04
2024/05/19	08:43:26	ok	ok	429.1440	59.923	0.060215	21.62	68.316	12.946	106447235.848476	12	429.4091	1.03015e-04	5.16798e-04
2024/05/19	08:48:26	ok	ok	429.1680	59.920	0.060215	21.67	68.275	12.970	106467612.971053	14	429.2577	1.10388e-04	7.68488e-04
2024/05/19	08:53:26	ok	ok	429.1800	59.932	0.060215	21.71	68.246	12.996	105518462.755636	11	429.4840	1.00954e-04	5.20693e-04
2024/05/19	08:58:26	ok	ok	429.1820	59.927	0.060215	21.72	68.257	13.008	106379636.391076	14	429.2716	1.09882e-04	7.82150e-04
2024/05/19	09:03:26	--	ok	429.2060	59.935	0.060215	21.82	68.182	13.068	104803737.357855	11	429.5188	1.00215e-04	5.33644e-04
2024/05/19	09:03:33	ok	ok	428.9580	59.875	0.060204	21.82	68.150	13.062	91935023.697079	14	429.0702	1.10563e-04	7.95960e-04
2024/05/19	09:08:32	ok	ok	428.9800	59.879	0.060204	21.87	68.168	13.098	91968679.759515	14	429.0760	1.10487e-04	7.73975e-04
2024/05/19	09:13:32	ok	ok	428.9900	59.884	0.060204	21.95	68.119	13.153	89346264.589903	14	429.1001	1.09496e-04	7.72208e-04
2024/05/19	09:18:32	ok	ok	428.9920	59.877	0.060204	21.96	68.072	13.154	92438794.049802	14	429.1119	1.09675e-04	7.66037e-04
2024/05/19	09:23:32	ok	ok	429.0060	59.884	0.060204	22.04	68.087	13.212	89807919.533403	14	429.1151	1.10366e-04	7.87432e-04
2024/05/19	09:28:32	ok	ok	429.0480	59.890	0.060204	22.11	68.081	13.265	97755726.061660	14	429.1406	1.09488e-04	7.71577e-04
2024/05/19	09:33:32	ok	ok	429.0400	59.878	0.060204	22.11	68.110	13.271	97149860.930517	15	429.1422	1.06364e-04	7.83165e-04
2024/05/19	09:38:32	--	ok	428.7720	59.818	0.060204	21.34	69.603	12.975	97248791.272626	14	428.8643	1.09807e-04	7.71447e-04
2024/05/19	09:38:39	ok	ok	429.0360	59.889	0.060215	21.38	69.648	13.014	100585973.785194	14	429.1206	1.10811e-04	7.70974e-04
2024/05/19	09:43:38	ok	ok	428.8820	59.855	0.060215	21.00	69.871	12.770	103932359.813759	12	429.2123	9.85771e-05	5.09406e-04
2024/05/19	09:48:38	--	ok	428.7920	59.845	0.060215	20.79	69.923	12.622	102338470.643620	12	429.1324	9.76185e-05	5.13436e-04
2024/05/19	09:48:45	ok	ok	429.0040	59.902	0.060226	20.80	69.946	12.638	93905691.491500	11	429.3087	1.02650e-04	5.11834e-04
2024/05/19	09:53:44	ok	ok	428.9140	59.882	0.060226	20.60	69.992	12.502	99784864.147859	11	429.2340	1.01665e-04	5.24853e-04
2024/05/19	09:58:44	ok	ok	428.8500	59.870	0.060226	20.47	69.964	12.402	97595573.822111	11	429.1680	1.01671e-04	5.24282e-04
2024/05/19	10:03:44	--	ok	428.7980	59.861	0.060226	20.42	69.990	12.366	94919291.600631	12	429.1495	9.78752e-05	5.12334e-04
2024/05/19	10:03:50	ok	ok	429.0100	59.923	0.060236	20.40	69.987	12.356	101986049.406158	12	429.3897	9.85712e-05	4.94873e-04
2024/05/19	10:08:50	ok	ok	428.9500	59.907	0.060236	20.35	69.955	12.308	104547113.510890	12	429.3191	9.87869e-05	4.97744e-04
2024/05/19	10:13:50	ok	ok	428.9140	59.901	0.060236	20.28	69.969	12.261	105595698.048138	11	429.2470	1.02415e-04	5.25056e-04
2024/05/19	10:18:50	ok	ok	428.8840	59.895	0.060236	20.25	69.908	12.229	105707396.327716	12	429.1882	1.03965e-04	5.12131e-04
2024/05/19	10:23:50	ok	ok	428.8540	59.886	0.060236	20.25	69.908	12.229	107988453.895993	12	429.2431	9.81776e-05	5.01418e-04
2024/05/19	10:28:50	ok	ok	428.8420	59.882	0.060236	20.23	69.895	12.217	104467243.863572	12	429.2131	9.90496e-05	4.85695e-04
2024/05/19	10:33:50	ok	ok	428.8220	59.879	0.060236	20.22	69.882	12.206	106231283.266681	12	429.2121	9.84570e-05	5.05969e-04
2024/05/19	10:38:50	ok	ok	428.8140	59.875	0.060236	20.22	69.834	12.197	106376299.685517	12	429.1157	1.04399e-04	5.18280e-04
2024/05/19	10:43:50	ok	ok	428.8160	59.872	0.060236	20.26	69.804	12.222	106757118.657642	12	429.1974	9.84943e-05	5.15046e-04
2024/05/19	10:48:50	ok	ok	428.8100	59.870	0.060236	20.31	69.761	12.245	106604683.508356	12	429.2028	9.82006e-05	5.17218e-04
2024/05/19	10:53:50	ok	ok	428.8180	59.870	0.060236	20.35	69.761	12.274	107995172.645339	11	429.1604	1.02273e-04	5.20393e-04
2024/05/19	10:58:50	ok	ok	428.8180	59.870	0.060236	20.36	69.715	12.277	105978132.167647	12	429.1160	1.04862e-04	5.13934e-04
2024/05/19	11:03:50	ok	ok	428.8220	59.874	0.060236	20.42	69.708	12.316	106623556.216906	12	429.2061	9.81957e-05	5.16920e-04
2024/05/19	11:08:50	ok	ok	428.8300	59.870	0.060236	20.43	69.702	12.325	105815430.175074	11	429.1799	1.01875e-04	4.92805e-04
2024/05/19	11:13:50	ok	ok	428.8360	59.875	0.060236	20.50	69.708	12.378	107636539.940733	12	429.1274	1.04739e-04	5.11626e-04
2024/05/19	11:18:50	ok	ok	428.8520	59.879	0.060236	20.58	69.674	12.424	109454346.545152	11	429.2129	1.01003e-04	5.15037e-04
2024/05/19	11:23:50	ok	ok	428.8660	59.879	0.060236	20.60	69.671	12.445	106146551.238639	12	429.2448	9.80769e-05	5.04711e-04
2024/05/19	11:28:50	ok	ok	428.8740	59.879	0.060236	20.67	69.647	12.490	109827349.519004	12	429.2645	9.81093e-05	5.06852e-04
2024/05/19	11:33:50	ok	ok	428.8920	59.889	0.060236	20.73	69.630	12.528	108648357.509708	12	429.2783	9.78044e-05	5.08429e-04
2024/05/19	11:38:50	ok	ok	428.9080	59.887	0.060236	20.82	69.648	12.594	107901818.901538	12	429.2181	1.03523e-04	5.12733e-04
2024/05/19	11:43:50	ok	ok	428.9300	59.891	0.060236	20.90	69.625	12.652	106031243.800677	12	429.2312	1.03876e-04	5.18276e-04
2024/05/19	11:48:50	ok	ok	428.9440	59.896	0.060236	20.98	69.615	12.711	109839604.471377	11	429.2906	1.02043e-04	5.06270e-04
2024/05/19	11:53:50	ok	ok	428.9680	59.903	0.060236	21.03	69.606	12.741	108500828.747893	13	429.3079	9.99996e-05	4.96686e-04
2024/05/19	11:58:50	ok	ok	428.9940	59.907	0.060236	21.13	69.635	12.822	109403743.646538	12	429.3934	9.69866e-05	4.95309e-04
2024/05/19	12:03:50	ok	ok	429.0140	59.913	0.060236	21.18	69.589	12.855	107721596.514914	12	429.3164	1.03403e-04	5.10577e-04
2024/05/19	12:08:50	ok	ok	429.0400	59.922	0.060236	21.28	69.619	12.934	108132278.404385	11	429.3795	1.01764e-04	5.20519e-04
2024/05/19	12:13:50	ok	ok	429.0600	59.928	0.060236	21.37	69.638	13.002	109235185.134798	12	429.3755	1.02840e-04	4.96988e-04
2024/05/19	12:18:50	ok	ok	429.0820	59.929	0.060236	21.45	69.625	13.064	109043553.468228	12	429.4659	9.75636e-05	5.05705e-04
2024/05/19	12:23:50	ok	ok	429.1080	59.938	0.060236	21.55	69.628	13.139	111970712.635468	11	429.4485	1.01481e-04	5.19613e-04
2024/05/19	12:28:50	ok	ok	429.1280	59.938	0.060236	21.64	69.596	13.200	110356715.769749	12	429.4301	1.03632e-04	5.13583e-04
2024/05/19	12:33:50	ok	ok	429.1580	59.947	0.060236	21.74	69.667	13.289	108910544.427732	11	429.5067	1.01240e-04	5.07829e-04
2024/05/19	12:38:50	ok	ok	429.1860	59.958	0.060236	21.81	69.671	13.343	105880944.697368	12	429.5471	9.83575e-05	5.16820e-04
2024/05/19	12:43:50	--	ok	429.2080	59.963	0.060236	21.94	69.679	13.444	103814101.924287	11	429.5648	9.99982e-05	5.22030e-04
2024/05/19	12:43:57	ok	ok	429.0040	59.904	0.060226	21.92	69.676	13.431	99734265.055691	14	429.1112	1.11394e-04	7.86339e-04
2024/05/19	12:48:56	ok	ok	429.0400	59.912	0.060226	22.02	69.676	13.507	97237339.085524	14	429.1445	1.10408e-04	7.90619e-04
2024/05/19	12:53:56	ok	ok	429.0540	59.917	0.060226	22.11	69.754	13.591	96559255.056415	14	429.1628	1.10195e-04	7.68985e-04
2024/05/19	12:58:56	ok	ok	429.0740	59.920	0.060226	22.21	69.717	13.662	99364555.694493	14	429.1798	1.10723e-04	7.71519e-04
2024/05/19	13:03:56	ok	ok	429.1120	59.925	0.060226	22.28	69.770	13.727	109172969.140557	11	429.3880	1.02069e-04	5.39443e-04
2024/05/19	13:08:56	ok	ok	429.1360	59.935	0.060226	22.39	69.775	13.818	106570267.911442	11	429.4550	9.98534e-05	5.37922e-04
2024/05/19	13:13:56	ok	ok	429.1580	59.938	0.060226	22.47	69.793	13.888	108471593.958882	15	429.2938	1.05156e-04	7.51196e-04
2024/05/19	13:18:56	ok	ok	429.1760	59.944	0.060226	22.58	69.862	13.982	109768025.416219	15	429.3108	1.05149e-04	7.56291e-04
2024/05/19	13:23:56	ok	ok	429.2000	59.950	0.060226	22.66	69.850	14.049	110833458.689826	15	429.3282	1.04875e-04	7.43743e-04
2024/05/19	13:28:56	--	ok	429.2240	59.955	0.060226	22.75	69.928	14.133	111038913.371739	14	429.3077	1.09780e-04	7.56381e-04
2024/05/19	13:29:03	ok	ok	428.9680	59.892	0.060214	22.72	69.900	14.104	99758941.174543	14	429.1012	1.05862e-04	7.79521e-04
2024/05/19	13:34:02	ok	ok	428.9920	59.897	0.060214	22.82	69.914	14.187	97350652.215525	14	429.1029	1.08348e-04	7.75173e-04
2024/05/19	13:39:02	ok	ok	429.0120	59.906	0.060214	22.89	69.899	14.242	102567700.492782	15	429.1423	1.04830e-04	7.66491e-04
2024/05/19	13:44:02	ok	ok	429.0600	59.908	0.060214	22.96	69.944	14.308	107083763.658937	14	429.1361	1.08721e-04	7.73760e-04
2024/05/19	13:49:02	ok	ok	429.0780	59.914	0.060214	23.07	69.987	14.413	107534215.562945	13	429.1679	1.08361e-04	7.87643e-04
2024/05/19	13:54:02	ok	ok	429.0960	59.919	0.060214	23.14	70.022	14.478	109071323.730120	14	429.1799	1.08434e-04	7.66953e-04
2024/05/19	13:59:02	ok	ok	429.1180	59.924	0.060214	23.24	70.042	14.564	109960569.082013	14	429.2524	1.03121e-04	7.77376e-04
2024/05/19	14:04:02	ok	ok	429.1280	59.933	0.060214	23.29	70.082	14.608	110079010.919300	14	429.2056	1.08725e-04	7.66241e-04
2024/05/19	14:09:02	ok	ok	429.1460	59.931	0.060214	23.37	70.109	14.685	109039076.479544	14	429.2362	1.08146e-04	7.71313e-04
2024/05/19	14:14:02	ok	ok	429.1560	59.934	0.060214	23.45	70.196	14.772	108260585.356278	14	429.2539	1.07300e-04	7.59848e-04
2024/05/19	14:19:02	ok	ok	429.1680	59.939	0.060214	23.50	70.166	14.802	106005701.658746	15	429.2947	1.03326e-04	7.57928e-04
2024/05/19	14:24:02	ok	ok	429.1780	59.942	0.060214	23.60	70.216	14.898	111021567.600580	15	429.3072	1.03459e-04	7.51504e-04
2024/05/19	14:29:02	ok	ok	429.1900	59.943	0.060214	23.67	70.271	14.971	110351404.698777	15	429.3031	1.03484e-04	7.71677e-04
2024/05/19	14:34:02	--	ok	429.2020	59.944	0.060214	23.71	70.288	15.009	108006774.396579	14	429.3087	1.06418e-04	7.60183e-04
2024/05/19	14:34:08	ok	ok	428.9560	59.889	0.060203	23.70	70.266	14.993	104932057.693706	15	429.0903	1.04260e-04	7.87416e-04
2024/05/19	14:39:08	ok	ok	428.9800	59.899	0.060203	23.77	70.301	15.062	102405103.501492	15	429.1429	1.02482e-04	7.60668e-04
2024/05/19	14:44:08	ok	ok	428.9700	59.897	0.060203	23.83	70.362	15.123	103148530.800464	15	429.1401	1.02181e-04	7.76767e-04
2024/05/19	14:49:08	ok	ok	429.0080	59.898	0.060203	23.91	70.411	15.205	111555700.580037	15	429.1292	1.03518e-04	7.61861e-04
2024/05/19	14:54:08	ok	ok	429.0140	59.902	0.060203	23.94	70.445	15.237	110777510.868743	15	429.1209	1.04000e-04	7.87307e-04
2024/05/19	14:59:08	ok	ok	429.0140	59.900	0.060203	23.98	70.472	15.280	112635229.011683	15	429.1428	1.03437e-04	7.61881e-04
2024/05/19	15:04:08	ok	ok	429.0240	59.898	0.060203	24.02	70.544	15.333	110276108.754028	15	429.2251	1.01494e-04	5.51421e-04
2024/05/19	15:09:08	ok	ok	429.0200	59.899	0.060203	24.11	70.559	15.410	110928939.964975	15	429.1426	1.03885e-04	7.64399e-04
2024/05/19	15:14:08	ok	ok	429.0260	59.905	0.060203	24.15	70.599	15.456	109537796.681164	15	429.1520	1.03300e-04	7.63707e-04
2024/05/19	15:19:08	ok	ok	429.0280	59.902	0.060203	24.18	70.605	15.484	110871836.299558	15	429.1591	1.03354e-04	7.67102e-04
2024/05/19	15:24:08	ok	ok	429.0260	59.903	0.060203	24.22	70.674	15.536	110955741.774744	15	429.1422	1.03924e-04	7.88178e-04
2024/05/19	15:29:08	ok	ok	429.0240	59.900	0.060203	24.25	70.709	15.567	109685721.382363	15	429.1410	1.03743e-04	7.59477e-04
2024/05/19	15:34:08	ok	ok	429.0240	59.903	0.060203	24.28	70.706	15.593	109708475.534533	15	429.1511	1.03834e-04	7.62930e-04
2024/05/19	15:39:08	ok	ok	429.0080	59.896	0.060203	24.32	70.724	15.634	112552203.318108	15	429.1592	1.02734e-04	7.78358e-04
2024/05/19	15:44:08	ok	ok	429.0120	59.900	0.060203	24.34	70.796	15.662	108556569.001755	13	429.2633	9.89243e-05	5.50024e-04
2024/05/19	15:49:08	ok	ok	428.9920	59.894	0.060203	24.34	70.816	15.666	108826569.569881	15	429.1332	1.03097e-04	7.74011e-04
2024/05/19	15:54:08	ok	ok	428.9880	59.895	0.060203	24.41	70.861	15.740	108533701.407333	15	429.0944	1.04556e-04	7.61991e-04
2024/05/19	15:59:08	ok	ok	428.9760	59.890	0.060203	24.42	70.883	15.757	106836171.385166	15	429.1509	1.01576e-04	7.86397e-04
2024/05/19	16:04:08	ok	ok	428.9680	59.889	0.060203	24.45	70.910	15.787	108996317.414983	15	429.0914	1.03107e-04	7.72637e-04
2024/05/19	16:09:08	ok	ok	428.9600	59.889	0.060203	24.45	70.939	15.793	110445016.531014	15	429.0903	1.03550e-04	7.69316e-04
2024/05/19	16:14:08	ok	ok	428.9400	59.882	0.060203	24.46	70.971	15.815	104737839.822901	15	429.0729	1.02969e-04	7.51729e-04
2024/05/19	16:19:08	ok	ok	428.9260	59.883	0.060203	24.46	71.002	15.822	107481481.787726	15	429.0552	1.03186e-04	7.60305e-04
2024/05/19	16:24:08	ok	ok	428.9240	59.880	0.060203	24.49	71.017	15.849	106814034.684521	15	429.0506	1.03339e-04	7.62049e-04
2024/05/19	16:29:08	ok	ok	428.9000	59.873	0.060203	24.48	71.054	15.845	105014506.948428	15	429.0237	1.03548e-04	7.50005e-04
2024/05/19	16:34:08	ok	ok	428.8860	59.870	0.060203	24.48	71.043	15.843	103872004.037038	15	429.0495	1.01442e-04	7.88864e-04
2024/05/19	16:39:08	ok	ok	428.8640	59.865	0.060203	24.49	71.107	15.869	109020356.337664	15	428.9833	1.03619e-04	7.74978e-04
2024/05/19	16:44:08	ok	ok	428.8540	59.861	0.060203	24.49	71.116	15.871	103451091.767053	15	429.0245	1.01222e-04	7.98813e-04
2024/05/19	16:49:08	ok	ok	428.8280	59.856	0.060203	24.51	71.139	15.891	105106505.938100	15	428.9982	1.01699e-04	7.85667e-04
2024/05/19	16:54:08	ok	ok	428.8120	59.851	0.060203	24.49	71.135	15.875	105324235.285022	15	428.9908	1.01161e-04	7.78036e-04
2024/05/19	16:59:08	--	ok	428.7940	59.848	0.060203	24.48	71.182	15.874	106663752.643381	15	428.9641	1.01584e-04	7.85328e-04
2024/05/19	16:59:15	ok	ok	428.9960	59.905	0.060213	24.51	71.159	15.895	118419615.173578	15	429.1520	1.03525e-04	7.85685e-04
2024/05/19	17:04:14	ok	ok	428.9580	59.898	0.060213	24.51	71.208	15.906	118301762.832504	14	429.2634	9.81201e-05	5.65237e-04
2024/05/19	17:09:14	ok	ok	428.9260	59.895	0.060213	24.49	71.244	15.900	117100981.799573	13	429.2586	9.73879e-05	5.16028e-04
2024/05/19	17:14:14	ok	ok	428.9080	59.888	0.060213	24.48	71.212	15.881	117867157.616563	15	429.0685	1.03492e-04	7.79247e-04
2024/05/19	17:19:14	ok	ok	428.8940	59.884	0.060213	24.46	71.287	15.885	119274265.520307	15	429.0454	1.03790e-04	7.47257e-04
2024/05/19	17:24:14	ok	ok	428.8620	59.879	0.060213	24.45	71.324	15.879	116817323.203429	15	429.0414	1.02421e-04	7.41054e-04
2024/05/19	17:29:14	ok	ok	428.8420	59.873	0.060213	24.45	71.324	15.879	116436543.746273	15	428.9968	1.03458e-04	7.57469e-04
2024/05/19	17:34:14	ok	ok	428.8260	59.866	0.060213	24.43	71.310	15.864	119112219.641443	15	428.9937	1.02824e-04	7.64873e-04
2024/05/19	17:39:14	--	ok	428.7960	59.864	0.060213	24.43	71.342	15.871	118827143.713864	12	429.1073	9.99950e-05	5.39574e-04
2024/05/19	17:39:21	ok	ok	429.0500	59.920	0.060224	24.39	71.333	15.831	122531423.054095	15	429.2087	1.02802e-04	7.75696e-04
2024/05/19	17:44:20	ok	ok	429.0100	59.908	0.060224	24.42	71.368	15.865	119484693.324243	13	429.3253	9.72981e-05	5.08289e-04
2024/05/19	17:49:20	ok	ok	428.9780	59.905	0.060224	24.39	71.450	15.857	120225464.658870	13	429.3080	9.67520e-05	5.00087e-04
2024/05/19	17:54:20	ok	ok	428.9500	59.899	0.060224	24.36	71.424	15.827	118463776.686381	14	429.2234	9.86979e-05	5.22269e-04
2024/05/19	17:59:20	ok	ok	428.9320	59.890	0.060224	24.34	71.447	15.806	117546667.206494	15	429.0752	1.02916e-04	7.62219e-04
2024/05/19	18:04:20	ok	ok	428.8920	59.888	0.060224	24.35	71.470	15.823	116326007.210433	13	429.1999	9.76067e-05	5.30817e-04
2024/05/19	18:09:20	ok	ok	428.8720	59.878	0.060224	24.29	71.498	15.779	115614767.768632	15	429.0127	1.03590e-04	7.70566e-04
2024/05/19	18:14:20	ok	ok	428.8360	59.869	0.060224	24.28	71.525	15.773	101112164.225061	13	429.1269	9.69683e-05	5.18653e-04
2024/05/19	18:19:20	ok	ok	428.8120	59.858	0.060224	24.21	71.557	15.718	114869105.789176	15	428.9529	1.03484e-04	7.58748e-04
2024/05/19	18:24:20	--	ok	428.7800	59.858	0.060224	24.21	71.598	15.727	112739862.549255	15	428.9262	1.03131e-04	7.61487e-04
2024/05/19	18:24:27	ok	ok	429.0080	59.918	0.060236	24.18	71.562	15.693	121869592.321647	15	429.1586	1.04288e-04	7.77190e-04
2024/05/19	18:29:26	ok	ok	428.9620	59.907	0.060236	24.17	71.598	15.690	120767315.898591	14	429.2879	9.71736e-05	5.16897e-04
2024/05/19	18:34:26	ok	ok	428.9240	59.900	0.060236	24.11	71.606	15.639	121581582.669309	14	429.2311	9.80433e-05	5.28104e-04
2024/05/19	18:39:26	ok	ok	428.8840	59.886	0.060236	24.09	71.662	15.640	116242632.825452	15	429.0452	1.03168e-04	7.61213e-04
2024/05/19	18:44:26	ok	ok	428.8520	59.882	0.060236	24.04	71.658	15.587	119479208.662261	13	429.1883	9.69805e-05	5.13330e-04
2024/05/19	18:49:26	ok	ok	428.8160	59.873	0.060236	23.97	71.704	15.535	119411964.712801	13	429.1662	9.69347e-05	5.05875e-04
2024/05/19	18:54:26	--	ok	428.7800	59.864	0.060236	23.95	71.708	15.522	120622905.830718	13	429.1057	9.79189e-05	5.16140e-04
2024/05/19	18:54:33	ok	ok	429.0480	59.929	0.060248	23.94	71.707	15.510	115854346.052006	12	429.3281	1.01344e-04	5.47363e-04
2024/05/19	18:59:32	ok	ok	428.9940	59.917	0.060248	23.88	71.743	15.469	116048732.732184	15	429.1514	1.02797e-04	7.69084e-04
2024/05/19	19:04:32	ok	ok	428.9600	59.908	0.060248	23.84	71.766	15.436	114227711.226337	13	429.2723	9.67823e-05	5.27971e-04
2024/05/19	19:09:32	ok	ok	428.9180	59.897	0.060248	23.78	71.791	15.392	112149693.565373	12	429.2278	9.95783e-05	5.15937e-04
2024/05/19	19:14:32	ok	ok	428.8760	59.887	0.060248	23.73	71.818	15.349	112837629.581992	13	429.1977	9.71084e-05	5.10491e-04
2024/05/19	19:19:32	ok	ok	428.8440	59.878	0.060248	23.65	71.814	15.286	115633047.456224	14	428.9576	1.08277e-04	7.54295e-04
2024/05/19	19:24:32	ok	ok	428.8040	59.872	0.060248	23.57	71.804	15.212	114388560.861986	13	429.1217	9.69383e-05	5.21339e-04
2024/05/19	19:29:32	--	ok	428.7600	59.861	0.060248	23.54	71.846	15.193	112470961.695118	12	429.1206	9.53016e-05	5.32211e-04
2024/05/19	19:29:38	ok	ok	429.0180	59.932	0.060261	23.53	71.864	15.185	114405896.211860	11	429.3705	9.79503e-05	5.55967e-04
2024/05/19	19:34:38	ok	ok	428.9580	59.917	0.060261	23.47	71.850	15.134	110979937.294089	11	429.3371	9.54770e-05	5.49354e-04
2024/05/19	19:39:38	ok	ok	428.9200	59.906	0.060261	23.40	71.885	15.079	109556717.091975	12	429.2069	1.00889e-04	5.35077e-04
2024/05/19	19:44:38	ok	ok	428.8820	59.894	0.060261	23.36	71.876	15.041	108605899.794239	13	429.2038	9.76517e-05	5.16987e-04
2024/05/19	19:49:38	ok	ok	428.8340	59.885	0.060261	23.26	71.933	14.968	108005950.204280	13	429.1443	9.81754e-05	5.37431e-04
2024/05/19	19:54:38	--	ok	428.7960	59.875	0.060261	23.19	71.936	14.910	110218397.216819	11	429.1644	9.55541e-05	5.72608e-04
2024/05/19	19:54:45	ok	ok	429.0380	59.937	0.060272	23.21	71.933	14.932	118765380.341037	14	429.1899	1.03710e-04	7.82753e-04
2024/05/19	19:59:44	ok	ok	428.9800	59.924	0.060272	23.13	71.954	14.866	116714483.507736	11	429.2874	1.00124e-04	5.60109e-04
2024/05/19	20:04:44	ok	ok	428.9320	59.910	0.060272	23.06	71.968	14.805	112366697.223318	13	429.0569	1.07821e-04	7.91897e-04
2024/05/19	20:09:44	ok	ok	428.8820	59.899	0.060272	22.99	71.992	14.752	114032867.981482	15	429.0465	1.03454e-04	7.59219e-04
2024/05/19	20:14:44	ok	ok	428.8400	59.885	0.060272	22.90	72.010	14.684	113358296.626334	11	429.2121	9.57371e-05	5.49312e-04
2024/05/19	20:19:44	ok	ok	428.8080	59.879	0.060272	22.85	71.978	14.630	113484974.724598	11	429.1114	1.00432e-04	5.59213e-04
2024/05/19	20:24:44	--	ok	428.7620	59.866	0.060272	22.76	72.020	14.567	114380576.316611	11	429.0494	1.01235e-04	5.62448e-04
2024/05/19	20:24:51	ok	ok	429.0460	59.936	0.060284	22.75	72.045	14.561	115074322.630620	15	429.1794	1.04641e-04	7.54726e-04
2024/05/19	20:29:50	ok	ok	428.9880	59.924	0.060284	22.66	71.987	14.479	114839059.255127	12	429.2937	9.87547e-05	5.30505e-04
2024/05/19	20:34:50	ok	ok	428.9480	59.913	0.060284	22.60	72.004	14.436	113727263.114057	13	429.0510	1.08715e-04	7.77483e-04
2024/05/19	20:39:50	ok	ok	428.8960	59.899	0.060284	22.50	72.032	14.357	112791705.728760	13	429.2053	9.81505e-05	5.11144e-04
2024/05/19	20:44:50	ok	ok	428.8620	59.889	0.060284	22.43	72.074	14.309	112878887.024397	10	429.1634	1.00527e-04	5.53795e-04
2024/05/19	20:49:50	ok	ok	428.8200	59.877	0.060284	22.34	72.024	14.218	113726368.991562	12	429.1543	9.65098e-05	5.37670e-04
2024/05/19	20:54:50	--	ok	428.7820	59.865	0.060284	22.29	72.064	14.191	112052896.037886	11	429.0389	1.02464e-04	5.40342e-04
2024/05/19	20:54:57	ok	ok	429.0420	59.932	0.060296	22.29	72.042	14.187	113015268.917904	14	429.1541	1.08877e-04	7.88727e-04
2024/05/19	20:59:56	ok	ok	428.9740	59.918	0.060296	22.19	72.061	14.110	113735938.510686	12	429.3276	9.70136e-05	5.13235e-04
2024/05/19	21:04:56	ok	ok	428.9360	59.910	0.060296	22.12	72.036	14.047	109701216.421700	11	429.2518	9.99434e-05	5.32324e-04
2024/05/19	21:09:56	ok	ok	428.8900	59.898	0.060296	22.04	72.027	13.976	111977134.280500	12	429.2526	9.64371e-05	5.19245e-04
2024/05/19	21:14:56	ok	ok	428.8500	59.887	0.060296	21.96	72.070	13.927	111494363.743340	12	429.1214	1.02716e-04	5.19119e-04
2024/05/19	21:19:56	ok	ok	428.8060	59.878	0.060296	21.87	72.038	13.841	111010930.506499	12	429.1558	9.69161e-05	5.28821e-04
2024/05/19	21:24:56	--	ok	428.7660	59.865	0.060296	21.80	72.061	13.790	112347145.650868	11	429.1061	9.93582e-05	5.31940e-04
2024/05/19	21:25:02	ok	ok	429.0040	59.935	0.060308	21.81	72.055	13.800	105776982.545392	11	429.3615	1.00575e-04	5.19286e-04
2024/05/19	21:30:02	ok	ok	428.9460	59.921	0.060308	21.72	72.065	13.734	102779999.886179	11	429.3038	9.99292e-05	5.31475e-04
2024/05/19	21:35:02	ok	ok	428.9040	59.908	0.060308	21.65	72.050	13.676	106337372.546497	12	429.2767	9.70204e-05	5.27584e-04
2024/05/19	21:40:02	ok	ok	428.8620	59.899	0.060308	21.57	72.020	13.601	104120577.932533	11	429.2158	1.00152e-04	5.24674e-04
2024/05/19	21:45:02	ok	ok	428.8260	59.889	0.060308	21.48	72.070	13.544	103085611.389712	11	429.1140	1.02440e-04	5.38061e-04
2024/05/19	21:50:02	--	ok	428.7860	59.878	0.060308	21.41	72.045	13.485	102188394.973294	12	429.0790	1.02877e-04	5.20250e-04
2024/05/19	21:50:09	ok	ok	429.0280	59.941	0.06032	21.42	72.059	13.498	99103159.589602	12	429.3948	9.83572e-05	5.07953e-04
2024/05/19	21:55:08	ok	ok	428.9820	59.928	0.06032	21.33	72.045	13.418	96891519.340967	11	429.3103	1.01153e-04	5.11872e-04
2024/05/19	22:00:08	ok	ok	428.9360	59.920	0.06032	21.24	72.036	13.353	95721155.635637	12	429.3191	9.68000e-05	5.12654e-04
2024/05/19	22:05:08	ok	ok	428.8960	59.906	0.06032	21.17	71.991	13.288	94359877.947315	12	429.1948	1.03017e-04	4.90542e-04
2024/05/19	22:10:08	ok	ok	428.8680	59.900	0.06032	21.09	71.963	13.218	96445782.879073	12	429.2399	9.71870e-05	4.94865e-04
2024/05/19	22:15:08	ok	ok	428.8300	59.890	0.06032	21.04	72.023	13.194	96755379.169552	12	429.1957	9.75058e-05	5.05875e-04
2024/05/19	22:20:08	--	ok	428.7860	59.878	0.06032	20.96	71.992	13.125	94124293.685307	12	429.1574	9.74329e-05	5.24245e-04
2024/05/19	22:20:15	ok	ok	429.0380	59.944	0.060331	20.94	71.940	13.104	99754046.889345	12	429.4040	9.78786e-05	5.15494e-04
2024/05/19	22:25:14	ok	ok	428.9860	59.926	0.060331	20.89	71.977	13.068	102743223.516658	11	429.3113	1.01809e-04	5.16277e-04
2024/05/19	22:30:14	ok	ok	428.9480	59.922	0.060331	20.80	71.969	13.004	105211457.603004	12	429.2310	1.03583e-04	5.13814e-04
2024/05/19	22:35:14	ok	ok	428.9100	59.907	0.060331	20.76	71.978	12.973	102598387.485881	10	429.3088	9.78384e-05	5.01185e-04
2024/05/19	22:40:14	ok	ok	428.8740	59.903	0.060331	20.67	71.969	12.907	103116989.982028	11	429.2108	1.01185e-04	5.13242e-04
2024/05/19	22:45:14	ok	ok	428.8380	59.892	0.060331	20.58	71.928	12.826	104375099.633928	11	429.1760	1.01758e-04	5.10031e-04
2024/05/19	22:50:14	ok	ok	428.8040	59.884	0.060331	20.50	71.913	12.769	102627087.638293	13	429.1322	9.95117e-05	4.89932e-04
2024/05/19	22:55:14	--	ok	428.7640	59.872	0.060331	20.44	71.928	12.728	104215534.697049	11	429.0950	1.01655e-04	5.11447e-04
2024/05/19	22:55:21	ok	ok	429.0300	59.940	0.060343	20.44	71.917	12.726	101150880.857716	11	429.3585	1.02106e-04	5.20347e-04
2024/05/19	23:00:20	ok	ok	428.9940	59.929	0.060343	20.37	71.894	12.671	102168626.125983	11	429.3207	1.01026e-04	5.08067e-04
2024/05/19	23:05:20	ok	ok	428.9600	59.918	0.060343	20.29	71.904	12.610	104329485.407951	11	429.2831	1.01579e-04	4.94431e-04
2024/05/19	23:10:20	ok	ok	428.9220	59.909	0.060343	20.23	71.873	12.563	107032624.667759	11	429.2365	1.01979e-04	5.06927e-04
2024/05/19	23:15:20	ok	ok	428.8880	59.901	0.060343	20.15	71.878	12.501	105656597.087658	12	429.2434	9.80918e-05	5.02702e-04
2024/05/19	23:20:20	ok	ok	428.8600	59.891	0.060343	20.05	71.841	12.423	106094646.664648	12	429.1154	1.04940e-04	5.18133e-04
2024/05/19	23:25:20	ok	ok	428.8180	59.881	0.060343	20.01	71.873	12.400	106379707.178227	12	429.0996	1.03745e-04	5.05810e-04
2024/05/19	23:30:20	--	ok	428.7940	59.873	0.060343	19.93	71.868	12.345	103599028.174920	12	429.0678	1.03351e-04	4.90694e-04
2024/05/19	23:30:27	ok	ok	429.0280	59.935	0.060354	19.93	71.830	12.338	98200960.027906	12	429.3722	9.89548e-05	5.02562e-04
2024/05/19	23:35:26	ok	ok	428.9820	59.924	0.060354	19.86	71.894	12.299	104003432.929906	14	429.1386	1.09398e-04	5.44913e-04
2024/05/19	23:40:26	ok	ok	428.9480	59.914	0.060354	19.79	71.853	12.240	106640108.952088	12	429.2865	9.89070e-05	5.02031e-04
2024/05/19	23:45:26	ok	ok	428.9180	59.904	0.060354	19.72	71.791	12.180	105984802.249756	13	429.2159	1.00327e-04	4.94682e-04
2024/05/19	23:50:26	ok	ok	428.8840	59.895	0.060354	19.62	71.823	12.115	103914799.761855	12	429.2007	1.00357e-04	5.03258e-04
2024/05/19	23:55:26	ok	ok	428.8560	59.889	0.060354	19.57	71.821	12.075	107158561.903547	12	429.1903	9.88027e-05	5.06821e-04
2024/05/20	00:00:26	ok	ok	428.8180	59.880	0.060354	19.54	71.768	12.045	106290688.321219	11	429.1893	9.80895e-05	5.14400e-04
2024/05/20	00:05:26	--	ok	428.7940	59.872	0.060354	19.47	71.766	11.996	107636471.524969	13	429.1068	9.94576e-05	4.98054e-04
2024/05/20	00:05:32	ok	ok	428.9920	59.927	0.060364	19.45	71.743	11.981	99320073.759421	11	429.3306	1.02666e-04	5.34140e-04
2024/05/20	00:10:32	ok	ok	428.9660	59.919	0.060364	19.38	71.759	11.935	103824254.842132	12	429.3133	9.96547e-05	5.04826e-04
2024/05/20	00:15:32	ok	ok	428.9440	59.912	0.060364	19.31	71.707	11.876	104819009.835482	13	429.2364	1.00578e-04	5.17715e-04
2024/05/20	00:20:32	ok	ok	428.9120	59.904	0.060364	19.24	71.743	11.831	103985710.545519	15	429.1188	1.03629e-04	5.70741e-04
2024/05/20	00:25:32	ok	ok	428.8820	59.895	0.060364	19.17	71.681	11.773	104287477.371961	12	429.2257	9.86013e-05	5.13416e-04
2024/05/20	00:30:32	ok	ok	428.8520	59.887	0.060364	19.13	71.704	11.747	104981842.268709	11	429.2378	9.74048e-05	5.11904e-04
2024/05/20	00:35:32	ok	ok	428.8220	59.879	0.060364	19.09	71.676	11.713	106730566.489895	13	429.1272	1.00639e-04	5.16389e-04
2024/05/20	00:40:32	--	ok	428.7940	59.871	0.060364	18.99	71.676	11.645	104675058.153991	12	429.1386	9.88264e-05	5.08307e-04
2024/05/20	00:40:39	ok	ok	428.9900	59.934	0.060374	18.99	71.688	11.647	94360492.037903	15	429.1795	1.06180e-04	7.78228e-04
2024/05/20	00:45:38	ok	ok	428.9860	59.926	0.060374	18.93	71.656	11.604	104349540.166191	13	429.3176	9.97167e-05	5.10750e-04
2024/05/20	00:50:38	ok	ok	428.9480	59.915	0.060374	18.87	71.638	11.562	103760102.103816	12	429.3294	9.78346e-05	5.10554e-04
2024/05/20	00:55:38	ok	ok	428.9140	59.910	0.060374	18.80	71.644	11.514	103524215.221892	13	429.2405	1.00081e-04	5.22643e-04
2024/05/20	01:00:38	ok	ok	428.8920	59.900	0.060374	18.73	71.601	11.460	101973194.821127	12	429.2521	9.91150e-05	5.27759e-04
2024/05/20	01:05:38	ok	ok	428.8620	59.892	0.060374	18.68	71.611	11.424	102660853.820790	11	429.1938	1.02744e-04	5.25105e-04
2024/05/20	01:10:38	ok	ok	428.8380	59.887	0.060374	18.63	71.603	11.394	104126788.183750	12	429.1939	9.94783e-05	5.16951e-04
2024/05/20	01:15:38	ok	ok	428.8140	59.879	0.060374	18.55	71.566	11.329	107302780.864475	12	429.1118	1.03791e-04	5.35204e-04
2024/05/20	01:20:38	--	ok	428.7900	59.871	0.060374	18.50	71.579	11.302	103348567.160102	12	429.1743	9.79549e-05	5.31049e-04
2024/05/20	01:20:45	ok	ok	429.0000	59.936	0.060385	18.52	71.592	11.313	103339758.659572	14	429.1420	1.12141e-04	7.72356e-04
2024/05/20	01:25:44	ok	ok	429.0080	59.924	0.060385	18.46	71.543	11.268	104758884.770542	11	429.3005	1.02760e-04	5.70800e-04
2024/05/20	01:30:44	ok	ok	428.9740	59.919	0.060385	18.40	71.514	11.226	105930889.718667	14	429.1711	1.07223e-04	8.59860e-04
2024/05/20	01:35:44	ok	ok	428.9540	59.909	0.060385	18.33	71.482	11.175	106465829.236964	14	429.0572	1.11956e-04	7.67858e-04
2024/05/20	01:40:44	ok	ok	428.9360	59.904	0.060385	18.31	71.496	11.158	106512881.148315	15	429.0788	1.06122e-04	7.63055e-04
2024/05/20	01:45:44	ok	ok	428.9080	59.897	0.060385	18.26	71.447	11.122	106945760.597250	12	429.1074	1.04138e-04	8.27417e-04
2024/05/20	01:50:44	ok	ok	428.8840	59.893	0.060385	18.22	71.489	11.100	105973304.243352	11	429.0233	1.10100e-04	8.52355e-04
2024/05/20	01:55:44	ok	ok	428.8600	59.887	0.060385	18.19	71.446	11.076	107854319.244832	11	429.1825	1.02207e-04	5.38808e-04
2024/05/20	02:00:44	ok	ok	428.8400	59.882	0.060385	18.11	71.411	11.015	106247791.668838	12	429.2041	9.89111e-05	5.10208e-04
2024/05/20	02:05:44	ok	ok	428.8200	59.878	0.060385	18.08	71.424	10.998	105715458.701037	14	429.1174	1.01458e-04	5.16691e-04
2024/05/20	02:10:44	ok	ok	428.8100	59.870	0.060385	18.05	71.402	10.977	105419863.712090	12	429.0051	1.04519e-04	8.36932e-04
2024/05/20	02:15:44	--	ok	428.7840	59.868	0.060385	18.00	71.400	10.940	107138467.374219	12	429.1112	9.98701e-05	5.53376e-04
2024/05/20	02:15:51	ok	ok	428.9800	59.932	0.060396	18.01	71.374	10.945	96198930.305545	14	429.1250	1.13371e-04	7.66418e-04
2024/05/20	02:20:50	ok	ok	428.9820	59.924	0.060396	17.95	71.354	10.905	99205695.261496	14	429.1201	1.11249e-04	7.60765e-04
2024/05/20	02:25:50	ok	ok	428.9620	59.917	0.060396	17.92	71.328	10.882	101478153.515238	14	429.1691	1.07607e-04	8.50468e-04
2024/05/20	02:30:50	ok	ok	428.9400	59.911	0.060396	17.88	71.331	10.853	103453936.377723	11	429.1023	1.10272e-04	8.54028e-04
2024/05/20	02:35:50	ok	ok	429.1220	59.954	0.060396	18.39	70.134	11.001	101771684.932325	15	429.2782	1.06861e-04	7.46131e-04
2024/05/20	02:40:50	--	ok	429.3180	59.995	0.060396	18.94	69.372	11.242	102420865.291712	14	429.4383	1.10834e-04	7.69027e-04
2024/05/20	02:40:57	ok	ok	428.9620	59.906	0.060381	18.94	69.381	11.244	98899065.501739	14	429.1387	1.06742e-04	7.84060e-04
2024/05/20	02:45:56	ok	ok	429.1100	59.929	0.060381	19.27	69.244	11.439	96269302.195502	15	429.2558	1.06328e-04	7.51374e-04
2024/05/20	02:50:56	--	ok	429.2040	59.940	0.060381	19.53	69.181	11.602	96003315.679170	12	429.5422	9.88358e-05	5.13559e-04
2024/05/20	02:51:03	ok	ok	428.9580	59.883	0.06037	19.51	69.158	11.587	97020808.160795	15	429.1069	1.06871e-04	7.63584e-04
2024/05/20	02:56:02	ok	ok	429.0640	59.899	0.06037	19.72	69.148	11.732	95625292.362563	15	429.1901	1.06648e-04	7.63643e-04
2024/05/20	03:01:02	ok	ok	429.1280	59.913	0.06037	19.84	69.099	11.801	96153295.858014	11	429.4279	1.02489e-04	4.93405e-04
2024/05/20	03:06:02	ok	ok	429.1820	59.923	0.06037	19.96	69.102	11.890	95907743.573869	12	429.5039	9.89210e-05	5.01543e-04
2024/05/20	03:11:02	--	ok	429.2200	59.936	0.06037	20.08	69.062	11.963	96642393.951235	12	429.5358	9.93110e-05	4.99350e-04
2024/05/20	03:11:09	ok	ok	428.9620	59.873	0.060359	20.07	69.061	11.954	100083352.235791	15	429.1203	1.06739e-04	7.40123e-04
2024/05/20	03:16:08	ok	ok	429.0560	59.883	0.060359	20.15	69.026	12.005	92909257.064265	11	429.3481	1.02542e-04	4.98106e-04
2024/05/20	03:21:08	ok	ok	429.0840	59.898	0.060359	20.26	69.007	12.083	97649328.181999	12	429.4087	9.91717e-05	4.82818e-04
2024/05/20	03:26:08	ok	ok	429.1060	59.899	0.060359	20.32	69.007	12.122	99659408.180474	12	429.4598	9.76995e-05	4.74573e-04
2024/05/20	03:31:08	ok	ok	429.1440	59.907	0.060359	20.37	69.001	12.161	95468578.925461	12	429.3890	1.04327e-04	4.89216e-04
2024/05/20	03:36:08	ok	ok	429.1600	59.915	0.060359	20.42	68.980	12.188	95659274.218391	14	429.2115	1.13045e-04	7.63621e-04
2024/05/20	03:41:08	ok	ok	429.1940	59.923	0.060359	20.46	68.969	12.216	101376736.367242	15	429.2945	1.07085e-04	7.42101e-04
2024/05/20	03:46:08	--	ok	429.2200	59.927	0.060359	20.52	68.962	12.255	100423533.632778	12	429.5340	9.87009e-05	4.92737e-04
2024/05/20	03:46:15	ok	ok	428.9760	59.869	0.060348	20.53	68.925	12.258	97926693.162479	14	429.0445	1.13464e-04	7.57474e-04
2024/05/20	03:51:14	ok	ok	429.0040	59.871	0.060348	20.54	68.966	12.275	98103096.070708	13	429.1007	1.10611e-04	7.73176e-04
2024/05/20	03:56:14	ok	ok	429.0080	59.876	0.060348	20.59	68.997	12.313	101697627.517052	14	429.0943	1.11500e-04	7.59248e-04
2024/05/20	04:01:14	ok	ok	429.0220	59.878	0.060348	20.60	68.951	12.316	101576892.720070	11	429.3224	1.01199e-04	5.08723e-04
2024/05/20	04:06:14	ok	ok	429.0380	59.887	0.060348	20.60	68.960	12.317	108448506.737553	12	429.3747	9.80169e-05	4.77683e-04
2024/05/20	04:11:14	ok	ok	429.0540	59.892	0.060348	20.62	68.943	12.324	107637935.985350	14	429.1465	1.10585e-04	7.51702e-04
2024/05/20	04:16:14	ok	ok	429.0580	59.891	0.060348	20.64	68.980	12.350	108568435.041786	12	429.3082	1.03902e-04	4.94919e-04
2024/05/20	04:21:14	ok	ok	429.0760	59.894	0.060348	20.66	68.952	12.356	110254239.210483	11	429.3832	1.01039e-04	4.99456e-04
2024/05/20	04:26:14	ok	ok	429.0820	59.895	0.060348	20.67	68.937	12.363	109301727.677613	11	429.3808	1.01439e-04	4.94183e-04
2024/05/20	04:31:14	ok	ok	429.0860	59.896	0.060348	20.69	68.939	12.373	106553123.184579	12	429.2032	1.08890e-04	8.04175e-04
2024/05/20	04:36:14	ok	ok	429.0900	59.897	0.060348	20.70	68.914	12.380	107550465.369030	15	429.1868	1.07306e-04	7.64328e-04
2024/05/20	04:41:14	ok	ok	429.1080	59.901	0.060348	20.70	68.923	12.382	109329084.417105	12	429.4446	9.73017e-05	5.01422e-04
2024/05/20	04:46:14	ok	ok	429.0960	59.904	0.060348	20.69	68.920	12.370	109827350.162604	14	429.1706	1.11861e-04	7.65680e-04
2024/05/20	04:51:14	ok	ok	429.1040	59.904	0.060348	20.72	68.925	12.392	108577139.067777	15	429.2272	1.05456e-04	7.50535e-04
2024/05/20	04:56:14	ok	ok	429.1120	59.908	0.060348	20.72	68.869	12.382	108359616.411229	14	429.2122	1.05940e-04	5.08439e-04
2024/05/20	05:01:14	ok	ok	429.1200	59.903	0.060348	20.72	68.916	12.390	108994752.452592	14	429.2042	1.10404e-04	7.53240e-04
2024/05/20	05:06:14	ok	ok	429.1140	59.906	0.060348	20.70	68.893	12.376	106854432.482064	12	429.3854	1.02683e-04	4.90662e-04
2024/05/20	05:11:14	ok	ok	429.1200	59.908	0.060348	20.72	68.907	12.389	109485604.853881	11	429.4089	1.01625e-04	5.10988e-04
2024/05/20	05:16:14	ok	ok	429.1160	59.906	0.060348	20.72	68.896	12.387	107301357.678546	15	429.2340	1.05853e-04	7.72317e-04
2024/05/20	05:21:14	ok	ok	429.1200	59.912	0.060348	20.70	68.855	12.370	108813747.743031	12	429.4560	9.79552e-05	4.95881e-04
2024/05/20	05:26:14	ok	ok	429.1160	59.910	0.060348	20.70	68.815	12.362	107663644.999088	14	429.2105	1.10456e-04	7.52791e-04
2024/05/20	05:31:14	ok	ok	429.1140	59.904	0.060348	20.69	68.861	12.359	107525951.888961	12	429.3736	1.03053e-04	4.97509e-04
2024/05/20	05:36:14	ok	ok	429.1080	59.907	0.060348	20.69	68.832	12.354	108808750.908925	12	429.4398	9.77177e-05	4.88855e-04
2024/05/20	05:41:14	ok	ok	429.1180	59.910	0.060348	20.67	68.829	12.344	108547056.331948	14	429.1809	1.12066e-04	7.57265e-04
2024/05/20	05:46:14	ok	ok	429.1060	59.905	0.060348	20.66	68.856	12.339	107560038.311987	11	429.4072	1.01243e-04	5.09835e-04
2024/05/20	05:51:14	ok	ok	429.1160	59.910	0.060348	20.64	68.804	12.318	106447794.234732	12	429.4397	9.81753e-05	4.97135e-04
2024/05/20	05:56:14	ok	ok	429.1100	59.908	0.060348	20.66	68.827	12.334	107382816.132426	11	429.4031	1.01882e-04	5.04710e-04
2024/05/20	06:01:14	ok	ok	429.1100	59.905	0.060348	20.64	68.792	12.316	109510074.947523	11	429.4041	1.01551e-04	4.97329e-04
2024/05/20	06:06:14	ok	ok	429.1040	59.909	0.060348	20.66	68.788	12.327	108380963.194717	12	429.4419	9.79773e-05	5.01759e-04
2024/05/20	06:11:14	ok	ok	429.1060	59.907	0.060348	20.66	68.740	12.318	107693393.558874	12	429.4446	9.76549e-05	5.03676e-04
2024/05/20	06:16:14	ok	ok	429.1060	59.907	0.060348	20.66	68.728	12.316	107989465.801449	11	429.4043	1.01433e-04	5.05869e-04
2024/05/20	06:21:14	ok	ok	429.1060	59.910	0.060348	20.67	68.742	12.328	109186638.149915	11	429.4069	1.01255e-04	5.03323e-04
2024/05/20	06:26:14	ok	ok	429.1160	59.904	0.060348	20.67	68.685	12.318	106450263.679742	11	429.4121	1.01415e-04	5.14144e-04
2024/05/20	06:31:14	ok	ok	429.1060	59.912	0.060348	20.67	68.664	12.314	107287422.611549	11	429.4057	1.01716e-04	5.07096e-04
2024/05/20	06:36:14	ok	ok	429.1180	59.911	0.060348	20.67	68.664	12.314	109681652.618651	15	429.2189	1.06192e-04	7.67688e-04
2024/05/20	06:41:14	ok	ok	429.1040	59.909	0.060348	20.67	68.695	12.320	109783585.645779	12	429.4418	9.76453e-05	5.00462e-04
2024/05/20	06:46:14	ok	ok	429.1120	59.908	0.060348	20.70	68.631	12.329	108871440.555060	13	429.1898	1.10059e-04	5.21406e-04
2024/05/20	06:51:14	ok	ok	429.1200	59.909	0.060348	20.70	68.603	12.324	106867904.366610	11	429.4124	1.01662e-04	5.26114e-04
2024/05/20	06:56:14	ok	ok	429.1180	59.911	0.060348	20.69	68.550	12.303	107188613.752962	12	429.4489	9.81636e-05	4.89777e-04
2024/05/20	07:01:14	ok	ok	429.1160	59.911	0.060348	20.69	68.571	12.307	110890480.288012	13	429.1700	1.11161e-04	5.21129e-04
2024/05/20	07:06:14	ok	ok	429.1320	59.914	0.060348	20.74	68.525	12.339	107499022.882149	14	429.2412	1.05201e-04	5.14516e-04
2024/05/20	07:11:14	ok	ok	429.1200	59.907	0.060348	20.72	68.566	12.327	108264748.634880	13	429.2079	1.09435e-04	5.23045e-04
2024/05/20	07:16:14	ok	ok	429.1220	59.917	0.060348	20.69	68.559	12.305	108962746.757984	14	429.1942	1.07091e-04	5.43491e-04
2024/05/20	07:21:14	ok	ok	429.1280	59.914	0.060348	20.73	68.540	12.332	108225281.397717	12	429.4731	9.73820e-05	4.95878e-04
2024/05/20	07:26:14	ok	ok	429.1400	59.913	0.060348	20.73	68.453	12.317	107398178.816360	11	429.4368	1.01679e-04	5.02998e-04
2024/05/20	07:31:14	ok	ok	429.1440	59.912	0.060348	20.77	68.490	12.354	107238835.977130	11	429.4364	1.01341e-04	5.02968e-04
2024/05/20	07:36:14	ok	ok	429.1380	59.918	0.060348	20.76	68.449	12.337	108305505.236178	13	429.1838	1.11626e-04	5.11902e-04
2024/05/20	07:41:14	ok	ok	429.1440	59.920	0.060348	20.79	68.415	12.350	108369093.739205	11	429.4407	1.02062e-04	5.18913e-04
2024/05/20	07:46:14	ok	ok	429.1620	59.920	0.060348	20.80	68.351	12.350	106447977.977854	12	429.5074	9.70917e-05	4.98361e-04
2024/05/20	07:51:14	ok	ok	429.1680	59.928	0.060348	20.83	68.356	12.370	107879015.546983	13	429.2245	1.10842e-04	5.21035e-04
2024/05/20	07:56:14	ok	ok	429.1640	59.921	0.060348	20.86	68.305	12.382	107556384.784595	14	429.2604	1.05854e-04	5.20453e-04
2024/05/20	08:01:14	ok	ok	429.1900	59.925	0.060348	20.86	68.333	12.387	109979113.406800	12	429.2516	1.10383e-04	5.31272e-04
2024/05/20	08:06:14	ok	ok	429.1840	59.925	0.060348	20.89	68.310	12.402	107801859.680094	11	429.4930	1.01042e-04	5.11102e-04
2024/05/20	08:11:14	--	ok	429.2120	59.927	0.060348	20.91	68.296	12.421	108377997.476227	11	429.5040	1.01362e-04	4.99454e-04
2024/05/20	08:11:21	ok	ok	428.9680	59.872	0.060336	20.94	68.234	12.428	100356541.547359	14	428.9082	1.16193e-04	7.01474e-04
2024/05/20	08:16:20	ok	ok	428.9920	59.872	0.060336	20.94	68.252	12.432	104798951.635406	12	429.3316	9.78712e-05	4.95240e-04
2024/05/20	08:21:20	ok	ok	428.9940	59.881	0.060336	20.98	68.243	12.461	104000664.036765	11	429.3028	1.00544e-04	5.34415e-04
2024/05/20	08:26:20	ok	ok	429.0220	59.876	0.060336	21.00	68.234	12.471	109254618.891334	13	429.0894	1.09667e-04	4.97614e-04
2024/05/20	08:31:20	ok	ok	429.0360	59.882	0.060336	21.06	68.200	12.505	110749611.481647	12	429.1047	1.09132e-04	5.41248e-04
2024/05/20	08:36:20	ok	ok	429.0420	59.885	0.060336	21.10	68.179	12.534	110615000.385248	12	429.2913	1.02859e-04	5.14118e-04
2024/05/20	08:41:20	ok	ok	429.0560	59.888	0.060336	21.09	68.156	12.518	108904363.523288	12	429.3127	1.02529e-04	5.06775e-04
2024/05/20	08:46:20	ok	ok	429.0680	59.888	0.060336	21.14	68.147	12.558	108405334.494457	11	429.3598	1.01222e-04	5.21609e-04
2024/05/20	08:51:20	ok	ok	429.0800	59.892	0.060336	21.20	68.141	12.599	111005153.580156	13	429.1156	1.10973e-04	4.95167e-04
2024/05/20	08:56:20	ok	ok	429.1020	59.895	0.060336	21.23	68.037	12.600	111006815.410531	13	429.1685	1.09490e-04	4.95017e-04
2024/05/20	09:01:20	ok	ok	429.1300	59.902	0.060336	21.28	68.049	12.643	110747778.427631	14	429.0884	1.13489e-04	7.01478e-04
2024/05/20	09:06:20	ok	ok	429.1480	59.908	0.060336	21.36	68.045	12.695	108814728.754186	12	429.2053	1.09351e-04	5.51935e-04
2024/05/20	09:11:20	ok	ok	429.1800	59.913	0.060336	21.40	67.967	12.712	108096885.362230	12	429.5084	9.64485e-05	5.01218e-04
2024/05/20	09:16:20	ok	ok	429.1840	59.915	0.060336	21.44	67.927	12.736	109352545.757351	14	429.2571	1.10254e-04	7.61335e-04
2024/05/20	09:21:20	--	ok	429.2040	59.923	0.060336	21.48	67.916	12.763	108330738.866758	11	429.4903	1.00810e-04	5.49726e-04
2024/05/20	09:21:26	ok	ok	428.9920	59.872	0.060326	21.50	67.927	12.777	104092788.224300	14	429.0754	1.10575e-04	7.80808e-04
2024/05/20	09:26:26	ok	ok	429.0200	59.877	0.060326	21.52	67.913	12.794	109168763.993040	14	429.1018	1.10060e-04	7.65862e-04
2024/05/20	09:31:26	ok	ok	429.0540	59.881	0.060326	21.61	67.863	12.850	109900922.002959	14	429.1362	1.10184e-04	7.68320e-04
2024/05/20	09:36:26	ok	ok	429.0700	59.884	0.060326	21.64	67.907	12.880	108636350.447152	14	429.1351	1.10639e-04	7.84719e-04
2024/05/20	09:41:26	ok	ok	429.0980	59.892	0.060326	21.70	67.900	12.920	103796862.480345	13	429.1925	1.09149e-04	7.98005e-04
2024/05/20	09:46:26	ok	ok	429.0980	59.893	0.060326	21.71	67.863	12.923	105488267.262780	14	429.1526	1.11334e-04	7.84726e-04
2024/05/20	09:51:26	ok	ok	429.1180	59.898	0.060326	21.81	67.845	12.994	102487268.710080	13	429.2158	1.08702e-04	7.99500e-04
2024/05/20	09:56:26	ok	ok	429.1300	59.902	0.060326	21.87	67.848	13.036	102147265.233786	13	429.2261	1.08891e-04	7.98888e-04
2024/05/20	10:01:26	ok	ok	429.1500	59.907	0.060326	21.94	67.811	13.083	100748899.164774	14	429.2459	1.08612e-04	7.64850e-04
2024/05/20	10:06:26	ok	ok	429.1560	59.908	0.060326	21.98	67.811	13.114	102978164.941464	15	429.2714	1.05074e-04	7.64967e-04
2024/05/20	10:11:26	ok	ok	429.1820	59.919	0.060326	22.04	67.784	13.153	106913378.061982	13	429.2753	1.08894e-04	8.08447e-04
2024/05/20	10:16:26	--	ok	429.2100	59.922	0.060326	22.11	67.799	13.210	111474457.266387	14	429.2733	1.09962e-04	7.81853e-04
2024/05/20	10:16:33	ok	ok	428.9840	59.873	0.060314	22.15	67.738	13.231	109938165.379689	15	429.1210	1.05457e-04	7.71733e-04
2024/05/20	10:21:32	ok	ok	429.0360	59.874	0.060314	22.18	67.733	13.250	110861762.693389	13	429.0859	1.10038e-04	8.18711e-04
2024/05/20	10:26:32	ok	ok	429.0720	59.894	0.060314	22.29	67.776	13.347	112672083.841716	12	429.1600	1.07973e-04	8.33484e-04
2024/05/20	10:31:32	ok	ok	429.1020	59.893	0.060314	22.35	67.710	13.377	109397771.769770	14	429.2104	1.08009e-04	7.71630e-04
2024/05/20	10:36:32	ok	ok	428.8940	59.842	0.060314	21.77	68.960	13.175	109411737.133188	13	428.9880	1.08865e-04	8.08213e-04
2024/05/20	10:41:32	--	ok	428.7340	59.812	0.060314	21.31	69.470	12.929	109146079.495944	15	428.8415	1.05609e-04	7.67778e-04
2024/05/20	10:41:39	ok	ok	429.0100	59.879	0.060327	21.33	69.473	12.939	105642387.308755	14	428.9672	1.13782e-04	7.14164e-04
2024/05/20	10:46:38	ok	ok	428.8900	59.860	0.060327	21.09	69.587	12.781	110791105.886491	14	428.9555	1.10671e-04	7.70430e-04
2024/05/20	10:51:38	ok	ok	428.8140	59.848	0.060327	20.91	69.670	12.670	110044581.233867	11	429.1100	1.00715e-04	5.13610e-04
2024/05/20	10:56:38	--	ok	428.7500	59.837	0.060327	20.77	69.647	12.562	110824713.513739	12	429.0879	9.69470e-05	5.23200e-04
2024/05/20	10:56:45	ok	ok	429.0080	59.909	0.06034	20.77	69.657	12.564	102203358.892044	13	429.0980	1.11082e-04	5.07732e-04
2024/05/20	11:01:44	ok	ok	428.9620	59.894	0.06034	20.67	69.638	12.489	101689235.875222	13	429.0108	1.11686e-04	5.21437e-04
2024/05/20	11:06:44	ok	ok	428.9220	59.884	0.06034	20.62	69.653	12.451	101856857.496695	13	428.9959	1.10452e-04	4.94668e-04
2024/05/20	11:11:44	ok	ok	428.8900	59.878	0.06034	20.56	69.642	12.407	102076507.545100	11	429.2103	1.00688e-04	5.11304e-04
2024/05/20	11:16:44	ok	ok	428.8580	59.872	0.06034	20.52	69.603	12.369	101517743.051211	11	429.1876	1.01040e-04	5.08580e-04
2024/05/20	11:21:44	ok	ok	428.8440	59.868	0.06034	20.47	69.575	12.333	99361046.045968	11	429.1657	1.00723e-04	5.24252e-04
2024/05/20	11:26:44	ok	ok	428.8240	59.862	0.06034	20.50	69.592	12.357	101036082.150615	11	429.1560	1.00710e-04	5.02742e-04
2024/05/20	11:31:44	ok	ok	428.8080	59.860	0.06034	20.53	69.548	12.368	101533369.096112	11	429.1496	1.00707e-04	5.20740e-04
2024/05/20	11:36:44	ok	ok	428.8140	59.857	0.06034	20.53	69.548	12.368	101986278.613561	12	429.0864	1.03383e-04	5.06223e-04
2024/05/20	11:41:44	ok	ok	428.8020	59.858	0.06034	20.54	69.511	12.372	100382788.172916	11	429.1140	1.01937e-04	5.27849e-04
2024/05/20	11:46:44	ok	ok	428.8080	59.857	0.06034	20.58	69.566	12.404	101371089.117501	11	429.1459	1.00942e-04	5.17138e-04
2024/05/20	11:51:44	ok	ok	428.8080	59.856	0.06034	20.63	69.511	12.435	102250900.952532	14	428.9245	1.10162e-04	7.54148e-04
2024/05/20	11:56:44	ok	ok	428.8160	59.859	0.06034	20.67	69.482	12.461	101488049.544095	11	429.1572	1.00023e-04	5.03459e-04
2024/05/20	12:01:44	ok	ok	428.8300	59.861	0.06034	20.73	69.482	12.502	103273353.232381	11	429.1591	1.01138e-04	5.17081e-04
2024/05/20	12:06:44	ok	ok	428.8320	59.865	0.06034	20.76	69.479	12.522	99838198.832469	14	428.9212	1.12321e-04	7.62382e-04
2024/05/20	12:11:44	ok	ok	428.8560	59.867	0.06034	20.82	69.413	12.551	104046752.632686	11	429.1850	1.00555e-04	5.29829e-04
2024/05/20	12:16:44	ok	ok	428.8620	59.868	0.06034	20.90	69.441	12.619	104560660.215954	11	429.1894	1.01043e-04	5.12018e-04
2024/05/20	12:21:44	ok	ok	428.8820	59.872	0.06034	20.96	69.442	12.660	103922159.290882	14	428.9717	1.11767e-04	7.77995e-04
2024/05/20	12:26:44	ok	ok	428.8980	59.871	0.06034	21.04	69.432	12.719	104964480.160947	14	428.8732	1.14648e-04	7.02831e-04
2024/05/20	12:31:44	ok	ok	428.9160	59.879	0.06034	21.10	69.415	12.762	106316874.783870	15	429.0489	1.05712e-04	7.63616e-04
2024/05/20	12:36:44	ok	ok	428.9340	59.883	0.06034	21.17	69.429	12.816	104794747.587863	14	429.0206	1.11945e-04	7.62963e-04
2024/05/20	12:41:44	ok	ok	428.9580	59.893	0.06034	21.24	69.415	12.867	103529314.041008	14	429.0334	1.12173e-04	7.52845e-04
2024/05/20	12:46:44	ok	ok	428.9800	59.898	0.06034	21.33	69.442	12.934	102343619.750382	11	429.3077	1.00413e-04	5.11485e-04
2024/05/20	12:51:44	ok	ok	428.9980	59.900	0.06034	21.38	69.436	12.974	105468898.742123	14	429.1065	1.10619e-04	7.49859e-04
2024/05/20	12:56:44	ok	ok	429.0220	59.906	0.06034	21.44	69.447	13.021	104705030.679329	14	429.1114	1.11589e-04	7.62174e-04
2024/05/20	13:01:44	ok	ok	429.0420	59.913	0.06034	21.54	69.419	13.090	101861824.033761	14	429.1369	1.10870e-04	7.76483e-04
2024/05/20	13:06:44	ok	ok	429.0640	59.912	0.06034	21.61	69.464	13.153	103980017.939479	14	429.1602	1.11015e-04	7.68643e-04
2024/05/20	13:11:44	ok	ok	429.0900	59.919	0.06034	21.72	69.477	13.241	102784828.880572	14	429.1768	1.10619e-04	7.81624e-04
2024/05/20	13:16:44	ok	ok	429.1120	59.926	0.06034	21.78	69.488	13.286	105230676.871102	14	429.2159	1.10227e-04	7.72575e-04
2024/05/20	13:21:44	ok	ok	429.1320	59.931	0.06034	21.85	69.477	13.339	103130295.014283	14	429.2294	1.10424e-04	7.75089e-04
2024/05/20	13:26:44	ok	ok	429.1560	59.937	0.06034	21.92	69.500	13.397	102757037.036621	15	429.2946	1.05436e-04	7.74405e-04
2024/05/20	13:31:44	ok	ok	429.1780	59.941	0.06034	22.01	69.479	13.459	104919480.457884	14	429.2745	1.10198e-04	7.81750e-04
2024/05/20	13:36:44	ok	ok	429.1980	59.947	0.06034	22.08	69.523	13.524	104229258.606012	13	429.2787	1.10414e-04	7.99111e-04
2024/05/20	13:41:44	--	ok	429.2160	59.954	0.06034	22.15	69.557	13.586	105424973.856152	14	429.3303	1.09593e-04	7.85958e-04
2024/05/20	13:41:50	ok	ok	429.0060	59.892	0.06033	22.15	69.587	13.592	107892662.894431	13	429.0875	1.09564e-04	8.02751e-04
2024/05/20	13:46:50	ok	ok	429.0340	59.902	0.06033	22.26	69.570	13.677	107139195.998414	15	429.1522	1.05720e-04	7.79163e-04
2024/05/20	13:51:50	ok	ok	429.0660	59.907	0.06033	22.31	69.610	13.718	113152130.742869	15	429.1846	1.04727e-04	7.71210e-04
2024/05/20	13:56:50	ok	ok	429.0820	59.910	0.06033	22.39	69.638	13.791	114537942.012152	14	429.1954	1.05074e-04	7.66958e-04
2024/05/20	14:01:50	ok	ok	429.0980	59.917	0.06033	22.43	69.657	13.829	116302128.564647	13	429.2051	1.08232e-04	8.00180e-04
2024/05/20	14:06:50	ok	ok	429.1200	59.922	0.06033	22.49	69.630	13.868	113236201.719150	13	429.2174	1.08497e-04	8.09411e-04
2024/05/20	14:11:50	ok	ok	429.1340	59.924	0.06033	22.56	69.671	13.932	117327124.753438	13	429.2294	1.08287e-04	7.89009e-04
2024/05/20	14:16:50	ok	ok	429.1520	59.928	0.06033	22.63	69.738	14.005	115961901.399837	13	429.2543	1.08240e-04	7.87358e-04
2024/05/20	14:21:50	ok	ok	429.1620	59.932	0.06033	22.69	69.758	14.054	115153759.135587	13	429.2603	1.08417e-04	7.94489e-04
2024/05/20	14:26:50	ok	ok	429.1780	59.940	0.06033	22.73	69.789	14.094	118117839.406788	13	429.2505	1.09626e-04	8.10608e-04
2024/05/20	14:31:50	ok	ok	429.1920	59.935	0.06033	22.78	69.836	14.138	117068946.166661	13	429.2612	1.09502e-04	7.90742e-04
2024/05/20	14:36:50	ok	ok	429.2000	59.941	0.06033	22.83	69.836	14.184	117094884.367277	14	429.3300	1.03768e-04	7.68955e-04
2024/05/20	14:41:50	--	ok	429.2100	59.944	0.06033	22.89	69.880	14.238	114716436.046147	13	429.3347	1.04149e-04	8.10199e-04
2024/05/20	14:41:57	ok	ok	428.9620	59.884	0.060319	22.89	69.899	14.242	110303879.815884	13	429.0673	1.08986e-04	8.00866e-04
2024/05/20	14:46:56	ok	ok	428.9920	59.894	0.060319	22.93	69.918	14.281	109659089.881478	13	429.1259	1.03325e-04	8.13700e-04
2024/05/20	14:51:56	ok	ok	429.0020	59.891	0.060319	22.99	69.950	14.333	117888632.561802	13	429.0749	1.09189e-04	8.04707e-04
2024/05/20	14:56:56	ok	ok	429.0080	59.894	0.060319	23.00	70.010	14.357	120610576.482049	14	429.1409	1.02862e-04	7.86386e-04
2024/05/20	15:01:56	ok	ok	429.0200	59.895	0.060319	23.06	70.022	14.405	122124546.304698	14	429.1442	1.03341e-04	7.68035e-04
2024/05/20	15:06:56	ok	ok	429.0260	59.899	0.060319	23.07	70.056	14.427	120991271.459382	13	429.1141	1.07693e-04	7.83799e-04
2024/05/20	15:11:56	ok	ok	429.0320	59.900	0.060319	23.14	70.100	14.494	120489956.510632	13	429.1167	1.07800e-04	7.92158e-04
2024/05/20	15:16:56	ok	ok	429.0320	59.900	0.060319	23.14	70.120	14.498	121128284.854882	13	429.1478	1.06148e-04	8.06851e-04
2024/05/20	15:21:56	ok	ok	429.0300	59.903	0.060319	23.14	70.159	14.506	123630680.275479	13	429.1389	1.06753e-04	8.01985e-04
2024/05/20	15:26:56	ok	ok	429.0400	59.901	0.060319	23.20	70.179	14.557	124678632.162996	14	429.1630	1.02840e-04	7.87591e-04
2024/05/20	15:31:56	ok	ok	429.0320	59.899	0.060319	23.23	70.198	14.585	122717009.507614	15	429.1606	1.02855e-04	7.57875e-04
2024/05/20	15:36:56	ok	ok	429.0400	59.902	0.060319	23.24	70.219	14.601	123576202.872679	14	429.1627	1.02955e-04	7.89633e-04
2024/05/20	15:41:56	ok	ok	429.0360	59.905	0.060319	23.26	70.224	14.613	122597853.151723	14	429.1630	1.02834e-04	7.88010e-04
2024/05/20	15:46:56	ok	ok	429.0360	59.902	0.060319	23.29	70.266	14.646	122977118.701252	13	429.1328	1.06892e-04	8.03892e-04
2024/05/20	15:51:56	ok	ok	429.0360	59.902	0.060319	23.31	70.292	14.674	125049208.306412	14	429.1527	1.03144e-04	7.87990e-04
2024/05/20	15:56:56	ok	ok	429.0320	59.902	0.060319	23.34	70.320	14.704	122547896.928371	14	429.1629	1.03106e-04	7.90016e-04
2024/05/20	16:01:56	ok	ok	429.0280	59.905	0.060319	23.38	70.358	14.748	123215692.538318	14	429.1666	1.02425e-04	7.85134e-04
2024/05/20	16:06:56	ok	ok	429.0240	59.902	0.060319	23.36	70.362	14.724	121300237.580398	14	429.1569	1.02770e-04	7.87412e-04
2024/05/20	16:11:56	ok	ok	429.0200	59.898	0.060319	23.40	70.417	14.772	123924430.078502	14	429.1325	1.03495e-04	7.75603e-04
2024/05/20	16:16:56	ok	ok	429.0120	59.902	0.060319	23.40	70.417	14.772	122800371.257285	13	429.1080	1.07817e-04	8.01027e-04
2024/05/20	16:21:56	ok	ok	429.0140	59.901	0.060319	23.44	70.448	14.814	125409257.965338	14	429.1368	1.03212e-04	7.80049e-04
2024/05/20	16:26:56	ok	ok	429.0040	59.898	0.060319	23.43	70.475	14.808	121272334.081043	14	429.1257	1.03128e-04	7.88769e-04
2024/05/20	16:31:56	ok	ok	429.0020	59.896	0.060319	23.43	70.475	14.808	123020587.298813	14	429.1346	1.02740e-04	7.90059e-04
2024/05/20	16:36:56	ok	ok	428.9920	59.894	0.060319	23.43	70.486	14.811	124062790.858657	13	429.0662	1.08574e-04	7.96576e-04
2024/05/20	16:41:56	ok	ok	428.9880	59.895	0.060319	23.45	70.491	14.834	123799420.163865	13	429.0862	1.06833e-04	8.07116e-04
2024/05/20	16:46:56	ok	ok	428.9800	59.894	0.060319	23.45	70.550	14.847	122279484.544728	14	429.0997	1.03214e-04	7.89169e-04
2024/05/20	16:51:56	ok	ok	428.9720	59.889	0.060319	23.45	70.590	14.855	124652580.483409	14	429.1099	1.02576e-04	7.80850e-04
2024/05/20	16:56:56	ok	ok	428.9580	59.888	0.060319	23.45	70.619	14.861	124409856.968899	13	429.0451	1.08010e-04	7.91513e-04
2024/05/20	17:01:56	ok	ok	428.9460	59.885	0.060319	23.45	70.637	14.865	121266547.475521	14	429.0083	1.09018e-04	7.73804e-04
2024/05/20	17:06:56	ok	ok	428.9340	59.883	0.060319	23.41	70.658	14.833	121457943.163271	14	429.0588	1.03304e-04	7.79929e-04
2024/05/20	17:11:56	ok	ok	428.9240	59.882	0.060319	23.43	70.690	14.854	121884058.306941	14	429.0409	1.03609e-04	7.80531e-04
2024/05/20	17:16:56	ok	ok	428.9100	59.874	0.060319	23.44	70.713	14.870	122062998.281227	14	429.0571	1.02010e-04	7.88618e-04
2024/05/20	17:21:56	ok	ok	428.8900	59.873	0.060319	23.40	70.695	14.830	121118341.582943	13	428.9861	1.07792e-04	7.92045e-04
2024/05/20	17:26:56	ok	ok	428.8740	59.866	0.060319	23.37	70.738	14.816	124197007.493281	14	428.9990	1.03476e-04	7.88763e-04
2024/05/20	17:31:56	ok	ok	428.8580	59.864	0.060319	23.37	70.777	14.825	121693759.654590	14	428.9859	1.03516e-04	7.83394e-04
2024/05/20	17:36:56	ok	ok	428.8400	59.860	0.060319	23.34	70.800	14.805	120155651.808519	14	428.9757	1.03414e-04	7.86056e-04
2024/05/20	17:41:56	ok	ok	428.8240	59.857	0.060319	23.34	70.820	14.809	120448097.260638	14	428.9325	1.04195e-04	7.75511e-04
2024/05/20	17:46:56	ok	ok	428.8020	59.852	0.060319	23.31	70.874	14.795	121792423.416312	13	428.9077	1.07628e-04	8.03788e-04
2024/05/20	17:51:56	--	ok	428.7920	59.848	0.060319	23.27	70.884	14.764	121107118.361566	13	428.8978	1.06961e-04	7.92329e-04
2024/05/20	17:52:03	ok	ok	429.0100	59.906	0.06033	23.29	70.866	14.771	123500523.227098	15	429.1443	1.03531e-04	7.60358e-04
2024/05/20	17:57:02	ok	ok	428.9700	59.898	0.06033	23.26	70.910	14.755	119840238.135094	14	429.0952	1.03661e-04	7.92585e-04
2024/05/20	18:02:02	ok	ok	428.9480	59.896	0.06033	23.21	70.961	14.730	122219621.511753	13	429.0471	1.08302e-04	8.10383e-04
2024/05/20	18:07:02	ok	ok	428.9280	59.890	0.06033	23.17	70.961	14.696	120316411.086750	14	429.0715	1.02703e-04	7.92803e-04
2024/05/20	18:12:02	ok	ok	428.9040	59.884	0.06033	23.14	70.983	14.677	119837928.329807	14	429.0547	1.02575e-04	7.79287e-04
2024/05/20	18:17:02	ok	ok	428.8800	59.878	0.06033	23.10	70.956	14.635	119931140.878208	14	429.0115	1.03573e-04	7.77021e-04
2024/05/20	18:22:02	ok	ok	428.8520	59.870	0.06033	23.06	70.994	14.605	121323910.046110	14	428.9934	1.03097e-04	7.85605e-04
2024/05/20	18:27:02	ok	ok	428.8340	59.863	0.06033	23.04	71.052	14.606	122165573.511570	14	428.9824	1.02954e-04	7.83931e-04
2024/05/20	18:32:02	ok	ok	428.8060	59.860	0.06033	23.00	71.034	14.567	119579953.182552	14	428.9362	1.03505e-04	7.89992e-04
2024/05/20	18:37:02	--	ok	428.7820	59.854	0.06033	22.94	71.049	14.523	120090864.465869	14	428.9384	1.02736e-04	7.90369e-04
2024/05/20	18:37:09	ok	ok	429.0320	59.914	0.060341	22.94	71.058	14.525	120643437.442867	15	429.1598	1.04108e-04	7.65341e-04
2024/05/20	18:42:08	ok	ok	429.0080	59.908	0.060341	22.93	71.107	14.524	119691439.930554	12	429.1035	1.07501e-04	8.33987e-04
2024/05/20	18:47:08	ok	ok	428.9780	59.899	0.060341	22.86	71.070	14.457	120940495.653628	14	429.0987	1.03373e-04	7.89507e-04
2024/05/20	18:52:08	ok	ok	428.9440	59.894	0.060341	22.82	71.121	14.432	118525884.314663	14	429.0800	1.02905e-04	7.82811e-04
2024/05/20	18:57:08	ok	ok	428.9140	59.887	0.060341	22.75	71.164	14.383	118156206.975312	15	429.0403	1.03000e-04	7.63159e-04
2024/05/20	19:02:08	ok	ok	428.8920	59.877	0.060341	22.70	71.164	14.348	118138550.738768	14	429.0096	1.03955e-04	7.69426e-04
2024/05/20	19:07:08	ok	ok	428.8620	59.871	0.060341	22.66	71.194	14.319	120909746.679753	13	428.9518	1.08205e-04	7.93491e-04
2024/05/20	19:12:08	ok	ok	428.8320	59.864	0.060341	22.59	71.168	14.257	121239006.268691	13	428.9286	1.07696e-04	8.01387e-04
2024/05/20	19:17:08	ok	ok	428.8040	59.860	0.060341	22.56	71.200	14.237	118759565.301030	14	428.9356	1.03230e-04	7.71718e-04
2024/05/20	19:22:08	--	ok	428.7720	59.849	0.060341	22.49	71.196	14.180	119469106.454900	14	428.8840	1.04566e-04	7.78370e-04
2024/05/20	19:22:14	ok	ok	429.0320	59.916	0.060353	22.49	71.217	14.184	115905249.729240	13	429.1135	1.09378e-04	7.94289e-04
2024/05/20	19:27:14	ok	ok	428.9840	59.903	0.060353	22.47	71.263	14.180	121815894.422168	14	429.0972	1.04656e-04	7.68634e-04
2024/05/20	19:32:14	ok	ok	428.9640	59.897	0.060353	22.39	71.244	14.109	120427878.924665	13	429.0403	1.09063e-04	7.83746e-04
2024/05/20	19:37:14	ok	ok	428.9260	59.889	0.060353	22.34	71.290	14.073	120621482.974382	14	429.0546	1.03636e-04	7.77334e-04
2024/05/20	19:42:14	ok	ok	428.8980	59.880	0.060353	22.28	71.296	14.027	117634477.029616	13	428.9724	1.08647e-04	7.97504e-04
2024/05/20	19:47:14	ok	ok	428.8640	59.872	0.060353	22.21	71.301	13.972	120863496.722185	14	428.9759	1.04467e-04	7.85898e-04
2024/05/20	19:52:14	ok	ok	428.8300	59.868	0.060353	22.15	71.318	13.930	119602198.012036	13	428.8901	1.09980e-04	7.94060e-04
2024/05/20	19:57:14	ok	ok	428.8020	59.859	0.060353	22.08	71.322	13.873	117388856.068907	14	428.9122	1.04219e-04	7.77088e-04
2024/05/20	20:02:14	--	ok	428.7700	59.849	0.060353	22.02	71.290	13.820	122382195.143727	13	428.8496	1.09056e-04	7.91796e-04
2024/05/20	20:02:21	ok	ok	429.0120	59.914	0.060365	22.04	71.333	13.841	111613297.166228	14	429.1012	1.10237e-04	7.89035e-04
2024/05/20	20:07:20	ok	ok	428.9780	59.907	0.060365	21.96	71.336	13.785	116543142.991768	13	429.0491	1.09342e-04	7.81748e-04
2024/05/20	20:12:20	ok	ok	428.9440	59.895	0.060365	21.89	71.342	13.731	116260958.786769	13	429.0312	1.08401e-04	7.82521e-04
2024/05/20	20:17:20	ok	ok	428.9120	59.884	0.060365	21.81	71.351	13.665	113636033.072509	14	429.0106	1.08662e-04	7.45547e-04
2024/05/20	20:22:20	ok	ok	428.8760	59.874	0.060365	21.77	71.342	13.630	113985953.426514	13	428.9560	1.08863e-04	7.98600e-04
2024/05/20	20:27:20	ok	ok	428.8460	59.872	0.060365	21.71	71.379	13.593	113403771.317735	14	428.9166	1.10114e-04	7.75723e-04
2024/05/20	20:32:20	ok	ok	428.8180	59.862	0.060365	21.62	71.360	13.522	114865980.070114	13	428.9029	1.08578e-04	7.90782e-04
2024/05/20	20:37:20	--	ok	428.7800	59.853	0.060365	21.55	71.383	13.471	110945134.933845	14	428.8591	1.09561e-04	7.71337e-04
2024/05/20	20:37:26	ok	ok	429.0060	59.920	0.060376	21.57	71.368	13.478	99158401.339429	14	429.0975	1.11482e-04	7.68677e-04
2024/05/20	20:42:26	ok	ok	428.9760	59.906	0.060376	21.52	71.359	13.443	106286184.270822	14	429.0715	1.10017e-04	7.61367e-04
2024/05/20	20:47:26	ok	ok	428.9380	59.898	0.060376	21.44	71.397	13.386	106298223.676466	14	429.0280	1.10528e-04	7.73209e-04
2024/05/20	20:52:26	ok	ok	428.9080	59.890	0.060376	21.40	71.369	13.348	108328257.924744	14	428.9959	1.10346e-04	7.50616e-04
2024/05/20	20:57:26	ok	ok	428.8660	59.879	0.060376	21.30	71.397	13.277	105610155.182710	14	428.9664	1.10000e-04	7.53382e-04
2024/05/20	21:02:26	ok	ok	428.8420	59.873	0.060376	21.24	71.383	13.231	107471115.737362	14	428.9100	1.11360e-04	7.74261e-04
2024/05/20	21:07:26	ok	ok	428.8080	59.866	0.060376	21.18	71.360	13.182	106497659.099574	14	428.8870	1.10981e-04	7.62283e-04
2024/05/20	21:12:26	--	ok	428.7780	59.855	0.060376	21.13	71.350	13.138	104330578.647146	15	428.8964	1.05629e-04	7.60449e-04
2024/05/20	21:12:33	ok	ok	429.0080	59.924	0.060388	21.14	71.351	13.148	96916077.639136	14	429.1085	1.11542e-04	7.61079e-04
2024/05/20	21:17:32	ok	ok	428.9840	59.910	0.060388	21.04	71.359	13.072	102806281.023565	14	429.0515	1.12005e-04	7.58230e-04
2024/05/20	21:22:32	ok	ok	428.9480	59.902	0.060388	20.96	71.379	13.013	103004091.704257	15	429.0740	1.05457e-04	7.54728e-04
2024/05/20	21:27:32	ok	ok	428.9140	59.898	0.060388	20.93	71.365	12.989	99884953.545039	11	429.2244	1.00845e-04	5.10276e-04
2024/05/20	21:32:32	ok	ok	428.8840	59.888	0.060388	20.84	71.354	12.922	101857557.355218	14	428.9568	1.11508e-04	7.68032e-04
2024/05/20	21:37:32	ok	ok	428.8540	59.879	0.060388	20.79	71.360	12.882	103825737.878667	14	428.9350	1.11268e-04	7.38012e-04
2024/05/20	21:42:32	ok	ok	428.8200	59.872	0.060388	20.73	71.341	12.836	100841782.045778	14	428.8984	1.11056e-04	7.59059e-04
2024/05/20	21:47:32	--	ok	428.7880	59.860	0.060388	20.67	71.365	12.799	101365629.233325	14	428.8856	1.10659e-04	7.40404e-04
2024/05/20	21:47:39	ok	ok	428.9960	59.925	0.060399	20.67	71.365	12.799	100374153.959549	14	429.1193	1.11686e-04	7.70181e-04
2024/05/20	21:52:38	ok	ok	428.9920	59.917	0.060399	20.60	71.351	12.745	100167402.310930	12	429.3367	9.79892e-05	4.89926e-04
2024/05/20	21:57:38	ok	ok	428.9560	59.908	0.060399	20.53	71.336	12.687	98894534.673364	11	429.2737	1.01232e-04	5.10322e-04
2024/05/20	22:02:38	ok	ok	428.9220	59.900	0.060399	20.49	71.327	12.653	99694468.840492	11	429.2347	1.01832e-04	5.01465e-04
2024/05/20	22:07:38	ok	ok	428.8940	59.889	0.060399	20.43	71.333	12.613	100204816.832220	14	428.9899	1.11302e-04	7.71324e-04
2024/05/20	22:12:38	ok	ok	428.8700	59.880	0.060399	20.36	71.308	12.558	100377189.206268	12	429.2106	9.84282e-05	5.06000e-04
2024/05/20	22:17:38	ok	ok	428.8400	59.880	0.060399	20.32	71.308	12.527	98698764.000422	11	429.1537	1.01983e-04	5.07195e-04
2024/05/20	22:22:38	ok	ok	428.8140	59.869	0.060399	20.23	71.304	12.464	100718833.432026	11	429.1108	1.02269e-04	5.19821e-04
2024/05/20	22:27:38	--	ok	428.7840	59.863	0.060399	20.18	71.301	12.422	99023614.781466	12	429.1327	9.85881e-05	4.88710e-04
2024/05/20	22:27:45	ok	ok	429.0060	59.926	0.060411	20.19	71.324	12.436	99837034.772489	11	429.3339	1.03331e-04	5.11666e-04
2024/05/20	22:32:44	ok	ok	429.0000	59.916	0.060411	20.15	71.287	12.399	100203278.535278	12	429.3385	9.81500e-05	4.98759e-04
2024/05/20	22:37:44	ok	ok	428.9700	59.910	0.060411	20.09	71.278	12.357	102641321.705537	14	429.0294	1.12977e-04	7.56636e-04
2024/05/20	22:42:44	ok	ok	428.9440	59.903	0.060411	20.02	71.283	12.307	102659420.769181	12	429.2732	9.89339e-05	4.95434e-04
2024/05/20	22:47:44	ok	ok	428.9200	59.897	0.060411	19.95	71.272	12.252	100913021.902162	12	429.2579	9.81424e-05	5.04683e-04
2024/05/20	22:52:44	ok	ok	428.8920	59.887	0.060411	19.92	71.246	12.228	101942398.310580	12	429.2058	9.94788e-05	5.14000e-04
2024/05/20	22:57:44	ok	ok	428.8640	59.880	0.060411	19.86	71.255	12.190	101019043.517855	12	429.1963	9.86340e-05	5.12303e-04
2024/05/20	23:02:44	ok	ok	428.8400	59.872	0.060411	19.79	71.223	12.133	104105077.617669	12	429.1778	9.89124e-05	4.89577e-04
2024/05/20	23:07:44	ok	ok	428.8160	59.869	0.060411	19.75	71.226	12.103	103384313.133831	12	429.1356	9.94786e-05	5.03161e-04
2024/05/20	23:12:44	--	ok	428.7940	59.862	0.060411	19.71	71.217	12.071	103274362.788857	11	429.0932	1.02529e-04	4.91677e-04
2024/05/20	23:12:51	ok	ok	428.9980	59.923	0.060421	19.71	71.199	12.068	100527069.810294	11	429.3032	1.04256e-04	5.14311e-04
2024/05/20	23:17:50	ok	ok	428.9980	59.910	0.060421	19.65	71.226	12.033	97139517.394477	12	429.3004	9.98980e-05	5.04676e-04
2024/05/20	23:22:50	ok	ok	428.9760	59.905	0.060421	19.60	71.217	11.992	98816372.752527	15	429.0813	1.06707e-04	7.50024e-04
2024/05/20	23:27:50	ok	ok	428.9520	59.897	0.060421	19.57	71.212	11.973	101066359.370492	12	429.2732	9.92870e-05	5.05410e-04
2024/05/20	23:32:50	ok	ok	428.9280	59.891	0.060421	19.54	71.205	11.951	97830485.347932	12	429.2537	9.91205e-05	5.00278e-04
2024/05/20	23:37:50	ok	ok	428.9020	59.888	0.060421	19.45	71.171	11.885	99403535.326894	15	429.0943	1.04059e-04	5.22657e-04
2024/05/20	23:42:50	ok	ok	428.8860	59.882	0.060421	19.43	71.167	11.866	99251018.151168	12	429.2097	9.84064e-05	5.13529e-04
2024/05/20	23:47:50	ok	ok	428.8640	59.876	0.060421	19.37	71.148	11.824	100817716.444248	12	429.1835	9.96556e-05	4.99067e-04
2024/05/20	23:52:50	ok	ok	428.8420	59.873	0.060421	19.34	71.131	11.801	100104519.034486	12	429.1660	9.91538e-05	4.93048e-04
2024/05/20	23:57:50	ok	ok	428.8180	59.867	0.060421	19.30	71.125	11.770	98094277.100249	14	428.9410	1.06687e-04	7.72560e-04
2024/05/21	00:02:50	--	ok	428.7980	59.858	0.060421	19.27	71.121	11.749	100638780.954545	12	429.1282	9.90885e-05	4.90971e-04
2024/05/21	00:02:57	ok	ok	428.9920	59.921	0.060432	19.27	71.121	11.749	100308270.348685	11	429.3158	1.03597e-04	5.40711e-04
2024/05/21	00:07:56	ok	ok	428.9960	59.913	0.060432	19.21	71.089	11.703	99948968.940607	15	429.1002	1.07642e-04	7.60588e-04
2024/05/21	00:12:56	ok	ok	428.9720	59.907	0.060432	19.17	71.075	11.673	100219980.674841	15	429.1524	1.05179e-04	5.62471e-04
2024/05/21	00:17:56	ok	ok	428.9560	59.900	0.060432	19.13	71.066	11.643	100685436.036669	14	429.1188	1.08762e-04	5.34215e-04
2024/05/21	00:22:56	ok	ok	428.9340	59.896	0.060432	19.11	71.102	11.638	99013911.781360	15	429.0324	1.07452e-04	7.68709e-04
2024/05/21	00:27:56	ok	ok	428.9200	59.891	0.060432	19.06	71.090	11.597	99808740.612260	12	429.2489	9.88460e-05	5.22496e-04
2024/05/21	00:32:56	ok	ok	428.8980	59.886	0.060432	19.01	71.044	11.561	102612166.075145	15	429.0272	1.06756e-04	7.66065e-04
2024/05/21	00:37:56	ok	ok	428.8780	59.881	0.060432	18.99	71.049	11.543	100687228.904693	12	429.1991	9.95352e-05	5.21114e-04
2024/05/21	00:42:56	ok	ok	428.8560	59.875	0.060432	18.93	71.020	11.500	100874810.351415	14	429.1038	1.02558e-04	5.25831e-04
2024/05/21	00:47:56	ok	ok	428.8420	59.871	0.060432	18.87	71.048	11.467	103418151.518993	14	429.1101	1.01822e-04	5.09257e-04
2024/05/21	00:52:56	ok	ok	428.8260	59.864	0.060432	18.83	71.022	11.434	101450075.713731	14	428.9763	1.09244e-04	5.40454e-04
2024/05/21	00:57:56	--	ok	428.7980	59.863	0.060432	18.79	71.034	11.407	104747660.754001	13	429.0985	1.00729e-04	5.20188e-04
2024/05/21	00:58:02	ok	ok	428.9880	59.918	0.060442	18.83	70.983	11.428	96978457.582895	14	429.1232	1.12013e-04	7.88911e-04
2024/05/21	01:03:02	ok	ok	428.9980	59.912	0.060442	18.73	71.003	11.364	99190427.597033	11	429.3120	1.02478e-04	5.31298e-04
2024/05/21	01:08:02	ok	ok	428.9840	59.906	0.060442	18.72	70.962	11.347	99216356.732174	12	429.1684	1.04045e-04	8.32073e-04
2024/05/21	01:13:02	ok	ok	428.9620	59.899	0.060442	18.69	70.958	11.329	101134510.660444	15	429.0781	1.07120e-04	7.52248e-04
2024/05/21	01:18:02	ok	ok	428.9440	59.893	0.060442	18.65	70.970	11.302	98836634.220108	14	429.2045	1.01749e-04	5.22071e-04
2024/05/21	01:23:02	ok	ok	428.9280	59.890	0.060442	18.63	70.956	11.291	100348810.489740	11	429.2978	9.77398e-05	5.30541e-04
2024/05/21	01:28:02	ok	ok	428.9100	59.886	0.060442	18.59	70.958	11.261	100969348.863374	15	429.0490	1.06404e-04	7.51982e-04
2024/05/21	01:33:02	ok	ok	428.8920	59.884	0.060442	18.52	70.925	11.208	99793291.198219	11	429.2665	9.80653e-05	5.23454e-04
2024/05/21	01:38:02	ok	ok	428.8760	59.877	0.060442	18.52	70.916	11.206	101509097.648706	12	429.2052	9.94425e-05	5.58961e-04
2024/05/21	01:43:02	ok	ok	428.8640	59.876	0.060442	18.46	70.896	11.166	99762331.812902	15	428.9909	1.07900e-04	7.50468e-04
2024/05/21	01:48:02	ok	ok	428.8560	59.873	0.060442	18.45	70.884	11.155	100661414.410529	15	428.9659	1.07224e-04	7.83136e-04
2024/05/21	01:53:02	ok	ok	428.8380	59.864	0.060442	18.43	70.901	11.149	101831662.841666	15	429.0422	1.03674e-04	8.38225e-04
2024/05/21	01:58:02	ok	ok	428.8160	59.861	0.060442	18.39	70.866	11.116	101400084.734030	10	429.1550	1.00738e-04	5.64107e-04
2024/05/21	02:03:02	ok	ok	428.8060	59.861	0.060442	18.35	70.884	11.090	101667068.050043	12	429.1184	1.00106e-04	5.41379e-04
2024/05/21	02:08:02	--	ok	428.7880	59.856	0.060442	18.32	70.871	11.069	101201772.329207	11	428.9106	1.10447e-04	8.47775e-04
2024/05/21	02:08:09	ok	ok	429.0020	59.912	0.060453	18.32	70.852	11.066	94490644.786404	13	429.1482	1.11014e-04	7.95118e-04
2024/05/21	02:13:08	ok	ok	429.0060	59.911	0.060453	18.29	70.848	11.048	96051473.181883	13	429.3023	1.01360e-04	5.07211e-04
2024/05/21	02:18:08	ok	ok	428.9920	59.907	0.060453	18.26	70.880	11.034	96819223.636193	12	429.1570	1.05100e-04	8.42062e-04
2024/05/21	02:23:08	ok	ok	428.9780	59.904	0.060453	18.25	70.820	11.016	97196742.468781	15	429.1270	1.06680e-04	7.59550e-04
2024/05/21	02:28:08	ok	ok	428.9620	59.896	0.060453	18.19	70.820	10.979	99561664.706249	14	429.1483	1.07289e-04	8.58725e-04
2024/05/21	02:33:08	ok	ok	428.9500	59.896	0.060453	18.18	70.828	10.970	98986815.693414	11	429.0646	1.10818e-04	8.51163e-04
2024/05/21	02:38:08	ok	ok	428.9380	59.892	0.060453	18.16	70.814	10.959	99567017.701198	14	429.0376	1.11926e-04	7.66230e-04
2024/05/21	02:43:08	ok	ok	428.9300	59.886	0.060453	18.14	70.809	10.941	96942744.293440	14	429.0864	1.08219e-04	8.56606e-04
2024/05/21	02:48:08	ok	ok	428.9080	59.881	0.060453	18.09	70.782	10.909	99116028.855561	12	429.0656	1.06100e-04	8.39401e-04
2024/05/21	02:53:08	ok	ok	428.8940	59.879	0.060453	18.08	70.800	10.901	96845577.767320	15	429.0221	1.07128e-04	7.52889e-04
2024/05/21	02:58:08	ok	ok	428.8800	59.876	0.060453	18.04	70.742	10.867	99893367.392526	15	429.0823	1.04473e-04	8.26624e-04
2024/05/21	03:03:08	ok	ok	428.8580	59.871	0.060453	18.01	70.777	10.853	98671001.187827	12	429.0547	1.04594e-04	8.34772e-04
2024/05/21	03:08:08	ok	ok	428.8540	59.869	0.060453	18.02	70.770	10.861	98153314.994914	12	429.0247	1.05402e-04	8.31574e-04
2024/05/21	03:13:08	ok	ok	428.8420	59.869	0.060453	17.98	70.733	10.827	96835859.650153	12	429.0233	1.05215e-04	8.30119e-04
2024/05/21	03:18:08	ok	ok	428.8260	59.863	0.060453	17.97	70.732	10.819	97478358.309830	11	428.9479	1.11230e-04	8.47992e-04
2024/05/21	03:23:08	ok	ok	428.8140	59.860	0.060453	17.95	70.709	10.807	98415053.705156	12	428.9977	1.05300e-04	8.30958e-04
2024/05/21	03:28:08	--	ok	428.7980	59.860	0.060453	17.89	70.700	10.767	99568650.454540	12	428.9835	1.05477e-04	8.28516e-04
2024/05/21	03:28:15	ok	ok	428.9840	59.913	0.060463	17.89	70.709	10.769	106726322.509202	15	429.1676	1.07329e-04	7.60349e-04
2024/05/21	03:33:14	ok	ok	429.0040	59.907	0.060463	17.86	70.713	10.751	97983970.149530	15	429.2141	1.04355e-04	8.27546e-04
2024/05/21	03:38:14	--	ok	429.3000	59.983	0.060463	18.70	69.097	11.040	100116102.508123	15	429.4314	1.06775e-04	7.52228e-04
2024/05/21	03:38:21	ok	ok	428.9480	59.904	0.060448	18.75	69.076	11.065	101537808.843785	14	429.0866	1.12402e-04	7.70455e-04
2024/05/21	03:43:20	ok	ok	429.1380	59.935	0.060448	19.18	68.792	11.307	97157929.844077	12	429.4889	9.89443e-05	5.11913e-04
2024/05/21	03:48:20	--	ok	429.2420	59.949	0.060448	19.47	68.687	11.481	95928374.254434	12	429.5958	9.84375e-05	5.15777e-04
2024/05/21	03:48:27	ok	ok	428.9380	59.876	0.060435	19.48	68.663	11.486	105239511.107017	12	429.3137	9.95615e-05	5.19207e-04
2024/05/21	03:53:26	ok	ok	429.0700	59.893	0.060435	19.65	68.650	11.598	98780390.541873	12	429.4003	9.92990e-05	5.03829e-04
2024/05/21	03:58:26	ok	ok	429.1300	59.909	0.060435	19.85	68.646	11.732	95490616.024035	13	429.4233	1.01143e-04	4.94826e-04
2024/05/21	04:03:26	--	ok	429.2140	59.925	0.060435	20.02	68.580	11.841	94753631.050310	12	429.5394	9.93669e-05	5.02357e-04
2024/05/21	04:03:33	ok	ok	428.9660	59.866	0.060424	20.04	68.544	11.844	99760277.108060	11	429.2869	1.03247e-04	4.85992e-04
2024/05/21	04:08:32	ok	ok	429.0280	59.879	0.060424	20.12	68.566	11.907	97668139.134182	11	429.3440	1.02187e-04	4.98518e-04
2024/05/21	04:13:32	ok	ok	429.0740	59.891	0.060424	20.25	68.608	12.002	95007033.820921	15	429.1867	1.07051e-04	7.49243e-04
2024/05/21	04:18:32	ok	ok	429.1280	59.902	0.060424	20.35	68.576	12.065	93611261.527302	14	429.2074	1.11960e-04	7.69424e-04
2024/05/21	04:23:32	ok	ok	429.1600	59.910	0.060424	20.44	68.530	12.127	95868900.800887	12	429.4970	9.87245e-05	4.88230e-04
2024/05/21	04:28:32	--	ok	429.2100	59.923	0.060424	20.49	68.577	12.166	104732705.164425	13	429.3917	1.07358e-04	5.09323e-04
2024/05/21	04:28:39	ok	ok	428.9680	59.870	0.060413	20.53	68.489	12.180	105341701.198700	14	429.0855	1.12822e-04	7.61899e-04
2024/05/21	04:33:38	ok	ok	429.0160	59.875	0.060413	20.56	68.563	12.214	95756733.898281	12	429.3437	9.95281e-05	5.11729e-04
2024/05/21	04:38:38	ok	ok	429.0360	59.876	0.060413	20.62	68.545	12.253	96057896.611037	11	429.3413	1.02641e-04	5.16780e-04
2024/05/21	04:43:38	ok	ok	429.0660	59.887	0.060413	20.67	68.595	12.302	96523443.132943	14	429.1459	1.12056e-04	7.54974e-04
2024/05/21	04:48:38	ok	ok	429.0820	59.894	0.060413	20.72	68.539	12.322	96150885.384281	15	429.2030	1.06531e-04	7.59711e-04
2024/05/21	04:53:38	ok	ok	429.1340	59.899	0.060413	20.76	68.566	12.358	101769661.998834	12	429.4553	9.84711e-05	4.93864e-04
2024/05/21	04:58:38	ok	ok	429.1460	59.905	0.060413	20.79	68.609	12.385	100147860.107961	11	429.4419	1.01576e-04	5.06892e-04
2024/05/21	05:03:38	ok	ok	429.1640	59.911	0.060413	20.84	68.573	12.419	102269240.767536	11	429.4539	1.01480e-04	5.08865e-04
2024/05/21	05:08:38	ok	ok	429.1880	59.915	0.060413	20.89	68.562	12.448	101880744.847463	15	429.2894	1.06278e-04	7.63582e-04
2024/05/21	05:13:38	--	ok	429.2060	59.920	0.060413	20.90	68.557	12.458	103000414.644519	12	429.5213	9.87859e-05	4.90811e-04
2024/05/21	05:13:44	ok	ok	428.9760	59.869	0.060402	20.91	68.548	12.466	103140159.656339	14	429.0764	1.12004e-04	7.71856e-04
2024/05/21	05:18:44	ok	ok	429.0120	59.870	0.060402	20.90	68.605	12.467	94779204.685936	11	429.3073	1.01592e-04	5.12862e-04
2024/05/21	05:23:44	ok	ok	429.0140	59.874	0.060402	20.94	68.632	12.501	95059905.265505	11	429.3053	1.02339e-04	5.10217e-04
2024/05/21	05:28:44	ok	ok	429.0320	59.878	0.060402	20.98	68.554	12.518	96569416.686704	12	429.3808	9.74584e-05	5.07023e-04
2024/05/21	05:33:44	ok	ok	429.0380	59.882	0.060402	21.01	68.598	12.547	95221249.206964	15	429.1680	1.05637e-04	7.64718e-04
2024/05/21	05:38:44	ok	ok	429.0540	59.881	0.060402	21.01	68.568	12.542	95946768.367446	14	429.1319	1.11434e-04	7.61708e-04
2024/05/21	05:43:44	ok	ok	429.0520	59.881	0.060402	21.04	68.585	12.564	96720737.407321	14	429.1312	1.11702e-04	7.55819e-04
2024/05/21	05:48:44	ok	ok	429.0560	59.886	0.060402	21.04	68.594	12.566	95239906.912723	14	429.1338	1.11053e-04	7.57328e-04
2024/05/21	05:53:44	ok	ok	429.0640	59.887	0.060402	21.04	68.623	12.571	96344697.045358	15	429.1953	1.05121e-04	7.60688e-04
2024/05/21	05:58:44	ok	ok	429.0620	59.885	0.060402	21.06	68.577	12.574	94433568.400761	11	429.3617	1.01564e-04	5.16791e-04
2024/05/21	06:03:44	ok	ok	429.0660	59.893	0.060402	21.07	68.591	12.587	94423516.685405	12	429.4085	9.74403e-05	4.99120e-04
2024/05/21	06:08:44	ok	ok	429.0840	59.894	0.060402	21.09	68.632	12.606	98621385.545604	11	429.3711	1.01627e-04	5.03425e-04
2024/05/21	06:13:44	ok	ok	429.0920	59.895	0.060402	21.11	68.571	12.616	100546074.722337	14	429.1531	1.12122e-04	7.61142e-04
2024/05/21	06:18:44	ok	ok	429.1120	59.899	0.060402	21.13	68.516	12.616	102705160.522673	12	429.4378	9.71536e-05	4.94995e-04
2024/05/21	06:23:44	ok	ok	429.1240	59.905	0.060402	21.16	68.522	12.638	102414621.024436	14	429.2074	1.10404e-04	7.58092e-04
2024/05/21	06:28:44	ok	ok	429.1220	59.899	0.060402	21.17	68.563	12.656	100690470.704530	14	429.1727	1.11984e-04	7.81218e-04
2024/05/21	06:33:44	ok	ok	429.1280	59.903	0.060402	21.18	68.585	12.670	103788797.346829	11	429.4220	1.01445e-04	5.07729e-04
2024/05/21	06:38:44	ok	ok	429.1400	59.906	0.060402	21.21	68.513	12.678	101727747.218506	15	429.2524	1.05296e-04	7.58849e-04
2024/05/21	06:43:44	ok	ok	429.1560	59.906	0.060402	21.21	68.534	12.682	101915630.450449	15	429.2614	1.05757e-04	7.55437e-04
2024/05/21	06:48:44	ok	ok	429.1520	59.907	0.060402	21.21	68.544	12.684	99945915.447631	15	429.2657	1.05701e-04	7.46588e-04
2024/05/21	06:53:44	ok	ok	429.1720	59.912	0.060402	21.27	68.545	12.725	101602177.990856	11	429.4492	1.01676e-04	4.99581e-04
2024/05/21	06:58:44	ok	ok	429.1680	59.915	0.060402	21.28	68.479	12.723	101320911.514512	14	429.2429	1.10972e-04	7.57886e-04
2024/05/21	07:03:44	ok	ok	429.1780	59.918	0.060402	21.28	68.530	12.732	101543083.995189	11	429.4702	1.00836e-04	5.03090e-04
2024/05/21	07:08:44	ok	ok	429.1760	59.914	0.060402	21.30	68.484	12.735	99010655.213033	12	429.5037	9.76214e-05	4.90750e-04
2024/05/21	07:13:44	ok	ok	429.1900	59.922	0.060402	21.31	68.466	12.742	100007078.663504	11	429.4758	1.01953e-04	5.15072e-04
2024/05/21	07:18:44	ok	ok	429.1880	59.920	0.060402	21.33	68.516	12.761	99044711.132869	12	429.4284	1.03708e-04	5.11476e-04
2024/05/21	07:23:44	--	ok	429.2140	59.926	0.060402	21.33	68.498	12.758	98920456.422170	11	429.5057	1.00535e-04	5.09795e-04
2024/05/21	07:23:51	ok	ok	428.9740	59.871	0.060391	21.36	68.475	12.775	96647803.957578	14	429.0705	1.10854e-04	7.70242e-04
2024/05/21	07:28:50	ok	ok	428.9880	59.869	0.060391	21.34	68.453	12.761	98398799.566214	14	429.0875	1.09882e-04	7.66557e-04
2024/05/21	07:33:50	ok	ok	429.0060	59.876	0.060391	21.40	68.415	12.796	97844632.689894	12	429.3362	9.78028e-05	4.97517e-04
2024/05/21	07:38:50	ok	ok	429.0020	59.878	0.060391	21.38	68.412	12.783	96202676.271904	11	429.3047	1.00926e-04	5.06097e-04
2024/05/21	07:43:50	ok	ok	429.0080	59.873	0.060391	21.41	68.447	12.811	96117426.515259	11	429.3075	1.00857e-04	5.11808e-04
2024/05/21	07:48:50	ok	ok	429.0020	59.872	0.060391	21.41	68.379	12.799	97027034.007740	11	429.3040	1.00964e-04	5.10805e-04
2024/05/21	07:53:50	ok	ok	429.0140	59.877	0.060391	21.45	68.397	12.834	98377489.560375	12	429.2727	1.02869e-04	4.99159e-04
2024/05/21	07:58:50	ok	ok	429.0340	59.877	0.060391	21.47	68.392	12.843	102600516.148993	11	429.3135	1.01106e-04	5.29355e-04
2024/05/21	08:03:50	ok	ok	429.0440	59.877	0.060391	21.48	68.365	12.847	102945151.460433	14	429.1019	1.11108e-04	7.59440e-04
2024/05/21	08:08:50	ok	ok	429.0500	59.879	0.060391	21.50	68.367	12.860	104746991.178864	11	429.3422	1.00422e-04	5.22056e-04
2024/05/21	08:13:50	ok	ok	429.0620	59.883	0.060391	21.51	68.360	12.868	106161196.621960	12	429.3119	1.02316e-04	5.08977e-04
2024/05/21	08:18:50	ok	ok	429.0740	59.889	0.060391	21.57	68.342	12.907	103820729.443514	12	429.3114	1.03934e-04	5.06362e-04
2024/05/21	08:23:50	ok	ok	429.0800	59.892	0.060391	21.57	68.342	12.907	102862751.891054	12	429.3126	1.03380e-04	5.12573e-04
2024/05/21	08:28:50	ok	ok	429.0880	59.889	0.060391	21.57	68.380	12.914	104495012.243884	12	429.3388	1.02573e-04	5.02499e-04
2024/05/21	08:33:50	ok	ok	429.0980	59.894	0.060391	21.61	68.302	12.933	103881101.973079	11	429.3909	1.00697e-04	5.16495e-04
2024/05/21	08:38:50	ok	ok	429.1180	59.894	0.060391	21.64	68.270	12.949	104359549.044613	12	429.3737	1.01932e-04	4.99011e-04
2024/05/21	08:43:50	ok	ok	429.1200	59.898	0.060391	21.67	68.264	12.968	104945222.067956	11	429.4139	1.00331e-04	5.23841e-04
2024/05/21	08:48:50	ok	ok	429.1220	59.901	0.060391	21.65	68.252	12.955	104800837.556751	14	429.1883	1.10343e-04	7.66331e-04
2024/05/21	08:53:50	ok	ok	429.1400	59.903	0.060391	21.71	68.255	12.998	108491896.411476	12	429.3843	1.02987e-04	5.02334e-04
2024/05/21	08:58:50	ok	ok	429.1360	59.906	0.060391	21.74	68.229	13.015	105245745.557642	11	429.4214	1.01125e-04	5.12460e-04
2024/05/21	09:03:50	ok	ok	429.1700	59.910	0.060391	21.78	68.251	13.049	105867389.824059	14	429.2285	1.10553e-04	7.57258e-04
2024/05/21	09:08:50	ok	ok	429.1720	59.910	0.060391	21.80	68.202	13.052	107693291.820578	14	429.2347	1.10496e-04	7.55303e-04
2024/05/21	09:13:50	ok	ok	429.1920	59.915	0.060391	21.84	68.232	13.090	107020840.771405	15	429.3040	1.04434e-04	7.61761e-04
2024/05/21	09:18:50	ok	ok	429.1980	59.917	0.060391	21.87	68.188	13.102	103668133.596028	12	429.4604	1.01724e-04	4.96216e-04
2024/05/21	09:23:50	--	ok	429.2100	59.922	0.060391	21.89	68.136	13.114	107463328.114537	11	429.4993	1.00166e-04	5.29844e-04
2024/05/21	09:23:57	ok	ok	429.0020	59.873	0.06038	21.95	68.159	13.161	96077111.540472	15	429.1479	1.04447e-04	7.72192e-04
2024/05/21	09:28:56	ok	ok	429.0040	59.873	0.06038	21.95	68.078	13.145	98704200.331797	14	429.0983	1.09773e-04	7.64317e-04
2024/05/21	09:33:56	ok	ok	429.0180	59.877	0.06038	21.98	68.074	13.164	97206160.568859	12	429.3414	9.76261e-05	5.18290e-04
2024/05/21	09:38:56	ok	ok	429.0320	59.876	0.06038	22.05	68.078	13.220	100664532.912322	13	429.1254	1.08438e-04	7.74137e-04
2024/05/21	09:43:56	ok	ok	429.0460	59.879	0.06038	22.08	68.086	13.244	100444342.312396	11	429.3625	9.98017e-05	5.20506e-04
2024/05/21	09:48:56	ok	ok	429.0640	59.884	0.06038	22.14	68.087	13.289	106715999.720661	15	429.1589	1.05977e-04	7.45690e-04
2024/05/21	09:53:56	ok	ok	429.0780	59.884	0.06038	22.18	68.046	13.312	108503643.796717	14	429.1349	1.11333e-04	7.78030e-04
2024/05/21	09:58:56	ok	ok	429.1000	59.890	0.06038	22.24	68.019	13.351	110161915.528885	14	429.1660	1.09947e-04	7.65105e-04
2024/05/21	10:03:56	ok	ok	429.0740	59.882	0.06038	22.16	68.238	13.339	110636728.745582	15	429.1979	1.04086e-04	7.41591e-04
2024/05/21	10:08:56	ok	ok	428.8020	59.821	0.06038	21.41	69.625	13.032	108405691.765700	14	428.8946	1.09392e-04	7.52410e-04
2024/05/21	10:13:56	--	ok	428.6740	59.795	0.06038	21.06	69.863	12.810	105092231.796062	12	428.9164	1.03420e-04	5.12944e-04
2024/05/21	10:14:03	ok	ok	429.0180	59.894	0.060396	21.07	69.886	12.824	96819726.673915	11	429.3534	1.01243e-04	5.03509e-04
2024/05/21	10:19:02	ok	ok	428.9080	59.871	0.060396	20.80	69.935	12.636	101070282.459031	11	429.2205	1.01412e-04	5.06708e-04
2024/05/21	10:24:02	ok	ok	428.8280	59.856	0.060396	20.62	70.004	12.514	101796576.054938	12	429.1126	1.02507e-04	5.01991e-04
2024/05/21	10:29:02	--	ok	428.7660	59.840	0.060396	20.43	69.995	12.377	104656820.257944	12	429.0260	1.03318e-04	5.04794e-04
2024/05/21	10:29:08	ok	ok	429.0060	59.909	0.060408	20.44	70.014	12.390	95384070.223802	11	429.3467	1.01682e-04	4.92909e-04
2024/05/21	10:34:08	ok	ok	428.9360	59.894	0.060408	20.33	70.040	12.314	96934360.635099	11	429.2708	1.01153e-04	5.03089e-04
2024/05/21	10:39:08	ok	ok	428.8840	59.876	0.060408	20.23	70.022	12.240	98923245.716322	12	429.2437	9.83836e-05	5.03749e-04
2024/05/21	10:44:08	ok	ok	428.8380	59.870	0.060408	20.13	70.013	12.168	99836533.593341	12	429.1973	9.85736e-05	5.11193e-04
2024/05/21	10:49:08	--	ok	428.7880	59.856	0.060408	20.07	70.088	12.131	97352399.944392	12	429.1412	9.86505e-05	5.07655e-04
2024/05/21	10:49:15	ok	ok	429.0040	59.919	0.060419	20.04	70.063	12.106	97653663.939025	12	429.3843	9.95514e-05	5.03085e-04
2024/05/21	10:54:14	ok	ok	428.9860	59.910	0.060419	20.01	70.059	12.087	96315606.641913	12	429.3313	9.92144e-05	4.95292e-04
2024/05/21	10:59:14	ok	ok	428.9580	59.898	0.060419	19.93	69.990	12.022	96552884.202879	12	429.2925	1.00026e-04	4.87707e-04
2024/05/21	11:04:14	ok	ok	428.9300	59.893	0.060419	19.91	70.004	12.006	96688619.139033	12	429.2636	9.95137e-05	4.91666e-04
2024/05/21	11:09:14	ok	ok	428.9040	59.888	0.060419	19.86	69.958	11.968	96244660.907940	12	429.2511	9.91730e-05	5.00004e-04
2024/05/21	11:14:14	ok	ok	428.8840	59.886	0.060419	19.85	69.973	11.959	97540133.059527	12	429.2427	9.83617e-05	4.98269e-04
2024/05/21	11:19:14	ok	ok	428.8740	59.879	0.060419	19.85	69.848	11.938	96689000.572993	12	429.2099	9.99854e-05	4.91966e-04
2024/05/21	11:24:14	ok	ok	428.8660	59.874	0.060419	19.85	69.895	11.946	98036636.880144	12	429.2218	9.88440e-05	5.04696e-04
2024/05/21	11:29:14	ok	ok	428.8460	59.873	0.060419	19.82	69.912	11.930	96416342.986083	12	429.1878	9.96733e-05	5.03767e-04
2024/05/21	11:34:14	ok	ok	428.8380	59.868	0.060419	19.85	69.876	11.943	97851618.442567	12	429.1896	9.92379e-05	5.07665e-04
2024/05/21	11:39:14	ok	ok	428.8320	59.866	0.060419	19.85	69.886	11.944	96658581.873156	12	429.1881	9.87164e-05	5.06570e-04
2024/05/21	11:44:14	ok	ok	428.8200	59.866	0.060419	19.82	69.900	11.928	96542922.177332	12	429.1882	9.81053e-05	5.03761e-04
2024/05/21	11:49:14	ok	ok	428.8320	59.866	0.060419	19.88	69.853	11.959	95558219.234814	12	429.1915	9.81902e-05	5.07739e-04
2024/05/21	11:54:14	ok	ok	428.8460	59.872	0.060419	19.95	69.786	11.996	95967865.694934	12	429.1943	9.87352e-05	5.11982e-04
2024/05/21	11:59:14	ok	ok	428.8480	59.869	0.060419	19.96	69.761	12.003	98491461.310736	12	429.2064	9.87590e-05	5.13201e-04
2024/05/21	12:04:14	ok	ok	428.8600	59.868	0.060419	20.05	69.766	12.064	94611909.648809	12	429.2221	9.83014e-05	5.04667e-04
2024/05/21	12:09:14	ok	ok	428.8660	59.873	0.060419	20.08	69.752	12.083	97015637.770604	12	429.2253	9.84007e-05	5.04690e-04
2024/05/21	12:14:14	ok	ok	428.8720	59.874	0.060419	20.11	69.757	12.104	97888064.426567	12	429.2370	9.82239e-05	4.96289e-04
2024/05/21	12:19:14	ok	ok	428.8740	59.871	0.060419	20.12	69.780	12.118	96677040.374977	12	429.2368	9.88298e-05	4.96435e-04
2024/05/21	12:24:14	ok	ok	428.8820	59.875	0.060419	20.16	69.767	12.146	97940609.267286	12	429.2387	9.84654e-05	4.99976e-04
2024/05/21	12:29:14	ok	ok	428.8780	59.873	0.060419	20.15	69.784	12.137	99790508.647386	13	429.2066	9.97317e-05	4.94313e-04
2024/05/21	12:34:14	ok	ok	428.8880	59.875	0.060419	20.19	69.830	12.176	99513173.734515	12	429.2412	9.84251e-05	4.98752e-04
2024/05/21	12:39:14	ok	ok	428.8840	59.870	0.060419	20.22	69.834	12.197	97844613.865568	12	429.2345	9.89415e-05	4.95331e-04
2024/05/21	12:44:14	ok	ok	428.8820	59.872	0.060419	20.21	69.844	12.189	96240496.509492	12	429.2478	9.78976e-05	5.04880e-04
2024/05/21	12:49:14	ok	ok	428.8740	59.873	0.060419	20.22	69.903	12.209	97914583.683980	12	429.2400	9.81420e-05	5.02131e-04
2024/05/21	12:54:14	ok	ok	428.8720	59.870	0.060419	20.22	69.903	12.209	98925309.788260	11	429.1989	1.01877e-04	4.94762e-04
2024/05/21	12:59:14	ok	ok	428.8700	59.867	0.060419	20.21	69.931	12.205	97338723.326359	12	429.2161	9.93130e-05	5.02765e-04
2024/05/21	13:04:14	ok	ok	428.8600	59.866	0.060419	20.21	69.958	12.209	96342394.133439	11	429.1730	1.02594e-04	5.15702e-04
2024/05/21	13:09:14	ok	ok	428.8480	59.865	0.060419	20.19	69.964	12.199	97667183.195023	14	428.9609	1.06926e-04	5.15328e-04
2024/05/21	13:14:14	ok	ok	428.8400	59.866	0.060419	20.19	70.004	12.206	99890281.801769	12	429.1912	9.90549e-05	5.10332e-04
2024/05/21	13:19:14	ok	ok	428.8340	59.860	0.060419	20.18	70.013	12.198	98365323.890586	12	429.1817	9.92019e-05	4.88898e-04
2024/05/21	13:24:14	ok	ok	428.8240	59.857	0.060419	20.18	70.040	12.203	97728167.930144	12	429.1890	9.80388e-05	4.98269e-04
2024/05/21	13:29:14	ok	ok	428.8120	59.856	0.060419	20.15	70.101	12.192	96558975.631471	11	429.1486	1.01776e-04	4.99526e-04
2024/05/21	13:34:14	ok	ok	428.8040	59.852	0.060419	20.11	70.077	12.160	100214555.562537	12	429.1563	9.93977e-05	5.03556e-04
2024/05/21	13:39:14	--	ok	428.7920	59.848	0.060419	20.12	70.109	12.175	99852023.172523	12	429.1419	9.90205e-05	5.06857e-04
2024/05/21	13:39:21	ok	ok	429.0240	59.913	0.06043	20.12	70.118	12.176	104534111.300972	14	429.1570	1.06789e-04	4.89158e-04
2024/05/21	13:44:20	ok	ok	429.0340	59.909	0.06043	20.11	70.106	12.165	103784925.168610	12	429.3716	9.82392e-05	4.95667e-04
2024/05/21	13:49:20	ok	ok	429.0280	59.903	0.06043	20.08	70.150	12.152	105094460.203359	14	429.1246	1.06710e-04	5.02545e-04
2024/05/21	13:54:20	ok	ok	429.0140	59.907	0.06043	20.07	70.137	12.140	106577272.152168	12	429.3487	9.85476e-05	5.10826e-04
2024/05/21	13:59:20	ok	ok	429.0000	59.901	0.06043	20.08	70.150	12.152	104808775.811055	14	429.0930	1.07624e-04	4.94950e-04
2024/05/21	14:04:20	ok	ok	428.9960	59.899	0.06043	20.05	70.155	12.132	103760481.992544	13	429.0594	1.11557e-04	4.74378e-04
2024/05/21	14:09:20	ok	ok	428.9840	59.894	0.06043	20.08	70.159	12.153	106051878.267800	14	429.0693	1.07773e-04	5.25860e-04
2024/05/21	14:14:20	ok	ok	428.9780	59.897	0.06043	20.07	70.147	12.142	104376567.604042	13	429.0215	1.12891e-04	5.14881e-04
2024/05/21	14:19:20	ok	ok	428.9720	59.891	0.06043	20.05	70.173	12.135	105419519.055516	14	429.0709	1.07000e-04	5.00667e-04
2024/05/21	14:24:20	ok	ok	428.9680	59.891	0.06043	20.07	70.175	12.146	104210922.137189	14	429.0709	1.06553e-04	4.97463e-04
2024/05/21	14:29:20	ok	ok	428.9680	59.890	0.06043	20.05	70.211	12.141	105665168.088481	14	429.0682	1.06545e-04	4.91414e-04
2024/05/21	14:34:20	ok	ok	428.9560	59.887	0.06043	20.04	70.219	12.133	104671172.267035	14	429.0676	1.06024e-04	5.09541e-04
2024/05/21	14:39:20	ok	ok	428.9520	59.885	0.06043	20.05	70.211	12.141	105613748.712919	13	429.0189	1.11154e-04	4.92720e-04
2024/05/21	14:44:20	ok	ok	428.9420	59.883	0.06043	20.04	70.257	12.140	100869825.511014	14	429.1822	1.02170e-04	5.28786e-04
2024/05/21	14:49:20	ok	ok	428.9360	59.885	0.06043	20.04	70.230	12.135	104814383.163524	14	429.0395	1.06593e-04	5.01474e-04
2024/05/21	14:54:20	ok	ok	428.9280	59.879	0.06043	20.05	70.289	12.155	105415645.697275	14	429.0149	1.07345e-04	4.93838e-04
2024/05/21	14:59:20	ok	ok	428.9260	59.880	0.06043	20.04	70.288	12.145	105213599.452781	14	429.0285	1.06280e-04	5.12289e-04
2024/05/21	15:04:20	ok	ok	428.9220	59.878	0.06043	20.01	70.253	12.120	105409827.234087	14	429.0209	1.06619e-04	4.99225e-04
2024/05/21	15:09:20	ok	ok	428.9120	59.874	0.06043	20.01	70.292	12.127	106068001.809381	14	428.9120	1.14157e-04	5.13794e-04
2024/05/21	15:14:20	ok	ok	428.9040	59.873	0.06043	20.01	70.265	12.122	103820306.915848	14	429.0000	1.06619e-04	5.15520e-04
2024/05/21	15:19:20	ok	ok	428.8980	59.870	0.06043	19.99	70.280	12.113	103973851.834576	14	429.0131	1.05762e-04	5.17506e-04
2024/05/21	15:24:20	ok	ok	428.8900	59.870	0.06043	19.99	70.298	12.117	103386610.523568	14	429.0038	1.05836e-04	5.18061e-04
2024/05/21	15:29:20	ok	ok	428.8880	59.869	0.06043	19.98	70.335	12.113	106347428.639895	13	428.9650	1.10675e-04	4.91013e-04
2024/05/21	15:34:20	ok	ok	428.8800	59.867	0.06043	19.99	70.349	12.125	105743629.072757	14	428.9693	1.07275e-04	5.05087e-04
2024/05/21	15:39:20	ok	ok	428.8740	59.867	0.06043	19.99	70.356	12.127	107516235.368194	13	428.9411	1.11623e-04	4.95870e-04
2024/05/21	15:44:20	ok	ok	428.8680	59.865	0.06043	19.98	70.297	12.107	105170014.284019	14	428.9589	1.07074e-04	5.15333e-04
2024/05/21	15:49:20	ok	ok	428.8640	59.861	0.06043	19.96	70.372	12.108	106343384.177542	12	429.0014	1.05154e-04	5.28698e-04
2024/05/21	15:54:20	ok	ok	428.8580	59.863	0.06043	19.98	70.344	12.115	107290588.400425	13	428.9277	1.11236e-04	5.02867e-04
2024/05/21	15:59:20	ok	ok	428.8500	59.861	0.06043	19.96	70.362	12.107	105498661.791960	14	428.9296	1.07736e-04	5.37423e-04
2024/05/21	16:04:20	ok	ok	428.8440	59.861	0.06043	19.95	70.417	12.105	105372359.525745	14	428.9472	1.06556e-04	5.14239e-04
2024/05/21	16:09:20	ok	ok	428.8360	59.858	0.06043	19.96	70.381	12.110	105184654.437710	14	428.9459	1.06609e-04	5.10384e-04
2024/05/21	16:14:20	ok	ok	428.8360	59.855	0.06043	19.95	70.417	12.105	105891009.396659	14	428.9431	1.06157e-04	5.17278e-04
2024/05/21	16:19:20	ok	ok	428.8240	59.852	0.06043	19.93	70.394	12.092	104048098.090642	14	428.9034	1.07290e-04	5.09665e-04
2024/05/21	16:24:20	ok	ok	428.8100	59.853	0.06043	19.93	70.425	12.097	103890601.387925	13	428.8767	1.11535e-04	4.88551e-04
2024/05/21	16:29:20	ok	ok	428.8020	59.850	0.06043	19.91	70.440	12.080	106113571.651190	13	428.8493	1.12207e-04	5.31378e-04
2024/05/21	16:34:20	ok	ok	428.8000	59.848	0.06043	19.91	70.448	12.082	104551039.565655	14	428.8897	1.07157e-04	5.06512e-04
2024/05/21	16:39:20	--	ok	428.7960	59.848	0.06043	19.86	70.471	12.056	103964012.357188	14	428.8881	1.06958e-04	5.17250e-04
2024/05/21	16:39:27	ok	ok	429.0040	59.906	0.060441	19.89	70.457	12.072	101712338.724455	14	429.1266	1.06656e-04	4.93702e-04
2024/05/21	16:44:26	ok	ok	429.0140	59.904	0.060441	19.89	70.457	12.072	99967037.867575	14	429.0966	1.06938e-04	5.10397e-04
2024/05/21	16:49:26	ok	ok	429.0140	59.900	0.060441	19.89	70.475	12.075	100967855.630276	14	429.0884	1.07369e-04	5.10703e-04
2024/05/21	16:54:26	ok	ok	429.0040	59.897	0.060441	19.85	70.526	12.054	100701343.962002	14	429.0742	1.06868e-04	5.20000e-04
2024/05/21	16:59:26	ok	ok	428.9860	59.895	0.060441	19.86	70.527	12.065	98731370.986651	14	429.0792	1.06267e-04	5.07378e-04
2024/05/21	17:04:26	ok	ok	428.9780	59.893	0.060441	19.85	70.477	12.045	100826437.424061	14	429.0752	1.06167e-04	5.16002e-04
2024/05/21	17:09:26	ok	ok	428.9720	59.892	0.060441	19.82	70.503	12.031	101148576.819591	13	429.0031	1.12478e-04	5.20457e-04
2024/05/21	17:14:26	ok	ok	428.9640	59.887	0.060441	19.84	70.553	12.049	98881238.206903	14	429.0610	1.06215e-04	5.00336e-04
2024/05/21	17:19:26	ok	ok	428.9480	59.887	0.060441	19.81	70.558	12.031	98633565.844646	14	429.0147	1.07702e-04	5.23738e-04
2024/05/21	17:24:26	ok	ok	428.9460	59.884	0.060441	19.81	70.549	12.029	100273671.850623	14	429.0311	1.06455e-04	5.12782e-04
2024/05/21	17:29:26	ok	ok	428.9340	59.882	0.060441	19.78	70.573	12.013	99545487.520864	14	429.0413	1.06013e-04	4.82946e-04
2024/05/21	17:34:26	ok	ok	428.9200	59.876	0.060441	19.75	70.594	11.996	101511924.662388	11	429.1572	1.01910e-04	3.91087e-04
2024/05/21	17:39:26	ok	ok	428.9080	59.875	0.060441	19.75	70.587	11.994	98137674.358900	14	428.9999	1.06652e-04	5.09638e-04
2024/05/21	17:44:26	ok	ok	428.8980	59.873	0.060441	19.74	70.603	11.988	97686617.754959	14	428.9843	1.06913e-04	4.94476e-04
2024/05/21	17:49:26	ok	ok	428.8900	59.872	0.060441	19.72	70.619	11.981	96838322.009253	13	428.9488	1.11392e-04	4.73087e-04
2024/05/21	17:54:26	ok	ok	428.8860	59.868	0.060441	19.71	70.617	11.970	97987447.296214	15	428.9314	1.07996e-04	5.04840e-04
2024/05/21	17:59:26	ok	ok	428.8700	59.862	0.060441	19.68	70.642	11.955	96733955.534542	15	428.9376	1.07241e-04	4.99352e-04
2024/05/21	18:04:26	ok	ok	428.8600	59.862	0.060441	19.64	70.623	11.922	99628136.285654	14	428.9453	1.06641e-04	5.08070e-04
2024/05/21	18:09:26	ok	ok	428.8500	59.859	0.060441	19.67	70.658	11.949	99770485.674831	14	428.9502	1.06389e-04	4.90526e-04
2024/05/21	18:14:26	ok	ok	428.8380	59.856	0.060441	19.64	70.692	11.934	97072985.248012	11	429.0616	1.02301e-04	3.76392e-04
2024/05/21	18:19:26	ok	ok	428.8240	59.854	0.060441	19.62	70.678	11.922	98243848.999199	15	428.8708	1.08194e-04	5.13730e-04
2024/05/21	18:24:26	ok	ok	428.8100	59.848	0.060441	19.61	70.668	11.909	98175303.125792	11	429.0543	1.01513e-04	3.86991e-04
2024/05/21	18:29:26	ok	ok	428.8020	59.846	0.060441	19.55	70.695	11.875	99094419.913719	14	428.8989	1.06589e-04	4.95111e-04
2024/05/21	18:34:26	--	ok	428.7800	59.845	0.060441	19.54	70.686	11.864	99853956.773388	11	428.9411	1.07866e-04	3.55371e-04
2024/05/21	18:34:32	ok	ok	429.0180	59.910	0.060453	19.55	70.695	11.875	94933119.330843	14	429.1357	1.06781e-04	5.08727e-04
2024/05/21	18:39:32	ok	ok	429.0000	59.902	0.060453	19.53	70.741	11.864	97687687.267308	11	429.3032	1.02040e-04	5.12935e-04
2024/05/21	18:44:32	ok	ok	428.9860	59.900	0.060453	19.50	70.704	11.837	96240207.141997	14	429.0611	1.11213e-04	4.81014e-04
2024/05/21	18:49:32	ok	ok	428.9680	59.894	0.060453	19.47	70.729	11.823	96671820.573216	14	429.0684	1.06524e-04	5.26221e-04
2024/05/21	18:54:32	ok	ok	428.9520	59.893	0.060453	19.45	70.756	11.816	95628120.226195	14	429.0477	1.06955e-04	4.95850e-04
2024/05/21	18:59:32	ok	ok	428.9440	59.886	0.060453	19.41	70.738	11.783	97321642.314906	13	429.0610	1.05968e-04	4.99390e-04
2024/05/21	19:04:32	ok	ok	428.9320	59.884	0.060453	19.40	70.736	11.774	99162499.613753	15	429.0454	1.05692e-04	4.83886e-04
2024/05/21	19:09:32	ok	ok	428.9180	59.882	0.060453	19.38	70.773	11.771	97844436.716719	12	429.2485	9.89340e-05	5.15454e-04
2024/05/21	19:14:32	ok	ok	428.9040	59.877	0.060453	19.35	70.765	11.749	96946337.609434	14	429.1907	1.00374e-04	4.79745e-04
2024/05/21	19:19:32	ok	ok	428.8880	59.874	0.060453	19.33	70.773	11.732	97709250.219377	14	429.0040	1.05952e-04	4.79476e-04
2024/05/21	19:24:32	ok	ok	428.8780	59.869	0.060453	19.30	70.768	11.711	98491256.019082	14	428.9712	1.06680e-04	4.81056e-04
2024/05/21	19:29:32	ok	ok	428.8620	59.867	0.060453	19.29	70.784	11.704	99994223.812158	15	428.9544	1.06956e-04	4.90815e-04
2024/05/21	19:34:32	ok	ok	428.8520	59.860	0.060453	19.24	70.805	11.677	100322252.892866	13	429.1662	9.92481e-05	4.78630e-04
2024/05/21	19:39:32	ok	ok	428.8380	59.856	0.060453	19.23	70.823	11.671	100950498.812966	11	429.0802	1.01368e-04	3.98429e-04
2024/05/21	19:44:32	ok	ok	428.8240	59.856	0.060453	19.20	70.816	11.649	100729472.894498	15	428.9129	1.06973e-04	5.09326e-04
2024/05/21	19:49:32	ok	ok	428.8040	59.854	0.060453	19.17	70.832	11.634	99940916.271732	12	429.1461	9.84865e-05	5.16634e-04
2024/05/21	19:54:32	--	ok	428.7880	59.851	0.060453	19.13	70.861	11.609	100910111.163254	11	429.0953	1.01983e-04	5.24475e-04
2024/05/21	19:54:38	ok	ok	428.9860	59.908	0.060463	19.13	70.823	11.603	103052869.388412	12	429.3729	9.88565e-05	5.32543e-04
2024/05/21	19:59:38	ok	ok	429.0000	59.904	0.060463	19.14	70.834	11.614	100152537.318093	13	429.3070	9.98093e-05	5.15414e-04
2024/05/21	20:04:38	ok	ok	428.9820	59.897	0.060463	19.10	70.809	11.581	100848831.479691	12	429.3368	9.82969e-05	5.22931e-04
2024/05/21	20:09:38	ok	ok	428.9680	59.893	0.060463	19.06	70.800	11.550	102441759.465206	15	429.1520	1.04685e-04	5.78233e-04
2024/05/21	20:14:38	ok	ok	428.9620	59.892	0.060463	19.04	70.828	11.545	102629467.716016	14	429.2276	1.01455e-04	5.04711e-04
2024/05/21	20:19:38	ok	ok	428.9480	59.885	0.060463	19.03	70.855	11.541	103414597.207390	13	429.2339	1.00925e-04	5.12064e-04
2024/05/21	20:24:38	ok	ok	428.9320	59.883	0.060463	19.00	70.820	11.515	103622820.396753	15	429.0232	1.07250e-04	5.15324e-04
2024/05/21	20:29:38	ok	ok	428.9180	59.880	0.060463	18.97	70.805	11.495	104353178.860007	12	429.2674	9.84095e-05	5.23357e-04
2024/05/21	20:34:38	ok	ok	428.9020	59.876	0.060463	18.97	70.823	11.498	104111618.303355	15	429.1015	1.04416e-04	5.67547e-04
2024/05/21	20:39:38	ok	ok	428.8880	59.875	0.060463	18.94	70.866	11.485	103406647.978176	12	429.2354	9.84562e-05	5.32386e-04
2024/05/21	20:44:38	ok	ok	428.8800	59.872	0.060463	18.91	70.861	11.464	100793265.414110	12	429.2192	9.83463e-05	5.18252e-04
2024/05/21	20:49:38	ok	ok	428.8640	59.867	0.060463	18.90	70.832	11.450	103003454.929049	12	429.1916	9.93073e-05	5.55951e-04
2024/05/21	20:54:38	ok	ok	428.8580	59.867	0.060463	18.84	70.829	11.412	101971865.822542	13	429.1626	1.00009e-04	5.18220e-04
2024/05/21	20:59:38	ok	ok	428.8440	59.862	0.060463	18.84	70.851	11.415	102411891.789651	11	429.1664	1.01659e-04	5.27055e-04
2024/05/21	21:04:38	ok	ok	428.8300	59.858	0.060463	18.82	70.837	11.393	102633929.111943	14	429.1261	1.00959e-04	5.03413e-04
2024/05/21	21:09:38	ok	ok	428.8220	59.854	0.060463	18.78	70.848	11.368	101730301.563010	14	429.1078	1.00908e-04	5.15939e-04
2024/05/21	21:14:38	ok	ok	428.8040	59.851	0.060463	18.73	70.820	11.335	102942857.900026	12	429.1707	9.87236e-05	5.23115e-04
2024/05/21	21:19:38	--	ok	428.7980	59.851	0.060463	18.72	70.837	11.327	101458976.470775	12	429.1490	9.84184e-05	5.16754e-04
2024/05/21	21:19:45	ok	ok	428.9940	59.910	0.060473	18.73	70.838	11.338	100037719.288602	14	429.1360	1.07518e-04	7.60875e-04
2024/05/21	21:24:44	ok	ok	429.0020	59.904	0.060473	18.73	70.848	11.340	102394937.285641	14	429.1950	1.08399e-04	5.32905e-04
2024/05/21	21:29:44	ok	ok	428.9920	59.898	0.060473	18.69	70.871	11.315	104185571.539504	15	429.1363	1.06094e-04	7.78375e-04
2024/05/21	21:34:44	ok	ok	428.9780	59.898	0.060473	18.68	70.838	11.301	101530281.894966	13	429.3016	9.96491e-05	5.25545e-04
2024/05/21	21:39:44	ok	ok	428.9660	59.893	0.060473	18.65	70.861	11.285	104826911.276781	14	429.0783	1.11152e-04	7.87022e-04
2024/05/21	21:44:44	ok	ok	428.9580	59.890	0.060473	18.62	70.819	11.258	103577698.246260	13	429.2625	9.98149e-05	5.25997e-04
2024/05/21	21:49:44	ok	ok	428.9480	59.887	0.060473	18.63	70.860	11.276	104526424.860208	12	429.2204	1.03917e-04	5.24380e-04
2024/05/21	21:54:44	ok	ok	428.9300	59.885	0.060473	18.58	70.832	11.232	105636860.200030	11	429.0602	1.10335e-04	8.67551e-04
2024/05/21	21:59:44	ok	ok	428.9200	59.883	0.060473	18.56	70.848	11.224	102847410.201505	13	429.2384	9.98540e-05	5.28000e-04
2024/05/21	22:04:44	ok	ok	428.9080	59.878	0.060473	18.53	70.843	11.205	101531380.771497	13	429.2103	1.00226e-04	5.42331e-04
2024/05/21	22:09:44	ok	ok	428.8960	59.878	0.060473	18.50	70.857	11.188	104267434.528874	15	429.0251	1.07144e-04	7.75326e-04
2024/05/21	22:14:44	ok	ok	428.8900	59.871	0.060473	18.50	70.806	11.180	103894021.396787	12	429.2270	9.88306e-05	5.67666e-04
2024/05/21	22:19:44	ok	ok	428.8720	59.868	0.060473	18.46	70.848	11.158	104194918.779179	14	429.0247	1.09153e-04	8.54520e-04
2024/05/21	22:24:44	ok	ok	428.8720	59.866	0.060473	18.45	70.846	11.149	105782669.626562	13	428.9775	1.10079e-04	8.65789e-04
2024/05/21	22:29:44	ok	ok	428.8400	59.857	0.060473	18.43	70.834	11.139	106664135.974527	14	428.9573	1.06347e-04	7.51980e-04
2024/05/21	22:34:44	ok	ok	428.8340	59.858	0.060473	18.42	70.851	11.131	104939174.470779	11	428.9758	1.09852e-04	8.57932e-04
2024/05/21	22:39:44	ok	ok	428.8220	59.858	0.060473	18.39	70.855	11.114	104027724.440165	15	428.9426	1.07454e-04	7.73700e-04
2024/05/21	22:44:44	ok	ok	428.8060	59.855	0.060473	18.35	70.866	11.087	104591812.795077	10	428.8887	1.12032e-04	8.56849e-04
2024/05/21	22:49:44	ok	ok	428.8060	59.848	0.060473	18.33	70.883	11.081	103166121.642934	14	428.9552	1.09313e-04	8.47937e-04
2024/05/21	22:54:44	--	ok	428.7980	59.849	0.060473	18.29	70.866	11.051	104533315.364860	12	429.1415	9.90107e-05	5.43186e-04
2024/05/21	22:54:51	ok	ok	428.9600	59.900	0.060483	18.32	70.861	11.067	100847348.846436	15	429.2043	1.04842e-04	8.29465e-04
2024/05/21	22:59:50	ok	ok	428.9680	59.894	0.060483	18.29	70.857	11.049	97898765.723935	14	429.0876	1.11519e-04	7.74417e-04
2024/05/21	23:04:50	ok	ok	428.9620	59.889	0.060483	18.28	70.846	11.039	100052049.628310	12	429.1494	1.05207e-04	8.54765e-04
2024/05/21	23:09:50	ok	ok	428.9540	59.890	0.060483	18.28	70.864	11.042	99098482.765817	15	429.0866	1.07692e-04	7.76137e-04
2024/05/21	23:14:50	ok	ok	428.9460	59.886	0.060483	18.25	70.887	11.026	100462826.450747	15	429.0943	1.06536e-04	7.86378e-04
2024/05/21	23:19:50	ok	ok	428.9360	59.884	0.060483	18.22	70.861	11.003	101191497.047677	11	429.0653	1.10379e-04	8.74754e-04
2024/05/21	23:24:50	ok	ok	428.9220	59.879	0.060483	18.19	70.838	10.982	102967130.405139	15	429.1264	1.03959e-04	8.03862e-04
2024/05/21	23:29:50	ok	ok	428.9180	59.875	0.060483	18.14	70.866	10.950	100826215.964938	12	429.1028	1.04796e-04	8.40824e-04
2024/05/21	23:34:50	ok	ok	428.9000	59.872	0.060483	18.15	70.851	10.956	99199211.109038	15	429.1178	1.03477e-04	8.46913e-04
2024/05/21	23:39:50	ok	ok	428.8860	59.878	0.060483	18.12	70.874	10.940	100440410.375452	15	429.0849	1.04700e-04	8.41591e-04
2024/05/21	23:44:50	ok	ok	428.8800	59.871	0.060483	18.11	70.861	10.930	100832658.207716	15	429.0133	1.06675e-04	7.64774e-04
2024/05/21	23:49:50	ok	ok	428.8620	59.866	0.060483	18.09	70.838	10.918	99963005.618085	14	429.0197	1.09113e-04	8.28273e-04
2024/05/21	23:54:50	ok	ok	428.8520	59.864	0.060483	18.09	70.880	10.924	101947123.078524	12	429.0387	1.05178e-04	8.51473e-04
2024/05/21	23:59:50	ok	ok	428.8420	59.862	0.060483	18.05	70.823	10.888	102892100.479612	15	428.9942	1.07021e-04	7.81256e-04
2024/05/22	00:04:50	ok	ok	428.8340	59.859	0.060483	18.05	70.861	10.894	100252058.843795	11	428.9729	1.10275e-04	8.54510e-04
2024/05/22	00:09:50	ok	ok	428.8220	59.857	0.060483	18.02	70.875	10.877	104012833.682289	15	429.0251	1.05329e-04	8.22325e-04
2024/05/22	00:14:50	ok	ok	428.8140	59.853	0.060483	17.98	70.869	10.848	103059711.385108	14	428.9632	1.09622e-04	8.44840e-04
2024/05/22	00:19:50	ok	ok	428.8020	59.851	0.060483	17.98	70.860	10.847	102628342.455528	15	428.9394	1.07180e-04	7.74355e-04
2024/05/22	00:24:50	--	ok	428.7920	59.848	0.060483	17.97	70.857	10.838	104426896.672594	12	428.9769	1.05806e-04	8.44062e-04
2024/05/22	00:24:57	ok	ok	428.9880	59.906	0.060493	17.97	70.857	10.838	109066947.887371	14	429.1517	1.11863e-04	7.79837e-04
2024/05/22	00:29:56	ok	ok	429.0100	59.901	0.060493	17.94	70.861	10.821	105214254.707027	15	429.1344	1.07385e-04	7.74324e-04
2024/05/22	00:34:56	ok	ok	429.1240	59.933	0.060493	18.26	70.147	10.920	103386496.728423	14	429.2942	1.08729e-04	8.41902e-04
2024/05/22	00:39:56	--	ok	429.3500	59.992	0.060493	18.93	69.126	11.194	103075080.902924	15	429.4686	1.07211e-04	7.67633e-04
2024/05/22	00:40:03	ok	ok	428.9360	59.888	0.060476	18.94	69.111	11.200	112385953.129677	14	429.0549	1.13911e-04	7.60107e-04
2024/05/22	00:45:02	ok	ok	429.1240	59.915	0.060476	19.34	68.925	11.435	95713246.307484	14	429.2050	1.12402e-04	7.44530e-04
2024/05/22	00:50:02	--	ok	429.2240	59.936	0.060476	19.58	68.852	11.585	96447201.270827	15	429.3606	1.06693e-04	7.63267e-04
2024/05/22	00:50:08	ok	ok	428.9400	59.870	0.060464	19.60	68.864	11.596	103441660.342503	15	429.1044	1.06761e-04	7.50577e-04
2024/05/22	00:55:08	ok	ok	429.0600	59.885	0.060464	19.79	68.791	11.719	99225707.752575	15	429.1976	1.06355e-04	7.40806e-04
2024/05/22	01:00:08	ok	ok	429.1320	59.901	0.060464	19.96	68.763	11.832	95586385.848244	15	429.2448	1.07415e-04	7.56971e-04
2024/05/22	01:05:08	ok	ok	429.1860	59.917	0.060464	20.12	68.800	11.947	99019183.611130	15	429.3078	1.06807e-04	7.57913e-04
2024/05/22	01:10:08	--	ok	429.2380	59.924	0.060464	20.23	68.818	12.029	97807001.951791	14	429.3413	1.11280e-04	7.50417e-04
2024/05/22	01:10:15	ok	ok	428.9540	59.858	0.060452	20.23	68.769	12.021	104592407.887647	15	428.9844	1.11190e-04	7.00217e-04
2024/05/22	01:15:14	ok	ok	429.0320	59.870	0.060452	20.33	68.768	12.090	97602157.341922	14	429.1294	1.11989e-04	7.62979e-04
2024/05/22	01:20:14	ok	ok	429.0760	59.881	0.060452	20.43	68.769	12.160	98180201.343605	15	429.0899	1.10188e-04	7.00167e-04
2024/05/22	01:25:14	ok	ok	429.1180	59.894	0.060452	20.52	68.779	12.222	98342882.622953	15	429.2512	1.05967e-04	7.42478e-04
2024/05/22	01:30:14	ok	ok	429.1740	59.902	0.060452	20.62	68.800	12.298	103431523.636652	14	429.1446	1.14126e-04	6.95672e-04
2024/05/22	01:35:14	--	ok	429.2060	59.911	0.060452	20.66	68.779	12.325	101124153.289704	14	429.1694	1.15047e-04	7.04731e-04
2024/05/22	01:35:20	ok	ok	428.9540	59.861	0.060441	20.69	68.736	12.337	101085340.857256	15	429.1193	1.06579e-04	7.60321e-04
2024/05/22	01:40:20	ok	ok	429.0160	59.869	0.060441	20.73	68.754	12.371	101059238.308380	15	429.1567	1.05252e-04	7.61385e-04
2024/05/22	01:45:20	ok	ok	429.0260	59.871	0.060441	20.80	68.836	12.437	98778057.860398	14	429.1215	1.11520e-04	7.60722e-04
2024/05/22	01:50:20	ok	ok	429.0480	59.879	0.060441	20.82	68.829	12.446	97245445.997354	14	429.1393	1.11704e-04	7.77810e-04
2024/05/22	01:55:20	ok	ok	429.0840	59.878	0.060441	20.89	68.795	12.490	99254627.169337	14	429.1732	1.11103e-04	7.53574e-04
2024/05/22	02:00:20	ok	ok	429.1000	59.893	0.060441	20.96	68.772	12.538	102656606.576758	14	429.0713	1.14493e-04	7.23143e-04
2024/05/22	02:05:20	ok	ok	429.1240	59.896	0.060441	20.94	68.827	12.537	100264753.931734	14	429.2099	1.10921e-04	7.67935e-04
2024/05/22	02:10:20	ok	ok	429.1520	59.903	0.060441	20.98	68.827	12.568	101521175.643352	14	429.2219	1.11420e-04	7.48956e-04
2024/05/22	02:15:20	ok	ok	429.1560	59.908	0.060441	21.04	68.818	12.607	101428863.022267	14	429.1292	1.13868e-04	7.10817e-04
2024/05/22	02:20:20	ok	ok	429.1780	59.914	0.060441	21.04	68.827	12.609	100970365.816962	14	429.2618	1.10774e-04	7.62162e-04
2024/05/22	02:25:20	ok	ok	429.1960	59.915	0.060441	21.09	68.856	12.647	99553068.672084	15	429.3246	1.05667e-04	7.51748e-04
2024/05/22	02:30:20	--	ok	429.2100	59.925	0.060441	21.13	68.865	12.680	100674860.848980	14	429.2923	1.10608e-04	7.45410e-04
2024/05/22	02:30:26	ok	ok	428.9640	59.866	0.06043	21.11	68.833	12.664	101115005.474096	14	429.0775	1.11165e-04	7.71299e-04
2024/05/22	02:35:26	ok	ok	428.9940	59.868	0.06043	21.13	68.846	12.677	100615229.569746	15	429.1271	1.05577e-04	7.61939e-04
2024/05/22	02:40:26	ok	ok	429.0060	59.869	0.06043	21.16	68.873	12.703	101957298.066907	14	429.1010	1.10888e-04	7.70297e-04
2024/05/22	02:45:26	ok	ok	429.0200	59.868	0.06043	21.17	68.875	12.713	109447455.512979	14	429.0997	1.11016e-04	7.60994e-04
2024/05/22	02:50:26	ok	ok	429.0300	59.870	0.06043	21.18	68.869	12.722	107556984.445165	14	429.1174	1.09989e-04	7.61444e-04
2024/05/22	02:55:26	ok	ok	429.0500	59.878	0.06043	21.21	68.902	12.750	107611973.925124	13	429.1383	1.09524e-04	8.00123e-04
2024/05/22	03:00:26	ok	ok	429.0420	59.881	0.06043	21.21	68.873	12.745	111076349.330808	15	429.1615	1.05405e-04	7.66144e-04
2024/05/22	03:05:26	ok	ok	429.0600	59.880	0.06043	21.23	68.878	12.755	107060050.032274	14	429.1396	1.11011e-04	7.71479e-04
2024/05/22	03:10:26	ok	ok	429.0500	59.881	0.06043	21.23	68.907	12.761	108541528.860657	14	429.1363	1.10268e-04	7.67268e-04
2024/05/22	03:15:26	ok	ok	429.0500	59.881	0.06043	21.24	68.861	12.764	108640953.751650	14	429.1330	1.10965e-04	7.82526e-04
2024/05/22	03:20:26	ok	ok	429.0800	59.885	0.06043	21.24	68.919	12.775	108200574.145075	14	429.1626	1.10249e-04	7.63072e-04
2024/05/22	03:25:26	ok	ok	429.0840	59.890	0.06043	21.27	68.896	12.790	107349246.106523	14	429.1666	1.10349e-04	7.75210e-04
2024/05/22	03:30:26	ok	ok	429.0720	59.888	0.06043	21.24	68.898	12.771	108485877.370121	14	429.1385	1.11250e-04	7.67245e-04
2024/05/22	03:35:26	ok	ok	429.0880	59.886	0.06043	21.28	68.850	12.792	109622699.360186	14	429.1678	1.10037e-04	7.47613e-04
2024/05/22	03:40:26	ok	ok	429.0840	59.889	0.06043	21.27	68.896	12.790	109092760.963623	14	429.1785	1.09680e-04	7.65712e-04
2024/05/22	03:45:26	ok	ok	429.0900	59.887	0.06043	21.27	68.847	12.781	109605552.152232	14	429.1340	1.12917e-04	7.58677e-04
2024/05/22	03:50:26	ok	ok	429.0860	59.893	0.06043	21.28	68.878	12.797	110244003.344911	14	429.1517	1.11470e-04	7.79044e-04
2024/05/22	03:55:26	ok	ok	429.0860	59.893	0.06043	21.28	68.888	12.799	109415580.815193	15	429.2117	1.05102e-04	7.50306e-04
2024/05/22	04:00:26	ok	ok	429.0940	59.895	0.06043	21.30	68.861	12.805	107936351.668148	14	429.1731	1.10299e-04	7.61844e-04
2024/05/22	04:05:26	ok	ok	429.1040	59.901	0.06043	21.30	68.882	12.809	107901297.049183	14	429.1758	1.10378e-04	7.63971e-04
2024/05/22	04:10:26	ok	ok	429.0980	59.897	0.06043	21.30	68.902	12.813	108708125.612287	14	429.1867	1.10016e-04	7.59443e-04
2024/05/22	04:15:26	ok	ok	429.0960	59.894	0.06043	21.30	68.861	12.805	109035612.391791	14	429.1854	1.09718e-04	7.78031e-04
2024/05/22	04:20:26	ok	ok	429.0940	59.891	0.06043	21.27	68.905	12.792	107444744.254575	14	429.1861	1.09305e-04	7.51293e-04
2024/05/22	04:25:26	ok	ok	429.0980	59.894	0.06043	21.27	68.865	12.785	107003761.900853	14	429.1561	1.11685e-04	7.64467e-04
2024/05/22	04:30:26	ok	ok	429.0880	59.894	0.06043	21.28	68.811	12.784	108237739.372233	15	429.1836	1.06460e-04	7.69571e-04
2024/05/22	04:35:26	ok	ok	429.0960	59.896	0.06043	21.28	68.859	12.793	108203037.877627	15	429.2076	1.05030e-04	7.63980e-04
2024/05/22	04:40:26	ok	ok	429.0860	59.893	0.06043	21.30	68.833	12.800	108194347.224307	15	429.2062	1.05498e-04	7.64487e-04
2024/05/22	04:45:26	ok	ok	429.0880	59.892	0.06043	21.27	68.865	12.785	108927877.646259	14	429.1536	1.10876e-04	7.55312e-04
2024/05/22	04:50:26	ok	ok	429.0980	59.896	0.06043	21.26	68.814	12.765	108219049.813453	14	429.1873	1.09720e-04	7.58423e-04
2024/05/22	04:55:26	ok	ok	429.1020	59.900	0.06043	21.27	68.847	12.781	110767760.157035	14	429.1691	1.10971e-04	7.50486e-04
2024/05/22	05:00:26	ok	ok	429.0860	59.896	0.06043	21.27	68.836	12.779	109063207.077272	14	429.1698	1.10624e-04	7.58634e-04
2024/05/22	05:05:26	ok	ok	429.0920	59.894	0.06043	21.28	68.820	12.786	105995021.853373	15	429.2135	1.05194e-04	7.59182e-04
2024/05/22	05:10:26	ok	ok	429.0880	59.898	0.06043	21.27	68.809	12.774	108279037.014501	14	429.1653	1.10594e-04	7.71060e-04
2024/05/22	05:15:26	ok	ok	429.0860	59.896	0.06043	21.24	68.832	12.759	108377525.872573	14	429.1796	1.09503e-04	7.67727e-04
2024/05/22	05:20:26	ok	ok	429.0800	59.895	0.06043	21.26	68.795	12.762	109456747.306046	14	429.1596	1.10332e-04	7.70448e-04
2024/05/22	05:25:26	ok	ok	429.0740	59.894	0.06043	21.24	68.801	12.753	108329945.478772	14	429.1532	1.10418e-04	7.64843e-04
2024/05/22	05:30:26	ok	ok	429.0700	59.887	0.06043	21.21	68.786	12.728	108385997.417969	14	429.1420	1.11259e-04	7.52465e-04
2024/05/22	05:35:26	ok	ok	429.0720	59.894	0.06043	21.26	68.777	12.758	108973558.613433	14	429.1523	1.10576e-04	7.54529e-04
2024/05/22	05:40:26	ok	ok	429.0700	59.886	0.06043	21.24	68.754	12.744	107153913.898726	14	429.1570	1.09875e-04	7.69241e-04
2024/05/22	05:45:26	ok	ok	429.0780	59.893	0.06043	21.24	68.696	12.733	109520456.277380	14	429.1427	1.11249e-04	7.62198e-04
2024/05/22	05:50:26	ok	ok	429.0700	59.888	0.06043	21.23	68.719	12.726	108194590.426021	14	429.1416	1.11140e-04	7.71277e-04
2024/05/22	05:55:26	ok	ok	429.0900	59.892	0.06043	21.26	68.746	12.753	109199470.549520	14	429.1632	1.10614e-04	7.63849e-04
2024/05/22	06:00:26	ok	ok	429.0800	59.892	0.06043	21.24	68.742	12.742	107193277.874743	14	429.1411	1.11103e-04	7.68506e-04
2024/05/22	06:05:26	ok	ok	429.0820	59.892	0.06043	21.26	68.708	12.746	108850407.082968	15	429.2013	1.05175e-04	7.45279e-04
2024/05/22	06:10:26	ok	ok	429.0880	59.895	0.06043	21.24	68.704	12.735	108385427.192634	14	429.1632	1.10013e-04	7.62285e-04
2024/05/22	06:15:26	ok	ok	429.0800	59.893	0.06043	21.24	68.724	12.738	107615132.378531	14	429.1672	1.10160e-04	7.71107e-04
2024/05/22	06:20:26	ok	ok	429.0780	59.890	0.06043	21.24	68.673	12.729	106914587.181112	14	429.1408	1.11117e-04	7.68585e-04
2024/05/22	06:25:26	ok	ok	429.0740	59.887	0.06043	21.26	68.649	12.734	107336543.588410	15	429.1884	1.05407e-04	7.54119e-04
2024/05/22	06:30:26	ok	ok	429.0780	59.890	0.06043	21.27	68.614	12.738	107789690.539798	14	429.1652	1.10203e-04	7.45370e-04
2024/05/22	06:35:26	ok	ok	429.0840	59.894	0.06043	21.24	68.655	12.726	109181962.332254	14	429.1645	1.10265e-04	7.39579e-04
2024/05/22	06:40:26	ok	ok	429.0840	59.895	0.06043	21.26	68.631	12.731	111602680.553348	14	429.1592	1.10638e-04	7.48391e-04
2024/05/22	06:45:26	ok	ok	429.0900	59.896	0.06043	21.28	68.626	12.750	110752117.348345	14	429.1508	1.10942e-04	7.71568e-04
2024/05/22	06:50:26	ok	ok	429.0860	59.892	0.06043	21.26	68.571	12.720	108142594.878352	14	429.1533	1.11247e-04	7.56646e-04
2024/05/22	06:55:26	ok	ok	429.0960	59.892	0.06043	21.27	68.573	12.730	106914736.953086	14	429.1698	1.10163e-04	7.50762e-04
2024/05/22	07:00:26	ok	ok	429.0900	59.893	0.06043	21.28	68.548	12.735	106753550.269379	14	429.1869	1.09475e-04	7.55816e-04
2024/05/22	07:05:26	ok	ok	429.0920	59.890	0.06043	21.27	68.603	12.736	108472746.938183	14	429.1681	1.10631e-04	7.52384e-04
2024/05/22	07:10:26	ok	ok	429.0980	59.898	0.06043	21.28	68.586	12.743	108390863.246694	14	429.1726	1.10470e-04	7.59189e-04
2024/05/22	07:15:26	ok	ok	429.0960	59.892	0.06043	21.28	68.530	12.732	110047414.534460	14	429.1564	1.11534e-04	7.63595e-04
2024/05/22	07:20:26	ok	ok	429.1020	59.897	0.06043	21.28	68.566	12.739	108455519.829377	14	429.1711	1.10588e-04	7.57308e-04
2024/05/22	07:25:26	ok	ok	429.0920	59.892	0.06043	21.30	68.521	12.742	106781758.659652	15	429.2099	1.05222e-04	7.72396e-04
2024/05/22	07:30:26	ok	ok	429.1000	59.893	0.06043	21.30	68.550	12.748	108845340.790155	14	429.1541	1.11956e-04	7.59835e-04
2024/05/22	07:35:26	ok	ok	429.0900	59.890	0.06043	21.30	68.521	12.742	108794763.408725	14	429.1669	1.10475e-04	7.48623e-04
2024/05/22	07:40:26	ok	ok	429.1000	59.895	0.06043	21.30	68.511	12.740	108061645.867174	14	429.1766	1.10417e-04	7.66734e-04
2024/05/22	07:45:26	ok	ok	429.1040	59.897	0.06043	21.33	68.476	12.754	105979628.817975	14	429.1856	1.10719e-04	7.72306e-04
2024/05/22	07:50:26	ok	ok	429.1040	59.896	0.06043	21.28	68.479	12.723	111815745.747339	14	429.1453	1.12033e-04	7.78366e-04
2024/05/22	07:55:26	ok	ok	429.1020	59.896	0.06043	21.28	68.530	12.732	109936671.268486	14	429.1845	1.09962e-04	7.64963e-04
2024/05/22	08:00:26	ok	ok	429.1100	59.898	0.06043	21.30	68.421	12.724	108095873.637348	14	429.2004	1.09641e-04	7.66079e-04
2024/05/22	08:05:26	ok	ok	429.1080	59.901	0.06043	21.34	68.453	12.761	109629603.636274	15	429.1959	1.06710e-04	7.78490e-04
2024/05/22	08:10:26	ok	ok	429.1160	59.900	0.06043	21.33	68.467	12.752	107711111.060580	14	429.1737	1.11428e-04	7.55596e-04
2024/05/22	08:15:26	ok	ok	429.1100	59.901	0.06043	21.33	68.420	12.743	107923112.396234	11	429.3968	1.01231e-04	5.21285e-04
2024/05/22	08:20:26	ok	ok	429.1280	59.898	0.06043	21.37	68.408	12.772	108674731.994698	14	429.2067	1.10099e-04	7.57649e-04
2024/05/22	08:25:26	ok	ok	429.1260	59.900	0.06043	21.36	68.376	12.757	108915441.946793	15	429.2458	1.04966e-04	7.47449e-04
2024/05/22	08:30:26	ok	ok	429.1360	59.901	0.06043	21.38	68.383	12.778	107969124.921266	14	429.2266	1.09497e-04	7.61494e-04
2024/05/22	08:35:26	ok	ok	429.1400	59.908	0.06043	21.40	68.367	12.786	109692515.188715	14	429.2033	1.10702e-04	7.63338e-04
2024/05/22	08:40:26	ok	ok	429.1300	59.902	0.06043	21.40	68.376	12.788	109495782.975310	15	429.2309	1.05630e-04	7.57846e-04
2024/05/22	08:45:26	ok	ok	429.1580	59.909	0.06043	21.42	68.333	12.800	109923855.345195	14	429.2246	1.10724e-04	7.66124e-04
2024/05/22	08:50:26	ok	ok	429.1440	59.907	0.06043	21.42	68.324	12.798	107879569.437018	14	429.2231	1.10610e-04	7.51117e-04
2024/05/22	08:55:26	ok	ok	429.1580	59.906	0.06043	21.45	68.310	12.817	107658142.573895	11	429.4313	1.01728e-04	5.30784e-04
2024/05/22	09:00:26	ok	ok	429.1620	59.908	0.06043	21.45	68.270	12.810	108828708.133936	14	429.2215	1.10966e-04	7.61412e-04
2024/05/22	09:05:26	ok	ok	429.1740	59.911	0.06043	21.48	68.296	12.835	107883526.155755	14	429.2573	1.09597e-04	7.64247e-04
2024/05/22	09:10:26	ok	ok	429.1780	59.913	0.06043	21.50	68.310	12.849	108024703.297983	14	429.2482	1.10005e-04	7.64945e-04
2024/05/22	09:15:26	ok	ok	429.1800	59.910	0.06043	21.47	68.273	12.820	108172934.898951	14	429.2483	1.10727e-04	7.73290e-04
2024/05/22	09:20:26	ok	ok	429.1720	59.907	0.06043	21.50	68.251	12.838	109844370.053490	14	429.2457	1.10637e-04	7.63114e-04
2024/05/22	09:25:26	ok	ok	429.1680	59.908	0.06043	21.50	68.280	12.843	108214685.882455	14	429.2493	1.10229e-04	7.54892e-04
2024/05/22	09:30:26	ok	ok	429.1720	59.908	0.06043	21.51	68.252	12.848	108675906.952538	14	429.2513	1.10592e-04	7.77110e-04
2024/05/22	09:35:26	ok	ok	429.1840	59.911	0.06043	21.51	68.270	12.851	108520320.186081	14	429.2627	1.10130e-04	7.59743e-04
2024/05/22	09:40:26	ok	ok	429.1920	59.910	0.06043	21.52	68.246	12.857	108420452.193371	14	429.2540	1.11181e-04	7.79465e-04
2024/05/22	09:45:26	ok	ok	429.1700	59.910	0.06043	21.51	68.283	12.854	107785407.426849	14	429.2257	1.11652e-04	7.55513e-04
2024/05/22	09:50:26	ok	ok	429.1800	59.914	0.06043	21.52	68.284	12.864	107687355.894588	14	429.2520	1.10831e-04	7.49580e-04
2024/05/22	09:55:26	ok	ok	429.1800	59.917	0.06043	21.51	68.252	12.848	109516132.485493	14	429.2489	1.10567e-04	7.65740e-04
2024/05/22	10:00:26	ok	ok	429.1860	59.912	0.06043	21.52	68.273	12.862	108888121.927706	14	429.2318	1.11842e-04	7.72614e-04
2024/05/22	10:05:26	ok	ok	429.1980	59.915	0.06043	21.50	68.229	12.834	107585221.945796	14	429.2782	1.09319e-04	7.65835e-04
2024/05/22	10:10:26	ok	ok	429.1840	59.916	0.06043	21.54	68.220	12.864	109484395.117320	14	429.2480	1.11002e-04	7.69713e-04
2024/05/22	10:15:26	ok	ok	429.1780	59.913	0.06043	21.54	68.182	12.857	107769276.869625	14	429.2579	1.10536e-04	7.71984e-04
2024/05/22	10:20:26	ok	ok	429.1900	59.914	0.06043	21.57	68.206	12.881	107696886.782895	14	429.2358	1.11818e-04	7.81432e-04
2024/05/22	10:25:26	ok	ok	429.1940	59.915	0.06043	21.54	68.182	12.857	108252739.165601	11	429.4772	1.01121e-04	5.16279e-04
2024/05/22	10:30:26	ok	ok	429.1920	59.913	0.06043	21.55	68.145	12.860	108097502.771767	14	429.2758	1.09833e-04	7.61853e-04
2024/05/22	10:35:26	--	ok	429.2060	59.918	0.06043	21.58	68.179	12.888	108925672.138613	14	429.2835	1.09602e-04	7.62319e-04
2024/05/22	10:35:33	ok	ok	428.9740	59.870	0.060419	21.60	68.124	12.889	101219044.952493	14	429.0809	1.11787e-04	7.80048e-04
2024/05/22	10:40:32	ok	ok	428.9780	59.864	0.060419	21.58	68.110	12.875	100572689.724263	14	429.0540	1.11466e-04	7.89741e-04
2024/05/22	10:45:32	ok	ok	428.9920	59.874	0.060419	21.62	68.110	12.907	100825262.928974	14	429.0546	1.11372e-04	7.60913e-04
2024/05/22	10:50:32	ok	ok	428.9920	59.860	0.060419	21.61	68.096	12.894	108105435.299633	14	429.0590	1.10794e-04	7.66538e-04
2024/05/22	10:55:32	ok	ok	429.0060	59.870	0.060419	21.67	68.060	12.929	107397408.614977	14	429.0929	1.10255e-04	7.72186e-04
2024/05/22	11:00:32	ok	ok	429.0060	59.865	0.060419	21.67	68.042	12.925	105915941.193446	14	429.0758	1.10924e-04	7.73721e-04
2024/05/22	11:05:32	ok	ok	429.0380	59.873	0.060419	21.71	68.040	12.957	108527747.080714	14	429.0935	1.11444e-04	7.81817e-04
2024/05/22	11:10:32	ok	ok	429.0340	59.867	0.060419	21.71	68.028	12.955	104988490.284262	14	429.1074	1.10258e-04	7.72948e-04
2024/05/22	11:15:32	ok	ok	429.0580	59.878	0.060419	21.75	68.028	12.987	107776825.861036	14	429.1340	1.09443e-04	7.71125e-04
2024/05/22	11:20:32	ok	ok	429.0480	59.877	0.060419	21.77	68.051	13.001	106041619.087187	14	429.1231	1.10286e-04	7.71583e-04
2024/05/22	11:25:32	ok	ok	429.0680	59.875	0.060419	21.80	68.046	13.022	109011181.855587	14	429.1233	1.11275e-04	7.72281e-04
2024/05/22	11:30:32	ok	ok	429.0680	59.881	0.060419	21.82	67.994	13.032	109207809.348557	14	429.1592	1.09697e-04	7.71464e-04
2024/05/22	11:35:32	ok	ok	429.0860	59.880	0.060419	21.81	67.982	13.020	108919608.153648	14	429.1479	1.10992e-04	7.66290e-04
2024/05/22	11:40:32	ok	ok	429.0960	59.888	0.060419	21.87	67.953	13.057	108824178.926931	14	429.1543	1.11175e-04	7.81569e-04
2024/05/22	11:45:32	ok	ok	429.1140	59.898	0.060419	21.92	67.936	13.096	107108019.946780	14	429.1817	1.10602e-04	7.74010e-04
2024/05/22	11:50:32	ok	ok	429.1320	59.895	0.060419	21.96	67.877	13.116	107747581.375142	14	429.2086	1.10687e-04	7.64626e-04
2024/05/22	11:55:32	ok	ok	429.1400	59.899	0.060419	22.01	67.895	13.152	107615667.443531	14	429.2119	1.10230e-04	7.64067e-04
2024/05/22	12:00:32	ok	ok	429.1640	59.904	0.060419	22.05	67.826	13.171	107695651.928078	14	429.2220	1.11428e-04	7.79369e-04
2024/05/22	12:05:32	ok	ok	429.0140	59.867	0.060419	21.68	68.756	13.071	106515533.398529	14	429.0982	1.10272e-04	7.57513e-04
2024/05/22	12:10:32	ok	ok	428.8200	59.823	0.060419	21.14	69.541	12.815	107199893.596461	11	429.1099	1.01165e-04	5.16579e-04
2024/05/22	12:15:32	--	ok	428.7020	59.803	0.060419	20.83	69.708	12.614	105588020.052639	14	428.7480	1.12618e-04	7.62903e-04
2024/05/22	12:15:39	ok	ok	429.0180	59.894	0.060434	20.82	69.685	12.601	104115800.414759	12	429.3022	1.03879e-04	5.10888e-04
2024/05/22	12:20:38	ok	ok	428.9380	59.866	0.060434	20.59	69.775	12.451	102616114.901571	11	429.2256	1.01671e-04	5.09475e-04
2024/05/22	12:25:38	ok	ok	428.8620	59.854	0.060434	20.43	69.818	12.345	106368501.183775	11	429.1531	1.01969e-04	5.06346e-04
2024/05/22	12:30:38	--	ok	428.7980	59.845	0.060434	20.31	69.812	12.254	104768966.787343	12	429.0296	1.05163e-04	5.17737e-04
2024/05/22	12:30:45	ok	ok	429.0100	59.903	0.060444	20.33	69.836	12.278	95711039.329239	15	429.1286	1.07102e-04	7.40836e-04
2024/05/22	12:35:45	ok	ok	428.9560	59.885	0.060444	20.19	69.839	12.177	102511951.194560	12	429.2822	9.83459e-05	5.03389e-04
2024/05/22	12:40:45	ok	ok	428.9140	59.873	0.060444	20.11	69.834	12.118	103662384.281404	12	429.2315	9.86703e-05	4.85742e-04
2024/05/22	12:45:45	ok	ok	428.8640	59.863	0.060444	20.01	69.876	12.055	102224460.598628	12	429.1866	9.90236e-05	4.93933e-04
2024/05/22	12:50:45	ok	ok	428.8260	59.851	0.060444	19.95	69.894	12.015	101732899.983269	11	429.1080	1.02170e-04	5.19602e-04
2024/05/22	12:55:45	--	ok	428.7860	59.844	0.060444	19.88	69.853	11.959	102230792.105940	12	429.1172	9.86590e-05	4.97887e-04
2024/05/22	12:55:52	ok	ok	429.0080	59.904	0.060455	19.89	69.836	11.966	94861667.229586	15	429.1326	1.07353e-04	7.51879e-04
2024/05/22	13:00:51	ok	ok	428.9800	59.893	0.060455	19.82	69.862	11.922	98407767.625167	15	429.1518	1.04915e-04	5.59259e-04
2024/05/22	13:05:51	ok	ok	428.9500	59.886	0.060455	19.79	69.877	11.904	99516325.440992	12	429.2769	9.91545e-05	5.10838e-04
2024/05/22	13:10:51	ok	ok	428.9200	59.875	0.060455	19.74	69.818	11.855	100158507.226173	12	429.2537	9.84991e-05	4.98835e-04
2024/05/22	13:15:51	ok	ok	428.9020	59.872	0.060455	19.68	69.886	11.827	100069367.302426	12	429.2176	9.94857e-05	4.97420e-04
2024/05/22	13:20:51	ok	ok	428.8700	59.864	0.060455	19.65	69.871	11.804	98314301.473189	15	428.9755	1.07596e-04	7.52348e-04
2024/05/22	13:25:51	ok	ok	428.8500	59.858	0.060455	19.62	69.857	11.784	99964210.058097	12	429.1848	9.86104e-05	4.93802e-04
2024/05/22	13:30:51	ok	ok	428.8280	59.854	0.060455	19.61	69.873	11.775	101040277.885142	11	429.0984	1.03768e-04	5.06536e-04
2024/05/22	13:35:51	ok	ok	428.8060	59.844	0.060455	19.54	69.880	11.728	100434324.207607	12	429.1329	9.90700e-05	4.94881e-04
2024/05/22	13:40:51	--	ok	428.7820	59.840	0.060455	19.51	69.903	11.712	99978200.910558	12	429.0984	9.99239e-05	4.99547e-04
2024/05/22	13:40:58	ok	ok	428.9880	59.903	0.060466	19.50	69.882	11.699	97334899.343377	14	429.0913	1.13030e-04	7.68214e-04
2024/05/22	13:45:57	ok	ok	428.9940	59.893	0.060466	19.48	69.841	11.683	99665303.879476	11	429.2922	1.02167e-04	5.20842e-04
2024/05/22	13:50:57	ok	ok	428.9780	59.890	0.060466	19.45	69.885	11.671	101219296.541242	15	429.0873	1.06755e-04	7.49255e-04
2024/05/22	13:55:57	ok	ok	428.9600	59.885	0.060466	19.41	69.866	11.638	100450708.371093	12	429.2884	9.88443e-05	5.06367e-04
2024/05/22	14:00:57	ok	ok	428.9440	59.880	0.060466	19.43	69.841	11.645	100822542.012819	12	429.2726	9.92892e-05	5.02401e-04
2024/05/22	14:05:57	ok	ok	428.9320	59.876	0.060466	19.41	69.848	11.635	103249895.258249	15	429.1150	1.04830e-04	5.59054e-04
2024/05/22	14:10:57	ok	ok	428.9280	59.873	0.060466	19.41	69.859	11.637	102083922.958489	12	429.2474	9.91222e-05	5.09743e-04
2024/05/22	14:15:57	ok	ok	428.9120	59.869	0.060466	19.41	69.848	11.635	101450415.820523	12	429.2400	9.93456e-05	5.05563e-04
2024/05/22	14:20:57	ok	ok	428.9040	59.867	0.060466	19.37	69.850	11.608	103516334.367931	12	429.2420	9.87307e-05	5.07195e-04
2024/05/22	14:25:57	ok	ok	428.8920	59.865	0.060466	19.35	69.857	11.598	103526121.218651	12	429.2124	9.93472e-05	5.15695e-04
2024/05/22	14:30:57	ok	ok	428.8820	59.862	0.060466	19.34	69.836	11.586	102233468.649927	14	429.0157	1.10012e-04	5.59180e-04
2024/05/22	14:35:57	ok	ok	428.8700	59.855	0.060466	19.34	69.854	11.589	104056922.423648	15	429.0612	1.04065e-04	5.58308e-04
2024/05/22	14:40:57	ok	ok	428.8560	59.854	0.060466	19.31	69.859	11.570	103354112.757209	12	429.1874	9.93267e-05	5.02475e-04
2024/05/22	14:45:57	ok	ok	428.8480	59.853	0.060466	19.30	69.848	11.559	102895772.453026	12	429.1852	9.84895e-05	4.97840e-04
2024/05/22	14:50:57	ok	ok	428.8340	59.849	0.060466	19.29	69.863	11.552	104667665.385090	12	429.1576	9.92648e-05	5.05638e-04
2024/05/22	14:55:57	ok	ok	428.8300	59.846	0.060466	19.29	69.845	11.549	104377208.266442	15	429.0153	1.04676e-04	5.56276e-04
2024/05/22	15:00:57	ok	ok	428.8240	59.845	0.060466	19.29	69.845	11.549	102495999.230072	13	429.0702	1.01907e-04	5.61925e-04
2024/05/22	15:05:57	ok	ok	428.8240	59.842	0.060466	19.27	69.822	11.535	104280160.812504	12	429.1433	9.98156e-05	5.10518e-04
2024/05/22	15:10:57	ok	ok	428.8160	59.843	0.060466	19.29	69.854	11.551	106713919.853113	12	429.1457	9.89002e-05	5.07223e-04
2024/05/22	15:15:57	ok	ok	428.8080	59.841	0.060466	19.30	69.857	11.560	107089899.823538	12	429.1338	9.94418e-05	4.98573e-04
2024/05/22	15:20:57	ok	ok	428.8020	59.837	0.060466	19.29	69.854	11.551	105179892.645719	12	429.1232	9.97139e-05	5.14918e-04
2024/05/22	15:25:57	--	ok	428.7960	59.838	0.060466	19.30	69.848	11.559	103980920.859613	12	429.1299	9.87257e-05	5.13067e-04
2024/05/22	15:26:04	ok	ok	428.9740	59.899	0.060477	19.29	69.863	11.552	96381937.563662	15	429.1561	1.07209e-04	7.68411e-04
2024/05/22	15:31:03	ok	ok	428.9960	59.892	0.060477	19.30	69.895	11.567	97463375.338515	12	429.3506	9.92096e-05	5.23760e-04
2024/05/22	15:36:03	ok	ok	428.9920	59.889	0.060477	19.29	69.845	11.549	98797487.583921	12	429.3475	9.91183e-05	5.18699e-04
2024/05/22	15:41:03	ok	ok	428.9800	59.891	0.060477	19.29	69.882	11.555	98106063.535057	12	429.3463	9.88385e-05	5.18207e-04
2024/05/22	15:46:03	ok	ok	428.9740	59.888	0.060477	19.27	69.873	11.543	100321775.008764	12	429.3390	9.91210e-05	5.13180e-04
2024/05/22	15:51:03	ok	ok	428.9660	59.884	0.060477	19.27	69.891	11.546	101060869.090465	12	429.3173	9.94775e-05	5.25993e-04
2024/05/22	15:56:03	ok	ok	428.9640	59.882	0.060477	19.27	69.880	11.544	97815198.909501	12	429.3182	9.89127e-05	5.21485e-04
2024/05/22	16:01:03	ok	ok	428.9540	59.883	0.060477	19.25	69.899	11.536	100866805.296538	12	429.3175	9.89464e-05	5.22298e-04
2024/05/22	16:06:03	ok	ok	428.9500	59.880	0.060477	19.25	69.918	11.540	102276009.385475	15	429.1078	1.06710e-04	7.62419e-04
2024/05/22	16:11:03	ok	ok	428.9440	59.877	0.060477	19.23	69.921	11.522	97699570.162312	14	429.2107	1.02430e-04	5.50945e-04
2024/05/22	16:16:03	ok	ok	428.9380	59.877	0.060477	19.23	69.932	11.524	99996293.491886	12	429.3082	9.85759e-05	5.06501e-04
2024/05/22	16:21:03	ok	ok	428.9280	59.873	0.060477	19.24	69.935	11.533	97954547.256784	12	429.2861	9.91479e-05	5.26058e-04
2024/05/22	16:26:03	ok	ok	428.9220	59.870	0.060477	19.23	69.950	11.527	100826685.858189	13	429.2242	1.01199e-04	5.23250e-04
2024/05/22	16:31:03	ok	ok	428.9140	59.871	0.060477	19.21	69.969	11.519	98137227.411802	12	429.2675	9.89722e-05	5.21297e-04
2024/05/22	16:36:03	ok	ok	428.8980	59.870	0.060477	19.20	69.964	11.509	98628743.735366	12	429.2646	9.89501e-05	5.14869e-04
2024/05/22	16:41:03	ok	ok	428.9020	59.867	0.060477	19.17	69.999	11.497	99305601.680853	13	429.2183	1.00399e-04	5.05992e-04
2024/05/22	16:46:03	ok	ok	428.8800	59.862	0.060477	19.15	70.005	11.487	102424114.596022	12	429.2493	9.88828e-05	4.95555e-04
2024/05/22	16:51:03	ok	ok	428.8760	59.864	0.060477	19.14	70.033	11.482	98909363.743298	12	429.2407	9.91390e-05	5.07635e-04
2024/05/22	16:56:03	ok	ok	428.8640	59.857	0.060477	19.14	70.024	11.481	99745774.814396	15	429.0240	1.06104e-04	7.60456e-04
2024/05/22	17:01:03	ok	ok	428.8520	59.860	0.060477	19.11	70.056	11.466	98885053.281401	12	429.2241	9.87503e-05	5.31303e-04
2024/05/22	17:06:03	ok	ok	428.8440	59.858	0.060477	19.09	70.082	11.453	100570609.162807	12	429.1957	9.93250e-05	5.12973e-04
2024/05/22	17:11:03	ok	ok	428.8320	59.852	0.060477	19.09	70.051	11.448	100143259.630328	12	429.1976	9.87905e-05	5.18911e-04
2024/05/22	17:16:03	ok	ok	428.8180	59.851	0.060477	19.03	70.042	11.408	99581148.122795	14	429.0815	1.02797e-04	5.51759e-04
2024/05/22	17:21:03	ok	ok	428.8080	59.849	0.060477	19.03	70.100	11.418	99721543.315986	13	429.1312	1.00407e-04	5.25985e-04
2024/05/22	17:26:03	ok	ok	428.8000	59.844	0.060477	19.01	70.077	11.403	100357392.209666	13	429.1132	1.00676e-04	5.38472e-04
2024/05/22	17:31:03	--	ok	428.7900	59.842	0.060477	18.99	70.083	11.386	100327447.820430	12	429.1443	9.94121e-05	5.18084e-04
2024/05/22	17:31:10	ok	ok	429.0000	59.901	0.060487	19.01	70.127	11.411	91714103.840075	14	429.1298	1.13248e-04	7.66729e-04
2024/05/22	17:36:09	ok	ok	429.0040	59.897	0.060487	19.00	70.114	11.400	100484398.248511	12	429.3737	9.91361e-05	5.32932e-04
2024/05/22	17:41:09	ok	ok	428.9980	59.892	0.060487	18.94	70.105	11.361	102389458.476114	15	429.2050	1.04782e-04	5.73928e-04
2024/05/22	17:46:09	ok	ok	428.9880	59.890	0.060487	18.93	70.123	11.355	98716393.299478	14	429.2404	1.02886e-04	5.65126e-04
2024/05/22	17:51:09	ok	ok	428.9740	59.886	0.060487	18.94	70.105	11.361	99957228.013989	13	429.2942	1.00418e-04	5.30800e-04
2024/05/22	17:56:09	ok	ok	428.9680	59.887	0.060487	18.91	70.120	11.344	100621396.310795	12	429.3247	9.93664e-05	5.39291e-04
2024/05/22	18:01:09	ok	ok	428.9520	59.883	0.060487	18.89	70.134	11.328	101104481.444468	14	429.2340	1.02037e-04	5.60054e-04
2024/05/22	18:06:09	ok	ok	428.9400	59.880	0.060487	18.89	70.192	11.338	99889609.588673	12	429.3013	9.92719e-05	5.24816e-04
2024/05/22	18:11:09	ok	ok	428.9300	59.876	0.060487	18.84	70.155	11.303	101434804.258818	13	429.2434	1.01100e-04	5.26755e-04
2024/05/22	18:16:09	ok	ok	428.9180	59.874	0.060487	18.84	70.184	11.308	101146485.159313	12	429.2021	1.05032e-04	5.20294e-04
2024/05/22	18:21:09	ok	ok	428.9060	59.869	0.060487	18.80	70.166	11.277	101762473.544034	14	429.1719	1.02655e-04	5.72273e-04
2024/05/22	18:26:09	ok	ok	428.9020	59.867	0.060487	18.78	70.201	11.264	99742544.853680	13	429.2208	1.00778e-04	5.11444e-04
2024/05/22	18:31:09	ok	ok	428.8800	59.864	0.060487	18.76	70.207	11.255	101768358.162122	12	429.2540	9.90378e-05	5.29621e-04
2024/05/22	18:36:09	ok	ok	428.8700	59.864	0.060487	18.72	70.192	11.224	101837896.360874	12	429.2341	9.88138e-05	5.24890e-04
2024/05/22	18:41:09	ok	ok	428.8520	59.860	0.060487	18.70	70.246	11.224	103160388.551331	12	429.2340	9.87841e-05	5.23401e-04
2024/05/22	18:46:09	ok	ok	428.8440	59.856	0.060487	18.66	70.201	11.188	101540725.945252	12	429.1212	1.05481e-04	5.39010e-04
2024/05/22	18:51:09	ok	ok	428.8260	59.854	0.060487	18.68	70.269	11.210	101032747.454164	12	429.1399	1.00917e-04	6.18057e-04
2024/05/22	18:56:09	ok	ok	428.8140	59.848	0.060487	18.62	70.248	11.168	103474128.612740	15	428.9952	1.06195e-04	7.66954e-04
2024/05/22	19:01:09	ok	ok	428.8040	59.845	0.060487	18.58	70.280	11.144	100842775.449328	11	429.2149	9.72645e-05	5.38579e-04
2024/05/22	19:06:09	--	ok	428.7900	59.844	0.060487	18.56	70.269	11.132	103545010.083806	12	429.1522	9.94312e-05	5.20659e-04
2024/05/22	19:06:16	ok	ok	428.9920	59.905	0.060498	18.58	70.262	11.142	101272119.502784	14	429.2375	1.08323e-04	8.52156e-04
2024/05/22	19:11:15	ok	ok	429.0120	59.896	0.060498	18.53	70.274	11.115	104685537.005155	12	429.4704	9.60393e-05	5.48836e-04
2024/05/22	19:16:15	ok	ok	428.9960	59.893	0.060498	18.52	70.289	11.107	106182032.827699	15	429.1618	1.06488e-04	7.46949e-04
2024/05/22	19:21:15	ok	ok	428.9820	59.889	0.060498	18.48	70.262	11.077	105549063.777938	15	429.1352	1.06715e-04	7.66745e-04
2024/05/22	19:26:15	ok	ok	428.9680	59.886	0.060498	18.46	70.289	11.070	105677608.279713	14	429.2467	1.02468e-04	5.36203e-04
2024/05/22	19:31:15	ok	ok	428.9640	59.884	0.060498	18.43	70.315	11.057	104047478.594491	12	429.4121	9.53468e-05	5.53135e-04
2024/05/22	19:36:15	ok	ok	428.9400	59.879	0.060498	18.40	70.317	11.038	103994547.066860	12	429.2482	1.00844e-04	6.05279e-04
2024/05/22	19:41:15	ok	ok	428.9240	59.874	0.060498	18.37	70.343	11.023	106790410.979375	14	429.0198	1.13014e-04	7.67335e-04
2024/05/22	19:46:15	ok	ok	428.9100	59.869	0.060498	18.35	70.338	11.005	104949587.557063	12	429.2684	9.90826e-05	5.41125e-04
2024/05/22	19:51:15	ok	ok	428.8920	59.866	0.060498	18.31	70.338	10.977	106855934.251843	15	429.1253	1.03435e-04	8.42957e-04
2024/05/22	19:56:15	ok	ok	428.8740	59.864	0.060498	18.29	70.365	10.973	106581482.713980	10	429.2480	1.00879e-04	5.66543e-04
2024/05/22	20:01:15	ok	ok	428.8700	59.862	0.060498	18.26	70.361	10.953	107317695.795579	12	429.2236	9.94650e-05	5.42285e-04
2024/05/22	20:06:15	ok	ok	428.8480	59.857	0.060498	18.22	70.362	10.925	107271511.065788	12	429.2083	9.92798e-05	5.38153e-04
2024/05/22	20:11:15	ok	ok	428.8300	59.855	0.060498	18.19	70.397	10.914	105328718.325581	12	429.2023	9.91581e-05	5.24221e-04
2024/05/22	20:16:15	ok	ok	428.8160	59.850	0.060498	18.16	70.390	10.893	109199463.260658	11	429.2235	9.77073e-05	5.53615e-04
2024/05/22	20:21:15	--	ok	428.7980	59.845	0.060498	18.16	70.390	10.893	106025561.549811	11	429.2088	9.77200e-05	5.35016e-04
2024/05/22	20:21:22	ok	ok	429.0080	59.902	0.060509	18.15	70.416	10.889	95081668.332008	14	429.1600	1.12181e-04	7.82062e-04
2024/05/22	20:26:21	ok	ok	429.0060	59.898	0.060509	18.09	70.397	10.850	107744687.229081	12	429.2011	1.05999e-04	8.24838e-04
2024/05/22	20:31:21	ok	ok	428.9920	59.892	0.060509	18.09	70.397	10.850	110261224.412597	15	429.1476	1.07404e-04	7.60501e-04
2024/05/22	20:36:21	ok	ok	428.9720	59.891	0.060509	18.04	70.388	10.812	105654816.594855	15	429.1754	1.05546e-04	8.09266e-04
2024/05/22	20:41:21	ok	ok	428.9580	59.888	0.060509	18.00	70.388	10.785	110072597.099202	15	429.1652	1.05284e-04	8.25898e-04
2024/05/22	20:46:21	ok	ok	428.9420	59.882	0.060509	17.98	70.416	10.779	108842392.934537	15	429.1787	1.03973e-04	8.51949e-04
2024/05/22	20:51:21	ok	ok	428.9200	59.879	0.060509	17.95	70.430	10.764	110337457.262135	11	429.0589	1.11356e-04	8.56773e-04
2024/05/22	20:56:21	ok	ok	428.9140	59.871	0.060509	17.92	70.407	10.742	110558105.201277	11	429.3136	9.82399e-05	5.63512e-04
2024/05/22	21:01:21	ok	ok	428.8940	59.872	0.060509	17.91	70.422	10.735	110720445.138473	12	429.1123	1.04816e-04	8.31182e-04
2024/05/22	21:06:21	ok	ok	429.0980	59.917	0.060509	18.45	69.168	10.885	110313288.399234	12	429.4622	9.95543e-05	5.24036e-04
2024/05/22	21:11:21	--	ok	429.2880	59.960	0.060509	18.99	68.623	11.149	107619824.741683	12	429.6511	9.86573e-05	5.27857e-04
2024/05/22	21:11:27	ok	ok	428.9560	59.879	0.060495	19.01	68.571	11.158	107523936.718976	15	429.1285	1.07286e-04	7.71540e-04
2024/05/22	21:16:27	ok	ok	429.1180	59.907	0.060495	19.33	68.461	11.349	98159070.801153	15	429.2511	1.06849e-04	7.54588e-04
2024/05/22	21:21:27	--	ok	429.2140	59.919	0.060495	19.57	68.365	11.494	98105191.216319	12	429.5525	9.93620e-05	5.31052e-04
2024/05/22	21:21:34	ok	ok	428.9480	59.856	0.060484	19.57	68.385	11.497	97693179.025513	12	429.3089	9.95237e-05	5.07680e-04
2024/05/22	21:26:33	ok	ok	429.0640	59.878	0.060484	19.77	68.370	11.629	97777911.060135	12	429.3987	9.89247e-05	4.92861e-04
2024/05/22	21:31:33	ok	ok	429.1460	59.891	0.060484	19.91	68.374	11.726	99355106.995072	13	429.4241	1.01470e-04	4.98677e-04
2024/05/22	21:36:33	ok	ok	429.1980	59.906	0.060484	20.05	68.342	11.818	99022032.258148	12	429.5188	9.97658e-05	5.00928e-04
2024/05/22	21:41:33	--	ok	429.2360	59.913	0.060484	20.15	68.357	11.889	96107234.552517	13	429.5250	1.00600e-04	4.83910e-04
2024/05/22	21:41:40	ok	ok	428.9620	59.850	0.060471	20.19	68.325	11.913	105118273.427302	12	429.3260	9.89820e-05	5.07795e-04
2024/05/22	21:46:39	ok	ok	429.0380	59.861	0.060471	20.29	68.302	11.978	100264318.273587	12	429.3719	9.92642e-05	5.03526e-04
2024/05/22	21:51:39	ok	ok	429.0700	59.871	0.060471	20.35	68.315	12.019	97672922.252734	11	429.3600	1.02766e-04	4.93822e-04
2024/05/22	21:56:39	ok	ok	429.1000	59.873	0.060471	20.43	68.293	12.076	98799234.680167	12	429.4230	9.90892e-05	5.02092e-04
2024/05/22	22:01:39	ok	ok	429.1600	59.892	0.060471	20.50	68.347	12.136	105588390.568806	12	429.3809	1.04634e-04	4.96200e-04
2024/05/22	22:06:39	ok	ok	429.1760	59.898	0.060471	20.56	68.339	12.174	105420822.402236	11	429.4632	1.02555e-04	4.87982e-04
2024/05/22	22:11:39	--	ok	429.2140	59.901	0.060471	20.60	68.319	12.203	104154312.410606	13	429.3937	1.07307e-04	5.10526e-04
2024/05/22	22:11:46	ok	ok	428.9560	59.850	0.06046	20.62	68.333	12.215	96499184.084178	14	429.0670	1.12322e-04	7.49105e-04
2024/05/22	22:16:45	ok	ok	429.0120	59.859	0.06046	20.70	68.301	12.270	97253625.902465	12	429.3284	9.89608e-05	5.09318e-04
2024/05/22	22:21:45	ok	ok	429.0360	59.859	0.06046	20.69	68.338	12.265	97692298.728469	11	429.3367	1.01928e-04	5.02558e-04
2024/05/22	22:26:45	ok	ok	429.0480	59.863	0.06046	20.74	68.348	12.307	95258686.936804	11	429.3343	1.02631e-04	5.35227e-04
2024/05/22	22:31:45	ok	ok	429.0700	59.875	0.06046	20.77	68.425	12.342	95899023.713377	12	429.3093	1.04888e-04	4.99385e-04
2024/05/22	22:36:45	ok	ok	429.0860	59.877	0.06046	20.82	68.383	12.365	101346528.743168	11	429.3613	1.03242e-04	5.25525e-04
2024/05/22	22:41:45	ok	ok	429.1100	59.878	0.06046	20.83	68.406	12.379	102738338.120394	11	429.3880	1.02338e-04	5.03691e-04
2024/05/22	22:46:45	ok	ok	429.1100	59.885	0.06046	20.87	68.376	12.404	103489542.744385	12	429.4356	9.84702e-05	5.14845e-04
2024/05/22	22:51:45	ok	ok	429.1320	59.887	0.06046	20.87	68.334	12.397	103124979.338492	11	429.4182	1.02252e-04	5.00703e-04
2024/05/22	22:56:45	ok	ok	429.1340	59.891	0.06046	20.89	68.397	12.418	103955736.393939	14	429.3946	1.00412e-04	4.99474e-04
2024/05/22	23:01:45	ok	ok	429.1400	59.890	0.06046	20.93	68.457	12.459	105965267.021505	11	429.4206	1.02597e-04	5.10281e-04
2024/05/22	23:06:45	ok	ok	429.1520	59.899	0.06046	20.93	68.426	12.454	105700181.073247	12	429.3998	1.04527e-04	5.09631e-04
2024/05/22	23:11:45	ok	ok	429.1700	59.899	0.06046	20.94	68.447	12.467	103023784.604401	12	429.4235	1.03739e-04	5.03456e-04
2024/05/22	23:16:45	ok	ok	429.1780	59.903	0.06046	21.00	68.411	12.503	103501958.901283	11	429.4784	1.01618e-04	5.24091e-04
2024/05/22	23:21:45	ok	ok	429.1780	59.913	0.06046	20.98	68.467	12.502	102796320.549980	11	429.4650	1.02542e-04	5.31361e-04
2024/05/22	23:26:45	ok	ok	429.1720	59.905	0.06046	21.00	68.440	12.508	102211556.234550	11	429.4700	1.01908e-04	5.04798e-04
2024/05/22	23:31:45	ok	ok	429.1800	59.909	0.06046	21.01	68.463	12.522	103484476.887382	12	429.4244	1.04421e-04	5.05432e-04
2024/05/22	23:36:45	ok	ok	429.1720	59.906	0.06046	21.00	68.440	12.508	101096244.694741	12	429.4247	1.04634e-04	5.04629e-04
2024/05/22	23:41:45	ok	ok	429.1740	59.910	0.06046	20.98	68.444	12.498	104478376.775623	11	429.4894	1.01706e-04	5.09428e-04
2024/05/22	23:46:45	ok	ok	429.1860	59.913	0.06046	21.01	68.443	12.519	103831113.180434	11	429.4908	1.01738e-04	5.10813e-04
2024/05/22	23:51:45	ok	ok	429.1860	59.914	0.06046	21.01	68.493	12.528	103871204.003330	12	429.5257	9.83756e-05	5.02390e-04
2024/05/22	23:56:45	ok	ok	429.1880	59.913	0.06046	20.98	68.426	12.494	106267215.036283	12	429.5227	9.85356e-05	4.99194e-04
2024/05/23	00:01:45	ok	ok	429.1860	59.910	0.06046	20.98	68.467	12.502	104008864.628278	11	429.4828	1.02359e-04	4.97066e-04
2024/05/23	00:06:45	ok	ok	429.1820	59.910	0.06046	20.97	68.493	12.497	104087833.368766	12	429.4380	1.04413e-04	5.15894e-04
2024/05/23	00:11:45	ok	ok	429.1900	59.913	0.06046	21.01	68.472	12.524	104489251.520722	12	429.5285	9.82290e-05	5.05348e-04
2024/05/23	00:16:45	ok	ok	429.1900	59.915	0.06046	21.00	68.470	12.514	103374983.634958	11	429.4939	1.02029e-04	5.14870e-04
2024/05/23	00:21:45	ok	ok	429.1940	59.913	0.06046	20.98	68.438	12.497	105243578.412103	11	429.4866	1.02368e-04	5.07695e-04
2024/05/23	00:26:45	ok	ok	429.1980	59.916	0.06046	21.00	68.479	12.516	102748192.964911	12	429.5287	9.80552e-05	5.04750e-04
2024/05/23	00:31:45	ok	ok	429.1900	59.915	0.06046	20.98	68.438	12.497	103348161.139043	11	429.4892	1.01847e-04	5.06723e-04
2024/05/23	00:36:45	ok	ok	429.1900	59.915	0.06046	20.96	68.499	12.488	105647174.629516	11	429.4920	1.01792e-04	5.14841e-04
2024/05/23	00:41:45	ok	ok	429.1880	59.913	0.06046	20.98	68.444	12.498	105214696.964333	11	429.4902	1.01661e-04	5.14022e-04
2024/05/23	00:46:45	ok	ok	429.1880	59.909	0.06046	20.96	68.440	12.478	104300325.968189	11	429.4905	1.01990e-04	5.14295e-04
2024/05/23	00:51:45	ok	ok	429.1840	59.913	0.06046	20.94	68.447	12.467	104983205.716613	11	429.4797	1.02186e-04	4.89356e-04
2024/05/23	00:56:45	ok	ok	429.1800	59.910	0.06046	20.96	68.383	12.467	105249091.462392	11	429.4880	1.01543e-04	5.08915e-04
2024/05/23	01:01:45	ok	ok	429.1660	59.911	0.06046	20.91	68.412	12.442	105335006.988635	12	429.5019	9.86461e-05	4.94802e-04
2024/05/23	01:06:45	ok	ok	429.1780	59.912	0.06046	20.94	68.399	12.458	105960552.444982	12	429.4214	1.04629e-04	5.01413e-04
2024/05/23	01:11:45	ok	ok	429.1760	59.911	0.06046	20.93	68.457	12.459	104870534.149755	12	429.4272	1.04359e-04	5.09009e-04
2024/05/23	01:16:45	ok	ok	429.1740	59.910	0.06046	20.91	68.421	12.443	103900017.251470	12	429.5167	9.82897e-05	5.13060e-04
2024/05/23	01:21:45	ok	ok	429.1660	59.908	0.06046	20.93	68.388	12.447	104345757.689164	12	429.5019	9.82356e-05	5.14195e-04
2024/05/23	01:26:45	ok	ok	429.1700	59.906	0.06046	20.93	68.397	12.448	105811582.220939	12	429.4207	1.04662e-04	4.97224e-04
2024/05/23	01:31:45	ok	ok	429.1640	59.907	0.06046	20.89	68.426	12.423	102994355.670496	11	429.4731	1.01467e-04	5.05213e-04
2024/05/23	01:36:45	ok	ok	429.1740	59.914	0.06046	20.90	68.371	12.424	104362794.482343	12	429.5117	9.79508e-05	4.99870e-04
2024/05/23	01:41:45	ok	ok	429.1620	59.909	0.06046	20.86	68.371	12.394	105735129.958210	12	429.5126	9.76449e-05	4.99951e-04
2024/05/23	01:46:45	ok	ok	429.1680	59.913	0.06046	20.91	68.365	12.433	103782820.274884	12	429.5041	9.80038e-05	4.90933e-04
2024/05/23	01:51:45	ok	ok	429.1640	59.902	0.06046	20.90	68.351	12.421	104632060.907048	12	429.5046	9.80603e-05	4.93551e-04
2024/05/23	01:56:45	ok	ok	429.1520	59.907	0.06046	20.86	68.333	12.387	105523505.214707	12	429.4036	1.04957e-04	4.88457e-04
2024/05/23	02:01:45	ok	ok	429.1560	59.910	0.06046	20.86	68.324	12.385	105487442.955379	12	429.4184	1.03847e-04	4.89205e-04
2024/05/23	02:06:45	ok	ok	429.1480	59.905	0.06046	20.82	68.334	12.356	105184485.346161	12	429.4943	9.79991e-05	5.04579e-04
2024/05/23	02:11:45	ok	ok	429.1480	59.902	0.06046	20.83	68.347	12.368	104556654.075504	12	429.4916	9.80366e-05	4.96562e-04
2024/05/23	02:16:45	ok	ok	429.1480	59.904	0.06046	20.82	68.305	12.351	105375767.213421	12	429.3879	1.04438e-04	5.09552e-04
2024/05/23	02:21:45	ok	ok	429.1400	59.897	0.06046	20.82	68.275	12.346	102488076.536022	11	429.4256	1.02295e-04	5.16198e-04
2024/05/23	02:26:45	ok	ok	429.1300	59.897	0.06046	20.77	68.287	12.317	104097045.965321	12	429.4610	9.87031e-05	5.06888e-04
2024/05/23	02:31:45	ok	ok	429.1360	59.900	0.06046	20.77	68.287	12.317	105309480.407487	12	429.4721	9.80321e-05	5.18969e-04
2024/05/23	02:36:45	ok	ok	429.1240	59.900	0.06046	20.74	68.261	12.292	104848094.070722	12	429.4647	9.81636e-05	5.10033e-04
2024/05/23	02:41:45	ok	ok	429.1100	59.892	0.06046	20.74	68.270	12.293	103029305.399617	11	429.4168	1.01868e-04	4.97374e-04
2024/05/23	02:46:45	ok	ok	429.1100	59.893	0.06046	20.73	68.229	12.276	106928711.337559	11	429.4157	1.02054e-04	4.95051e-04
2024/05/23	02:51:45	ok	ok	429.1080	59.896	0.06046	20.76	68.215	12.295	106217321.275188	15	429.2424	1.05699e-04	7.50767e-04
2024/05/23	02:56:45	ok	ok	429.1120	59.895	0.06046	20.72	68.206	12.263	103102638.947779	12	429.4543	9.84359e-05	4.97051e-04
2024/05/23	03:01:45	ok	ok	429.1000	59.893	0.06046	20.69	68.251	12.250	103377899.151012	11	429.3886	1.02687e-04	5.09884e-04
2024/05/23	03:06:45	ok	ok	429.1060	59.892	0.06046	20.69	68.211	12.242	105249415.651183	12	429.4522	9.79485e-05	4.92543e-04
2024/05/23	03:11:45	ok	ok	429.1060	59.888	0.06046	20.67	68.179	12.227	103830422.894025	12	429.4341	9.89199e-05	4.99245e-04
2024/05/23	03:16:45	ok	ok	429.0960	59.887	0.06046	20.67	68.168	12.225	104323214.487192	12	429.4237	9.90948e-05	5.04000e-04
2024/05/23	03:21:45	ok	ok	429.0800	59.891	0.06046	20.66	68.183	12.219	103893879.253316	12	429.3232	1.05004e-04	5.07522e-04
2024/05/23	03:26:45	ok	ok	429.0900	59.885	0.06046	20.69	68.132	12.228	105370681.602435	11	429.3873	1.02399e-04	5.08474e-04
2024/05/23	03:31:45	ok	ok	429.0740	59.883	0.06046	20.63	68.170	12.195	105715526.483881	12	429.4098	9.91222e-05	5.08583e-04
2024/05/23	03:36:45	ok	ok	429.0800	59.883	0.06046	20.63	68.179	12.197	103741385.132076	12	429.3243	1.05281e-04	5.07601e-04
2024/05/23	03:41:45	ok	ok	429.0760	59.884	0.06046	20.64	68.104	12.193	104199588.353298	12	429.4011	9.88924e-05	4.96000e-04
2024/05/23	03:46:45	ok	ok	429.0840	59.886	0.06046	20.64	68.133	12.198	104950058.463752	12	429.3179	1.05338e-04	4.94958e-04
2024/05/23	03:51:45	ok	ok	429.0680	59.879	0.06046	20.62	68.109	12.175	105089817.247538	12	429.3887	9.91461e-05	4.99908e-04
2024/05/23	03:56:45	ok	ok	429.0720	59.882	0.06046	20.62	68.022	12.159	105536201.186002	12	429.3171	1.04776e-04	4.97941e-04
2024/05/23	04:01:45	ok	ok	429.0660	59.879	0.06046	20.59	68.083	12.149	102425917.540393	12	429.3896	9.89062e-05	5.03238e-04
2024/05/23	04:06:45	ok	ok	429.0640	59.874	0.06046	20.59	68.054	12.144	104824316.150426	12	429.4053	9.81273e-05	4.91264e-04
2024/05/23	04:11:45	ok	ok	429.0640	59.884	0.06046	20.59	68.074	12.148	105876846.875510	11	429.3502	1.02750e-04	5.19331e-04
2024/05/23	04:16:45	ok	ok	429.0500	59.878	0.06046	20.56	68.049	12.123	102967270.677153	12	429.3917	9.81273e-05	4.98429e-04
2024/05/23	04:21:45	ok	ok	429.0400	59.871	0.06046	20.53	68.042	12.101	103075281.047890	11	429.3441	1.02876e-04	4.86394e-04
2024/05/23	04:26:45	ok	ok	429.0440	59.875	0.06046	20.54	68.054	12.112	105177488.711256	12	429.3711	9.88894e-05	4.93417e-04
2024/05/23	04:31:45	ok	ok	429.0500	59.869	0.06046	20.54	68.026	12.107	103694024.433701	12	429.3867	9.85571e-05	4.96323e-04
2024/05/23	04:36:45	ok	ok	429.0500	59.873	0.06046	20.52	67.962	12.077	103051674.676104	12	429.3709	9.94173e-05	5.02070e-04
2024/05/23	04:41:45	ok	ok	429.0380	59.877	0.06046	20.52	67.980	12.080	103400555.480536	12	429.3002	1.04163e-04	4.80938e-04
2024/05/23	04:46:45	ok	ok	429.0280	59.871	0.06046	20.49	68.003	12.064	102986804.025149	13	429.3252	1.00562e-04	4.89087e-04
2024/05/23	04:51:45	ok	ok	429.0260	59.869	0.06046	20.47	67.991	12.052	104304957.179416	12	429.3591	9.88198e-05	4.78448e-04
2024/05/23	04:56:45	ok	ok	429.0220	59.864	0.06046	20.46	67.950	12.036	102827856.770633	12	429.3594	9.87121e-05	4.80470e-04
2024/05/23	05:01:45	ok	ok	429.0020	59.864	0.06046	20.44	67.967	12.027	104275817.117050	12	429.3377	9.91323e-05	4.93791e-04
2024/05/23	05:06:45	ok	ok	429.0140	59.864	0.06046	20.43	67.955	12.016	103762369.851863	11	429.3078	1.02519e-04	5.19410e-04
2024/05/23	05:11:45	ok	ok	429.0000	59.865	0.06046	20.42	67.921	12.001	103822300.210779	12	429.3342	9.84604e-05	4.94212e-04
2024/05/23	05:16:45	ok	ok	429.0020	59.861	0.06046	20.42	67.950	12.006	104744541.935947	12	429.3219	9.91203e-05	4.96300e-04
2024/05/23	05:21:45	ok	ok	429.0120	59.869	0.06046	20.39	67.916	11.979	104554039.036149	11	429.3008	1.02602e-04	5.03476e-04
2024/05/23	05:26:45	ok	ok	428.9920	59.861	0.06046	20.39	67.895	11.975	102720024.252242	12	429.3185	9.95289e-05	4.70743e-04
2024/05/23	05:31:45	ok	ok	428.9900	59.861	0.06046	20.40	67.890	11.986	107268633.972926	11	429.2929	1.02363e-04	4.96642e-04
2024/05/23	05:36:45	ok	ok	428.9860	59.855	0.06046	20.36	67.903	11.958	103532513.483652	12	429.3153	9.85796e-05	5.15965e-04
2024/05/23	05:41:45	ok	ok	428.9760	59.856	0.06046	20.33	67.953	11.947	104791062.317410	12	429.3089	9.83956e-05	5.00534e-04
2024/05/23	05:46:45	ok	ok	428.9920	59.856	0.06046	20.37	67.854	11.959	104413340.685599	11	429.2875	1.02019e-04	5.13737e-04
2024/05/23	05:51:45	ok	ok	428.9780	59.857	0.06046	20.36	67.903	11.958	103376314.857675	12	429.3133	9.91158e-05	5.11186e-04
2024/05/23	05:56:45	ok	ok	428.9860	59.861	0.06046	20.36	67.872	11.953	103268030.335943	12	429.3141	9.88214e-05	5.12642e-04
2024/05/23	06:01:45	ok	ok	428.9860	59.851	0.06046	20.36	67.890	11.956	103041602.512707	12	429.2255	1.05041e-04	5.18300e-04
2024/05/23	06:06:45	ok	ok	428.9900	59.858	0.06046	20.35	67.829	11.934	101834103.213745	12	429.3123	9.95566e-05	4.97000e-04
2024/05/23	06:11:45	ok	ok	428.9860	59.855	0.06046	20.35	67.820	11.933	104194966.887335	12	429.3245	9.83842e-05	5.03382e-04
2024/05/23	06:16:45	ok	ok	428.9900	59.856	0.06046	20.37	67.817	11.952	102305755.272582	12	429.2408	1.04668e-04	5.25756e-04
2024/05/23	06:21:45	ok	ok	428.9860	59.858	0.06046	20.36	67.822	11.944	104137640.920569	12	429.3219	9.86372e-05	5.04175e-04
2024/05/23	06:26:45	ok	ok	428.9880	59.853	0.06046	20.36	67.803	11.941	104358960.416631	12	429.3222	9.90075e-05	5.06844e-04
2024/05/23	06:31:45	ok	ok	428.9960	59.858	0.06046	20.36	67.784	11.937	104407434.650338	12	429.3362	9.80818e-05	4.91793e-04
2024/05/23	06:36:45	ok	ok	429.0020	59.857	0.06046	20.40	67.744	11.960	106156988.507161	12	429.3192	9.93532e-05	5.04999e-04
2024/05/23	06:41:45	ok	ok	428.9900	59.857	0.06046	20.37	67.767	11.944	103319858.558684	11	429.2934	1.02805e-04	4.93128e-04
2024/05/23	06:46:45	ok	ok	429.0000	59.860	0.06046	20.37	67.779	11.946	104297405.365710	12	429.3219	9.96393e-05	5.03606e-04
2024/05/23	06:51:45	ok	ok	428.9960	59.858	0.06046	20.39	67.781	11.955	103112940.881651	12	429.3198	9.94957e-05	5.02120e-04
2024/05/23	06:56:45	ok	ok	429.0020	59.859	0.06046	20.37	67.729	11.937	106272373.611945	12	429.3392	9.83601e-05	4.94981e-04
2024/05/23	07:01:45	ok	ok	429.0060	59.858	0.06046	20.39	67.733	11.947	102307778.614259	12	429.3242	9.89223e-05	5.03336e-04
2024/05/23	07:06:45	ok	ok	429.0060	59.859	0.06046	20.40	67.774	11.965	103421597.202887	11	429.3044	1.02492e-04	5.12154e-04
2024/05/23	07:11:45	ok	ok	429.0020	59.861	0.06046	20.40	67.716	11.955	104442610.436237	11	429.3010	1.02707e-04	5.12084e-04
2024/05/23	07:16:45	ok	ok	429.0040	59.864	0.06046	20.42	67.747	11.970	103833155.747028	12	429.3371	9.90920e-05	5.08424e-04
2024/05/23	07:21:45	ok	ok	429.0080	59.863	0.06046	20.39	67.733	11.947	107283231.920849	12	429.3406	9.87316e-05	5.02359e-04
2024/05/23	07:26:45	ok	ok	429.0200	59.868	0.06046	20.42	67.720	11.965	103680639.397578	12	429.3581	9.81672e-05	5.03254e-04
2024/05/23	07:31:45	ok	ok	429.0060	59.861	0.06046	20.40	67.716	11.955	105040046.199343	12	429.3395	9.89571e-05	5.07478e-04
2024/05/23	07:36:45	ok	ok	429.0000	59.861	0.06046	20.36	67.776	11.936	104585639.725545	12	429.3314	9.89322e-05	4.84413e-04
2024/05/23	07:41:45	ok	ok	429.0000	59.856	0.06046	20.36	67.726	11.927	102905388.586704	11	429.2976	1.02906e-04	4.99925e-04
2024/05/23	07:46:45	ok	ok	429.0100	59.860	0.06046	20.39	67.652	11.933	102714715.871607	12	429.3348	9.94653e-05	5.03360e-04
2024/05/23	07:51:45	ok	ok	429.0120	59.858	0.06046	20.42	67.660	11.954	103872350.235089	11	429.3039	1.02881e-04	5.12934e-04
2024/05/23	07:56:45	ok	ok	429.0180	59.861	0.06046	20.42	67.633	11.950	104123613.211717	11	429.3009	1.03443e-04	5.09050e-04
2024/05/23	08:01:45	ok	ok	429.0220	59.862	0.06046	20.42	67.639	11.951	104542034.919562	12	429.3646	9.86172e-05	4.90189e-04
2024/05/23	08:06:45	ok	ok	429.0260	59.862	0.06046	20.43	67.605	11.954	102990869.329868	13	429.3330	1.00213e-04	5.02549e-04
2024/05/23	08:11:45	ok	ok	429.0360	59.864	0.06046	20.47	67.555	11.975	104087070.117448	12	429.3815	9.87210e-05	4.80432e-04
2024/05/23	08:16:45	ok	ok	429.0520	59.868	0.06046	20.47	67.593	11.982	102884629.124134	11	429.3427	1.02600e-04	4.91975e-04
2024/05/23	08:21:45	ok	ok	429.0380	59.865	0.06046	20.50	67.601	12.004	103537017.505693	12	429.3729	9.84510e-05	5.08717e-04
2024/05/23	08:26:45	ok	ok	429.0480	59.863	0.06046	20.49	67.625	11.997	101824683.419024	12	429.3913	9.83032e-05	4.96809e-04
2024/05/23	08:31:45	ok	ok	429.0520	59.867	0.06046	20.50	67.543	11.993	104814768.712548	13	429.3357	1.00844e-04	5.08575e-04
2024/05/23	08:36:45	ok	ok	429.0700	59.871	0.06046	20.53	67.565	12.016	103678125.645884	12	429.4000	9.86563e-05	4.90594e-04
2024/05/23	08:41:45	ok	ok	429.0580	59.871	0.06046	20.50	67.570	11.998	102589761.912980	12	429.3943	9.92239e-05	4.92041e-04
2024/05/23	08:46:45	ok	ok	429.0700	59.872	0.06046	20.54	67.541	12.021	104738766.082735	12	429.4017	9.86689e-05	4.96742e-04
2024/05/23	08:51:45	ok	ok	429.0740	59.877	0.06046	20.59	67.510	12.047	104963641.268403	12	429.3194	1.05116e-04	5.08053e-04
2024/05/23	08:56:45	ok	ok	429.0820	59.876	0.06046	20.58	67.546	12.044	102804652.169583	12	429.4039	9.91635e-05	5.01242e-04
2024/05/23	09:01:45	ok	ok	429.0820	59.872	0.06046	20.59	67.538	12.052	106352752.489822	12	429.3346	1.04692e-04	5.08970e-04
2024/05/23	09:06:45	ok	ok	429.0920	59.879	0.06046	20.60	67.495	12.056	102408268.619708	12	429.4330	9.85903e-05	5.16708e-04
2024/05/23	09:11:45	ok	ok	429.0880	59.875	0.06046	20.63	67.518	12.079	103807103.315274	12	429.4261	9.90827e-05	4.84873e-04
2024/05/23	09:16:45	ok	ok	429.1040	59.877	0.06046	20.60	67.532	12.062	102348612.445540	12	429.4381	9.82350e-05	5.20308e-04
2024/05/23	09:21:45	ok	ok	429.1240	59.883	0.06046	20.63	67.518	12.079	103567494.671227	13	429.4131	1.00143e-04	4.86299e-04
2024/05/23	09:26:45	ok	ok	429.1140	59.883	0.06046	20.63	67.518	12.079	102192321.917572	12	429.4487	9.83752e-05	4.92841e-04
2024/05/23	09:31:45	ok	ok	429.1220	59.887	0.06046	20.67	67.478	12.102	103603127.036872	12	429.3795	1.04474e-04	4.90097e-04
2024/05/23	09:36:45	ok	ok	429.1300	59.891	0.06046	20.69	67.491	12.113	102298148.886427	13	429.4161	1.00760e-04	4.91081e-04
2024/05/23	09:41:45	ok	ok	429.1340	59.888	0.06046	20.70	67.504	12.127	103169623.944703	13	429.4228	1.00640e-04	5.06966e-04
2024/05/23	09:46:45	ok	ok	429.1460	59.889	0.06046	20.73	67.460	12.138	105775358.136142	12	429.4826	9.89357e-05	4.98231e-04
2024/05/23	09:51:45	ok	ok	429.1620	59.894	0.06046	20.73	67.509	12.147	103094129.869536	12	429.4955	9.83796e-05	5.12663e-04
2024/05/23	09:56:45	ok	ok	429.1660	59.894	0.06046	20.77	67.509	12.177	103318034.216165	12	429.4193	1.04017e-04	5.00081e-04
2024/05/23	10:01:45	ok	ok	429.1640	59.896	0.06046	20.77	67.440	12.164	103649829.345970	10	429.5345	9.89523e-05	4.78100e-04
2024/05/23	10:06:45	ok	ok	429.1760	59.894	0.06046	20.80	67.427	12.183	104653131.492356	12	429.5186	9.86319e-05	4.90837e-04
2024/05/23	10:11:45	ok	ok	429.1900	59.899	0.06046	20.84	67.395	12.205	103546060.740283	11	429.4924	1.02273e-04	4.81369e-04
2024/05/23	10:16:45	ok	ok	429.1940	59.901	0.06046	20.84	67.405	12.207	104768265.080635	12	429.4382	1.04738e-04	5.16335e-04
2024/05/23	10:21:45	--	ok	429.2040	59.905	0.06046	20.89	67.404	12.237	103717329.727119	11	429.4997	1.02572e-04	5.01420e-04
2024/05/23	10:21:51	ok	ok	429.0100	59.857	0.060449	20.90	67.378	12.244	94420276.406726	14	429.0812	1.12943e-04	7.47947e-04
2024/05/23	10:26:51	ok	ok	429.0300	59.857	0.060449	20.91	67.382	12.254	96017679.487071	11	429.3200	1.01853e-04	5.05118e-04
2024/05/23	10:31:51	ok	ok	429.0240	59.862	0.060449	20.96	67.359	12.281	95669610.821775	12	429.2669	1.04566e-04	4.98443e-04
2024/05/23	10:36:51	ok	ok	429.0520	59.859	0.060449	20.97	67.382	12.294	102640530.468395	12	429.3748	9.76478e-05	4.93961e-04
2024/05/23	10:41:51	ok	ok	429.0640	59.864	0.060449	21.01	67.362	12.321	102189772.538849	11	429.3360	1.02347e-04	5.04718e-04
2024/05/23	10:46:51	ok	ok	429.0740	59.866	0.060449	21.00	67.390	12.317	103910709.254819	11	429.3635	1.01057e-04	5.24530e-04
2024/05/23	10:51:51	ok	ok	429.0900	59.868	0.060449	21.04	67.369	12.341	103145477.594648	12	429.4087	9.81244e-05	5.05645e-04
2024/05/23	10:56:51	ok	ok	429.1020	59.872	0.060449	21.09	67.318	12.365	102066654.683489	12	429.4200	9.80156e-05	4.86134e-04
2024/05/23	11:01:51	ok	ok	429.1260	59.871	0.060449	21.13	67.298	12.392	103183143.903100	12	429.4304	9.86703e-05	4.82718e-04
2024/05/23	11:06:51	ok	ok	429.1320	59.875	0.060449	21.14	67.300	12.401	103215167.526251	11	429.4104	1.01881e-04	4.96818e-04
2024/05/23	11:11:51	ok	ok	429.1460	59.879	0.060449	21.20	67.312	12.446	102489526.248471	11	429.4163	1.02010e-04	5.03911e-04
2024/05/23	11:16:51	ok	ok	429.1660	59.883	0.060449	21.24	67.312	12.477	100594857.974381	12	429.4582	9.91684e-05	5.06236e-04
2024/05/23	11:21:51	ok	ok	429.1680	59.887	0.060449	21.26	67.332	12.490	100928659.010814	11	429.4337	1.02443e-04	4.99793e-04
2024/05/23	11:26:51	ok	ok	429.1820	59.889	0.060449	21.28	67.318	12.507	103994885.222270	11	429.4691	1.01337e-04	4.97250e-04
2024/05/23	11:31:51	--	ok	429.2020	59.895	0.060449	21.33	67.268	12.529	100956127.269880	12	429.5031	9.90651e-05	4.93515e-04
2024/05/23	11:31:57	ok	ok	428.9440	59.844	0.060439	21.33	67.295	12.534	100473713.081821	14	429.0658	1.10916e-04	7.65584e-04
2024/05/23	11:36:57	ok	ok	428.9940	59.844	0.060439	21.38	67.330	12.581	98595222.943296	14	429.0653	1.11436e-04	7.47640e-04
2024/05/23	11:41:57	ok	ok	428.9960	59.843	0.060439	21.38	67.298	12.575	99664983.449263	15	429.1153	1.05461e-04	7.29980e-04
2024/05/23	11:46:57	ok	ok	429.0180	59.855	0.060439	21.48	67.286	12.645	105947754.512683	14	429.0937	1.10824e-04	7.52249e-04
2024/05/23	11:51:57	ok	ok	429.0420	59.854	0.060439	21.54	67.167	12.665	105593184.693519	11	429.3284	1.01316e-04	5.11032e-04
2024/05/23	11:56:57	ok	ok	429.0580	59.862	0.060439	21.54	67.179	12.668	104343984.464409	14	429.1265	1.11135e-04	7.56498e-04
2024/05/23	12:01:57	ok	ok	429.0740	59.865	0.060439	21.60	67.250	12.724	104768695.190585	11	429.3616	1.01417e-04	5.20123e-04
2024/05/23	12:06:57	ok	ok	429.0900	59.869	0.060439	21.62	67.263	12.746	103741844.121947	14	429.1683	1.10208e-04	7.50468e-04
2024/05/23	12:11:57	ok	ok	429.1040	59.873	0.060439	21.70	67.218	12.791	106384277.762672	13	429.2866	1.06418e-04	5.21840e-04
2024/05/23	12:16:57	ok	ok	429.1200	59.879	0.060439	21.72	67.263	12.819	105478932.446290	14	429.1956	1.10326e-04	7.48217e-04
2024/05/23	12:21:57	ok	ok	429.1440	59.881	0.060439	21.77	67.243	12.847	107861383.168242	14	429.2370	1.09289e-04	7.45784e-04
2024/05/23	12:26:57	ok	ok	429.1620	59.883	0.060439	21.80	67.185	12.858	105516141.009026	14	429.2025	1.12326e-04	7.64125e-04
2024/05/23	12:31:57	ok	ok	429.1780	59.886	0.060439	21.87	67.221	12.916	105374254.684662	14	429.2624	1.10211e-04	7.62543e-04
2024/05/23	12:36:57	--	ok	429.2040	59.890	0.060439	21.89	67.207	12.935	104898459.439346	14	429.2572	1.10966e-04	7.60428e-04
2024/05/23	12:37:04	ok	ok	428.9840	59.843	0.060428	21.92	67.211	12.956	102337650.483975	15	429.1138	1.05370e-04	7.67468e-04
2024/05/23	12:42:03	ok	ok	428.9900	59.844	0.060428	21.98	67.213	12.998	99645173.477249	14	429.0853	1.10716e-04	7.68302e-04
2024/05/23	12:47:03	ok	ok	429.0020	59.849	0.060428	22.01	67.208	13.019	98767135.073903	15	429.1159	1.05829e-04	7.54667e-04
2024/05/23	12:52:03	ok	ok	429.0420	59.859	0.060428	22.05	67.189	13.047	110004141.624728	14	429.0995	1.11222e-04	7.78739e-04
2024/05/23	12:57:03	ok	ok	429.0640	59.859	0.060428	22.11	67.208	13.095	108679000.093851	14	429.1208	1.10815e-04	7.65631e-04
2024/05/23	13:02:03	ok	ok	429.0720	59.865	0.060428	22.14	67.195	13.115	108029434.652104	14	429.1465	1.10224e-04	7.68906e-04
2024/05/23	13:07:03	ok	ok	428.8520	59.810	0.060428	21.54	68.484	12.914	107630684.073677	14	428.9097	1.11249e-04	7.65511e-04
2024/05/23	13:12:03	--	ok	428.6860	59.773	0.060428	21.10	68.997	12.685	104262135.055420	11	428.9558	1.02461e-04	5.11596e-04
2024/05/23	13:12:10	ok	ok	429.0080	59.862	0.060444	21.10	68.948	12.676	96036658.186522	14	429.1070	1.12008e-04	7.60802e-04
2024/05/23	13:17:09	ok	ok	428.9020	59.837	0.060444	20.80	69.158	12.496	104029101.219471	15	428.9971	1.06681e-04	7.66434e-04
2024/05/23	13:22:09	ok	ok	428.8180	59.822	0.060444	20.60	69.194	12.359	106330281.316620	11	429.1021	1.01886e-04	5.04487e-04
2024/05/23	13:27:09	--	ok	428.7500	59.808	0.060444	20.47	69.216	12.269	106696213.415594	15	428.8462	1.06694e-04	7.51097e-04
2024/05/23	13:27:16	ok	ok	428.9880	59.883	0.060456	20.50	69.212	12.290	99248400.155374	11	429.3336	1.02784e-04	5.11233e-04
2024/05/23	13:32:15	ok	ok	428.9480	59.870	0.060456	20.39	69.236	12.212	101969733.644627	11	429.2648	1.01747e-04	5.04063e-04
2024/05/23	13:37:15	ok	ok	428.9020	59.856	0.060456	20.28	69.235	12.132	101687024.593306	12	429.2412	9.91164e-05	4.84882e-04
2024/05/23	13:42:15	ok	ok	428.8560	59.851	0.060456	20.21	69.250	12.086	103016545.336858	12	429.1971	9.87165e-05	5.13290e-04
2024/05/23	13:47:15	ok	ok	428.8160	59.841	0.060456	20.16	69.262	12.058	102730838.274097	12	429.1631	9.86872e-05	5.16394e-04
2024/05/23	13:52:15	--	ok	428.7900	59.832	0.060456	20.09	69.250	12.005	101800757.732090	11	429.1065	1.02114e-04	5.18685e-04
2024/05/23	13:52:22	ok	ok	429.0100	59.893	0.060467	20.08	69.248	11.995	93341486.254505	15	429.1683	1.06970e-04	7.49880e-04
2024/05/23	13:57:21	ok	ok	428.9900	59.884	0.060467	20.08	69.218	11.990	101310035.846102	11	429.2989	1.02640e-04	5.09976e-04
2024/05/23	14:02:21	ok	ok	428.9600	59.873	0.060467	20.02	69.248	11.956	101024526.984237	11	429.2771	1.02988e-04	5.01033e-04
2024/05/23	14:07:21	ok	ok	428.9400	59.870	0.060467	20.01	69.226	11.943	101732453.340287	12	429.2956	9.88635e-05	4.87689e-04
2024/05/23	14:12:21	ok	ok	428.9280	59.864	0.060467	19.99	69.223	11.931	99368930.831907	12	429.2707	9.90949e-05	5.04895e-04
2024/05/23	14:17:21	ok	ok	428.9140	59.862	0.060467	20.01	69.207	11.940	102162923.309006	13	429.2155	1.00880e-04	4.97867e-04
2024/05/23	14:22:21	ok	ok	428.9020	59.859	0.060467	19.99	69.232	11.933	100668832.096318	12	429.2478	9.91237e-05	4.97211e-04
2024/05/23	14:27:21	ok	ok	428.8880	59.855	0.060467	19.99	69.204	11.928	100335279.863880	11	429.2235	1.01996e-04	4.93648e-04
2024/05/23	14:32:21	ok	ok	428.8880	59.853	0.060467	19.99	69.213	11.930	100885467.524564	12	429.2368	9.89634e-05	4.97597e-04
2024/05/23	14:37:21	ok	ok	428.8800	59.850	0.060467	20.02	69.209	11.949	102122701.629720	12	429.2369	9.83530e-05	5.00402e-04
2024/05/23	14:42:21	ok	ok	428.8700	59.847	0.060467	19.99	69.204	11.928	100765438.107020	12	429.2189	9.93732e-05	4.99097e-04
2024/05/23	14:47:21	ok	ok	428.8660	59.848	0.060467	20.02	69.258	11.958	101311701.162000	12	429.2095	9.93484e-05	4.88584e-04
2024/05/23	14:52:21	ok	ok	428.8640	59.844	0.060467	20.02	69.227	11.952	104137996.756212	12	429.2038	9.98992e-05	4.81816e-04
2024/05/23	14:57:21	ok	ok	428.8580	59.843	0.060467	20.05	69.213	11.969	102560244.283186	12	429.2008	9.95650e-05	4.98736e-04
2024/05/23	15:02:21	ok	ok	428.8560	59.844	0.060467	20.02	69.218	11.951	101528982.837807	12	429.2129	9.88098e-05	4.88920e-04
2024/05/23	15:07:21	ok	ok	428.8480	59.838	0.060467	20.07	69.236	11.984	101563624.104106	12	429.1974	9.94009e-05	4.95637e-04
2024/05/23	15:12:21	ok	ok	428.8440	59.842	0.060467	20.08	69.239	11.994	100363400.722987	12	429.1963	9.89143e-05	5.14814e-04
2024/05/23	15:17:21	ok	ok	428.8540	59.839	0.060467	20.11	69.262	12.018	100586848.769048	12	429.1833	9.96822e-05	5.00550e-04
2024/05/23	15:22:21	ok	ok	428.8520	59.841	0.060467	20.11	69.262	12.018	100999862.881956	12	429.1950	9.88191e-05	5.18399e-04
2024/05/23	15:27:21	ok	ok	428.8460	59.841	0.060467	20.11	69.262	12.018	101282381.126531	12	429.1924	9.88641e-05	5.07828e-04
2024/05/23	15:32:21	ok	ok	428.8420	59.838	0.060467	20.13	69.296	12.043	98097091.877500	12	429.1849	9.95967e-05	5.08423e-04
2024/05/23	15:37:21	ok	ok	428.8400	59.839	0.060467	20.13	69.258	12.036	100572332.394238	12	429.1900	9.93270e-05	5.05623e-04
2024/05/23	15:42:21	ok	ok	428.8380	59.839	0.060467	20.15	69.319	12.056	100177211.708193	12	429.1829	9.97132e-05	5.04345e-04
2024/05/23	15:47:21	ok	ok	428.8360	59.834	0.060467	20.13	69.305	12.045	101898817.968986	12	429.1829	9.97060e-05	5.04345e-04
2024/05/23	15:52:21	ok	ok	428.8400	59.835	0.060467	20.15	69.337	12.060	100461151.738745	12	429.1926	9.85866e-05	5.10132e-04
2024/05/23	15:57:21	ok	ok	428.8340	59.838	0.060467	20.15	69.346	12.061	100086695.426854	11	429.1559	1.02264e-04	5.19207e-04
2024/05/23	16:02:21	ok	ok	428.8280	59.835	0.060467	20.16	69.349	12.073	101803488.667196	12	429.1781	9.95924e-05	4.91953e-04
2024/05/23	16:07:21	ok	ok	428.8300	59.832	0.060467	20.16	69.369	12.076	101418576.299961	12	429.1851	9.92177e-05	4.96072e-04
2024/05/23	16:12:21	ok	ok	428.8240	59.832	0.060467	20.16	69.360	12.075	97247002.540656	12	429.1831	9.88161e-05	4.96969e-04
2024/05/23	16:17:21	ok	ok	428.8220	59.830	0.060467	20.21	69.386	12.109	99513412.107236	12	429.1873	9.81643e-05	5.00573e-04
2024/05/23	16:22:21	ok	ok	428.8120	59.834	0.060467	20.19	69.413	12.103	100466013.608222	12	429.1774	9.90298e-05	4.91682e-04
2024/05/23	16:27:21	ok	ok	428.8140	59.828	0.060467	20.18	69.432	12.097	101167050.441925	11	429.1404	1.02249e-04	4.95935e-04
2024/05/23	16:32:21	ok	ok	428.8080	59.829	0.060467	20.21	69.445	12.120	102120493.331204	13	429.1310	1.00626e-04	4.87021e-04
2024/05/23	16:37:21	ok	ok	428.8080	59.826	0.060467	20.16	69.447	12.090	100241789.248014	12	429.1629	9.90960e-05	5.20189e-04
2024/05/23	16:42:21	ok	ok	428.8020	59.825	0.060467	20.19	69.433	12.106	100838328.236633	12	429.1584	9.92549e-05	5.10997e-04
2024/05/23	16:47:21	--	ok	428.7960	59.825	0.060467	20.19	69.491	12.116	98773157.993928	12	429.1365	9.94372e-05	5.06157e-04
2024/05/23	16:47:28	ok	ok	429.0080	59.886	0.060478	20.18	69.477	12.105	99308110.637693	12	429.3866	9.95332e-05	5.08076e-04
2024/05/23	16:52:27	ok	ok	429.0220	59.878	0.060478	20.18	69.506	12.110	102588791.230765	12	429.3678	9.89977e-05	5.01149e-04
2024/05/23	16:57:27	ok	ok	429.0140	59.876	0.060478	20.18	69.519	12.112	104179561.683720	12	429.3708	9.92448e-05	4.86208e-04
2024/05/23	17:02:27	ok	ok	429.0120	59.875	0.060478	20.19	69.587	12.133	102870495.637863	12	429.3403	1.00750e-04	4.91232e-04
2024/05/23	17:07:27	ok	ok	429.0020	59.878	0.060478	20.15	69.551	12.097	101747177.836085	13	429.3013	1.00661e-04	4.93108e-04
2024/05/23	17:12:27	ok	ok	428.9840	59.871	0.060478	20.15	69.580	12.102	102335125.212992	12	429.3265	9.95074e-05	5.15304e-04
2024/05/23	17:17:27	ok	ok	428.9760	59.867	0.060478	20.13	69.625	12.100	101691558.136345	12	429.3190	9.96429e-05	5.10255e-04
2024/05/23	17:22:27	ok	ok	428.9760	59.866	0.060478	20.15	69.619	12.109	103449298.053742	12	429.3018	1.00166e-04	5.05393e-04
2024/05/23	17:27:27	ok	ok	428.9620	59.866	0.060478	20.15	69.657	12.115	101392279.425580	12	429.3048	9.94987e-05	5.04963e-04
2024/05/23	17:32:27	ok	ok	428.9480	59.862	0.060478	20.11	69.699	12.094	105673251.972889	12	429.2960	9.90398e-05	5.18692e-04
[truncated: 161 more rows]
