# Supplementary material for: Plastic Creep Constraint in Nylon Instrument Strings
Source: Materials (Basel). 2025 Jan 7;18(2):223. doi: 10.3390/ma18020223 (PMC11766866; doi:10.3390/ma18020223)
Supplement: Supplementary file 1 [file materials-18-00223-s001.zip › data_files/string_N33_nylon/string_test_data_N33_step_6.csv]

Date	Time	+-	f0	Frequency	Tension	LengthAdj	Temp	Rel.Hm	Abs.Hm	Pk.Magnitude	Harmonics	Fitted.f0	Bend.Stiff	Fit.Error
2024/05/24	06:09:47	--	ok	428.9060	59.822	0.060505	18.73	67.587	10.818	101362127.583038	13	429.2244	1.00843e-04	5.21171e-04
2024/05/24	06:09:57	--	ok	466.4360	69.767	0.062221	18.73	67.556	10.813	69829362.643494	15	466.5969	1.14034e-04	6.84442e-04
2024/05/24	06:10:04	--	ok	462.1580	68.610	0.062049	18.76	67.504	10.822	70125431.081937	12	462.3536	1.14963e-04	7.28112e-04
2024/05/24	06:10:12	ok	ok	462.8220	68.836	0.062091	18.73	67.538	10.810	74655481.394488	12	462.9224	1.25963e-04	6.81597e-04
2024/05/24	06:15:11	--	ok	461.4380	68.470	0.062091	18.73	67.556	10.813	67543573.672164	13	461.4851	1.28112e-04	7.03345e-04
2024/05/24	06:15:18	ok	ok	463.1200	68.980	0.06217	18.75	67.492	10.811	75163470.412915	12	463.2062	1.26238e-04	6.67067e-04
2024/05/24	06:20:17	--	ok	462.5720	68.843	0.06217	18.73	67.509	10.805	69795802.072895	12	462.6667	1.25607e-04	6.70937e-04
2024/05/24	06:20:24	ok	ok	463.0420	68.977	0.062191	18.73	67.500	10.804	67219738.235403	11	463.1518	1.24392e-04	6.70745e-04
2024/05/24	06:25:23	--	ok	462.7000	68.883	0.062191	18.73	67.491	10.802	66246323.290350	12	462.7974	1.25715e-04	6.77438e-04
2024/05/24	06:25:30	ok	ok	463.0420	68.978	0.062206	18.73	67.469	10.799	75307084.193511	11	463.1408	1.24835e-04	6.78258e-04
2024/05/24	06:30:29	--	ok	462.7820	68.908	0.062206	18.73	67.440	10.794	70633715.863707	12	462.9768	1.13780e-04	7.02754e-04
2024/05/24	06:30:36	ok	ok	463.0220	68.979	0.062217	18.76	67.437	10.811	74302134.911274	12	463.1981	1.14461e-04	6.88452e-04
2024/05/24	06:35:35	ok	ok	462.8140	68.925	0.062217	18.73	67.433	10.793	67931991.866216	12	462.9016	1.25420e-04	6.72507e-04
2024/05/24	06:40:35	--	ok	462.6660	68.875	0.062217	18.75	67.442	10.803	66579259.598645	14	462.7757	1.18088e-04	6.48465e-04
2024/05/24	06:40:42	ok	ok	463.0220	68.983	0.062234	18.78	67.410	10.817	71489664.200681	13	463.1609	1.16174e-04	6.68214e-04
2024/05/24	06:45:41	ok	ok	462.8460	68.936	0.062234	18.75	67.405	10.797	64707804.722518	14	462.9245	1.19880e-04	6.64998e-04
2024/05/24	06:50:41	--	ok	462.7160	68.902	0.062234	18.78	67.410	10.817	65662394.451654	13	462.9361	1.09757e-04	6.81019e-04
2024/05/24	06:50:47	ok	ok	463.0440	68.992	0.062247	18.78	67.381	10.812	73778938.890576	12	463.1744	1.16416e-04	6.66328e-04
2024/05/24	06:55:47	ok	ok	462.8940	68.955	0.062247	18.73	67.373	10.783	68543136.861127	12	463.0622	1.14718e-04	6.87607e-04
2024/05/24	07:00:47	--	ok	462.7960	68.935	0.062247	18.79	67.295	10.807	65983766.501241	12	462.9762	1.13494e-04	6.93608e-04
2024/05/24	07:00:53	ok	ok	463.0360	68.996	0.062258	18.86	67.250	10.844	76513137.753799	12	463.2058	1.13822e-04	6.75195e-04
2024/05/24	07:05:53	ok	ok	462.8920	68.965	0.062258	18.80	67.289	10.814	64663749.479212	14	463.0922	1.12595e-04	6.82415e-04
2024/05/24	07:10:53	ok	ok	462.8060	68.940	0.062258	18.80	67.298	10.816	65652719.547890	14	462.9768	1.11238e-04	6.60087e-04
2024/05/24	07:15:53	--	ok	462.7120	68.916	0.062258	18.87	67.282	10.859	65716855.368936	13	462.9235	1.09865e-04	6.65450e-04
2024/05/24	07:16:00	ok	ok	463.0600	69.008	0.062272	18.83	67.263	10.829	73589234.274043	12	463.1919	1.16122e-04	6.62441e-04
2024/05/24	07:20:59	ok	ok	462.9320	68.986	0.062272	18.83	67.245	10.826	67818803.894883	13	463.0679	1.16010e-04	6.65596e-04
2024/05/24	07:25:59	ok	ok	462.8580	68.962	0.062272	18.87	67.234	10.851	66349155.158689	13	463.0765	1.09063e-04	6.82106e-04
2024/05/24	07:30:59	--	ok	462.7840	68.945	0.062272	18.90	67.248	10.871	67667068.912354	13	463.0128	1.08537e-04	6.88828e-04
2024/05/24	07:31:06	ok	ok	463.0540	69.012	0.062283	18.91	67.211	10.873	73126166.910845	13	463.2190	1.11202e-04	6.56274e-04
2024/05/24	07:36:05	ok	ok	462.9240	68.984	0.062283	18.90	67.181	10.860	66212667.860432	14	463.1067	1.10406e-04	6.72174e-04
2024/05/24	07:41:05	ok	ok	462.8600	68.968	0.062283	18.93	67.195	10.881	63567512.777668	12	463.0304	1.13917e-04	6.84544e-04
2024/05/24	07:46:05	--	ok	462.7860	68.944	0.062283	18.94	67.158	10.884	67186033.539438	14	462.9729	1.13699e-04	6.54111e-04
2024/05/24	07:46:11	ok	ok	463.0400	69.013	0.062293	18.96	67.149	10.891	73514572.972116	11	463.2125	1.13489e-04	7.01183e-04
2024/05/24	07:51:11	ok	ok	462.9320	68.993	0.062293	18.93	67.156	10.875	64151981.561810	13	463.1414	1.09448e-04	6.78735e-04
2024/05/24	07:56:11	ok	ok	462.8700	68.973	0.062293	18.96	67.131	10.888	64546296.035901	14	463.0474	1.10472e-04	6.61257e-04
2024/05/24	08:01:11	ok	ok	462.8160	68.959	0.062293	19.01	67.140	10.925	64455032.647529	14	462.9862	1.10953e-04	6.56716e-04
2024/05/24	08:06:11	--	ok	462.7560	68.942	0.062293	19.00	67.120	10.913	64577977.788635	14	462.9239	1.11510e-04	6.46666e-04
2024/05/24	08:06:18	ok	ok	463.0300	69.017	0.062306	19.01	67.140	10.925	73540426.153915	13	463.2307	1.09558e-04	6.44794e-04
2024/05/24	08:11:17	ok	ok	462.9440	69.004	0.062306	19.06	67.079	10.943	68017396.461663	12	463.1071	1.14305e-04	6.88961e-04
2024/05/24	08:16:17	ok	ok	462.8940	68.985	0.062306	19.09	67.056	10.958	67938170.061492	13	463.1071	1.09231e-04	6.78060e-04
2024/05/24	08:21:17	ok	ok	462.8520	68.980	0.062306	19.11	67.051	10.975	68426903.107781	15	463.0308	1.10271e-04	6.38755e-04
2024/05/24	08:26:17	ok	ok	462.8060	68.962	0.062306	19.14	67.028	10.990	67137975.668659	13	463.0228	1.08731e-04	6.85672e-04
2024/05/24	08:31:17	--	ok	462.7640	68.951	0.062306	19.17	67.015	11.007	65715132.394537	14	462.9321	1.10876e-04	6.53521e-04
2024/05/24	08:31:23	ok	ok	463.0200	69.026	0.062317	19.20	66.969	11.016	75302203.554393	13	463.2151	1.09650e-04	6.50272e-04
2024/05/24	08:36:23	ok	ok	462.9440	69.009	0.062317	19.23	66.993	11.039	65003317.074229	13	463.1594	1.08977e-04	6.75577e-04
2024/05/24	08:41:23	ok	ok	462.9140	69.000	0.062317	19.24	67.015	11.052	66324541.948902	14	463.0781	1.11049e-04	6.59207e-04
2024/05/24	08:46:23	ok	ok	462.8700	68.989	0.062317	19.31	66.947	11.087	65238493.471673	13	463.0767	1.09093e-04	6.65482e-04
2024/05/24	08:51:23	ok	ok	462.8300	68.978	0.062317	19.33	66.909	11.092	64786321.641373	13	463.1044	1.06954e-04	4.76621e-04
2024/05/24	08:56:23	--	ok	462.7840	68.965	0.062317	19.41	66.923	11.148	64878830.018789	13	462.9998	1.08840e-04	6.66927e-04
2024/05/24	08:56:29	ok	ok	463.0340	69.031	0.062328	19.38	66.891	11.125	71640649.843830	13	463.1884	1.10617e-04	6.46315e-04
2024/05/24	09:01:29	ok	ok	462.9680	69.022	0.062328	19.45	66.850	11.164	67875163.602915	15	463.1403	1.10196e-04	6.23314e-04
2024/05/24	09:06:29	ok	ok	462.9340	69.011	0.062328	19.50	66.827	11.188	66072542.503518	14	463.1107	1.10086e-04	6.63165e-04
2024/05/24	09:11:29	ok	ok	462.8960	69.000	0.062328	19.54	66.804	11.212	66728498.310605	13	463.1670	1.06363e-04	4.83332e-04
2024/05/24	09:16:29	ok	ok	462.8560	68.991	0.062328	19.58	66.810	11.241	66674284.083701	13	463.0723	1.08393e-04	6.61026e-04
2024/05/24	09:21:29	ok	ok	462.8260	68.985	0.062328	19.64	66.799	11.277	65514022.775536	13	463.0334	1.08929e-04	6.67483e-04
2024/05/24	09:26:29	--	ok	462.7960	68.968	0.062328	19.68	66.726	11.292	67082527.087163	13	463.0061	1.08234e-04	6.80909e-04
2024/05/24	09:26:36	ok	ok	463.0400	69.040	0.062339	19.69	66.746	11.305	71692838.790576	13	463.2329	1.08719e-04	6.64819e-04
2024/05/24	09:31:35	ok	ok	462.9660	69.026	0.062339	19.77	66.740	11.351	65614781.602174	13	463.1696	1.08617e-04	6.67295e-04
2024/05/24	09:36:35	ok	ok	462.9340	69.020	0.062339	19.81	66.786	11.388	64880351.523909	15	463.1142	1.09789e-04	6.36896e-04
2024/05/24	09:41:35	ok	ok	462.8960	69.006	0.062339	19.88	66.737	11.426	63295475.122460	13	463.1011	1.08260e-04	6.46698e-04
2024/05/24	09:46:35	ok	ok	462.8640	68.995	0.062339	19.93	66.735	11.463	64384290.953449	14	463.0427	1.09905e-04	6.58413e-04
2024/05/24	09:51:35	ok	ok	462.8320	68.989	0.062339	19.98	66.741	11.495	64692602.693539	13	463.1107	1.05514e-04	4.93631e-04
2024/05/24	09:56:35	ok	ok	462.8000	68.981	0.062339	20.07	66.708	11.546	63698695.784919	13	463.0133	1.08034e-04	6.62675e-04
2024/05/24	10:01:35	--	ok	462.7620	68.967	0.062339	20.08	66.719	11.557	63786306.253369	13	462.9689	1.07711e-04	6.64723e-04
2024/05/24	10:01:42	ok	ok	463.0300	69.040	0.062351	20.08	66.699	11.554	70108316.035432	13	463.2033	1.09758e-04	6.56478e-04
2024/05/24	10:06:41	ok	ok	462.9580	69.031	0.062351	20.13	66.690	11.590	65268643.412978	13	463.1592	1.08456e-04	6.65657e-04
2024/05/24	10:11:41	ok	ok	462.9240	69.024	0.062351	20.19	66.645	11.620	65352911.275586	13	463.1329	1.08279e-04	6.69896e-04
2024/05/24	10:16:41	ok	ok	462.8920	69.010	0.062351	20.31	66.625	11.695	63641753.440135	13	463.0945	1.07864e-04	6.75499e-04
2024/05/24	10:21:41	ok	ok	462.8620	69.002	0.062351	20.32	66.659	11.710	63075022.802812	13	463.0822	1.07493e-04	6.72847e-04
2024/05/24	10:26:41	ok	ok	462.8500	69.004	0.062351	20.40	66.593	11.757	66092500.669280	13	463.1322	1.05432e-04	4.89287e-04
2024/05/24	10:31:41	ok	ok	462.8100	68.986	0.062351	20.49	66.589	11.813	64987653.881611	13	463.0755	1.05542e-04	5.02969e-04
2024/05/24	10:36:41	--	ok	462.7840	68.985	0.062351	20.53	66.577	11.840	63965239.239559	13	463.0647	1.04921e-04	4.80336e-04
2024/05/24	10:36:48	ok	ok	463.0420	69.057	0.062361	20.56	66.563	11.858	70115568.909126	13	463.2287	1.08267e-04	6.79524e-04
2024/05/24	10:41:47	ok	ok	462.9740	69.046	0.062361	20.59	66.577	11.881	64722025.679803	13	463.1809	1.07356e-04	6.77293e-04
2024/05/24	10:46:47	ok	ok	462.9380	69.028	0.062361	20.67	66.566	11.938	64064875.301719	13	463.2026	1.05597e-04	5.08433e-04
2024/05/24	10:51:47	ok	ok	462.9080	69.025	0.062361	20.74	66.567	11.987	64695952.647670	13	463.1097	1.07345e-04	6.67773e-04
2024/05/24	10:56:47	ok	ok	462.8640	69.014	0.062361	20.80	66.552	12.025	64836146.837262	13	463.1297	1.05352e-04	5.03521e-04
2024/05/24	11:01:47	ok	ok	462.8340	69.001	0.062361	20.89	66.557	12.084	64136605.548250	13	463.0327	1.07840e-04	6.66945e-04
2024/05/24	11:06:47	ok	ok	462.8040	68.996	0.062361	20.91	66.572	12.107	62774912.508794	13	462.9925	1.07935e-04	6.72931e-04
2024/05/24	11:11:47	--	ok	462.7760	68.988	0.062361	20.98	66.577	12.157	64110395.695515	13	463.0389	1.05527e-04	4.99298e-04
2024/05/24	11:11:54	ok	ok	463.0400	69.058	0.062373	21.01	66.572	12.177	70101033.858062	13	463.2286	1.07837e-04	6.60412e-04
2024/05/24	11:16:53	ok	ok	462.9580	69.047	0.062373	21.06	66.581	12.208	64895048.309713	13	463.2235	1.04828e-04	4.85838e-04
2024/05/24	11:21:53	ok	ok	462.9160	69.033	0.062373	21.11	66.581	12.250	66991525.118772	13	463.1885	1.05015e-04	5.02319e-04
2024/05/24	11:26:53	ok	ok	462.8760	69.018	0.062373	21.16	66.612	12.286	64405654.786824	13	463.1410	1.05132e-04	4.79299e-04
2024/05/24	11:31:53	ok	ok	462.8480	69.010	0.062373	21.24	66.595	12.344	64115653.518889	13	463.1150	1.05110e-04	5.06304e-04
2024/05/24	11:36:53	ok	ok	462.8100	69.004	0.062373	21.33	66.584	12.401	63730180.159151	14	463.0855	1.04814e-04	4.78974e-04
2024/05/24	11:41:53	--	ok	462.7780	68.997	0.062373	21.40	66.586	12.453	65390836.695489	13	463.0593	1.04052e-04	4.88319e-04
2024/05/24	11:42:00	ok	ok	463.0280	69.062	0.062384	21.38	66.554	12.436	69769067.457652	13	463.2100	1.07593e-04	6.88771e-04
2024/05/24	11:46:59	ok	ok	462.9640	69.056	0.062384	21.45	66.577	12.492	66699128.763957	13	463.2252	1.05008e-04	5.12242e-04
2024/05/24	11:51:59	ok	ok	462.9300	69.044	0.062384	21.57	66.580	12.574	65713029.832210	13	463.2106	1.04356e-04	4.99415e-04
2024/05/24	11:56:59	ok	ok	462.9000	69.036	0.062384	21.67	66.558	12.644	66065737.604086	13	463.1665	1.04919e-04	5.03603e-04
2024/05/24	12:01:59	ok	ok	462.8680	69.027	0.062384	21.75	66.566	12.708	64815622.080841	15	462.9875	1.10729e-04	7.12243e-04
2024/05/24	12:06:59	ok	ok	462.8300	69.022	0.062384	21.84	66.543	12.766	64387302.469221	12	462.9699	1.11038e-04	7.88835e-04
2024/05/24	12:11:59	ok	ok	462.8060	69.007	0.062384	21.94	66.540	12.838	63444616.176015	15	462.9224	1.10563e-04	7.02459e-04
2024/05/24	12:16:59	--	ok	462.7620	69.000	0.062384	22.02	66.577	12.907	64573870.089423	14	463.0384	1.03634e-04	4.76715e-04
2024/05/24	12:17:05	ok	ok	463.0420	69.072	0.062395	22.04	66.549	12.913	73335567.513201	12	463.1590	1.11337e-04	8.24611e-04
2024/05/24	12:22:05	ok	ok	462.9600	69.060	0.062395	22.11	66.563	12.970	65196823.449889	12	463.2722	1.03154e-04	4.10802e-04
2024/05/24	12:27:05	ok	ok	462.9160	69.039	0.062395	22.16	66.534	13.006	64838255.713722	13	463.0763	1.07786e-04	7.19440e-04
2024/05/24	12:32:05	ok	ok	462.8800	69.032	0.062395	22.26	66.575	13.088	63472255.287915	14	463.0107	1.09436e-04	6.85447e-04
2024/05/24	12:37:05	ok	ok	462.8440	69.025	0.062395	22.38	66.566	13.171	62552744.417759	13	462.9981	1.08120e-04	7.48129e-04
2024/05/24	12:42:05	--	ok	462.6360	68.966	0.062395	21.92	67.643	13.039	61899657.832546	14	462.7561	1.09723e-04	7.38072e-04
2024/05/24	12:42:12	ok	ok	463.0480	69.082	0.062414	21.92	67.712	13.052	70458897.664260	12	463.3444	1.03872e-04	4.16600e-04
2024/05/24	12:47:11	--	ok	462.7880	69.023	0.062414	21.42	68.371	12.807	63800524.275132	13	463.0763	1.03481e-04	5.10157e-04
2024/05/24	12:47:18	ok	ok	463.0420	69.089	0.062425	21.44	68.385	12.821	71401412.044178	13	463.2239	1.07526e-04	6.79972e-04
2024/05/24	12:52:17	ok	ok	462.8660	69.054	0.062425	21.13	68.563	12.625	66774373.563672	13	463.1202	1.05306e-04	5.08515e-04
2024/05/24	12:57:17	--	ok	462.7400	69.027	0.062425	20.93	68.687	12.501	66959649.965858	13	463.0125	1.04895e-04	5.02959e-04
2024/05/24	12:57:23	ok	ok	463.0460	69.107	0.062438	20.96	68.664	12.518	71035530.643358	12	463.2666	1.07060e-04	5.97648e-04
2024/05/24	13:02:23	ok	ok	462.8960	69.079	0.062438	20.79	68.708	12.403	65868808.148963	15	463.0901	1.08658e-04	4.86989e-04
2024/05/24	13:07:23	ok	ok	462.8060	69.054	0.062438	20.66	68.701	12.311	65357262.079281	15	462.9175	1.11491e-04	7.44233e-04
2024/05/24	13:12:23	--	ok	462.7300	69.035	0.062438	20.58	68.760	12.261	62907819.713434	13	462.9871	1.05143e-04	5.03767e-04
2024/05/24	13:12:29	ok	ok	463.0200	69.115	0.062452	20.58	68.740	12.257	69119959.246355	13	463.2066	1.08301e-04	5.74193e-04
2024/05/24	13:17:29	ok	ok	462.9080	69.089	0.062452	20.47	68.779	12.192	62774028.929699	13	463.1832	1.04205e-04	4.89606e-04
2024/05/24	13:22:29	ok	ok	462.8320	69.068	0.062452	20.43	68.788	12.163	61054436.676914	13	463.0910	1.05614e-04	4.74917e-04
2024/05/24	13:27:29	--	ok	462.7700	69.053	0.062452	20.39	68.800	12.135	62002718.388647	13	463.0336	1.06164e-04	4.80833e-04
2024/05/24	13:27:36	ok	ok	463.0220	69.121	0.062463	20.39	68.809	12.137	68068708.925034	13	463.2060	1.08244e-04	6.05134e-04
2024/05/24	13:32:35	ok	ok	462.9320	69.100	0.062463	20.36	68.823	12.120	63118522.217541	13	463.2353	1.04274e-04	4.25616e-04
2024/05/24	13:37:35	ok	ok	462.8740	69.082	0.062463	20.31	68.829	12.082	62338341.717782	13	463.0089	1.10299e-04	7.85320e-04
2024/05/24	13:42:35	ok	ok	462.8080	69.065	0.062463	20.26	68.852	12.056	61859703.650606	13	463.0734	1.05563e-04	4.85199e-04
2024/05/24	13:47:35	--	ok	462.7520	69.046	0.062463	20.26	68.873	12.059	63199532.398848	13	462.8931	1.10173e-04	7.97954e-04
2024/05/24	13:47:42	ok	ok	463.0280	69.121	0.062475	20.28	68.865	12.067	70280381.615711	13	463.2389	1.07266e-04	5.73369e-04
2024/05/24	13:52:41	ok	ok	462.9400	69.105	0.062475	20.23	68.859	12.036	65186616.650814	13	463.0826	1.10303e-04	7.78643e-04
2024/05/24	13:57:41	ok	ok	462.8820	69.093	0.062475	20.21	68.861	12.018	63823960.418258	13	463.0279	1.10512e-04	7.76790e-04
2024/05/24	14:02:41	ok	ok	462.8380	69.076	0.062475	20.22	68.884	12.031	64075835.038793	13	462.9629	1.11702e-04	7.95638e-04
2024/05/24	14:07:41	--	ok	462.7980	69.066	0.062475	20.21	68.873	12.020	62100284.341497	13	463.0692	1.05427e-04	4.66249e-04
2024/05/24	14:07:48	ok	ok	463.0380	69.127	0.062485	20.22	68.902	12.034	68424787.794864	13	463.2453	1.07439e-04	5.44211e-04
2024/05/24	14:12:47	ok	ok	462.9660	69.114	0.062485	20.23	68.847	12.034	65802724.373429	13	463.1023	1.10555e-04	7.95754e-04
2024/05/24	14:17:47	ok	ok	462.9300	69.103	0.062485	20.25	68.861	12.046	64725636.122869	14	463.2369	1.03440e-04	4.95041e-04
2024/05/24	14:22:47	ok	ok	462.8980	69.091	0.062485	20.26	68.823	12.051	64328092.564408	13	463.1537	1.05636e-04	4.81204e-04
2024/05/24	14:27:47	ok	ok	462.8700	69.084	0.062485	20.31	68.841	12.084	64315552.355486	13	463.1260	1.05510e-04	4.90781e-04
2024/05/24	14:32:47	ok	ok	462.8340	69.069	0.062485	20.31	68.823	12.081	62461005.557385	14	463.1116	1.04713e-04	4.70439e-04
2024/05/24	14:37:47	--	ok	462.7940	69.060	0.062485	20.35	68.887	12.120	65174695.552965	14	463.0321	1.06083e-04	4.84535e-04
2024/05/24	14:37:53	ok	ok	463.0340	69.120	0.062496	20.35	68.856	12.115	69397347.246954	13	463.2245	1.07498e-04	5.72868e-04
2024/05/24	14:42:53	ok	ok	462.9780	69.107	0.062496	20.36	68.852	12.125	64070341.582879	14	463.2525	1.04559e-04	4.80128e-04
2024/05/24	14:47:53	ok	ok	462.9280	69.101	0.062496	20.39	68.896	12.152	64288310.619532	13	463.1905	1.05207e-04	4.71580e-04
2024/05/24	14:52:53	ok	ok	462.8880	69.091	0.062496	20.40	68.891	12.163	63511886.699016	13	463.1504	1.05388e-04	4.82387e-04
2024/05/24	14:57:53	ok	ok	462.8580	69.080	0.062496	20.40	68.930	12.169	63960880.825237	13	463.1136	1.05502e-04	4.66819e-04
2024/05/24	15:02:53	ok	ok	462.8300	69.068	0.062496	20.46	68.960	12.215	62851886.754518	12	463.0994	1.05266e-04	4.76898e-04
2024/05/24	15:07:53	--	ok	462.7880	69.062	0.062496	20.44	68.937	12.199	63963045.330946	13	462.9322	1.09821e-04	7.63823e-04
2024/05/24	15:07:59	ok	ok	463.0360	69.122	0.062506	20.47	68.943	12.221	69479013.793609	12	463.3237	1.03605e-04	4.29042e-04
2024/05/24	15:12:59	ok	ok	462.9640	69.111	0.062506	20.49	68.956	12.233	65107810.605767	13	463.0917	1.10151e-04	7.73730e-04
2024/05/24	15:17:59	ok	ok	462.9240	69.099	0.062506	20.50	68.978	12.248	64938653.714421	12	463.1842	1.06242e-04	4.94453e-04
2024/05/24	15:22:59	ok	ok	462.8900	69.088	0.062506	20.50	69.007	12.253	65340421.409450	15	462.9926	1.11216e-04	7.22924e-04
2024/05/24	15:27:59	ok	ok	462.8580	69.082	0.062506	20.50	68.989	12.250	63645915.154046	13	463.1182	1.04795e-04	4.77864e-04
2024/05/24	15:32:59	ok	ok	462.8160	69.072	0.062506	20.54	69.026	12.285	65961620.536104	13	463.0670	1.05837e-04	4.70349e-04
2024/05/24	15:37:59	--	ok	462.7880	69.058	0.062506	20.56	69.088	12.308	65294362.997486	12	462.9283	1.10137e-04	8.21994e-04
2024/05/24	15:38:06	ok	ok	463.0220	69.122	0.062517	20.56	69.010	12.294	69681661.016357	13	463.1981	1.08195e-04	5.84138e-04
2024/05/24	15:43:05	ok	ok	462.9520	69.109	0.062517	20.59	69.044	12.321	64120673.821104	13	463.2149	1.05251e-04	4.79288e-04
2024/05/24	15:48:05	ok	ok	462.9140	69.101	0.062517	20.59	69.102	12.331	63687490.177696	13	463.1725	1.05413e-04	4.82475e-04
2024/05/24	15:53:05	ok	ok	462.8820	69.090	0.062517	20.60	69.116	12.345	65437924.189561	13	463.1402	1.04832e-04	4.80237e-04
2024/05/24	15:58:05	ok	ok	462.8360	69.078	0.062517	20.62	69.129	12.357	64411640.728337	13	463.0872	1.05522e-04	4.82174e-04
2024/05/24	16:03:05	--	ok	462.7960	69.067	0.062517	20.63	69.152	12.371	66585072.052167	12	463.0731	1.05718e-04	4.76409e-04
2024/05/24	16:03:11	ok	ok	463.0220	69.125	0.062528	20.63	69.140	12.369	70696951.343363	13	463.2166	1.07796e-04	5.67703e-04
2024/05/24	16:08:11	ok	ok	462.9560	69.113	0.062528	20.62	69.168	12.364	64892084.280954	13	463.0874	1.09856e-04	7.67049e-04
2024/05/24	16:13:11	ok	ok	462.9180	69.101	0.062528	20.63	69.198	12.379	66196412.496913	12	463.0568	1.10423e-04	8.18101e-04
2024/05/24	16:18:11	ok	ok	462.8780	69.092	0.062528	20.66	69.226	12.405	62998183.743713	13	463.1261	1.06795e-04	4.67381e-04
2024/05/24	16:23:11	ok	ok	462.8380	69.081	0.062528	20.63	69.239	12.387	63260107.340260	14	462.9987	1.09681e-04	7.66960e-04
2024/05/24	16:28:11	ok	ok	462.8100	69.070	0.062528	20.66	69.255	12.411	63843572.969963	13	463.0574	1.05213e-04	4.78693e-04
2024/05/24	16:33:11	--	ok	462.7640	69.061	0.062528	20.63	69.277	12.393	63729555.854824	14	462.9964	1.06132e-04	4.64801e-04
2024/05/24	16:33:18	ok	ok	463.0140	69.127	0.062539	20.63	69.287	12.395	69453494.494286	12	463.3194	1.03417e-04	4.29034e-04
2024/05/24	16:38:17	ok	ok	462.9480	69.111	0.062539	20.66	69.322	12.423	63205594.980339	13	463.1988	1.05707e-04	4.74111e-04
2024/05/24	16:43:17	ok	ok	462.9000	69.099	0.062539	20.66	69.332	12.424	62776964.213932	13	463.0413	1.09767e-04	7.86290e-04
2024/05/24	16:48:17	ok	ok	462.8680	69.090	0.062539	20.66	69.390	12.435	61771941.143777	13	463.1162	1.05192e-04	4.78313e-04
2024/05/24	16:53:17	ok	ok	462.8200	69.077	0.062539	20.63	69.346	12.406	62543457.330023	13	463.0519	1.06063e-04	4.87128e-04
2024/05/24	16:58:17	--	ok	462.7840	69.066	0.062539	20.64	69.418	12.428	63538802.269947	14	462.8958	1.11326e-04	7.45983e-04
2024/05/24	16:58:24	ok	ok	463.0140	69.123	0.06255	20.63	69.386	12.413	69636848.288668	12	463.2074	1.07953e-04	5.77307e-04
2024/05/24	17:03:23	ok	ok	462.9400	69.113	0.06255	20.64	69.406	12.426	63251211.519119	13	463.0720	1.09443e-04	7.75816e-04
2024/05/24	17:08:23	ok	ok	462.8880	69.103	0.06255	20.63	69.415	12.418	64170151.503680	12	463.1544	1.06050e-04	4.81316e-04
2024/05/24	17:13:23	ok	ok	462.8600	69.089	0.06255	20.63	69.442	12.423	65372142.311106	14	462.9881	1.10782e-04	7.45346e-04
2024/05/24	17:18:23	ok	ok	462.8140	69.080	0.06255	20.64	69.493	12.442	64878107.666211	12	462.9596	1.10051e-04	7.91355e-04
2024/05/24	17:23:23	--	ok	462.7740	69.068	0.06255	20.63	69.442	12.423	65142660.165293	12	463.0370	1.05971e-04	5.08648e-04
2024/05/24	17:23:30	ok	ok	463.0340	69.136	0.062561	20.66	69.506	12.456	70149351.894490	13	463.2304	1.07286e-04	5.76943e-04
2024/05/24	17:28:29	ok	ok	462.9640	69.124	0.062561	20.66	69.477	12.450	65063360.233971	13	463.1079	1.09662e-04	7.57646e-04
2024/05/24	17:33:29	ok	ok	462.9160	69.112	0.062561	20.63	69.520	12.437	64107114.550557	13	463.1028	1.08060e-04	6.67290e-04
2024/05/24	17:38:29	ok	ok	462.8740	69.098	0.062561	20.63	69.548	12.442	63908537.672113	12	463.1337	1.05864e-04	4.82989e-04
2024/05/24	17:43:29	ok	ok	462.8400	69.087	0.062561	20.63	69.548	12.442	64885570.356596	12	462.9736	1.10289e-04	8.01717e-04
2024/05/24	17:48:29	--	ok	462.7920	69.078	0.062561	20.63	69.589	12.449	66649295.419094	13	462.9316	1.09358e-04	7.95593e-04
2024/05/24	17:48:36	ok	ok	463.0200	69.135	0.062571	20.60	69.574	12.427	69324606.192437	13	463.2274	1.06698e-04	5.66106e-04
2024/05/24	17:53:35	ok	ok	462.9520	69.120	0.062571	20.62	69.615	12.444	60931444.431616	13	463.1039	1.09243e-04	7.75459e-04
2024/05/24	17:58:35	ok	ok	462.9100	69.113	0.062571	20.60	69.621	12.436	63114629.845429	15	463.0233	1.10999e-04	7.20263e-04
2024/05/24	18:03:35	ok	ok	462.8700	69.101	0.062571	20.60	69.642	12.439	61465464.583859	14	463.1239	1.05174e-04	4.67208e-04
2024/05/24	18:08:35	ok	ok	462.8260	69.089	0.062571	20.59	69.667	12.432	62388319.180154	13	462.9698	1.09563e-04	7.74662e-04
2024/05/24	18:13:35	--	ok	462.7800	69.075	0.062571	20.59	69.744	12.446	60828077.416931	13	462.9364	1.08517e-04	6.58398e-04
2024/05/24	18:13:42	ok	ok	463.0340	69.140	0.062582	20.59	69.706	12.439	69962856.309377	12	463.3376	1.03110e-04	4.31824e-04
2024/05/24	18:18:41	ok	ok	462.9520	69.125	0.062582	20.54	69.697	12.405	63490965.341213	13	463.1134	1.08621e-04	7.62957e-04
2024/05/24	18:23:41	ok	ok	462.9120	69.113	0.062582	20.56	69.758	12.427	63590870.805778	15	463.0268	1.10597e-04	7.17344e-04
2024/05/24	18:28:41	ok	ok	462.8580	69.101	0.062582	20.53	69.790	12.412	64055116.748289	15	462.9748	1.10364e-04	6.84384e-04
2024/05/24	18:33:41	ok	ok	462.8040	69.090	0.062582	20.53	69.790	12.412	64331584.087145	15	462.9273	1.11019e-04	7.19580e-04
2024/05/24	18:38:41	--	ok	462.7760	69.078	0.062582	20.46	69.813	12.366	62461503.163133	13	462.9158	1.09604e-04	7.63261e-04
2024/05/24	18:38:48	ok	ok	463.0180	69.141	0.062594	20.47	69.780	12.369	70260016.044183	12	463.3235	1.03736e-04	4.31394e-04
2024/05/24	18:43:47	ok	ok	462.9420	69.125	0.062594	20.49	69.868	12.395	62788637.740408	15	463.1172	1.08265e-04	7.45965e-04
2024/05/24	18:48:47	ok	ok	462.9020	69.114	0.062594	20.44	69.871	12.364	62746144.780946	15	463.0863	1.07909e-04	7.45044e-04
2024/05/24	18:53:47	ok	ok	462.8520	69.104	0.062594	20.39	69.935	12.335	62357280.296634	15	462.9752	1.10677e-04	7.13573e-04
2024/05/24	18:58:47	ok	ok	462.8020	69.091	0.062594	20.37	69.905	12.320	63328234.824039	13	462.9991	1.07596e-04	6.78284e-04
2024/05/24	19:03:47	--	ok	462.7620	69.076	0.062594	20.35	69.908	12.300	64015963.743951	13	462.9044	1.09566e-04	7.58541e-04
2024/05/24	19:03:54	ok	ok	463.0320	69.149	0.062606	20.33	69.895	12.288	68154402.069867	12	463.3346	1.03544e-04	4.21646e-04
2024/05/24	19:08:53	ok	ok	462.9520	69.134	0.062606	20.31	69.967	12.282	63385151.196111	13	463.1093	1.09685e-04	7.60662e-04
2024/05/24	19:13:53	ok	ok	462.9060	69.122	0.062606	20.31	69.986	12.285	63267206.890180	15	463.0787	1.08523e-04	7.49009e-04
2024/05/24	19:18:53	ok	ok	462.8620	69.108	0.062606	20.26	69.996	12.256	64156018.540962	13	463.0157	1.09431e-04	7.45295e-04
2024/05/24	19:23:53	ok	ok	462.8140	69.096	0.062606	20.22	70.001	12.226	62587176.183921	13	462.9636	1.09153e-04	7.53034e-04
2024/05/24	19:28:53	--	ok	462.7540	69.086	0.062606	20.21	70.045	12.225	64073037.190643	15	462.9249	1.08914e-04	7.50735e-04
2024/05/24	19:29:00	ok	ok	463.0380	69.154	0.062618	20.21	70.027	12.221	68702506.264322	12	463.3369	1.04155e-04	4.22180e-04
2024/05/24	19:33:59	ok	ok	462.9640	69.139	0.062618	20.16	70.047	12.194	63205675.986010	15	463.0663	1.11474e-04	7.30375e-04
2024/05/24	19:38:59	ok	ok	462.9140	69.124	0.062618	20.11	70.068	12.158	63499929.132431	13	463.0584	1.09884e-04	7.45167e-04
2024/05/24	19:43:59	ok	ok	462.8620	69.113	0.062618	20.07	70.118	12.137	65034991.698388	13	463.0148	1.09836e-04	7.69516e-04
2024/05/24	19:48:59	ok	ok	462.8220	69.101	0.062618	20.01	70.109	12.095	65314382.797048	13	462.9537	1.10353e-04	7.68926e-04
2024/05/24	19:53:59	--	ok	462.7700	69.085	0.062618	20.01	70.175	12.107	64161964.810956	13	462.9197	1.10301e-04	7.51004e-04
2024/05/24	19:54:06	ok	ok	463.0320	69.147	0.062629	19.98	70.161	12.083	69064031.647446	13	463.2244	1.07398e-04	5.78800e-04
2024/05/24	19:59:05	ok	ok	462.9380	69.134	0.062629	19.95	70.224	12.072	63532857.891963	15	463.1107	1.08404e-04	7.45052e-04
2024/05/24	20:04:05	ok	ok	462.8900	69.120	0.062629	19.89	70.193	12.027	62958224.012828	15	463.0719	1.08351e-04	7.40565e-04
2024/05/24	20:09:05	ok	ok	462.8420	69.106	0.062629	19.82	70.201	11.979	63954027.085810	13	462.9832	1.10359e-04	7.51419e-04
2024/05/24	20:14:05	--	ok	462.7960	69.091	0.062629	19.78	70.233	11.955	63516329.040758	13	462.9451	1.09656e-04	7.43429e-04
2024/05/24	20:14:11	ok	ok	463.0260	69.150	0.062639	19.78	70.251	11.958	68221002.974761	12	463.3281	1.04082e-04	4.12610e-04
2024/05/24	20:19:11	ok	ok	462.9440	69.139	0.062639	19.71	70.260	11.909	62563898.460395	13	463.0928	1.09678e-04	7.66017e-04
2024/05/24	20:24:11	ok	ok	462.8940	69.125	0.062639	19.68	70.262	11.891	63295428.823863	15	463.0675	1.08598e-04	7.47714e-04
2024/05/24	20:29:11	ok	ok	462.8420	69.109	0.062639	19.61	70.298	11.847	61156909.973553	13	462.9790	1.10602e-04	7.43688e-04
2024/05/24	20:34:11	--	ok	462.7920	69.096	0.062639	19.55	70.298	11.808	63287584.617714	13	462.9336	1.10403e-04	7.59645e-04
2024/05/24	20:34:17	ok	ok	463.0080	69.153	0.062649	19.60	70.335	11.844	67825271.193924	12	463.3077	1.04557e-04	4.32049e-04
2024/05/24	20:39:17	ok	ok	462.9340	69.140	0.062649	19.50	70.311	11.771	63542353.070779	15	463.1058	1.08991e-04	7.21152e-04
2024/05/24	20:44:17	ok	ok	462.8820	69.125	0.062649	19.45	70.329	11.745	62508750.940352	14	463.0240	1.11048e-04	6.67258e-04
2024/05/24	20:49:17	ok	ok	462.8240	69.112	0.062649	19.40	70.367	11.712	63745051.132707	13	462.9778	1.10302e-04	7.40203e-04
2024/05/24	20:54:17	--	ok	462.7780	69.100	0.062649	19.33	70.394	11.669	64537995.928997	13	462.9276	1.10569e-04	7.56008e-04
2024/05/24	20:54:23	ok	ok	463.0320	69.164	0.06266	19.33	70.344	11.661	68727979.190838	12	463.3306	1.04303e-04	4.41308e-04
2024/05/24	20:59:23	ok	ok	462.9440	69.148	0.06266	19.27	70.384	11.627	61446738.909574	13	463.1278	1.09475e-04	6.88884e-04
2024/05/24	21:04:23	ok	ok	462.8980	69.134	0.06266	19.21	70.384	11.587	61402592.172632	13	463.0618	1.09687e-04	7.40701e-04
2024/05/24	21:09:23	ok	ok	462.8560	69.121	0.06266	19.14	70.430	11.547	61590124.714436	13	463.0010	1.10199e-04	7.62222e-04
2024/05/24	21:14:23	ok	ok	462.8060	69.113	0.06266	19.07	70.388	11.494	60346902.898335	15	462.9793	1.09329e-04	7.40543e-04
2024/05/24	21:19:23	--	ok	462.7640	69.096	0.06266	19.01	70.436	11.462	58889125.203450	13	462.9181	1.10094e-04	7.49746e-04
2024/05/24	21:19:30	ok	ok	463.0200	69.163	0.062672	19.01	70.425	11.460	67333692.472607	12	463.3189	1.04676e-04	4.36336e-04
2024/05/24	21:24:29	ok	ok	462.9520	69.148	0.062672	18.94	70.471	11.421	59726768.023903	13	463.0969	1.10249e-04	7.52114e-04
2024/05/24	21:29:29	ok	ok	462.8940	69.134	0.062672	18.89	70.462	11.381	60435264.421866	15	463.0691	1.09594e-04	7.26138e-04
2024/05/24	21:34:29	ok	ok	462.8560	69.123	0.062672	18.80	70.494	11.329	58127774.712267	15	462.9879	1.10907e-04	7.23021e-04
2024/05/24	21:39:29	--	ok	462.7980	69.111	0.062672	18.75	70.445	11.284	61380562.042967	15	462.9821	1.09631e-04	7.39564e-04
2024/05/24	21:39:35	ok	ok	463.0240	69.171	0.062682	18.76	70.468	11.297	65792184.585249	12	463.3361	1.04460e-04	4.49159e-04
2024/05/24	21:44:35	ok	ok	462.9560	69.153	0.062682	18.63	70.475	11.214	59750373.896605	13	463.1448	1.09382e-04	6.77181e-04
2024/05/24	21:49:35	ok	ok	462.9120	69.141	0.062682	18.62	70.462	11.202	61012295.656620	13	463.0981	1.09365e-04	6.70213e-04
2024/05/24	21:54:35	ok	ok	462.8740	69.127	0.062682	18.56	70.462	11.163	59668800.560825	15	463.0436	1.09471e-04	7.16913e-04
2024/05/24	21:59:35	ok	ok	462.8260	69.118	0.062682	18.49	70.498	11.123	59689283.007159	13	462.9768	1.10844e-04	7.33262e-04
2024/05/24	22:04:35	--	ok	462.7860	69.104	0.062682	18.42	70.504	11.076	59852013.705338	13	462.9594	1.09898e-04	6.64182e-04
2024/05/24	22:04:42	ok	ok	463.0180	69.164	0.062693	18.42	70.504	11.076	67352282.459370	12	463.3245	1.05066e-04	4.32266e-04
2024/05/24	22:09:41	ok	ok	462.9520	69.155	0.062693	18.37	70.466	11.042	59966040.321391	13	463.1217	1.10436e-04	6.80803e-04
2024/05/24	22:14:41	ok	ok	462.9080	69.143	0.062693	18.33	70.509	11.023	61531787.796550	12	463.2346	1.04738e-04	4.16752e-04
2024/05/24	22:19:41	ok	ok	462.8680	69.129	0.062693	18.26	70.466	10.969	59970945.151974	13	463.0455	1.09925e-04	6.81683e-04
2024/05/24	22:24:41	ok	ok	462.8240	69.119	0.062693	18.22	70.517	10.949	59836159.107353	13	462.9686	1.11025e-04	7.43399e-04
2024/05/24	22:29:41	--	ok	462.7840	69.109	0.062693	18.15	70.466	10.897	59537730.204482	13	462.9723	1.09666e-04	6.64688e-04
2024/05/24	22:29:47	ok	ok	463.0320	69.173	0.062703	18.16	70.486	10.908	66471671.041168	11	463.1365	1.14660e-04	5.44291e-04
2024/05/24	22:34:47	ok	ok	462.9580	69.160	0.062703	18.08	70.481	10.852	60437172.232497	12	463.0986	1.14395e-04	6.72758e-04
2024/05/24	22:39:47	ok	ok	462.9140	69.148	0.062703	18.01	70.477	10.807	60714462.371934	13	463.0921	1.10539e-04	6.49988e-04
2024/05/24	22:44:47	ok	ok	462.8860	69.140	0.062703	17.97	70.500	10.783	58690607.614018	12	463.0159	1.14872e-04	6.62320e-04
2024/05/24	22:49:47	ok	ok	462.8400	69.130	0.062703	17.91	70.518	10.750	59926944.095563	12	462.8295	1.20187e-04	7.11357e-04
2024/05/24	22:54:47	ok	ok	462.8060	69.120	0.062703	17.86	70.472	10.714	59318647.300759	13	462.8286	1.15628e-04	6.84059e-04
2024/05/24	22:59:47	--	ok	462.7720	69.104	0.062703	17.84	70.517	10.704	57891159.202204	12	462.9036	1.14761e-04	6.67818e-04
2024/05/24	22:59:53	ok	ok	463.0260	69.174	0.062715	17.82	70.504	10.692	62815366.758984	11	463.1269	1.15298e-04	5.74410e-04
2024/05/24	23:04:53	ok	ok	462.9560	69.159	0.062715	17.74	70.507	10.640	59662816.854071	12	462.9473	1.20424e-04	6.98626e-04
2024/05/24	23:09:53	ok	ok	462.9200	69.151	0.062715	17.72	70.513	10.631	59584499.950534	12	462.9078	1.20639e-04	7.04251e-04
2024/05/24	23:14:53	ok	ok	463.1480	69.203	0.062715	18.52	68.852	10.880	60684134.763664	12	463.2930	1.14021e-04	6.84359e-04
2024/05/24	23:19:53	--	ok	463.2400	69.220	0.062715	18.86	68.594	11.060	62086818.974530	13	463.4327	1.09239e-04	6.67900e-04
2024/05/24	23:20:00	ok	ok	463.0420	69.163	0.062704	18.87	68.614	11.074	63922647.349265	12	463.3605	1.04376e-04	4.36372e-04
2024/05/24	23:24:59	ok	ok	463.1100	69.170	0.062704	19.14	68.476	11.227	61026335.439114	13	463.2669	1.09993e-04	7.37066e-04
2024/05/24	23:29:59	ok	ok	463.1640	69.176	0.062704	19.33	68.449	11.347	61323254.834617	15	463.2822	1.10951e-04	7.09370e-04
2024/05/24	23:34:59	ok	ok	463.1880	69.185	0.062704	19.48	68.408	11.444	62269293.836546	13	463.3567	1.08911e-04	6.80652e-04
2024/05/24	23:39:59	--	ok	463.2060	69.184	0.062704	19.60	68.370	11.513	65665460.070553	15	463.3641	1.09572e-04	6.93069e-04
2024/05/24	23:40:05	ok	ok	463.0060	69.130	0.062693	19.61	68.402	11.527	66790165.512563	15	463.1402	1.11019e-04	6.08468e-04
2024/05/24	23:45:05	ok	ok	463.0220	69.132	0.062693	19.69	68.367	11.579	61550089.439548	15	463.1914	1.08973e-04	6.64644e-04
2024/05/24	23:50:05	ok	ok	463.0280	69.133	0.062693	19.75	68.357	11.616	63617595.466481	15	463.1482	1.11480e-04	6.91981e-04
2024/05/24	23:55:05	ok	ok	463.0340	69.133	0.062693	19.82	68.371	11.667	63383491.260812	13	463.1801	1.09924e-04	7.26305e-04
2024/05/25	00:00:05	ok	ok	463.0260	69.135	0.062693	19.86	68.348	11.692	63365555.246554	15	463.1864	1.09255e-04	7.15964e-04
2024/05/25	00:05:05	ok	ok	463.0260	69.131	0.062693	19.89	68.333	11.708	61275651.608717	13	463.2078	1.08373e-04	6.68759e-04
2024/05/25	00:10:05	ok	ok	463.0160	69.130	0.062693	19.96	68.347	11.760	62763191.849508	13	463.1575	1.09782e-04	7.46827e-04
2024/05/25	00:15:05	ok	ok	463.0040	69.125	0.062693	19.96	68.385	11.767	62907805.162842	13	463.1523	1.09544e-04	7.43323e-04
2024/05/25	00:20:05	ok	ok	462.9960	69.126	0.062693	20.04	68.357	11.811	63269061.606440	13	463.1606	1.09119e-04	6.63360e-04
2024/05/25	00:25:05	ok	ok	462.9720	69.121	0.062693	20.04	68.319	11.805	61718244.529133	13	463.1118	1.10517e-04	7.43583e-04
2024/05/25	00:30:05	ok	ok	462.9640	69.108	0.062693	20.08	68.316	11.834	62145814.095647	15	463.0966	1.10398e-04	6.25227e-04
2024/05/25	00:35:05	ok	ok	462.9400	69.109	0.062693	20.07	68.383	11.836	64092447.880478	13	463.1179	1.08920e-04	6.70546e-04
2024/05/25	00:40:05	ok	ok	462.9260	69.102	0.062693	20.05	68.348	11.819	62110911.073681	15	463.0504	1.10889e-04	6.81746e-04
2024/05/25	00:45:05	ok	ok	462.8940	69.095	0.062693	20.08	68.316	11.834	62704390.533223	13	463.0467	1.09705e-04	7.22495e-04
2024/05/25	00:50:05	ok	ok	462.8780	69.089	0.062693	20.08	68.347	11.839	61987614.687551	13	463.0414	1.08920e-04	7.38271e-04
2024/05/25	00:55:05	ok	ok	462.8680	69.091	0.062693	20.09	68.319	11.844	61665636.523474	13	463.0427	1.08456e-04	6.74306e-04
2024/05/25	01:00:05	ok	ok	462.8420	69.076	0.062693	20.07	68.315	11.824	62858714.175389	15	463.0033	1.08648e-04	7.19659e-04
2024/05/25	01:05:05	ok	ok	462.8000	69.075	0.062693	20.07	68.305	11.823	63100674.226370	13	462.9621	1.09404e-04	7.32082e-04
2024/05/25	01:10:05	--	ok	462.7920	69.072	0.062693	20.09	68.298	11.840	63622602.407779	13	462.9815	1.08082e-04	6.68194e-04
2024/05/25	01:10:11	ok	ok	463.0220	69.133	0.062703	20.08	68.266	11.825	70467204.556866	13	463.3706	1.01983e-04	4.16344e-04
2024/05/25	01:15:11	ok	ok	462.9500	69.117	0.062703	20.08	68.356	11.841	67158547.629057	13	463.1067	1.10277e-04	7.39293e-04
2024/05/25	01:20:11	ok	ok	462.9320	69.111	0.062703	20.05	68.321	11.814	65128329.313402	13	463.1144	1.08771e-04	6.64850e-04
2024/05/25	01:25:11	ok	ok	462.9100	69.106	0.062703	20.07	68.324	11.826	62890687.920841	14	463.0693	1.09429e-04	6.49040e-04
2024/05/25	01:30:11	ok	ok	462.8840	69.098	0.062703	20.05	68.330	11.816	65305151.820751	13	463.0697	1.08352e-04	6.62118e-04
2024/05/25	01:35:11	ok	ok	462.8600	69.093	0.062703	20.04	68.260	11.795	63459782.127445	13	463.0303	1.09523e-04	7.32033e-04
2024/05/25	01:40:11	ok	ok	462.8500	69.083	0.062703	20.02	68.248	11.783	66181531.005098	12	463.1712	1.03690e-04	4.29613e-04
2024/05/25	01:45:11	ok	ok	462.8020	69.080	0.062703	20.04	68.301	11.802	64785791.296775	15	462.9548	1.10153e-04	6.40712e-04
2024/05/25	01:50:11	--	ok	462.7780	69.069	0.062703	19.99	68.283	11.769	66018719.420155	13	462.9650	1.08665e-04	6.55136e-04
2024/05/25	01:50:17	ok	ok	463.0480	69.135	0.062714	20.01	68.305	11.784	71204217.332522	13	463.3822	1.02627e-04	4.13243e-04
2024/05/25	01:55:17	ok	ok	462.9760	69.123	0.062714	19.99	68.214	11.757	66572428.871820	13	463.1250	1.10288e-04	7.60680e-04
2024/05/25	02:00:17	ok	ok	462.9640	69.120	0.062714	20.02	68.211	11.777	63922268.450044	13	463.1439	1.08435e-04	6.59215e-04
2024/05/25	02:05:17	ok	ok	462.9360	69.110	0.062714	20.01	68.228	11.771	66535129.557154	13	463.1160	1.08768e-04	6.75896e-04
2024/05/25	02:10:17	ok	ok	462.9060	69.103	0.062714	19.98	68.205	11.747	64030206.572507	13	463.0793	1.09002e-04	6.65317e-04
2024/05/25	02:15:17	ok	ok	462.8800	69.100	0.062714	19.98	68.205	11.747	65530985.546374	13	463.0381	1.09293e-04	7.33566e-04
2024/05/25	02:20:17	ok	ok	462.8600	69.088	0.062714	19.96	68.191	11.733	65236265.521910	15	463.0104	1.10019e-04	7.04106e-04
2024/05/25	02:25:17	ok	ok	462.8320	69.081	0.062714	19.93	68.215	11.717	66509621.659382	15	463.0293	1.08145e-04	7.28260e-04
2024/05/25	02:30:17	ok	ok	462.8080	69.077	0.062714	19.92	68.164	11.699	65376402.416325	15	462.9462	1.11044e-04	6.41328e-04
2024/05/25	02:35:17	--	ok	462.7860	69.075	0.062714	19.89	68.188	11.683	64883709.699894	13	462.9554	1.09347e-04	7.24418e-04
2024/05/25	02:35:23	ok	ok	463.0280	69.134	0.062725	19.89	68.179	11.682	72204269.577665	13	463.3005	1.05275e-04	4.19723e-04
2024/05/25	02:40:23	ok	ok	462.9580	69.118	0.062725	19.88	68.138	11.666	67143634.881422	13	463.1165	1.10073e-04	7.27295e-04
2024/05/25	02:45:23	ok	ok	462.9500	69.118	0.062725	19.91	68.161	11.690	65303452.886149	13	463.1272	1.08772e-04	6.64749e-04
2024/05/25	02:50:23	ok	ok	462.9000	69.107	0.062725	19.85	68.182	11.653	66433036.254782	13	463.0857	1.08822e-04	6.73073e-04
2024/05/25	02:55:23	ok	ok	462.8780	69.101	0.062725	19.82	68.118	11.624	68027880.511387	13	463.0469	1.09315e-04	7.38267e-04
2024/05/25	03:00:23	ok	ok	462.8600	69.098	0.062725	19.84	68.138	11.636	68056103.414634	13	463.0449	1.08567e-04	6.64587e-04
2024/05/25	03:05:23	ok	ok	462.8280	69.080	0.062725	19.79	68.122	11.605	66515346.450369	15	463.0241	1.08479e-04	6.35070e-04
2024/05/25	03:10:23	--	ok	462.7960	69.078	0.062725	19.78	68.128	11.597	64217127.936722	13	462.9812	1.09275e-04	6.71442e-04
2024/05/25	03:10:30	ok	ok	463.0460	69.141	0.062735	19.79	68.132	11.606	72856250.432484	13	463.2102	1.09064e-04	6.52536e-04
2024/05/25	03:15:29	ok	ok	462.9780	69.127	0.062735	19.77	68.156	11.592	66718546.182374	13	463.1529	1.09004e-04	6.77509e-04
2024/05/25	03:20:29	ok	ok	462.9520	69.122	0.062735	19.78	68.092	11.590	66374212.591475	13	463.1348	1.08907e-04	6.62425e-04
2024/05/25	03:25:29	ok	ok	462.9180	69.110	0.062735	19.71	68.109	11.544	66656219.674669	13	463.0969	1.09331e-04	6.56190e-04
2024/05/25	03:30:29	ok	ok	462.8900	69.099	0.062735	19.67	68.083	11.513	65074499.924863	12	463.2127	1.03641e-04	4.15457e-04
2024/05/25	03:35:29	ok	ok	462.8540	69.094	0.062735	19.64	68.086	11.494	66677006.720724	13	463.0569	1.08242e-04	6.55789e-04
2024/05/25	03:40:29	ok	ok	462.8340	69.084	0.062735	19.65	68.087	11.503	66828632.151018	13	463.1930	1.02653e-04	4.03237e-04
2024/05/25	03:45:29	ok	ok	462.8020	69.080	0.062735	19.61	68.063	11.470	66040072.669519	13	463.0008	1.08467e-04	6.57312e-04
2024/05/25	03:50:29	--	ok	462.7820	69.073	0.062735	19.60	68.090	11.466	66874296.097958	15	462.9875	1.08180e-04	6.55537e-04
2024/05/25	03:50:36	ok	ok	463.0380	69.141	0.062746	19.61	68.081	11.473	73661577.189932	15	463.1718	1.11009e-04	6.37736e-04
2024/05/25	03:55:35	ok	ok	462.9600	69.123	0.062746	19.57	68.046	11.440	67841201.444782	13	463.1532	1.08626e-04	6.48693e-04
2024/05/25	04:00:35	ok	ok	462.9420	69.118	0.062746	19.55	68.072	11.434	65453885.780994	13	463.1305	1.08574e-04	6.70362e-04
2024/05/25	04:05:35	ok	ok	462.9020	69.106	0.062746	19.51	68.037	11.399	67873059.859595	15	463.0951	1.08605e-04	6.36077e-04
2024/05/25	04:10:35	ok	ok	462.8820	69.102	0.062746	19.50	68.035	11.390	64988069.189566	13	463.0676	1.09201e-04	6.64595e-04
2024/05/25	04:15:35	ok	ok	462.8580	69.094	0.062746	19.47	68.058	11.376	65919959.254594	15	462.9982	1.10450e-04	6.28589e-04
2024/05/25	04:20:35	ok	ok	462.8360	69.086	0.062746	19.45	67.968	11.350	66369938.384985	13	463.0162	1.09083e-04	6.47973e-04
2024/05/25	04:25:35	ok	ok	462.8000	69.084	0.062746	19.41	68.000	11.327	66508166.016109	13	462.9975	1.08851e-04	6.55625e-04
2024/05/25	04:30:35	--	ok	462.7840	69.068	0.062746	19.43	67.985	11.336	66170649.687358	15	462.8970	1.11645e-04	6.91085e-04
2024/05/25	04:30:42	ok	ok	463.0220	69.135	0.062757	19.43	67.955	11.330	73590090.464367	12	463.3271	1.04570e-04	4.11900e-04
2024/05/25	04:35:41	ok	ok	462.9600	69.122	0.062757	19.40	67.912	11.304	65973349.908273	15	463.1002	1.11221e-04	6.24900e-04
2024/05/25	04:40:41	ok	ok	462.9320	69.114	0.062757	19.38	67.927	11.297	67334100.335792	13	463.0853	1.10664e-04	7.10846e-04
2024/05/25	04:45:41	ok	ok	462.9100	69.107	0.062757	19.34	67.921	11.268	67539677.192361	12	463.2202	1.04501e-04	4.19959e-04
2024/05/25	04:50:41	ok	ok	462.8840	69.097	0.062757	19.33	67.945	11.263	66753028.095985	13	463.0487	1.09672e-04	7.25858e-04
2024/05/25	04:55:41	ok	ok	462.8740	69.097	0.062757	19.31	67.898	11.245	66400127.789863	13	463.0356	1.10111e-04	6.45103e-04
2024/05/25	05:00:41	ok	ok	462.8420	69.084	0.062757	19.30	67.903	11.237	67952981.452477	13	463.0273	1.09198e-04	6.54624e-04
2024/05/25	05:05:41	ok	ok	462.8240	69.085	0.062757	19.25	67.886	11.204	67554777.366094	13	462.9991	1.09935e-04	6.64388e-04
2024/05/25	05:10:41	ok	ok	462.8000	69.075	0.062757	19.29	67.834	11.217	67052900.168563	13	462.9661	1.09928e-04	6.77652e-04
2024/05/25	05:15:41	--	ok	462.7880	69.071	0.062757	19.25	67.820	11.193	66887736.481082	13	462.9567	1.09719e-04	6.77870e-04
2024/05/25	05:15:47	ok	ok	463.0280	69.133	0.062767	19.27	67.803	11.201	71563474.728045	12	463.3340	1.04359e-04	4.14705e-04
2024/05/25	05:20:47	ok	ok	462.9700	69.117	0.062767	19.25	67.761	11.183	66624152.333866	13	463.1531	1.09068e-04	6.53571e-04
2024/05/25	05:25:47	ok	ok	462.9480	69.118	0.062767	19.25	67.770	11.185	65519787.692609	13	463.1294	1.08953e-04	6.53146e-04
2024/05/25	05:30:47	ok	ok	462.9220	69.110	0.062767	19.24	67.749	11.173	66556965.590621	13	463.1024	1.09158e-04	6.82217e-04
2024/05/25	05:35:47	ok	ok	462.9040	69.101	0.062767	19.18	67.758	11.137	65072200.095126	13	463.0821	1.09119e-04	6.64622e-04
2024/05/25	05:40:47	ok	ok	462.8840	69.094	0.062767	19.18	67.739	11.134	67359194.438629	13	463.0683	1.08950e-04	6.61972e-04
2024/05/25	05:45:47	ok	ok	462.8720	69.092	0.062767	19.21	67.744	11.153	65997332.062865	13	463.0317	1.09763e-04	6.61456e-04
2024/05/25	05:50:47	ok	ok	462.8460	69.087	0.062767	19.18	67.779	11.141	65501039.885697	13	463.0128	1.10084e-04	6.49779e-04
2024/05/25	05:55:47	ok	ok	462.8300	69.084	0.062767	19.20	67.694	11.136	65239805.247956	13	463.0058	1.09457e-04	6.48197e-04
2024/05/25	06:00:47	ok	ok	462.8120	69.076	0.062767	19.15	67.697	11.108	66096416.680833	13	462.9693	1.10440e-04	7.21129e-04
2024/05/25	06:05:47	ok	ok	462.8020	69.078	0.062767	19.18	67.652	11.120	64227063.592768	13	462.9566	1.09938e-04	6.61220e-04
2024/05/25	06:10:47	--	ok	462.7760	69.063	0.062767	19.21	67.610	11.131	65819051.091234	13	462.9572	1.09603e-04	6.60235e-04
2024/05/25	06:10:53	ok	ok	463.0420	69.134	0.062778	19.18	67.596	11.111	73294937.864576	13	463.3535	1.04269e-04	4.13176e-04
2024/05/25	06:15:53	ok	ok	462.9880	69.125	0.062778	19.18	67.642	11.118	64166848.674344	13	463.1514	1.09896e-04	6.51063e-04
2024/05/25	06:20:53	ok	ok	462.9760	69.122	0.062778	19.20	67.578	11.116	64220863.946393	13	463.1504	1.09497e-04	6.49974e-04
2024/05/25	06:25:53	ok	ok	462.9580	69.116	0.062778	19.20	67.587	11.118	64981125.323793	13	463.1423	1.09040e-04	6.55054e-04
2024/05/25	06:30:53	ok	ok	462.9280	69.110	0.062778	19.18	67.518	11.098	64268452.222530	13	463.1066	1.09850e-04	6.50114e-04
2024/05/25	06:35:53	ok	ok	462.9320	69.109	0.062778	19.24	67.506	11.133	63652960.789952	13	463.0766	1.10782e-04	7.21650e-04
2024/05/25	06:40:53	ok	ok	462.9140	69.103	0.062778	19.21	67.541	11.119	63856396.786689	13	463.0897	1.09428e-04	6.58915e-04
2024/05/25	06:45:53	ok	ok	462.9180	69.104	0.062778	19.23	67.468	11.118	64476517.342375	13	463.0874	1.09654e-04	6.61589e-04
2024/05/25	06:50:53	ok	ok	462.8940	69.092	0.062778	19.23	67.437	11.113	63584157.920512	13	463.0830	1.08568e-04	6.57526e-04
2024/05/25	06:55:53	ok	ok	462.8700	69.093	0.062778	19.24	67.440	11.122	63998217.859232	13	463.0521	1.09485e-04	6.74272e-04
2024/05/25	07:00:53	ok	ok	462.8800	69.096	0.062778	19.29	67.427	11.149	65055038.968507	14	463.0127	1.11209e-04	6.68699e-04
2024/05/25	07:05:53	ok	ok	462.8620	69.086	0.062778	19.25	67.391	11.123	64518799.603304	13	463.0354	1.09822e-04	6.67374e-04
2024/05/25	07:10:53	ok	ok	462.8380	69.081	0.062778	19.27	67.349	11.126	64286320.826574	13	462.9948	1.10038e-04	7.31911e-04
2024/05/25	07:15:53	ok	ok	462.8400	69.080	0.062778	19.31	67.337	11.152	63108048.383682	13	463.0169	1.09298e-04	6.50048e-04
2024/05/25	07:20:53	ok	ok	462.8340	69.081	0.062778	19.33	67.327	11.161	63479135.785768	13	463.1124	1.05691e-04	4.17158e-04
2024/05/25	07:25:53	ok	ok	462.8200	69.078	0.062778	19.34	67.312	11.167	62949153.466436	13	462.9905	1.09872e-04	6.49226e-04
2024/05/25	07:30:53	ok	ok	462.8140	69.073	0.062778	19.40	67.263	11.196	62674454.028291	13	462.9974	1.09107e-04	6.58131e-04
2024/05/25	07:35:53	ok	ok	462.8100	69.070	0.062778	19.38	67.271	11.188	65175315.739455	13	462.9788	1.09756e-04	6.71669e-04
2024/05/25	07:40:53	--	ok	462.7980	69.071	0.062778	19.41	67.276	11.207	64681357.146133	13	462.9576	1.09766e-04	7.35390e-04
2024/05/25	07:40:59	ok	ok	463.0380	69.127	0.062788	19.43	67.250	11.213	70878919.006571	12	463.3316	1.04680e-04	4.22299e-04
2024/05/25	07:45:59	ok	ok	462.9860	69.117	0.062788	19.43	67.257	11.214	63296533.872892	13	463.1527	1.09455e-04	6.52031e-04
2024/05/25	07:50:59	ok	ok	462.9700	69.115	0.062788	19.47	67.245	11.240	64013178.735370	13	463.1350	1.09947e-04	6.64761e-04
2024/05/25	07:55:59	ok	ok	462.9620	69.108	0.062788	19.50	67.221	11.254	63617149.501478	13	463.1432	1.08716e-04	6.60493e-04
2024/05/25	08:00:59	ok	ok	462.9540	69.103	0.062788	19.50	67.221	11.254	64509632.592145	13	463.1312	1.09315e-04	6.68742e-04
2024/05/25	08:05:59	ok	ok	462.9540	69.107	0.062788	19.54	67.181	11.275	64532797.348505	13	463.1224	1.09032e-04	6.58433e-04
2024/05/25	08:10:59	ok	ok	462.9380	69.104	0.062788	19.55	67.143	11.278	64627981.943834	13	463.1185	1.09158e-04	6.53389e-04
2024/05/25	08:15:59	ok	ok	462.9340	69.108	0.062788	19.61	67.163	11.318	62163593.741593	13	463.1064	1.08969e-04	6.44499e-04
2024/05/25	08:20:59	ok	ok	462.9240	69.096	0.062788	19.61	67.163	11.318	63441323.883242	13	463.0740	1.10278e-04	7.35496e-04
2024/05/25	08:25:59	ok	ok	462.9060	69.092	0.062788	19.62	67.135	11.324	66604312.455039	13	463.0773	1.09687e-04	6.57259e-04
2024/05/25	08:30:59	ok	ok	462.9060	69.094	0.062788	19.64	67.176	11.340	65038114.431223	14	463.0516	1.10460e-04	6.29876e-04
2024/05/25	08:35:59	ok	ok	462.9000	69.092	0.062788	19.65	67.140	11.343	65769900.752803	15	463.0675	1.08817e-04	6.33445e-04
2024/05/25	08:40:59	ok	ok	462.8840	69.086	0.062788	19.65	67.140	11.343	64416857.804943	13	463.0635	1.08505e-04	6.51504e-04
2024/05/25	08:45:59	ok	ok	462.8520	69.084	0.062788	19.67	67.172	11.359	65087441.150357	13	463.0392	1.08821e-04	6.65651e-04
2024/05/25	08:50:59	ok	ok	462.8600	69.081	0.062788	19.69	67.185	11.379	63009086.837418	13	463.0218	1.09106e-04	6.54173e-04
2024/05/25	08:55:59	ok	ok	462.8440	69.078	0.062788	19.71	67.161	11.384	63218759.511567	13	463.0149	1.09228e-04	6.47446e-04
2024/05/25	09:00:59	ok	ok	462.8320	69.076	0.062788	19.75	67.156	11.412	64476296.414764	13	463.0123	1.08643e-04	6.61904e-04
2024/05/25	09:05:59	ok	ok	462.8200	69.069	0.062788	19.72	67.112	11.386	64216122.393691	13	462.9644	1.10193e-04	7.44860e-04
2024/05/25	09:10:59	ok	ok	462.8100	69.068	0.062788	19.77	67.131	11.418	65375767.880050	13	463.0038	1.08010e-04	6.59921e-04
2024/05/25	09:15:59	ok	ok	462.8000	69.066	0.062788	19.78	67.161	11.432	63552875.142388	13	462.9846	1.08080e-04	6.48422e-04
2024/05/25	09:20:59	--	ok	462.7740	69.059	0.062788	19.77	67.170	11.425	64381928.673262	13	462.9555	1.08814e-04	6.54983e-04
2024/05/25	09:21:06	ok	ok	463.0560	69.128	0.062799	19.78	67.085	11.419	73368938.633713	12	463.3468	1.04968e-04	4.24279e-04
2024/05/25	09:26:05	ok	ok	462.9820	69.118	0.062799	19.75	67.117	11.405	67378416.270598	13	463.1348	1.09958e-04	7.35406e-04
2024/05/25	09:31:05	ok	ok	462.9700	69.116	0.062799	19.79	67.135	11.437	64909528.393968	13	463.1228	1.10312e-04	7.30897e-04
2024/05/25	09:36:05	ok	ok	462.9520	69.107	0.062799	19.77	67.120	11.416	64667992.814302	13	463.1330	1.08982e-04	6.57173e-04
2024/05/25	09:41:05	ok	ok	462.9480	69.109	0.062799	19.82	67.080	11.447	64850196.718469	13	463.1307	1.08768e-04	6.57285e-04
2024/05/25	09:46:05	ok	ok	462.9300	69.106	0.062799	19.82	67.131	11.455	65392603.917235	13	463.0844	1.09781e-04	7.40225e-04
2024/05/25	09:51:05	ok	ok	462.9100	69.100	0.062799	19.84	67.094	11.458	65206080.146034	13	463.0944	1.09191e-04	6.57780e-04
2024/05/25	09:56:05	ok	ok	462.9060	69.094	0.062799	19.84	67.065	11.453	64541712.374657	13	463.0868	1.08535e-04	6.44189e-04
2024/05/25	10:01:05	ok	ok	462.8980	69.091	0.062799	19.88	67.120	11.491	65066165.825202	15	463.0296	1.10795e-04	6.16068e-04
2024/05/25	10:06:05	ok	ok	462.8880	69.085	0.062799	19.88	67.062	11.481	64192777.223801	13	463.0567	1.09273e-04	6.51594e-04
2024/05/25	10:11:05	ok	ok	462.8760	69.088	0.062799	19.91	67.066	11.502	64838444.817104	15	463.0215	1.09976e-04	6.23902e-04
2024/05/25	10:16:05	ok	ok	462.8600	69.085	0.062799	19.91	67.048	11.499	63999356.357903	13	463.0498	1.08379e-04	6.50378e-04
2024/05/25	10:21:05	ok	ok	462.8520	69.078	0.062799	19.93	67.042	11.516	65612977.281329	13	463.0068	1.09875e-04	7.60923e-04
2024/05/25	10:26:05	ok	ok	462.8460	69.079	0.062799	19.96	67.066	11.540	66159329.731198	15	462.9997	1.09793e-04	6.22911e-04
2024/05/25	10:31:05	ok	ok	462.8280	69.068	0.062799	19.96	67.025	11.533	64167738.114577	13	463.0152	1.08662e-04	6.46393e-04
2024/05/25	10:36:05	ok	ok	462.8180	69.063	0.062799	20.02	67.024	11.572	66035980.430378	15	462.9743	1.09860e-04	6.06059e-04
2024/05/25	10:41:05	ok	ok	462.8120	69.067	0.062799	20.04	66.998	11.577	66313134.944023	13	462.9667	1.09789e-04	7.47051e-04
2024/05/25	10:46:05	ok	ok	462.8100	69.064	0.062799	20.04	66.987	11.575	66114865.872564	13	462.9945	1.08354e-04	6.73483e-04
2024/05/25	10:51:05	ok	ok	462.8000	69.063	0.062799	20.09	67.016	11.618	64987568.510572	13	462.9879	1.08164e-04	6.55900e-04
2024/05/25	10:56:05	--	ok	462.7860	69.058	0.062799	20.11	67.010	11.628	66723773.824363	13	462.9767	1.08332e-04	6.59948e-04
2024/05/25	10:56:12	ok	ok	463.0260	69.117	0.062809	20.11	66.998	11.625	73485037.665935	12	463.3273	1.03905e-04	4.16971e-04
2024/05/25	11:01:11	ok	ok	462.9780	69.116	0.062809	20.12	67.012	11.637	68050222.928876	13	463.1192	1.10312e-04	7.45330e-04
2024/05/25	11:06:11	ok	ok	462.9560	69.107	0.062809	20.16	66.998	11.664	65634412.102583	13	463.1396	1.08393e-04	6.54776e-04
2024/05/25	11:11:11	ok	ok	462.9360	69.105	0.062809	20.15	67.047	11.661	67017784.847625	13	463.0959	1.09867e-04	7.44601e-04
2024/05/25	11:16:11	ok	ok	462.9420	69.109	0.062809	20.19	66.979	11.679	67844482.008434	13	463.1263	1.08389e-04	6.46630e-04
2024/05/25	11:21:11	ok	ok	462.9260	69.101	0.062809	20.22	66.966	11.696	67450029.517539	13	463.1157	1.08317e-04	6.71162e-04
2024/05/25	11:26:11	ok	ok	462.9140	69.099	0.062809	20.25	66.929	11.708	67911787.988674	12	463.2489	1.03225e-04	4.26922e-04
2024/05/25	11:31:11	ok	ok	462.9100	69.097	0.062809	20.26	66.964	11.725	66391080.311444	13	463.1078	1.08053e-04	6.56420e-04
2024/05/25	11:36:11	ok	ok	462.9120	69.092	0.062809	20.31	66.938	11.750	67634882.803428	13	463.1013	1.08058e-04	6.49992e-04
2024/05/25	11:41:11	ok	ok	462.8860	69.082	0.062809	20.36	66.970	11.794	65865678.993637	13	463.0662	1.08709e-04	6.55085e-04
2024/05/25	11:46:11	ok	ok	462.8800	69.085	0.062809	20.37	66.943	11.798	66413179.107128	13	463.0682	1.07970e-04	6.58565e-04
2024/05/25	11:51:11	ok	ok	462.8820	69.083	0.062809	20.39	66.905	11.801	65687109.164536	13	463.0666	1.08155e-04	6.57694e-04
2024/05/25	11:56:11	ok	ok	462.8700	69.076	0.062809	20.42	66.932	11.826	66000004.283819	13	463.0652	1.07326e-04	6.55263e-04
2024/05/25	12:01:11	ok	ok	462.8620	69.078	0.062809	20.46	66.938	11.856	65781611.989909	13	463.0187	1.08967e-04	7.43963e-04
2024/05/25	12:06:11	ok	ok	462.8500	69.069	0.062809	20.50	66.960	11.890	67081638.721912	15	462.9980	1.09925e-04	6.15074e-04
2024/05/25	12:11:11	ok	ok	462.8420	69.070	0.062809	20.52	66.929	11.894	66354934.168348	13	463.0156	1.08290e-04	6.48031e-04
2024/05/25	12:16:11	ok	ok	462.8300	69.063	0.062809	20.56	66.909	11.920	66741138.956157	13	463.0085	1.07949e-04	6.57742e-04
2024/05/25	12:21:11	ok	ok	462.8160	69.068	0.062809	20.58	66.914	11.932	66051855.255517	13	463.0089	1.07653e-04	6.48745e-04
2024/05/25	12:26:11	ok	ok	462.8200	69.064	0.062809	20.62	66.929	11.964	66337934.389312	13	463.0042	1.07826e-04	6.41295e-04
2024/05/25	12:31:11	ok	ok	462.8040	69.058	0.062809	20.66	66.918	11.992	66912903.909063	15	462.9508	1.09488e-04	6.08717e-04
2024/05/25	12:36:11	--	ok	462.7860	69.057	0.062809	20.66	66.909	11.990	66009575.955527	13	462.9859	1.07459e-04	6.50411e-04
2024/05/25	12:36:18	ok	ok	463.0260	69.118	0.06282	20.67	66.902	11.998	73458395.266852	13	463.2141	1.08093e-04	5.93357e-04
2024/05/25	12:41:17	ok	ok	462.9860	69.115	0.06282	20.69	66.925	12.012	69083547.375191	13	463.1848	1.07399e-04	6.52704e-04
2024/05/25	12:46:17	ok	ok	462.9780	69.110	0.06282	20.72	66.920	12.031	67363500.963344	13	463.1746	1.07779e-04	6.60469e-04
2024/05/25	12:51:17	ok	ok	462.9560	69.104	0.06282	20.73	66.964	12.049	66601983.618475	13	463.1450	1.07746e-04	6.46632e-04
2024/05/25	12:56:17	ok	ok	462.9580	69.099	0.06282	20.77	66.902	12.067	67775958.658662	15	463.1297	1.08884e-04	4.97902e-04
2024/05/25	13:01:17	ok	ok	462.9320	69.094	0.06282	20.80	66.918	12.091	65005579.409249	13	463.1240	1.07674e-04	6.57369e-04
2024/05/25	13:06:17	ok	ok	462.9320	69.093	0.06282	20.84	66.905	12.117	66470445.989830	15	463.0647	1.10210e-04	6.16477e-04
2024/05/25	13:11:17	ok	ok	462.9020	69.086	0.06282	20.84	66.966	12.128	68430306.230679	15	463.0509	1.09699e-04	6.21024e-04
2024/05/25	13:16:17	ok	ok	462.8940	69.081	0.06282	20.89	66.914	12.148	67651646.789295	15	463.0013	1.11408e-04	6.32368e-04
2024/05/25	13:21:17	ok	ok	462.8780	69.077	0.06282	20.89	66.914	12.148	68217311.766477	15	463.0241	1.09841e-04	5.96577e-04
2024/05/25	13:26:17	ok	ok	462.8660	69.080	0.06282	20.93	66.920	12.180	67974036.632286	13	463.0672	1.07061e-04	6.41710e-04
2024/05/25	13:31:17	ok	ok	462.8500	69.076	0.06282	20.97	66.920	12.210	70227251.223813	15	462.9895	1.10052e-04	6.11465e-04
2024/05/25	13:36:17	ok	ok	462.8500	69.074	0.06282	20.98	66.893	12.214	68085406.362935	15	462.9951	1.09613e-04	5.92392e-04
2024/05/25	13:41:17	ok	ok	462.8280	69.067	0.06282	21.01	66.929	12.242	68923219.648185	15	462.9733	1.09523e-04	6.07049e-04
2024/05/25	13:46:17	ok	ok	462.8100	69.060	0.06282	21.06	66.906	12.268	68788434.892276	15	462.9711	1.09034e-04	6.15624e-04
2024/05/25	13:51:17	ok	ok	462.8080	69.058	0.06282	21.07	66.868	12.271	69470477.262148	15	462.9576	1.09463e-04	6.08780e-04
2024/05/25	13:56:17	--	ok	462.7980	69.057	0.06282	21.13	66.870	12.313	67667231.151855	13	462.9871	1.07754e-04	6.55342e-04
2024/05/25	13:56:24	ok	ok	463.0260	69.116	0.062831	21.13	66.799	12.300	73706087.638363	15	463.1509	1.10334e-04	5.75986e-04
2024/05/25	14:01:23	ok	ok	462.9880	69.107	0.062831	21.13	66.911	12.320	66781262.703245	13	463.1831	1.07286e-04	6.70066e-04
2024/05/25	14:06:23	ok	ok	462.9820	69.105	0.062831	21.17	66.868	12.343	68272910.119595	15	463.1204	1.09106e-04	6.24535e-04
2024/05/25	14:11:23	ok	ok	462.9600	69.101	0.062831	21.21	66.877	12.375	69535305.114853	13	463.1386	1.07689e-04	6.43626e-04
2024/05/25	14:16:23	ok	ok	462.9540	69.097	0.062831	21.27	66.868	12.414	67910766.502231	15	463.0838	1.10119e-04	6.19968e-04
2024/05/25	14:21:23	ok	ok	462.9380	69.094	0.062831	21.31	66.865	12.444	67762328.081590	15	463.0713	1.10278e-04	6.29641e-04
2024/05/25	14:26:23	ok	ok	462.9300	69.092	0.062831	21.34	66.831	12.459	67408634.988267	15	463.0628	1.09953e-04	5.63893e-04
2024/05/25	14:31:23	ok	ok	462.9120	69.084	0.062831	21.41	66.845	12.512	68067700.361621	15	463.0424	1.10044e-04	6.21758e-04
2024/05/25	14:36:23	ok	ok	462.9080	69.081	0.062831	21.42	66.859	12.524	68073469.807041	15	463.0258	1.09860e-04	5.99067e-04
2024/05/25	14:41:23	ok	ok	462.8980	69.082	0.062831	21.50	66.842	12.573	66327831.554470	13	463.0675	1.07648e-04	6.33469e-04
2024/05/25	14:46:23	ok	ok	462.8940	69.079	0.062831	21.55	66.792	12.604	65885680.968683	13	463.0606	1.07763e-04	6.23554e-04
2024/05/25	14:51:23	ok	ok	462.8820	69.076	0.062831	21.61	66.772	12.643	66771594.872933	13	463.0527	1.07941e-04	6.39657e-04
2024/05/25	14:56:23	ok	ok	462.8760	69.067	0.062831	21.65	66.833	12.686	67814143.557158	15	463.0003	1.09752e-04	5.91976e-04
2024/05/25	15:01:23	ok	ok	462.8640	69.068	0.062831	21.71	66.824	12.725	66376152.202572	15	462.9910	1.09837e-04	5.90633e-04
2024/05/25	15:06:23	ok	ok	462.8560	69.065	0.062831	21.75	66.831	12.758	66309584.594436	15	462.9873	1.09127e-04	6.04810e-04
2024/05/25	15:11:23	ok	ok	462.8460	69.061	0.062831	21.82	66.741	12.792	66844069.709102	13	463.0112	1.07238e-04	6.34695e-04
2024/05/25	15:16:23	ok	ok	462.8300	69.061	0.062831	21.88	66.786	12.842	65953321.341363	13	462.9867	1.07928e-04	6.45602e-04
2024/05/25	15:21:23	ok	ok	462.8280	69.059	0.062831	21.96	66.783	12.905	69268161.177163	15	462.9556	1.09516e-04	5.88171e-04
2024/05/25	15:26:23	ok	ok	462.8140	69.056	0.062831	22.01	66.769	12.934	67251576.951078	15	462.9522	1.08326e-04	6.05501e-04
2024/05/25	15:31:23	ok	ok	462.8040	69.048	0.062831	22.04	66.764	12.955	65510771.435707	14	462.9492	1.08684e-04	6.25997e-04
2024/05/25	15:36:23	--	ok	462.7920	69.046	0.062831	22.12	66.781	13.022	66533900.307247	13	462.9579	1.07274e-04	6.41236e-04
2024/05/25	15:36:30	ok	ok	463.0220	69.109	0.062841	22.12	66.751	13.016	72530513.951577	15	463.1351	1.10022e-04	6.02781e-04
2024/05/25	15:41:29	ok	ok	462.9840	69.101	0.062841	22.16	66.769	13.052	67659005.652457	13	463.1635	1.06803e-04	6.48772e-04
2024/05/25	15:46:29	--	ok	462.7000	69.027	0.062841	21.36	68.338	12.749	67463228.631274	15	462.8371	1.08955e-04	5.86013e-04
2024/05/25	15:46:36	ok	ok	463.0300	69.115	0.062857	21.37	68.379	12.767	71154870.113033	15	463.1444	1.10228e-04	5.81915e-04
2024/05/25	15:51:35	ok	ok	462.8340	69.076	0.062857	20.98	68.681	12.541	66631950.893784	15	462.9869	1.09065e-04	6.06925e-04
2024/05/25	15:56:35	--	ok	462.7220	69.055	0.062857	20.72	68.760	12.362	64431540.930461	15	462.8694	1.09521e-04	5.68547e-04
2024/05/25	15:56:41	ok	ok	463.0060	69.135	0.06287	20.74	68.786	12.386	71686033.410529	12	463.3217	1.03441e-04	4.20375e-04
2024/05/25	16:01:41	ok	ok	462.8880	69.111	0.06287	20.54	68.852	12.254	66195487.651429	13	463.0765	1.07532e-04	6.68546e-04
2024/05/25	16:06:41	ok	ok	462.8000	69.091	0.06287	20.40	68.901	12.164	65438171.723771	13	462.9963	1.07591e-04	6.53274e-04
2024/05/25	16:11:41	--	ok	462.7240	69.076	0.06287	20.25	68.928	12.058	66379404.934763	13	462.9131	1.08134e-04	6.44335e-04
2024/05/25	16:11:48	ok	ok	463.0320	69.153	0.062885	20.28	68.893	12.072	70678757.095153	12	463.3222	1.04793e-04	4.18561e-04
2024/05/25	16:16:47	ok	ok	462.9280	69.130	0.062885	20.16	68.952	12.004	64465295.197378	13	463.0935	1.09326e-04	6.57713e-04
2024/05/25	16:21:47	ok	ok	462.8660	69.118	0.062885	20.07	68.934	11.932	63469604.669321	13	463.0450	1.08674e-04	6.64029e-04
2024/05/25	16:26:47	ok	ok	462.8180	69.103	0.062885	19.99	68.962	11.886	62114354.247603	15	462.9553	1.10228e-04	6.21801e-04
2024/05/25	16:31:47	--	ok	462.7640	69.086	0.062885	19.92	68.939	11.832	63965418.244744	13	462.9248	1.09543e-04	6.73230e-04
2024/05/25	16:31:53	ok	ok	463.0160	69.152	0.062896	19.93	68.960	11.845	67659072.230908	12	463.3227	1.04026e-04	4.04065e-04
2024/05/25	16:36:53	ok	ok	462.9440	69.133	0.062896	19.86	68.939	11.793	62143883.048334	15	463.1262	1.08163e-04	7.38608e-04
2024/05/25	16:41:53	ok	ok	462.8980	69.120	0.062896	19.82	68.923	11.761	62340716.359455	13	463.0449	1.09736e-04	7.16839e-04
2024/05/25	16:46:53	ok	ok	462.8500	69.106	0.062896	19.79	68.966	11.748	61287652.968782	13	463.0226	1.09010e-04	6.60473e-04
2024/05/25	16:51:53	ok	ok	462.8140	69.102	0.062896	19.75	68.988	11.723	61664393.956182	13	462.9953	1.08702e-04	6.44708e-04
2024/05/25	16:56:53	--	ok	462.7720	69.091	0.062896	19.72	68.974	11.702	61004723.511418	15	462.9026	1.10592e-04	6.35310e-04
2024/05/25	16:56:59	ok	ok	463.0100	69.151	0.062907	19.71	68.962	11.689	69200997.954898	13	463.1836	1.08937e-04	6.53156e-04
2024/05/25	17:01:59	ok	ok	462.9480	69.139	0.062907	19.69	68.978	11.683	62100538.555253	13	463.1150	1.10065e-04	6.58838e-04
2024/05/25	17:06:59	ok	ok	462.9180	69.129	0.062907	19.65	68.952	11.649	63296636.917907	13	463.0849	1.09286e-04	6.48484e-04
2024/05/25	17:11:59	ok	ok	462.8880	69.119	0.062907	19.64	68.957	11.641	61669466.750609	13	463.0563	1.09234e-04	6.69982e-04
2024/05/25	17:16:59	ok	ok	462.8580	69.109	0.062907	19.62	68.985	11.636	62255719.775902	13	463.0192	1.09293e-04	6.51029e-04
2024/05/25	17:21:59	ok	ok	462.8260	69.101	0.062907	19.62	68.966	11.633	62796316.641460	13	462.9975	1.09239e-04	6.62787e-04
2024/05/25	17:26:59	ok	ok	462.8020	69.091	0.062907	19.61	68.952	11.620	62840215.512169	15	462.9316	1.10723e-04	6.16221e-04
2024/05/25	17:31:59	--	ok	462.7740	69.085	0.062907	19.58	68.939	11.599	61076023.694411	12	462.9111	1.13234e-04	6.60595e-04
2024/05/25	17:32:05	ok	ok	463.0200	69.150	0.062918	19.58	68.960	11.603	67156729.718195	13	463.1811	1.09891e-04	6.52664e-04
2024/05/25	17:37:05	ok	ok	462.9720	69.141	0.062918	19.60	68.980	11.616	60660919.814261	13	463.1391	1.09818e-04	6.58315e-04
2024/05/25	17:42:05	ok	ok	462.9420	69.133	0.062918	19.57	68.975	11.597	61330482.324542	13	463.1137	1.09563e-04	6.48352e-04
2024/05/25	17:47:05	ok	ok	462.9180	69.126	0.062918	19.54	68.998	11.580	61239046.380863	13	463.0738	1.10238e-04	6.50868e-04
2024/05/25	17:52:05	ok	ok	462.8920	69.116	0.062918	19.54	68.971	11.576	62350495.984529	13	463.0674	1.09058e-04	6.42245e-04
2024/05/25	17:57:05	ok	ok	462.8640	69.114	0.062918	19.54	68.980	11.577	62563590.365109	13	463.0415	1.09193e-04	6.52712e-04
2024/05/25	18:02:05	ok	ok	462.8520	69.103	0.062918	19.53	69.017	11.574	60883689.892233	13	463.0195	1.09056e-04	6.53605e-04
2024/05/25	18:07:05	ok	ok	462.8220	69.098	0.062918	19.51	69.024	11.565	62181685.687077	13	462.9923	1.09548e-04	6.34802e-04
2024/05/25	18:12:05	--	ok	462.7940	69.091	0.062918	19.50	69.021	11.555	63194269.004067	13	462.9660	1.08973e-04	6.63434e-04
2024/05/25	18:12:11	ok	ok	463.0200	69.149	0.062928	19.50	69.012	11.554	67989417.163391	13	463.1688	1.10105e-04	6.50181e-04
2024/05/25	18:17:11	ok	ok	462.9700	69.136	0.062928	19.48	69.038	11.549	61282621.942455	13	463.1335	1.09659e-04	6.64795e-04
2024/05/25	18:22:11	ok	ok	462.9440	69.130	0.062928	19.48	69.076	11.555	61470736.249419	13	463.1060	1.09553e-04	6.39177e-04
2024/05/25	18:27:11	ok	ok	462.9160	69.123	0.062928	19.47	69.094	11.549	62434235.144157	13	463.0824	1.09520e-04	6.50290e-04
2024/05/25	18:32:11	ok	ok	462.8920	69.116	0.062928	19.43	69.126	11.526	63368847.265949	13	463.0531	1.09849e-04	6.56637e-04
2024/05/25	18:37:11	ok	ok	462.8620	69.108	0.062928	19.41	69.122	11.514	62980687.594473	13	463.0415	1.09311e-04	6.55400e-04
2024/05/25	18:42:11	ok	ok	462.8380	69.097	0.062928	19.38	69.108	11.494	62671962.181622	13	462.9920	1.09998e-04	6.55931e-04
2024/05/25	18:47:11	ok	ok	462.8080	69.091	0.062928	19.35	69.140	11.479	61105562.733962	13	462.9653	1.09815e-04	6.62446e-04
2024/05/25	18:52:11	--	ok	462.7860	69.084	0.062928	19.37	69.203	11.501	61659911.111370	13	462.9499	1.08889e-04	6.48849e-04
2024/05/25	18:52:18	ok	ok	463.0100	69.146	0.062939	19.33	69.157	11.464	65763287.036902	12	463.1304	1.14339e-04	6.61188e-04
2024/05/25	18:57:17	ok	ok	462.9560	69.137	0.062939	19.30	69.180	11.448	60939182.909945	13	463.1223	1.09722e-04	6.40232e-04
2024/05/25	19:02:17	ok	ok	462.9420	69.132	0.062939	19.29	69.207	11.444	62835373.732327	13	463.0902	1.09904e-04	6.40024e-04
2024/05/25	19:07:17	ok	ok	462.9080	69.118	0.062939	19.24	69.227	11.416	61593756.847590	13	463.0626	1.09581e-04	6.48053e-04
2024/05/25	19:12:17	ok	ok	462.8780	69.110	0.062939	19.23	69.245	11.411	61868091.750310	13	463.0358	1.09566e-04	6.38260e-04
2024/05/25	19:17:17	ok	ok	462.8440	69.106	0.062939	19.18	69.267	11.385	62237317.258614	13	463.0050	1.09724e-04	6.48473e-04
2024/05/25	19:22:17	ok	ok	462.8180	69.092	0.062939	19.17	69.285	11.379	62847384.598468	15	462.9885	1.09530e-04	6.32569e-04
2024/05/25	19:27:17	--	ok	462.7880	69.085	0.062939	19.13	69.335	11.359	63573499.482115	13	462.9508	1.09436e-04	6.65072e-04
2024/05/25	19:27:23	ok	ok	463.0200	69.147	0.062949	19.13	69.305	11.354	66177392.583865	13	463.1811	1.10122e-04	6.67538e-04
2024/05/25	19:32:23	ok	ok	462.9700	69.136	0.062949	19.10	69.340	11.340	62479051.620157	15	463.1683	1.08141e-04	6.65248e-04
2024/05/25	19:37:23	ok	ok	462.9380	69.128	0.062949	19.06	69.360	11.315	61554402.362775	13	463.0967	1.09583e-04	6.70293e-04
2024/05/25	19:42:23	ok	ok	462.9100	69.119	0.062949	19.01	69.372	11.289	62698012.208352	13	463.0683	1.09317e-04	6.78571e-04
2024/05/25	19:47:23	ok	ok	462.8820	69.113	0.062949	18.99	69.378	11.272	61324923.853632	15	462.9974	1.11299e-04	6.26873e-04
2024/05/25	19:52:23	ok	ok	462.8480	69.103	0.062949	18.93	69.415	11.241	61450531.174092	13	463.0034	1.09881e-04	6.65596e-04
2024/05/25	19:57:23	ok	ok	462.8120	69.092	0.062949	18.84	69.419	11.185	60288090.037180	13	462.9661	1.09639e-04	6.65477e-04
2024/05/25	20:02:23	--	ok	462.7820	69.082	0.062949	18.82	69.424	11.166	62578468.314251	14	462.9141	1.10638e-04	6.38691e-04
2024/05/25	20:02:29	ok	ok	463.0100	69.149	0.06296	18.82	69.433	11.168	67066303.341044	13	463.1756	1.09674e-04	6.46807e-04
2024/05/25	20:07:29	ok	ok	462.9520	69.136	0.06296	18.73	69.479	11.120	59869084.010568	13	463.1245	1.09493e-04	6.56745e-04
2024/05/25	20:12:29	ok	ok	462.9140	69.127	0.06296	18.72	69.465	11.108	62105259.010064	13	463.0886	1.09975e-04	6.62270e-04
2024/05/25	20:17:29	ok	ok	462.8920	69.117	0.06296	18.68	69.488	11.085	62609645.733924	13	463.0557	1.09799e-04	6.55267e-04
2024/05/25	20:22:29	ok	ok	462.8560	69.107	0.06296	18.62	69.546	11.056	60227319.783851	13	463.0282	1.09338e-04	6.43785e-04
2024/05/25	20:27:29	ok	ok	462.8240	69.100	0.06296	18.56	69.516	11.013	61947566.300618	13	462.9768	1.10476e-04	6.58675e-04
2024/05/25	20:32:29	--	ok	462.7900	69.089	0.06296	18.52	69.548	10.990	61433870.597491	13	462.9560	1.09692e-04	6.50220e-04
2024/05/25	20:32:36	ok	ok	463.0140	69.152	0.062971	18.50	69.546	10.981	66312473.408861	12	463.1370	1.14723e-04	6.69260e-04
2024/05/25	20:37:35	ok	ok	462.9620	69.140	0.062971	18.46	69.566	10.957	59727351.285264	13	463.1284	1.10052e-04	6.49821e-04
2024/05/25	20:42:35	ok	ok	462.9360	69.133	0.062971	18.42	69.578	10.931	60587397.593337	13	463.0380	1.15681e-04	6.50423e-04
2024/05/25	20:47:35	ok	ok	462.8920	69.120	0.062971	18.36	69.587	10.896	61305676.141411	13	463.0523	1.10165e-04	6.47059e-04
2024/05/25	20:52:35	ok	ok	462.8520	69.112	0.062971	18.28	69.619	10.848	62161856.962983	13	463.0294	1.09818e-04	6.46078e-04
2024/05/25	20:57:35	ok	ok	462.8260	69.107	0.062971	18.26	69.616	10.837	61614721.470025	12	462.9441	1.14729e-04	6.57728e-04
2024/05/25	21:02:35	--	ok	462.7940	69.092	0.062971	18.19	69.671	10.801	60783809.178464	13	462.9637	1.09911e-04	6.51039e-04
2024/05/25	21:02:42	ok	ok	463.0180	69.158	0.062981	18.19	69.635	10.795	66277079.193924	12	463.1410	1.14581e-04	6.49992e-04
2024/05/25	21:07:41	ok	ok	462.9660	69.146	0.062981	18.14	69.635	10.759	62228225.316804	12	463.1069	1.13788e-04	6.46403e-04
2024/05/25	21:12:41	ok	ok	462.9320	69.137	0.062981	18.09	69.665	10.737	61300309.431615	15	463.0776	1.11598e-04	6.03661e-04
2024/05/25	21:17:41	ok	ok	462.9020	69.129	0.062981	18.02	69.633	10.686	61362006.536946	12	463.0384	1.14015e-04	6.45721e-04
2024/05/25	21:22:41	ok	ok	462.8700	69.119	0.062981	18.02	69.711	10.698	60626069.397969	12	463.0102	1.13942e-04	6.50332e-04
2024/05/25	21:27:41	ok	ok	462.8400	69.109	0.062981	17.97	69.671	10.656	62092119.243932	12	462.9773	1.14474e-04	6.59837e-04
2024/05/25	21:32:41	ok	ok	462.8040	69.102	0.062981	17.91	69.680	10.622	62017981.555613	12	462.9455	1.14107e-04	6.58965e-04
2024/05/25	21:37:41	--	ok	462.7800	69.093	0.062981	17.85	69.689	10.587	60488070.035420	13	462.9528	1.10542e-04	6.38493e-04
2024/05/25	21:37:47	ok	ok	463.0260	69.159	0.062992	17.84	69.679	10.577	63665371.322110	12	463.1554	1.14637e-04	6.31917e-04
2024/05/25	21:42:47	ok	ok	463.0840	69.173	0.062992	18.09	69.126	10.654	60172614.390297	12	463.2030	1.14626e-04	6.44010e-04
2024/05/25	21:47:47	--	ok	463.2600	69.211	0.062992	18.76	67.996	10.900	63236097.465315	12	463.3883	1.14345e-04	6.58142e-04
2024/05/25	21:47:54	ok	ok	463.0200	69.145	0.06298	18.75	67.955	10.885	65554867.748970	13	463.1612	1.10726e-04	6.48640e-04
2024/05/25	21:52:53	ok	ok	463.1080	69.162	0.06298	19.14	67.721	11.103	62571714.828816	13	463.2886	1.09160e-04	6.54787e-04
2024/05/25	21:57:53	ok	ok	463.1720	69.171	0.06298	19.38	67.666	11.254	62087999.299616	15	463.3048	1.10876e-04	6.20430e-04
2024/05/25	22:02:53	--	ok	463.2160	69.178	0.06298	19.58	67.633	11.380	65318847.813808	15	463.3968	1.08692e-04	6.37992e-04
2024/05/25	22:03:00	ok	ok	463.0340	69.126	0.062969	19.57	67.630	11.370	68801833.715959	13	463.1851	1.10174e-04	6.33807e-04
2024/05/25	22:07:59	ok	ok	463.0520	69.133	0.062969	19.69	67.662	11.460	62454955.988745	13	463.2246	1.09055e-04	6.48344e-04
2024/05/25	22:12:59	ok	ok	463.0880	69.134	0.062969	19.82	67.652	11.544	64581571.232663	14	463.2232	1.10479e-04	6.25483e-04
2024/05/25	22:17:59	ok	ok	463.0940	69.137	0.062969	19.89	67.694	11.599	63213200.270542	15	463.2213	1.11328e-04	6.01141e-04
2024/05/25	22:22:59	ok	ok	463.1160	69.139	0.062969	19.98	67.642	11.650	63341340.753541	13	463.2635	1.09626e-04	6.57983e-04
2024/05/25	22:27:59	ok	ok	463.1320	69.140	0.062969	20.04	67.660	11.691	64685895.340257	13	463.3013	1.08410e-04	6.65823e-04
2024/05/25	22:32:59	ok	ok	463.1400	69.146	0.062969	20.11	67.623	11.734	64855866.230312	13	463.3125	1.07986e-04	6.40794e-04
2024/05/25	22:37:59	ok	ok	463.1400	69.149	0.062969	20.12	67.674	11.752	67560866.747010	13	463.2986	1.09048e-04	6.69250e-04
2024/05/25	22:42:59	ok	ok	463.1460	69.146	0.062969	20.19	67.666	11.798	64445436.418664	13	463.3108	1.08729e-04	6.41707e-04
2024/05/25	22:47:59	ok	ok	463.1380	69.149	0.062969	20.22	67.662	11.818	65733739.660166	13	463.3095	1.08815e-04	6.41938e-04
2024/05/25	22:52:59	ok	ok	463.1280	69.145	0.062969	20.22	67.683	11.821	65660233.930818	13	463.3065	1.07972e-04	6.54638e-04
2024/05/25	22:57:59	ok	ok	463.1260	69.143	0.062969	20.25	67.657	11.835	66728409.145628	13	463.3087	1.07838e-04	6.60517e-04
2024/05/25	23:02:59	ok	ok	463.1220	69.151	0.062969	20.28	67.720	11.867	64467238.695324	13	463.2946	1.08342e-04	6.51766e-04
2024/05/25	23:07:59	ok	ok	463.1340	69.147	0.062969	20.35	67.643	11.901	64620565.738582	13	463.2928	1.08430e-04	6.48519e-04
2024/05/25	23:12:59	ok	ok	463.0980	69.137	0.062969	20.32	67.657	11.885	66080982.310819	13	463.2740	1.08664e-04	6.44941e-04
2024/05/25	23:17:59	ok	ok	463.0940	69.136	0.062969	20.35	67.684	11.909	65287861.329730	13	463.2572	1.08631e-04	6.44968e-04
2024/05/25	23:22:59	ok	ok	463.0880	69.135	0.062969	20.33	67.662	11.895	64621499.172196	13	463.2632	1.08018e-04	6.54515e-04
2024/05/25	23:27:59	ok	ok	463.0840	69.133	0.062969	20.37	67.720	11.935	65644969.366696	13	463.2584	1.07751e-04	6.45004e-04
2024/05/25	23:32:59	ok	ok	463.0600	69.126	0.062969	20.36	67.765	11.934	65278236.986826	13	463.2342	1.08332e-04	6.63160e-04
2024/05/25	23:37:59	ok	ok	463.0440	69.123	0.062969	20.37	67.680	11.928	67076903.881151	13	463.2248	1.07961e-04	6.48203e-04
2024/05/25	23:42:59	ok	ok	463.0360	69.118	0.062969	20.36	67.687	11.920	66680938.434640	14	463.1811	1.09088e-04	6.24902e-04
2024/05/25	23:47:59	ok	ok	463.0140	69.112	0.062969	20.37	67.680	11.928	66951791.456695	13	463.1805	1.08970e-04	6.50674e-04
2024/05/25	23:52:59	ok	ok	462.9980	69.113	0.062969	20.37	67.680	11.928	66184212.842617	13	463.1752	1.08564e-04	6.40555e-04
2024/05/25	23:57:59	ok	ok	462.9920	69.111	0.062969	20.36	67.726	11.927	67716169.619838	13	463.1763	1.07600e-04	6.40248e-04
2024/05/26	00:02:59	ok	ok	462.9760	69.104	0.062969	20.36	67.687	11.920	66992234.975313	13	463.1452	1.08438e-04	6.45439e-04
2024/05/26	00:07:59	ok	ok	462.9460	69.096	0.062969	20.35	67.733	11.917	65644660.557226	13	463.1265	1.07726e-04	6.45546e-04
2024/05/26	00:12:59	ok	ok	462.9320	69.092	0.062969	20.36	67.735	11.929	65656169.494191	13	463.1173	1.07868e-04	6.50383e-04
2024/05/26	00:17:59	ok	ok	462.9120	69.089	0.062969	20.36	67.697	11.922	67118014.390219	15	463.0423	1.10043e-04	6.12316e-04
2024/05/26	00:22:59	ok	ok	462.8900	69.080	0.062969	20.36	67.735	11.929	66114329.934556	13	463.0656	1.08490e-04	6.37870e-04
2024/05/26	00:27:59	ok	ok	462.8740	69.081	0.062969	20.35	67.694	11.910	67040576.624591	15	463.0110	1.09980e-04	6.06578e-04
2024/05/26	00:32:59	ok	ok	462.8520	69.074	0.062969	20.35	67.703	11.912	66994286.428669	13	463.0369	1.08062e-04	6.44223e-04
2024/05/26	00:37:59	ok	ok	462.8440	69.062	0.062969	20.31	67.735	11.890	66077377.077259	13	463.0205	1.07717e-04	6.43597e-04
2024/05/26	00:42:59	ok	ok	462.8200	69.061	0.062969	20.33	67.701	11.902	66209420.353189	13	463.0005	1.08580e-04	6.39957e-04
2024/05/26	00:47:59	ok	ok	462.8080	69.057	0.062969	20.33	67.701	11.902	66712860.655530	13	462.9895	1.08076e-04	6.43914e-04
2024/05/26	00:52:59	--	ok	462.7900	69.052	0.062969	20.35	67.733	11.917	67888945.281183	13	462.9775	1.07745e-04	6.41967e-04
2024/05/26	00:53:05	ok	ok	463.0280	69.115	0.062979	20.32	67.716	11.896	71137852.608116	13	463.1893	1.08526e-04	6.59346e-04
2024/05/26	00:58:05	ok	ok	462.9740	69.106	0.062979	20.31	67.706	11.885	66335180.956199	13	463.1631	1.08119e-04	6.53272e-04
2024/05/26	01:03:05	ok	ok	462.9520	69.099	0.062979	20.32	67.698	11.892	65894598.534545	13	463.1359	1.08189e-04	6.41406e-04
2024/05/26	01:08:05	ok	ok	462.9380	69.097	0.062979	20.33	67.662	11.895	68377401.067218	13	463.1162	1.08393e-04	6.53849e-04
2024/05/26	01:13:05	ok	ok	462.9300	69.096	0.062979	20.33	67.671	11.897	65825051.547850	15	463.0603	1.10218e-04	6.12183e-04
2024/05/26	01:18:05	ok	ok	462.8940	69.083	0.062979	20.33	67.633	11.890	66118734.063638	15	462.9834	1.12351e-04	6.38710e-04
2024/05/26	01:23:05	ok	ok	462.8900	69.081	0.062979	20.33	67.652	11.894	65888679.802366	15	463.0384	1.09486e-04	6.07848e-04
2024/05/26	01:28:05	ok	ok	462.8640	69.078	0.062979	20.33	67.683	11.899	66874535.526973	13	463.0540	1.08066e-04	6.42368e-04
2024/05/26	01:33:05	ok	ok	462.8520	69.070	0.062979	20.31	67.675	11.879	66653788.611927	13	463.0271	1.08071e-04	6.57515e-04
2024/05/26	01:38:05	ok	ok	462.8300	69.063	0.062979	20.28	67.642	11.853	66840971.997024	15	462.9602	1.10344e-04	6.35033e-04
2024/05/26	01:43:05	ok	ok	462.8100	69.060	0.062979	20.29	67.665	11.866	65440761.034394	13	462.9801	1.08509e-04	6.49615e-04
2024/05/26	01:48:05	--	ok	462.7900	69.055	0.062979	20.31	67.655	11.876	67793681.743046	13	462.9794	1.08455e-04	6.48834e-04
2024/05/26	01:48:11	ok	ok	463.0240	69.122	0.06299	20.29	67.605	11.856	72660385.366141	13	463.2042	1.08811e-04	6.57953e-04
2024/05/26	01:53:11	ok	ok	462.9920	69.109	0.06299	20.29	67.625	11.859	67511317.934832	15	463.1319	1.09800e-04	6.09907e-04
2024/05/26	01:58:11	ok	ok	462.9660	69.108	0.06299	20.31	67.628	11.871	65982698.708891	13	463.1373	1.08863e-04	6.50525e-04
2024/05/26	02:03:11	ok	ok	462.9560	69.100	0.06299	20.31	67.616	11.869	65551148.551625	15	463.1001	1.10027e-04	6.02804e-04
2024/05/26	02:08:11	ok	ok	462.9340	69.097	0.06299	20.28	67.593	11.844	67396850.996385	15	463.0480	1.11272e-04	6.21616e-04
2024/05/26	02:13:11	ok	ok	462.9100	69.087	0.06299	20.26	67.620	11.840	67307106.041291	15	463.0364	1.10509e-04	6.15118e-04
2024/05/26	02:18:11	ok	ok	462.8920	69.085	0.06299	20.29	67.614	11.857	66080748.839201	13	463.0644	1.08478e-04	6.41034e-04
2024/05/26	02:23:11	ok	ok	462.8760	69.078	0.06299	20.31	67.597	11.866	67235185.857545	13	463.0552	1.08531e-04	6.45988e-04
2024/05/26	02:28:11	ok	ok	462.8560	69.074	0.06299	20.29	67.587	11.853	66680707.710129	13	463.0477	1.08236e-04	6.36739e-04
2024/05/26	02:33:11	ok	ok	462.8440	69.068	0.06299	20.28	67.543	11.836	66620806.518126	13	463.0342	1.08213e-04	6.42414e-04
2024/05/26	02:38:11	ok	ok	462.8280	69.061	0.06299	20.29	67.565	11.849	67242862.043193	15	462.9733	1.09684e-04	6.05698e-04
2024/05/26	02:43:11	ok	ok	462.8040	69.063	0.06299	20.26	67.573	11.832	67277459.346217	13	462.9820	1.08402e-04	6.51809e-04
2024/05/26	02:48:11	--	ok	462.7940	69.058	0.06299	20.26	67.561	11.830	66737525.077819	13	462.9783	1.07789e-04	6.42437e-04
2024/05/26	02:48:17	ok	ok	463.0420	69.119	0.063	20.28	67.486	11.826	73005405.943733	12	463.1689	1.13064e-04	6.78645e-04
2024/05/26	02:53:17	ok	ok	462.9840	69.110	0.063	20.28	67.584	11.843	68370418.937847	14	463.1369	1.09425e-04	6.40173e-04
2024/05/26	02:58:17	ok	ok	462.9640	69.105	0.063	20.23	67.547	11.807	66322993.607629	13	463.1475	1.07847e-04	6.41044e-04
2024/05/26	03:03:17	ok	ok	462.9480	69.099	0.063	20.25	67.520	11.811	67123606.294838	13	463.1275	1.08593e-04	6.39055e-04
2024/05/26	03:08:17	ok	ok	462.9300	69.093	0.063	20.25	67.520	11.811	66770765.587098	13	463.1103	1.07728e-04	6.41991e-04
2024/05/26	03:13:17	ok	ok	462.9040	69.087	0.063	20.25	67.510	11.810	67162786.326397	13	463.0890	1.07983e-04	6.48927e-04
2024/05/26	03:18:17	ok	ok	462.8920	69.083	0.063	20.21	67.524	11.785	66156360.107111	13	463.0624	1.08303e-04	6.57373e-04
2024/05/26	03:23:17	ok	ok	462.8700	69.076	0.063	20.22	67.497	11.789	66873683.809889	13	463.0565	1.07816e-04	6.48681e-04
2024/05/26	03:28:17	ok	ok	462.8540	69.068	0.063	20.22	67.488	11.787	67590044.566375	13	463.0352	1.08249e-04	6.49896e-04
2024/05/26	03:33:17	ok	ok	462.8520	69.070	0.063	20.23	67.509	11.800	67774314.220165	13	463.0360	1.07652e-04	6.41556e-04
2024/05/26	03:38:17	ok	ok	462.8160	69.063	0.063	20.21	67.532	11.786	66639268.449104	13	462.9972	1.08115e-04	6.55438e-04
2024/05/26	03:43:17	ok	ok	462.8160	69.061	0.063	20.21	67.486	11.778	67716796.859496	13	462.9820	1.08038e-04	6.45411e-04
2024/05/26	03:48:17	--	ok	462.7860	69.056	0.063	20.23	67.469	11.793	67626340.415503	13	462.9670	1.07867e-04	6.63170e-04
2024/05/26	03:48:24	ok	ok	463.0320	69.112	0.063011	20.21	67.445	11.771	72582908.945333	13	463.1918	1.09071e-04	6.55775e-04
2024/05/26	03:53:23	ok	ok	462.9840	69.107	0.063011	20.21	67.436	11.769	69092116.634507	13	463.1734	1.07736e-04	6.56542e-04
2024/05/26	03:58:23	ok	ok	462.9700	69.101	0.063011	20.21	67.465	11.774	66994520.052047	13	463.1434	1.08266e-04	6.39462e-04
2024/05/26	04:03:23	ok	ok	462.9420	69.097	0.063011	20.18	67.460	11.753	67915920.235609	13	463.1225	1.08137e-04	6.46825e-04
2024/05/26	04:08:23	ok	ok	462.9200	69.092	0.063011	20.18	67.469	11.755	67760975.005832	15	463.1105	1.07787e-04	6.37441e-04
2024/05/26	04:13:23	ok	ok	462.8940	69.086	0.063011	20.18	67.440	11.750	68223035.291329	13	463.0717	1.08710e-04	6.36442e-04
2024/05/26	04:18:23	ok	ok	462.8880	69.076	0.063011	20.16	67.399	11.733	69120327.707893	15	463.0235	1.10405e-04	6.08685e-04
2024/05/26	04:23:23	ok	ok	462.8680	69.074	0.063011	20.13	67.433	11.719	68134424.514850	13	463.0537	1.08250e-04	6.45452e-04
2024/05/26	04:28:23	ok	ok	462.8620	69.069	0.063011	20.18	67.401	11.743	68816956.291960	13	463.0552	1.07617e-04	6.43344e-04
2024/05/26	04:33:23	ok	ok	462.8320	69.068	0.063011	20.18	67.413	11.745	65945106.589267	13	463.0305	1.07598e-04	6.56090e-04
2024/05/26	04:38:23	ok	ok	462.8180	69.061	0.063011	20.12	67.373	11.700	69161904.765138	15	463.0098	1.07538e-04	6.37391e-04
2024/05/26	04:43:23	--	ok	462.7940	69.058	0.063011	20.13	67.385	11.711	66687701.323559	13	462.9850	1.07864e-04	6.52771e-04
2024/05/26	04:43:29	ok	ok	463.0440	69.121	0.063021	20.15	67.369	11.717	72291194.400912	13	463.2174	1.08669e-04	6.41569e-04
2024/05/26	04:48:29	ok	ok	462.9940	69.107	0.063021	20.15	67.358	11.715	68248152.157547	13	463.1769	1.08448e-04	6.42469e-04
2024/05/26	04:53:29	ok	ok	462.9680	69.105	0.063021	20.12	67.413	11.707	68186550.743564	13	463.1465	1.08447e-04	6.43635e-04
2024/05/26	04:58:29	ok	ok	462.9440	69.098	0.063021	20.12	67.382	11.701	66845408.304050	13	463.1293	1.08562e-04	6.60962e-04
2024/05/26	05:03:29	ok	ok	462.9320	69.091	0.063021	20.11	67.390	11.693	66337672.546235	14	463.0823	1.09729e-04	6.32306e-04
2024/05/26	05:08:29	ok	ok	462.9140	69.090	0.063021	20.11	67.401	11.695	68003088.633447	13	463.1005	1.08560e-04	6.31665e-04
2024/05/26	05:13:29	ok	ok	462.9040	69.081	0.063021	20.12	67.323	11.691	66901892.917814	13	463.0762	1.08800e-04	6.41529e-04
2024/05/26	05:18:29	ok	ok	462.8820	69.078	0.063021	20.11	67.332	11.683	66978773.544210	14	463.0668	1.09795e-04	6.71140e-04
2024/05/26	05:23:29	ok	ok	462.8600	69.073	0.063021	20.12	67.344	11.695	69342361.104478	15	463.0009	1.10519e-04	6.09814e-04
2024/05/26	05:28:29	ok	ok	462.8440	69.068	0.063021	20.09	67.369	11.679	67214967.054807	13	463.0229	1.08493e-04	6.50421e-04
2024/05/26	05:33:29	ok	ok	462.8220	69.060	0.063021	20.09	67.340	11.674	67845876.318039	13	463.0018	1.08487e-04	6.39434e-04
2024/05/26	05:38:29	ok	ok	462.8180	69.061	0.063021	20.12	67.317	11.690	67332559.945339	13	463.0109	1.07545e-04	6.39249e-04
2024/05/26	05:43:29	--	ok	462.7920	69.056	0.063021	20.07	67.286	11.646	66967837.060626	13	462.9823	1.08466e-04	6.49386e-04
2024/05/26	05:43:36	ok	ok	463.0460	69.120	0.063032	20.09	67.291	11.665	72758396.477665	13	463.2199	1.09050e-04	6.44593e-04
2024/05/26	05:48:35	ok	ok	463.0000	69.113	0.063032	20.11	67.314	11.680	68036443.781075	15	463.1935	1.07701e-04	6.35027e-04
2024/05/26	05:53:35	ok	ok	462.9820	69.107	0.063032	20.11	67.303	11.678	66006400.004953	13	463.1581	1.08225e-04	6.49055e-04
2024/05/26	05:58:35	ok	ok	462.9580	69.095	0.063032	20.08	67.240	11.648	67379420.018835	13	463.1433	1.08477e-04	6.53288e-04
2024/05/26	06:03:35	ok	ok	462.9480	69.100	0.063032	20.12	67.277	11.683	66606436.918446	13	463.1300	1.08248e-04	6.53498e-04
2024/05/26	06:08:35	ok	ok	462.9340	69.088	0.063032	20.09	67.282	11.664	67651752.965018	13	463.1033	1.08653e-04	6.52314e-04
2024/05/26	06:13:35	ok	ok	462.9180	69.087	0.063032	20.09	67.300	11.667	66776702.944220	13	463.1039	1.08087e-04	6.34609e-04
2024/05/26	06:18:35	ok	ok	462.9160	69.084	0.063032	20.09	67.272	11.662	66592542.800824	13	463.0957	1.08100e-04	6.46956e-04
2024/05/26	06:23:35	ok	ok	462.8920	69.081	0.063032	20.08	67.280	11.654	66706032.127201	13	463.0546	1.08569e-04	6.47548e-04
2024/05/26	06:28:35	ok	ok	462.8680	69.070	0.063032	20.05	67.294	11.637	67488202.852702	13	463.0531	1.08008e-04	6.40033e-04
2024/05/26	06:33:35	ok	ok	462.8560	69.068	0.063032	20.07	67.277	11.645	68715345.695391	13	463.0262	1.09028e-04	6.29520e-04
2024/05/26	06:38:35	ok	ok	462.8340	69.066	0.063032	20.07	67.268	11.643	66876683.274221	13	463.0089	1.08753e-04	6.40197e-04
2024/05/26	06:43:35	ok	ok	462.8240	69.064	0.063032	20.08	67.240	11.648	67239780.423032	13	463.0037	1.08505e-04	6.31957e-04
2024/05/26	06:48:35	ok	ok	462.8100	69.056	0.063032	20.05	67.272	11.633	67865752.333043	13	462.9796	1.09079e-04	6.53118e-04
2024/05/26	06:53:35	ok	ok	462.8020	69.054	0.063032	20.07	67.218	11.634	66930357.905946	13	462.9830	1.07973e-04	6.47559e-04
2024/05/26	06:58:35	--	ok	462.7920	69.052	0.063032	20.08	67.221	11.644	66681754.734792	13	462.9726	1.08121e-04	6.37230e-04
2024/05/26	06:58:41	ok	ok	463.0400	69.120	0.063043	20.09	67.231	11.655	73474064.861313	13	463.2079	1.08518e-04	6.40606e-04
2024/05/26	07:03:41	ok	ok	462.9780	69.105	0.063043	20.08	67.211	11.643	67318693.395286	13	463.1571	1.08456e-04	6.46654e-04
2024/05/26	07:08:41	ok	ok	462.9640	69.100	0.063043	20.09	67.193	11.648	69821140.774146	15	463.0917	1.10471e-04	6.08262e-04
2024/05/26	07:13:41	ok	ok	462.9480	69.095	0.063043	20.09	67.213	11.652	67468655.233072	15	463.0746	1.10631e-04	6.16782e-04
2024/05/26	07:18:41	ok	ok	462.9220	69.092	0.063043	20.09	67.185	11.647	68025280.001026	13	463.1041	1.08541e-04	6.37548e-04
2024/05/26	07:23:41	ok	ok	462.9340	69.092	0.063043	20.11	67.147	11.651	67938907.922710	13	463.1085	1.08380e-04	6.41000e-04
2024/05/26	07:28:41	ok	ok	462.9160	69.080	0.063043	20.13	67.143	11.669	67398595.949890	13	463.0967	1.08313e-04	6.49234e-04
2024/05/26	07:33:41	ok	ok	462.8960	69.084	0.063043	20.15	67.153	11.680	68064461.608715	13	463.0675	1.08936e-04	6.51015e-04
2024/05/26	07:38:41	ok	ok	462.8860	69.075	0.063043	20.15	67.126	11.675	67383373.261261	13	463.0261	1.09853e-04	7.20261e-04
2024/05/26	07:43:41	ok	ok	462.8740	69.071	0.063043	20.15	67.153	11.680	68064845.597024	13	463.0570	1.08151e-04	6.45392e-04
2024/05/26	07:48:41	ok	ok	462.8560	69.070	0.063043	20.15	67.097	11.670	68055254.289430	13	463.0506	1.08336e-04	6.38270e-04
2024/05/26	07:53:41	ok	ok	462.8540	69.063	0.063043	20.16	67.129	11.686	68211042.793272	13	463.0245	1.08481e-04	6.51103e-04
2024/05/26	07:58:41	ok	ok	462.8420	69.061	0.063043	20.19	67.053	11.691	69349947.590145	13	463.0258	1.07946e-04	6.56451e-04
2024/05/26	08:03:41	ok	ok	462.8340	69.064	0.063043	20.21	67.034	11.699	69399611.312157	13	463.0183	1.08194e-04	6.37032e-04
2024/05/26	08:08:41	ok	ok	462.8160	69.056	0.063043	20.22	67.108	11.721	69449776.904451	13	462.9800	1.08787e-04	6.47104e-04
2024/05/26	08:13:41	ok	ok	462.8220	69.051	0.063043	20.23	67.071	11.724	68129181.318761	13	462.9911	1.08367e-04	6.47680e-04
2024/05/26	08:18:41	ok	ok	462.8100	69.054	0.063043	20.28	67.047	11.749	66526037.050440	15	462.9476	1.10067e-04	6.11212e-04
2024/05/26	08:23:41	--	ok	462.7960	69.045	0.063043	20.26	67.085	11.746	67519139.565463	13	462.9760	1.07919e-04	6.44664e-04
2024/05/26	08:23:47	ok	ok	463.0220	69.109	0.063053	20.25	67.012	11.722	71876096.383389	13	463.1904	1.08784e-04	6.46812e-04
2024/05/26	08:28:47	ok	ok	462.9820	69.103	0.063053	20.26	67.056	11.741	65974339.217106	13	463.1705	1.08440e-04	6.55203e-04
2024/05/26	08:33:47	ok	ok	462.9660	69.100	0.063053	20.26	67.024	11.736	67034289.617355	13	463.1368	1.09233e-04	6.47790e-04
2024/05/26	08:38:47	ok	ok	462.9680	69.098	0.063053	20.28	67.005	11.741	68313388.517338	13	463.1341	1.08649e-04	6.43164e-04
2024/05/26	08:43:47	ok	ok	462.9380	69.094	0.063053	20.32	67.044	11.777	68642616.918881	13	463.1042	1.09490e-04	7.13390e-04
2024/05/26	08:48:47	ok	ok	462.9440	69.092	0.063053	20.32	66.983	11.767	66350109.998717	15	463.0748	1.10173e-04	6.25280e-04
2024/05/26	08:53:47	ok	ok	462.9380	69.088	0.063053	20.37	66.973	11.804	67331272.659258	13	463.1129	1.08391e-04	6.49429e-04
2024/05/26	08:58:47	ok	ok	462.9420	69.084	0.063053	20.40	66.960	11.821	64163590.459070	13	463.1086	1.08536e-04	6.45749e-04
2024/05/26	09:03:47	ok	ok	462.9200	69.081	0.063053	20.42	67.002	11.838	68055343.772110	15	463.0318	1.11413e-04	6.88361e-04
2024/05/26	09:08:47	ok	ok	462.9080	69.075	0.063053	20.40	66.970	11.823	66385958.899120	13	463.0970	1.07799e-04	6.39914e-04
2024/05/26	09:13:47	ok	ok	462.9040	69.080	0.063053	20.46	66.938	11.856	66345247.170405	13	463.0922	1.07889e-04	6.55970e-04
2024/05/26	09:18:47	ok	ok	462.9140	69.075	0.063053	20.50	66.918	11.882	66796524.265238	13	463.0943	1.07752e-04	6.55266e-04
2024/05/26	09:23:47	ok	ok	462.9060	69.075	0.063053	20.50	66.900	11.879	68158771.957361	13	463.0873	1.07906e-04	6.26696e-04
2024/05/26	09:28:47	ok	ok	462.8920	69.072	0.063053	20.54	66.915	11.910	68172249.909809	15	463.0797	1.07927e-04	6.30108e-04
2024/05/26	09:33:47	ok	ok	462.8980	69.071	0.063053	20.62	66.902	11.959	66130887.950884	15	463.0228	1.10016e-04	6.04922e-04
2024/05/26	09:38:47	ok	ok	462.8880	69.070	0.063053	20.63	66.893	11.967	66198255.419944	13	463.0682	1.07969e-04	6.42735e-04
2024/05/26	09:43:47	ok	ok	462.8840	69.072	0.063053	20.66	66.868	11.983	68045231.736082	13	463.0598	1.08283e-04	6.31791e-04
2024/05/26	09:48:47	ok	ok	462.8820	69.070	0.063053	20.70	66.815	12.003	67225650.573079	15	463.0571	1.08068e-04	6.05326e-04
2024/05/26	09:53:47	ok	ok	462.8800	69.068	0.063053	20.74	66.845	12.037	69053239.797459	13	463.0601	1.07884e-04	6.27422e-04
2024/05/26	09:58:47	ok	ok	462.8700	69.062	0.063053	20.79	66.873	12.071	66172957.733962	15	462.9844	1.10575e-04	6.09972e-04
2024/05/26	10:03:47	ok	ok	462.8660	69.062	0.063053	20.80	66.868	12.082	65872426.100151	15	462.9955	1.09942e-04	6.17952e-04
2024/05/26	10:08:47	ok	ok	462.8680	69.060	0.063053	20.87	66.809	12.120	69385123.008928	15	463.0147	1.09445e-04	5.97744e-04
2024/05/26	10:13:47	ok	ok	462.8660	69.057	0.063053	20.89	66.831	12.133	68397947.451798	15	462.9964	1.09795e-04	5.96210e-04
2024/05/26	10:18:47	ok	ok	462.8580	69.063	0.063053	20.94	66.772	12.162	67343171.845921	13	463.0366	1.07802e-04	6.28275e-04
2024/05/26	10:23:47	ok	ok	462.8560	69.062	0.063053	20.98	66.831	12.203	68467757.161733	13	463.0292	1.08206e-04	6.31457e-04
2024/05/26	10:28:47	ok	ok	462.8580	69.058	0.063053	21.07	66.787	12.256	67138912.741201	15	462.9850	1.09861e-04	6.21487e-04
2024/05/26	10:33:47	ok	ok	462.8600	69.056	0.063053	21.11	66.796	12.290	68101714.075722	13	463.0296	1.07811e-04	6.32736e-04
2024/05/26	10:38:47	ok	ok	462.8640	69.056	0.063053	21.14	66.810	12.311	67390528.955647	13	463.0227	1.08658e-04	6.23186e-04
2024/05/26	10:43:47	ok	ok	462.8500	69.053	0.063053	21.17	66.796	12.330	66717476.838488	15	462.9727	1.09770e-04	5.95755e-04
2024/05/26	10:48:47	ok	ok	462.8280	69.049	0.063053	21.18	66.831	12.346	67784419.571651	15	462.9559	1.10042e-04	5.76415e-04
2024/05/26	10:53:47	ok	ok	462.8260	69.045	0.063053	21.21	66.856	12.371	68138023.282340	14	462.9654	1.09557e-04	6.01758e-04
2024/05/26	10:58:47	ok	ok	462.8200	69.044	0.063053	21.26	66.865	12.404	67312344.929549	15	462.9421	1.10031e-04	5.88014e-04
2024/05/26	11:03:47	ok	ok	462.8140	69.045	0.063053	21.30	66.833	12.428	68130875.060354	13	462.9795	1.07977e-04	6.20791e-04
2024/05/26	11:08:47	ok	ok	462.8140	69.040	0.063053	21.30	66.810	12.424	67375339.881674	13	462.9739	1.08358e-04	6.33294e-04
2024/05/26	11:13:47	ok	ok	462.8060	69.040	0.063053	21.37	66.818	12.476	68074561.385538	15	462.9365	1.09394e-04	5.93910e-04
2024/05/26	11:18:47	--	ok	462.7920	69.039	0.063053	21.44	66.799	12.524	68506838.772483	13	462.9698	1.07339e-04	6.31547e-04
2024/05/26	11:18:54	ok	ok	463.0360	69.101	0.063063	21.42	66.777	12.508	73241305.693658	13	463.2000	1.08026e-04	6.23926e-04
2024/05/26	11:23:53	ok	ok	463.0040	69.095	0.063063	21.44	66.831	12.530	68317746.384127	14	463.1144	1.13047e-04	6.14637e-04
2024/05/26	11:28:53	ok	ok	462.9940	69.093	0.063063	21.51	66.783	12.571	67637948.951931	15	463.1202	1.09232e-04	5.86661e-04
2024/05/26	11:33:53	ok	ok	462.9940	69.091	0.063063	21.54	66.841	12.604	65924249.078593	13	463.1607	1.07332e-04	6.26902e-04
2024/05/26	11:38:53	ok	ok	462.9860	69.094	0.063063	21.58	66.806	12.628	67518206.269702	12	463.1140	1.11553e-04	6.48369e-04
2024/05/26	11:43:53	ok	ok	462.9820	69.088	0.063063	21.64	66.810	12.672	66354279.489490	15	463.0793	1.09970e-04	5.97577e-04
2024/05/26	11:48:53	ok	ok	462.9700	69.090	0.063063	21.71	66.781	12.717	66990944.593717	13	463.1286	1.07952e-04	6.28687e-04
2024/05/26	11:53:53	ok	ok	462.9680	69.086	0.063063	21.74	66.809	12.744	66679984.744872	13	463.1260	1.08275e-04	6.26724e-04
2024/05/26	11:58:53	ok	ok	462.9640	69.084	0.063063	21.81	66.792	12.792	65358731.323681	13	463.1158	1.07965e-04	6.15447e-04
2024/05/26	12:03:53	ok	ok	462.9540	69.081	0.063063	21.87	66.833	12.841	66592781.370263	13	463.1071	1.08054e-04	6.35371e-04
2024/05/26	12:08:53	ok	ok	462.9460	69.080	0.063063	21.92	66.783	12.873	65547545.932956	13	463.1106	1.07492e-04	6.39519e-04
2024/05/26	12:13:53	ok	ok	462.9440	69.077	0.063063	21.98	66.806	12.919	66648108.064948	13	463.1034	1.07083e-04	6.24356e-04
2024/05/26	12:18:53	ok	ok	462.9420	69.075	0.063063	22.02	66.813	12.953	66733560.553072	13	463.1058	1.06946e-04	6.30581e-04
2024/05/26	12:23:53	ok	ok	462.9240	69.074	0.063063	22.08	66.824	12.998	65695426.503989	15	463.0630	1.08477e-04	5.93934e-04
2024/05/26	12:28:53	ok	ok	462.9120	69.069	0.063063	22.12	66.833	13.032	64703095.629343	13	463.0655	1.07460e-04	6.36046e-04
2024/05/26	12:33:53	ok	ok	462.9000	69.066	0.063063	22.14	66.897	13.057	64903770.058439	13	463.0481	1.07726e-04	6.36211e-04
2024/05/26	12:38:53	ok	ok	462.8940	69.063	0.063063	22.19	66.856	13.091	65483890.700899	15	463.0150	1.08919e-04	6.04684e-04
2024/05/26	12:43:53	--	ok	462.7060	69.010	0.063063	21.72	67.973	12.954	64123400.516144	13	462.8589	1.07972e-04	6.26156e-04
2024/05/26	12:44:00	ok	ok	463.0340	69.102	0.063078	21.72	67.973	12.954	71880003.517848	13	463.1993	1.07716e-04	6.31574e-04
2024/05/26	12:48:59	--	ok	462.7920	69.047	0.063078	21.17	68.699	12.681	68262939.345636	13	462.9668	1.07721e-04	6.32433e-04
2024/05/26	12:49:05	ok	ok	463.0300	69.112	0.063089	21.16	68.717	12.674	72378246.557859	15	463.1475	1.10402e-04	6.21748e-04
2024/05/26	12:54:05	ok	ok	462.8660	69.079	0.063089	20.82	68.898	12.458	67314606.823811	15	463.0014	1.09615e-04	6.08527e-04
2024/05/26	12:59:05	--	ok	462.7560	69.056	0.063089	20.60	68.971	12.319	67353847.559380	13	462.9344	1.07828e-04	6.48485e-04
2024/05/26	12:59:12	ok	ok	463.0300	69.131	0.063101	20.59	68.975	12.309	72795087.808147	13	463.1666	1.09504e-04	7.11826e-04
2024/05/26	13:04:11	ok	ok	462.8940	69.102	0.063101	20.40	69.044	12.189	68045643.184943	13	463.0766	1.08406e-04	6.69361e-04
2024/05/26	13:09:11	ok	ok	462.8120	69.083	0.063101	20.22	69.070	12.064	65174808.085614	13	462.9928	1.08130e-04	6.51156e-04
2024/05/26	13:14:11	--	ok	462.7380	69.065	0.063101	20.08	69.071	11.965	65555837.616069	13	462.9065	1.08849e-04	6.37814e-04
2024/05/26	13:14:18	ok	ok	463.0400	69.147	0.063114	20.07	69.081	11.957	70752555.679337	13	463.1851	1.09431e-04	7.22011e-04
2024/05/26	13:19:17	ok	ok	462.9500	69.125	0.063114	19.99	69.107	11.911	65855881.660908	13	463.0982	1.09864e-04	6.79012e-04
2024/05/26	13:24:17	ok	ok	462.8720	69.109	0.063114	19.86	69.065	11.815	63525176.002334	13	463.0575	1.08447e-04	6.51004e-04
2024/05/26	13:29:17	ok	ok	462.8260	69.093	0.063114	19.78	69.090	11.760	65267363.897457	13	462.9775	1.09593e-04	6.71922e-04
2024/05/26	13:34:17	--	ok	462.7700	69.078	0.063114	19.74	69.102	11.733	63808334.632735	13	462.9066	1.10696e-04	7.17158e-04
2024/05/26	13:34:23	ok	ok	463.0240	69.147	0.063126	19.74	69.131	11.738	67191877.192506	13	463.1547	1.10524e-04	7.03249e-04
2024/05/26	13:39:23	ok	ok	462.9540	69.132	0.063126	19.68	69.062	11.688	61392890.737942	13	463.1187	1.09361e-04	6.56048e-04
2024/05/26	13:44:23	ok	ok	462.9060	69.122	0.063126	19.62	69.042	11.646	62276651.257561	13	463.0740	1.09322e-04	6.54888e-04
2024/05/26	13:49:23	ok	ok	462.8740	69.107	0.063126	19.61	69.061	11.638	61662427.246815	13	463.0448	1.09502e-04	6.47063e-04
2024/05/26	13:54:23	ok	ok	462.8360	69.102	0.063126	19.58	69.035	11.616	60649691.431220	13	462.9911	1.10331e-04	6.54791e-04
2024/05/26	13:59:23	ok	ok	462.8120	69.089	0.063126	19.54	69.029	11.586	61673702.758578	13	462.9774	1.09156e-04	6.45022e-04
2024/05/26	14:04:23	--	ok	462.7860	69.080	0.063126	19.55	69.042	11.597	61450115.090731	13	462.9430	1.09382e-04	6.43568e-04
2024/05/26	14:04:30	ok	ok	463.0160	69.140	0.063136	19.54	69.020	11.584	64654158.957022	13	463.1589	1.10754e-04	6.94436e-04
2024/05/26	14:09:29	ok	ok	462.9600	69.133	0.063136	19.51	69.042	11.568	61425269.247663	13	463.1224	1.10107e-04	6.52983e-04
2024/05/26	14:14:29	ok	ok	462.9320	69.124	0.063136	19.50	69.030	11.557	60812811.427711	13	463.1071	1.09566e-04	6.40820e-04
2024/05/26	14:19:29	ok	ok	462.9060	69.113	0.063136	19.48	69.076	11.555	61015311.258937	13	463.0614	1.10011e-04	6.55366e-04
2024/05/26	14:24:29	ok	ok	462.8800	69.107	0.063136	19.47	69.065	11.545	59787409.611429	13	463.0445	1.09791e-04	6.49051e-04
2024/05/26	14:29:29	ok	ok	462.8520	69.096	0.063136	19.43	69.097	11.521	60025238.074073	13	463.0008	1.10024e-04	6.42593e-04
2024/05/26	14:34:29	ok	ok	462.8260	69.087	0.063136	19.40	69.102	11.502	59840246.426398	15	462.9975	1.09363e-04	6.30038e-04
2024/05/26	14:39:29	--	ok	462.7920	69.084	0.063136	19.38	69.081	11.489	59811158.097091	13	462.9623	1.10079e-04	6.69716e-04
2024/05/26	14:39:36	ok	ok	463.0200	69.142	0.063146	19.40	69.090	11.500	65478249.907192	13	463.1834	1.09817e-04	6.45076e-04
2024/05/26	14:44:35	ok	ok	462.9760	69.132	0.063146	19.40	69.140	11.508	60192562.786916	13	463.1431	1.09483e-04	6.45269e-04
2024/05/26	14:49:35	ok	ok	462.9460	69.125	0.063146	19.38	69.099	11.492	60977104.356115	13	463.1339	1.09166e-04	6.40582e-04
2024/05/26	14:54:35	ok	ok	462.9320	69.120	0.063146	19.37	69.136	11.489	62022392.419947	13	463.0977	1.09708e-04	6.40387e-04
2024/05/26	14:59:35	ok	ok	462.9100	69.115	0.063146	19.37	69.125	11.488	61302463.650472	13	463.0685	1.10542e-04	6.31237e-04
2024/05/26	15:04:35	ok	ok	462.8940	69.110	0.063146	19.34	69.093	11.463	59993432.844661	13	463.0510	1.09967e-04	6.36569e-04
2024/05/26	15:09:35	ok	ok	462.8740	69.102	0.063146	19.35	69.113	11.475	63278063.945913	13	463.0447	1.10049e-04	6.29264e-04
2024/05/26	15:14:35	ok	ok	462.8520	69.099	0.063146	19.35	69.094	11.472	63546283.992618	13	463.0253	1.09475e-04	6.38503e-04
2024/05/26	15:19:35	ok	ok	462.8420	69.090	0.063146	19.34	69.081	11.461	61410959.035140	13	462.9947	1.10296e-04	6.38942e-04
2024/05/26	15:24:35	ok	ok	462.8220	69.086	0.063146	19.37	69.097	11.483	62934844.391233	13	462.9956	1.09597e-04	6.32106e-04
2024/05/26	15:29:35	ok	ok	462.8020	69.082	0.063146	19.37	69.085	11.481	63840668.756215	13	462.9614	1.10395e-04	6.39751e-04
2024/05/26	15:34:35	--	ok	462.7940	69.074	0.063146	19.40	69.102	11.502	61677772.727488	13	462.9556	1.10185e-04	6.36142e-04
2024/05/26	15:34:42	ok	ok	463.0320	69.136	0.063157	19.40	69.120	11.505	66209684.223755	13	463.1829	1.10119e-04	6.59091e-04
2024/05/26	15:39:41	ok	ok	462.9920	69.134	0.063157	19.38	69.117	11.495	60749217.917910	13	463.1667	1.09215e-04	6.43759e-04
2024/05/26	15:44:41	ok	ok	462.9700	69.126	0.063157	19.40	69.158	11.511	61938597.288292	13	463.1488	1.09071e-04	6.26161e-04
2024/05/26	15:49:41	ok	ok	462.9520	69.121	0.063157	19.38	69.157	11.502	64091735.115005	13	463.1159	1.10156e-04	6.37116e-04
2024/05/26	15:54:41	ok	ok	462.9400	69.114	0.063157	19.38	69.186	11.507	62839522.689185	15	463.0689	1.10843e-04	6.08441e-04
2024/05/26	15:59:41	ok	ok	462.9180	69.110	0.063157	19.40	69.189	11.516	62355006.442578	13	463.0815	1.09645e-04	6.31673e-04
2024/05/26	16:04:41	ok	ok	462.9000	69.105	0.063157	19.38	69.195	11.508	64097808.594032	13	463.0600	1.09804e-04	6.51966e-04
2024/05/26	16:09:41	ok	ok	462.8820	69.103	0.063157	19.38	69.186	11.507	63090085.302487	13	463.0483	1.09103e-04	6.48579e-04
2024/05/26	16:14:41	ok	ok	462.8660	69.095	0.063157	19.37	69.212	11.502	62280307.070690	13	463.0335	1.09268e-04	6.44671e-04
2024/05/26	16:19:41	ok	ok	462.8480	69.091	0.063157	19.37	69.259	11.510	62615782.229400	15	463.0248	1.09078e-04	6.18854e-04
2024/05/26	16:24:41	ok	ok	462.8380	69.088	0.063157	19.37	69.230	11.505	62223194.547410	13	462.9946	1.09388e-04	6.34838e-04
2024/05/26	16:29:41	ok	ok	462.8140	69.080	0.063157	19.38	69.244	11.516	62879427.941843	13	462.9899	1.09204e-04	6.29945e-04
2024/05/26	16:34:41	--	ok	462.7960	69.076	0.063157	19.37	69.241	11.507	64189493.409936	13	462.9600	1.09477e-04	6.34308e-04
2024/05/26	16:34:48	ok	ok	463.0360	69.136	0.063167	19.38	69.235	11.515	67566911.191089	13	463.1681	1.10392e-04	6.46238e-04
2024/05/26	16:39:47	ok	ok	462.9980	69.130	0.063167	19.37	69.271	11.512	61961177.421001	13	463.1470	1.09730e-04	6.28635e-04
2024/05/26	16:44:47	ok	ok	462.9780	69.125	0.063167	19.37	69.281	11.514	62225462.128566	13	463.1200	1.10198e-04	6.42374e-04
2024/05/26	16:49:47	ok	ok	462.9580	69.120	0.063167	19.37	69.271	11.512	62836328.129718	13	463.1137	1.09729e-04	6.52931e-04
2024/05/26	16:54:47	ok	ok	462.9500	69.114	0.063167	19.40	69.294	11.534	63002695.855049	13	463.0980	1.09361e-04	6.38717e-04
2024/05/26	16:59:47	ok	ok	462.9260	69.110	0.063167	19.38	69.300	11.526	63183626.694887	13	463.0751	1.09732e-04	6.46866e-04
2024/05/26	17:04:47	ok	ok	462.9080	69.106	0.063167	19.38	69.282	11.523	65222202.128355	13	463.0650	1.09902e-04	6.44193e-04
2024/05/26	17:09:47	ok	ok	462.8980	69.102	0.063167	19.41	69.305	11.545	63067969.318588	15	463.0076	1.11325e-04	6.10790e-04
2024/05/26	17:14:47	ok	ok	462.8840	69.097	0.063167	19.40	69.314	11.537	63147571.392918	15	463.0476	1.09273e-04	6.21634e-04
2024/05/26	17:19:47	ok	ok	462.8720	69.096	0.063167	19.40	69.303	11.535	62530417.674017	13	463.0097	1.10387e-04	6.25526e-04
2024/05/26	17:24:47	ok	ok	462.8620	69.087	0.063167	19.40	69.314	11.537	64776324.309959	13	463.0011	1.10006e-04	6.48255e-04
2024/05/26	17:29:47	ok	ok	462.8400	69.082	0.063167	19.40	69.354	11.544	65107761.630433	14	462.9520	1.11267e-04	6.30988e-04
2024/05/26	17:34:47	ok	ok	462.8200	69.077	0.063167	19.40	69.372	11.547	63919859.481662	13	462.9666	1.09541e-04	6.68921e-04
2024/05/26	17:39:47	ok	ok	462.8060	69.072	0.063167	19.38	69.387	11.540	62585150.631956	13	462.9498	1.09433e-04	6.32166e-04
2024/05/26	17:44:47	--	ok	462.7840	69.066	0.063167	19.40	69.410	11.553	61043131.091665	15	462.8922	1.11435e-04	5.99699e-04
2024/05/26	17:44:54	ok	ok	463.0180	69.132	0.063178	19.41	69.413	11.563	66650528.218670	13	463.1627	1.10246e-04	6.62039e-04
2024/05/26	17:49:53	ok	ok	462.9820	69.128	0.063178	19.41	69.432	11.566	64027587.710433	14	463.1128	1.11150e-04	6.01709e-04
2024/05/26	17:54:53	ok	ok	462.9660	69.124	0.063178	19.38	69.438	11.549	63363916.140651	13	463.1124	1.09907e-04	6.33198e-04
2024/05/26	17:59:53	ok	ok	462.9500	69.120	0.063178	19.40	69.441	11.558	62962175.837075	15	463.0689	1.11153e-04	6.10002e-04
2024/05/26	18:04:53	ok	ok	462.9340	69.111	0.063178	19.38	69.456	11.552	62685075.945039	13	463.0884	1.09251e-04	6.34643e-04
2024/05/26	18:09:53	ok	ok	462.9180	69.112	0.063178	19.41	69.500	11.577	64366169.808525	13	463.0656	1.09611e-04	6.40529e-04
2024/05/26	18:14:53	ok	ok	462.9020	69.106	0.063178	19.40	69.470	11.563	62837318.667355	13	463.0539	1.09339e-04	6.39618e-04
2024/05/26	18:19:53	ok	ok	462.8780	69.098	0.063178	19.41	69.479	11.574	62664368.474317	13	463.0405	1.09385e-04	6.41358e-04
2024/05/26	18:24:53	ok	ok	462.8660	69.092	0.063178	19.40	69.497	11.568	63701187.676190	13	463.0152	1.09964e-04	6.31222e-04
2024/05/26	18:29:53	ok	ok	462.8420	69.093	0.063178	19.40	69.528	11.573	64445005.738443	13	462.9948	1.09832e-04	6.38021e-04
2024/05/26	18:34:53	ok	ok	462.8260	69.082	0.063178	19.40	69.557	11.578	64189309.022255	13	462.9828	1.09331e-04	6.42239e-04
2024/05/26	18:39:53	ok	ok	462.8060	69.081	0.063178	19.38	69.543	11.566	64603007.511902	15	462.9259	1.10976e-04	5.97370e-04
2024/05/26	18:44:53	--	ok	462.7880	69.077	0.063178	19.37	69.580	11.563	63318940.600189	13	462.9457	1.09865e-04	6.27249e-04
2024/05/26	18:44:59	ok	ok	463.0220	69.140	0.063189	19.37	69.580	11.563	68213867.998422	13	463.1737	1.09824e-04	6.34222e-04
2024/05/26	18:49:59	ok	ok	462.9800	69.128	0.063189	19.35	69.596	11.555	61938416.605478	13	463.1425	1.09228e-04	6.35594e-04
2024/05/26	18:54:59	ok	ok	462.9560	69.124	0.063189	19.35	69.656	11.565	63348478.741704	13	463.1086	1.09743e-04	6.42946e-04
2024/05/26	18:59:59	ok	ok	462.9320	69.120	0.063189	19.33	69.679	11.551	64738756.835408	13	463.0812	1.10395e-04	6.28898e-04
2024/05/26	19:04:59	ok	ok	462.9120	69.111	0.063189	19.30	69.693	11.533	62921468.473010	15	463.0371	1.10990e-04	6.05064e-04
2024/05/26	19:09:59	ok	ok	462.8820	69.106	0.063189	19.30	69.693	11.533	63114046.665802	13	463.0523	1.09255e-04	6.36082e-04
2024/05/26	19:14:59	ok	ok	462.8600	69.098	0.063189	19.24	69.722	11.498	63746655.021242	15	462.9905	1.10865e-04	5.96872e-04
2024/05/26	19:19:59	ok	ok	462.8360	69.091	0.063189	19.24	69.743	11.502	64386295.051582	13	462.9898	1.09577e-04	6.28259e-04
2024/05/26	19:24:59	ok	ok	462.8080	69.084	0.063189	19.21	69.784	11.488	64033575.395796	13	462.9554	1.10298e-04	6.41619e-04
2024/05/26	19:29:59	--	ok	462.7820	69.078	0.063189	19.18	69.789	11.471	63285150.347728	13	462.9405	1.09670e-04	6.36046e-04
2024/05/26	19:30:06	ok	ok	463.0300	69.143	0.0632	19.17	69.786	11.462	67805635.375677	13	463.1751	1.10108e-04	6.41552e-04
2024/05/26	19:35:05	ok	ok	462.9820	69.135	0.0632	19.15	69.766	11.448	64355824.944552	13	463.1424	1.09429e-04	6.41780e-04
2024/05/26	19:40:05	ok	ok	462.9540	69.127	0.0632	19.11	69.816	11.427	63854905.491800	14	463.0879	1.10671e-04	6.17400e-04
2024/05/26	19:45:05	ok	ok	462.9200	69.115	0.0632	19.06	69.854	11.396	62566108.055152	13	463.0813	1.09942e-04	6.33728e-04
2024/05/26	19:50:05	ok	ok	462.8980	69.111	0.0632	19.01	69.876	11.370	63249280.699041	13	463.0544	1.09406e-04	6.38137e-04
2024/05/26	19:55:05	ok	ok	462.8680	69.101	0.0632	18.96	69.912	11.339	63257946.492451	13	463.0113	1.10446e-04	6.44324e-04
2024/05/26	20:00:05	ok	ok	462.8380	69.091	0.0632	18.93	69.908	11.320	62534087.602236	12	462.9704	1.13023e-04	6.43817e-04
2024/05/26	20:05:05	ok	ok	462.8120	69.086	0.0632	18.93	69.928	11.324	62157361.979324	15	462.9363	1.10804e-04	5.88744e-04
2024/05/26	20:10:05	--	ok	462.7780	69.081	0.0632	18.86	69.955	11.280	63287478.523613	13	462.9326	1.10035e-04	6.24669e-04
2024/05/26	20:10:12	ok	ok	463.0280	69.145	0.063211	18.87	69.967	11.293	66231163.784767	13	463.1913	1.09581e-04	6.43054e-04
2024/05/26	20:15:11	ok	ok	462.9900	69.134	0.063211	18.82	69.967	11.254	62169626.618595	12	463.1103	1.13796e-04	6.55520e-04
2024/05/26	20:20:11	ok	ok	462.9500	69.126	0.063211	18.76	69.976	11.218	63408360.186389	13	463.1099	1.09339e-04	6.40024e-04
2024/05/26	20:25:11	ok	ok	462.9180	69.118	0.063211	18.70	70.004	11.185	61972834.544540	15	463.0146	1.12596e-04	5.98827e-04
2024/05/26	20:30:11	ok	ok	462.9000	69.108	0.063211	18.65	70.024	11.151	61535657.397329	13	463.0352	1.10423e-04	6.29251e-04
2024/05/26	20:35:11	ok	ok	462.8520	69.099	0.063211	18.62	70.027	11.132	61370379.588700	15	463.0350	1.08914e-04	6.15505e-04
2024/05/26	20:40:11	ok	ok	462.8260	69.090	0.063211	18.58	70.060	11.110	62647692.695436	13	462.9727	1.10443e-04	6.36863e-04
2024/05/26	20:45:11	ok	ok	462.8000	69.080	0.063211	18.50	70.086	11.066	62324310.390869	13	462.9590	1.09543e-04	6.25739e-04
2024/05/26	20:50:11	--	ok	462.7780	69.074	0.063211	18.46	70.097	11.040	60124537.114334	15	462.8860	1.11335e-04	5.90032e-04
2024/05/26	20:50:18	ok	ok	463.0120	69.139	0.063222	18.46	70.077	11.037	66813020.244517	12	463.1262	1.13750e-04	6.43322e-04
2024/05/26	20:55:17	ok	ok	462.9580	69.127	0.063222	18.42	70.097	11.012	60214814.569617	13	463.1125	1.09835e-04	6.19641e-04
2024/05/26	21:00:17	ok	ok	462.9280	69.121	0.063222	18.37	70.091	10.984	60082344.893736	13	463.0825	1.10257e-04	6.15705e-04
2024/05/26	21:05:17	ok	ok	462.8980	69.112	0.063222	18.33	70.143	10.966	59600562.876087	13	463.0440	1.10379e-04	6.17099e-04
2024/05/26	21:10:17	ok	ok	462.8660	69.104	0.063222	18.28	70.114	10.925	60011352.225025	12	462.9865	1.13894e-04	6.29130e-04
2024/05/26	21:15:17	ok	ok	462.8440	69.095	0.063222	18.24	70.114	10.897	59370720.934780	14	462.9298	1.15840e-04	5.94084e-04
2024/05/26	21:20:17	ok	ok	462.8040	69.088	0.063222	18.19	70.088	10.866	60989211.984626	12	462.9304	1.13554e-04	6.50501e-04
2024/05/26	21:25:17	--	ok	462.7760	69.081	0.063222	18.16	70.179	10.861	59948752.534583	13	462.9377	1.10117e-04	6.10115e-04
2024/05/26	21:25:24	ok	ok	463.0180	69.149	0.063233	18.16	70.138	10.854	63973244.261513	12	463.1393	1.13944e-04	6.28800e-04
2024/05/26	21:30:23	ok	ok	462.9680	69.134	0.063233	18.12	70.161	10.830	60086378.958180	12	463.0821	1.14633e-04	6.29029e-04
2024/05/26	21:35:23	ok	ok	462.9380	69.125	0.063233	18.07	70.170	10.796	59572516.626140	12	463.0597	1.14295e-04	6.43259e-04
2024/05/26	21:40:23	ok	ok	462.9140	69.118	0.063233	18.04	70.147	10.775	59442585.963342	14	463.0145	1.14864e-04	6.00990e-04
2024/05/26	21:45:23	ok	ok	463.1060	69.166	0.063233	18.68	68.687	10.957	60078456.003036	13	463.2709	1.09517e-04	6.28194e-04
2024/05/26	21:50:23	--	ok	463.2380	69.186	0.063233	19.17	68.280	11.214	62163973.125236	13	463.4034	1.09131e-04	6.25396e-04
2024/05/26	21:50:30	ok	ok	463.0220	69.130	0.063221	19.18	68.301	11.227	64624771.993668	15	463.1723	1.09097e-04	5.98797e-04
2024/05/26	21:55:29	ok	ok	463.0980	69.145	0.063221	19.44	68.206	11.381	61226576.007510	15	463.2101	1.11025e-04	5.93517e-04
2024/05/26	22:00:29	ok	ok	463.1720	69.156	0.063221	19.68	68.133	11.531	60128150.442352	15	463.2823	1.11221e-04	5.94553e-04
2024/05/26	22:05:29	--	ok	463.2180	69.166	0.063221	19.81	68.096	11.611	63185036.124980	13	463.3736	1.08675e-04	6.32195e-04
2024/05/26	22:05:35	ok	ok	462.9900	69.101	0.06321	19.82	68.128	11.626	69380095.755535	13	463.1312	1.09767e-04	6.07519e-04
2024/05/26	22:10:35	ok	ok	463.0360	69.112	0.06321	19.98	68.086	11.726	63530227.406415	13	463.1919	1.08587e-04	6.16896e-04
2024/05/26	22:15:35	ok	ok	463.0720	69.117	0.06321	20.09	68.086	11.803	64521436.704375	15	463.2042	1.09338e-04	5.93022e-04
2024/05/26	22:20:35	ok	ok	463.1020	69.121	0.06321	20.21	68.037	11.874	64764147.433912	15	463.2108	1.10806e-04	5.83229e-04
2024/05/26	22:25:35	ok	ok	463.1160	69.131	0.06321	20.29	68.081	11.939	65337094.813290	15	463.2214	1.10502e-04	5.84580e-04
2024/05/26	22:30:35	ok	ok	463.1280	69.134	0.06321	20.36	68.028	11.980	64395974.926963	13	463.2890	1.08471e-04	6.24289e-04
2024/05/26	22:35:35	ok	ok	463.1380	69.134	0.06321	20.42	68.046	12.023	64095019.907181	13	463.2904	1.08658e-04	6.29155e-04
2024/05/26	22:40:35	ok	ok	463.1520	69.135	0.06321	20.47	68.099	12.071	64345025.911699	13	463.3120	1.08201e-04	6.21033e-04
2024/05/26	22:45:35	ok	ok	463.1520	69.137	0.06321	20.52	68.096	12.101	64453875.200605	14	463.2867	1.09108e-04	6.10144e-04
2024/05/26	22:50:35	ok	ok	463.1440	69.136	0.06321	20.56	68.106	12.133	64184390.050717	13	463.3067	1.08698e-04	6.14286e-04
2024/05/26	22:55:35	ok	ok	463.1500	69.138	0.06321	20.60	68.115	12.166	63891780.891023	13	463.3178	1.08263e-04	6.20477e-04
2024/05/26	23:00:35	ok	ok	463.1460	69.140	0.06321	20.60	68.127	12.169	63558644.983965	13	463.3122	1.07933e-04	6.22988e-04
2024/05/26	23:05:35	ok	ok	463.1380	69.138	0.06321	20.64	68.104	12.193	65675485.179587	15	463.2690	1.09514e-04	5.94988e-04
2024/05/26	23:10:35	ok	ok	463.1420	69.131	0.06321	20.67	68.141	12.220	64248413.420556	13	463.3094	1.07625e-04	6.17337e-04
2024/05/26	23:15:35	ok	ok	463.1200	69.131	0.06321	20.69	68.132	12.228	64978793.193562	13	463.2944	1.07624e-04	6.35521e-04
2024/05/26	23:20:35	ok	ok	463.1160	69.129	0.06321	20.72	68.119	12.247	63755813.409847	15	463.2406	1.10384e-04	5.91677e-04
2024/05/26	23:25:35	ok	ok	463.0980	69.124	0.06321	20.69	68.170	12.235	66836713.662780	13	463.2597	1.08399e-04	6.35925e-04
2024/05/26	23:30:35	ok	ok	463.0900	69.123	0.06321	20.72	68.150	12.252	64850353.321999	15	463.2135	1.10075e-04	5.88348e-04
2024/05/26	23:35:35	ok	ok	463.0720	69.117	0.06321	20.73	68.170	12.266	65517861.634456	13	463.2368	1.08571e-04	6.36152e-04
2024/05/26	23:40:35	ok	ok	463.0560	69.115	0.06321	20.74	68.124	12.267	64695048.177570	13	463.2242	1.08264e-04	6.30413e-04
2024/05/26	23:45:35	ok	ok	463.0380	69.119	0.06321	20.73	68.141	12.260	64638435.124251	13	463.2094	1.08148e-04	6.19031e-04
2024/05/26	23:50:35	ok	ok	463.0360	69.109	0.06321	20.74	68.154	12.272	65770259.320491	13	463.2001	1.07838e-04	6.29323e-04
2024/05/26	23:55:35	ok	ok	463.0180	69.104	0.06321	20.74	68.164	12.274	63438112.102709	15	463.1405	1.09867e-04	5.99945e-04
2024/05/27	00:00:35	ok	ok	463.0020	69.098	0.06321	20.73	68.161	12.264	63363936.867530	13	463.1782	1.07581e-04	6.24492e-04
2024/05/27	00:05:35	ok	ok	462.9740	69.094	0.06321	20.70	68.193	12.251	66584871.504876	13	463.1424	1.07995e-04	6.47650e-04
2024/05/27	00:10:35	ok	ok	462.9560	69.089	0.06321	20.72	68.177	12.257	64303790.980022	15	463.0824	1.09931e-04	5.94297e-04
2024/05/27	00:15:35	ok	ok	462.9460	69.087	0.06321	20.74	68.113	12.265	66046111.742495	15	463.0846	1.09655e-04	5.94052e-04
2024/05/27	00:20:35	ok	ok	462.9300	69.083	0.06321	20.72	68.150	12.252	65063503.239946	13	463.1055	1.07559e-04	6.11322e-04
2024/05/27	00:25:35	ok	ok	462.9060	69.075	0.06321	20.70	68.154	12.244	67015143.645813	13	463.0709	1.08225e-04	6.20201e-04
2024/05/27	00:30:35	ok	ok	462.8900	69.070	0.06321	20.70	68.147	12.242	65745446.185270	15	463.0197	1.10197e-04	6.03148e-04
2024/05/27	00:35:35	ok	ok	462.8780	69.066	0.06321	20.70	68.174	12.247	65328249.048337	13	463.0501	1.07434e-04	6.36120e-04
2024/05/27	00:40:35	ok	ok	462.8460	69.058	0.06321	20.70	68.147	12.242	64671494.238518	13	463.0307	1.07866e-04	6.42816e-04
2024/05/27	00:45:35	ok	ok	462.8360	69.057	0.06321	20.67	68.159	12.224	64622192.633148	13	463.0072	1.08239e-04	6.22792e-04
2024/05/27	00:50:35	ok	ok	462.8200	69.057	0.06321	20.72	68.159	12.254	64073741.020057	13	462.9921	1.08215e-04	6.27857e-04
2024/05/27	00:55:35	ok	ok	462.8100	69.051	0.06321	20.70	68.174	12.247	64149962.899091	13	462.9816	1.07799e-04	6.28559e-04
2024/05/27	01:00:35	--	ok	462.7820	69.043	0.06321	20.69	68.161	12.233	65280716.778193	15	462.8965	1.10326e-04	5.87207e-04
2024/05/27	01:00:41	ok	ok	463.0440	69.108	0.06322	20.69	68.124	12.227	68466809.050856	13	463.2089	1.08099e-04	6.21242e-04
2024/05/27	01:05:41	ok	ok	462.9940	69.103	0.06322	20.67	68.159	12.224	64790880.126746	13	463.1667	1.07962e-04	6.31350e-04
2024/05/27	01:10:41	ok	ok	462.9720	69.100	0.06322	20.64	68.124	12.197	64562302.710840	15	463.0924	1.10252e-04	5.78399e-04
2024/05/27	01:15:41	ok	ok	462.9500	69.085	0.06322	20.66	68.127	12.208	64946785.672281	13	463.1226	1.08060e-04	6.32494e-04
2024/05/27	01:20:41	ok	ok	462.9300	69.082	0.06322	20.64	68.142	12.200	64904173.025873	15	463.1040	1.07639e-04	6.20212e-04
2024/05/27	01:25:41	ok	ok	462.9100	69.078	0.06322	20.64	68.124	12.197	65694821.390612	13	463.0875	1.07449e-04	6.28520e-04
2024/05/27	01:30:41	ok	ok	462.8900	69.074	0.06322	20.63	68.101	12.183	64689758.342436	15	463.0306	1.09065e-04	5.97523e-04
2024/05/27	01:35:41	ok	ok	462.8560	69.062	0.06322	20.60	68.106	12.165	65355421.860228	15	462.9947	1.09441e-04	5.92656e-04
2024/05/27	01:40:41	ok	ok	462.8480	69.065	0.06322	20.62	68.118	12.176	63647288.561101	15	462.9780	1.09645e-04	5.90058e-04
2024/05/27	01:45:41	ok	ok	462.8160	69.055	0.06322	20.59	68.170	12.165	66350676.641690	15	462.9336	1.10816e-04	5.95949e-04
2024/05/27	01:50:41	ok	ok	462.8040	69.048	0.06322	20.56	68.136	12.138	65034419.296239	13	462.9771	1.07865e-04	6.22744e-04
2024/05/27	01:55:41	--	ok	462.7660	69.034	0.06322	20.53	68.159	12.122	65149800.554803	15	462.8568	1.11905e-04	6.22651e-04
2024/05/27	01:55:47	ok	ok	463.0160	69.106	0.063232	20.50	68.142	12.100	69552156.801403	15	463.1763	1.09040e-04	6.07996e-04
2024/05/27	02:00:47	ok	ok	462.9800	69.095	0.063232	20.52	68.165	12.113	63786093.590469	13	463.1527	1.07824e-04	6.23380e-04
2024/05/27	02:05:47	ok	ok	462.9500	69.092	0.063232	20.47	68.099	12.071	66449072.460431	13	463.1136	1.09190e-04	6.41817e-04
2024/05/27	02:10:47	ok	ok	462.9220	69.083	0.063232	20.46	68.077	12.058	65828401.674867	13	463.0916	1.08377e-04	6.31835e-04
2024/05/27	02:15:47	ok	ok	462.9040	69.076	0.063232	20.46	68.086	12.060	65200777.096159	13	463.0871	1.07647e-04	6.29854e-04
2024/05/27	02:20:47	ok	ok	462.8820	69.074	0.063232	20.44	68.113	12.053	66478973.544742	15	463.0135	1.10037e-04	5.95620e-04
2024/05/27	02:25:47	ok	ok	462.8560	69.065	0.063232	20.39	68.110	12.013	64629319.640420	13	463.0430	1.07929e-04	6.24255e-04
2024/05/27	02:30:47	ok	ok	462.8400	69.059	0.063232	20.39	68.119	12.015	65599257.239026	13	463.0106	1.08485e-04	6.26719e-04
2024/05/27	02:35:47	ok	ok	462.8260	69.059	0.063232	20.39	68.110	12.013	64927398.682319	15	462.9429	1.10468e-04	5.97434e-04
2024/05/27	02:40:47	ok	ok	462.8100	69.048	0.063232	20.39	68.072	12.007	63711789.698355	15	462.9178	1.11078e-04	6.01309e-04
2024/05/27	02:45:47	--	ok	462.7820	69.044	0.063232	20.36	68.046	11.983	66465609.031546	15	462.9194	1.10058e-04	5.98289e-04
2024/05/27	02:45:54	ok	ok	463.0500	69.112	0.063243	20.40	68.017	12.008	68686556.025264	13	463.2031	1.08964e-04	6.38414e-04
2024/05/27	02:50:53	ok	ok	462.9860	69.099	0.063243	20.35	68.032	11.970	64252344.085115	14	463.1352	1.09359e-04	6.20937e-04
2024/05/27	02:55:53	ok	ok	462.9620	69.098	0.063243	20.37	68.009	11.986	66205520.192157	13	463.1429	1.08026e-04	6.20955e-04
2024/05/27	03:00:53	ok	ok	462.9340	69.086	0.063243	20.32	68.008	11.947	65476467.159114	13	463.1190	1.08148e-04	6.44898e-04
2024/05/27	03:05:53	ok	ok	462.9160	69.089	0.063243	20.32	68.049	11.954	65098900.579700	13	463.0976	1.08453e-04	6.25731e-04
2024/05/27	03:10:53	ok	ok	462.8960	69.079	0.063243	20.32	67.980	11.942	66241456.878423	13	463.0731	1.08352e-04	6.16029e-04
2024/05/27	03:15:53	ok	ok	462.8760	69.069	0.063243	20.29	67.994	11.924	65147769.692260	13	463.0567	1.08350e-04	6.29867e-04
2024/05/27	03:20:53	ok	ok	462.8540	69.066	0.063243	20.28	68.000	11.916	66280370.404387	13	463.0431	1.08061e-04	6.09507e-04
2024/05/27	03:25:53	ok	ok	462.8320	69.059	0.063243	20.25	67.996	11.895	67024142.149895	13	463.0107	1.08474e-04	6.24096e-04
2024/05/27	03:30:53	ok	ok	462.8140	69.054	0.063243	20.23	67.955	11.878	68075417.079058	15	462.9620	1.09715e-04	5.93251e-04
2024/05/27	03:35:53	--	ok	462.7980	69.050	0.063243	20.25	67.987	11.893	65201632.248043	13	462.9803	1.08682e-04	6.31535e-04
2024/05/27	03:35:59	ok	ok	463.0440	69.117	0.063253	20.25	67.967	11.890	69434646.209477	13	463.1861	1.09964e-04	6.30825e-04
2024/05/27	03:40:59	ok	ok	462.9820	69.101	0.063253	20.21	67.950	11.859	67646210.554028	13	463.1597	1.08877e-04	6.47949e-04
2024/05/27	03:45:59	ok	ok	462.9640	69.099	0.063253	20.21	67.950	11.859	66547832.962333	15	463.0965	1.10637e-04	5.99363e-04
2024/05/27	03:50:59	ok	ok	462.9420	69.093	0.063253	20.19	67.948	11.848	65996028.431558	13	463.1219	1.08711e-04	6.24960e-04
2024/05/27	03:55:59	ok	ok	462.9320	69.090	0.063253	20.19	67.958	11.849	65523931.386464	13	463.1046	1.08785e-04	6.18604e-04
2024/05/27	04:00:59	ok	ok	462.9120	69.083	0.063253	20.16	67.922	11.825	65730925.296945	13	463.0861	1.08760e-04	6.21470e-04
2024/05/27	04:05:59	ok	ok	462.8900	69.071	0.063253	20.13	67.909	11.802	66097519.325829	13	463.0549	1.08727e-04	6.28969e-04
2024/05/27	04:10:59	ok	ok	462.8660	69.076	0.063253	20.13	67.918	11.803	64888584.112548	13	463.0503	1.08274e-04	6.16782e-04
2024/05/27	04:15:59	ok	ok	462.8480	69.067	0.063253	20.13	67.909	11.802	64279131.053555	13	463.0190	1.08632e-04	6.37527e-04
2024/05/27	04:20:59	ok	ok	462.8280	69.056	0.063253	20.09	67.912	11.773	68204030.685226	13	463.0119	1.08840e-04	6.22835e-04
2024/05/27	04:25:59	ok	ok	462.8100	69.055	0.063253	20.08	67.909	11.763	65777974.404051	15	462.9365	1.10744e-04	5.86497e-04
2024/05/27	04:30:59	ok	ok	462.8040	69.062	0.063253	20.07	67.839	11.742	64708808.042238	13	462.9723	1.08441e-04	6.17525e-04
2024/05/27	04:35:59	--	ok	462.7700	69.048	0.063253	20.07	67.849	11.744	64394235.079587	15	462.9609	1.08462e-04	6.09243e-04
2024/05/27	04:36:06	ok	ok	463.0420	69.113	0.063264	20.07	67.839	11.742	71095359.288238	13	463.2125	1.09291e-04	6.40321e-04
2024/05/27	04:41:05	ok	ok	462.9840	69.106	0.063264	20.05	67.817	11.727	65191374.344502	13	463.1692	1.08716e-04	6.34085e-04
2024/05/27	04:46:05	ok	ok	462.9640	69.100	0.063264	20.04	67.863	11.726	66376391.977607	15	463.0707	1.12011e-04	5.96838e-04
2024/05/27	04:51:05	ok	ok	462.9500	69.094	0.063264	20.02	67.822	11.710	65928825.513838	13	463.1162	1.09328e-04	6.23073e-04
2024/05/27	04:56:05	ok	ok	462.9280	69.089	0.063264	20.02	67.793	11.705	65345835.176851	13	463.1079	1.08750e-04	6.38564e-04
2024/05/27	05:01:05	ok	ok	462.9180	69.085	0.063264	20.02	67.784	11.703	65861251.790264	13	463.0867	1.08988e-04	6.23818e-04
2024/05/27	05:06:05	ok	ok	462.9000	69.081	0.063264	20.01	67.771	11.692	65881295.663889	13	463.0704	1.09064e-04	6.16819e-04
2024/05/27	05:11:05	ok	ok	462.8820	69.078	0.063264	19.98	67.825	11.681	65925828.073606	13	463.0485	1.08924e-04	6.17331e-04
2024/05/27	05:16:05	ok	ok	462.8580	69.071	0.063264	19.98	67.767	11.671	65714967.294947	13	463.0353	1.08847e-04	6.24885e-04
2024/05/27	05:21:05	ok	ok	462.8500	69.064	0.063264	19.96	67.735	11.655	68354519.611956	13	463.0258	1.09430e-04	6.21867e-04
2024/05/27	05:26:05	ok	ok	462.8300	69.063	0.063264	19.96	67.735	11.655	65085953.627437	13	462.9953	1.09070e-04	6.26768e-04
2024/05/27	05:31:05	ok	ok	462.8140	69.057	0.063264	19.93	67.767	11.640	66870138.683648	15	462.9436	1.10972e-04	5.88696e-04
2024/05/27	05:36:05	--	ok	462.7980	69.051	0.063264	19.92	67.729	11.625	66703276.891040	13	462.9743	1.08933e-04	6.22048e-04
2024/05/27	05:36:12	ok	ok	463.0400	69.114	0.063274	19.92	67.720	11.623	71102478.366463	13	463.1828	1.10055e-04	6.24078e-04
2024/05/27	05:41:11	ok	ok	462.9900	69.107	0.063274	19.89	67.724	11.604	64656737.490170	13	463.1653	1.08853e-04	6.28491e-04
2024/05/27	05:46:11	ok	ok	462.9680	69.096	0.063274	19.89	67.715	11.602	65680722.876842	13	463.1394	1.08860e-04	6.17670e-04
2024/05/27	05:51:11	ok	ok	462.9500	69.091	0.063274	19.86	67.689	11.580	65208200.321426	15	463.0844	1.10470e-04	5.90829e-04
2024/05/27	05:56:11	ok	ok	462.9360	69.087	0.063274	19.88	67.692	11.589	66967762.825015	14	463.0836	1.09932e-04	6.10579e-04
2024/05/27	06:01:11	ok	ok	462.9120	69.085	0.063274	19.85	67.687	11.569	67563558.155237	13	463.0928	1.08898e-04	6.22292e-04
2024/05/27	06:06:11	ok	ok	462.8940	69.078	0.063274	19.86	67.689	11.580	65893233.028778	13	463.0609	1.09028e-04	6.12618e-04
2024/05/27	06:11:11	ok	ok	462.8960	69.078	0.063274	19.86	67.669	11.576	65055673.797752	13	463.0591	1.09040e-04	6.04815e-04
2024/05/27	06:16:11	ok	ok	462.8840	69.069	0.063274	19.86	67.611	11.566	64361762.523398	13	463.0549	1.08911e-04	6.04828e-04
2024/05/27	06:21:11	ok	ok	462.8600	69.065	0.063274	19.85	67.628	11.558	64799896.999300	13	463.0305	1.09082e-04	6.10204e-04
2024/05/27	06:26:11	ok	ok	462.8480	69.063	0.063274	19.86	67.573	11.560	66299476.480730	13	463.0287	1.08723e-04	6.28251e-04
2024/05/27	06:31:11	ok	ok	462.8440	69.057	0.063274	19.84	67.529	11.532	67806133.881756	13	463.0055	1.09747e-04	6.15402e-04
2024/05/27	06:36:11	ok	ok	462.8340	69.053	0.063274	19.86	67.555	11.557	69422038.772386	15	462.9562	1.11583e-04	5.85646e-04
2024/05/27	06:41:11	ok	ok	462.8260	69.057	0.063274	19.84	67.510	11.529	66491555.988467	15	462.9676	1.10034e-04	5.77254e-04
2024/05/27	06:46:11	ok	ok	462.8140	69.051	0.063274	19.84	67.529	11.532	65861311.058369	13	462.9895	1.08735e-04	6.28361e-04
2024/05/27	06:51:11	ok	ok	462.8020	69.046	0.063274	19.89	67.491	11.564	67635099.581296	13	462.9732	1.09510e-04	6.20223e-04
2024/05/27	06:56:11	--	ok	462.7880	69.044	0.063274	19.85	67.454	11.529	66318818.982703	13	462.9704	1.08698e-04	6.16715e-04
2024/05/27	06:56:18	ok	ok	463.0340	69.108	0.063285	19.86	67.477	11.543	70751360.976469	13	463.1866	1.09654e-04	6.07180e-04
2024/05/27	07:01:17	ok	ok	462.9840	69.099	0.063285	19.85	67.472	11.532	67943093.971519	13	463.1714	1.08477e-04	6.36520e-04
2024/05/27	07:06:17	ok	ok	462.9780	69.096	0.063285	19.86	67.456	11.540	67068061.193202	15	463.1025	1.11136e-04	5.76143e-04
2024/05/27	07:11:17	ok	ok	462.9520	69.087	0.063285	19.85	67.483	11.534	67407123.369116	15	463.1118	1.09534e-04	5.81845e-04
2024/05/27	07:16:17	ok	ok	462.9460	69.088	0.063285	19.86	67.437	11.537	65959347.166521	13	463.1206	1.09044e-04	6.18792e-04
2024/05/27	07:21:17	ok	ok	462.9260	69.089	0.063285	19.88	67.440	11.546	67763491.257806	15	463.0706	1.10812e-04	5.87878e-04
2024/05/27	07:26:17	ok	ok	462.9320	69.084	0.063285	19.91	67.376	11.555	65354004.783768	13	463.1197	1.08106e-04	6.17784e-04
2024/05/27	07:31:17	ok	ok	462.9220	69.079	0.063285	19.91	67.445	11.567	66775725.562737	13	463.1041	1.08428e-04	6.14932e-04
2024/05/27	07:36:17	ok	ok	462.9260	69.076	0.063285	19.93	67.391	11.576	65179618.812275	14	463.0673	1.10340e-04	5.94837e-04
2024/05/27	07:41:17	ok	ok	462.9040	69.071	0.063285	19.95	67.422	11.590	66089338.305724	13	463.0741	1.09102e-04	6.18053e-04
2024/05/27	07:46:17	ok	ok	462.8980	69.068	0.063285	19.95	67.314	11.571	66903090.184768	13	463.0760	1.08710e-04	6.20274e-04
2024/05/27	07:51:17	ok	ok	462.8920	69.070	0.063285	19.96	67.340	11.587	66790133.681313	13	463.0660	1.09128e-04	6.11284e-04
2024/05/27	07:56:17	ok	ok	462.8920	69.073	0.063285	19.99	67.263	11.593	68286786.042058	15	463.0268	1.11136e-04	5.84456e-04
2024/05/27	08:01:17	ok	ok	462.8880	69.067	0.063285	20.02	67.308	11.621	64646363.382568	13	463.0546	1.08917e-04	6.26258e-04
2024/05/27	08:06:17	ok	ok	462.8860	69.064	0.063285	20.02	67.268	11.614	66051279.720881	15	463.0173	1.10062e-04	5.80694e-04
2024/05/27	08:11:17	ok	ok	462.8740	69.067	0.063285	20.07	67.286	11.646	65796813.134612	15	463.0103	1.10731e-04	5.88215e-04
2024/05/27	08:16:17	ok	ok	462.8840	69.060	0.063285	20.11	67.207	11.662	66332898.821985	13	463.0566	1.08896e-04	6.06936e-04
2024/05/27	08:21:17	ok	ok	462.8840	69.061	0.063285	20.12	67.227	11.674	65269083.469490	13	463.0574	1.08474e-04	6.29711e-04
2024/05/27	08:26:17	ok	ok	462.8800	69.062	0.063285	20.15	67.213	11.690	65881739.519554	13	463.0573	1.08498e-04	6.07063e-04
2024/05/27	08:31:17	ok	ok	462.8720	69.057	0.063285	20.19	67.202	11.717	65801974.062083	15	463.0075	1.10071e-04	5.80709e-04
2024/05/27	08:36:17	ok	ok	462.8660	69.061	0.063285	20.19	67.211	11.719	66953587.403365	13	463.0526	1.08211e-04	6.20119e-04
2024/05/27	08:41:17	ok	ok	462.8740	69.057	0.063285	20.22	67.138	11.726	65929733.725339	13	463.0520	1.08324e-04	6.23720e-04
2024/05/27	08:46:17	ok	ok	462.8780	69.059	0.063285	20.28	67.156	11.768	64728466.813254	15	462.9799	1.11763e-04	6.00049e-04
2024/05/27	08:51:17	ok	ok	462.8640	69.057	0.063285	20.32	67.124	11.792	66486463.990045	13	463.0495	1.08289e-04	6.19005e-04
2024/05/27	08:56:17	ok	ok	462.8620	69.060	0.063285	20.32	67.144	11.795	65843506.069032	15	463.0059	1.09712e-04	5.85601e-04
2024/05/27	09:01:17	ok	ok	462.8580	69.052	0.063285	20.33	67.120	11.800	65650297.594292	13	463.0490	1.08318e-04	6.17422e-04
2024/05/27	09:06:17	ok	ok	462.8500	69.056	0.063285	20.36	67.184	11.832	67161972.068455	13	463.0356	1.08064e-04	6.21446e-04
2024/05/27	09:11:17	ok	ok	462.8580	69.049	0.063285	20.39	67.120	11.839	67212342.942607	13	463.0399	1.07895e-04	6.17926e-04
2024/05/27	09:16:17	ok	ok	462.8500	69.052	0.063285	20.46	67.153	11.895	66917372.671170	15	462.9746	1.10738e-04	6.06748e-04
2024/05/27	09:21:17	ok	ok	462.8440	69.043	0.063285	20.44	67.079	11.870	67629248.919982	15	463.0445	1.07282e-04	6.09234e-04
2024/05/27	09:26:17	ok	ok	462.8620	69.051	0.063285	20.52	67.115	11.927	66093689.952699	13	463.0373	1.08227e-04	6.16149e-04
2024/05/27	09:31:17	ok	ok	462.8500	69.048	0.063285	20.53	67.076	11.929	65230668.072809	15	462.9831	1.09884e-04	5.92734e-04
2024/05/27	09:36:17	ok	ok	462.8560	69.050	0.063285	20.60	67.019	11.971	64779463.302412	13	463.0400	1.07711e-04	6.18140e-04
2024/05/27	09:41:17	ok	ok	462.8580	69.050	0.063285	20.64	67.048	12.004	66454190.521655	15	462.9885	1.10163e-04	5.87373e-04
2024/05/27	09:46:17	ok	ok	462.8580	69.054	0.063285	20.70	66.998	12.036	65983047.799979	15	463.0440	1.07860e-04	6.03765e-04
2024/05/27	09:51:17	ok	ok	462.8600	69.051	0.063285	20.76	66.989	12.074	67625656.895647	15	462.9912	1.10548e-04	5.92811e-04
2024/05/27	09:56:17	ok	ok	462.8720	69.054	0.063285	20.82	66.992	12.114	68456669.377085	15	463.0638	1.07761e-04	6.10295e-04
2024/05/27	10:01:17	ok	ok	462.8640	69.053	0.063285	20.84	66.975	12.129	66994654.321455	13	463.0483	1.07589e-04	6.29181e-04
2024/05/27	10:06:17	ok	ok	462.8760	69.053	0.063285	20.90	66.928	12.162	67150519.756822	13	463.0554	1.07782e-04	6.26251e-04
2024/05/27	10:11:17	ok	ok	462.8880	69.057	0.063285	20.96	66.918	12.200	65656078.964145	15	462.9970	1.10815e-04	6.09615e-04
2024/05/27	10:16:17	ok	ok	462.8960	69.059	0.063285	21.06	66.886	12.264	66979585.583128	15	462.9997	1.10965e-04	6.00063e-04
2024/05/27	10:21:17	ok	ok	462.8940	69.058	0.063285	21.13	66.920	12.322	67688073.521852	13	463.0778	1.07872e-04	6.22157e-04
2024/05/27	10:26:17	ok	ok	462.8980	69.060	0.063285	21.17	66.920	12.352	66173801.093552	13	463.0650	1.08337e-04	6.03342e-04
2024/05/27	10:31:17	ok	ok	462.9140	69.057	0.063285	21.20	66.906	12.371	66533410.029527	13	463.0722	1.08284e-04	6.15456e-04
2024/05/27	10:36:17	ok	ok	462.9140	69.062	0.063285	21.28	66.841	12.418	67153717.206646	15	463.0428	1.09824e-04	5.74020e-04
2024/05/27	10:41:17	ok	ok	462.9140	69.061	0.063285	21.33	66.868	12.454	65793794.858498	13	463.0899	1.07914e-04	6.07269e-04
2024/05/27	10:46:17	ok	ok	462.9220	69.060	0.063285	21.40	66.902	12.512	65845659.357717	15	463.0401	1.09897e-04	5.90293e-04
2024/05/27	10:51:17	ok	ok	462.9260	69.057	0.063285	21.45	66.934	12.559	66243573.114207	15	463.1198	1.06931e-04	6.13691e-04
2024/05/27	10:56:17	ok	ok	462.9180	69.063	0.063285	21.52	66.918	12.607	67846592.010633	13	463.1006	1.07255e-04	6.10617e-04
2024/05/27	11:01:17	ok	ok	462.9200	69.060	0.063285	21.54	66.870	12.609	67544221.669311	13	463.0914	1.07343e-04	6.25188e-04
2024/05/27	11:06:17	ok	ok	462.9160	69.060	0.063285	21.58	66.900	12.646	67933494.835923	14	462.9998	1.13993e-04	5.85843e-04
2024/05/27	11:11:17	ok	ok	462.8960	69.055	0.063285	21.61	66.905	12.668	66412893.714545	15	463.0251	1.09956e-04	5.81937e-04
2024/05/27	11:16:17	ok	ok	462.9020	69.055	0.063285	21.65	67.016	12.721	65930686.752108	14	462.9927	1.13557e-04	5.86670e-04
2024/05/27	11:21:17	ok	ok	462.9040	69.057	0.063285	21.71	66.957	12.751	67147374.365546	14	463.0390	1.08642e-04	5.91046e-04
2024/05/27	11:26:17	ok	ok	462.8920	69.056	0.063285	21.75	66.943	12.780	67084468.538788	14	462.9919	1.13970e-04	5.90571e-04
2024/05/27	11:31:17	ok	ok	462.8940	69.052	0.063285	21.78	66.979	12.806	66495351.358696	15	463.0209	1.09200e-04	5.77950e-04
2024/05/27	11:36:17	ok	ok	462.9000	69.055	0.063285	21.84	66.950	12.844	66058239.694442	12	463.0248	1.11450e-04	6.23092e-04
2024/05/27	11:41:17	ok	ok	462.8960	69.057	0.063285	21.91	66.905	12.887	66134026.878993	13	463.0620	1.07747e-04	6.13729e-04
2024/05/27	11:46:17	ok	ok	462.9020	69.055	0.063285	21.98	66.886	12.935	66182500.501794	15	463.0238	1.09309e-04	5.85864e-04
2024/05/27	11:51:17	ok	ok	462.9060	69.057	0.063285	22.05	66.879	12.987	67297373.844186	14	462.9779	1.13975e-04	5.88031e-04
2024/05/27	11:56:17	ok	ok	462.8960	69.048	0.063285	22.11	66.911	13.037	64536792.780831	13	463.0630	1.07133e-04	6.10688e-04
2024/05/27	12:01:17	ok	ok	462.8940	69.052	0.063285	22.16	66.934	13.084	66959317.663278	15	463.0148	1.09019e-04	5.83982e-04
2024/05/27	12:06:17	ok	ok	462.8960	69.046	0.063285	22.21	66.964	13.122	65514756.010539	14	463.0244	1.08538e-04	6.07572e-04
2024/05/27	12:11:17	ok	ok	462.8880	69.048	0.063285	22.26	66.993	13.170	66651275.122223	15	463.0123	1.08887e-04	5.84970e-04
2024/05/27	12:16:17	--	ok	462.6080	68.978	0.063285	21.50	68.463	12.878	65366245.274116	15	462.7687	1.07843e-04	5.94617e-04
2024/05/27	12:16:24	ok	ok	463.0680	69.100	0.063305	21.52	68.470	12.899	72208932.962584	14	463.1530	1.13741e-04	5.95306e-04
2024/05/27	12:21:23	ok	ok	462.8640	69.059	0.063305	21.11	68.783	12.655	68170411.648298	14	462.9526	1.14325e-04	5.93385e-04
2024/05/27	12:26:23	--	ok	462.7520	69.036	0.063305	20.84	68.923	12.482	65871054.610083	15	462.8619	1.10266e-04	5.93898e-04
2024/05/27	12:26:30	ok	ok	463.0400	69.113	0.063318	20.86	68.916	12.492	69846060.367708	13	463.2033	1.07893e-04	6.26612e-04
2024/05/27	12:31:29	ok	ok	462.9180	69.090	0.063318	20.67	68.994	12.373	65249426.041431	13	463.0917	1.08410e-04	6.15136e-04
2024/05/27	12:36:29	ok	ok	462.8320	69.074	0.063318	20.52	69.030	12.267	64532128.201509	13	463.0122	1.08140e-04	6.21838e-04
2024/05/27	12:41:29	--	ok	462.7580	69.055	0.063318	20.40	69.085	12.197	63674742.747791	13	462.9223	1.08892e-04	6.14815e-04
2024/05/27	12:41:36	ok	ok	463.0400	69.130	0.06333	20.37	69.067	12.173	70944425.982294	13	463.2117	1.08565e-04	6.14115e-04
2024/05/27	12:46:35	ok	ok	462.9400	69.106	0.06333	20.25	69.120	12.091	64787276.657024	13	463.1160	1.08361e-04	6.20771e-04
2024/05/27	12:51:35	ok	ok	462.8740	69.090	0.06333	20.15	69.125	12.023	62090351.920617	13	463.0474	1.08474e-04	6.17976e-04
2024/05/27	12:56:35	ok	ok	462.8200	69.077	0.06333	20.07	69.157	11.970	63615052.637695	13	462.9979	1.08788e-04	6.07373e-04
2024/05/27	13:01:35	--	ok	462.7620	69.062	0.06333	19.99	69.184	11.925	64500650.007024	13	462.9320	1.08586e-04	6.19147e-04
2024/05/27	13:01:42	ok	ok	463.0400	69.133	0.063342	19.96	69.149	11.898	67800282.940372	13	463.1775	1.09803e-04	6.24407e-04
2024/05/27	13:06:41	ok	ok	462.9480	69.113	0.063342	19.91	69.191	11.866	62351029.726194	13	463.1246	1.08780e-04	6.10160e-04
2024/05/27	13:11:41	ok	ok	462.9060	69.098	0.063342	19.81	69.172	11.795	61689769.987772	13	463.0585	1.09919e-04	6.17872e-04
2024/05/27	13:16:41	ok	ok	462.8660	69.086	0.063342	19.77	69.166	11.764	62738370.936478	15	463.0432	1.08691e-04	6.01988e-04
2024/05/27	13:21:41	ok	ok	462.8260	69.079	0.063342	19.75	69.134	11.748	61576770.800185	15	463.0193	1.08220e-04	6.08841e-04
2024/05/27	13:26:41	ok	ok	462.8040	69.068	0.063342	19.75	69.134	11.748	62099303.563929	13	462.9549	1.09818e-04	6.09558e-04
2024/05/27	13:31:41	--	ok	462.7740	69.061	0.063342	19.74	69.140	11.739	65262894.448670	13	462.9370	1.09752e-04	6.10305e-04
2024/05/27	13:31:48	ok	ok	463.0340	69.129	0.063353	19.72	69.108	11.725	66856617.719893	13	463.1991	1.09711e-04	6.15082e-04
2024/05/27	13:36:47	ok	ok	462.9840	69.124	0.063353	19.74	69.093	11.731	64100857.403852	13	463.1552	1.09250e-04	6.06158e-04
2024/05/27	13:41:47	ok	ok	462.9600	69.114	0.063353	19.72	69.079	11.720	63365715.558809	13	463.1392	1.08788e-04	6.13994e-04
2024/05/27	13:46:47	ok	ok	462.9380	69.109	0.063353	19.74	69.062	11.726	62654121.261120	13	463.1132	1.09228e-04	6.06687e-04
2024/05/27	13:51:47	ok	ok	462.9300	69.104	0.063353	19.74	69.053	11.725	63799457.940707	13	463.1030	1.08973e-04	6.15274e-04
2024/05/27	13:56:47	ok	ok	462.9080	69.099	0.063353	19.75	69.047	11.733	63250840.987990	14	463.0686	1.11589e-04	6.10852e-04
2024/05/27	14:01:47	ok	ok	462.8980	69.094	0.063353	19.79	69.024	11.758	63128920.698029	13	463.0544	1.09611e-04	6.06362e-04
2024/05/27	14:06:47	ok	ok	462.8820	69.088	0.063353	19.79	69.042	11.761	63391856.143154	13	463.0461	1.09264e-04	6.19684e-04
2024/05/27	14:11:47	ok	ok	462.8620	69.083	0.063353	19.79	69.062	11.765	64301385.908832	13	463.0274	1.09126e-04	6.09632e-04
2024/05/27	14:16:47	ok	ok	462.8440	69.074	0.063353	19.79	69.084	11.768	61709798.079310	13	463.0112	1.09194e-04	6.03937e-04
2024/05/27	14:21:47	ok	ok	462.8300	69.071	0.063353	19.81	69.085	11.780	63090668.609641	14	462.9626	1.10776e-04	5.96889e-04
2024/05/27	14:26:47	ok	ok	462.8080	69.064	0.063353	19.79	69.071	11.766	63487656.091857	13	462.9780	1.09197e-04	6.08701e-04
2024/05/27	14:31:47	--	ok	462.7980	69.062	0.063353	19.81	69.094	11.781	62084661.975997	13	462.9659	1.08808e-04	6.09985e-04
2024/05/27	14:31:53	ok	ok	463.0320	69.119	0.063364	19.79	69.102	11.772	67570543.421301	13	463.1725	1.09544e-04	6.22739e-04
2024/05/27	14:36:53	ok	ok	462.9900	69.116	0.063364	19.84	69.108	11.802	61767152.865804	13	463.1450	1.09361e-04	6.21151e-04
2024/05/27	14:41:53	ok	ok	462.9680	69.109	0.063364	19.84	69.049	11.792	62803300.158343	13	463.1370	1.08822e-04	6.10379e-04
2024/05/27	14:46:53	ok	ok	462.9720	69.106	0.063364	19.86	69.076	11.817	62005424.921898	13	463.1237	1.08910e-04	6.08985e-04
2024/05/27	14:51:53	ok	ok	462.9540	69.103	0.063364	19.86	69.104	11.822	60100542.169689	15	463.0736	1.10525e-04	5.81736e-04
2024/05/27	14:56:53	ok	ok	462.9320	69.098	0.063364	19.89	69.099	11.839	62071882.181616	13	463.1004	1.09036e-04	6.10681e-04
2024/05/27	15:01:53	ok	ok	462.9220	69.097	0.063364	19.91	69.131	11.856	60770450.102352	13	463.0838	1.08721e-04	6.19586e-04
2024/05/27	15:06:53	ok	ok	462.9060	69.092	0.063364	19.93	69.145	11.877	61316740.049484	15	463.0564	1.09467e-04	5.82290e-04
2024/05/27	15:11:53	ok	ok	462.9000	69.086	0.063364	19.93	69.136	11.875	60355750.598219	13	463.0515	1.09228e-04	5.99231e-04
2024/05/27	15:16:53	ok	ok	462.8840	69.081	0.063364	19.89	69.157	11.849	61387101.022425	14	463.0158	1.10177e-04	5.94615e-04
2024/05/27	15:21:53	ok	ok	462.8680	69.080	0.063364	19.92	69.194	11.876	62593760.904448	13	463.0248	1.09050e-04	6.13084e-04
2024/05/27	15:26:53	ok	ok	462.8620	69.073	0.063364	19.95	69.198	11.895	62306834.667205	13	463.0035	1.08902e-04	6.16519e-04
2024/05/27	15:31:53	ok	ok	462.8320	69.067	0.063364	19.93	69.203	11.887	61040533.910161	14	462.9667	1.10099e-04	5.91216e-04
2024/05/27	15:36:53	ok	ok	462.8220	69.062	0.063364	19.93	69.223	11.890	60827653.470169	13	462.9653	1.09380e-04	6.07999e-04
2024/05/27	15:41:53	ok	ok	462.8000	69.062	0.063364	19.95	69.216	11.898	62954358.174836	13	462.9723	1.08338e-04	6.18889e-04
2024/05/27	15:46:53	ok	ok	462.8000	69.059	0.063364	19.96	69.218	11.910	61727127.220481	13	462.9606	1.08753e-04	6.08445e-04
2024/05/27	15:51:53	--	ok	462.7860	69.054	0.063364	19.99	69.223	11.931	60572553.514634	15	462.9175	1.09890e-04	5.85140e-04
2024/05/27	15:51:59	ok	ok	463.0180	69.117	0.063374	19.96	69.227	11.911	68802857.170445	13	463.1640	1.09847e-04	6.11207e-04
2024/05/27	15:56:59	ok	ok	462.9800	69.112	0.063374	20.01	69.216	11.941	61399514.055290	13	463.1374	1.09361e-04	6.16946e-04
2024/05/27	16:01:59	ok	ok	462.9720	69.111	0.063374	20.04	69.250	11.966	63566878.749972	13	463.1250	1.09399e-04	6.10922e-04
2024/05/27	16:06:59	ok	ok	462.9580	69.104	0.063374	20.07	69.282	11.992	61282509.071520	13	463.1185	1.08763e-04	5.99655e-04
2024/05/27	16:11:59	ok	ok	462.9500	69.099	0.063374	20.07	69.294	11.994	61829154.067606	15	463.0706	1.10432e-04	5.83142e-04
2024/05/27	16:16:59	ok	ok	462.9380	69.096	0.063374	20.08	69.239	11.994	59760145.872382	13	463.0934	1.08432e-04	6.19407e-04
2024/05/27	16:21:59	ok	ok	462.9180	69.091	0.063374	20.08	69.285	12.002	62472067.326764	15	463.0386	1.10400e-04	5.74212e-04
2024/05/27	16:26:59	ok	ok	462.8960	69.087	0.063374	20.09	69.337	12.020	60833569.761396	13	463.0511	1.08895e-04	6.02960e-04
2024/05/27	16:31:59	ok	ok	462.8840	69.080	0.063374	20.11	69.369	12.037	63008608.542048	14	463.0218	1.09359e-04	6.04429e-04
2024/05/27	16:36:59	ok	ok	462.8540	69.075	0.063374	20.09	69.355	12.023	61781000.491485	13	463.0218	1.08403e-04	6.07855e-04
2024/05/27	16:41:59	ok	ok	462.8420	69.069	0.063374	20.04	69.406	11.993	61170108.377919	15	463.0106	1.08436e-04	5.91277e-04
2024/05/27	16:46:59	ok	ok	462.8200	69.062	0.063374	20.07	69.450	12.021	62660597.742980	13	462.9695	1.09095e-04	6.03263e-04
2024/05/27	16:51:59	ok	ok	462.8020	69.060	0.063374	20.04	69.464	12.003	61686767.271780	13	462.9638	1.08295e-04	6.04992e-04
2024/05/27	16:56:59	--	ok	462.7720	69.053	0.063374	20.04	69.474	12.004	62009431.424519	14	462.8955	1.09977e-04	5.89700e-04
2024/05/27	16:57:05	ok	ok	463.0260	69.119	0.063385	20.02	69.509	12.001	67243804.110513	13	463.1657	1.09589e-04	6.12827e-04
2024/05/27	17:02:05	ok	ok	462.9680	69.109	0.063385	19.99	69.552	11.988	61643180.522336	13	463.1212	1.09532e-04	6.08568e-04
2024/05/27	17:07:05	ok	ok	462.9440	69.103	0.063385	19.96	69.569	11.970	62493450.929101	13	463.1090	1.08810e-04	6.18218e-04
2024/05/27	17:12:05	ok	ok	462.9200	69.098	0.063385	19.98	69.520	11.973	62314479.474368	13	463.0833	1.09043e-04	5.98248e-04
2024/05/27	17:17:05	ok	ok	462.9020	69.091	0.063385	19.95	69.593	11.963	61055407.013669	15	463.0341	1.09701e-04	5.73013e-04
2024/05/27	17:22:05	ok	ok	462.8740	69.082	0.063385	19.92	69.589	11.944	62457124.950638	15	463.0513	1.08177e-04	6.03536e-04
2024/05/27	17:27:05	ok	ok	462.8480	69.075	0.063385	19.89	69.612	11.927	61833391.599957	13	463.0009	1.09156e-04	6.10518e-04
2024/05/27	17:32:05	ok	ok	462.8160	69.069	0.063385	19.89	69.651	11.934	61027752.965099	14	462.9449	1.10972e-04	5.93379e-04
2024/05/27	17:37:05	--	ok	462.7940	69.061	0.063385	19.84	69.689	11.901	62510425.481674	13	462.9691	1.08260e-04	6.11804e-04
2024/05/27	17:37:12	ok	ok	463.0300	69.125	0.063395	19.84	69.689	11.901	68932859.299345	15	463.1999	1.08666e-04	6.19500e-04
2024/05/27	17:42:11	ok	ok	462.9740	69.115	0.063395	19.81	69.685	11.882	64458743.146800	14	463.1100	1.10200e-04	6.01328e-04
2024/05/27	17:47:11	ok	ok	462.9460	69.106	0.063395	19.79	69.712	11.876	63141834.238556	15	463.0705	1.10893e-04	5.80698e-04
2024/05/27	17:52:11	ok	ok	462.9160	69.099	0.063395	19.78	69.767	11.876	64096931.972330	13	463.0845	1.08841e-04	6.07266e-04
2024/05/27	17:57:11	ok	ok	462.8840	69.094	0.063395	19.74	69.740	11.841	63790411.536108	13	463.0517	1.09232e-04	6.06293e-04
2024/05/27	18:02:11	ok	ok	462.8600	69.084	0.063395	19.71	69.744	11.822	62611640.532589	15	462.9977	1.10306e-04	5.80011e-04
2024/05/27	18:07:11	ok	ok	462.8320	69.078	0.063395	19.68	69.818	11.816	63284262.382323	13	462.9975	1.09143e-04	6.21355e-04
2024/05/27	18:12:11	ok	ok	462.8120	69.072	0.063395	19.65	69.822	11.796	63390512.972775	13	462.9675	1.09444e-04	6.14025e-04
2024/05/27	18:17:11	--	ok	462.7800	69.062	0.063395	19.62	69.827	11.778	61292720.882730	15	462.9010	1.10768e-04	5.63902e-04
2024/05/27	18:17:18	ok	ok	463.0280	69.127	0.063407	19.62	69.836	11.780	70064941.259029	13	463.1705	1.10126e-04	6.21893e-04
2024/05/27	18:22:17	ok	ok	462.9740	69.115	0.063407	19.57	69.836	11.741	63912129.927656	12	463.1091	1.12896e-04	6.17508e-04
2024/05/27	18:27:17	ok	ok	462.9460	69.110	0.063407	19.55	69.853	11.733	62213577.311358	14	463.0795	1.10874e-04	5.89123e-04
2024/05/27	18:32:17	ok	ok	462.9180	69.101	0.063407	19.54	69.880	11.728	63915287.070501	13	463.0709	1.09899e-04	5.98731e-04
2024/05/27	18:37:17	ok	ok	462.8860	69.096	0.063407	19.48	69.899	11.693	61335465.051720	15	463.0299	1.10382e-04	5.75171e-04
2024/05/27	18:42:17	ok	ok	462.8620	69.087	0.063407	19.47	69.946	11.692	62569020.439440	13	463.0195	1.09497e-04	6.03386e-04
2024/05/27	18:47:17	ok	ok	462.8400	69.079	0.063407	19.41	69.953	11.653	62456928.372036	13	462.9915	1.09578e-04	6.14531e-04
2024/05/27	18:52:17	ok	ok	462.8020	69.074	0.063407	19.38	69.949	11.634	62347099.995637	13	462.9030	1.14469e-04	6.12729e-04
2024/05/27	18:57:17	--	ok	462.7740	69.064	0.063407	19.35	69.992	11.621	62834094.035509	13	462.9364	1.09669e-04	5.97699e-04
2024/05/27	18:57:24	ok	ok	463.0400	69.131	0.063418	19.34	69.960	11.606	67340695.219097	13	463.1874	1.09755e-04	6.11032e-04
2024/05/27	19:02:23	ok	ok	462.9780	69.119	0.063418	19.30	70.004	11.585	64077266.065960	13	463.1361	1.09955e-04	6.07450e-04
2024/05/27	19:07:23	ok	ok	462.9500	69.113	0.063418	19.24	70.022	11.548	63581190.726359	13	463.1095	1.09438e-04	6.02745e-04
2024/05/27	19:12:23	ok	ok	462.9100	69.106	0.063418	19.20	70.004	11.516	62224700.517982	13	463.0773	1.09713e-04	6.08731e-04
2024/05/27	19:17:23	ok	ok	462.8860	69.097	0.063418	19.15	70.056	11.495	60514593.819277	13	463.0490	1.09344e-04	6.12250e-04
2024/05/27	19:22:23	ok	ok	462.8560	69.087	0.063418	19.14	70.082	11.490	63490302.630000	14	462.9791	1.11581e-04	5.99335e-04
2024/05/27	19:27:23	ok	ok	462.8300	69.081	0.063418	19.11	70.086	11.471	61238740.369508	14	462.9484	1.11144e-04	5.95001e-04
2024/05/27	19:32:23	ok	ok	462.8000	69.070	0.063418	19.03	70.118	11.421	61341764.804981	13	462.9491	1.09831e-04	6.07492e-04
2024/05/27	19:37:23	--	ok	462.7680	69.062	0.063418	19.00	70.095	11.397	63029972.195501	13	462.9317	1.09447e-04	5.95281e-04
2024/05/27	19:37:30	ok	ok	463.0340	69.132	0.06343	18.97	70.091	11.379	65435721.959583	13	463.1863	1.09967e-04	6.21526e-04
2024/05/27	19:42:29	ok	ok	462.9720	69.123	0.06343	18.96	70.097	11.369	61670304.296436	13	463.1355	1.09732e-04	6.09333e-04
2024/05/27	19:47:29	ok	ok	462.9400	69.115	0.06343	18.90	70.137	11.338	61213159.742357	15	463.0621	1.11575e-04	5.69148e-04
2024/05/27	19:52:29	ok	ok	462.9020	69.105	0.06343	18.84	70.146	11.302	59987102.892492	13	463.0758	1.09704e-04	6.04447e-04
2024/05/27	19:57:29	ok	ok	462.8800	69.095	0.06343	18.76	70.150	11.246	61266178.639304	13	463.0383	1.10051e-04	6.08875e-04
2024/05/27	20:02:29	ok	ok	462.8460	69.090	0.06343	18.75	70.147	11.236	60132781.543252	13	463.0061	1.10016e-04	6.20248e-04
2024/05/27	20:07:29	ok	ok	462.8120	69.076	0.06343	18.66	70.141	11.179	60958535.273693	13	462.9707	1.10103e-04	6.11576e-04
2024/05/27	20:12:29	--	ok	462.7860	69.072	0.06343	18.63	70.146	11.162	63058999.862867	13	462.9483	1.10159e-04	6.18580e-04
2024/05/27	20:12:35	ok	ok	463.0440	69.135	0.063441	18.65	70.178	11.176	66427265.054441	12	463.1511	1.13935e-04	6.37450e-04
2024/05/27	20:17:35	ok	ok	462.9720	69.123	0.063441	18.59	70.178	11.137	60564541.039035	13	463.1420	1.09526e-04	6.14114e-04
2024/05/27	20:22:35	ok	ok	462.9400	69.114	0.063441	18.55	70.207	11.114	60421298.852595	14	463.1074	1.11822e-04	6.11160e-04
2024/05/27	20:27:35	ok	ok	462.9140	69.105	0.063441	18.48	70.216	11.069	61675608.427015	13	463.0810	1.09494e-04	6.15610e-04
2024/05/27	20:32:35	ok	ok	462.8840	69.099	0.063441	18.45	70.230	11.052	59011588.759048	13	463.0349	1.09987e-04	6.10627e-04
2024/05/27	20:37:35	ok	ok	462.8400	69.090	0.063441	18.39	70.228	11.016	59176463.230212	14	463.0074	1.12248e-04	6.01996e-04
2024/05/27	20:42:35	ok	ok	462.8180	69.080	0.063441	18.36	70.253	11.000	59735303.615237	14	462.9083	1.15820e-04	5.90626e-04
2024/05/27	20:47:35	--	ok	462.7940	69.074	0.063441	18.29	70.220	10.950	60090181.415818	14	462.9174	1.11874e-04	5.78423e-04
2024/05/27	20:47:42	ok	ok	463.0260	69.133	0.063451	18.28	70.201	10.938	64097678.773895	15	463.1823	1.10064e-04	5.89190e-04
2024/05/27	20:52:41	ok	ok	462.9600	69.124	0.063451	18.24	70.248	10.918	59647750.873563	12	463.0955	1.13692e-04	6.05196e-04
2024/05/27	20:57:41	ok	ok	462.9400	69.116	0.063451	18.21	70.234	10.897	59932481.046266	14	463.1055	1.12043e-04	6.26275e-04
2024/05/27	21:02:41	ok	ok	462.9120	69.106	0.063451	18.15	70.271	10.866	59540352.107826	15	463.0781	1.10285e-04	5.69045e-04
2024/05/27	21:07:41	ok	ok	462.8820	69.098	0.063451	18.09	70.243	10.826	59311180.062457	12	463.0043	1.14114e-04	6.15348e-04
2024/05/27	21:12:41	ok	ok	462.8460	69.090	0.063451	18.07	70.275	10.812	60248321.080701	12	462.9841	1.13933e-04	6.14303e-04
2024/05/27	21:17:41	ok	ok	462.8220	69.083	0.063451	18.01	70.246	10.772	59725794.449743	13	462.9821	1.10851e-04	5.96905e-04
2024/05/27	21:22:41	--	ok	462.7900	69.072	0.063451	17.97	70.278	10.749	58905393.037929	13	462.9553	1.10719e-04	5.95397e-04
2024/05/27	21:22:47	ok	ok	463.0180	69.134	0.06346	17.98	70.262	10.755	64089014.784305	12	463.1401	1.13884e-04	6.20822e-04
2024/05/27	21:27:47	ok	ok	462.9660	69.124	0.06346	17.92	70.269	10.721	59522964.262521	12	463.0993	1.14049e-04	6.20400e-04
2024/05/27	21:32:47	ok	ok	462.9340	69.114	0.06346	17.88	70.274	10.692	59451748.339372	11	462.8434	1.24096e-04	6.52673e-04
2024/05/27	21:37:47	ok	ok	462.9060	69.107	0.06346	17.82	70.243	10.652	58177457.539753	12	463.0279	1.14867e-04	5.92109e-04
2024/05/27	21:42:47	ok	ok	462.8820	69.099	0.06346	17.78	70.285	10.631	56883541.077449	12	463.0115	1.14042e-04	6.12036e-04
2024/05/27	21:47:47	ok	ok	463.1340	69.158	0.06346	18.59	68.692	10.901	59642241.653118	13	463.2348	1.15454e-04	5.89583e-04
2024/05/27	21:52:47	--	ok	463.2440	69.181	0.06346	18.97	68.380	11.101	62450522.165895	13	463.4074	1.09799e-04	6.12053e-04
2024/05/27	21:52:54	ok	ok	463.0300	69.122	0.063449	19.01	68.348	11.122	65063293.873265	13	463.1945	1.09233e-04	5.89395e-04
2024/05/27	21:57:53	ok	ok	463.1160	69.135	0.063449	19.29	68.260	11.287	61878493.521703	13	463.2702	1.09399e-04	5.98387e-04
2024/05/27	22:02:53	ok	ok	463.1740	69.139	0.063449	19.47	68.223	11.404	61661429.079558	13	463.3437	1.09079e-04	5.98137e-04
2024/05/27	22:07:53	--	ok	463.2320	69.149	0.063449	19.62	68.200	11.504	64086366.464151	13	463.3975	1.09059e-04	5.91262e-04
2024/05/27	22:07:59	ok	ok	462.9820	69.081	0.063437	19.64	68.193	11.512	67264588.878639	13	463.1216	1.09523e-04	6.01261e-04
2024/05/27	22:12:59	ok	ok	463.0280	69.097	0.063437	19.77	68.156	11.592	63479432.650926	15	463.1554	1.10148e-04	5.68545e-04
2024/05/27	22:17:59	ok	ok	463.0740	69.104	0.063437	19.86	68.174	11.663	62875211.481408	15	463.2132	1.09427e-04	5.56232e-04
2024/05/27	22:22:59	ok	ok	463.0840	69.109	0.063437	19.95	68.159	11.717	64259400.895692	15	463.2090	1.10504e-04	5.65018e-04
2024/05/27	22:27:59	ok	ok	463.1120	69.116	0.063437	20.04	68.154	11.776	64821736.583254	14	463.2397	1.09859e-04	5.72502e-04
2024/05/27	22:32:59	ok	ok	463.1300	69.116	0.063437	20.11	68.147	11.825	63444380.221650	13	463.2796	1.09868e-04	5.99936e-04
2024/05/27	22:37:59	ok	ok	463.1380	69.123	0.063437	20.18	68.101	11.865	64515403.659785	15	463.2690	1.09762e-04	5.73908e-04
2024/05/27	22:42:59	ok	ok	463.1460	69.120	0.063437	20.22	68.156	11.904	64051131.504750	13	463.3174	1.08448e-04	5.97358e-04
2024/05/27	22:47:59	ok	ok	463.1640	69.124	0.063437	20.25	68.182	11.927	63482361.868159	13	463.3127	1.08730e-04	6.00683e-04
2024/05/27	22:52:59	ok	ok	463.1600	69.130	0.063437	20.29	68.168	11.955	64004078.276592	13	463.3153	1.09035e-04	6.00775e-04
2024/05/27	22:57:59	ok	ok	463.1680	69.129	0.063437	20.32	68.164	11.974	66269841.164837	15	463.2716	1.11094e-04	5.74717e-04
2024/05/27	23:02:59	ok	ok	463.1600	69.128	0.063437	20.33	68.186	11.988	66912430.509084	13	463.3155	1.09386e-04	5.99020e-04
2024/05/27	23:07:59	ok	ok	463.1600	69.125	0.063437	20.35	68.188	11.997	63750530.035062	13	463.3267	1.07909e-04	6.07653e-04
2024/05/27	23:12:59	ok	ok	463.1540	69.125	0.063437	20.37	68.205	12.021	64388033.515043	13	463.3157	1.08362e-04	5.92975e-04
2024/05/27	23:17:59	ok	ok	463.1500	69.122	0.063437	20.40	68.200	12.041	64100096.428754	13	463.3173	1.08361e-04	6.00098e-04
2024/05/27	23:22:59	ok	ok	463.1460	69.127	0.063437	20.42	68.196	12.049	64231381.428036	13	463.2962	1.08563e-04	6.09446e-04
2024/05/27	23:27:59	ok	ok	463.1260	69.119	0.063437	20.40	68.220	12.044	67097507.118847	13	463.2963	1.07999e-04	6.06712e-04
2024/05/27	23:32:59	ok	ok	463.1240	69.116	0.063437	20.42	68.196	12.049	65138063.125903	13	463.2750	1.08992e-04	6.02431e-04
2024/05/27	23:37:59	ok	ok	463.1140	69.114	0.063437	20.42	68.174	12.045	63591009.502476	15	463.2718	1.08266e-04	5.91638e-04
2024/05/27	23:42:59	ok	ok	463.1020	69.111	0.063437	20.42	68.252	12.059	65001160.650125	13	463.2550	1.08691e-04	5.96296e-04
2024/05/27	23:47:59	ok	ok	463.0920	69.106	0.063437	20.40	68.220	12.044	66025494.405104	13	463.2560	1.08320e-04	6.07281e-04
2024/05/27	23:52:59	ok	ok	463.0860	69.104	0.063437	20.42	68.202	12.050	63782250.131042	13	463.2519	1.08204e-04	5.99254e-04
2024/05/27	23:57:59	ok	ok	463.0520	69.097	0.063437	20.40	68.220	12.044	64001998.765688	13	463.2097	1.08369e-04	6.01319e-04
2024/05/28	00:02:59	ok	ok	463.0440	69.100	0.063437	20.40	68.220	12.044	63636678.973710	15	463.1589	1.10487e-04	5.65947e-04
2024/05/28	00:07:59	ok	ok	463.0380	69.098	0.063437	20.40	68.229	12.046	64110750.137703	13	463.1940	1.08362e-04	6.03345e-04
2024/05/28	00:12:59	ok	ok	463.0040	69.088	0.063437	20.39	68.228	12.034	64691651.219854	15	463.1343	1.10477e-04	5.77720e-04
2024/05/28	00:17:59	ok	ok	462.9900	69.083	0.063437	20.37	68.214	12.022	64553767.818940	13	463.1727	1.07575e-04	6.13504e-04
2024/05/28	00:22:59	ok	ok	462.9720	69.080	0.063437	20.37	68.186	12.017	63602183.472422	15	463.0999	1.09984e-04	5.63318e-04
2024/05/28	00:27:59	ok	ok	462.9660	69.077	0.063437	20.35	68.188	11.997	66667279.433785	13	463.1273	1.08939e-04	6.11574e-04
2024/05/28	00:32:59	ok	ok	462.9400	69.072	0.063437	20.35	68.197	11.999	63534109.187872	13	463.1175	1.07963e-04	5.98950e-04
2024/05/28	00:37:59	ok	ok	462.9240	69.069	0.063437	20.32	68.251	11.990	62604774.830773	13	463.0951	1.08407e-04	6.06348e-04
2024/05/28	00:42:59	ok	ok	462.9180	69.062	0.063437	20.31	68.238	11.978	63881316.069636	13	463.0779	1.08156e-04	6.01279e-04
2024/05/28	00:47:59	ok	ok	462.8880	69.057	0.063437	20.31	68.229	11.976	65007915.168716	15	463.0726	1.07564e-04	5.90846e-04
2024/05/28	00:52:59	ok	ok	462.8780	69.058	0.063437	20.28	68.186	11.948	65047509.506448	14	463.0190	1.09578e-04	5.86293e-04
2024/05/28	00:57:59	ok	ok	462.8620	69.047	0.063437	20.25	68.200	11.930	62739344.879019	13	463.0403	1.07874e-04	5.98178e-04
2024/05/28	01:02:59	ok	ok	462.8380	69.045	0.063437	20.26	68.232	11.947	64134472.186132	15	463.0298	1.07823e-04	6.00620e-04
2024/05/28	01:07:59	ok	ok	462.8200	69.037	0.063437	20.25	68.170	11.925	64105424.847124	13	462.9893	1.08353e-04	6.09841e-04
2024/05/28	01:12:59	ok	ok	462.8000	69.032	0.063437	20.23	68.179	11.917	63562009.504915	13	462.9709	1.08752e-04	5.96998e-04
2024/05/28	01:17:59	--	ok	462.7840	69.026	0.063437	20.19	68.179	11.888	64025477.124481	13	462.9678	1.07915e-04	6.11242e-04
2024/05/28	01:18:06	ok	ok	463.0440	69.098	0.063447	20.25	68.182	11.927	68727938.729284	13	463.1966	1.09167e-04	5.97308e-04
2024/05/28	01:23:05	ok	ok	462.9800	69.085	0.063447	20.21	68.154	11.895	65262148.774848	13	463.1487	1.08616e-04	5.99914e-04
2024/05/28	01:28:05	ok	ok	462.9680	69.080	0.063447	20.16	68.156	11.865	64269100.653058	13	463.1355	1.08336e-04	6.12432e-04
2024/05/28	01:33:05	ok	ok	462.9420	69.072	0.063447	20.18	68.132	11.870	63648177.658433	15	463.1372	1.07720e-04	6.00267e-04
2024/05/28	01:38:05	ok	ok	462.9100	69.068	0.063447	20.15	68.145	11.852	65368120.195396	13	463.0906	1.08296e-04	5.98431e-04
2024/05/28	01:43:05	ok	ok	462.9020	69.063	0.063447	20.11	68.109	11.818	64287069.843816	15	463.0457	1.09612e-04	5.68543e-04
2024/05/28	01:48:05	ok	ok	462.8780	69.056	0.063447	20.09	68.115	11.808	65392428.799720	15	463.0393	1.09527e-04	5.73979e-04
2024/05/28	01:53:05	ok	ok	462.8620	69.052	0.063447	20.11	68.138	11.823	63864985.477305	13	463.0327	1.08396e-04	6.15276e-04
2024/05/28	01:58:05	ok	ok	462.8320	69.046	0.063447	20.08	68.083	11.793	63272229.115127	14	462.9801	1.09908e-04	5.94712e-04
2024/05/28	02:03:05	ok	ok	462.8140	69.040	0.063447	20.02	68.142	11.765	65776032.895973	13	462.9994	1.08453e-04	6.04025e-04
2024/05/28	02:08:05	ok	ok	462.8080	69.039	0.063447	20.04	68.087	11.765	64331983.181912	13	462.9955	1.08323e-04	6.07206e-04
2024/05/28	02:13:05	--	ok	462.7880	69.030	0.063447	19.99	68.087	11.735	64951569.670583	15	462.9808	1.07950e-04	5.99846e-04
2024/05/28	02:13:11	ok	ok	463.0560	69.102	0.063458	20.02	68.095	11.757	72567223.700693	13	463.2039	1.09977e-04	5.98824e-04
2024/05/28	02:18:11	ok	ok	462.9860	69.088	0.063458	19.96	68.142	11.725	65479174.671661	13	463.1655	1.08379e-04	5.99511e-04
2024/05/28	02:23:11	ok	ok	462.9660	69.080	0.063458	19.93	68.060	11.690	64908640.326086	13	463.1490	1.08767e-04	5.94811e-04
2024/05/28	02:28:11	ok	ok	462.9440	69.078	0.063458	19.95	68.051	11.698	65921349.777704	13	463.1200	1.08990e-04	6.03469e-04
2024/05/28	02:33:11	ok	ok	462.9220	69.071	0.063458	19.93	68.049	11.689	67127356.419792	13	463.1058	1.08515e-04	5.94382e-04
2024/05/28	02:38:11	ok	ok	462.9140	69.064	0.063458	19.91	68.035	11.668	65270675.132586	13	463.1004	1.08439e-04	6.07786e-04
2024/05/28	02:43:11	ok	ok	462.9060	69.060	0.063458	19.89	68.003	11.652	65497775.686687	13	463.0721	1.08395e-04	5.92251e-04
2024/05/28	02:48:11	ok	ok	462.8760	69.055	0.063458	19.88	68.040	11.649	63141516.215768	13	463.0528	1.09098e-04	5.99107e-04
2024/05/28	02:53:11	ok	ok	462.8620	69.053	0.063458	19.82	68.042	11.611	64682189.591743	13	463.0477	1.08310e-04	5.94097e-04
2024/05/28	02:58:11	ok	ok	462.8320	69.047	0.063458	19.84	67.994	11.612	63539362.226518	13	463.0050	1.09502e-04	6.00365e-04
2024/05/28	03:03:11	ok	ok	462.8180	69.043	0.063458	19.81	68.019	11.598	66439752.637832	13	462.9953	1.08785e-04	6.00259e-04
2024/05/28	03:08:11	ok	ok	462.8100	69.035	0.063458	19.78	67.985	11.572	66170179.036416	13	462.9853	1.08957e-04	6.02041e-04
2024/05/28	03:13:11	--	ok	462.7780	69.030	0.063458	19.75	68.028	11.560	66618496.925602	13	462.9488	1.09284e-04	5.96850e-04
2024/05/28	03:13:18	ok	ok	463.0680	69.101	0.063469	19.77	67.994	11.565	69941868.489611	13	463.2192	1.09713e-04	6.05176e-04
2024/05/28	03:18:17	ok	ok	462.9980	69.093	0.063469	19.77	68.000	11.566	63950943.580748	13	463.1667	1.08763e-04	5.91700e-04
2024/05/28	03:23:17	ok	ok	462.9720	69.081	0.063469	19.69	67.980	11.514	63447816.766504	14	463.1054	1.10973e-04	5.74614e-04
2024/05/28	03:28:17	ok	ok	462.9360	69.075	0.063469	19.67	67.985	11.496	66200004.846016	13	463.1178	1.08743e-04	5.97603e-04
2024/05/28	03:33:17	ok	ok	462.9340	69.071	0.063469	19.65	67.973	11.484	67453317.205087	13	463.1056	1.08881e-04	5.96104e-04
2024/05/28	03:38:17	ok	ok	462.9100	69.062	0.063469	19.60	67.916	11.436	66390599.242649	13	463.0690	1.09565e-04	5.93268e-04
2024/05/28	03:43:17	ok	ok	462.8860	69.058	0.063469	19.60	67.953	11.443	62684472.468535	13	463.0542	1.09389e-04	5.84283e-04
2024/05/28	03:48:17	ok	ok	462.8820	69.061	0.063469	19.57	67.921	11.419	63833599.300802	13	463.0460	1.09499e-04	5.98817e-04
2024/05/28	03:53:17	ok	ok	462.8500	69.050	0.063469	19.57	67.912	11.418	66051827.251372	13	463.0054	1.10128e-04	5.83380e-04
2024/05/28	03:58:17	ok	ok	462.8360	69.040	0.063469	19.53	67.932	11.392	63089848.349674	13	463.0049	1.09127e-04	5.92158e-04
2024/05/28	04:03:17	ok	ok	462.8180	69.037	0.063469	19.53	67.903	11.388	66475215.161102	13	462.9882	1.09711e-04	5.86346e-04
2024/05/28	04:08:17	ok	ok	462.8100	69.032	0.063469	19.48	67.877	11.355	64067694.448308	13	462.9806	1.09137e-04	5.96598e-04
2024/05/28	04:13:17	--	ok	462.7780	69.027	0.063469	19.45	67.861	11.333	68047469.797456	13	462.9353	1.10293e-04	5.92634e-04
2024/05/28	04:13:24	ok	ok	463.0560	69.098	0.06348	19.45	67.912	11.341	68642361.511568	13	463.2002	1.09995e-04	5.93779e-04
2024/05/28	04:18:23	ok	ok	462.9940	69.088	0.06348	19.44	67.820	11.317	62723052.007421	13	463.1757	1.09264e-04	5.97388e-04
2024/05/28	04:23:23	ok	ok	462.9620	69.078	0.06348	19.40	67.825	11.289	66961508.485509	13	463.1380	1.10174e-04	6.02139e-04
2024/05/28	04:28:23	ok	ok	462.9540	69.076	0.06348	19.41	67.808	11.295	62107612.396032	15	463.1502	1.08598e-04	5.87401e-04
2024/05/28	04:33:23	ok	ok	462.9300	69.066	0.06348	19.37	67.790	11.266	63245697.766044	15	463.1195	1.08741e-04	5.97915e-04
2024/05/28	04:38:23	ok	ok	462.9220	69.068	0.06348	19.37	67.790	11.266	60906188.469848	15	463.1077	1.08911e-04	6.01704e-04
2024/05/28	04:43:23	ok	ok	462.9020	69.060	0.06348	19.35	67.767	11.251	64306983.929263	13	463.0677	1.09916e-04	5.91925e-04
2024/05/28	04:48:23	ok	ok	462.8860	69.059	0.06348	19.33	67.753	11.231	67383381.886118	13	463.0602	1.09485e-04	5.94172e-04
2024/05/28	04:53:23	ok	ok	462.8780	69.061	0.06348	19.30	67.767	11.214	63917787.278151	13	463.0467	1.10090e-04	6.04403e-04
2024/05/28	04:58:23	ok	ok	462.8700	69.054	0.06348	19.29	67.689	11.193	62141705.827337	14	462.9972	1.11468e-04	5.78238e-04
2024/05/28	05:03:23	ok	ok	462.8400	69.047	0.06348	19.27	67.724	11.188	62328239.455159	13	463.0149	1.09558e-04	6.13359e-04
2024/05/28	05:08:23	ok	ok	462.8320	69.041	0.06348	19.29	67.707	11.196	64436052.759297	13	463.0012	1.09791e-04	5.91192e-04
2024/05/28	05:13:23	ok	ok	462.8280	69.039	0.06348	19.25	67.674	11.169	63829862.906612	13	462.9930	1.09604e-04	5.87743e-04
2024/05/28	05:18:23	ok	ok	462.8180	69.038	0.06348	19.24	67.692	11.163	62889225.575476	13	462.9839	1.09756e-04	6.03934e-04
2024/05/28	05:23:23	--	ok	462.7960	69.030	0.06348	19.25	67.652	11.166	63018111.911015	13	462.9778	1.09380e-04	5.93078e-04
2024/05/28	05:23:29	ok	ok	463.0460	69.096	0.06349	19.27	67.630	11.172	68321637.915448	13	463.2036	1.10506e-04	5.97585e-04
2024/05/28	05:28:29	ok	ok	462.9980	69.083	0.06349	19.24	67.614	11.151	64773272.454008	13	463.1531	1.10034e-04	6.00782e-04
2024/05/28	05:33:29	ok	ok	462.9780	69.076	0.06349	19.24	67.593	11.147	64205773.216665	13	463.1418	1.10035e-04	6.05312e-04
2024/05/28	05:38:29	ok	ok	462.9640	69.075	0.06349	19.23	67.611	11.141	64172727.227531	13	463.1455	1.09186e-04	6.03599e-04
2024/05/28	05:43:29	ok	ok	462.9600	69.075	0.06349	19.23	67.591	11.138	64650654.798894	13	463.1367	1.09239e-04	5.90771e-04
2024/05/28	05:48:29	ok	ok	462.9440	69.068	0.06349	19.18	67.547	11.103	62679280.931868	15	463.0692	1.11615e-04	5.71947e-04
2024/05/28	05:53:29	ok	ok	462.9360	69.064	0.06349	19.21	67.541	11.119	62611875.073560	13	463.0920	1.10176e-04	5.91883e-04
2024/05/28	05:58:29	ok	ok	462.9080	69.062	0.06349	19.20	67.550	11.112	62320831.807286	13	463.0779	1.09960e-04	6.09865e-04
2024/05/28	06:03:29	ok	ok	462.9180	69.062	0.06349	19.21	67.501	11.113	65071135.977644	13	463.0957	1.09153e-04	5.93621e-04
2024/05/28	06:08:29	ok	ok	462.9060	69.060	0.06349	19.20	67.500	11.104	64220132.330853	15	463.0725	1.09891e-04	5.78121e-04
2024/05/28	06:13:29	ok	ok	462.9060	69.054	0.06349	19.23	67.497	11.122	65637225.376848	13	463.0769	1.09919e-04	6.08929e-04
2024/05/28	06:18:29	ok	ok	462.8980	69.050	0.06349	19.23	67.428	11.111	64745438.519495	13	463.0682	1.09973e-04	5.99963e-04
2024/05/28	06:23:29	ok	ok	462.8820	69.047	0.06349	19.23	67.437	11.113	63401702.314171	13	463.0578	1.09703e-04	5.93619e-04
2024/05/28	06:28:29	ok	ok	462.8760	69.055	0.06349	19.27	67.376	11.130	63780383.291922	13	463.0485	1.09527e-04	6.03717e-04
2024/05/28	06:33:29	ok	ok	462.8860	69.049	0.06349	19.29	67.359	11.138	63895297.408656	13	463.0443	1.10024e-04	6.06203e-04
2024/05/28	06:38:29	ok	ok	462.8840	69.045	0.06349	19.29	67.359	11.138	62367587.820700	13	463.0592	1.09616e-04	5.96458e-04
2024/05/28	06:43:29	ok	ok	462.8860	69.043	0.06349	19.33	67.298	11.156	63382110.772024	15	463.0662	1.08515e-04	5.92043e-04
2024/05/28	06:48:29	ok	ok	462.8740	69.045	0.06349	19.33	67.309	11.158	63031877.428114	15	463.0672	1.08725e-04	5.80835e-04
2024/05/28	06:53:29	ok	ok	462.8800	69.048	0.06349	19.37	67.277	11.181	63104368.315103	14	463.0223	1.10800e-04	5.95855e-04
2024/05/28	06:58:29	ok	ok	462.8700	69.043	0.06349	19.37	67.248	11.176	63270579.512033	15	463.0537	1.08809e-04	5.84878e-04
2024/05/28	07:03:29	ok	ok	462.8800	69.037	0.06349	19.35	67.263	11.168	63525497.814616	13	463.0437	1.09687e-04	5.95527e-04
2024/05/28	07:08:29	ok	ok	462.8800	69.041	0.06349	19.37	67.259	11.178	64481628.478816	15	463.0162	1.10684e-04	5.65886e-04
2024/05/28	07:13:29	ok	ok	462.8660	69.042	0.06349	19.38	67.221	11.180	64435431.342686	13	463.0290	1.09694e-04	5.95702e-04
2024/05/28	07:18:29	ok	ok	462.8760	69.038	0.06349	19.41	67.216	11.197	64386930.123126	13	463.0460	1.10091e-04	5.94749e-04
2024/05/28	07:23:29	ok	ok	462.8580	69.040	0.06349	19.41	67.167	11.189	62917236.420771	13	463.0216	1.10033e-04	5.86892e-04
2024/05/28	07:28:29	ok	ok	462.8680	69.038	0.06349	19.44	67.193	11.212	64804221.592916	13	463.0242	1.09871e-04	5.88714e-04
2024/05/28	07:33:29	ok	ok	462.8660	69.036	0.06349	19.48	67.170	11.237	62247420.913866	13	463.0365	1.09164e-04	5.94624e-04
2024/05/28	07:38:29	ok	ok	462.8640	69.038	0.06349	19.47	67.170	11.228	63051571.556413	15	463.0548	1.08193e-04	5.90424e-04
2024/05/28	07:43:29	ok	ok	462.8640	69.037	0.06349	19.53	67.149	11.261	63696054.564263	13	463.0235	1.09551e-04	5.86221e-04
2024/05/28	07:48:29	ok	ok	462.8840	69.036	0.06349	19.55	67.153	11.280	63321606.713553	13	463.0550	1.08670e-04	6.04204e-04
2024/05/28	07:53:29	ok	ok	462.8680	69.037	0.06349	19.57	67.117	11.284	62309767.579137	15	463.0377	1.09045e-04	5.93653e-04
2024/05/28	07:58:29	ok	ok	462.8600	69.036	0.06349	19.58	67.089	11.288	63416684.988575	13	463.0503	1.08774e-04	6.03453e-04
2024/05/28	08:03:29	ok	ok	462.8620	69.038	0.06349	19.61	67.124	11.312	64182885.215698	13	463.0484	1.08501e-04	5.99474e-04
2024/05/28	08:08:29	ok	ok	462.8720	69.040	0.06349	19.64	67.051	11.319	63446395.248994	13	463.0502	1.08415e-04	6.02085e-04
2024/05/28	08:13:29	ok	ok	462.8740	69.038	0.06349	19.68	67.039	11.345	62722815.361142	15	463.0265	1.09746e-04	5.66671e-04
2024/05/28	08:18:29	ok	ok	462.8740	69.041	0.06349	19.71	67.071	11.369	63294641.436018	13	463.0422	1.08967e-04	5.92215e-04
2024/05/28	08:23:29	ok	ok	462.8720	69.036	0.06349	19.72	67.076	11.380	62475220.046079	14	463.0245	1.09736e-04	5.95199e-04
2024/05/28	08:28:29	ok	ok	462.8820	69.041	0.06349	19.79	67.019	11.417	63209943.300330	13	463.0563	1.08777e-04	6.06799e-04
2024/05/28	08:33:29	ok	ok	462.8920	69.038	0.06349	19.85	66.987	11.449	61786079.926471	13	463.0588	1.08913e-04	6.10738e-04
2024/05/28	08:38:29	ok	ok	462.8980	69.041	0.06349	19.88	66.961	11.464	64077336.248976	13	463.0692	1.09255e-04	5.94700e-04
2024/05/28	08:43:29	ok	ok	462.9040	69.045	0.06349	19.92	66.998	11.499	63722474.235126	13	463.0749	1.08664e-04	5.98704e-04
2024/05/28	08:48:29	ok	ok	462.9060	69.045	0.06349	19.96	66.987	11.526	63159512.142104	14	463.0449	1.10181e-04	5.86254e-04
2024/05/28	08:53:29	ok	ok	462.9040	69.042	0.06349	20.01	66.973	11.554	63272702.663084	13	463.0772	1.08886e-04	6.03040e-04
2024/05/28	08:58:29	ok	ok	462.9200	69.049	0.06349	20.07	66.941	11.587	63386445.414674	13	463.1041	1.08126e-04	5.91125e-04
2024/05/28	09:03:29	ok	ok	462.9300	69.049	0.06349	20.11	66.906	11.610	63305131.179198	13	463.1119	1.08248e-04	5.91345e-04
2024/05/28	09:08:29	ok	ok	462.9360	69.056	0.06349	20.16	66.896	11.646	65165171.763879	15	463.0794	1.10181e-04	5.69892e-04
2024/05/28	09:13:29	ok	ok	462.9480	69.053	0.06349	20.22	66.865	11.679	64194084.188452	13	463.1220	1.08301e-04	6.06830e-04
2024/05/28	09:18:29	ok	ok	462.9520	69.057	0.06349	20.29	66.856	11.724	62901025.480070	13	463.1178	1.09084e-04	5.98697e-04
2024/05/28	09:23:29	ok	ok	462.9560	69.056	0.06349	20.32	66.850	11.743	64293773.532092	13	463.1315	1.08226e-04	5.99421e-04
2024/05/28	09:28:29	ok	ok	462.9660	69.054	0.06349	20.39	66.874	11.795	63914191.946003	15	463.1628	1.07222e-04	5.97059e-04
2024/05/28	09:33:29	ok	ok	462.9760	69.062	0.06349	20.43	66.792	11.810	63121189.124518	13	463.1587	1.08001e-04	6.11640e-04
2024/05/28	09:38:29	ok	ok	462.9740	69.060	0.06349	20.47	66.841	11.848	64150605.816707	13	463.1479	1.08630e-04	6.01698e-04
2024/05/28	09:43:29	ok	ok	462.9880	69.061	0.06349	20.53	66.813	11.882	63217966.558625	13	463.1668	1.07988e-04	6.14273e-04
2024/05/28	09:48:29	ok	ok	462.9860	69.061	0.06349	20.54	66.865	11.901	63626462.698939	15	463.1352	1.09224e-04	5.75913e-04
2024/05/28	09:53:29	ok	ok	462.9880	69.063	0.06349	20.62	66.870	11.953	63833213.639040	13	463.1701	1.07615e-04	6.15881e-04
2024/05/28	09:58:29	ok	ok	462.9920	69.062	0.06349	20.64	66.874	11.973	63351193.902010	13	463.1705	1.08781e-04	6.00417e-04
2024/05/28	10:03:29	ok	ok	462.9920	69.070	0.06349	20.69	66.905	12.008	64186820.649241	13	463.1754	1.07870e-04	6.04223e-04
2024/05/28	10:08:29	ok	ok	462.9940	69.064	0.06349	20.69	66.915	12.010	63776215.887820	15	463.1781	1.07789e-04	5.99971e-04
2024/05/28	10:13:29	ok	ok	462.9960	69.064	0.06349	20.74	66.874	12.042	63691153.814668	13	463.1665	1.08097e-04	6.15831e-04
2024/05/28	10:18:29	ok	ok	462.9820	69.062	0.06349	20.74	66.915	12.049	63385296.731405	13	463.1730	1.07549e-04	6.22136e-04
2024/05/28	10:23:29	ok	ok	462.9760	69.058	0.06349	20.79	66.893	12.075	65255393.881836	14	463.1200	1.10014e-04	5.92560e-04
2024/05/28	10:28:29	ok	ok	462.9760	69.058	0.06349	20.82	66.950	12.106	64015912.453091	13	463.1557	1.08164e-04	6.01378e-04
2024/05/28	10:33:29	ok	ok	462.9780	69.063	0.06349	20.83	66.973	12.120	66016479.582167	15	463.1577	1.07508e-04	5.80125e-04
2024/05/28	10:38:29	ok	ok	462.9700	69.055	0.06349	20.86	66.970	12.140	64287362.868980	14	463.1075	1.09723e-04	5.81144e-04
2024/05/28	10:43:29	ok	ok	462.9620	69.055	0.06349	20.86	66.979	12.141	64136315.572024	15	463.1160	1.09537e-04	5.71084e-04
2024/05/28	10:48:29	ok	ok	462.9480	69.048	0.06349	20.89	67.005	12.165	63249484.786212	13	463.1214	1.08249e-04	6.11657e-04
2024/05/28	10:53:29	ok	ok	462.9480	69.048	0.06349	20.91	67.053	12.194	64150584.620785	13	463.1146	1.07909e-04	6.00985e-04
2024/05/28	10:58:29	ok	ok	462.9340	69.048	0.06349	20.90	66.966	12.169	63475201.293335	13	463.1173	1.07869e-04	6.08361e-04
2024/05/28	11:03:29	ok	ok	462.9280	69.046	0.06349	20.93	67.033	12.200	64193137.597200	15	463.0736	1.09660e-04	5.72220e-04
2024/05/28	11:08:29	ok	ok	462.9280	69.046	0.06349	20.96	67.030	12.220	63904598.741286	15	463.0899	1.08639e-04	5.76682e-04
2024/05/28	11:13:29	ok	ok	462.9120	69.038	0.06349	20.94	67.025	12.208	65310122.231743	13	463.0842	1.08019e-04	6.03356e-04
2024/05/28	11:18:29	ok	ok	462.9040	69.043	0.06349	21.00	67.039	12.252	65019773.757199	14	463.0719	1.10413e-04	6.06765e-04
2024/05/28	11:23:29	ok	ok	462.9000	69.040	0.06349	21.00	67.039	12.252	63658914.844020	15	463.0319	1.09632e-04	5.75948e-04
2024/05/28	11:28:29	ok	ok	462.8940	69.032	0.06349	21.01	67.051	12.264	63515027.737683	15	463.0371	1.09075e-04	5.77650e-04
2024/05/28	11:33:29	ok	ok	462.8760	69.029	0.06349	21.04	67.005	12.275	62888853.284572	13	463.0507	1.07828e-04	6.05036e-04
2024/05/28	11:38:29	ok	ok	462.8740	69.034	0.06349	21.04	67.047	12.282	64501221.317929	13	463.0437	1.07820e-04	5.99102e-04
2024/05/28	11:43:29	ok	ok	462.8600	69.025	0.06349	21.07	67.083	12.310	65894138.742413	15	463.0566	1.07507e-04	5.85434e-04
2024/05/28	11:48:29	ok	ok	462.8480	69.025	0.06349	21.09	67.065	12.318	65397160.819545	15	463.0495	1.07244e-04	5.89480e-04
2024/05/28	11:53:29	ok	ok	462.8340	69.022	0.06349	21.07	67.053	12.304	64555754.076513	13	463.0195	1.07637e-04	6.04133e-04
2024/05/28	11:58:29	ok	ok	462.8340	69.018	0.06349	21.09	67.088	12.322	63966499.608087	13	463.0139	1.07854e-04	5.99726e-04
2024/05/28	12:03:29	ok	ok	462.8340	69.018	0.06349	21.13	67.065	12.349	64675458.177659	15	463.0333	1.07005e-04	5.99577e-04
2024/05/28	12:08:29	ok	ok	462.8220	69.019	0.06349	21.16	67.048	12.367	63348240.798946	15	462.9657	1.09459e-04	5.57065e-04
2024/05/28	12:13:29	ok	ok	462.8080	69.013	0.06349	21.16	67.089	12.374	64659157.526950	14	462.9136	1.13316e-04	5.65180e-04
2024/05/28	12:18:29	ok	ok	462.8000	69.008	0.06349	21.17	67.053	12.377	64701117.846945	15	462.9147	1.10900e-04	5.77952e-04
2024/05/28	12:23:29	--	ok	462.7920	69.007	0.06349	21.20	67.047	12.397	63236185.068631	15	462.9341	1.09706e-04	5.67013e-04
2024/05/28	12:23:36	ok	ok	463.0280	69.068	0.0635	21.21	67.042	12.406	68973514.299296	13	463.1850	1.08888e-04	5.82466e-04
2024/05/28	12:28:35	ok	ok	462.9880	69.063	0.0635	21.21	67.070	12.411	63107357.430113	13	463.1585	1.08280e-04	6.03727e-04
2024/05/28	12:33:35	ok	ok	462.9800	69.062	0.0635	21.24	67.047	12.428	61741928.063367	13	463.1625	1.07783e-04	6.06515e-04
2024/05/28	12:38:35	ok	ok	462.9660	69.059	0.0635	21.27	67.080	12.453	63243280.219825	13	463.1470	1.07655e-04	5.98549e-04
2024/05/28	12:43:35	ok	ok	462.9660	69.052	0.0635	21.28	67.094	12.465	64049706.641702	15	463.0902	1.09931e-04	5.60931e-04
2024/05/28	12:48:35	ok	ok	462.9560	69.051	0.0635	21.30	67.066	12.472	63491727.400862	13	463.1148	1.08071e-04	6.01237e-04
2024/05/28	12:53:35	ok	ok	462.9440	69.048	0.0635	21.33	67.071	12.492	63362498.828192	15	463.0795	1.09453e-04	5.67430e-04
2024/05/28	12:58:35	ok	ok	462.9320	69.045	0.0635	21.37	67.060	12.521	63451400.757657	13	463.1063	1.07807e-04	5.95498e-04
2024/05/28	13:03:35	ok	ok	462.9140	69.043	0.0635	21.36	67.070	12.513	64588868.584432	13	463.0803	1.08337e-04	6.00741e-04
2024/05/28	13:08:35	ok	ok	462.9140	69.041	0.0635	21.38	67.074	12.533	64513244.008935	13	463.0939	1.07414e-04	5.99778e-04
2024/05/28	13:13:35	ok	ok	462.9060	69.035	0.0635	21.41	67.010	12.542	64616971.882263	14	463.0234	1.12964e-04	5.74788e-04
2024/05/28	13:18:35	ok	ok	462.8900	69.032	0.0635	21.42	67.092	12.567	63140919.030508	15	463.0327	1.08953e-04	5.59524e-04
2024/05/28	13:23:35	ok	ok	462.8940	69.037	0.0635	21.45	67.079	12.586	64821241.189003	14	463.0025	1.12986e-04	5.59563e-04
2024/05/28	13:28:35	ok	ok	462.8820	69.028	0.0635	21.48	67.062	12.603	62628410.594531	13	463.0523	1.07541e-04	5.96886e-04
2024/05/28	13:33:35	ok	ok	462.8660	69.028	0.0635	21.47	67.071	12.595	63528531.128838	14	463.0421	1.09946e-04	6.04405e-04
2024/05/28	13:38:35	ok	ok	462.8640	69.031	0.0635	21.51	67.048	12.621	63247272.719631	15	463.0430	1.07094e-04	5.77073e-04
2024/05/28	13:43:35	ok	ok	462.8520	69.020	0.0635	21.50	67.034	12.609	64170789.088342	15	462.9808	1.09655e-04	5.70326e-04
2024/05/28	13:48:35	ok	ok	462.8440	69.016	0.0635	21.55	67.108	12.664	62750803.065105	12	462.9849	1.11272e-04	6.16352e-04
2024/05/28	13:53:35	ok	ok	462.8340	69.014	0.0635	21.54	67.106	12.654	64747840.291857	15	462.9689	1.09272e-04	5.60852e-04
2024/05/28	13:58:35	ok	ok	462.8240	69.011	0.0635	21.60	67.126	12.700	63335232.506599	13	462.9835	1.08026e-04	5.99747e-04
2024/05/28	14:03:35	ok	ok	462.8160	69.010	0.0635	21.60	67.117	12.699	63561630.895225	13	462.9745	1.08226e-04	6.02806e-04
2024/05/28	14:08:35	ok	ok	462.8080	69.008	0.0635	21.62	67.112	12.717	62447655.398338	13	462.9722	1.07446e-04	5.98332e-04
2024/05/28	14:13:35	ok	ok	462.8120	69.005	0.0635	21.67	67.080	12.743	64382714.160476	12	462.9454	1.10859e-04	6.18120e-04
2024/05/28	14:18:35	--	ok	462.7900	69.002	0.0635	21.68	67.115	12.759	63100874.102423	13	462.9613	1.07248e-04	6.06391e-04
2024/05/28	14:18:42	ok	ok	463.0360	69.064	0.063511	21.70	67.097	12.768	67824203.501298	13	463.1868	1.08223e-04	5.82400e-04
2024/05/28	14:23:41	ok	ok	462.9820	69.057	0.063511	21.70	67.126	12.773	62888793.776396	15	463.1228	1.09192e-04	5.62320e-04
2024/05/28	14:28:41	ok	ok	462.9640	69.054	0.063511	21.72	67.143	12.796	63211109.619290	12	463.1155	1.10652e-04	6.11647e-04
2024/05/28	14:33:41	ok	ok	462.9540	69.053	0.063511	21.74	67.094	12.799	64039109.953344	15	463.1420	1.07507e-04	5.84147e-04
2024/05/28	14:38:41	ok	ok	462.9460	69.047	0.063511	21.77	67.120	12.823	62754777.832817	13	463.0502	1.12987e-04	5.86760e-04
2024/05/28	14:43:41	ok	ok	462.9360	69.045	0.063511	21.80	67.117	12.844	64315347.908858	12	463.0774	1.10789e-04	6.10464e-04
2024/05/28	14:48:41	ok	ok	462.9240	69.037	0.063511	21.81	67.140	12.859	62029558.589225	15	463.0624	1.08973e-04	5.75044e-04
2024/05/28	14:53:41	ok	ok	462.9060	69.039	0.063511	21.82	67.131	12.867	63948593.633441	15	463.0406	1.08888e-04	5.58573e-04
2024/05/28	14:58:41	ok	ok	462.9020	69.031	0.063511	21.87	67.172	12.906	62793468.061356	14	463.0100	1.12599e-04	5.79101e-04
2024/05/28	15:03:41	ok	ok	462.8900	69.033	0.063511	21.87	67.181	12.908	64549817.174431	15	463.0160	1.09297e-04	5.54656e-04
2024/05/28	15:08:41	ok	ok	462.8620	69.022	0.063511	21.91	67.170	12.938	61388837.988733	13	463.0465	1.07057e-04	5.89608e-04
2024/05/28	15:13:41	ok	ok	462.8580	69.023	0.063511	21.91	67.149	12.934	63112776.887492	13	463.0310	1.07250e-04	6.00505e-04
2024/05/28	15:18:41	ok	ok	462.8500	69.019	0.063511	21.92	67.193	12.952	64642999.768236	12	462.9912	1.10829e-04	6.20285e-04
2024/05/28	15:23:41	ok	ok	462.8380	69.014	0.063511	21.94	67.207	12.967	64773639.984044	13	463.0150	1.06974e-04	5.93338e-04
2024/05/28	15:28:41	ok	ok	462.8220	69.008	0.063511	21.94	67.195	12.965	62171269.041564	13	462.9982	1.07080e-04	6.07670e-04
2024/05/28	15:33:41	ok	ok	462.8080	69.010	0.063511	21.95	67.239	12.983	65722691.313774	13	462.9707	1.07985e-04	5.98444e-04
2024/05/28	15:38:41	--	ok	462.7900	69.006	0.063511	21.99	67.176	13.003	63789272.800230	15	462.9386	1.08258e-04	5.61154e-04
2024/05/28	15:38:48	ok	ok	463.0220	69.061	0.063521	21.95	67.189	12.973	69053618.872043	12	463.1408	1.11753e-04	6.13794e-04
2024/05/28	15:43:47	ok	ok	462.9740	69.052	0.063521	21.98	67.193	12.994	63557368.597338	13	463.1508	1.07131e-04	5.98906e-04
2024/05/28	15:48:47	ok	ok	462.9480	69.046	0.063521	21.99	67.248	13.017	64022156.109240	15	463.0829	1.09048e-04	5.68569e-04
2024/05/28	15:53:47	ok	ok	462.9260	69.042	0.063521	21.99	67.268	13.021	64069020.934111	13	463.1060	1.07364e-04	5.98394e-04
2024/05/28	15:58:47	ok	ok	462.9220	69.038	0.063521	22.02	67.263	13.040	63604433.409454	13	463.0939	1.06972e-04	5.78767e-04
2024/05/28	16:03:47	ok	ok	462.9000	69.032	0.063521	22.04	67.277	13.054	65478073.499714	15	463.0391	1.08606e-04	5.54693e-04
2024/05/28	16:08:47	ok	ok	462.8740	69.024	0.063521	22.02	67.276	13.042	63798346.206800	13	463.0607	1.06782e-04	6.13424e-04
2024/05/28	16:13:47	--	ok	462.7980	69.004	0.063521	21.85	67.620	12.983	65136464.211699	15	462.9539	1.08110e-04	5.58130e-04
2024/05/28	16:13:54	ok	ok	463.0120	69.060	0.063531	21.87	67.680	13.004	66986065.580722	12	463.1407	1.12010e-04	6.16264e-04
2024/05/28	16:18:53	--	ok	462.7260	68.994	0.063531	21.09	68.887	12.653	64756971.026083	13	462.9079	1.07777e-04	6.07449e-04
2024/05/28	16:19:00	ok	ok	463.0320	69.074	0.063544	21.07	68.902	12.644	70119891.226894	15	463.2001	1.08355e-04	5.74783e-04
2024/05/28	16:23:59	ok	ok	462.8520	69.035	0.063544	20.72	69.129	12.429	66731487.736346	15	463.0354	1.08182e-04	5.83821e-04
2024/05/28	16:28:59	--	ok	462.7320	69.012	0.063544	20.44	69.268	12.258	65122102.131475	13	462.9059	1.08194e-04	6.03844e-04
2024/05/28	16:29:05	ok	ok	462.9800	69.081	0.063558	20.46	69.250	12.266	66794521.901461	13	463.1556	1.08750e-04	6.03806e-04
2024/05/28	16:34:05	ok	ok	462.8460	69.055	0.063558	20.21	69.290	12.093	63817075.731693	15	463.0533	1.07788e-04	5.93878e-04
2024/05/28	16:39:05	--	ok	462.7560	69.032	0.063558	20.01	69.372	11.968	62146154.171591	13	462.9312	1.09201e-04	5.93513e-04
2024/05/28	16:39:11	ok	ok	463.0300	69.103	0.06357	20.04	69.346	11.982	67695108.246658	15	463.2229	1.08535e-04	6.10162e-04
2024/05/28	16:44:11	ok	ok	462.9200	69.078	0.06357	19.86	69.364	11.866	61135319.953412	15	463.0863	1.09691e-04	5.66022e-04
2024/05/28	16:49:11	ok	ok	462.8440	69.061	0.06357	19.69	69.374	11.750	61124645.960266	13	463.0121	1.09490e-04	5.91787e-04
2024/05/28	16:54:11	--	ok	462.7680	69.046	0.06357	19.60	69.406	11.687	61700087.813416	13	462.9520	1.09380e-04	5.94003e-04
2024/05/28	16:54:17	ok	ok	463.0200	69.109	0.063581	19.60	69.406	11.687	66945494.368974	13	463.1917	1.09850e-04	6.00257e-04
2024/05/28	16:59:17	ok	ok	462.9260	69.089	0.063581	19.48	69.397	11.609	60209995.960124	15	463.1352	1.08434e-04	5.96720e-04
2024/05/28	17:04:17	ok	ok	462.8640	69.072	0.063581	19.35	69.413	11.525	59920027.493167	12	463.0016	1.14015e-04	6.05915e-04
2024/05/28	17:09:17	ok	ok	462.8020	69.054	0.063581	19.31	69.424	11.498	60499694.108673	13	462.9960	1.09906e-04	5.98365e-04
2024/05/28	17:14:17	--	ok	462.7640	69.043	0.063581	19.23	69.400	11.436	59410657.697832	15	462.9419	1.10062e-04	5.65697e-04
2024/05/28	17:14:24	ok	ok	463.0280	69.115	0.063592	19.21	69.397	11.425	64385375.521379	15	463.2219	1.08839e-04	6.06015e-04
2024/05/28	17:19:23	ok	ok	462.9520	69.098	0.063592	19.13	69.413	11.372	60508224.052861	12	463.0956	1.14152e-04	6.21236e-04
2024/05/28	17:24:23	ok	ok	462.9080	69.081	0.063592	19.07	69.383	11.329	64165422.679046	13	463.0845	1.10528e-04	5.99545e-04
2024/05/28	17:29:23	ok	ok	462.8620	69.073	0.063592	19.04	69.397	11.312	62280751.647765	13	463.0378	1.10587e-04	5.90080e-04
2024/05/28	17:34:23	ok	ok	462.8320	69.062	0.063592	18.99	69.340	11.266	62128161.984830	13	463.0178	1.09700e-04	5.97094e-04
2024/05/28	17:39:23	--	ok	462.7960	69.052	0.063592	18.94	69.390	11.245	62330833.271444	13	462.9685	1.10567e-04	5.90852e-04
2024/05/28	17:39:30	ok	ok	463.0140	69.110	0.063602	18.93	69.358	11.231	64985493.022786	13	463.1949	1.10019e-04	6.00764e-04
2024/05/28	17:44:29	ok	ok	462.9620	69.097	0.063602	18.87	69.349	11.193	59983766.645294	13	463.1467	1.09431e-04	5.89552e-04
2024/05/28	17:49:29	ok	ok	462.9220	69.087	0.063602	18.80	69.386	11.151	58938296.753074	15	463.1293	1.09192e-04	5.92008e-04
2024/05/28	17:54:29	ok	ok	462.8920	69.078	0.063602	18.79	69.323	11.132	59942960.504224	12	463.0431	1.14000e-04	5.99967e-04
2024/05/28	17:59:29	ok	ok	462.8700	69.070	0.063602	18.75	69.355	11.109	60046717.266926	12	463.0089	1.14377e-04	6.15956e-04
2024/05/28	18:04:29	ok	ok	462.8360	69.062	0.063602	18.70	69.368	11.083	58798260.895609	14	463.0145	1.11960e-04	6.10414e-04
2024/05/28	18:09:29	ok	ok	462.8120	69.052	0.063602	18.66	69.360	11.054	57783252.295220	13	462.9859	1.10114e-04	5.96744e-04
2024/05/28	18:14:29	--	ok	462.7880	69.043	0.063602	18.63	69.374	11.039	59624482.271173	13	462.9734	1.09362e-04	5.94930e-04
2024/05/28	18:14:35	ok	ok	463.0280	69.112	0.063612	18.63	69.345	11.034	66320493.885045	12	463.1658	1.13846e-04	6.22132e-04
2024/05/28	18:19:35	ok	ok	462.9740	69.098	0.063612	18.60	69.331	11.013	60442330.243821	14	463.1539	1.12137e-04	6.04929e-04
2024/05/28	18:24:35	ok	ok	462.9500	69.092	0.063612	18.56	69.363	10.989	60033965.581373	14	463.0735	1.14708e-04	5.65049e-04
2024/05/28	18:29:35	ok	ok	462.9240	69.083	0.063612	18.52	69.335	10.957	58832096.468113	12	463.0772	1.12999e-04	5.97982e-04
2024/05/28	18:34:35	ok	ok	462.8940	69.077	0.063612	18.50	69.372	10.954	58720208.795590	14	463.0535	1.13329e-04	5.88401e-04
2024/05/28	18:39:35	ok	ok	462.8700	69.068	0.063612	18.49	69.349	10.941	61137162.753765	12	463.0215	1.13418e-04	6.19148e-04
2024/05/28	18:44:35	ok	ok	462.8480	69.064	0.063612	18.43	69.387	10.911	59145689.410215	15	463.0509	1.09211e-04	5.85138e-04
2024/05/28	18:49:35	ok	ok	462.8280	69.057	0.063612	18.42	69.395	10.902	59969306.732523	14	463.0089	1.11979e-04	5.99585e-04
2024/05/28	18:54:35	ok	ok	462.8060	69.047	0.063612	18.37	69.378	10.872	60396198.924820	12	462.9415	1.14368e-04	6.01711e-04
2024/05/28	18:59:35	--	ok	462.7780	69.041	0.063612	18.35	69.374	10.854	58303819.117588	12	462.9313	1.13501e-04	6.19334e-04
2024/05/28	18:59:42	ok	ok	463.0320	69.109	0.063624	18.36	69.386	10.864	64329736.143264	12	463.1839	1.13676e-04	6.15673e-04
2024/05/28	19:04:41	ok	ok	462.9880	69.098	0.063624	18.32	69.387	10.837	59673247.640233	13	463.1048	1.15605e-04	5.88149e-04
2024/05/28	19:09:41	ok	ok	462.9640	69.088	0.063624	18.32	69.387	10.837	61128573.482052	14	463.1377	1.12257e-04	5.97628e-04
2024/05/28	19:14:41	ok	ok	462.9280	69.086	0.063624	18.25	69.364	10.789	60421682.950406	12	463.0767	1.14183e-04	6.08107e-04
2024/05/28	19:19:41	ok	ok	462.9180	69.076	0.063624	18.26	69.337	10.793	59752137.468408	12	463.0638	1.14253e-04	5.94776e-04
2024/05/28	19:24:41	ok	ok	462.8960	69.071	0.063624	18.19	69.392	10.758	61265461.182063	13	463.0725	1.10217e-04	5.90857e-04
2024/05/28	19:29:41	ok	ok	462.8840	69.064	0.063624	18.19	69.404	10.760	62065449.493894	12	463.0094	1.14466e-04	5.97546e-04
2024/05/28	19:34:41	ok	ok	462.8540	69.054	0.063624	18.15	69.404	10.732	59168623.250705	14	463.0229	1.12692e-04	5.89890e-04
2024/05/28	19:39:41	ok	ok	462.8400	69.046	0.063624	18.12	69.410	10.715	59680075.543863	13	462.9999	1.10456e-04	5.97515e-04
2024/05/28	19:44:41	ok	ok	462.8220	69.044	0.063624	18.09	69.436	10.702	58826218.954606	12	462.9564	1.13830e-04	5.94015e-04
2024/05/28	19:49:41	--	ok	462.7920	69.038	0.063624	18.11	69.409	10.706	61553319.392711	13	462.9622	1.10709e-04	5.83069e-04
2024/05/28	19:49:47	ok	ok	463.0400	69.107	0.063634	18.08	69.441	10.692	62596382.480754	14	463.2097	1.11485e-04	6.08759e-04
2024/05/28	19:54:47	ok	ok	462.9840	69.097	0.063634	18.04	69.445	10.667	57952635.255224	12	463.1325	1.13596e-04	5.95204e-04
2024/05/28	19:59:47	ok	ok	462.9720	69.088	0.063634	18.01	69.465	10.652	60308728.595448	12	463.1144	1.13586e-04	5.84461e-04
2024/05/28	20:04:47	ok	ok	462.9460	69.084	0.063634	17.98	69.451	10.631	59441996.982918	14	463.0655	1.15294e-04	5.57696e-04
2024/05/28	20:09:47	ok	ok	462.9300	69.074	0.063634	18.00	69.456	10.642	57286117.207488	12	463.0702	1.13730e-04	5.97496e-04
2024/05/28	20:14:47	ok	ok	463.0560	69.112	0.063634	18.35	68.562	10.727	58810476.106553	13	463.2288	1.09600e-04	5.82967e-04
2024/05/28	20:19:47	--	ok	463.2200	69.153	0.063634	18.96	67.721	10.984	60437302.324859	13	463.3910	1.09912e-04	5.86178e-04
2024/05/28	20:19:54	ok	ok	463.0520	69.099	0.063624	18.97	67.753	10.999	63807082.887639	13	463.2193	1.10166e-04	5.97988e-04
2024/05/28	20:24:53	ok	ok	463.1620	69.123	0.063624	19.33	67.552	11.198	61889006.719824	13	463.3344	1.09753e-04	5.88661e-04
2024/05/28	20:29:53	--	ok	463.2400	69.133	0.063624	19.57	67.465	11.343	63034667.145913	13	463.4057	1.09480e-04	5.91541e-04
2024/05/28	20:30:00	ok	ok	462.9960	69.061	0.063612	19.60	67.449	11.358	67361863.863987	13	463.1592	1.09470e-04	5.96938e-04
2024/05/28	20:34:59	ok	ok	463.0640	69.076	0.063612	19.77	67.431	11.469	62828448.567247	13	463.2227	1.09447e-04	5.90727e-04
2024/05/28	20:39:59	ok	ok	463.1060	69.086	0.063612	19.93	67.440	11.584	62150848.206369	15	463.2720	1.09149e-04	5.80375e-04
2024/05/28	20:44:59	ok	ok	463.1480	69.092	0.063612	20.09	67.417	11.687	63620441.111806	15	463.2788	1.10247e-04	5.68546e-04
2024/05/28	20:49:59	ok	ok	463.1800	69.101	0.063612	20.19	67.414	11.754	63788726.419161	15	463.3677	1.07975e-04	5.75958e-04
2024/05/28	20:54:59	--	ok	463.2080	69.111	0.063612	20.31	67.385	11.828	64441817.217180	15	463.3522	1.10221e-04	5.60049e-04
2024/05/28	20:55:06	ok	ok	463.0160	69.050	0.063601	20.29	67.382	11.817	68194505.842948	13	463.1775	1.08795e-04	6.05652e-04
2024/05/28	21:00:05	ok	ok	463.0360	69.057	0.063601	20.40	67.346	11.890	62962157.219482	15	463.1683	1.10430e-04	5.58187e-04
2024/05/28	21:05:05	ok	ok	463.0600	69.069	0.063601	20.46	67.387	11.936	65905472.754212	13	463.2116	1.12957e-04	5.92064e-04
2024/05/28	21:10:05	ok	ok	463.0760	69.066	0.063601	20.50	67.405	11.969	64106116.850143	15	463.2080	1.10032e-04	5.69117e-04
2024/05/28	21:15:05	ok	ok	463.0940	69.068	0.063601	20.58	67.449	12.027	64091973.091159	15	463.2696	1.07737e-04	5.88641e-04
2024/05/28	21:20:05	ok	ok	463.1100	69.081	0.063601	20.64	67.442	12.074	64283310.776588	15	463.2318	1.09958e-04	5.69430e-04
2024/05/28	21:25:05	ok	ok	463.1160	69.078	0.063601	20.69	67.442	12.104	64336179.037916	13	463.2898	1.07904e-04	5.86938e-04
2024/05/28	21:30:05	ok	ok	463.1200	69.085	0.063601	20.73	67.440	12.134	64611079.442916	13	463.2707	1.09199e-04	5.99305e-04
2024/05/28	21:35:05	ok	ok	463.1240	69.085	0.063601	20.76	67.465	12.159	64217894.014290	15	463.2994	1.08054e-04	5.77693e-04
2024/05/28	21:40:05	ok	ok	463.1260	69.087	0.063601	20.83	67.509	12.217	63101609.664681	13	463.2945	1.08220e-04	6.05675e-04
2024/05/28	21:45:05	ok	ok	463.1160	69.083	0.063601	20.82	67.506	12.207	63648496.668182	15	463.2488	1.10317e-04	5.64547e-04
2024/05/28	21:50:05	ok	ok	463.1240	69.086	0.063601	20.87	67.509	12.247	64775344.045802	15	463.2764	1.08591e-04	5.56951e-04
2024/05/28	21:55:05	ok	ok	463.1200	69.085	0.063601	20.90	67.524	12.271	64410511.403698	15	463.2530	1.09886e-04	5.64190e-04
2024/05/28	22:00:05	ok	ok	463.1120	69.081	0.063601	20.91	67.509	12.277	64558564.541919	15	463.2331	1.10222e-04	5.69536e-04
2024/05/28	22:05:05	ok	ok	463.1120	69.084	0.063601	20.93	67.529	12.290	65564127.335531	15	463.2747	1.09033e-04	5.59104e-04
2024/05/28	22:10:05	ok	ok	463.1200	69.084	0.063601	20.94	67.532	12.301	62826338.591574	13	463.2981	1.07778e-04	5.91120e-04
2024/05/28	22:15:05	ok	ok	463.1020	69.085	0.063601	20.98	67.570	12.338	64637046.870381	15	463.2276	1.09939e-04	5.69275e-04
2024/05/28	22:20:05	ok	ok	463.0900	69.077	0.063601	20.96	67.593	12.323	64718609.775305	12	463.2265	1.12421e-04	5.96682e-04
2024/05/28	22:25:05	ok	ok	463.0780	69.077	0.063601	21.00	67.564	12.348	66354259.076086	13	463.2508	1.08303e-04	6.01417e-04
2024/05/28	22:30:05	ok	ok	463.0660	69.077	0.063601	21.00	67.602	12.355	65498840.390752	15	463.2379	1.08335e-04	5.74348e-04
2024/05/28	22:35:05	ok	ok	463.0660	69.071	0.063601	21.03	67.588	12.372	65085720.650181	15	463.2379	1.08320e-04	5.76123e-04
2024/05/28	22:40:05	ok	ok	463.0700	69.072	0.063601	21.04	67.630	12.389	64907930.466295	13	463.2354	1.08225e-04	5.93444e-04
2024/05/28	22:45:05	ok	ok	463.0420	69.065	0.063601	21.04	67.630	12.389	62767357.915274	13	463.2085	1.08476e-04	5.92462e-04
2024/05/28	22:50:05	ok	ok	463.0420	69.065	0.063601	21.09	67.573	12.411	64509582.275642	13	463.2030	1.07880e-04	5.93695e-04
2024/05/28	22:55:05	ok	ok	463.0160	69.052	0.063601	21.07	67.637	12.412	64510366.170634	15	463.1969	1.08093e-04	5.68349e-04
2024/05/28	23:00:05	ok	ok	463.0120	69.056	0.063601	21.11	67.578	12.433	66356649.288202	13	463.1860	1.08763e-04	5.70761e-04
2024/05/28	23:05:05	ok	ok	462.9960	69.047	0.063601	21.10	67.633	12.434	64335704.064408	14	463.0954	1.14358e-04	5.70782e-04
2024/05/28	23:10:05	ok	ok	462.9820	69.051	0.063601	21.10	67.662	12.439	64781339.167516	15	463.1183	1.10104e-04	5.53773e-04
2024/05/28	23:15:05	ok	ok	462.9700	69.044	0.063601	21.11	67.666	12.450	64210504.813931	14	463.1287	1.10580e-04	5.86797e-04
2024/05/28	23:20:05	ok	ok	462.9660	69.043	0.063601	21.14	67.642	12.464	64751635.876302	14	463.0710	1.13275e-04	5.66643e-04
2024/05/28	23:25:05	ok	ok	462.9500	69.041	0.063601	21.14	67.630	12.462	64184941.832738	12	463.0787	1.12427e-04	5.88438e-04
2024/05/28	23:30:05	ok	ok	462.9420	69.035	0.063601	21.13	67.669	12.460	63385884.637595	13	463.1093	1.08359e-04	5.90857e-04
2024/05/28	23:35:05	ok	ok	462.9300	69.031	0.063601	21.14	67.602	12.457	64127640.640445	13	463.0976	1.08377e-04	5.87667e-04
2024/05/28	23:40:05	ok	ok	462.9020	69.026	0.063601	21.11	67.643	12.445	64242048.850412	13	463.0858	1.08011e-04	5.84140e-04
2024/05/28	23:45:05	ok	ok	462.9060	69.024	0.063601	21.13	67.678	12.462	64485985.288759	13	463.0750	1.08086e-04	5.70671e-04
2024/05/28	23:50:05	ok	ok	462.8860	69.020	0.063601	21.14	67.642	12.464	66920883.331742	15	463.0625	1.08016e-04	5.68713e-04
2024/05/28	23:55:05	ok	ok	462.8800	69.017	0.063601	21.17	67.619	12.481	65188538.590768	15	463.0167	1.09627e-04	5.60481e-04
2024/05/29	00:00:05	ok	ok	462.8660	69.012	0.063601	21.16	67.674	12.482	62832457.020659	13	463.0370	1.07945e-04	5.82068e-04
2024/05/29	00:05:05	ok	ok	462.8380	69.011	0.063601	21.14	67.671	12.470	65726472.973801	12	462.9579	1.12937e-04	5.90987e-04
2024/05/29	00:10:05	ok	ok	462.8340	69.006	0.063601	21.14	67.671	12.470	65468301.325003	14	462.9381	1.13413e-04	5.62496e-04
2024/05/29	00:15:05	ok	ok	462.8120	69.000	0.063601	21.14	67.698	12.475	66530672.134281	14	462.9161	1.13769e-04	5.56214e-04
2024/05/29	00:20:05	ok	ok	462.8040	68.995	0.063601	21.16	67.665	12.480	66524620.430270	13	462.9660	1.08414e-04	5.90772e-04
2024/05/29	00:25:05	--	ok	462.7840	68.989	0.063601	21.16	67.694	12.486	66616875.956595	15	462.9103	1.09908e-04	5.48687e-04
2024/05/29	00:25:11	ok	ok	463.0340	69.061	0.063611	21.16	67.703	12.487	72373554.785048	12	463.1857	1.11407e-04	5.93518e-04
2024/05/29	00:30:11	ok	ok	462.9880	69.051	0.063611	21.17	67.735	12.503	65782341.864235	13	463.1620	1.08248e-04	5.82763e-04
2024/05/29	00:35:11	ok	ok	462.9720	69.043	0.063611	21.16	67.694	12.486	65793968.883081	15	463.1095	1.09599e-04	5.62004e-04
2024/05/29	00:40:11	ok	ok	462.9620	69.044	0.063611	21.16	67.683	12.484	64724796.906223	15	463.0965	1.09823e-04	5.61731e-04
2024/05/29	00:45:11	ok	ok	462.9340	69.032	0.063611	21.14	67.689	12.473	66701909.737572	15	463.0766	1.09681e-04	5.43474e-04
2024/05/29	00:50:11	ok	ok	462.9260	69.028	0.063611	21.13	67.678	12.462	65566585.164837	13	463.0890	1.08596e-04	5.77278e-04
2024/05/29	00:55:11	ok	ok	462.9040	69.022	0.063611	21.14	67.680	12.472	65539724.671923	15	463.0335	1.09861e-04	5.72040e-04
2024/05/29	01:00:11	ok	ok	462.8940	69.020	0.063611	21.11	67.674	12.451	65815476.466433	12	463.0210	1.12489e-04	5.88187e-04
2024/05/29	01:05:11	ok	ok	462.8680	69.015	0.063611	21.10	67.692	12.445	66569197.515490	15	463.0060	1.10027e-04	5.50279e-04
2024/05/29	01:10:11	ok	ok	462.8540	69.011	0.063611	21.13	67.697	12.465	67041060.837791	13	463.0277	1.08087e-04	5.88288e-04
2024/05/29	01:15:11	ok	ok	462.8360	69.005	0.063611	21.09	67.738	12.442	65725245.230908	13	463.0165	1.07692e-04	6.02628e-04
2024/05/29	01:20:11	ok	ok	462.8220	69.003	0.063611	21.09	67.707	12.436	65372568.708738	13	462.9901	1.08307e-04	5.79996e-04
2024/05/29	01:25:11	ok	ok	462.8020	68.997	0.063611	21.07	67.675	12.419	65405148.193590	12	462.9588	1.11437e-04	5.90501e-04
2024/05/29	01:30:11	--	ok	462.7840	68.991	0.063611	21.06	67.730	12.419	66043805.239114	12	462.9268	1.11783e-04	5.94571e-04
2024/05/29	01:30:18	ok	ok	463.0220	69.055	0.063622	21.09	67.698	12.434	68749094.114085	13	463.1912	1.08958e-04	5.90313e-04
2024/05/29	01:35:17	ok	ok	462.9780	69.048	0.063622	21.09	67.669	12.429	64995522.500339	13	463.1642	1.07579e-04	5.88414e-04
2024/05/29	01:40:17	ok	ok	462.9620	69.038	0.063622	21.06	67.683	12.410	67043823.416014	13	463.1417	1.08229e-04	5.69957e-04
2024/05/29	01:45:17	ok	ok	462.9420	69.039	0.063622	21.03	67.706	12.394	67292380.554528	15	463.0815	1.09861e-04	5.51440e-04
2024/05/29	01:50:17	ok	ok	462.9160	69.033	0.063622	21.01	67.733	12.389	66075839.405806	15	463.0615	1.09654e-04	5.59283e-04
2024/05/29	01:55:17	ok	ok	462.8960	69.022	0.063622	20.98	67.687	12.360	66314262.160576	15	463.0571	1.09148e-04	5.66505e-04
2024/05/29	02:00:17	ok	ok	462.8860	69.021	0.063622	20.98	67.666	12.356	65387845.240144	13	463.0580	1.08508e-04	5.75231e-04
2024/05/29	02:05:17	ok	ok	462.8580	69.013	0.063622	20.97	67.675	12.348	68391557.228093	13	463.0414	1.07985e-04	5.71034e-04
2024/05/29	02:10:17	ok	ok	462.8480	69.010	0.063622	20.97	67.684	12.349	67424338.588187	14	463.0074	1.10990e-04	5.80258e-04
2024/05/29	02:15:17	ok	ok	462.8260	69.005	0.063622	20.93	67.715	12.324	67245932.438470	13	462.9890	1.09186e-04	5.81102e-04
2024/05/29	02:20:17	ok	ok	462.8000	68.997	0.063622	20.93	67.675	12.317	66532608.461710	13	462.9749	1.08491e-04	5.72752e-04
2024/05/29	02:25:17	--	ok	462.7980	68.996	0.063622	20.94	67.689	12.329	66646378.874229	15	462.9282	1.10599e-04	5.44143e-04
2024/05/29	02:25:24	ok	ok	463.0440	69.065	0.063632	20.97	67.655	12.344	68781723.051604	15	463.2341	1.07750e-04	5.88003e-04
2024/05/29	02:30:23	ok	ok	462.9800	69.057	0.063632	20.90	67.680	12.299	66107836.265223	13	463.1634	1.08264e-04	5.86565e-04
2024/05/29	02:35:23	ok	ok	462.9540	69.045	0.063632	20.89	67.684	12.288	66645859.109153	15	463.1039	1.09155e-04	5.51005e-04
2024/05/29	02:40:23	ok	ok	462.9320	69.038	0.063632	20.91	67.674	12.307	66385280.478846	15	463.0878	1.09519e-04	5.50340e-04
2024/05/29	02:45:23	ok	ok	462.9160	69.027	0.063632	20.87	67.674	12.277	65569710.039347	12	463.0621	1.11861e-04	6.01540e-04
2024/05/29	02:50:23	ok	ok	462.8940	69.023	0.063632	20.86	67.692	12.271	65818157.282737	13	463.0760	1.08196e-04	5.97710e-04
2024/05/29	02:55:23	ok	ok	462.8760	69.027	0.063632	20.86	67.642	12.261	65466226.857393	13	463.0519	1.08576e-04	5.87865e-04
2024/05/29	03:00:23	ok	ok	462.8520	69.013	0.063632	20.82	67.692	12.240	67278545.597309	15	463.0507	1.07427e-04	5.89444e-04
2024/05/29	03:05:23	ok	ok	462.8380	69.008	0.063632	20.83	67.703	12.252	66506482.729206	15	463.0352	1.07525e-04	5.86508e-04
2024/05/29	03:10:23	ok	ok	462.8120	69.006	0.063632	20.77	67.616	12.196	66961775.446955	15	462.9447	1.11017e-04	5.60978e-04
2024/05/29	03:15:23	ok	ok	462.8120	68.999	0.063632	20.76	67.671	12.197	66868425.706793	15	462.9565	1.09621e-04	5.44104e-04
2024/05/29	03:20:23	ok	ok	462.8000	68.998	0.063632	20.77	67.634	12.199	67474813.627519	15	462.9363	1.10398e-04	5.64739e-04
2024/05/29	03:25:23	--	ok	462.7680	68.988	0.063632	20.74	67.637	12.179	67909802.128925	13	462.9588	1.07666e-04	5.86977e-04
2024/05/29	03:25:30	ok	ok	463.0340	69.058	0.063644	20.76	67.614	12.186	71216762.503622	13	463.2196	1.08187e-04	6.08538e-04
2024/05/29	03:30:29	ok	ok	462.9800	69.051	0.063644	20.72	67.643	12.161	68263884.544600	13	463.1707	1.08113e-04	5.98002e-04
2024/05/29	03:35:29	ok	ok	462.9560	69.041	0.063644	20.74	67.619	12.176	67620356.984475	13	463.1421	1.08665e-04	5.73221e-04
2024/05/29	03:40:29	ok	ok	462.9440	69.042	0.063644	20.73	67.588	12.161	67193215.667696	13	463.1150	1.09064e-04	5.86915e-04
2024/05/29	03:45:29	ok	ok	462.9160	69.035	0.063644	20.70	67.602	12.145	67784389.058622	15	463.0851	1.08911e-04	5.66267e-04
2024/05/29	03:50:29	ok	ok	462.8920	69.027	0.063644	20.69	67.597	12.132	66111646.414876	13	463.0640	1.08547e-04	5.91991e-04
2024/05/29	03:55:29	ok	ok	462.8820	69.024	0.063644	20.70	67.552	12.135	67218680.964991	13	463.0723	1.08330e-04	5.99846e-04
2024/05/29	04:00:29	ok	ok	462.8660	69.018	0.063644	20.64	67.579	12.099	68070379.429405	13	463.0497	1.08515e-04	5.81135e-04
2024/05/29	04:05:29	ok	ok	462.8480	69.012	0.063644	20.63	67.625	12.098	68015779.908095	15	462.9929	1.10425e-04	5.55577e-04
2024/05/29	04:10:29	ok	ok	462.8260	69.008	0.063644	20.62	67.565	12.078	66355794.365147	15	463.0139	1.08107e-04	5.82380e-04
2024/05/29	04:15:29	ok	ok	462.8180	69.005	0.063644	20.62	67.543	12.074	66476096.716810	13	463.0079	1.08634e-04	5.99031e-04
2024/05/29	04:20:29	ok	ok	462.8080	68.999	0.063644	20.62	67.573	12.079	66450716.773429	13	462.9882	1.08240e-04	5.75675e-04
2024/05/29	04:25:29	--	ok	462.7860	68.995	0.063644	20.62	67.565	12.078	66445330.912823	15	462.9349	1.09826e-04	5.62165e-04
2024/05/29	04:25:36	ok	ok	463.0520	69.060	0.063655	20.62	67.497	12.065	73043134.481335	13	463.2272	1.08312e-04	6.08436e-04
2024/05/29	04:30:35	ok	ok	462.9900	69.056	0.063655	20.60	67.523	12.061	66446252.345687	13	463.1693	1.08821e-04	5.99718e-04
2024/05/29	04:35:35	ok	ok	462.9620	69.042	0.063655	20.58	67.546	12.044	67334795.703236	13	463.1560	1.08221e-04	5.79188e-04
2024/05/29	04:40:35	ok	ok	462.9520	69.038	0.063655	20.58	67.506	12.037	66523189.044439	13	463.1183	1.09314e-04	5.92366e-04
2024/05/29	04:45:35	ok	ok	462.9240	69.037	0.063655	20.54	67.529	12.019	67299371.429660	13	463.1137	1.08585e-04	5.83664e-04
2024/05/29	04:50:35	ok	ok	462.9140	69.029	0.063655	20.54	67.501	12.014	65262760.290266	13	463.1001	1.08596e-04	5.97386e-04
2024/05/29	04:55:35	ok	ok	462.8940	69.026	0.063655	20.54	67.501	12.014	68284831.431790	15	463.0521	1.10127e-04	5.64574e-04
2024/05/29	05:00:35	ok	ok	462.8760	69.021	0.063655	20.53	67.469	11.999	66162181.968909	15	463.0449	1.09412e-04	5.56335e-04
2024/05/29	05:05:35	ok	ok	462.8660	69.018	0.063655	20.53	67.478	12.001	67996524.396657	15	463.0484	1.08592e-04	5.62506e-04
2024/05/29	05:10:35	ok	ok	462.8520	69.016	0.063655	20.50	67.492	11.984	68026835.800639	13	463.0304	1.08832e-04	5.96619e-04
2024/05/29	05:15:35	ok	ok	462.8400	69.011	0.063655	20.52	67.477	11.991	69599327.648969	15	463.0004	1.10034e-04	5.58961e-04
2024/05/29	05:20:35	ok	ok	462.8220	69.002	0.063655	20.49	67.460	11.967	66737634.513780	13	463.0116	1.08411e-04	5.95663e-04
2024/05/29	05:25:35	ok	ok	462.8020	68.997	0.063655	20.46	67.465	11.950	67105839.273538	13	462.9930	1.08500e-04	5.85065e-04
2024/05/29	05:30:35	--	ok	462.7900	68.994	0.063655	20.47	67.468	11.959	67528668.615555	13	462.9694	1.09336e-04	5.93734e-04
2024/05/29	05:30:42	ok	ok	463.0440	69.060	0.063666	20.49	67.440	11.964	70227357.805659	15	463.2481	1.07958e-04	5.90940e-04
2024/05/29	05:35:41	ok	ok	463.0020	69.052	0.063666	20.46	67.427	11.943	68203780.289460	15	463.1658	1.09024e-04	5.66761e-04
2024/05/29	05:40:41	ok	ok	462.9900	69.048	0.063666	20.44	67.404	11.928	69253144.862077	13	463.1672	1.08484e-04	5.94753e-04
2024/05/29	05:45:41	ok	ok	462.9640	69.043	0.063666	20.43	67.422	11.922	67460379.446274	13	463.1472	1.08375e-04	5.80194e-04
2024/05/29	05:50:41	ok	ok	462.9500	69.042	0.063666	20.44	67.433	11.933	68798434.224255	15	463.1381	1.08800e-04	5.70028e-04
2024/05/29	05:55:41	ok	ok	462.9560	69.033	0.063666	20.44	67.433	11.933	67266217.595847	13	463.1181	1.09038e-04	5.90379e-04
2024/05/29	06:00:41	ok	ok	462.9280	69.031	0.063666	20.42	67.417	11.912	66906040.108051	15	463.1269	1.06982e-04	5.88493e-04
2024/05/29	06:05:41	ok	ok	462.9200	69.025	0.063666	20.43	67.410	11.920	67108683.357174	13	463.1045	1.08267e-04	5.88747e-04
2024/05/29	06:10:41	ok	ok	462.9020	69.019	0.063666	20.43	67.381	11.914	67924326.526062	13	463.0713	1.09382e-04	5.85227e-04
2024/05/29	06:15:41	ok	ok	462.8840	69.020	0.063666	20.43	67.362	11.911	67921037.254740	15	463.0624	1.08502e-04	5.72925e-04
2024/05/29	06:20:41	ok	ok	462.8760	69.015	0.063666	20.43	67.391	11.916	67053866.347855	13	463.0539	1.08624e-04	5.89944e-04
2024/05/29	06:25:41	ok	ok	462.8700	69.008	0.063666	20.42	67.378	11.905	66548481.561854	15	463.0231	1.09729e-04	5.74833e-04
2024/05/29	06:30:41	ok	ok	462.8660	69.010	0.063666	20.43	67.285	11.897	67441403.926056	15	463.0075	1.10368e-04	5.55844e-04
2024/05/29	06:35:41	ok	ok	462.8440	69.006	0.063666	20.44	67.326	11.914	68142231.238343	13	463.0301	1.08472e-04	5.92634e-04
2024/05/29	06:40:41	ok	ok	462.8300	69.002	0.063666	20.40	67.327	11.886	66090502.161554	13	463.0187	1.08468e-04	5.90547e-04
2024/05/29	06:45:41	ok	ok	462.8300	69.004	0.063666	20.46	67.327	11.925	65922958.182708	15	463.0234	1.07772e-04	5.98756e-04
2024/05/29	06:50:41	ok	ok	462.8220	68.996	0.063666	20.44	67.277	11.905	67699882.591393	13	462.9941	1.08892e-04	5.91631e-04
2024/05/29	06:55:41	ok	ok	462.8120	68.997	0.063666	20.46	67.298	11.920	66448976.429293	13	462.9929	1.08313e-04	5.79605e-04
2024/05/29	07:00:41	ok	ok	462.8060	68.994	0.063666	20.44	67.337	11.916	65807874.492398	13	462.9938	1.08256e-04	5.83810e-04
2024/05/29	07:05:41	ok	ok	462.8020	68.995	0.063666	20.49	67.266	11.933	68430113.874509	15	462.9992	1.07787e-04	5.74807e-04
2024/05/29	07:10:41	--	ok	462.7960	68.991	0.063666	20.47	67.243	11.920	64923325.738866	13	462.9905	1.07545e-04	5.79924e-04
2024/05/29	07:10:47	ok	ok	463.0380	69.054	0.063676	20.50	67.262	11.943	73543374.382902	13	463.2229	1.08474e-04	5.82334e-04
2024/05/29	07:15:47	ok	ok	463.0000	69.048	0.063676	20.53	67.276	11.964	67374742.711160	15	463.1426	1.10155e-04	5.60033e-04
2024/05/29	07:20:47	ok	ok	462.9820	69.040	0.063676	20.50	67.221	11.936	65709008.639388	13	463.1672	1.08473e-04	5.94753e-04
2024/05/29	07:25:47	ok	ok	462.9780	69.038	0.063676	20.54	67.221	11.964	66323079.664468	15	463.1726	1.07706e-04	5.81649e-04
2024/05/29	07:30:47	ok	ok	462.9760	69.042	0.063676	20.58	67.207	11.984	66104352.355007	15	463.1234	1.09658e-04	5.50576e-04
2024/05/29	07:35:47	ok	ok	462.9620	69.035	0.063676	20.56	67.193	11.970	67136381.395537	15	463.1487	1.08071e-04	5.58379e-04
2024/05/29	07:40:47	ok	ok	462.9620	69.035	0.063676	20.59	67.198	11.992	67244507.656315	13	463.1352	1.08779e-04	5.87493e-04
2024/05/29	07:45:47	ok	ok	462.9560	69.024	0.063676	20.60	67.202	12.004	68352412.834826	13	463.1373	1.08534e-04	5.84279e-04
2024/05/29	07:50:47	ok	ok	462.9460	69.028	0.063676	20.60	67.172	11.998	67949838.667295	15	463.1194	1.08882e-04	5.65461e-04
2024/05/29	07:55:47	ok	ok	462.9460	69.027	0.063676	20.63	67.179	12.018	66525334.872629	15	463.1353	1.07961e-04	5.83792e-04
2024/05/29	08:00:47	ok	ok	462.9380	69.022	0.063676	20.66	67.143	12.032	68720673.868438	13	463.1131	1.08595e-04	5.84601e-04
2024/05/29	08:05:47	ok	ok	462.9380	69.025	0.063676	20.69	67.158	12.054	66196932.757220	15	463.0728	1.10274e-04	5.60850e-04
2024/05/29	08:10:47	ok	ok	462.9300	69.024	0.063676	20.70	67.143	12.062	67535874.898067	15	463.1004	1.08595e-04	5.48761e-04
2024/05/29	08:15:47	ok	ok	462.9320	69.021	0.063676	20.72	67.074	12.059	66350113.989002	13	463.1206	1.07618e-04	5.83455e-04
2024/05/29	08:20:47	ok	ok	462.9240	69.022	0.063676	20.74	67.111	12.084	68146990.242469	15	463.1161	1.08113e-04	5.62524e-04
2024/05/29	08:25:47	ok	ok	462.9200	69.015	0.063676	20.77	67.094	12.102	67197341.392746	13	463.1069	1.08113e-04	5.91824e-04
2024/05/29	08:30:47	ok	ok	462.9280	69.021	0.063676	20.82	67.092	12.132	66345416.729776	13	463.1070	1.08113e-04	5.94268e-04
2024/05/29	08:35:47	ok	ok	462.9260	69.013	0.063676	20.83	67.115	12.145	66492200.455631	13	463.0918	1.08231e-04	5.81738e-04
2024/05/29	08:40:47	ok	ok	462.9080	69.015	0.063676	20.83	67.106	12.144	67030493.727507	13	463.0810	1.08087e-04	5.82133e-04
2024/05/29	08:45:47	ok	ok	462.9140	69.014	0.063676	20.86	67.071	12.158	67349814.787161	13	463.0911	1.08185e-04	5.80948e-04
2024/05/29	08:50:47	ok	ok	462.8920	69.009	0.063676	20.87	67.094	12.172	66908654.267592	15	463.0375	1.09835e-04	5.44758e-04
2024/05/29	08:55:47	ok	ok	462.9040	69.008	0.063676	20.90	67.098	12.193	67339913.374024	13	463.0786	1.08313e-04	5.81400e-04
2024/05/29	09:00:47	ok	ok	462.9020	69.011	0.063676	20.94	67.079	12.218	66238743.727233	15	463.0571	1.08955e-04	5.51869e-04
2024/05/29	09:05:47	ok	ok	462.8840	69.009	0.063676	20.97	66.973	12.220	67651927.024789	13	463.0688	1.08334e-04	5.76772e-04
2024/05/29	09:10:47	ok	ok	462.8900	69.008	0.063676	20.98	67.034	12.240	66551229.281730	13	463.0755	1.08308e-04	5.77145e-04
2024/05/29	09:15:47	ok	ok	462.9040	69.007	0.063676	21.04	67.034	12.280	65658724.324563	13	463.0918	1.07685e-04	5.78105e-04
2024/05/29	09:20:47	ok	ok	462.9000	69.008	0.063676	21.06	67.030	12.291	68443512.577462	13	463.0655	1.08709e-04	5.75062e-04
2024/05/29	09:25:47	ok	ok	462.9020	69.005	0.063676	21.10	67.007	12.319	67340678.053016	13	463.0896	1.07995e-04	5.78873e-04
2024/05/29	09:30:47	ok	ok	462.8980	69.003	0.063676	21.13	67.044	12.345	66406774.541574	15	463.0315	1.09754e-04	5.50207e-04
2024/05/29	09:35:47	ok	ok	462.8940	69.004	0.063676	21.17	67.001	12.367	67553949.245178	15	463.0721	1.08163e-04	5.72169e-04
2024/05/29	09:40:47	ok	ok	462.8880	69.004	0.063676	21.17	67.033	12.373	67191984.632445	15	463.0305	1.09707e-04	5.53884e-04
2024/05/29	09:45:47	ok	ok	462.8960	69.006	0.063676	21.24	67.005	12.420	66510258.653509	15	463.0346	1.09453e-04	5.43287e-04
2024/05/29	09:50:47	ok	ok	462.8860	69.000	0.063676	21.27	67.033	12.444	67940857.981043	13	463.0582	1.08420e-04	5.71357e-04
2024/05/29	09:55:47	ok	ok	462.8700	68.996	0.063676	21.26	67.037	12.436	66751607.881086	13	463.0476	1.07788e-04	5.78434e-04
2024/05/29	10:00:47	ok	ok	462.8880	69.000	0.063676	21.30	66.987	12.457	66550370.097288	12	463.0160	1.12138e-04	5.97820e-04
2024/05/29	10:05:47	ok	ok	462.8680	68.998	0.063676	21.34	66.964	12.484	66765535.193569	14	462.9764	1.13220e-04	5.55325e-04
2024/05/29	10:10:47	ok	ok	462.8820	68.992	0.063676	21.38	66.961	12.512	67025950.392624	14	462.9805	1.13452e-04	5.55681e-04
2024/05/29	10:15:47	ok	ok	462.8800	68.995	0.063676	21.40	67.015	12.534	67099346.537274	13	463.0529	1.07460e-04	5.81160e-04
2024/05/29	10:20:47	ok	ok	462.8740	68.996	0.063676	21.44	66.964	12.555	66192278.914863	12	463.0154	1.11261e-04	5.92072e-04
2024/05/29	10:25:47	ok	ok	462.8800	68.995	0.063676	21.50	66.966	12.596	67382267.419867	13	463.0547	1.07180e-04	5.83437e-04
2024/05/29	10:30:47	ok	ok	462.8760	68.996	0.063676	21.51	66.937	12.600	67815233.792121	14	462.9781	1.13109e-04	5.49902e-04
2024/05/29	10:35:47	ok	ok	462.8720	68.992	0.063676	21.57	66.979	12.649	68445388.904464	12	463.0018	1.11642e-04	5.89588e-04
2024/05/29	10:40:47	ok	ok	462.8700	68.998	0.063676	21.61	66.996	12.686	68939075.640642	15	463.0185	1.09193e-04	5.44810e-04
2024/05/29	10:45:47	ok	ok	462.8680	68.992	0.063676	21.68	66.960	12.730	67980810.694062	13	463.0463	1.08023e-04	5.73781e-04
2024/05/29	10:50:47	ok	ok	462.8680	68.995	0.063676	21.71	67.007	12.760	67346331.165008	15	463.0205	1.08522e-04	5.47795e-04
2024/05/29	10:55:47	ok	ok	462.8860	68.993	0.063676	21.77	66.975	12.796	67325531.100213	14	463.0247	1.08616e-04	5.70990e-04
2024/05/29	11:00:47	ok	ok	462.8800	68.992	0.063676	21.75	66.952	12.781	67711557.058472	14	462.9862	1.12349e-04	5.61830e-04
2024/05/29	11:05:47	ok	ok	462.8640	68.994	0.063676	21.82	66.938	12.830	68036344.004092	15	463.0036	1.09134e-04	5.49437e-04
2024/05/29	11:10:47	ok	ok	462.8780	68.999	0.063676	21.88	66.960	12.876	67130187.068398	13	463.0510	1.07224e-04	5.81496e-04
2024/05/29	11:15:47	ok	ok	462.8860	68.995	0.063676	21.95	66.911	12.920	68263380.269115	13	463.0545	1.07189e-04	5.83727e-04
2024/05/29	11:20:47	ok	ok	462.8860	68.999	0.063676	21.99	66.920	12.953	70445580.363875	13	463.0500	1.07820e-04	5.79842e-04
2024/05/29	11:25:47	ok	ok	462.8860	68.995	0.063676	22.04	66.938	12.989	67419220.654472	13	463.0515	1.07457e-04	5.83391e-04
2024/05/29	11:30:47	ok	ok	462.8860	68.995	0.063676	22.14	66.856	13.049	65876605.450871	13	463.0626	1.07172e-04	5.99379e-04
2024/05/29	11:35:47	ok	ok	462.8980	69.000	0.063676	22.21	66.911	13.112	67134812.399061	13	463.0642	1.07212e-04	5.88252e-04
2024/05/29	11:40:47	ok	ok	462.9040	68.996	0.063676	22.25	66.909	13.144	67143126.302500	15	463.0796	1.06878e-04	5.77171e-04
2024/05/29	11:45:47	--	ok	462.7120	68.948	0.063676	21.77	68.051	13.001	66596866.703247	14	462.8367	1.11545e-04	5.63230e-04
2024/05/29	11:45:54	ok	ok	463.0400	69.032	0.063691	21.75	68.078	12.996	74266194.808867	13	463.2119	1.07061e-04	5.76176e-04
2024/05/29	11:50:53	ok	ok	462.8340	68.988	0.063691	21.28	68.664	12.757	66578401.879926	13	463.0065	1.08055e-04	5.91500e-04
2024/05/29	11:55:53	--	ok	462.7120	68.967	0.063691	21.01	68.823	12.588	67133183.617709	13	462.8930	1.07965e-04	5.84270e-04
2024/05/29	11:56:00	ok	ok	463.0460	69.056	0.063705	21.01	68.843	12.592	71640886.953723	13	463.2051	1.08023e-04	5.89480e-04
2024/05/29	12:00:59	ok	ok	462.8960	69.026	0.063705	20.79	68.882	12.434	65936596.303549	13	463.0749	1.08733e-04	5.77110e-04
2024/05/29	12:05:59	ok	ok	462.8220	69.015	0.063705	20.66	68.934	12.353	66659147.688122	13	462.9907	1.09111e-04	5.83959e-04
2024/05/29	12:10:59	--	ok	462.7560	68.998	0.063705	20.52	68.962	12.255	66961703.222409	15	462.9420	1.08342e-04	5.79514e-04
2024/05/29	12:11:06	ok	ok	463.0340	69.070	0.063717	20.54	68.978	12.277	70934636.905252	13	463.2104	1.07376e-04	5.95270e-04
2024/05/29	12:16:05	ok	ok	462.9400	69.051	0.063717	20.43	68.992	12.199	63524026.069790	13	463.1152	1.08899e-04	5.91213e-04
2024/05/29	12:21:05	ok	ok	462.8940	69.038	0.063717	20.36	68.989	12.149	64014884.888951	13	463.0430	1.09660e-04	5.84518e-04
2024/05/29	12:26:05	ok	ok	462.8300	69.023	0.063717	20.31	69.006	12.113	65118637.213276	13	463.0053	1.09286e-04	6.02858e-04
2024/05/29	12:31:05	--	ok	462.7860	69.011	0.063717	20.23	69.021	12.065	64984528.972177	13	462.9515	1.09554e-04	5.86165e-04
2024/05/29	12:31:12	ok	ok	463.0100	69.072	0.063728	20.23	69.021	12.065	68070828.818082	13	463.1800	1.09105e-04	5.84119e-04
2024/05/29	12:36:11	ok	ok	462.9440	69.054	0.063728	20.18	69.042	12.029	65255824.137656	13	463.1300	1.08901e-04	5.91357e-04
2024/05/29	12:41:11	ok	ok	462.9080	69.047	0.063728	20.12	69.061	11.993	64142997.614362	13	463.1035	1.07782e-04	5.94966e-04
2024/05/29	12:46:11	ok	ok	462.8700	69.036	0.063728	20.11	69.049	11.981	64139585.353901	13	463.0448	1.09825e-04	5.89508e-04
2024/05/29	12:51:11	ok	ok	462.8400	69.027	0.063728	20.07	69.081	11.957	63791049.863039	13	463.0233	1.09015e-04	5.94183e-04
2024/05/29	12:56:11	ok	ok	462.8140	69.018	0.063728	20.05	69.085	11.947	63368173.271877	13	462.9781	1.10235e-04	5.78023e-04
2024/05/29	13:01:11	--	ok	462.7820	69.004	0.063728	20.01	69.052	11.913	64219153.994473	13	462.9497	1.10122e-04	5.85831e-04
2024/05/29	13:01:18	ok	ok	463.0200	69.069	0.063738	20.01	69.102	11.922	68745991.419861	13	463.1959	1.08581e-04	5.92193e-04
2024/05/29	13:06:17	ok	ok	462.9640	69.062	0.063738	19.98	69.143	11.908	63294695.959358	13	463.1439	1.09010e-04	5.84603e-04
2024/05/29	13:11:17	ok	ok	462.9380	69.054	0.063738	19.95	69.117	11.881	61497639.128473	13	463.1161	1.08833e-04	5.88585e-04
2024/05/29	13:16:17	ok	ok	462.9120	69.045	0.063738	19.93	69.097	11.869	63734260.260345	13	463.0899	1.08198e-04	5.86477e-04
2024/05/29	13:21:17	ok	ok	462.8920	69.038	0.063738	19.93	69.107	11.870	63253122.959423	13	463.0516	1.10080e-04	5.79675e-04
2024/05/29	13:26:17	ok	ok	462.8840	69.034	0.063738	19.95	69.099	11.878	61680616.503115	15	463.0254	1.10039e-04	5.56190e-04
2024/05/29	13:31:17	ok	ok	462.8560	69.029	0.063738	19.95	69.079	11.875	65452904.742568	13	463.0467	1.08430e-04	5.77022e-04
2024/05/29	13:36:17	ok	ok	462.8500	69.025	0.063738	19.98	69.047	11.892	64705860.572903	13	463.0423	1.08146e-04	5.73667e-04
2024/05/29	13:41:17	ok	ok	462.8420	69.027	0.063738	19.99	69.058	11.903	62560860.046506	15	462.9896	1.09917e-04	5.52579e-04
2024/05/29	13:46:17	ok	ok	462.8300	69.020	0.063738	20.01	69.071	11.916	64435463.538209	13	463.0077	1.08950e-04	5.79058e-04
2024/05/29	13:51:17	ok	ok	462.8280	69.012	0.063738	20.05	69.079	11.946	64248366.179671	15	463.0220	1.08225e-04	5.94446e-04
2024/05/29	13:56:17	ok	ok	462.8160	69.013	0.063738	20.11	69.058	11.983	62874945.410483	15	462.9701	1.09883e-04	5.50601e-04
2024/05/29	14:01:17	ok	ok	462.8040	69.009	0.063738	20.11	69.088	11.988	64915774.897157	13	462.9874	1.08580e-04	5.80380e-04
2024/05/29	14:06:17	ok	ok	462.8000	69.005	0.063738	20.12	69.108	12.001	64000394.750401	13	462.9661	1.08990e-04	5.80954e-04
2024/05/29	14:11:17	--	ok	462.7880	69.002	0.063738	20.13	69.062	12.002	64505082.911823	13	462.9603	1.08587e-04	5.89759e-04
2024/05/29	14:11:23	ok	ok	463.0280	69.068	0.063749	20.13	69.093	12.008	69892969.291909	15	463.1471	1.10878e-04	5.62443e-04
2024/05/29	14:16:23	ok	ok	463.0000	69.060	0.063749	20.15	69.134	12.024	63968377.326665	13	463.1633	1.09098e-04	5.93170e-04
2024/05/29	14:21:23	ok	ok	462.9900	69.055	0.063749	20.16	69.097	12.029	62455915.900397	13	463.1616	1.08097e-04	5.87983e-04
2024/05/29	14:26:23	ok	ok	462.9680	69.052	0.063749	20.19	69.102	12.049	66089512.991524	13	463.1618	1.07814e-04	5.89927e-04
2024/05/29	14:31:23	ok	ok	462.9700	69.049	0.063749	20.22	69.116	12.072	65696600.224739	13	463.1355	1.08653e-04	5.98135e-04
2024/05/29	14:36:23	ok	ok	462.9620	69.049	0.063749	20.26	69.134	12.105	65773920.741637	13	463.1281	1.08454e-04	5.88470e-04
2024/05/29	14:41:23	ok	ok	462.9580	69.046	0.063749	20.29	69.149	12.127	63210331.434957	14	463.0899	1.10144e-04	5.76982e-04
2024/05/29	14:46:23	ok	ok	462.9540	69.045	0.063749	20.32	69.134	12.145	64294561.113112	13	463.1124	1.08668e-04	5.80928e-04
2024/05/29	14:51:23	ok	ok	462.9460	69.043	0.063749	20.37	69.186	12.194	66791939.803748	15	463.1315	1.07848e-04	5.96085e-04
2024/05/29	14:56:23	ok	ok	462.9340	69.038	0.063749	20.36	69.134	12.175	66557316.874039	13	463.1060	1.08474e-04	5.90782e-04
2024/05/29	15:01:23	ok	ok	462.9320	69.038	0.063749	20.39	69.198	12.205	64953022.324701	13	463.0957	1.08229e-04	5.86931e-04
2024/05/29	15:06:23	ok	ok	462.9180	69.034	0.063749	20.40	69.181	12.214	65862595.636294	13	463.0936	1.08164e-04	5.86815e-04
2024/05/29	15:11:23	ok	ok	462.9200	69.035	0.063749	20.50	69.194	12.286	64746447.207403	13	463.0921	1.08159e-04	5.83486e-04
2024/05/29	15:16:23	ok	ok	462.9100	69.032	0.063749	20.49	69.227	12.281	66303088.804428	13	463.0895	1.07782e-04	5.83559e-04
2024/05/29	15:21:23	ok	ok	462.9020	69.026	0.063749	20.53	69.267	12.319	64562772.371767	13	463.0656	1.08537e-04	5.95867e-04
2024/05/29	15:26:23	ok	ok	462.8840	69.024	0.063749	20.53	69.287	12.322	65619956.635128	13	463.0489	1.08840e-04	5.88014e-04
2024/05/29	15:31:23	ok	ok	462.8760	69.018	0.063749	20.54	69.308	12.335	66218549.721249	13	463.0484	1.07606e-04	5.81703e-04
2024/05/29	15:36:23	ok	ok	462.8660	69.018	0.063749	20.53	69.332	12.330	66725052.889021	13	463.0246	1.08742e-04	5.89283e-04
2024/05/29	15:41:23	ok	ok	462.8440	69.009	0.063749	20.54	69.386	12.349	66089592.094441	15	463.0309	1.07371e-04	5.80234e-04
2024/05/29	15:46:23	ok	ok	462.8360	69.007	0.063749	20.54	69.397	12.351	64026355.714690	13	462.9916	1.08416e-04	5.82940e-04
2024/05/29	15:51:23	ok	ok	462.8200	69.002	0.063749	20.56	69.427	12.368	64964028.633297	13	462.9823	1.07930e-04	5.85014e-04
2024/05/29	15:56:23	ok	ok	462.8040	68.999	0.063749	20.58	69.441	12.382	65074998.068221	13	462.9606	1.08481e-04	5.89619e-04
2024/05/29	16:01:23	--	ok	462.7900	68.994	0.063749	20.58	69.468	12.387	64990759.892626	15	462.9686	1.07238e-04	5.75542e-04
2024/05/29	16:01:29	ok	ok	462.9940	69.051	0.063759	20.60	69.436	12.403	70215862.948885	13	463.1582	1.08550e-04	5.82898e-04
2024/05/29	16:06:29	ok	ok	462.9640	69.047	0.063759	20.56	69.447	12.372	67102834.286713	13	463.1119	1.09330e-04	5.82358e-04
2024/05/29	16:11:29	ok	ok	462.9540	69.040	0.063759	20.60	69.496	12.413	65791127.605929	13	463.1150	1.08152e-04	5.81631e-04
2024/05/29	16:16:29	ok	ok	462.9400	69.038	0.063759	20.60	69.456	12.406	66160833.335133	13	463.0949	1.08278e-04	5.95483e-04
2024/05/29	16:21:29	ok	ok	462.9240	69.033	0.063759	20.63	69.520	12.437	66593591.491997	13	463.0900	1.08100e-04	5.84716e-04
2024/05/29	16:26:29	ok	ok	462.9140	69.032	0.063759	20.62	69.528	12.429	66367345.129986	15	463.0787	1.08026e-04	5.78391e-04
2024/05/29	16:31:29	ok	ok	462.8940	69.028	0.063759	20.64	69.552	12.452	66649223.521582	13	463.0535	1.08166e-04	5.80216e-04
2024/05/29	16:36:29	ok	ok	462.8760	69.020	0.063759	20.67	69.557	12.474	66015635.863259	13	463.0371	1.08606e-04	5.92705e-04
2024/05/29	16:41:29	ok	ok	462.8660	69.018	0.063759	20.67	69.587	12.480	67059663.308270	13	463.0302	1.08543e-04	5.82133e-04
2024/05/29	16:46:29	ok	ok	462.8540	69.014	0.063759	20.70	69.593	12.502	67098412.067873	12	462.9771	1.12363e-04	5.93738e-04
2024/05/29	16:51:29	ok	ok	462.8440	69.011	0.063759	20.66	69.606	12.473	65922512.233880	15	462.9714	1.09868e-04	5.62684e-04
2024/05/29	16:56:29	ok	ok	462.8340	69.010	0.063759	20.70	69.633	12.509	66353649.418191	13	462.9930	1.08698e-04	5.84920e-04
2024/05/29	17:01:29	ok	ok	462.8140	69.004	0.063759	20.70	69.642	12.511	65108104.727787	15	462.9249	1.10843e-04	5.51299e-04
2024/05/29	17:06:29	ok	ok	462.8000	68.996	0.063759	20.72	69.665	12.525	65987712.142459	15	462.9049	1.10774e-04	5.61474e-04
2024/05/29	17:11:29	--	ok	462.7900	68.991	0.063759	20.73	69.657	12.533	65394116.417444	12	462.9178	1.12041e-04	5.86565e-04
2024/05/29	17:11:42	ok	ok	463.0100	69.056	0.063769	20.74	69.671	12.545	70919857.140824	13	463.1692	1.08753e-04	6.05563e-04
2024/05/29	17:16:41	ok	ok	462.9880	69.055	0.063769	20.77	69.647	12.562	67494528.170108	15	463.1291	1.09537e-04	5.54637e-04
2024/05/29	17:21:41	ok	ok	462.9600	69.049	0.063769	20.76	69.694	12.561	65753064.347608	15	463.0804	1.10528e-04	5.49774e-04
2024/05/29	17:26:41	ok	ok	462.9460	69.041	0.063769	20.76	69.712	12.565	67352578.255924	13	463.1051	1.08627e-04	5.96847e-04
2024/05/29	17:31:41	ok	ok	462.9220	69.036	0.063769	20.77	69.735	12.578	66887957.495944	13	463.0926	1.08319e-04	5.88875e-04
2024/05/29	17:36:41	ok	ok	462.9060	69.030	0.063769	20.77	69.784	12.587	66000679.045043	13	463.0650	1.08559e-04	5.67782e-04
2024/05/29	17:41:41	ok	ok	462.8880	69.026	0.063769	20.79	69.836	12.606	67473046.526661	13	463.0474	1.07846e-04	5.77185e-04
2024/05/29	17:46:41	ok	ok	462.8660	69.020	0.063769	20.73	69.813	12.561	66687852.672435	13	463.0449	1.07523e-04	5.98678e-04
2024/05/29	17:51:41	ok	ok	462.8440	69.016	0.063769	20.76	69.857	12.591	66452082.073877	15	462.9760	1.09877e-04	5.53672e-04
2024/05/29	17:56:41	ok	ok	462.8220	69.011	0.063769	20.76	69.850	12.589	65413920.658110	13	462.9949	1.07785e-04	5.94749e-04
2024/05/29	18:01:41	ok	ok	462.8000	69.005	0.063769	20.72	69.909	12.569	66609511.359152	15	462.9495	1.08856e-04	5.60992e-04
2024/05/29	18:06:41	--	ok	462.7720	68.995	0.063769	20.72	69.917	12.570	66703241.164947	13	462.9386	1.08563e-04	5.72131e-04
2024/05/29	18:06:47	ok	ok	463.0300	69.062	0.063781	20.69	69.921	12.549	69432680.595854	13	463.1734	1.09179e-04	5.97667e-04
2024/05/29	18:11:47	ok	ok	462.9780	69.056	0.063781	20.70	69.964	12.569	67397940.555879	13	463.1508	1.08003e-04	6.03265e-04
2024/05/29	18:16:47	ok	ok	462.9480	69.050	0.063781	20.69	69.999	12.563	66742157.685770	12	463.0836	1.12479e-04	5.98993e-04
2024/05/29	18:21:47	ok	ok	462.9280	69.045	0.063781	20.67	70.027	12.559	66838974.413877	13	463.0940	1.08432e-04	5.96303e-04
2024/05/29	18:26:47	ok	ok	462.9040	69.038	0.063781	20.66	70.004	12.545	66492264.012677	13	463.0592	1.08743e-04	5.88855e-04
2024/05/29	18:31:47	ok	ok	462.8800	69.028	0.063781	20.66	70.031	12.550	65990278.005412	13	463.0458	1.08576e-04	5.77188e-04
2024/05/29	18:36:47	ok	ok	462.8580	69.022	0.063781	20.62	70.082	12.528	65621943.438916	15	462.9717	1.10874e-04	5.64238e-04
2024/05/29	18:41:47	ok	ok	462.8320	69.014	0.063781	20.63	70.105	12.541	66427993.717730	13	462.9846	1.09186e-04	5.77568e-04
2024/05/29	18:46:47	ok	ok	462.8080	69.008	0.063781	20.60	70.118	12.524	66596949.608552	12	462.9388	1.12160e-04	6.00572e-04
2024/05/29	18:51:47	--	ok	462.7780	69.000	0.063781	20.56	70.147	12.496	65783227.783771	13	462.9556	1.07958e-04	5.81601e-04
2024/05/29	18:51:54	ok	ok	463.0300	69.067	0.063792	20.56	70.138	12.495	69809538.132514	13	463.1939	1.08869e-04	5.82507e-04
2024/05/29	18:56:53	ok	ok	462.9820	69.062	0.063792	20.54	70.155	12.486	66426599.870460	13	463.1601	1.07584e-04	5.92037e-04
2024/05/29	19:01:53	ok	ok	462.9500	69.052	0.063792	20.52	70.187	12.472	67464388.452798	13	463.1185	1.08525e-04	5.92653e-04
2024/05/29	19:06:53	ok	ok	462.9220	69.043	0.063792	20.47	70.196	12.443	65333287.431166	12	463.0669	1.11811e-04	6.14610e-04
2024/05/29	19:11:53	ok	ok	462.8940	69.037	0.063792	20.44	70.248	12.431	65573725.570278	15	463.0718	1.07886e-04	5.74628e-04
2024/05/29	19:16:53	ok	ok	462.8620	69.029	0.063792	20.42	70.233	12.409	66230904.306367	12	463.0102	1.11840e-04	5.87815e-04
2024/05/29	19:21:53	ok	ok	462.8360	69.022	0.063792	20.39	70.256	12.392	66273246.213533	12	462.9684	1.12507e-04	5.94316e-04
2024/05/29	19:26:53	ok	ok	462.8100	69.015	0.063792	20.37	70.292	12.389	65659784.769146	13	462.9826	1.08027e-04	5.86638e-04
2024/05/29	19:31:53	--	ok	462.7840	69.006	0.063792	20.31	70.324	12.344	66793067.984858	15	462.9657	1.07611e-04	5.70436e-04
2024/05/29	19:31:59	ok	ok	463.0100	69.068	0.063803	20.33	70.311	12.361	70658229.752921	13	463.1659	1.09671e-04	6.04754e-04
2024/05/29	19:36:59	ok	ok	462.9500	69.057	0.063803	20.29	70.333	12.334	66922503.138824	13	463.1274	1.08775e-04	5.83944e-04
2024/05/29	19:41:59	ok	ok	462.9280	69.052	0.063803	20.25	70.362	12.309	65964367.803983	13	463.1021	1.08623e-04	5.78666e-04
2024/05/29	19:46:59	ok	ok	462.9040	69.039	0.063803	20.19	70.384	12.272	65827235.002367	13	463.0693	1.08725e-04	5.77056e-04
2024/05/29	19:51:59	ok	ok	462.8720	69.031	0.063803	20.21	70.394	12.285	63914265.166538	14	463.0127	1.09927e-04	5.63873e-04
2024/05/29	19:56:59	ok	ok	462.8420	69.020	0.063803	20.15	70.394	12.243	67672521.803779	13	463.0143	1.08578e-04	5.84869e-04
2024/05/29	20:01:59	ok	ok	462.8020	69.017	0.063803	20.11	70.417	12.219	65564237.734910	13	462.9703	1.09130e-04	5.78082e-04
2024/05/29	20:06:59	--	ok	462.7740	69.007	0.063803	20.05	70.434	12.180	67189424.135778	15	462.8935	1.11454e-04	5.57621e-04
2024/05/29	20:07:05	ok	ok	463.0240	69.075	0.063814	20.08	70.449	12.203	73408802.001194	12	463.1650	1.12123e-04	5.79943e-04
2024/05/29	20:12:05	ok	ok	462.9700	69.066	0.063814	20.05	70.484	12.189	65903575.940687	15	463.1375	1.09009e-04	5.58946e-04
2024/05/29	20:17:05	ok	ok	462.9400	69.057	0.063814	19.99	70.512	12.153	65798764.261836	13	463.1139	1.08755e-04	5.92426e-04
2024/05/29	20:22:05	ok	ok	462.9080	69.044	0.063814	19.93	70.503	12.110	67853970.142471	13	463.0884	1.08471e-04	5.87116e-04
2024/05/29	20:27:05	ok	ok	462.8840	69.035	0.063814	19.92	70.509	12.102	67044669.317116	13	463.0493	1.09014e-04	5.93296e-04
2024/05/29	20:32:05	ok	ok	462.8460	69.029	0.063814	19.86	70.527	12.065	65720371.021424	13	463.0087	1.09098e-04	5.90104e-04
2024/05/29	20:37:05	ok	ok	462.8220	69.021	0.063814	19.81	70.539	12.028	64986250.801741	13	462.9894	1.08725e-04	5.97501e-04
2024/05/29	20:42:05	--	ok	462.7900	69.011	0.063814	19.78	70.544	12.008	66309411.292864	13	462.9558	1.09508e-04	5.66503e-04
2024/05/29	20:42:11	ok	ok	463.0160	69.074	0.063825	19.78	70.513	12.003	68782670.225811	13	463.1860	1.09608e-04	5.72156e-04
2024/05/29	20:47:11	ok	ok	462.9740	69.064	0.063825	19.72	70.553	11.970	63334614.046988	13	463.1352	1.09075e-04	5.74860e-04
2024/05/29	20:52:11	ok	ok	462.9420	69.056	0.063825	19.65	70.550	11.919	65272700.341362	15	463.1070	1.09484e-04	5.61781e-04
2024/05/29	20:57:11	ok	ok	462.9060	69.044	0.063825	19.62	70.632	11.914	62767757.724526	13	463.0663	1.09640e-04	5.77965e-04
2024/05/29	21:02:11	ok	ok	462.8800	69.040	0.063825	19.60	70.608	11.890	65364840.520816	13	463.0381	1.09279e-04	5.84732e-04
2024/05/29	21:07:11	ok	ok	462.8500	69.025	0.063825	19.57	70.573	11.865	65179235.909505	13	462.9981	1.09871e-04	5.74260e-04
2024/05/29	21:12:11	ok	ok	462.8180	69.019	0.063825	19.53	70.603	11.841	65302922.072117	13	462.9790	1.09209e-04	5.82125e-04
2024/05/29	21:17:11	--	ok	462.7920	69.011	0.063825	19.48	70.614	11.813	64156105.314181	13	462.9469	1.09445e-04	5.73305e-04
2024/05/29	21:17:18	ok	ok	463.0180	69.074	0.063836	19.47	70.603	11.802	67584677.288573	13	463.1615	1.10121e-04	5.83005e-04
2024/05/29	21:22:17	ok	ok	462.9660	69.058	0.063836	19.40	70.610	11.753	64052759.785499	13	463.1124	1.09637e-04	5.68443e-04
2024/05/29	21:27:17	ok	ok	462.9340	69.052	0.063836	19.38	70.646	11.750	62641144.335470	13	463.0863	1.09795e-04	5.75936e-04
2024/05/29	21:32:17	ok	ok	462.9060	69.044	0.063836	19.34	70.649	11.721	64894821.309462	13	463.0660	1.09290e-04	5.77225e-04
2024/05/29	21:37:17	ok	ok	462.8760	69.034	0.063836	19.33	70.655	11.713	63010040.663269	12	463.0147	1.12117e-04	6.08003e-04
2024/05/29	21:42:17	ok	ok	462.8300	69.027	0.063836	19.27	70.655	11.672	62501907.852675	13	462.9974	1.09523e-04	5.86197e-04
2024/05/29	21:47:17	ok	ok	462.8140	69.017	0.063836	19.21	70.665	11.633	63508024.870059	13	462.9737	1.09692e-04	5.72986e-04
2024/05/29	21:52:17	--	ok	462.7960	69.013	0.063836	19.18	70.660	11.614	64014322.067004	13	462.9480	1.09567e-04	5.79012e-04
2024/05/29	21:52:24	ok	ok	463.0080	69.075	0.063845	19.21	70.674	11.635	68323109.547735	13	463.1773	1.09594e-04	5.97203e-04
2024/05/29	21:57:23	ok	ok	462.9560	69.062	0.063845	19.15	70.654	11.593	67023578.745799	13	463.1302	1.09589e-04	5.90080e-04
2024/05/29	22:02:23	ok	ok	462.9280	69.055	0.063845	19.10	70.645	11.554	65205717.517828	13	463.0899	1.10101e-04	5.95633e-04
2024/05/29	22:07:23	ok	ok	462.9060	69.044	0.063845	19.06	70.686	11.531	62770017.108701	13	463.0679	1.09439e-04	5.82106e-04
2024/05/29	22:12:23	ok	ok	462.8720	69.033	0.063845	19.03	70.681	11.512	62968910.428613	15	463.0117	1.10814e-04	5.64932e-04
2024/05/29	22:17:23	ok	ok	462.8480	69.024	0.063845	18.97	70.700	11.477	63632691.549586	13	463.0135	1.09766e-04	5.94806e-04
2024/05/29	22:22:23	ok	ok	462.8160	69.023	0.063845	18.91	70.660	11.431	67268636.238620	13	462.9855	1.09818e-04	5.89936e-04
2024/05/29	22:27:23	--	ok	462.7940	69.012	0.063845	18.90	70.724	11.433	63038657.508260	13	462.9575	1.09723e-04	5.93398e-04
2024/05/29	22:27:30	ok	ok	463.0080	69.072	0.063856	18.87	70.700	11.411	68458008.867881	12	463.1453	1.13146e-04	6.13321e-04
2024/05/29	22:32:29	ok	ok	462.9720	69.064	0.063856	18.83	70.674	11.378	63344324.921975	12	463.1032	1.12668e-04	6.08060e-04
2024/05/29	22:37:29	ok	ok	462.9520	69.060	0.063856	18.79	70.704	11.354	64037612.127074	14	463.0767	1.12835e-04	5.73823e-04
2024/05/29	22:42:29	ok	ok	462.9120	69.047	0.063856	18.76	70.678	11.330	62742543.450108	15	463.0651	1.09843e-04	5.48479e-04
2024/05/29	22:47:29	ok	ok	462.8900	69.042	0.063856	18.72	70.701	11.305	63357984.193076	13	463.0522	1.09352e-04	5.87376e-04
2024/05/29	22:52:29	ok	ok	462.8740	69.033	0.063856	18.68	70.695	11.278	62220239.593977	12	462.9898	1.13231e-04	5.92279e-04
2024/05/29	22:57:29	ok	ok	462.8400	69.026	0.063856	18.63	70.706	11.251	63437447.932461	13	462.9954	1.09640e-04	5.91204e-04
2024/05/29	23:02:29	ok	ok	462.8180	69.017	0.063856	18.60	70.681	11.228	61232753.891414	15	462.9797	1.09639e-04	5.77115e-04
2024/05/29	23:07:29	--	ok	462.7980	69.013	0.063856	18.55	70.719	11.195	62500067.794514	13	462.9427	1.10484e-04	5.94602e-04
2024/05/29	23:07:36	ok	ok	463.0120	69.073	0.063866	18.55	70.709	11.193	66521869.550907	12	463.1336	1.13729e-04	6.02663e-04
2024/05/29	23:12:35	ok	ok	462.9620	69.064	0.063866	18.55	70.681	11.189	61318988.327063	12	463.1037	1.12891e-04	6.12986e-04
2024/05/29	23:17:35	ok	ok	462.9380	69.056	0.063866	18.50	70.701	11.164	61587974.948530	15	463.1013	1.09653e-04	5.68661e-04
2024/05/29	23:22:35	ok	ok	462.9240	69.049	0.063866	18.48	70.709	11.147	60800160.298328	12	463.0525	1.12895e-04	6.16858e-04
2024/05/29	23:27:35	ok	ok	462.8920	69.040	0.063866	18.42	70.736	11.113	62851046.065454	13	463.0458	1.10333e-04	5.81795e-04
2024/05/29	23:32:35	ok	ok	462.8680	69.035	0.063866	18.39	70.741	11.096	62706348.077696	12	462.9904	1.14088e-04	5.94072e-04
2024/05/29	23:37:35	ok	ok	462.8380	69.030	0.063866	18.35	70.692	11.060	62925151.528039	14	462.9811	1.10953e-04	5.72138e-04
2024/05/29	23:42:35	ok	ok	462.8200	69.019	0.063866	18.32	70.687	11.040	63187145.344449	13	462.9804	1.09647e-04	5.94162e-04
2024/05/29	23:47:35	ok	ok	462.8000	69.012	0.063866	18.29	70.701	11.025	61047960.972050	12	462.9274	1.12976e-04	5.98257e-04
2024/05/29	23:52:35	--	ok	462.7760	69.007	0.063866	18.25	70.704	10.998	63723295.320322	13	462.9329	1.09836e-04	6.00276e-04
2024/05/29	23:52:42	ok	ok	463.0120	69.076	0.063877	18.26	70.706	11.007	67474325.548623	14	463.1572	1.12000e-04	5.92946e-04
2024/05/29	23:57:41	ok	ok	462.9600	69.068	0.063877	18.19	70.706	10.961	61727489.334518	13	463.1090	1.10827e-04	5.81030e-04
2024/05/30	00:02:41	ok	ok	462.9420	69.056	0.063877	18.15	70.718	10.935	60385738.746946	12	463.0771	1.13225e-04	5.90148e-04
2024/05/30	00:07:41	ok	ok	462.9140	69.049	0.063877	18.15	70.745	10.940	61775482.204417	12	463.0459	1.12990e-04	6.13354e-04
2024/05/30	00:12:41	ok	ok	462.8900	69.041	0.063877	18.07	70.719	10.880	62060612.121214	13	463.0421	1.10449e-04	5.80984e-04
2024/05/30	00:17:41	ok	ok	462.8680	69.034	0.063877	18.04	70.724	10.864	62376837.974919	13	463.0222	1.10007e-04	5.92862e-04
2024/05/30	00:22:41	ok	ok	462.8420	69.026	0.063877	18.02	70.741	10.856	62357282.806623	14	463.0089	1.11454e-04	6.05413e-04
2024/05/30	00:27:41	ok	ok	462.8140	69.025	0.063877	17.98	70.724	10.826	63016487.774256	13	462.9629	1.11027e-04	5.67786e-04
2024/05/30	00:32:41	--	ok	462.7860	69.012	0.063877	17.94	70.706	10.797	61642032.676629	13	462.9480	1.10521e-04	5.77429e-04
2024/05/30	00:32:48	ok	ok	463.0280	69.081	0.063887	17.92	70.704	10.787	67207585.528900	11	463.0907	1.16417e-04	5.86097e-04
2024/05/30	00:37:47	ok	ok	462.9740	69.070	0.063887	17.88	70.706	10.758	61860507.216662	12	463.1215	1.12406e-04	5.91537e-04
2024/05/30	00:42:47	ok	ok	462.9600	69.064	0.063887	17.85	70.710	10.742	61336808.932301	12	462.9371	1.19496e-04	6.49901e-04
2024/05/30	00:47:47	--	ok	463.2060	69.124	0.063887	18.65	69.154	11.013	62613724.437028	12	463.3297	1.13275e-04	6.06168e-04
2024/05/30	00:47:53	ok	ok	463.0240	69.070	0.063878	18.65	69.097	11.004	66103314.261637	15	463.1843	1.09576e-04	5.80649e-04
2024/05/30	00:52:53	ok	ok	463.1500	69.102	0.063878	19.07	68.832	11.239	63644615.038030	13	463.3259	1.08776e-04	5.81132e-04
2024/05/30	00:57:53	--	ok	463.2360	69.111	0.063878	19.37	68.710	11.419	64043098.839965	15	463.4129	1.07669e-04	5.96688e-04
2024/05/30	00:58:00	ok	ok	462.9980	69.040	0.063866	19.34	68.685	11.395	68740304.976719	13	463.1316	1.10232e-04	5.76962e-04
2024/05/30	01:02:59	ok	ok	463.0640	69.059	0.063866	19.54	68.650	11.522	65417501.596900	15	463.1813	1.10843e-04	5.41800e-04
2024/05/30	01:07:59	ok	ok	463.1120	69.062	0.063866	19.72	68.623	11.643	66029750.000996	15	463.2307	1.10449e-04	5.45463e-04
2024/05/30	01:12:59	ok	ok	463.1460	69.075	0.063866	19.85	68.589	11.723	67005404.830564	15	463.2678	1.10360e-04	5.45887e-04
2024/05/30	01:17:59	ok	ok	463.1880	69.083	0.063866	19.98	68.571	11.810	66794252.833813	15	463.3136	1.09836e-04	5.42342e-04
2024/05/30	01:22:59	--	ok	463.2180	69.084	0.063866	20.07	68.586	11.871	67723731.984624	14	463.3355	1.10277e-04	5.57189e-04
2024/05/30	01:23:05	ok	ok	463.0280	69.033	0.063855	20.09	68.591	11.891	67396579.401219	15	463.1635	1.09983e-04	5.50365e-04
2024/05/30	01:28:05	ok	ok	463.0460	69.038	0.063855	20.15	68.553	11.923	66300870.019719	13	463.1986	1.08649e-04	5.90508e-04
2024/05/30	01:33:05	ok	ok	463.0680	69.044	0.063855	20.22	68.594	11.981	66184704.892468	15	463.1688	1.10517e-04	5.53556e-04
2024/05/30	01:38:05	ok	ok	463.0800	69.048	0.063855	20.31	68.550	12.033	66543425.560982	15	463.2134	1.08852e-04	5.54475e-04
2024/05/30	01:43:05	ok	ok	463.0840	69.049	0.063855	20.35	68.548	12.061	66579301.784792	15	463.2036	1.10227e-04	5.42740e-04
2024/05/30	01:48:05	ok	ok	463.1000	69.050	0.063855	20.37	68.536	12.079	65956066.217667	15	463.2759	1.07254e-04	5.73975e-04
2024/05/30	01:53:05	ok	ok	463.1000	69.053	0.063855	20.42	68.534	12.109	66980907.361919	15	463.2170	1.10081e-04	5.50149e-04
2024/05/30	01:58:05	ok	ok	463.1220	69.056	0.063855	20.49	68.548	12.160	67736542.620460	15	463.2323	1.10042e-04	5.56143e-04
2024/05/30	02:03:05	ok	ok	463.1200	69.062	0.063855	20.52	68.563	12.184	67920866.379295	13	463.2702	1.08471e-04	5.79380e-04
2024/05/30	02:08:05	ok	ok	463.1100	69.058	0.063855	20.53	68.557	12.192	66673438.500904	13	463.2694	1.07969e-04	5.76671e-04
2024/05/30	02:13:05	ok	ok	463.1240	69.064	0.063855	20.58	68.585	12.230	68429444.148899	15	463.2272	1.10166e-04	5.41805e-04
2024/05/30	02:18:05	ok	ok	463.1320	69.062	0.063855	20.60	68.534	12.241	67430976.011588	15	463.2385	1.10069e-04	5.48918e-04
2024/05/30	02:23:05	ok	ok	463.1180	69.060	0.063855	20.62	68.566	12.257	67309005.458335	13	463.2777	1.08486e-04	5.80153e-04
2024/05/30	02:28:05	ok	ok	463.1260	69.060	0.063855	20.64	68.540	12.271	65594171.900687	15	463.2318	1.10337e-04	5.53582e-04
2024/05/30	02:33:05	ok	ok	463.1160	69.063	0.063855	20.69	68.493	12.293	66358366.514438	15	463.2308	1.10015e-04	5.54300e-04
2024/05/30	02:38:05	ok	ok	463.1120	69.059	0.063855	20.69	68.511	12.296	68144972.549513	15	463.2770	1.07579e-04	5.79048e-04
2024/05/30	02:43:05	ok	ok	463.1060	69.061	0.063855	20.72	68.527	12.320	65909786.840869	15	463.2214	1.09932e-04	5.60418e-04
2024/05/30	02:48:05	ok	ok	463.1020	69.055	0.063855	20.70	68.516	12.309	66151765.126532	14	463.1606	1.15345e-04	5.70661e-04
2024/05/30	02:53:05	ok	ok	463.0960	69.053	0.063855	20.70	68.534	12.312	67503810.828379	13	463.2521	1.08052e-04	5.74812e-04
2024/05/30	02:58:05	ok	ok	463.0880	69.053	0.063855	20.73	68.530	12.330	66977655.477094	15	463.2104	1.09546e-04	5.50498e-04
2024/05/30	03:03:05	ok	ok	463.0820	69.050	0.063855	20.74	68.571	12.347	67082893.119969	15	463.2006	1.09962e-04	5.42057e-04
2024/05/30	03:08:05	ok	ok	463.0760	69.047	0.063855	20.73	68.521	12.329	68671487.721738	15	463.1892	1.09951e-04	5.45197e-04
2024/05/30	03:13:05	ok	ok	463.0500	69.044	0.063855	20.73	68.550	12.334	67669242.886284	13	463.1994	1.08802e-04	5.72319e-04
2024/05/30	03:18:05	ok	ok	463.0580	69.049	0.063855	20.77	68.557	12.366	66964027.721230	15	463.1868	1.09713e-04	5.53498e-04
2024/05/30	03:23:05	ok	ok	463.0420	69.045	0.063855	20.77	68.550	12.365	68173240.412210	15	463.1853	1.08647e-04	5.46410e-04
2024/05/30	03:28:05	ok	ok	463.0380	69.042	0.063855	20.77	68.577	12.369	69133266.151749	13	463.1960	1.07890e-04	5.87691e-04
2024/05/30	03:33:05	ok	ok	463.0280	69.039	0.063855	20.76	68.536	12.352	66771717.283508	15	463.1565	1.09044e-04	5.41703e-04
2024/05/30	03:38:05	ok	ok	463.0120	69.034	0.063855	20.76	68.554	12.356	67985846.161207	15	463.1241	1.10165e-04	5.42113e-04
2024/05/30	03:43:05	ok	ok	463.0060	69.028	0.063855	20.77	68.511	12.358	69358598.943286	15	463.1345	1.09204e-04	5.35411e-04
2024/05/30	03:48:05	ok	ok	462.9840	69.031	0.063855	20.76	68.516	12.349	69776416.799242	13	463.1466	1.08295e-04	5.76239e-04
2024/05/30	03:53:05	ok	ok	462.9560	69.029	0.063855	20.74	68.513	12.337	68415598.300015	13	463.1181	1.08412e-04	5.85639e-04
2024/05/30	03:58:05	ok	ok	462.9500	69.014	0.063855	20.74	68.504	12.335	68926005.006476	15	463.0786	1.09575e-04	5.51752e-04
2024/05/30	04:03:05	ok	ok	462.9460	69.016	0.063855	20.76	68.527	12.351	67678604.150739	15	463.0743	1.09476e-04	5.40594e-04
2024/05/30	04:08:05	ok	ok	462.9300	69.012	0.063855	20.73	68.511	12.327	69711187.126666	13	463.0992	1.07750e-04	5.79898e-04
2024/05/30	04:13:05	ok	ok	462.9180	69.008	0.063855	20.73	68.481	12.322	69853017.925214	13	463.0723	1.08311e-04	5.76410e-04
2024/05/30	04:18:05	ok	ok	462.9040	69.008	0.063855	20.72	68.527	12.320	68485003.107494	15	463.0441	1.08803e-04	5.48850e-04
2024/05/30	04:23:05	ok	ok	462.8940	69.001	0.063855	20.74	68.525	12.339	69278731.090847	13	463.0585	1.07906e-04	5.76793e-04
2024/05/30	04:28:05	ok	ok	462.8760	68.999	0.063855	20.73	68.461	12.318	67822222.832129	13	463.0445	1.08066e-04	5.77218e-04
2024/05/30	04:33:05	ok	ok	462.8580	68.995	0.063855	20.72	68.489	12.313	68680701.109941	13	463.0274	1.07712e-04	5.86842e-04
2024/05/30	04:38:05	ok	ok	462.8500	68.992	0.063855	20.70	68.435	12.294	69236507.078715	15	462.9635	1.09920e-04	5.52221e-04
2024/05/30	04:43:05	ok	ok	462.8240	68.982	0.063855	20.69	68.502	12.295	70913353.539311	15	462.9428	1.10779e-04	5.30493e-04
2024/05/30	04:48:05	ok	ok	462.8220	68.978	0.063855	20.72	68.458	12.308	67944685.698713	15	462.9416	1.09935e-04	5.45303e-04
2024/05/30	04:53:05	ok	ok	462.8100	68.975	0.063855	20.70	68.429	12.293	70036884.279214	13	462.9752	1.07905e-04	5.76272e-04
2024/05/30	04:58:05	--	ok	462.7880	68.979	0.063855	20.67	68.421	12.271	68816764.265736	15	462.9121	1.10254e-04	5.50506e-04
2024/05/30	04:58:11	ok	ok	463.0220	69.039	0.063865	20.69	68.425	12.281	73250201.122286	15	463.1357	1.10572e-04	5.53176e-04
2024/05/30	05:03:11	ok	ok	462.9900	69.029	0.063865	20.67	68.411	12.269	69928277.498888	15	463.1266	1.09379e-04	5.48116e-04
2024/05/30	05:08:11	ok	ok	462.9640	69.022	0.063865	20.69	68.385	12.274	69380679.421342	13	463.1362	1.08068e-04	5.86284e-04
2024/05/30	05:13:11	ok	ok	462.9620	69.021	0.063865	20.67	68.344	12.257	69634699.989952	15	463.0903	1.10202e-04	5.41158e-04
2024/05/30	05:18:11	ok	ok	462.9480	69.017	0.063865	20.66	68.389	12.255	68594751.831466	13	463.1128	1.07982e-04	5.80961e-04
2024/05/30	05:23:11	ok	ok	462.9240	69.013	0.063865	20.63	68.374	12.232	70774538.091811	15	463.0642	1.09406e-04	5.51727e-04
2024/05/30	05:28:11	ok	ok	462.9160	69.008	0.063865	20.67	68.392	12.266	67342524.678357	12	463.0390	1.12064e-04	5.83457e-04
2024/05/30	05:33:11	ok	ok	462.8980	69.004	0.063865	20.63	68.353	12.228	69392344.482585	15	463.0232	1.10659e-04	5.44633e-04
2024/05/30	05:38:11	ok	ok	462.8940	69.005	0.063865	20.66	68.302	12.240	69908360.440723	13	463.0573	1.07993e-04	5.82801e-04
2024/05/30	05:43:11	ok	ok	462.8720	68.998	0.063865	20.64	68.338	12.235	69573925.613647	13	463.0451	1.07663e-04	5.79805e-04
2024/05/30	05:48:11	ok	ok	462.8560	68.997	0.063865	20.64	68.338	12.235	69746887.802143	15	462.9907	1.09807e-04	5.41758e-04
2024/05/30	05:53:11	ok	ok	462.8480	68.993	0.063865	20.64	68.338	12.235	70657869.968036	15	463.0286	1.07614e-04	5.73299e-04
2024/05/30	05:58:11	ok	ok	462.8320	68.995	0.063865	20.63	68.296	12.218	69646930.832530	15	462.9625	1.09659e-04	5.32462e-04
2024/05/30	06:03:11	ok	ok	462.8140	68.990	0.063865	20.62	68.312	12.211	69316588.556134	15	462.9413	1.09764e-04	5.50297e-04
2024/05/30	06:08:11	--	ok	462.7960	68.982	0.063865	20.60	68.289	12.198	69827148.482776	13	462.9627	1.08248e-04	5.71532e-04
2024/05/30	06:08:18	ok	ok	463.0340	69.039	0.063875	20.64	68.260	12.221	73767721.970745	15	463.1432	1.10403e-04	5.63186e-04
2024/05/30	06:13:17	ok	ok	462.9920	69.032	0.063875	20.63	68.305	12.220	68983882.622169	13	463.1656	1.07479e-04	5.89105e-04
2024/05/30	06:18:17	ok	ok	462.9760	69.025	0.063875	20.62	68.283	12.206	68193032.584782	15	463.1039	1.10152e-04	5.49942e-04
2024/05/30	06:23:17	ok	ok	462.9660	69.026	0.063875	20.63	68.275	12.214	68381435.368417	15	463.0893	1.10086e-04	5.51466e-04
2024/05/30	06:28:17	ok	ok	462.9540	69.027	0.063875	20.63	68.238	12.208	70019384.230132	13	463.1224	1.08466e-04	5.77027e-04
2024/05/30	06:33:17	ok	ok	462.9340	69.016	0.063875	20.66	68.243	12.229	67436908.768567	13	463.1111	1.07895e-04	5.76522e-04
2024/05/30	06:38:17	ok	ok	462.9240	69.017	0.063875	20.60	68.260	12.192	69246611.096988	13	463.1053	1.07490e-04	5.82390e-04
2024/05/30	06:43:17	ok	ok	462.9120	69.008	0.063875	20.62	68.186	12.189	68370737.545932	13	463.0857	1.08038e-04	5.77066e-04
2024/05/30	06:48:17	ok	ok	462.8960	69.009	0.063875	20.63	68.219	12.204	68333404.637493	12	463.0278	1.12283e-04	5.81268e-04
2024/05/30	06:53:17	ok	ok	462.8920	69.008	0.063875	20.64	68.161	12.203	70133189.385359	13	463.0531	1.08514e-04	5.80096e-04
2024/05/30	06:58:17	ok	ok	462.8900	69.002	0.063875	20.67	68.119	12.217	68255345.856766	13	463.0609	1.08053e-04	5.86639e-04
2024/05/30	07:03:17	ok	ok	462.8880	69.002	0.063875	20.67	68.141	12.220	68415567.905859	13	463.0535	1.08305e-04	5.83086e-04
2024/05/30	07:08:17	ok	ok	462.8700	68.995	0.063875	20.66	68.145	12.212	68641190.585521	15	463.0174	1.09741e-04	5.54412e-04
2024/05/30	07:13:17	ok	ok	462.8680	68.990	0.063875	20.67	68.110	12.215	67994599.921051	13	463.0427	1.07806e-04	5.73488e-04
2024/05/30	07:18:17	ok	ok	462.8680	68.993	0.063875	20.69	68.095	12.222	69461401.008301	15	462.9959	1.10360e-04	5.36033e-04
2024/05/30	07:23:17	ok	ok	462.8460	68.992	0.063875	20.69	68.101	12.223	67900686.153360	13	463.0033	1.08271e-04	5.79080e-04
2024/05/30	07:28:17	ok	ok	462.8320	68.988	0.063875	20.69	68.064	12.216	67618004.084159	13	462.9984	1.08455e-04	5.74968e-04
2024/05/30	07:33:17	ok	ok	462.8300	68.985	0.063875	20.73	68.072	12.248	70212038.942774	13	462.9953	1.08544e-04	5.67142e-04
2024/05/30	07:38:17	ok	ok	462.8180	68.979	0.063875	20.72	68.060	12.236	66758530.816292	13	462.9847	1.08047e-04	5.76675e-04
2024/05/30	07:43:17	ok	ok	462.8220	68.979	0.063875	20.72	68.081	12.240	67528848.828222	13	462.9942	1.08059e-04	5.70097e-04
2024/05/30	07:48:17	ok	ok	462.8040	68.980	0.063875	20.74	68.026	12.249	68678218.577396	15	462.9346	1.09882e-04	5.42297e-04
2024/05/30	07:53:17	ok	ok	462.8000	68.974	0.063875	20.76	68.000	12.256	70624996.022489	13	462.9638	1.08265e-04	5.70434e-04
2024/05/30	07:58:17	--	ok	462.7820	68.975	0.063875	20.76	68.009	12.258	68436002.159953	13	462.9620	1.08378e-04	5.68668e-04
2024/05/30	07:58:24	ok	ok	463.0300	69.036	0.063886	20.76	68.000	12.256	73156561.041092	13	463.1748	1.09060e-04	5.81751e-04
2024/05/30	08:03:23	ok	ok	462.9960	69.030	0.063886	20.76	67.953	12.247	69599151.767591	12	463.1347	1.12041e-04	5.94671e-04
2024/05/30	08:08:23	ok	ok	462.9840	69.030	0.063886	20.79	68.017	12.278	69640352.061973	13	463.1448	1.08315e-04	5.78849e-04
2024/05/30	08:13:23	ok	ok	462.9700	69.025	0.063886	20.79	67.927	12.262	69724051.436510	15	463.1309	1.08407e-04	5.50828e-04
2024/05/30	08:18:23	ok	ok	462.9760	69.020	0.063886	20.80	67.971	12.281	68563322.809397	13	463.1406	1.07923e-04	5.71818e-04
2024/05/30	08:23:23	ok	ok	462.9640	69.021	0.063886	20.80	67.962	12.280	71465130.482932	13	463.1200	1.09022e-04	5.74564e-04
2024/05/30	08:28:23	ok	ok	462.9380	69.016	0.063886	20.77	67.926	12.252	69642536.562403	12	463.0759	1.11944e-04	5.87223e-04
2024/05/30	08:33:23	ok	ok	462.9260	69.010	0.063886	20.80	67.971	12.281	68956572.426882	15	463.0698	1.09522e-04	5.45133e-04
2024/05/30	08:38:23	ok	ok	462.9200	69.013	0.063886	20.79	67.968	12.269	69279473.778323	13	463.0938	1.07974e-04	5.78008e-04
2024/05/30	08:43:23	ok	ok	462.9120	69.006	0.063886	20.82	67.935	12.284	70454817.801948	14	463.0626	1.10813e-04	5.68069e-04
2024/05/30	08:48:23	ok	ok	462.8920	69.002	0.063886	20.79	67.948	12.266	68597156.389929	13	463.0559	1.08257e-04	5.59870e-04
2024/05/30	08:53:23	ok	ok	462.8840	69.001	0.063886	20.80	67.912	12.270	68747618.430090	13	463.0529	1.07986e-04	5.82180e-04
2024/05/30	08:58:23	ok	ok	462.8700	68.991	0.063886	20.80	67.941	12.276	69843930.579852	13	463.0541	1.07603e-04	5.91689e-04
2024/05/30	09:03:23	ok	ok	462.8640	68.991	0.063886	20.80	67.912	12.270	71996374.583826	13	463.0410	1.07807e-04	5.96757e-04
2024/05/30	09:08:23	ok	ok	462.8480	68.986	0.063886	20.80	67.962	12.280	69089294.044197	15	462.9807	1.10015e-04	5.47111e-04
2024/05/30	09:13:23	ok	ok	462.8420	68.984	0.063886	20.82	67.935	12.284	69289862.831747	13	462.9983	1.08535e-04	5.72690e-04
2024/05/30	09:18:23	ok	ok	462.8260	68.987	0.063886	20.79	67.890	12.255	69355905.514259	13	462.9883	1.08766e-04	5.67686e-04
2024/05/30	09:23:23	ok	ok	462.8280	68.980	0.063886	20.80	67.893	12.267	68654815.187868	13	462.9879	1.08400e-04	5.79530e-04
2024/05/30	09:28:23	ok	ok	462.8100	68.973	0.063886	20.80	67.884	12.265	68398379.554779	13	462.9887	1.07809e-04	5.81078e-04
2024/05/30	09:33:23	ok	ok	462.8000	68.975	0.063886	20.86	67.848	12.299	68556820.881707	13	462.9658	1.07784e-04	5.71898e-04
2024/05/30	09:38:23	ok	ok	462.8000	68.982	0.063886	20.83	67.871	12.282	68283959.044865	13	462.9559	1.08350e-04	5.81435e-04
2024/05/30	09:43:23	--	ok	462.7760	68.968	0.063886	20.84	67.843	12.287	68942415.162750	15	462.9426	1.08457e-04	5.61946e-04
2024/05/30	09:43:30	ok	ok	463.0320	69.037	0.063897	20.86	67.797	12.290	76703876.105567	15	463.1407	1.11322e-04	5.50679e-04
2024/05/30	09:48:29	ok	ok	463.0060	69.029	0.063897	20.87	67.820	12.303	69424356.988695	15	463.1311	1.09997e-04	5.49542e-04
2024/05/30	09:53:29	ok	ok	462.9880	69.026	0.063897	20.89	67.803	12.310	67351405.681844	15	463.1305	1.09488e-04	5.55269e-04
2024/05/30	09:58:29	ok	ok	462.9740	69.022	0.063897	20.89	67.843	12.317	68524788.593687	13	463.1403	1.08194e-04	5.70820e-04
2024/05/30	10:03:29	ok	ok	462.9780	69.016	0.063897	20.90	67.836	12.327	68085619.849106	13	463.1555	1.07939e-04	5.83692e-04
2024/05/30	10:08:29	ok	ok	462.9720	69.018	0.063897	20.94	67.785	12.347	69135285.087385	13	463.1431	1.08272e-04	5.79892e-04
2024/05/30	10:13:29	ok	ok	462.9660	69.021	0.063897	20.97	67.771	12.365	66673407.042195	13	463.1215	1.08882e-04	5.82750e-04
2024/05/30	10:18:29	ok	ok	462.9520	69.021	0.063897	20.98	67.756	12.372	69904856.503809	13	463.1189	1.08192e-04	5.67426e-04
2024/05/30	10:23:29	ok	ok	462.9580	69.018	0.063897	21.01	67.703	12.383	66992186.126535	13	463.1059	1.08730e-04	5.72913e-04
2024/05/30	10:28:29	ok	ok	462.9460	69.010	0.063897	21.01	67.721	12.387	69357766.290329	15	463.0725	1.10025e-04	5.41470e-04
2024/05/30	10:33:29	ok	ok	462.9480	69.014	0.063897	21.04	67.698	12.402	68090550.793447	13	463.1098	1.08495e-04	5.77450e-04
2024/05/30	10:38:29	ok	ok	462.9280	69.008	0.063897	21.06	67.730	12.419	71980173.348566	13	463.0962	1.08556e-04	5.66010e-04
2024/05/30	10:43:29	ok	ok	462.9340	69.012	0.063897	21.10	67.683	12.443	68657760.515648	13	463.1009	1.08733e-04	5.70725e-04
2024/05/30	10:48:29	ok	ok	462.9260	69.005	0.063897	21.13	67.678	12.462	68599213.135119	15	463.0553	1.09750e-04	5.48201e-04
2024/05/30	10:53:29	ok	ok	462.9260	69.007	0.063897	21.16	67.683	12.484	69616100.147501	13	463.0899	1.08155e-04	5.82302e-04
2024/05/30	10:58:29	ok	ok	462.9320	69.002	0.063897	21.17	67.648	12.487	69496727.004121	15	463.0498	1.10220e-04	5.46694e-04
2024/05/30	11:03:29	ok	ok	462.9200	69.000	0.063897	21.21	67.625	12.514	67712435.838827	13	463.0884	1.08160e-04	5.65290e-04
2024/05/30	11:08:29	ok	ok	462.9240	69.003	0.063897	21.24	67.680	12.545	68659683.500192	15	463.0495	1.09852e-04	5.41632e-04
2024/05/30	11:13:29	ok	ok	462.9260	69.002	0.063897	21.27	67.591	12.548	68371760.459026	13	463.0826	1.08204e-04	5.82703e-04
2024/05/30	11:18:29	ok	ok	462.9240	69.002	0.063897	21.30	67.587	12.569	67998894.909865	13	463.0864	1.08334e-04	5.78477e-04
2024/05/30	11:23:29	ok	ok	462.9260	68.998	0.063897	21.37	67.570	12.616	67985562.645183	13	463.0884	1.08038e-04	5.78335e-04
2024/05/30	11:28:29	ok	ok	462.9200	69.001	0.063897	21.38	67.546	12.621	70585541.633459	14	463.0287	1.13387e-04	5.55100e-04
2024/05/30	11:33:29	ok	ok	462.9260	68.999	0.063897	21.41	67.570	12.647	69349949.630637	15	463.0877	1.07756e-04	5.58709e-04
2024/05/30	11:38:29	ok	ok	462.9160	68.999	0.063897	21.44	67.556	12.666	70970193.986977	15	463.0426	1.09771e-04	5.50912e-04
2024/05/30	11:43:29	ok	ok	462.9180	68.994	0.063897	21.50	67.556	12.707	68154532.187108	13	463.0786	1.08002e-04	5.80675e-04
2024/05/30	11:48:29	ok	ok	462.9240	68.993	0.063897	21.51	67.541	12.714	68773735.962692	13	463.0958	1.07074e-04	5.69310e-04
2024/05/30	11:53:29	ok	ok	462.9220	68.993	0.063897	21.55	67.550	12.747	69302217.231026	15	463.0711	1.07984e-04	5.50012e-04
2024/05/30	11:58:29	ok	ok	462.9160	69.001	0.063897	21.61	67.561	12.793	69424287.394711	15	463.0246	1.10156e-04	5.42814e-04
2024/05/30	12:03:29	ok	ok	462.9200	68.987	0.063897	21.67	67.504	12.823	68109455.706569	13	463.0671	1.07847e-04	5.76032e-04
2024/05/30	12:08:29	ok	ok	462.9140	68.997	0.063897	21.67	67.495	12.822	72031581.709323	15	463.0415	1.09340e-04	5.65989e-04
2024/05/30	12:13:29	ok	ok	462.9340	68.995	0.063897	21.74	67.469	12.870	69860246.607154	15	463.1022	1.07503e-04	5.50988e-04
2024/05/30	12:18:29	ok	ok	462.9300	68.999	0.063897	21.81	67.436	12.915	69989347.360026	13	463.0980	1.07405e-04	5.75509e-04
2024/05/30	12:23:29	ok	ok	462.9440	69.005	0.063897	21.88	67.431	12.966	70214123.250307	12	463.0884	1.09473e-04	5.90585e-04
2024/05/30	12:28:29	ok	ok	462.9480	68.999	0.063897	21.95	67.373	13.009	69134530.580312	13	463.1192	1.06840e-04	5.89463e-04
2024/05/30	12:33:29	ok	ok	462.9640	69.003	0.063897	22.05	67.330	13.075	68935165.321579	13	463.1290	1.07097e-04	5.80014e-04
2024/05/30	12:38:29	ok	ok	462.9800	69.005	0.063897	22.12	67.323	13.128	70129269.237837	14	463.1061	1.08648e-04	5.61256e-04
2024/05/30	12:43:29	ok	ok	462.9680	69.008	0.063897	22.18	67.376	13.181	71661890.750893	15	463.0879	1.09467e-04	5.38439e-04
2024/05/30	12:48:29	--	ok	462.6960	68.935	0.063897	21.41	68.914	12.899	68540530.501784	14	462.8266	1.09199e-04	5.55929e-04
2024/05/30	12:48:36	ok	ok	463.0380	69.028	0.063912	21.41	68.905	12.897	71640328.156456	12	463.1368	1.13829e-04	5.91035e-04
2024/05/30	12:53:35	ok	ok	462.8600	68.992	0.063912	21.03	69.235	12.673	68751310.114989	13	463.0281	1.08137e-04	5.71734e-04
2024/05/30	12:58:35	--	ok	462.7480	68.969	0.063912	20.80	69.351	12.530	70277650.177431	13	462.9110	1.08510e-04	5.58787e-04
2024/05/30	12:58:41	ok	ok	463.0440	69.050	0.063925	20.79	69.319	12.513	70269327.564981	12	463.1549	1.12681e-04	6.02484e-04
2024/05/30	13:03:41	ok	ok	462.9140	69.023	0.063925	20.59	69.413	12.387	67785797.440704	13	463.0918	1.08172e-04	5.87980e-04
2024/05/30	13:08:41	ok	ok	462.8420	69.008	0.063925	20.44	69.422	12.285	67021777.870278	13	463.0071	1.08449e-04	5.87202e-04
2024/05/30	13:13:41	--	ok	462.7700	68.986	0.063925	20.31	69.461	12.193	66119760.350693	13	462.9380	1.08481e-04	5.87210e-04
2024/05/30	13:13:47	ok	ok	463.0200	69.057	0.063937	20.29	69.488	12.186	69256867.275788	12	463.1532	1.12232e-04	6.06355e-04
2024/05/30	13:18:47	ok	ok	462.9400	69.035	0.063937	20.18	69.497	12.108	67060282.146645	13	463.0987	1.08964e-04	5.77926e-04
[truncated: 2,082 more rows]
