# Supplementary material for: Plastic Creep Constraint in Nylon Instrument Strings
Source: Materials (Basel). 2025 Jan 7;18(2):223. doi: 10.3390/ma18020223 (PMC11766866; doi:10.3390/ma18020223)
Supplement: Supplementary file 1 [file materials-18-00223-s001.zip › data_files/string_N33_nylon/string_test_data_N33_step_7.csv]

Date	Time	+-	f0	Frequency	Tension	LengthAdj	Temp	Rel.Hm	Abs.Hm	Pk.Magnitude	Harmonics	Fitted.f0	Bend.Stiff	Fit.Error
2024/06/06	07:43:20	--	ok	463.0040	68.756	0.065003	19.65	62.004	10.475	63179947.822654	13	463.1706	1.09162e-04	5.23938e-04
2024/06/06	07:43:30	--	ok	491.7400	76.835	0.066331	19.67	62.057	10.494	71643809.121785	15	491.8373	1.18424e-04	3.96614e-04
2024/06/06	07:43:38	--	ok	489.3800	76.266	0.066246	19.65	62.075	10.487	75811977.327274	15	489.4632	1.16882e-04	3.78701e-04
2024/06/06	07:43:45	--	ok	489.7220	76.418	0.066276	19.62	62.194	10.491	79210251.253430	15	489.8409	1.17122e-04	3.99529e-04
2024/06/06	07:43:53	ok	ok	489.8480	76.482	0.066289	19.55	62.283	10.462	78811833.451179	15	489.9370	1.17379e-04	3.99062e-04
2024/06/06	07:48:53	--	ok	488.4420	76.138	0.066289	19.64	64.366	10.866	67150682.109353	14	488.5057	1.16999e-04	3.98233e-04
2024/06/06	07:48:59	ok	ok	490.0480	76.646	0.066366	19.64	64.334	10.860	76971193.406814	15	490.1620	1.16538e-04	3.89153e-04
2024/06/06	07:53:59	--	ok	489.4500	76.480	0.066366	19.68	65.225	11.038	68471034.511223	15	489.5363	1.16071e-04	3.90868e-04
2024/06/06	07:54:05	ok	ok	489.9900	76.652	0.066393	19.68	65.194	11.033	78348662.054059	15	490.1003	1.16706e-04	4.00549e-04
2024/06/06	07:59:05	--	ok	489.5600	76.537	0.066393	19.68	65.692	11.117	70192188.609665	15	489.6496	1.16484e-04	3.85273e-04
2024/06/06	07:59:12	ok	ok	489.9900	76.675	0.066415	19.71	65.655	11.129	77559343.608125	15	490.1145	1.15776e-04	3.88217e-04
2024/06/06	08:04:11	--	ok	489.6480	76.579	0.066415	19.71	66.018	11.190	69853877.313117	15	489.7401	1.16466e-04	3.88958e-04
2024/06/06	08:04:18	ok	ok	490.0120	76.695	0.066432	19.72	66.000	11.198	76397804.240040	15	490.1181	1.16419e-04	3.91142e-04
2024/06/06	08:09:17	--	ok	489.7020	76.618	0.066432	19.75	66.188	11.247	69394652.430590	15	489.7918	1.16440e-04	3.85399e-04
2024/06/06	08:09:24	ok	ok	490.0080	76.711	0.066447	19.75	66.188	11.247	71366408.701561	15	490.0944	1.16787e-04	3.83836e-04
2024/06/06	08:14:23	--	ok	489.7320	76.647	0.066447	19.77	66.293	11.275	68048162.152982	15	489.8321	1.15883e-04	3.95721e-04
2024/06/06	08:14:30	ok	ok	490.0120	76.728	0.06646	19.79	66.297	11.294	79438372.139417	15	490.0967	1.16114e-04	3.89104e-04
2024/06/06	08:19:29	--	ok	489.7540	76.660	0.06646	19.81	66.471	11.334	69402873.654328	15	489.8309	1.16196e-04	3.90403e-04
2024/06/06	08:19:36	ok	ok	489.9800	76.737	0.066472	19.81	66.421	11.326	77972488.736720	15	490.0906	1.16285e-04	3.91584e-04
2024/06/06	08:24:35	--	ok	489.7380	76.680	0.066472	19.84	66.535	11.363	69162015.061133	15	489.8456	1.16188e-04	3.89203e-04
2024/06/06	08:24:42	ok	ok	490.0020	76.762	0.066485	19.84	66.567	11.368	78075849.649296	15	490.1148	1.16309e-04	3.90804e-04
2024/06/06	08:29:41	--	ok	489.7820	76.704	0.066485	19.88	66.658	11.412	70804973.863485	15	489.8755	1.16174e-04	3.91607e-04
2024/06/06	08:29:48	ok	ok	489.9900	76.769	0.066495	19.88	66.595	11.401	73446095.775667	15	490.0954	1.16480e-04	3.88578e-04
2024/06/06	08:34:47	--	ok	489.7720	76.719	0.066495	19.89	66.659	11.421	69075319.794990	15	489.8658	1.16343e-04	3.92448e-04
2024/06/06	08:34:54	ok	ok	490.0220	76.785	0.066506	19.89	66.719	11.431	73461892.845096	15	490.1104	1.16829e-04	3.90896e-04
2024/06/06	08:39:53	ok	ok	489.8040	76.739	0.066506	19.95	66.728	11.471	69818466.610946	15	489.8937	1.16130e-04	3.83319e-04
2024/06/06	08:44:53	--	ok	489.6240	76.687	0.066506	19.95	66.749	11.474	68567653.682390	15	489.7180	1.16164e-04	3.87835e-04
2024/06/06	08:45:00	ok	ok	490.0000	76.799	0.066525	19.96	66.804	11.495	77910681.542826	15	490.0882	1.16564e-04	3.85628e-04
2024/06/06	08:49:59	--	ok	489.7900	76.753	0.066525	20.01	66.790	11.523	70093112.488562	15	489.8976	1.16220e-04	3.95550e-04
2024/06/06	08:50:06	ok	ok	490.0200	76.817	0.066535	20.02	66.781	11.530	71657136.783401	15	490.1128	1.16430e-04	3.78067e-04
2024/06/06	08:55:05	ok	ok	489.8260	76.772	0.066535	20.05	66.865	11.563	68828801.170734	15	489.9068	1.16836e-04	3.77476e-04
2024/06/06	09:00:05	--	ok	489.6720	76.724	0.066535	20.08	66.882	11.585	68439471.430706	15	489.7631	1.15865e-04	3.95272e-04
2024/06/06	09:00:11	ok	ok	490.0160	76.824	0.066551	20.09	66.854	11.590	75018824.105131	15	490.1075	1.16595e-04	3.69712e-04
2024/06/06	09:05:11	ok	ok	489.8160	76.779	0.066551	20.12	66.877	11.614	70424735.499839	15	489.9155	1.16204e-04	3.85707e-04
2024/06/06	09:10:11	--	ok	489.6540	76.729	0.066551	20.16	66.915	11.649	70397916.408252	15	489.7486	1.15695e-04	3.86520e-04
2024/06/06	09:10:18	ok	ok	490.0120	76.838	0.066568	20.18	66.897	11.655	78926584.830092	15	490.1059	1.16803e-04	3.76696e-04
2024/06/06	09:15:17	ok	ok	489.8140	76.788	0.066568	20.19	66.911	11.667	70926999.990306	15	489.9202	1.16023e-04	3.83170e-04
2024/06/06	09:20:17	--	ok	489.6640	76.742	0.066568	20.23	66.877	11.690	69609519.531923	15	489.7596	1.15528e-04	3.84343e-04
2024/06/06	09:20:23	ok	ok	490.0200	76.849	0.066584	20.23	66.856	11.686	77358485.454992	15	490.1062	1.16738e-04	3.79162e-04
2024/06/06	09:25:23	ok	ok	489.8220	76.798	0.066584	20.28	66.946	11.731	70807838.056242	15	489.9219	1.15849e-04	3.83444e-04
2024/06/06	09:30:23	--	ok	489.6840	76.758	0.066584	20.33	66.914	11.764	68853562.543336	15	489.7703	1.15570e-04	3.72169e-04
2024/06/06	09:30:30	ok	ok	490.0320	76.854	0.0666	20.33	66.914	11.764	78113119.009879	15	490.0974	1.16052e-04	3.82816e-04
2024/06/06	09:35:29	ok	ok	489.8440	76.805	0.0666	20.43	66.946	11.837	73140049.681563	15	489.9085	1.16406e-04	3.71933e-04
2024/06/06	09:40:29	--	ok	489.6940	76.765	0.0666	20.46	66.920	11.853	73644185.988392	15	489.7738	1.15573e-04	3.74753e-04
2024/06/06	09:40:36	ok	ok	490.0060	76.856	0.066615	20.46	66.879	11.846	80433867.944745	15	490.1038	1.15036e-04	3.91817e-04
2024/06/06	09:45:35	ok	ok	489.8120	76.807	0.066615	20.52	66.911	11.890	74811455.012496	15	489.9108	1.14837e-04	3.95439e-04
2024/06/06	09:50:35	--	ok	489.6680	76.766	0.066615	20.54	66.915	11.910	73939792.555801	15	489.7438	1.15177e-04	3.79536e-04
2024/06/06	09:50:42	ok	ok	490.0060	76.864	0.066631	20.56	66.929	11.923	78576975.376691	15	490.1028	1.15302e-04	3.96569e-04
2024/06/06	09:55:41	ok	ok	489.8040	76.813	0.066631	20.63	66.925	11.972	75640872.393377	15	489.9010	1.15392e-04	3.82189e-04
2024/06/06	10:00:41	--	ok	489.6520	76.767	0.066631	20.69	66.943	12.015	75309175.680322	15	489.7814	1.14147e-04	4.33605e-04
2024/06/06	10:00:48	ok	ok	490.0420	76.878	0.066648	20.72	66.900	12.028	74919773.158227	15	490.1303	1.15027e-04	3.85511e-04
2024/06/06	10:05:47	ok	ok	489.8320	76.824	0.066648	20.73	66.914	12.040	73840741.378645	15	489.9392	1.14656e-04	4.32742e-04
2024/06/06	10:10:47	--	ok	489.6820	76.781	0.066648	20.82	66.929	12.102	73737557.504733	15	489.8039	1.14019e-04	4.42256e-04
2024/06/06	10:10:53	ok	ok	489.9960	76.874	0.066664	20.82	66.929	12.102	80316374.854241	15	490.0976	1.15641e-04	3.90521e-04
2024/06/06	10:15:53	ok	ok	489.8060	76.822	0.066664	20.86	66.938	12.134	73600686.063856	15	489.9384	1.14358e-04	4.33322e-04
2024/06/06	10:20:53	--	ok	489.6520	76.776	0.066664	20.94	66.925	12.190	75590108.889817	15	489.7914	1.13793e-04	4.44822e-04
2024/06/06	10:20:59	ok	ok	490.0240	76.885	0.066681	20.96	66.886	12.194	82334027.294995	14	490.1250	1.16846e-04	3.72968e-04
2024/06/06	10:25:59	ok	ok	489.8220	76.829	0.066681	21.03	66.891	12.244	75036771.296541	15	489.9547	1.14161e-04	4.38739e-04
2024/06/06	10:30:59	--	ok	489.6700	76.786	0.066681	21.09	66.891	12.286	75155967.907796	15	489.8103	1.13444e-04	4.23382e-04
2024/06/06	10:31:06	ok	ok	490.0300	76.878	0.066697	21.10	66.896	12.298	84073705.556621	14	490.1573	1.14872e-04	4.29751e-04
2024/06/06	10:36:05	ok	ok	489.8360	76.826	0.066697	21.16	66.874	12.334	76583676.102374	14	489.9440	1.15934e-04	4.10846e-04
2024/06/06	10:41:05	--	ok	489.6780	76.777	0.066697	21.24	66.902	12.401	75395579.956209	15	489.7986	1.13099e-04	4.25037e-04
2024/06/06	10:41:12	ok	ok	489.9900	76.873	0.066713	21.24	66.934	12.407	87651291.550023	14	490.1353	1.15114e-04	4.19096e-04
2024/06/06	10:46:11	--	ok	489.7940	76.813	0.066713	21.30	66.905	12.442	79137681.853049	14	489.9286	1.15228e-04	4.07546e-04
2024/06/06	10:46:18	ok	ok	490.0140	76.874	0.066723	21.30	66.883	12.438	81614664.146815	14	490.1483	1.15500e-04	4.22348e-04
2024/06/06	10:51:17	ok	ok	489.8000	76.817	0.066723	21.31	66.937	12.457	77273854.255766	15	489.9325	1.13674e-04	4.22123e-04
2024/06/06	10:56:17	--	ok	489.6300	76.769	0.066723	21.38	66.941	12.508	78672815.526152	15	489.7743	1.13030e-04	4.09107e-04
2024/06/06	10:56:24	ok	ok	490.0120	76.881	0.066741	21.41	66.915	12.525	84448638.275562	14	490.1680	1.15010e-04	4.25876e-04
2024/06/06	11:01:23	--	ok	489.7940	76.818	0.066741	21.41	66.998	12.540	81013216.956621	15	489.9247	1.14071e-04	4.11683e-04
2024/06/06	11:01:30	ok	ok	489.9960	76.875	0.066752	21.47	66.960	12.574	82974172.563514	15	490.1337	1.14376e-04	4.24594e-04
2024/06/06	11:06:29	--	ok	489.7780	76.816	0.066752	21.50	66.966	12.596	80422222.955032	15	489.9155	1.14137e-04	4.10745e-04
2024/06/06	11:06:36	ok	ok	490.0240	76.882	0.066763	21.50	66.975	12.598	85056695.709758	14	490.1802	1.14793e-04	4.14629e-04
2024/06/06	11:11:35	ok	ok	489.8080	76.826	0.066763	21.54	66.993	12.632	79735947.838061	15	489.9348	1.14301e-04	4.16894e-04
2024/06/06	11:16:35	--	ok	489.6320	76.774	0.066763	21.64	66.961	12.701	81573393.718890	15	489.7705	1.13559e-04	4.03652e-04
2024/06/06	11:16:42	ok	ok	490.0260	76.890	0.066781	21.67	66.915	12.711	83511067.418066	14	490.1659	1.15363e-04	4.02830e-04
2024/06/06	11:21:41	--	ok	489.7840	76.819	0.066781	21.68	66.979	12.733	80242787.223915	14	489.9258	1.14970e-04	3.83614e-04
2024/06/06	11:21:48	ok	ok	490.0040	76.879	0.066792	21.68	66.970	12.732	82994174.944767	14	490.1504	1.15341e-04	3.96002e-04
2024/06/06	11:26:47	--	ok	489.7960	76.823	0.066792	21.74	67.002	12.781	78957580.512317	15	489.9294	1.13949e-04	4.09311e-04
2024/06/06	11:26:54	ok	ok	490.0280	76.885	0.066802	21.75	66.993	12.789	84803370.933397	15	490.1572	1.13611e-04	4.13549e-04
2024/06/06	11:31:53	ok	ok	489.8120	76.825	0.066802	21.84	66.983	12.850	80881160.876315	15	489.9618	1.12477e-04	4.08914e-04
2024/06/06	11:36:53	--	ok	489.6140	76.765	0.066802	21.91	66.964	12.898	81604211.172433	15	489.7567	1.12337e-04	4.03227e-04
2024/06/06	11:37:00	ok	ok	490.0080	76.888	0.066821	21.92	66.957	12.907	86729401.455200	15	490.1341	1.13913e-04	4.12658e-04
2024/06/06	11:41:59	--	ok	489.7820	76.816	0.066821	21.99	66.950	12.959	81737087.854413	14	489.9175	1.14862e-04	3.66571e-04
2024/06/06	11:42:06	ok	ok	489.9900	76.878	0.066832	21.98	66.938	12.945	84606949.437768	14	490.1328	1.15382e-04	3.82685e-04
2024/06/06	11:47:05	--	ok	489.5740	76.758	0.066832	21.36	68.298	12.742	80631258.212160	15	489.7162	1.14253e-04	4.01411e-04
2024/06/06	11:47:11	ok	ok	490.0060	76.888	0.066853	21.40	68.307	12.775	84944433.622931	15	490.1546	1.13845e-04	4.29340e-04
2024/06/06	11:52:11	--	ok	489.6780	76.802	0.066853	21.00	68.713	12.558	78954637.114790	15	489.8362	1.13822e-04	4.40782e-04
2024/06/06	11:52:18	ok	ok	490.0040	76.898	0.066869	21.00	68.713	12.558	79850560.585358	15	490.1157	1.15674e-04	3.74878e-04
2024/06/06	11:57:17	--	ok	489.7340	76.828	0.066869	20.77	68.841	12.417	76551581.501601	15	489.8880	1.13984e-04	4.21295e-04
2024/06/06	11:57:24	ok	ok	490.0020	76.908	0.066882	20.79	68.804	12.420	80558872.999553	15	490.1568	1.13953e-04	3.95290e-04
2024/06/06	12:02:23	--	ok	489.7720	76.847	0.066882	20.60	68.884	12.304	76358425.500063	15	489.8901	1.15797e-04	3.72932e-04
2024/06/06	12:02:30	ok	ok	490.0240	76.913	0.066893	20.63	68.910	12.328	81905462.522855	15	490.1426	1.14460e-04	3.75527e-04
2024/06/06	12:07:29	ok	ok	489.8060	76.857	0.066893	20.52	68.914	12.246	75445862.857365	15	489.9064	1.15367e-04	3.70863e-04
2024/06/06	12:12:29	--	ok	489.6400	76.809	0.066893	20.44	68.859	12.185	74235148.751954	15	489.7442	1.14826e-04	3.64562e-04
2024/06/06	12:12:36	ok	ok	489.9600	76.915	0.06691	20.47	68.896	12.213	78737910.483474	15	490.1003	1.16089e-04	3.83599e-04
2024/06/06	12:17:35	--	ok	489.7780	76.864	0.06691	20.40	68.891	12.163	73132869.528466	15	489.9134	1.15545e-04	3.79971e-04
2024/06/06	12:17:42	ok	ok	490.0000	76.930	0.066921	20.40	68.901	12.164	75992923.440087	15	490.1418	1.15652e-04	3.88134e-04
2024/06/06	12:22:41	ok	ok	489.8340	76.881	0.066921	20.40	68.930	12.169	74148211.489951	15	489.9727	1.15040e-04	3.95073e-04
2024/06/06	12:27:41	--	ok	489.6820	76.835	0.066921	20.36	68.939	12.141	74781693.619590	15	489.8311	1.14403e-04	3.89959e-04
2024/06/06	12:27:48	ok	ok	490.0220	76.935	0.066937	20.36	68.930	12.139	80593954.008262	15	490.1385	1.15613e-04	3.79217e-04
2024/06/06	12:32:47	ok	ok	489.8520	76.881	0.066937	20.36	68.930	12.139	77299808.398668	15	489.9671	1.15036e-04	3.74479e-04
2024/06/06	12:37:47	--	ok	489.7120	76.842	0.066937	20.35	68.994	12.139	74834199.047253	15	489.8226	1.15029e-04	3.76151e-04
2024/06/06	12:37:54	ok	ok	489.9860	76.925	0.066951	20.36	68.966	12.145	81083159.256260	15	490.1156	1.15406e-04	3.70616e-04
2024/06/06	12:42:53	ok	ok	489.8220	76.880	0.066951	20.32	69.026	12.126	77257182.087703	15	489.9482	1.14882e-04	3.79110e-04
2024/06/06	12:47:53	--	ok	489.6740	76.839	0.066951	20.32	69.026	12.126	75889419.019356	15	489.7832	1.15724e-04	3.73416e-04
2024/06/06	12:48:00	ok	ok	489.9800	76.932	0.066967	20.29	69.052	12.109	72810112.427244	15	490.1174	1.16120e-04	3.74025e-04
2024/06/06	12:52:59	ok	ok	489.8180	76.891	0.066967	20.31	69.075	12.125	71109170.444562	15	489.9533	1.15633e-04	3.77316e-04
2024/06/06	12:57:59	--	ok	489.6820	76.848	0.066967	20.28	69.038	12.098	71189719.814396	15	489.8372	1.14078e-04	3.91770e-04
2024/06/06	12:58:06	ok	ok	490.0240	76.942	0.066983	20.26	69.047	12.090	79068648.801683	15	490.1325	1.16246e-04	3.74181e-04
2024/06/06	13:03:05	ok	ok	489.8700	76.896	0.066983	20.28	69.079	12.105	73216908.774020	15	489.9772	1.15219e-04	3.68185e-04
2024/06/06	13:08:05	--	ok	489.7360	76.859	0.066983	20.26	69.094	12.098	74948523.404115	15	489.8509	1.15146e-04	3.68195e-04
2024/06/06	13:08:12	ok	ok	489.9480	76.933	0.066995	20.28	69.067	12.103	74387117.903093	13	490.1071	1.15242e-04	3.96437e-04
2024/06/06	13:13:11	ok	ok	489.8020	76.893	0.066995	20.23	69.117	12.081	73169361.558083	15	489.9330	1.15665e-04	3.65946e-04
2024/06/06	13:18:11	--	ok	489.6780	76.853	0.066995	20.26	69.116	12.102	74220786.425030	13	489.8073	1.15186e-04	3.83863e-04
2024/06/06	13:18:18	ok	ok	490.0180	76.947	0.067011	20.23	69.139	12.085	77975710.613645	15	490.1333	1.15716e-04	3.79974e-04
2024/06/06	13:23:17	ok	ok	489.8680	76.904	0.067011	20.28	69.157	12.119	71079636.601599	15	489.9727	1.15220e-04	3.75933e-04
2024/06/06	13:28:17	--	ok	489.7360	76.863	0.067011	20.26	69.163	12.110	71262859.728026	15	489.8525	1.14677e-04	3.77268e-04
2024/06/06	13:28:24	ok	ok	489.9960	76.941	0.067024	20.26	69.145	12.107	70269586.882444	15	490.1085	1.15769e-04	3.86063e-04
2024/06/06	13:33:23	ok	ok	489.8500	76.900	0.067024	20.25	69.131	12.093	67322432.116956	15	489.9715	1.14903e-04	3.80563e-04
2024/06/06	13:38:23	--	ok	489.7260	76.864	0.067024	20.28	69.126	12.113	67482144.316331	15	489.8284	1.15311e-04	3.69025e-04
2024/06/06	13:38:30	ok	ok	489.9620	76.943	0.067037	20.31	69.131	12.135	70717401.089160	13	490.1010	1.16390e-04	3.87469e-04
2024/06/06	13:43:29	ok	ok	489.8320	76.903	0.067037	20.32	69.134	12.145	70080768.317340	15	489.9580	1.15840e-04	3.76137e-04
2024/06/06	13:48:29	--	ok	489.7080	76.867	0.067037	20.36	69.152	12.178	71278872.246220	15	489.8554	1.14520e-04	3.89795e-04
2024/06/06	13:48:36	ok	ok	490.0280	76.956	0.067051	20.35	69.131	12.163	68165975.664857	15	490.1492	1.14551e-04	4.04498e-04
2024/06/06	13:53:35	ok	ok	489.8780	76.914	0.067051	20.37	69.136	12.185	66714404.613219	15	489.9907	1.15684e-04	3.78319e-04
2024/06/06	13:58:35	--	ok	489.7520	76.880	0.067051	20.37	69.145	12.186	66872590.708419	15	489.8673	1.15300e-04	3.79649e-04
2024/06/06	13:58:42	ok	ok	490.0020	76.952	0.067063	20.40	69.152	12.209	68837362.967408	14	490.1338	1.16473e-04	3.79764e-04
2024/06/06	14:03:41	ok	ok	489.8560	76.912	0.067063	20.42	69.145	12.217	66593898.231148	15	489.9818	1.14869e-04	3.85061e-04
2024/06/06	14:08:41	--	ok	489.7300	76.874	0.067063	20.46	69.204	12.258	66132769.787413	15	489.8590	1.14073e-04	3.79059e-04
2024/06/06	14:08:47	ok	ok	489.9620	76.953	0.067076	20.46	69.175	12.253	69905986.105265	15	490.1068	1.15822e-04	3.69594e-04
2024/06/06	14:13:47	ok	ok	489.8260	76.911	0.067076	20.49	69.209	12.278	72078332.638282	15	489.9698	1.14870e-04	3.86770e-04
2024/06/06	14:18:47	--	ok	489.7040	76.870	0.067076	20.50	69.221	12.291	71024783.314507	15	489.8423	1.14515e-04	3.77174e-04
2024/06/06	14:18:53	ok	ok	490.0200	76.959	0.067091	20.50	69.203	12.288	74298058.391910	15	490.1321	1.15593e-04	3.79349e-04
2024/06/06	14:23:53	ok	ok	489.8560	76.920	0.067091	20.53	69.245	12.315	70095293.439933	15	489.9714	1.15203e-04	3.79453e-04
2024/06/06	14:28:53	--	ok	489.7340	76.879	0.067091	20.54	69.248	12.325	69243718.315493	15	489.8577	1.14369e-04	3.77200e-04
2024/06/06	14:29:00	ok	ok	489.9680	76.958	0.067104	20.54	69.268	12.328	72973619.878680	15	490.0929	1.16681e-04	3.62532e-04
2024/06/06	14:33:59	ok	ok	489.8320	76.914	0.067104	20.58	69.276	12.353	75149852.079728	15	489.9592	1.15206e-04	3.82127e-04
2024/06/06	14:38:59	--	ok	489.7020	76.880	0.067104	20.60	69.291	12.377	74737372.688516	15	489.8187	1.15511e-04	3.75778e-04
2024/06/06	14:39:06	ok	ok	490.0000	76.969	0.067118	20.59	69.258	12.359	73027194.675544	15	490.1323	1.15687e-04	3.72836e-04
2024/06/06	14:44:05	ok	ok	489.8640	76.927	0.067118	20.62	69.264	12.381	73174512.382154	13	489.9978	1.14265e-04	3.84807e-04
2024/06/06	14:49:05	--	ok	489.7400	76.889	0.067118	20.64	69.300	12.407	72693192.262215	15	489.8531	1.15016e-04	3.63442e-04
2024/06/06	14:49:12	ok	ok	490.0100	76.965	0.067131	20.66	69.291	12.417	69105682.416037	15	490.1377	1.14521e-04	3.89179e-04
2024/06/06	14:54:11	ok	ok	489.8480	76.922	0.067131	20.70	69.282	12.446	65920197.418329	15	489.9835	1.14118e-04	3.77324e-04
2024/06/06	14:59:11	--	ok	489.7120	76.883	0.067131	20.72	69.305	12.460	65956083.875015	15	489.8769	1.13302e-04	4.18565e-04
2024/06/06	14:59:18	ok	ok	489.9800	76.971	0.067145	20.73	69.308	12.470	69782480.422369	15	490.1200	1.15614e-04	3.77966e-04
2024/06/06	15:04:17	ok	ok	489.8300	76.921	0.067145	20.77	69.346	12.508	69691455.102296	15	490.0008	1.13689e-04	4.19371e-04
2024/06/06	15:09:17	--	ok	489.6960	76.883	0.067145	20.82	69.374	12.544	70473444.673451	15	489.8605	1.13487e-04	4.15846e-04
2024/06/06	15:09:24	ok	ok	490.0000	76.975	0.06716	20.82	69.374	12.544	69708453.609553	15	490.1575	1.15055e-04	3.88419e-04
2024/06/06	15:14:23	ok	ok	489.8420	76.928	0.06716	20.84	69.372	12.563	71670799.160550	14	490.0516	1.11713e-04	4.20697e-04
2024/06/06	15:19:23	--	ok	489.7100	76.889	0.06716	20.89	69.381	12.596	71691991.689619	15	489.8826	1.13445e-04	4.11863e-04
2024/06/06	15:19:29	ok	ok	490.0020	76.976	0.067175	20.89	69.390	12.598	71741445.970544	15	490.1429	1.15184e-04	3.74188e-04
2024/06/06	15:24:29	ok	ok	489.8440	76.929	0.067175	20.91	69.386	12.619	71688587.369551	15	490.0175	1.13350e-04	4.25747e-04
2024/06/06	15:29:29	--	ok	489.7040	76.889	0.067175	20.96	69.415	12.655	73350514.162409	15	489.8693	1.13932e-04	4.12646e-04
2024/06/06	15:29:36	ok	ok	489.9960	76.978	0.067189	20.94	69.441	12.648	66265782.822728	15	490.1231	1.15861e-04	3.72798e-04
2024/06/06	15:34:35	ok	ok	489.8400	76.932	0.067189	21.00	69.433	12.690	70321476.493438	15	490.0143	1.13376e-04	4.32403e-04
2024/06/06	15:39:35	--	ok	489.6920	76.887	0.067189	21.01	69.436	12.700	68789173.999526	15	489.8416	1.14542e-04	3.97177e-04
2024/06/06	15:39:42	ok	ok	489.9920	76.982	0.067204	21.01	69.465	12.706	68074402.608424	14	490.1867	1.13016e-04	3.84790e-04
2024/06/06	15:44:41	ok	ok	489.8280	76.931	0.067204	21.04	69.470	12.726	70850682.410214	14	490.0435	1.11457e-04	4.24854e-04
2024/06/06	15:49:41	--	ok	489.6800	76.887	0.067204	21.06	69.561	12.755	72357515.139696	15	489.8406	1.14039e-04	4.20554e-04
2024/06/06	15:49:48	ok	ok	490.0060	76.982	0.06722	21.09	69.509	12.767	71266193.427919	15	490.1816	1.13687e-04	4.33061e-04
2024/06/06	15:54:47	ok	ok	489.8360	76.932	0.06722	21.10	69.552	12.787	71921055.888392	15	489.9997	1.13341e-04	4.19171e-04
2024/06/06	15:59:47	--	ok	489.6820	76.885	0.06722	21.13	69.615	12.818	73446205.838412	15	489.8582	1.12506e-04	4.20046e-04
2024/06/06	15:59:54	ok	ok	489.9680	76.981	0.067236	21.11	69.603	12.806	69787614.870575	14	490.2009	1.12236e-04	4.38050e-04
2024/06/06	16:04:53	ok	ok	489.8040	76.927	0.067236	21.14	69.598	12.825	71579621.394288	15	489.9822	1.13026e-04	4.28341e-04
2024/06/06	16:09:53	--	ok	489.6480	76.882	0.067236	21.16	69.621	12.841	72891553.456779	14	489.8516	1.11691e-04	4.09255e-04
2024/06/06	16:10:00	ok	ok	489.9940	76.987	0.067253	21.14	69.667	12.838	73973634.663075	15	490.1717	1.13952e-04	4.28596e-04
2024/06/06	16:14:59	ok	ok	489.8200	76.934	0.067253	21.18	69.647	12.866	72366019.443319	14	490.0263	1.11638e-04	4.12152e-04
2024/06/06	16:19:59	--	ok	489.6640	76.884	0.067253	21.18	69.706	12.877	74002766.564634	15	489.8153	1.13834e-04	4.02818e-04
2024/06/06	16:20:06	ok	ok	490.0180	76.987	0.06727	21.18	69.665	12.869	77921150.130361	15	490.1722	1.13776e-04	4.15230e-04
2024/06/06	16:25:05	ok	ok	489.8260	76.932	0.06727	21.20	69.747	12.896	71708642.472560	15	489.9734	1.13795e-04	4.08400e-04
2024/06/06	16:30:05	--	ok	489.6700	76.882	0.06727	21.20	69.767	12.900	73076897.262740	15	489.8209	1.13386e-04	4.05144e-04
2024/06/06	16:30:12	ok	ok	489.9820	76.982	0.067286	21.18	69.784	12.891	72977833.797650	15	490.1547	1.13921e-04	4.15843e-04
2024/06/06	16:35:11	--	ok	489.7940	76.928	0.067286	21.20	69.798	12.906	71392074.367791	15	489.9574	1.13985e-04	4.07880e-04
2024/06/06	16:35:17	ok	ok	489.9980	76.986	0.067296	21.20	69.776	12.902	70746735.291685	13	490.1887	1.13315e-04	4.28459e-04
2024/06/06	16:40:17	ok	ok	489.8260	76.933	0.067296	21.20	69.816	12.909	71534368.211359	15	489.9829	1.13568e-04	4.05423e-04
2024/06/06	16:45:17	--	ok	489.6540	76.883	0.067296	21.17	69.830	12.890	72247586.125430	15	489.8228	1.12920e-04	4.08442e-04
2024/06/06	16:45:23	ok	ok	490.0040	76.991	0.067313	21.18	69.871	12.907	71232126.920510	14	490.2213	1.11969e-04	4.17505e-04
2024/06/06	16:50:23	ok	ok	489.8260	76.934	0.067313	21.20	69.863	12.918	69878068.067711	15	489.9821	1.13485e-04	4.10436e-04
2024/06/06	16:55:23	--	ok	489.6540	76.885	0.067313	21.18	69.880	12.909	71401896.059078	15	489.8154	1.13507e-04	4.06106e-04
2024/06/06	16:55:30	ok	ok	490.0200	76.991	0.06733	21.17	69.886	12.900	78196044.748488	15	490.1728	1.13962e-04	4.09156e-04
2024/06/06	17:00:29	ok	ok	489.8260	76.937	0.06733	21.18	69.940	12.920	71010982.243003	15	489.9714	1.13934e-04	4.01760e-04
2024/06/06	17:05:29	--	ok	489.6600	76.885	0.06733	21.18	69.928	12.918	72426796.578642	15	489.8142	1.13148e-04	4.06314e-04
2024/06/06	17:05:36	ok	ok	489.9920	76.990	0.067347	21.16	69.905	12.893	74009982.672592	15	490.1803	1.12573e-04	4.47982e-04
2024/06/06	17:10:35	--	ok	489.7920	76.930	0.067347	21.17	69.964	12.914	69836478.199062	15	489.9526	1.13759e-04	3.98574e-04
2024/06/06	17:10:42	ok	ok	490.0040	76.991	0.067357	21.17	69.955	12.913	73035785.724272	15	490.1683	1.13619e-04	4.15204e-04
2024/06/06	17:15:41	ok	ok	489.8220	76.938	0.067357	21.16	69.972	12.906	70508883.179041	15	489.9767	1.13384e-04	4.10624e-04
2024/06/06	17:20:41	--	ok	489.6560	76.887	0.067357	21.16	70.010	12.913	71937326.185420	15	489.8046	1.13684e-04	3.99505e-04
2024/06/06	17:20:48	ok	ok	489.9980	76.992	0.067374	21.14	70.037	12.906	73749916.061707	15	490.1626	1.13557e-04	4.15994e-04
2024/06/06	17:25:47	ok	ok	489.8000	76.936	0.067374	21.13	70.042	12.897	70375788.450503	15	489.9471	1.13936e-04	3.99227e-04
2024/06/06	17:30:47	--	ok	489.6260	76.883	0.067374	21.11	70.040	12.887	70103272.210405	15	489.7937	1.12915e-04	4.06410e-04
2024/06/06	17:30:54	ok	ok	490.0220	76.996	0.067393	21.14	70.077	12.913	73147034.277585	15	490.1692	1.13595e-04	4.24930e-04
2024/06/06	17:35:53	ok	ok	489.8220	76.939	0.067393	21.14	70.068	12.912	70385659.854082	15	489.9654	1.13844e-04	3.96899e-04
2024/06/06	17:40:53	--	ok	489.6520	76.887	0.067393	21.13	70.092	12.906	69591037.418287	15	489.7901	1.13791e-04	3.85284e-04
2024/06/06	17:41:00	ok	ok	490.0100	76.993	0.06741	21.10	70.097	12.887	70686810.071806	15	490.1608	1.13135e-04	4.12321e-04
2024/06/06	17:45:59	ok	ok	489.8020	76.939	0.06741	21.10	70.115	12.890	69976796.316683	15	489.9458	1.13514e-04	3.97762e-04
2024/06/06	17:50:59	--	ok	489.6320	76.886	0.06741	21.07	70.129	12.869	68613517.906282	15	489.7858	1.13172e-04	4.04932e-04
2024/06/06	17:51:06	ok	ok	490.0160	76.996	0.067428	21.09	70.152	12.885	71154631.862333	15	490.1643	1.13135e-04	4.16746e-04
2024/06/06	17:56:05	ok	ok	489.8120	76.943	0.067428	21.07	70.138	12.871	69203410.429340	15	489.9599	1.13657e-04	4.06309e-04
2024/06/06	18:01:05	--	ok	489.6460	76.892	0.067428	21.04	70.182	12.857	68229242.645882	13	489.7988	1.13112e-04	4.19666e-04
2024/06/06	18:01:12	ok	ok	490.0000	76.999	0.067445	21.03	70.159	12.843	73201046.362856	13	490.1636	1.13479e-04	4.24025e-04
2024/06/06	18:06:11	--	ok	489.7920	76.942	0.067445	21.00	70.173	12.825	69659042.199012	14	489.9994	1.11638e-04	4.06573e-04
2024/06/06	18:06:18	ok	ok	490.0360	77.003	0.067456	21.03	70.188	12.848	72191395.572807	15	490.1721	1.13968e-04	4.05414e-04
2024/06/06	18:11:17	ok	ok	489.8460	76.945	0.067456	21.01	70.175	12.836	67712489.592777	15	489.9947	1.12755e-04	4.11349e-04
2024/06/06	18:16:17	--	ok	489.6680	76.899	0.067456	20.98	70.228	12.823	67672720.284377	15	489.8058	1.13886e-04	3.90822e-04
2024/06/06	18:16:24	ok	ok	489.9840	76.995	0.067472	20.98	70.228	12.823	75229846.049244	15	490.1544	1.13283e-04	4.14062e-04
2024/06/06	18:21:23	--	ok	489.7940	76.939	0.067472	21.01	70.256	12.850	70612430.722930	14	489.9993	1.11160e-04	4.12257e-04
2024/06/06	18:21:30	ok	ok	490.0080	76.998	0.067482	20.98	70.207	12.820	70727934.741008	15	490.1487	1.14035e-04	4.14172e-04
2024/06/06	18:26:29	ok	ok	489.8200	76.944	0.067482	20.96	70.271	12.811	69474770.692906	15	489.9821	1.12824e-04	4.12532e-04
2024/06/06	18:31:29	--	ok	489.6460	76.896	0.067482	20.96	70.301	12.817	69684898.460425	15	489.7949	1.13754e-04	3.87070e-04
2024/06/06	18:31:36	ok	ok	490.0180	77.003	0.0675	20.96	70.251	12.808	75613260.028196	15	490.1637	1.13916e-04	4.14250e-04
2024/06/06	18:36:35	ok	ok	489.8160	76.942	0.0675	20.91	70.301	12.785	70993512.713937	15	489.9682	1.13639e-04	4.06144e-04
2024/06/06	18:41:35	--	ok	489.6500	76.896	0.0675	20.91	70.329	12.790	69137952.625899	13	489.7881	1.13848e-04	4.13573e-04
2024/06/06	18:41:42	ok	ok	490.0000	76.999	0.067517	20.91	70.311	12.787	73069429.504271	15	490.1617	1.13424e-04	4.16685e-04
2024/06/06	18:46:41	ok	ok	489.8080	76.944	0.067517	20.89	70.361	12.774	69189427.231027	15	489.9686	1.13311e-04	4.11713e-04
2024/06/06	18:51:41	--	ok	489.6480	76.896	0.067517	20.87	70.358	12.764	69300149.180572	15	489.7990	1.13125e-04	4.05036e-04
2024/06/06	18:51:48	ok	ok	490.0040	77.002	0.067534	20.86	70.376	12.757	71727914.638253	15	490.1442	1.14714e-04	4.04474e-04
2024/06/06	18:56:47	ok	ok	489.8080	76.947	0.067534	20.83	70.379	12.736	68354840.646532	15	489.9547	1.13958e-04	4.02802e-04
2024/06/06	19:01:47	--	ok	489.6480	76.899	0.067534	20.82	70.385	12.727	69358735.773635	15	489.7914	1.13824e-04	4.01600e-04
2024/06/06	19:01:54	ok	ok	490.0280	77.001	0.067552	20.80	70.375	12.715	74461187.474322	15	490.1365	1.14732e-04	4.01185e-04
2024/06/06	19:06:53	ok	ok	489.8220	76.948	0.067552	20.82	70.434	12.736	67296837.704100	15	489.9610	1.13422e-04	4.11039e-04
2024/06/06	19:11:53	--	ok	489.6600	76.898	0.067552	20.77	70.445	12.706	66544635.066977	15	489.7840	1.14382e-04	3.85214e-04
2024/06/06	19:11:59	ok	ok	490.0060	76.999	0.067568	20.74	70.439	12.684	77217180.720155	15	490.1046	1.14787e-04	3.61655e-04
2024/06/06	19:16:59	ok	ok	489.8020	76.944	0.067568	20.73	70.434	12.673	69787826.262299	15	489.9221	1.14660e-04	3.91416e-04
2024/06/06	19:21:59	--	ok	489.6440	76.897	0.067568	20.72	70.481	12.672	72400614.828379	15	489.7767	1.13685e-04	4.01344e-04
2024/06/06	19:22:06	ok	ok	490.0300	77.003	0.067586	20.70	70.477	12.661	74592094.741263	15	490.1380	1.14186e-04	4.05173e-04
2024/06/06	19:27:05	ok	ok	489.8260	76.953	0.067586	20.66	70.480	12.630	72937795.274400	15	489.9437	1.14283e-04	4.02444e-04
2024/06/06	19:32:05	--	ok	489.6720	76.904	0.067586	20.62	70.498	12.602	70318531.428906	15	489.8005	1.13770e-04	3.90518e-04
2024/06/06	19:32:12	ok	ok	489.9780	77.004	0.067602	20.64	70.513	12.624	72982316.919613	15	490.1078	1.14966e-04	3.64068e-04
2024/06/06	19:37:11	ok	ok	489.8040	76.949	0.067602	20.59	70.532	12.586	67929526.461818	15	489.9589	1.13575e-04	3.99945e-04
2024/06/06	19:42:11	--	ok	489.6480	76.903	0.067602	20.58	70.530	12.576	68351214.987730	15	489.7904	1.13729e-04	3.95316e-04
2024/06/06	19:42:18	ok	ok	490.0040	77.009	0.067619	20.56	70.535	12.566	73835165.231286	15	490.1191	1.15178e-04	3.58361e-04
2024/06/06	19:47:17	ok	ok	489.8240	76.952	0.067619	20.52	70.555	12.538	69359161.828947	13	489.9737	1.13383e-04	4.20891e-04
2024/06/06	19:52:17	--	ok	489.6680	76.910	0.067619	20.47	70.536	12.503	69544037.411958	15	489.8124	1.13705e-04	3.88939e-04
2024/06/06	19:52:24	ok	ok	490.0000	77.010	0.067636	20.46	70.562	12.498	73497988.797064	15	490.1185	1.15483e-04	3.50461e-04
2024/06/06	19:57:23	ok	ok	489.8200	76.959	0.067636	20.43	70.585	12.481	69736074.999057	15	489.9746	1.13076e-04	4.07761e-04
2024/06/06	20:02:23	--	ok	489.6720	76.908	0.067636	20.37	70.600	12.443	66541345.912561	15	489.8281	1.12947e-04	4.11742e-04
2024/06/06	20:02:30	ok	ok	489.9880	77.008	0.067652	20.39	70.605	12.453	73572911.303963	15	490.1122	1.15312e-04	3.59849e-04
2024/06/06	20:07:29	ok	ok	489.8120	76.957	0.067652	20.35	70.614	12.424	67930237.363466	15	489.9692	1.13301e-04	4.16644e-04
2024/06/06	20:12:29	--	ok	489.6700	76.911	0.067652	20.29	70.632	12.387	67088171.160246	15	489.8288	1.12898e-04	4.09275e-04
2024/06/06	20:12:36	ok	ok	490.0200	77.013	0.067668	20.29	70.645	12.389	76281217.440308	15	490.1061	1.15935e-04	3.69970e-04
2024/06/06	20:17:35	ok	ok	489.8440	76.961	0.067668	20.25	70.645	12.358	71629749.554905	15	489.9534	1.14091e-04	3.63098e-04
2024/06/06	20:22:35	--	ok	489.6900	76.914	0.067668	20.21	70.655	12.331	70026944.230300	15	489.8188	1.13541e-04	3.94972e-04
2024/06/06	20:22:42	ok	ok	489.9660	77.009	0.067683	20.21	70.668	12.333	75019311.076771	15	490.0975	1.15988e-04	3.61159e-04
2024/06/06	20:27:41	ok	ok	489.8040	76.960	0.067683	20.12	70.660	12.270	69101701.139032	15	489.9367	1.14883e-04	3.73401e-04
2024/06/06	20:32:41	--	ok	489.6580	76.912	0.067683	20.09	70.695	12.255	67576556.463625	15	489.7731	1.15379e-04	3.57864e-04
2024/06/06	20:32:48	ok	ok	490.0200	77.018	0.0677	20.08	70.701	12.247	75235879.005486	15	490.1357	1.16012e-04	3.61008e-04
2024/06/06	20:37:47	ok	ok	489.8500	76.968	0.0677	20.05	70.727	12.230	73348653.255836	13	489.9702	1.15427e-04	3.73069e-04
2024/06/06	20:42:47	--	ok	489.7040	76.925	0.0677	19.96	70.710	12.167	70220613.977281	15	489.8362	1.14574e-04	3.72156e-04
2024/06/06	20:42:54	ok	ok	489.9980	77.014	0.067714	19.99	70.736	12.192	75028279.491315	15	490.1333	1.15353e-04	3.77607e-04
2024/06/06	20:47:53	ok	ok	489.8380	76.965	0.067714	19.92	70.713	12.137	71424957.500711	15	489.9522	1.15678e-04	3.61678e-04
2024/06/06	20:52:53	--	ok	489.6960	76.924	0.067714	19.86	70.732	12.100	69450325.009013	15	489.8151	1.15736e-04	3.58896e-04
2024/06/06	20:53:00	ok	ok	489.9900	77.017	0.067729	19.85	70.741	12.090	75760237.909512	15	490.1251	1.16152e-04	3.51062e-04
2024/06/06	20:57:59	ok	ok	489.8340	76.971	0.067729	19.81	70.733	12.061	69748189.125681	13	490.0089	1.15010e-04	3.41023e-04
2024/06/06	21:02:59	--	ok	489.7000	76.930	0.067729	19.77	70.733	12.031	69737539.210467	13	489.8192	1.15820e-04	3.68819e-04
2024/06/06	21:03:06	ok	ok	490.0040	77.020	0.067744	19.75	70.750	12.022	72470707.308594	15	490.1263	1.15992e-04	3.64081e-04
2024/06/06	21:08:05	ok	ok	489.8400	76.970	0.067744	19.72	70.774	12.008	70293485.173630	15	489.9858	1.14980e-04	3.59884e-04
2024/06/06	21:13:05	--	ok	489.7020	76.931	0.067744	19.61	70.745	11.922	70785352.242249	15	489.8383	1.15962e-04	3.54754e-04
2024/06/06	21:13:12	ok	ok	490.0420	77.023	0.067759	19.62	70.796	11.942	78511189.452467	15	490.1538	1.16179e-04	3.50823e-04
2024/06/06	21:18:11	ok	ok	489.8800	76.982	0.067759	19.58	70.788	11.911	72356135.882284	15	490.0100	1.15026e-04	3.62005e-04
2024/06/06	21:23:11	--	ok	489.7460	76.938	0.067759	19.53	70.788	11.872	70295995.783430	15	489.8634	1.15957e-04	3.44849e-04
2024/06/06	21:23:18	ok	ok	489.9740	77.012	0.067771	19.53	70.806	11.875	71267302.081627	13	490.1242	1.15819e-04	3.67076e-04
2024/06/06	21:28:17	ok	ok	489.8320	76.969	0.067771	19.48	70.800	11.844	66717498.610884	13	489.9824	1.15574e-04	3.66623e-04
2024/06/06	21:33:17	--	ok	489.6960	76.933	0.067771	19.41	70.787	11.792	67279561.032998	14	489.8897	1.13543e-04	3.75942e-04
2024/06/06	21:33:24	ok	ok	490.0380	77.021	0.067786	19.40	70.747	11.776	75444731.508293	14	490.1327	1.18974e-04	3.61872e-04
2024/06/06	21:38:23	ok	ok	489.8840	76.979	0.067786	19.35	70.796	11.754	67297137.274192	15	490.0185	1.14993e-04	3.54266e-04
2024/06/06	21:43:23	--	ok	489.7620	76.942	0.067786	19.29	70.793	11.706	67835021.743864	15	489.8838	1.15842e-04	3.55962e-04
2024/06/06	21:43:30	ok	ok	490.0080	77.016	0.067797	19.31	70.788	11.724	72676402.337741	13	490.1731	1.15853e-04	3.13068e-04
2024/06/06	21:48:29	ok	ok	489.8620	76.974	0.067797	19.25	70.797	11.685	69203647.034636	15	490.0086	1.14964e-04	3.61242e-04
2024/06/06	21:53:29	--	ok	489.7360	76.938	0.067797	19.20	70.788	11.645	65272831.364050	15	489.8747	1.15812e-04	3.48877e-04
2024/06/06	21:53:36	ok	ok	489.9960	77.016	0.06781	19.23	70.774	11.662	75785458.137916	14	490.1665	1.14644e-04	3.49622e-04
2024/06/06	21:58:35	ok	ok	489.8440	76.975	0.06781	19.15	70.779	11.614	69558042.968246	13	490.0118	1.15028e-04	3.54541e-04
2024/06/06	22:03:35	--	ok	489.7240	76.938	0.06781	19.11	70.782	11.585	69406286.437675	14	489.9138	1.13879e-04	3.59012e-04
2024/06/06	22:03:42	ok	ok	489.9800	77.023	0.067823	19.10	70.800	11.579	70553287.009896	13	490.1952	1.16114e-04	3.25132e-04
2024/06/06	22:08:41	ok	ok	489.8360	76.987	0.067823	19.07	70.745	11.552	65709323.520645	14	490.0275	1.15566e-04	3.38721e-04
2024/06/06	22:13:41	--	ok	489.7240	76.951	0.067823	19.00	70.809	11.513	62846822.962894	13	489.9155	1.15757e-04	3.66268e-04
2024/06/06	22:13:48	ok	ok	490.0420	77.036	0.067837	18.99	70.768	11.498	73277211.034850	12	490.2192	1.16505e-04	3.22006e-04
2024/06/06	22:18:47	ok	ok	489.9080	76.999	0.067837	18.93	70.777	11.461	67310123.035755	14	490.0899	1.14691e-04	3.48144e-04
2024/06/06	22:23:47	--	ok	489.7960	76.963	0.067837	18.90	70.811	11.447	65168910.627948	14	489.9733	1.14792e-04	3.51524e-04
2024/06/06	22:23:54	ok	ok	489.9880	77.020	0.067846	18.91	70.805	11.455	72697461.968491	13	490.1829	1.16003e-04	3.18923e-04
2024/06/06	22:28:53	ok	ok	489.8680	76.986	0.067846	18.84	70.773	11.403	68313849.357038	14	490.0501	1.14733e-04	3.54849e-04
2024/06/06	22:33:53	--	ok	489.7520	76.953	0.067846	18.78	70.761	11.354	67688064.260451	13	489.9434	1.16519e-04	3.09390e-04
2024/06/06	22:34:00	ok	ok	490.0260	77.031	0.067858	18.78	70.750	11.353	68741704.240892	13	490.2006	1.16646e-04	3.14655e-04
2024/06/06	22:38:59	ok	ok	489.9040	76.996	0.067858	18.78	70.750	11.353	65010381.533217	13	490.0832	1.15807e-04	3.12840e-04
2024/06/06	22:43:59	--	ok	489.7980	76.960	0.067858	18.70	70.738	11.302	62882384.244777	13	490.0052	1.15009e-04	3.24945e-04
2024/06/06	22:44:06	ok	ok	490.0040	77.019	0.067868	18.69	70.733	11.293	73042444.635131	13	490.1737	1.16917e-04	3.16668e-04
2024/06/06	22:49:05	ok	ok	489.8800	76.988	0.067868	18.66	70.729	11.272	67968302.940235	13	490.0580	1.16085e-04	3.20283e-04
2024/06/06	22:54:05	--	ok	489.7740	76.953	0.067868	18.63	70.736	11.256	66345527.948402	12	489.9468	1.17211e-04	3.27676e-04
2024/06/06	22:54:11	ok	ok	489.9740	77.023	0.067878	18.62	70.752	11.248	70552378.062704	13	490.1890	1.16841e-04	3.17011e-04
2024/06/06	22:59:11	ok	ok	489.8580	76.991	0.067878	18.59	70.727	11.224	66065218.727232	12	490.0614	1.16692e-04	3.25133e-04
2024/06/06	23:04:11	--	ok	489.7640	76.959	0.067878	18.53	70.736	11.189	65417572.703473	13	489.9834	1.16367e-04	3.10948e-04
2024/06/06	23:04:18	ok	ok	489.9840	77.030	0.06789	18.53	70.727	11.187	66229019.903616	13	490.2288	1.16073e-04	3.23941e-04
2024/06/06	23:09:17	ok	ok	489.8900	76.998	0.06789	18.49	70.690	11.153	64740314.566356	13	490.1158	1.15735e-04	3.29227e-04
2024/06/06	23:14:17	--	ok	489.7880	76.967	0.06789	18.46	70.724	11.139	62998682.351831	12	490.0057	1.16682e-04	3.27721e-04
2024/06/06	23:14:24	ok	ok	490.0020	77.033	0.0679	18.45	70.723	11.130	67937625.382064	13	490.2241	1.16844e-04	3.29549e-04
2024/06/06	23:19:23	ok	ok	489.9020	77.004	0.0679	18.42	70.736	11.113	64973514.541320	12	490.1072	1.16982e-04	3.30693e-04
2024/06/06	23:24:23	ok	ok	489.8000	76.971	0.0679	18.36	70.706	11.071	64261053.224492	12	490.0081	1.17064e-04	3.33317e-04
2024/06/06	23:29:23	--	ok	489.7120	76.947	0.0679	18.35	70.742	11.068	62963463.718745	12	489.9272	1.16702e-04	3.30185e-04
2024/06/06	23:29:30	ok	ok	490.0360	77.039	0.067914	18.33	70.672	11.048	75941430.897575	12	490.2251	1.17406e-04	3.38505e-04
2024/06/06	23:34:29	ok	ok	489.9220	77.004	0.067914	18.31	70.715	11.036	68413052.466501	13	490.1311	1.16622e-04	3.24548e-04
2024/06/06	23:39:29	ok	ok	489.8260	76.975	0.067914	18.28	70.719	11.019	69558897.166132	12	490.0319	1.16211e-04	3.30174e-04
2024/06/06	23:44:29	--	ok	489.7340	76.949	0.067914	18.22	70.700	10.978	69240973.018978	13	489.9372	1.15582e-04	3.26020e-04
2024/06/06	23:44:36	ok	ok	490.0180	77.028	0.067927	18.22	70.681	10.975	79313061.245480	14	490.2320	1.15337e-04	3.18384e-04
2024/06/06	23:49:35	ok	ok	489.9100	76.996	0.067927	18.21	70.697	10.969	67825768.592104	12	490.0952	1.16738e-04	3.28960e-04
2024/06/06	23:54:35	ok	ok	489.8260	76.970	0.067927	18.18	70.692	10.949	68405329.664112	13	490.0261	1.16631e-04	3.20576e-04
2024/06/06	23:59:35	--	ok	489.7420	76.944	0.067927	18.12	70.710	10.915	68587733.531937	13	489.9584	1.14989e-04	3.15379e-04
2024/06/06	23:59:42	ok	ok	489.9580	77.026	0.067939	18.14	70.695	10.923	63486590.089964	13	490.2040	1.17022e-04	3.31865e-04
2024/06/07	00:04:41	ok	ok	489.8600	76.996	0.067939	18.07	70.654	10.870	61168704.612817	12	490.0833	1.17207e-04	3.26523e-04
2024/06/07	00:09:41	--	ok	489.7800	76.968	0.067939	18.04	70.697	10.860	60879936.122956	12	490.0051	1.16605e-04	3.35436e-04
2024/06/07	00:09:48	ok	ok	489.9780	77.035	0.06795	18.05	70.658	10.862	65054520.064332	12	490.2233	1.17219e-04	3.43737e-04
2024/06/07	00:14:47	ok	ok	489.9100	77.002	0.06795	18.02	70.654	10.843	61997758.109946	13	490.1435	1.16244e-04	3.19659e-04
2024/06/07	00:19:47	ok	ok	489.8260	76.975	0.06795	18.00	70.669	10.828	61525698.943860	12	490.0379	1.17284e-04	3.35340e-04
2024/06/07	00:24:47	--	ok	489.7400	76.952	0.06795	17.94	70.678	10.793	59866811.416780	12	489.9742	1.16352e-04	3.36206e-04
2024/06/07	00:24:54	ok	ok	490.0400	77.035	0.067963	17.94	70.668	10.792	76553494.907168	13	490.2574	1.15769e-04	3.29254e-04
2024/06/07	00:29:53	ok	ok	489.9480	77.008	0.067963	17.86	70.686	10.747	69213991.648681	12	490.1346	1.16879e-04	3.31326e-04
2024/06/07	00:34:53	ok	ok	489.8620	76.980	0.067963	17.86	70.674	10.745	68174243.485804	12	490.0539	1.16690e-04	3.36899e-04
2024/06/07	00:39:53	--	ok	489.7820	76.956	0.067963	17.82	70.668	10.717	66124241.183770	13	490.0099	1.15283e-04	3.16949e-04
2024/06/07	00:39:59	ok	ok	489.9480	77.024	0.067973	17.80	70.632	10.694	64392274.512392	13	490.2100	1.16415e-04	3.43662e-04
2024/06/07	00:44:59	ok	ok	489.9940	77.031	0.067973	18.12	69.891	10.789	62677823.775343	13	490.2299	1.16097e-04	3.30312e-04
2024/06/07	00:49:59	ok	ok	490.1300	77.048	0.067973	18.76	68.855	11.038	68691693.415005	13	490.3223	1.16429e-04	3.25871e-04
2024/06/07	00:54:59	ok	ok	490.1560	77.048	0.067973	19.14	68.650	11.256	70034120.677603	12	490.3262	1.16290e-04	3.28023e-04
2024/06/07	00:59:59	ok	ok	490.1540	77.036	0.067973	19.41	68.618	11.430	71934680.509303	13	490.3003	1.15664e-04	3.59483e-04
2024/06/07	01:04:59	ok	ok	490.1200	77.022	0.067973	19.60	68.553	11.544	73072434.806408	15	490.2677	1.15036e-04	3.64673e-04
2024/06/07	01:09:59	ok	ok	490.0700	76.998	0.067973	19.74	68.530	11.636	74378240.260115	15	490.2119	1.15040e-04	3.63004e-04
2024/06/07	01:14:59	ok	ok	490.0220	76.977	0.067973	19.85	68.521	11.711	73547615.425226	13	490.1617	1.14703e-04	3.65244e-04
2024/06/07	01:19:59	ok	ok	489.9500	76.959	0.067973	19.96	68.490	11.785	77455046.159871	13	490.0735	1.14617e-04	3.71121e-04
2024/06/07	01:24:59	ok	ok	489.8820	76.940	0.067973	20.05	68.525	11.850	75497571.435843	13	489.9956	1.15242e-04	3.69701e-04
2024/06/07	01:29:59	ok	ok	489.8060	76.909	0.067973	20.12	68.490	11.894	78034913.334466	15	489.9196	1.14628e-04	3.57839e-04
2024/06/07	01:34:59	--	ok	489.7160	76.886	0.067973	20.18	68.499	11.934	76931627.497679	15	489.8480	1.14263e-04	3.70771e-04
2024/06/07	01:35:06	ok	ok	489.9900	76.968	0.067987	20.19	68.508	11.945	79935293.769013	15	490.1214	1.15175e-04	3.56745e-04
2024/06/07	01:40:05	ok	ok	489.8820	76.932	0.067987	20.25	68.490	11.981	77414873.913732	13	489.9917	1.15569e-04	3.60151e-04
2024/06/07	01:45:05	--	ok	489.7900	76.898	0.067987	20.29	68.499	12.013	78354764.327306	15	489.9015	1.14645e-04	3.54485e-04
2024/06/07	01:45:11	ok	ok	489.9960	76.966	0.067997	20.31	68.530	12.029	77167017.396502	15	490.1207	1.15241e-04	3.63879e-04
2024/06/07	01:50:11	ok	ok	489.8800	76.935	0.067997	20.33	68.516	12.046	76886151.486619	15	489.9996	1.14745e-04	3.58704e-04
2024/06/07	01:55:11	--	ok	489.7660	76.898	0.067997	20.37	68.486	12.070	77279306.811018	15	489.8825	1.14583e-04	3.60356e-04
2024/06/07	01:55:17	ok	ok	490.0080	76.971	0.068009	20.40	68.472	12.088	76238897.745166	15	490.1275	1.15598e-04	3.58091e-04
2024/06/07	02:00:17	ok	ok	489.8820	76.932	0.068009	20.39	68.498	12.082	74136999.083498	15	489.9984	1.14447e-04	3.52602e-04
2024/06/07	02:05:17	--	ok	489.7720	76.903	0.068009	20.42	68.504	12.104	76242117.677136	15	489.9254	1.12804e-04	4.00823e-04
2024/06/07	02:05:24	ok	ok	490.0080	76.970	0.06802	20.46	68.504	12.134	76314489.937042	15	490.1312	1.14907e-04	3.66964e-04
2024/06/07	02:10:23	ok	ok	489.8700	76.937	0.06802	20.46	68.504	12.134	74790218.045404	15	489.9860	1.14448e-04	3.55044e-04
2024/06/07	02:15:23	--	ok	489.7540	76.894	0.06802	20.44	68.539	12.129	75716964.262337	13	489.9036	1.13073e-04	4.13508e-04
2024/06/07	02:15:30	ok	ok	490.0100	76.973	0.068032	20.47	68.516	12.145	76047072.096991	15	490.1524	1.14134e-04	3.68696e-04
2024/06/07	02:20:29	ok	ok	489.8560	76.928	0.068032	20.49	68.530	12.157	76227312.105402	15	490.0079	1.13200e-04	4.00987e-04
2024/06/07	02:25:29	--	ok	489.7420	76.894	0.068032	20.49	68.539	12.159	75967557.885302	13	489.8902	1.12982e-04	4.03061e-04
2024/06/07	02:25:36	ok	ok	489.9960	76.967	0.068045	20.52	68.525	12.177	73746889.239831	13	490.1091	1.15353e-04	3.72774e-04
2024/06/07	02:30:35	ok	ok	489.8520	76.926	0.068045	20.50	68.513	12.166	72625565.185679	15	490.0016	1.13223e-04	3.93434e-04
2024/06/07	02:35:35	--	ok	489.7320	76.883	0.068045	20.52	68.525	12.177	73656144.616670	15	489.8839	1.13059e-04	3.95608e-04
2024/06/07	02:35:41	ok	ok	489.9920	76.966	0.068058	20.52	68.525	12.177	76783005.046557	15	490.1100	1.15403e-04	3.64765e-04
2024/06/07	02:40:41	ok	ok	489.8500	76.924	0.068058	20.53	68.518	12.185	74330943.913068	15	489.9937	1.13687e-04	3.95133e-04
2024/06/07	02:45:41	--	ok	489.7200	76.879	0.068058	20.49	68.539	12.159	76761623.701944	15	489.8579	1.13779e-04	3.89437e-04
2024/06/07	02:45:48	ok	ok	490.0140	76.964	0.068072	20.53	68.539	12.189	81290868.920874	13	490.1387	1.14745e-04	3.68067e-04
2024/06/07	02:50:47	ok	ok	489.8600	76.925	0.068072	20.50	68.493	12.162	78631110.157841	15	490.0088	1.13334e-04	3.95509e-04
2024/06/07	02:55:47	--	ok	489.7380	76.883	0.068072	20.53	68.499	12.182	77346451.741588	13	489.8860	1.13315e-04	4.01868e-04
2024/06/07	02:55:54	ok	ok	490.0320	76.957	0.068085	20.49	68.508	12.153	75327746.292796	15	490.1288	1.14254e-04	3.66723e-04
2024/06/07	03:00:53	ok	ok	489.8860	76.920	0.068085	20.52	68.498	12.172	71905617.389863	15	489.9938	1.13944e-04	3.79982e-04
2024/06/07	03:05:53	--	ok	489.7440	76.876	0.068085	20.53	68.489	12.180	72623187.089562	15	489.8656	1.13539e-04	3.80003e-04
2024/06/07	03:05:59	ok	ok	489.9920	76.959	0.068097	20.54	68.484	12.189	79445758.904321	15	490.1123	1.14582e-04	3.76213e-04
2024/06/07	03:10:59	ok	ok	489.8280	76.916	0.068097	20.46	68.522	12.137	77286546.119471	15	489.9828	1.13269e-04	3.93499e-04
2024/06/07	03:15:59	--	ok	489.6920	76.873	0.068097	20.49	68.508	12.153	77248310.059225	15	489.8594	1.12149e-04	4.06214e-04
2024/06/07	03:16:06	ok	ok	490.0160	76.967	0.068112	20.49	68.508	12.153	74355555.723684	15	490.1240	1.15965e-04	3.55273e-04
2024/06/07	03:21:05	ok	ok	489.8540	76.918	0.068112	20.46	68.544	12.141	73505399.003594	13	490.0099	1.13638e-04	4.02756e-04
2024/06/07	03:26:05	--	ok	489.7220	76.874	0.068112	20.42	68.513	12.105	73831696.406730	15	489.8727	1.13174e-04	3.98366e-04
2024/06/07	03:26:12	ok	ok	490.0220	76.963	0.068126	20.43	68.554	12.122	81177156.647919	15	490.1202	1.15292e-04	3.58830e-04
2024/06/07	03:31:11	ok	ok	489.8520	76.917	0.068126	20.42	68.553	12.112	77716028.162426	15	489.9725	1.14391e-04	3.57244e-04
2024/06/07	03:36:11	--	ok	489.7300	76.878	0.068126	20.40	68.531	12.099	77585490.440752	15	489.8591	1.14203e-04	3.95376e-04
2024/06/07	03:36:18	ok	ok	489.9940	76.961	0.068139	20.40	68.531	12.099	73954952.146714	15	490.1097	1.16287e-04	3.51102e-04
2024/06/07	03:41:17	ok	ok	489.8480	76.916	0.068139	20.36	68.522	12.067	69797935.543628	15	489.9914	1.13648e-04	3.87065e-04
2024/06/07	03:46:17	--	ok	489.7240	76.879	0.068139	20.36	68.502	12.064	71684296.326091	15	489.8597	1.14536e-04	3.76465e-04
2024/06/07	03:46:24	ok	ok	490.0100	76.958	0.068152	20.37	68.495	12.072	71822913.476088	15	490.1232	1.16045e-04	3.56590e-04
2024/06/07	03:51:23	ok	ok	489.8500	76.917	0.068152	20.33	68.498	12.042	72888039.665516	13	490.0019	1.13399e-04	3.98850e-04
2024/06/07	03:56:23	--	ok	489.7300	76.881	0.068152	20.35	68.508	12.054	75168017.245626	15	489.8609	1.14293e-04	3.80553e-04
2024/06/07	03:56:30	ok	ok	490.0000	76.958	0.068165	20.35	68.461	12.045	80290906.727091	15	490.1212	1.15297e-04	3.51831e-04
2024/06/07	04:01:29	ok	ok	489.8460	76.909	0.068165	20.29	68.470	12.008	75214206.006290	15	489.9389	1.15788e-04	3.50457e-04
2024/06/07	04:06:29	--	ok	489.7320	76.872	0.068165	20.28	68.504	12.004	78042068.404407	15	489.8650	1.13618e-04	3.88365e-04
2024/06/07	04:06:35	ok	ok	489.9900	76.955	0.068178	20.31	68.490	12.022	73876218.724701	15	490.1142	1.15391e-04	3.52140e-04
2024/06/07	04:11:35	ok	ok	489.8420	76.906	0.068178	20.23	68.498	11.973	72488241.031620	15	489.9534	1.15534e-04	3.53255e-04
2024/06/07	04:16:35	--	ok	489.7240	76.869	0.068178	20.22	68.438	11.953	71802139.343020	15	489.8428	1.14771e-04	3.48374e-04
2024/06/07	04:16:41	ok	ok	490.0240	76.955	0.068192	20.23	68.440	11.963	76273954.235298	15	490.1201	1.15667e-04	3.53265e-04
2024/06/07	04:21:41	ok	ok	489.8740	76.915	0.068192	20.23	68.458	11.966	75906067.865201	15	489.9611	1.16766e-04	3.41822e-04
2024/06/07	04:26:41	--	ok	489.7660	76.872	0.068192	20.19	68.434	11.932	75690161.543436	13	489.8645	1.14229e-04	3.81444e-04
2024/06/07	04:26:48	ok	ok	489.9920	76.941	0.068203	20.22	68.447	11.955	78795277.526198	15	490.0785	1.15196e-04	3.55558e-04
2024/06/07	04:31:47	ok	ok	489.8600	76.907	0.068203	20.19	68.421	11.930	76107002.970260	15	489.9588	1.15090e-04	3.47356e-04
2024/06/07	04:36:47	--	ok	489.7340	76.862	0.068203	20.15	68.397	11.896	74702215.096681	15	489.8402	1.14334e-04	3.61794e-04
2024/06/07	04:36:54	ok	ok	489.9840	76.945	0.068216	20.18	68.402	11.917	78322241.192506	15	490.1010	1.16250e-04	3.54059e-04
2024/06/07	04:41:53	ok	ok	489.8400	76.898	0.068216	20.09	68.444	11.865	74023077.278917	15	489.9413	1.15997e-04	3.54776e-04
2024/06/07	04:46:53	--	ok	489.7180	76.863	0.068216	20.09	68.425	11.862	74981504.648180	15	489.8302	1.15097e-04	3.58443e-04
2024/06/07	04:46:59	ok	ok	490.0020	76.946	0.06823	20.09	68.435	11.864	75890524.263656	15	490.1089	1.16528e-04	3.55279e-04
2024/06/07	04:51:59	ok	ok	489.8780	76.911	0.06823	20.08	68.421	11.852	72588809.941732	15	489.9856	1.15745e-04	3.63587e-04
2024/06/07	04:56:59	--	ok	489.7520	76.876	0.06823	20.05	68.360	11.821	75188620.160662	15	489.8708	1.15128e-04	3.56524e-04
2024/06/07	04:57:05	ok	ok	490.0340	76.951	0.068242	20.08	68.334	11.837	80675325.660592	15	490.1310	1.16216e-04	3.42886e-04
2024/06/07	05:02:05	ok	ok	489.8900	76.908	0.068242	20.05	68.342	11.818	71887858.039877	15	489.9784	1.16018e-04	3.53450e-04
2024/06/07	05:07:05	--	ok	489.7780	76.872	0.068242	20.01	68.334	11.789	71792180.648115	15	489.8710	1.13876e-04	3.61729e-04
2024/06/07	05:07:12	ok	ok	490.0060	76.939	0.068252	20.01	68.334	11.789	80043433.215318	15	490.0933	1.15786e-04	3.58633e-04
2024/06/07	05:12:11	ok	ok	489.8660	76.903	0.068252	19.98	68.388	11.778	75221318.475379	15	489.9602	1.15293e-04	3.55303e-04
2024/06/07	05:17:11	--	ok	489.7560	76.864	0.068252	20.01	68.353	11.792	74031079.060268	15	489.8441	1.15616e-04	3.49562e-04
2024/06/07	05:17:18	ok	ok	490.0080	76.938	0.068264	19.96	68.356	11.762	79348560.583166	15	490.1040	1.15470e-04	3.51174e-04
2024/06/07	05:22:17	ok	ok	489.8660	76.898	0.068264	19.98	68.338	11.769	73203962.466715	13	489.9541	1.15917e-04	3.59756e-04
2024/06/07	05:27:17	--	ok	489.7580	76.865	0.068264	19.93	68.292	11.730	72501007.209517	15	489.8620	1.14432e-04	3.62595e-04
2024/06/07	05:27:24	ok	ok	489.9820	76.943	0.068276	19.93	68.292	11.730	75415247.401698	15	490.1064	1.15869e-04	3.51345e-04
2024/06/07	05:32:23	ok	ok	489.8600	76.902	0.068276	19.92	68.261	11.716	72255383.186137	15	489.9740	1.15641e-04	3.55685e-04
2024/06/07	05:37:23	--	ok	489.7600	76.873	0.068276	19.93	68.234	11.720	71736967.016599	15	489.8724	1.15029e-04	3.55428e-04
2024/06/07	05:37:29	ok	ok	490.0200	76.947	0.068288	19.95	68.219	11.727	74114527.893299	15	490.1327	1.14951e-04	3.48586e-04
2024/06/07	05:42:29	ok	ok	489.8760	76.906	0.068288	19.91	68.307	11.715	70736904.506278	15	489.9710	1.16302e-04	3.44279e-04
2024/06/07	05:47:29	--	ok	489.7760	76.874	0.068288	19.89	68.228	11.690	71883332.061299	15	489.8820	1.15109e-04	3.62429e-04
2024/06/07	05:47:35	ok	ok	490.0000	76.947	0.068299	19.89	68.228	11.690	77684945.488748	13	490.1057	1.16481e-04	3.59856e-04
2024/06/07	05:52:35	ok	ok	489.8780	76.900	0.068299	19.91	68.220	11.700	72568154.189692	15	489.9958	1.14952e-04	3.52217e-04
2024/06/07	05:57:35	--	ok	489.7720	76.868	0.068299	19.89	68.197	11.685	73703269.069847	15	489.8786	1.15603e-04	3.53628e-04
2024/06/07	05:57:42	ok	ok	490.0260	76.941	0.06831	19.85	68.200	11.656	77876203.288503	15	490.1270	1.16105e-04	3.48717e-04
2024/06/07	06:02:41	ok	ok	489.8940	76.908	0.06831	19.86	68.223	11.671	72399899.758089	15	489.9999	1.15010e-04	3.55183e-04
2024/06/07	06:07:41	--	ok	489.7960	76.877	0.06831	19.86	68.165	11.661	73510566.099981	15	489.8978	1.14980e-04	3.56882e-04
2024/06/07	06:07:48	ok	ok	490.0180	76.936	0.06832	19.88	68.127	11.664	78571127.706839	15	490.1259	1.14882e-04	3.56649e-04
2024/06/07	06:12:47	ok	ok	489.8880	76.900	0.06832	19.84	68.081	11.627	72403582.202940	15	489.9825	1.15238e-04	3.50412e-04
2024/06/07	06:17:47	--	ok	489.7840	76.863	0.06832	19.85	68.122	11.643	72409017.149225	15	489.8808	1.14908e-04	3.57300e-04
2024/06/07	06:17:53	ok	ok	489.9980	76.931	0.068331	19.84	68.101	11.630	76258344.205171	15	490.1039	1.15443e-04	3.58212e-04
2024/06/07	06:22:53	ok	ok	489.8840	76.897	0.068331	19.84	68.119	11.633	70612687.027073	15	489.9893	1.14894e-04	3.58815e-04
2024/06/07	06:27:53	--	ok	489.7920	76.865	0.068331	19.82	68.060	11.614	71715135.627690	15	489.8663	1.15700e-04	3.40924e-04
2024/06/07	06:27:59	ok	ok	490.0160	76.933	0.068341	19.84	68.092	11.629	74148599.717529	15	490.1065	1.15703e-04	3.51564e-04
2024/06/07	06:32:59	ok	ok	489.8840	76.893	0.068341	19.86	68.019	11.636	71338265.556775	15	489.9885	1.14768e-04	3.58190e-04
2024/06/07	06:37:59	--	ok	489.7920	76.859	0.068341	19.85	67.996	11.621	71379815.398983	15	489.8893	1.12937e-04	3.76902e-04
2024/06/07	06:38:06	ok	ok	490.0000	76.922	0.06835	19.86	67.980	11.630	75825514.948987	15	490.0955	1.15664e-04	3.44261e-04
2024/06/07	06:43:05	ok	ok	489.8840	76.890	0.06835	19.88	68.013	11.644	70155222.581321	15	489.9680	1.15521e-04	3.45470e-04
2024/06/07	06:48:05	--	ok	489.7840	76.855	0.06835	19.85	67.996	11.621	72895448.852706	15	489.8793	1.14601e-04	3.49232e-04
2024/06/07	06:48:11	ok	ok	490.0020	76.923	0.068361	19.85	67.968	11.617	75139899.146963	15	490.1050	1.15518e-04	3.47961e-04
2024/06/07	06:53:11	ok	ok	489.8820	76.883	0.068361	19.82	67.953	11.596	70462864.269013	15	489.9624	1.15441e-04	3.48330e-04
2024/06/07	06:58:11	--	ok	489.7840	76.852	0.068361	19.84	67.945	11.604	68891606.772270	15	489.8771	1.15032e-04	3.57971e-04
2024/06/07	06:58:18	ok	ok	490.0160	76.925	0.068371	19.88	67.913	11.627	75688575.696661	15	490.1272	1.14550e-04	3.66818e-04
2024/06/07	07:03:17	ok	ok	489.8800	76.884	0.068371	19.84	67.926	11.600	71719394.448598	15	489.9794	1.14764e-04	3.53679e-04
2024/06/07	07:08:17	--	ok	489.7920	76.854	0.068371	19.85	67.909	11.606	69390653.529001	15	489.8880	1.14838e-04	3.54303e-04
2024/06/07	07:08:24	ok	ok	489.9920	76.915	0.068381	19.88	67.886	11.622	80363987.645392	13	490.0790	1.15770e-04	3.63701e-04
2024/06/07	07:13:23	ok	ok	489.8800	76.881	0.068381	19.88	67.857	11.617	72798203.850769	15	489.9730	1.14963e-04	3.57561e-04
2024/06/07	07:18:23	--	ok	489.7860	76.855	0.068381	19.88	67.857	11.617	72951654.140446	13	489.8700	1.15047e-04	3.56359e-04
2024/06/07	07:18:30	ok	ok	490.0140	76.918	0.068391	19.86	67.836	11.605	75048519.495479	15	490.0996	1.15936e-04	3.53821e-04
2024/06/07	07:23:29	ok	ok	489.9000	76.885	0.068391	19.88	67.817	11.611	68360623.409985	15	489.9819	1.15365e-04	3.66071e-04
2024/06/07	07:28:29	--	ok	489.7840	76.851	0.068391	19.86	67.836	11.605	67860906.331151	15	489.8733	1.15427e-04	3.55395e-04
2024/06/07	07:28:35	ok	ok	489.9980	76.915	0.068402	19.86	67.836	11.605	77321117.494992	15	490.1008	1.15852e-04	3.45353e-04
2024/06/07	07:33:35	ok	ok	489.8860	76.879	0.068402	19.91	67.803	11.628	69494555.401963	15	489.9890	1.15192e-04	3.46561e-04
2024/06/07	07:38:35	--	ok	489.7980	76.851	0.068402	19.92	67.758	11.630	70647209.756508	13	489.8671	1.16439e-04	3.59680e-04
2024/06/07	07:38:42	ok	ok	490.0180	76.916	0.068411	19.93	67.749	11.637	73161376.543979	15	490.1186	1.15056e-04	3.68347e-04
2024/06/07	07:43:41	ok	ok	489.8880	76.879	0.068411	19.91	67.803	11.628	69319549.700736	15	489.9879	1.15091e-04	3.50050e-04
2024/06/07	07:48:41	ok	ok	489.8060	76.850	0.068411	19.92	67.765	11.631	67879809.020296	15	489.8869	1.15033e-04	3.48428e-04
2024/06/07	07:53:41	--	ok	489.6980	76.819	0.068411	19.93	67.703	11.629	68640562.258476	15	489.7859	1.15400e-04	3.51108e-04
2024/06/07	07:53:48	ok	ok	490.0020	76.907	0.068426	19.96	67.715	11.651	77942318.077796	15	490.1081	1.15096e-04	3.54702e-04
2024/06/07	07:58:47	ok	ok	489.8960	76.881	0.068426	19.96	67.774	11.661	68488873.589551	13	489.9887	1.14830e-04	3.62624e-04
2024/06/07	08:03:47	--	ok	489.7900	76.848	0.068426	19.99	67.662	11.662	70465598.080253	13	489.8697	1.15712e-04	3.54265e-04
2024/06/07	08:03:53	ok	ok	490.0180	76.915	0.068436	19.98	67.687	11.657	74598745.106654	13	490.1125	1.15876e-04	3.56840e-04
2024/06/07	08:08:53	ok	ok	489.8960	76.875	0.068436	19.99	67.720	11.672	70337346.653442	13	489.9911	1.15517e-04	3.60071e-04
2024/06/07	08:13:53	ok	ok	489.8140	76.850	0.068436	20.02	67.648	11.680	70192549.662332	15	489.9018	1.15091e-04	3.51040e-04
2024/06/07	08:18:53	--	ok	489.7080	76.818	0.068436	20.02	67.648	11.680	71958733.031937	15	489.7999	1.15109e-04	3.48904e-04
2024/06/07	08:19:00	ok	ok	490.0140	76.900	0.06845	20.02	67.657	11.681	77475591.801476	15	490.1089	1.15450e-04	3.52349e-04
2024/06/07	08:23:59	ok	ok	489.9020	76.875	0.06845	20.05	67.623	11.694	71630296.872989	15	489.9969	1.14992e-04	3.54195e-04
2024/06/07	08:28:59	--	ok	489.7920	76.843	0.06845	20.08	67.597	11.709	72856561.537641	14	489.8580	1.16577e-04	3.43506e-04
2024/06/07	08:29:05	ok	ok	490.0080	76.902	0.06846	20.07	67.616	11.703	78297161.425516	15	490.0923	1.15219e-04	3.53479e-04
2024/06/07	08:34:05	ok	ok	489.8820	76.868	0.06846	20.11	67.565	11.724	70297972.647354	15	489.9744	1.14793e-04	3.42867e-04
2024/06/07	08:39:05	--	ok	489.7940	76.841	0.06846	20.15	67.543	11.747	70589957.220237	13	489.8787	1.14776e-04	3.58282e-04
2024/06/07	08:39:11	ok	ok	489.9880	76.895	0.06847	20.13	67.510	11.733	74234239.813861	13	490.0811	1.15798e-04	3.58884e-04
2024/06/07	08:44:11	ok	ok	489.8780	76.864	0.06847	20.16	67.506	11.752	70385682.247417	13	489.9692	1.15608e-04	3.58161e-04
2024/06/07	08:49:11	--	ok	489.7820	76.831	0.06847	20.21	67.504	11.781	69976999.694625	15	489.8831	1.14620e-04	3.53098e-04
2024/06/07	08:49:18	ok	ok	490.0060	76.899	0.06848	20.22	67.477	11.785	75227557.811754	15	490.0904	1.15708e-04	3.47965e-04
2024/06/07	08:54:17	ok	ok	489.8860	76.864	0.06848	20.28	67.410	11.812	71478873.664579	15	489.9886	1.14321e-04	3.53299e-04
2024/06/07	08:59:17	--	ok	489.7940	76.840	0.06848	20.31	67.414	11.833	73216477.997716	13	489.8802	1.14496e-04	3.57541e-04
2024/06/07	08:59:23	ok	ok	490.0120	76.900	0.06849	20.29	67.401	11.820	73119468.299033	15	490.1111	1.14735e-04	3.57722e-04
2024/06/07	09:04:23	ok	ok	489.8960	76.865	0.06849	20.36	67.396	11.869	69739155.525372	15	489.9954	1.14219e-04	3.53904e-04
2024/06/07	09:09:23	--	ok	489.7980	76.834	0.06849	20.39	67.413	11.890	69856420.619566	15	489.8739	1.15095e-04	3.52049e-04
2024/06/07	09:09:30	ok	ok	490.0220	76.897	0.0685	20.40	67.376	11.895	74657005.998385	15	490.1025	1.15281e-04	3.55750e-04
2024/06/07	09:14:29	ok	ok	489.8860	76.854	0.0685	20.40	67.395	11.898	73116055.829680	15	489.9837	1.14255e-04	3.55346e-04
2024/06/07	09:19:29	ok	ok	489.8040	76.830	0.0685	20.49	67.391	11.955	71857314.529537	15	489.8733	1.14488e-04	3.64429e-04
2024/06/07	09:24:29	--	ok	489.6960	76.800	0.0685	20.53	67.381	11.983	72056858.202508	15	489.8140	1.13169e-04	3.77241e-04
2024/06/07	09:24:35	ok	ok	490.0260	76.893	0.068515	20.52	67.378	11.973	75170010.367319	13	490.0939	1.15267e-04	3.65544e-04
2024/06/07	09:29:35	ok	ok	489.8900	76.856	0.068515	20.54	67.326	11.983	71210847.004283	15	489.9876	1.13630e-04	3.60219e-04
2024/06/07	09:34:35	--	ok	489.7980	76.825	0.068515	20.64	67.289	12.047	72310127.423104	15	489.9258	1.12744e-04	3.91274e-04
2024/06/07	09:34:41	ok	ok	490.0080	76.891	0.068525	20.64	67.268	12.043	72330928.257562	15	490.1059	1.14482e-04	3.65814e-04
2024/06/07	09:39:41	ok	ok	489.8640	76.847	0.068525	20.69	67.268	12.073	68507065.108303	15	489.9904	1.13228e-04	3.83905e-04
2024/06/07	09:44:41	--	ok	489.7640	76.819	0.068525	20.73	67.286	12.107	70420255.156547	15	489.8783	1.13943e-04	3.80318e-04
2024/06/07	09:44:48	ok	ok	490.0180	76.889	0.068536	20.73	67.276	12.105	74001949.838606	15	490.1080	1.14656e-04	3.54877e-04
2024/06/07	09:49:47	ok	ok	489.8920	76.858	0.068536	20.79	67.230	12.136	70137255.074508	15	490.0241	1.12669e-04	3.86392e-04
2024/06/07	09:54:47	--	ok	489.7840	76.825	0.068536	20.86	67.213	12.184	70452643.328570	15	489.9094	1.13328e-04	3.75120e-04
2024/06/07	09:54:54	ok	ok	490.0340	76.893	0.068547	20.86	67.202	12.182	76214971.656029	13	490.1012	1.15463e-04	3.55120e-04
2024/06/07	09:59:53	ok	ok	489.9020	76.854	0.068547	20.93	67.207	12.232	71581493.167726	15	490.0220	1.12916e-04	3.84102e-04
2024/06/07	10:04:53	--	ok	489.7980	76.822	0.068547	20.98	67.189	12.268	72173177.147807	15	489.9008	1.13398e-04	3.74335e-04
2024/06/07	10:05:00	ok	ok	490.0400	76.875	0.068557	21.00	67.181	12.278	77059225.198253	15	490.1183	1.14135e-04	3.77922e-04
2024/06/07	10:09:59	ok	ok	489.8880	76.843	0.068557	21.04	67.117	12.295	73642174.481134	15	489.9896	1.12881e-04	3.77341e-04
2024/06/07	10:14:59	--	ok	489.7740	76.810	0.068557	21.13	67.135	12.362	73264150.560295	15	489.8730	1.13354e-04	3.69593e-04
2024/06/07	10:15:05	ok	ok	490.0400	76.880	0.068568	21.14	67.138	12.372	79203953.423161	15	490.1412	1.12813e-04	3.73961e-04
2024/06/07	10:20:05	ok	ok	489.8680	76.837	0.068568	21.20	67.066	12.401	74164220.489510	14	489.9758	1.13670e-04	3.77847e-04
2024/06/07	10:25:05	--	ok	489.7580	76.806	0.068568	21.27	67.092	12.455	75831342.174368	15	489.8686	1.13127e-04	3.66880e-04
2024/06/07	10:25:11	ok	ok	490.0120	76.870	0.06858	21.30	67.037	12.466	73356337.283460	15	490.1100	1.13890e-04	3.66142e-04
2024/06/07	10:30:11	ok	ok	489.8720	76.829	0.06858	21.37	67.071	12.523	73408526.877808	15	489.9743	1.12831e-04	3.74294e-04
2024/06/07	10:35:11	--	ok	489.7520	76.791	0.06858	21.42	67.051	12.560	73444821.532240	15	489.8451	1.12832e-04	3.61474e-04
2024/06/07	10:35:17	ok	ok	489.9960	76.865	0.068592	21.42	67.012	12.552	77294061.665202	15	490.1043	1.13579e-04	3.69276e-04
2024/06/07	10:40:17	ok	ok	489.8560	76.817	0.068592	21.52	67.012	12.624	74090731.737854	15	489.9686	1.12749e-04	3.56613e-04
2024/06/07	10:45:17	--	ok	489.7280	76.782	0.068592	21.60	66.993	12.675	76435198.427971	15	489.8303	1.13130e-04	3.53260e-04
2024/06/07	10:45:24	ok	ok	490.0160	76.869	0.068605	21.60	66.984	12.674	79597427.302451	15	490.1181	1.13736e-04	3.60479e-04
2024/06/07	10:50:23	ok	ok	489.8340	76.819	0.068605	21.72	66.969	12.763	74772538.591331	15	489.9690	1.12191e-04	3.70852e-04
2024/06/07	10:55:23	--	ok	489.7020	76.778	0.068605	21.74	66.970	12.775	75041773.158138	14	489.8011	1.13711e-04	3.51437e-04
2024/06/07	10:55:30	ok	ok	490.0400	76.872	0.06862	21.80	66.941	12.811	74237213.052752	15	490.1295	1.13378e-04	3.49971e-04
2024/06/07	11:00:29	ok	ok	489.8340	76.813	0.06862	21.82	66.969	12.836	73794290.635226	15	489.9170	1.13434e-04	3.39945e-04
2024/06/07	11:05:29	--	ok	489.7140	76.776	0.06862	21.92	66.966	12.908	73250308.632242	15	489.8168	1.10364e-04	3.72032e-04
2024/06/07	11:05:36	ok	ok	490.0000	76.861	0.068634	21.92	66.915	12.899	80469032.576791	15	490.1001	1.13274e-04	3.45078e-04
2024/06/07	11:10:35	ok	ok	489.8100	76.806	0.068634	21.98	66.938	12.945	75225653.997183	15	489.9353	1.10515e-04	3.64827e-04
2024/06/07	11:15:35	--	ok	489.5180	76.725	0.068634	21.61	67.854	12.848	75762388.994348	15	489.6382	1.12166e-04	3.53702e-04
2024/06/07	11:15:42	ok	ok	490.0340	76.873	0.068657	21.62	67.922	12.871	81560045.040376	14	490.1615	1.12067e-04	3.54380e-04
2024/06/07	11:20:41	--	ok	489.6820	76.778	0.068657	21.13	68.663	12.643	74113168.318451	15	489.7873	1.12865e-04	3.62700e-04
2024/06/07	11:20:47	ok	ok	489.9980	76.873	0.068673	21.11	68.658	12.632	79423745.303674	15	490.1067	1.13633e-04	3.81689e-04
2024/06/07	11:25:47	--	ok	489.7380	76.805	0.068673	20.86	68.811	12.473	74388795.605789	15	489.8724	1.12887e-04	3.80925e-04
2024/06/07	11:25:54	ok	ok	490.0060	76.884	0.068686	20.84	68.797	12.459	79807918.102616	15	490.1015	1.15033e-04	3.47474e-04
2024/06/07	11:30:53	--	ok	489.7940	76.825	0.068686	20.64	68.891	12.334	77041131.178896	15	489.9237	1.13082e-04	3.70727e-04
2024/06/07	11:30:59	ok	ok	490.0200	76.885	0.068696	20.69	68.928	12.371	80855646.318617	15	490.0899	1.14876e-04	3.70157e-04
2024/06/07	11:35:59	ok	ok	489.8180	76.839	0.068696	20.53	68.925	12.258	75312842.899047	15	489.9320	1.13308e-04	3.71459e-04
2024/06/07	11:40:59	--	ok	489.6560	76.789	0.068696	20.42	68.942	12.181	76830415.508731	15	489.7636	1.13298e-04	3.70661e-04
2024/06/07	11:41:05	ok	ok	489.9840	76.896	0.068713	20.42	68.933	12.179	80085376.409603	15	490.0945	1.14305e-04	3.60065e-04
2024/06/07	11:46:05	ok	ok	489.8040	76.844	0.068713	20.36	68.960	12.144	75826628.793367	15	489.9102	1.14473e-04	3.53736e-04
2024/06/07	11:51:05	--	ok	489.6660	76.805	0.068713	20.29	68.965	12.094	73848307.511267	15	489.7805	1.13728e-04	3.64183e-04
2024/06/07	11:51:12	ok	ok	489.9980	76.905	0.068729	20.29	68.974	12.096	78218260.119978	15	490.1090	1.14954e-04	3.54276e-04
2024/06/07	11:56:11	ok	ok	489.8380	76.856	0.068729	20.29	68.983	12.097	74136000.801265	15	489.9403	1.15201e-04	3.44580e-04
2024/06/07	12:01:11	--	ok	489.7140	76.820	0.068729	20.25	68.957	12.063	74041931.007406	15	489.8331	1.13427e-04	3.75959e-04
2024/06/07	12:01:18	ok	ok	489.9960	76.905	0.068743	20.21	68.988	12.040	74851419.563968	15	490.1172	1.13188e-04	3.74871e-04
2024/06/07	12:06:17	ok	ok	489.8440	76.860	0.068743	20.19	68.975	12.027	73108035.879765	15	489.9560	1.14939e-04	3.52434e-04
2024/06/07	12:11:17	--	ok	489.7300	76.821	0.068743	20.19	69.033	12.037	73319570.720952	15	489.8394	1.13393e-04	3.60997e-04
2024/06/07	12:11:24	ok	ok	490.0160	76.902	0.068757	20.18	68.974	12.017	77713796.320736	15	490.0737	1.16972e-04	3.58738e-04
2024/06/07	12:16:23	ok	ok	489.8720	76.860	0.068757	20.15	69.007	12.002	74651190.602328	15	489.9584	1.14713e-04	3.57240e-04
2024/06/07	12:21:23	--	ok	489.7620	76.825	0.068757	20.15	69.007	12.002	72802308.341947	15	489.8505	1.14602e-04	3.42773e-04
2024/06/07	12:21:30	ok	ok	489.9900	76.893	0.068768	20.15	69.017	12.004	81540323.816294	15	490.0661	1.16491e-04	3.46794e-04
2024/06/07	12:26:29	ok	ok	489.8560	76.855	0.068768	20.12	69.012	11.984	75345517.650788	15	489.9435	1.15333e-04	3.37974e-04
2024/06/07	12:31:29	--	ok	489.7500	76.819	0.068768	20.13	69.035	11.998	75329165.157844	15	489.8330	1.14861e-04	3.36492e-04
2024/06/07	12:31:36	ok	ok	489.9580	76.892	0.06878	20.15	69.007	12.002	74858891.866995	15	490.0773	1.15928e-04	3.45430e-04
2024/06/07	12:36:36	ok	ok	489.8420	76.850	0.06878	20.13	68.994	11.990	72178263.079612	15	489.9536	1.15164e-04	3.58466e-04
2024/06/07	12:41:36	--	ok	489.7300	76.817	0.06878	20.13	68.994	11.990	73314017.933571	15	489.8359	1.15557e-04	3.51363e-04
2024/06/07	12:41:43	ok	ok	489.9960	76.900	0.068793	20.13	68.994	11.990	76144623.747691	15	490.1186	1.15392e-04	3.54469e-04
2024/06/07	12:46:42	ok	ok	489.8720	76.861	0.068793	20.19	68.975	12.027	71688366.565918	15	489.9963	1.13717e-04	3.72658e-04
2024/06/07	12:51:42	--	ok	489.7720	76.832	0.068793	20.16	69.010	12.014	66210659.737535	15	489.8757	1.13408e-04	3.58852e-04
2024/06/07	12:51:49	ok	ok	489.9940	76.896	0.068805	20.19	69.033	12.037	73857356.750102	15	490.1171	1.15386e-04	3.47871e-04
2024/06/07	12:56:48	ok	ok	489.8780	76.861	0.068805	20.21	69.007	12.043	72977361.687420	15	489.9654	1.14408e-04	4.23407e-04
2024/06/07	13:01:48	--	ok	489.7780	76.830	0.068805	20.22	68.971	12.046	73733899.384329	15	489.8716	1.15117e-04	3.43123e-04
2024/06/07	13:01:55	ok	ok	490.0160	76.890	0.068816	20.25	69.024	12.075	72113445.541058	15	490.0731	1.16819e-04	3.54003e-04
2024/06/07	13:06:54	ok	ok	489.8820	76.853	0.068816	20.26	68.978	12.078	71363913.393119	15	490.0043	1.12841e-04	3.55319e-04
2024/06/07	13:11:54	--	ok	489.7800	76.821	0.068816	20.28	68.962	12.084	70645080.687481	15	489.8955	1.13828e-04	3.42037e-04
2024/06/07	13:12:01	ok	ok	489.9760	76.883	0.068826	20.29	68.952	12.092	76251400.116012	15	490.0847	1.15318e-04	3.54285e-04
2024/06/07	13:17:00	ok	ok	489.8680	76.850	0.068826	20.35	68.975	12.136	72414262.753297	15	489.9841	1.14496e-04	3.53346e-04
2024/06/07	13:22:00	--	ok	489.7600	76.819	0.068826	20.36	68.989	12.149	75496378.346946	15	489.8747	1.14735e-04	3.46603e-04
2024/06/07	13:22:07	ok	ok	490.0120	76.886	0.068838	20.39	68.965	12.164	78747016.845478	15	490.1126	1.13628e-04	3.70741e-04
2024/06/07	13:27:06	ok	ok	489.8880	76.852	0.068838	20.44	68.966	12.204	75601212.833258	15	489.9729	1.15095e-04	3.34055e-04
2024/06/07	13:32:06	--	ok	489.7780	76.817	0.068838	20.46	68.998	12.221	74041925.415503	15	489.8801	1.14451e-04	3.45208e-04
2024/06/07	13:32:13	ok	ok	489.9740	76.882	0.068848	20.46	69.010	12.223	72508114.695378	15	490.0856	1.15555e-04	3.40649e-04
2024/06/07	13:37:12	ok	ok	489.8560	76.846	0.068848	20.46	68.969	12.216	70937732.898459	15	489.9571	1.15351e-04	3.43808e-04
2024/06/07	13:42:12	--	ok	489.7560	76.806	0.068848	20.50	68.997	12.251	72055295.347147	15	489.8548	1.14957e-04	3.42402e-04
2024/06/07	13:42:18	ok	ok	489.9880	76.879	0.06886	20.49	69.024	12.245	75573057.478131	15	490.1025	1.15218e-04	3.50521e-04
2024/06/07	13:47:18	ok	ok	489.8620	76.847	0.06886	20.54	69.035	12.287	73317152.267344	15	489.9694	1.14803e-04	3.38870e-04
2024/06/07	13:52:18	--	ok	489.7480	76.813	0.06886	20.54	69.056	12.291	72718300.640129	15	489.8707	1.14110e-04	3.53959e-04
2024/06/07	13:52:25	ok	ok	489.9940	76.886	0.068872	20.54	69.056	12.291	71563169.685052	15	490.1031	1.15858e-04	3.48002e-04
2024/06/07	13:57:24	ok	ok	489.8680	76.846	0.068872	20.59	69.062	12.324	70059698.560735	15	489.9655	1.14962e-04	3.47516e-04
2024/06/07	14:02:24	--	ok	489.7520	76.812	0.068872	20.62	69.090	12.350	71215908.639852	14	489.8454	1.15243e-04	3.48220e-04
2024/06/07	14:02:31	ok	ok	490.0020	76.885	0.068885	20.60	69.085	12.340	71153776.040021	15	490.1076	1.15675e-04	3.48967e-04
2024/06/07	14:07:30	ok	ok	489.8720	76.843	0.068885	20.62	69.108	12.354	71662446.707114	15	489.9719	1.14945e-04	3.41595e-04
2024/06/07	14:12:30	--	ok	489.7600	76.812	0.068885	20.66	69.129	12.388	72932548.142486	15	489.8746	1.14066e-04	3.41699e-04
2024/06/07	14:12:36	ok	ok	490.0120	76.881	0.068897	20.64	69.154	12.381	82580273.486523	15	490.0952	1.15093e-04	3.38224e-04
2024/06/07	14:17:36	ok	ok	489.8660	76.840	0.068897	20.66	69.148	12.391	77249714.202754	15	489.9541	1.15026e-04	3.34330e-04
2024/06/07	14:22:36	--	ok	489.7480	76.805	0.068897	20.67	69.180	12.407	75982025.837092	15	489.8560	1.13742e-04	3.53755e-04
2024/06/07	14:22:43	ok	ok	490.0180	76.880	0.068909	20.67	69.180	12.407	77071846.317375	15	490.1323	1.13369e-04	3.61909e-04
2024/06/07	14:27:42	ok	ok	489.8760	76.840	0.068909	20.70	69.195	12.431	72093130.584985	15	489.9850	1.13365e-04	3.49589e-04
2024/06/07	14:32:42	--	ok	489.7520	76.800	0.068909	20.72	69.216	12.444	72226572.031082	15	489.8735	1.13309e-04	3.78692e-04
2024/06/07	14:32:49	ok	ok	489.9700	76.873	0.068921	20.72	69.180	12.438	72583850.794495	15	490.0769	1.15034e-04	3.48970e-04
2024/06/07	14:37:48	ok	ok	489.8360	76.833	0.068921	20.73	69.230	12.456	71510771.830133	15	489.9561	1.13605e-04	3.57292e-04
2024/06/07	14:42:48	--	ok	489.7180	76.793	0.068921	20.76	69.276	12.486	72668765.922440	15	489.8190	1.14562e-04	3.34255e-04
2024/06/07	14:42:55	ok	ok	490.0120	76.876	0.068935	20.73	69.259	12.462	78622587.773637	15	490.1119	1.14748e-04	3.48924e-04
2024/06/07	14:47:54	ok	ok	489.8700	76.834	0.068935	20.76	69.276	12.486	77640202.032150	15	489.9639	1.14857e-04	3.31125e-04
2024/06/07	14:52:54	--	ok	489.7560	76.799	0.068935	20.76	69.305	12.491	74358756.920470	15	489.8693	1.13328e-04	3.72832e-04
2024/06/07	14:53:01	ok	ok	489.9960	76.869	0.068947	20.76	69.314	12.493	82194369.950115	15	490.0787	1.15318e-04	3.37036e-04
2024/06/07	14:58:00	ok	ok	489.8500	76.827	0.068947	20.76	69.305	12.491	76619017.136389	15	489.9315	1.14783e-04	3.49655e-04
2024/06/07	15:03:00	--	ok	489.7220	76.785	0.068947	20.77	69.308	12.501	76551794.172329	15	489.8465	1.12725e-04	3.71953e-04
2024/06/07	15:03:07	ok	ok	489.9720	76.867	0.06896	20.77	69.317	12.503	73623480.437664	15	490.0957	1.14391e-04	3.52108e-04
2024/06/07	15:08:06	ok	ok	489.8300	76.828	0.06896	20.79	69.360	12.520	74565199.312707	15	489.9866	1.12778e-04	3.83261e-04
2024/06/07	15:13:06	--	ok	489.7100	76.787	0.06896	20.83	69.328	12.546	74760947.941830	15	489.8445	1.13212e-04	3.70923e-04
2024/06/07	15:13:13	ok	ok	490.0260	76.870	0.068974	20.80	69.363	12.533	77527384.821435	15	490.1238	1.14160e-04	3.60885e-04
2024/06/07	15:18:12	ok	ok	489.8760	76.831	0.068974	20.79	69.349	12.518	73245173.508295	15	489.9738	1.13727e-04	3.36433e-04
2024/06/07	15:23:12	--	ok	489.7480	76.791	0.068974	20.87	69.368	12.584	73340185.553674	15	489.8767	1.12516e-04	3.62245e-04
2024/06/07	15:23:19	ok	ok	489.9900	76.863	0.068986	20.84	69.342	12.558	80407804.159911	15	490.0797	1.14769e-04	3.32516e-04
2024/06/07	15:28:18	ok	ok	489.8480	76.820	0.068986	20.86	69.355	12.572	75870926.566267	15	489.9191	1.15041e-04	3.30410e-04
2024/06/07	15:33:18	--	ok	489.7140	76.784	0.068986	20.87	69.368	12.584	76715786.829317	15	489.8390	1.13306e-04	3.73938e-04
2024/06/07	15:33:25	ok	ok	489.9680	76.864	0.069	20.90	69.392	12.610	72724777.936222	15	490.0985	1.14181e-04	3.55340e-04
2024/06/07	15:38:24	ok	ok	489.8280	76.819	0.069	20.89	69.381	12.596	71182342.693264	15	489.9651	1.13263e-04	3.71742e-04
2024/06/07	15:43:24	--	ok	489.6980	76.781	0.069	20.91	69.386	12.619	74291382.313916	15	489.8451	1.13068e-04	3.98264e-04
2024/06/07	15:43:31	ok	ok	490.0340	76.870	0.069015	20.91	69.406	12.622	72519568.373757	15	490.1263	1.14056e-04	3.55337e-04
2024/06/07	15:48:30	ok	ok	489.8720	76.826	0.069015	20.94	69.432	12.647	67649254.850442	15	489.9987	1.12845e-04	3.71854e-04
2024/06/07	15:53:30	--	ok	489.7380	76.786	0.069015	20.97	69.427	12.667	69248129.632905	15	489.8793	1.12159e-04	3.83127e-04
2024/06/07	15:53:36	ok	ok	489.9980	76.861	0.069028	20.97	69.436	12.669	66361351.638639	15	490.0803	1.15080e-04	3.39824e-04
2024/06/07	15:58:36	ok	ok	489.8460	76.817	0.069028	20.97	69.406	12.663	69882847.475014	15	489.9818	1.12562e-04	3.76453e-04
2024/06/07	16:03:36	--	ok	489.7240	76.777	0.069028	21.01	69.474	12.707	70336243.666114	15	489.8414	1.12724e-04	3.67833e-04
2024/06/07	16:03:43	ok	ok	489.9760	76.857	0.069041	21.00	69.451	12.693	70254485.744489	15	490.0767	1.14646e-04	3.51362e-04
2024/06/07	16:08:42	ok	ok	489.8240	76.813	0.069041	21.04	69.479	12.728	71745535.540973	15	489.9642	1.13017e-04	3.60533e-04
2024/06/07	16:13:42	--	ok	489.6920	76.772	0.069041	21.04	69.491	12.730	71435268.051878	15	489.8198	1.13567e-04	3.71259e-04
2024/06/07	16:13:49	ok	ok	490.0340	76.861	0.069056	21.06	69.474	12.739	73161833.649593	15	490.1298	1.13552e-04	3.72844e-04
2024/06/07	16:18:48	ok	ok	489.8560	76.815	0.069056	21.04	69.520	12.735	72282661.535267	15	489.9904	1.12112e-04	3.68137e-04
2024/06/07	16:23:48	--	ok	489.7180	76.770	0.069056	21.09	69.509	12.767	73221715.742084	15	489.8499	1.12113e-04	3.65061e-04
2024/06/07	16:23:55	ok	ok	489.9780	76.856	0.069069	21.07	69.506	12.755	73725426.292616	15	490.0833	1.14428e-04	3.39533e-04
2024/06/07	16:28:54	ok	ok	489.8180	76.807	0.069069	21.09	69.548	12.774	72990641.307067	15	489.9541	1.13436e-04	3.60158e-04
2024/06/07	16:33:54	--	ok	489.6780	76.766	0.069069	21.09	69.548	12.774	74368618.380106	15	489.8256	1.12598e-04	3.73784e-04
2024/06/07	16:34:00	ok	ok	490.0360	76.861	0.069085	21.10	69.532	12.783	78009002.715550	14	490.1217	1.14493e-04	3.28607e-04
2024/06/07	16:39:00	ok	ok	489.8680	76.812	0.069085	21.11	69.534	12.793	72667573.199822	15	490.0039	1.12177e-04	3.72057e-04
2024/06/07	16:44:00	--	ok	489.7200	76.772	0.069085	21.11	69.603	12.806	73264396.420476	15	489.8445	1.12675e-04	3.74491e-04
2024/06/07	16:44:07	ok	ok	489.9840	76.851	0.069099	21.11	69.574	12.801	73428758.777562	15	490.1196	1.13573e-04	3.75638e-04
2024/06/07	16:49:06	ok	ok	489.8200	76.802	0.069099	21.11	69.642	12.813	72153011.060949	15	489.9506	1.13480e-04	3.61775e-04
2024/06/07	16:54:06	--	ok	489.6780	76.764	0.069099	21.11	69.633	12.812	73790982.364011	13	489.8218	1.12642e-04	3.70834e-04
2024/06/07	16:54:13	ok	ok	490.0300	76.860	0.069115	21.11	69.662	12.817	75012253.466830	15	490.1202	1.14082e-04	3.38527e-04
2024/06/07	16:59:12	ok	ok	489.8520	76.810	0.069115	21.13	69.625	12.820	73187785.181739	15	489.9751	1.13140e-04	3.63708e-04
2024/06/07	17:04:12	--	ok	489.7120	76.765	0.069115	21.13	69.635	12.822	71680604.551045	15	489.8291	1.13224e-04	3.64366e-04
2024/06/07	17:04:18	ok	ok	489.9960	76.850	0.069129	21.13	69.653	12.825	69400693.010667	15	490.1326	1.13118e-04	3.78081e-04
2024/06/07	17:09:18	ok	ok	489.8260	76.799	0.069129	21.11	69.711	12.826	68385201.663744	15	489.9651	1.12721e-04	3.73842e-04
2024/06/07	17:14:18	--	ok	489.6780	76.754	0.069129	21.13	69.722	12.838	68762799.143136	15	489.7982	1.13906e-04	3.64363e-04
2024/06/07	17:14:25	ok	ok	490.0040	76.851	0.069145	21.16	69.720	12.859	68819467.433228	13	490.1010	1.15162e-04	3.55393e-04
2024/06/07	17:19:24	ok	ok	489.8440	76.801	0.069145	21.16	69.720	12.859	70624691.887364	15	489.9724	1.13189e-04	3.62750e-04
2024/06/07	17:24:24	--	ok	489.6860	76.756	0.069145	21.14	69.725	12.848	74916062.677166	15	489.8219	1.13113e-04	3.66685e-04
2024/06/07	17:24:31	ok	ok	490.0040	76.851	0.06916	21.14	69.706	12.845	65852362.604865	15	490.1390	1.13576e-04	3.82897e-04
2024/06/07	17:29:30	ok	ok	489.8320	76.801	0.06916	21.16	69.738	12.863	70666290.538874	15	489.9594	1.13796e-04	3.55649e-04
2024/06/07	17:34:30	--	ok	489.6880	76.756	0.06916	21.14	69.754	12.854	71466100.739178	15	489.8029	1.13621e-04	3.52684e-04
2024/06/07	17:34:37	ok	ok	490.0100	76.849	0.069176	21.13	69.781	12.849	71100855.162530	15	490.1463	1.13373e-04	3.75281e-04
2024/06/07	17:39:36	ok	ok	489.8440	76.795	0.069176	21.13	69.781	12.849	69951359.429356	15	489.9732	1.12840e-04	3.61000e-04
2024/06/07	17:44:36	--	ok	489.6900	76.755	0.069176	21.13	69.802	12.853	71075050.444066	15	489.8109	1.13101e-04	3.64356e-04
2024/06/07	17:44:43	ok	ok	489.9920	76.846	0.069191	21.11	69.798	12.842	73091957.309623	15	490.1378	1.13145e-04	3.81727e-04
2024/06/07	17:49:42	ok	ok	489.8280	76.796	0.069191	21.10	69.834	12.839	71944667.746260	15	489.9649	1.13051e-04	3.68769e-04
2024/06/07	17:54:42	--	ok	489.6800	76.747	0.069191	21.13	69.821	12.856	73134459.050196	15	489.8076	1.13473e-04	3.54335e-04
2024/06/07	17:54:49	ok	ok	490.0220	76.842	0.069207	21.13	69.821	12.856	74430444.635314	15	490.1555	1.13408e-04	3.72944e-04
2024/06/07	17:59:48	ok	ok	489.8460	76.797	0.069207	21.10	69.834	12.839	71587197.660404	15	489.9729	1.13064e-04	3.63550e-04
2024/06/07	18:04:48	--	ok	489.7000	76.749	0.069207	21.09	69.928	12.844	71417929.772944	15	489.8285	1.12418e-04	3.59862e-04
2024/06/07	18:04:55	ok	ok	489.9880	76.837	0.069221	21.10	69.912	12.853	76807430.338319	15	490.1399	1.12805e-04	3.80767e-04
2024/06/07	18:09:54	ok	ok	489.8180	76.788	0.069221	21.10	69.903	12.851	74420718.780029	15	489.9607	1.12387e-04	3.64888e-04
2024/06/07	18:14:54	--	ok	489.6740	76.741	0.069221	21.09	69.946	12.847	74601499.537144	15	489.8132	1.12073e-04	3.70488e-04
2024/06/07	18:15:01	ok	ok	490.0080	76.838	0.069237	21.09	69.967	12.851	78707447.212843	14	490.1436	1.12313e-04	3.67392e-04
2024/06/07	18:20:00	ok	ok	489.8320	76.785	0.069237	21.07	69.992	12.844	74248783.263018	15	489.9635	1.12062e-04	3.63920e-04
2024/06/07	18:25:00	--	ok	489.6800	76.740	0.069237	21.04	69.967	12.817	73669171.187128	15	489.8012	1.12752e-04	3.62759e-04
2024/06/07	18:25:07	ok	ok	490.0040	76.834	0.069253	21.06	69.990	12.834	75394466.890215	15	490.1220	1.13668e-04	3.63414e-04
2024/06/07	18:30:06	ok	ok	489.8280	76.788	0.069253	21.04	70.024	12.828	73313723.432212	15	489.9753	1.11831e-04	3.78264e-04
2024/06/07	18:35:06	--	ok	489.6800	76.741	0.069253	21.03	70.042	12.821	72126509.786253	15	489.8202	1.11368e-04	3.80570e-04
2024/06/07	18:35:13	ok	ok	490.0080	76.839	0.069268	21.01	69.999	12.803	80233891.567864	15	490.1491	1.12816e-04	3.81826e-04
2024/06/07	18:40:12	ok	ok	489.8400	76.785	0.069268	21.00	70.037	12.800	74846604.708898	15	489.9845	1.11754e-04	3.71693e-04
2024/06/07	18:45:12	--	ok	489.6860	76.742	0.069268	20.98	70.042	12.789	75319812.609152	15	489.8025	1.12576e-04	3.46955e-04
2024/06/07	18:45:19	ok	ok	490.0120	76.835	0.069284	20.97	70.079	12.786	78005928.620466	15	490.1102	1.14510e-04	3.59586e-04
2024/06/07	18:50:18	ok	ok	489.8280	76.787	0.069284	20.97	70.088	12.788	75447854.199890	15	489.9660	1.12181e-04	3.78058e-04
2024/06/07	18:55:18	--	ok	489.6880	76.739	0.069284	20.91	70.086	12.746	74638009.750006	15	489.8177	1.12147e-04	3.62061e-04
2024/06/07	18:55:24	ok	ok	489.9880	76.833	0.069299	20.96	70.114	12.783	71510135.343333	15	490.1218	1.13541e-04	3.77897e-04
2024/06/07	19:00:24	ok	ok	489.8200	76.780	0.069299	20.93	70.118	12.762	70257258.063778	15	489.9422	1.13332e-04	3.61570e-04
2024/06/07	19:05:24	--	ok	489.6720	76.737	0.069299	20.90	70.170	12.751	72749121.914271	15	489.8030	1.12839e-04	3.68207e-04
2024/06/07	19:05:31	ok	ok	490.0340	76.835	0.069315	20.89	70.159	12.738	76843566.675299	15	490.1615	1.12678e-04	3.83793e-04
2024/06/07	19:10:30	ok	ok	489.8600	76.786	0.069315	20.89	70.216	12.748	72669375.285566	15	489.9936	1.12140e-04	3.76587e-04
2024/06/07	19:15:30	--	ok	489.7100	76.744	0.069315	20.84	70.169	12.708	73399594.749385	15	489.8432	1.11730e-04	3.70497e-04
2024/06/07	19:15:37	ok	ok	490.0000	76.828	0.069329	20.84	70.169	12.708	75530176.942325	15	490.1285	1.13458e-04	3.71688e-04
2024/06/07	19:20:36	ok	ok	489.8160	76.781	0.069329	20.82	70.193	12.692	69514607.310120	15	489.9529	1.12767e-04	3.64661e-04
2024/06/07	19:25:36	--	ok	489.6760	76.732	0.069329	20.79	70.214	12.675	70785875.023152	15	489.8225	1.12547e-04	3.77965e-04
2024/06/07	19:25:43	ok	ok	490.0380	76.833	0.069345	20.79	70.205	12.673	73909185.091709	15	490.1729	1.12376e-04	3.83083e-04
2024/06/07	19:30:42	ok	ok	489.8460	76.783	0.069345	20.76	70.239	12.659	70307316.764074	15	489.9919	1.12264e-04	3.75961e-04
2024/06/07	19:35:42	--	ok	489.7000	76.741	0.069345	20.72	70.266	12.633	69747951.764750	15	489.8207	1.13427e-04	3.62236e-04
2024/06/07	19:35:49	ok	ok	490.0100	76.826	0.06936	20.73	70.271	12.644	76517566.259480	14	490.1637	1.12026e-04	3.86752e-04
2024/06/07	19:40:48	ok	ok	489.8400	76.777	0.06936	20.69	70.280	12.614	71640035.226784	15	489.9612	1.13446e-04	3.58653e-04
2024/06/07	19:45:48	--	ok	489.6940	76.736	0.06936	20.64	70.301	12.586	70317087.590036	15	489.8304	1.12468e-04	3.57516e-04
2024/06/07	19:45:55	ok	ok	490.0000	76.825	0.069375	20.66	70.285	12.595	74637103.149953	13	490.1862	1.10963e-04	3.54846e-04
2024/06/07	19:50:54	ok	ok	489.8300	76.779	0.069375	20.60	70.301	12.557	70212531.979745	15	489.9697	1.12256e-04	3.63469e-04
2024/06/07	19:55:54	--	ok	489.6880	76.736	0.069375	20.58	70.335	12.542	70267987.847747	14	489.8759	1.10356e-04	3.75273e-04
2024/06/07	19:56:01	ok	ok	490.0060	76.829	0.069391	20.58	70.324	12.540	73164467.926898	14	490.1271	1.13667e-04	3.60833e-04
2024/06/07	20:01:00	ok	ok	489.8460	76.780	0.069391	20.54	70.329	12.517	70034671.777795	15	489.9756	1.13410e-04	3.73541e-04
2024/06/07	20:06:00	--	ok	489.7120	76.740	0.069391	20.52	70.370	12.505	69573913.269417	15	489.8337	1.12631e-04	3.64939e-04
2024/06/07	20:06:06	ok	ok	490.0100	76.822	0.069404	20.49	70.317	12.474	73554126.414886	15	490.1289	1.13624e-04	3.71581e-04
2024/06/07	20:11:06	ok	ok	489.8500	76.778	0.069404	20.43	70.381	12.445	70431822.913125	15	489.9713	1.13347e-04	3.67700e-04
2024/06/07	20:16:06	--	ok	489.7100	76.739	0.069404	20.42	70.358	12.431	68605598.159765	15	489.8423	1.12014e-04	3.67638e-04
2024/06/07	20:16:12	ok	ok	490.0000	76.823	0.069418	20.42	70.388	12.436	76320706.683788	14	490.0953	1.14544e-04	3.47963e-04
2024/06/07	20:21:12	ok	ok	489.8420	76.776	0.069418	20.37	70.379	12.404	70519866.415670	15	489.9802	1.12691e-04	3.75579e-04
2024/06/07	20:26:12	--	ok	489.7040	76.736	0.069418	20.31	70.393	12.356	70368968.488528	15	489.8387	1.12358e-04	3.75226e-04
2024/06/07	20:26:18	ok	ok	489.9900	76.821	0.069433	20.32	70.407	12.368	75950091.824740	14	490.1165	1.13979e-04	3.50755e-04
2024/06/07	20:31:18	ok	ok	489.8400	76.777	0.069433	20.26	70.416	12.329	66935030.405053	15	489.9658	1.13388e-04	3.60888e-04
2024/06/07	20:36:18	--	ok	489.7060	76.738	0.069433	20.22	70.436	12.302	67512026.931480	15	489.8382	1.12667e-04	3.75256e-04
2024/06/07	20:36:24	ok	ok	490.0180	76.824	0.069447	20.22	70.408	12.297	72107762.943437	14	490.1252	1.13595e-04	3.50219e-04
2024/06/07	20:41:24	ok	ok	489.8640	76.779	0.069447	20.19	70.452	12.284	70490290.329436	15	489.9622	1.13713e-04	3.44943e-04
2024/06/07	20:46:24	--	ok	489.7300	76.740	0.069447	20.12	70.466	12.237	69593172.762842	15	489.8633	1.12516e-04	3.68729e-04
2024/06/07	20:46:30	ok	ok	489.9880	76.816	0.06946	20.12	70.448	12.234	71225582.363470	15	490.0418	1.16115e-04	4.10015e-04
2024/06/07	20:51:30	ok	ok	489.8420	76.775	0.06946	20.07	70.439	12.192	66220924.678648	14	489.9651	1.12880e-04	3.51161e-04
2024/06/07	20:56:30	--	ok	489.7260	76.736	0.06946	20.04	70.471	12.177	64737143.522167	13	489.8058	1.13984e-04	3.58161e-04
2024/06/07	20:56:37	ok	ok	489.9880	76.816	0.069474	20.01	70.448	12.154	69352087.328627	15	490.0298	1.16007e-04	4.20687e-04
2024/06/07	21:01:36	ok	ok	489.8380	76.776	0.069474	19.98	70.481	12.139	64196195.652487	14	489.9632	1.13296e-04	3.66939e-04
2024/06/07	21:06:36	--	ok	489.7100	76.732	0.069474	19.92	70.509	12.102	61930213.860818	15	489.8149	1.13690e-04	3.49803e-04
2024/06/07	21:06:43	ok	ok	490.0120	76.818	0.069488	19.92	70.472	12.095	72906875.291805	15	490.0519	1.16708e-04	4.30954e-04
2024/06/07	21:11:42	ok	ok	489.8620	76.779	0.069488	19.86	70.518	12.064	66508411.199911	15	489.9375	1.15189e-04	3.55526e-04
2024/06/07	21:16:42	--	ok	489.7320	76.742	0.069488	19.82	70.521	12.034	63600226.364861	15	489.8413	1.14115e-04	3.53611e-04
2024/06/07	21:16:49	ok	ok	490.0180	76.821	0.069501	19.81	70.480	12.018	68453022.070651	15	490.0517	1.16909e-04	4.21482e-04
2024/06/07	21:21:48	ok	ok	489.8800	76.783	0.069501	19.75	70.527	11.984	62920521.822542	15	489.9150	1.16213e-04	4.33971e-04
2024/06/07	21:26:48	--	ok	489.7660	76.747	0.069501	19.72	70.532	11.966	60847500.754454	15	489.8373	1.14670e-04	3.38185e-04
2024/06/07	21:26:55	ok	ok	489.9800	76.812	0.069512	19.72	70.494	11.960	68144255.634710	15	490.0182	1.16909e-04	4.39759e-04
2024/06/07	21:31:54	ok	ok	489.8500	76.775	0.069512	19.67	70.503	11.922	61569682.747484	14	489.9358	1.14733e-04	3.49540e-04
2024/06/07	21:36:54	--	ok	489.7240	76.741	0.069512	19.60	70.549	11.880	58488322.430706	15	489.8179	1.14551e-04	3.48776e-04
2024/06/07	21:37:00	ok	ok	490.0120	76.822	0.069525	19.61	70.532	11.886	69352747.849372	15	490.0799	1.15964e-04	4.33461e-04
2024/06/07	21:42:00	ok	ok	489.8620	76.782	0.069525	19.57	70.553	11.862	60317856.499639	15	489.9629	1.15041e-04	3.54433e-04
2024/06/07	21:47:00	--	ok	489.7540	76.749	0.069525	19.51	70.523	11.816	59062250.357143	15	489.8219	1.15711e-04	4.23203e-04
2024/06/07	21:47:07	ok	ok	490.0180	76.822	0.069537	19.51	70.532	11.817	67664966.572459	15	490.0784	1.16597e-04	4.25981e-04
2024/06/07	21:52:06	ok	ok	489.8880	76.784	0.069537	19.48	70.527	11.798	61360931.237782	14	489.9577	1.16159e-04	3.51992e-04
2024/06/07	21:57:06	--	ok	489.7760	76.752	0.069537	19.43	70.536	11.761	61256005.941439	15	489.8772	1.14768e-04	3.54396e-04
2024/06/07	21:57:13	ok	ok	490.0240	76.817	0.069548	19.43	70.549	11.763	68509693.440933	15	490.0720	1.16273e-04	4.15920e-04
2024/06/07	22:02:12	ok	ok	489.8700	76.782	0.069548	19.38	70.590	11.740	60982900.707761	15	489.9538	1.16008e-04	4.14651e-04
2024/06/07	22:07:12	--	ok	489.7660	76.751	0.069548	19.31	70.558	11.685	60716156.316166	15	489.8288	1.16693e-04	4.08580e-04
2024/06/07	22:07:19	ok	ok	490.0340	76.823	0.06956	19.30	70.555	11.676	68244055.660779	15	490.1247	1.14987e-04	3.44207e-04
2024/06/07	22:12:18	ok	ok	489.8920	76.786	0.06956	19.29	70.541	11.664	60386021.049768	15	489.9771	1.15839e-04	4.44708e-04
2024/06/07	22:17:18	--	ok	489.7800	76.758	0.06956	19.23	70.550	11.626	60507383.693957	15	489.8545	1.15890e-04	4.25947e-04
2024/06/07	22:17:25	ok	ok	490.0480	76.822	0.06957	19.20	70.585	11.611	66705299.184070	14	490.0881	1.17381e-04	3.44054e-04
2024/06/07	22:22:24	ok	ok	489.9080	76.785	0.06957	19.15	70.549	11.576	59690875.405198	15	489.9467	1.16902e-04	4.25334e-04
2024/06/07	22:27:24	ok	ok	489.8060	76.756	0.06957	19.09	70.536	11.527	57612385.694819	15	489.8865	1.15011e-04	3.45177e-04
2024/06/07	22:32:24	--	ok	489.6980	76.726	0.06957	19.06	70.550	11.509	56770278.177748	15	489.7787	1.15379e-04	3.90335e-04
2024/06/07	22:32:31	ok	ok	490.0040	76.817	0.069585	19.09	70.517	11.524	67078622.115345	15	490.0501	1.17441e-04	4.12488e-04
2024/06/07	22:37:30	ok	ok	489.8660	76.784	0.069585	19.03	70.535	11.489	59336407.023033	15	489.9819	1.14943e-04	3.51540e-04
2024/06/07	22:42:30	--	ok	489.7600	76.755	0.069585	18.99	70.558	11.463	58361481.201614	15	489.8385	1.17109e-04	4.10750e-04
2024/06/07	22:42:37	ok	ok	490.0280	76.825	0.069597	18.96	70.513	11.436	67765799.638513	15	490.1223	1.15051e-04	3.99642e-04
2024/06/07	22:47:36	ok	ok	489.8980	76.792	0.069597	18.91	70.562	11.416	58807489.086706	15	489.9832	1.16510e-04	4.17917e-04
2024/06/07	22:52:36	--	ok	489.7980	76.765	0.069597	18.86	70.513	11.370	58050063.514472	15	489.8806	1.16729e-04	4.09801e-04
2024/06/07	22:52:43	ok	ok	490.0220	76.822	0.069607	18.84	70.550	11.367	67605132.187064	12	490.1336	1.17602e-04	2.98240e-04
2024/06/07	22:57:42	ok	ok	489.8940	76.795	0.069607	18.83	70.509	11.351	59963551.156426	13	490.0269	1.15015e-04	3.56458e-04
2024/06/07	23:02:42	--	ok	489.7960	76.767	0.069607	18.76	70.526	11.306	58472471.851936	15	489.9008	1.16186e-04	3.80066e-04
2024/06/07	23:02:49	ok	ok	490.0240	76.825	0.069617	18.76	70.535	11.307	66722419.441035	12	490.1484	1.16742e-04	3.00672e-04
2024/06/07	23:07:48	ok	ok	489.9160	76.798	0.069617	18.70	70.513	11.267	60438369.808564	13	490.0240	1.15919e-04	3.51747e-04
2024/06/07	23:12:48	ok	ok	489.8120	76.769	0.069617	18.63	70.503	11.219	58329016.242823	12	489.9704	1.15097e-04	2.97256e-04
2024/06/07	23:17:48	--	ok	489.7220	76.742	0.069617	18.60	70.507	11.200	60142441.437422	14	489.9015	1.12095e-04	3.60823e-04
2024/06/07	23:17:55	ok	ok	490.0260	76.822	0.06963	18.59	70.495	11.187	73446485.281318	14	490.1865	1.14354e-04	3.04297e-04
2024/06/07	23:22:54	ok	ok	489.9120	76.792	0.06963	18.55	70.486	11.158	61858064.391579	13	490.0739	1.15722e-04	2.84336e-04
2024/06/07	23:27:54	ok	ok	489.8180	76.768	0.06963	18.50	70.500	11.132	62598458.788765	12	489.9665	1.16459e-04	2.90954e-04
2024/06/07	23:32:54	--	ok	489.7360	76.743	0.06963	18.48	70.504	11.115	60434642.059704	12	489.8682	1.16991e-04	3.02497e-04
2024/06/07	23:33:01	ok	ok	490.0260	76.823	0.069643	18.49	70.507	11.124	70704728.822695	12	490.1669	1.16247e-04	2.97502e-04
2024/06/07	23:38:00	ok	ok	489.9120	76.789	0.069643	18.45	70.527	11.099	64475901.229997	14	490.0791	1.14310e-04	2.84705e-04
2024/06/07	23:43:00	ok	ok	489.8420	76.765	0.069643	18.37	70.504	11.048	59896657.676144	13	489.9840	1.15653e-04	2.77966e-04
2024/06/07	23:48:00	--	ok	489.7640	76.740	0.069643	18.32	70.495	11.010	55731020.386281	13	489.9124	1.15146e-04	2.97200e-04
2024/06/07	23:48:06	ok	ok	489.9740	76.810	0.069654	18.32	70.486	11.009	67887240.857278	10	490.0739	1.21400e-04	3.01014e-04
2024/06/07	23:53:06	ok	ok	489.8740	76.783	0.069654	18.29	70.481	10.991	60854862.734555	13	490.0399	1.15979e-04	2.86062e-04
2024/06/07	23:58:06	--	ok	489.7880	76.758	0.069654	18.24	70.472	10.953	59746216.062393	12	489.9277	1.19063e-04	2.80215e-04
2024/06/07	23:58:13	ok	ok	490.0100	76.821	0.069664	18.25	70.445	10.957	66639941.800677	14	490.1172	1.18780e-04	3.98051e-04
2024/06/08	00:03:12	ok	ok	489.9040	76.796	0.069664	18.24	70.480	10.954	61072808.967476	13	490.0840	1.15912e-04	2.91280e-04
2024/06/08	00:08:12	ok	ok	489.8280	76.772	0.069664	18.16	70.477	10.907	60365260.090734	11	489.9600	1.18011e-04	2.98825e-04
2024/06/08	00:13:12	--	ok	489.7520	76.746	0.069664	18.14	70.472	10.889	59477442.430186	13	489.9421	1.14796e-04	2.90308e-04
2024/06/08	00:13:19	ok	ok	490.0100	76.820	0.069676	18.12	70.498	10.883	71771925.609063	13	490.0993	1.21993e-04	3.97459e-04
2024/06/08	00:18:18	ok	ok	489.9080	76.791	0.069676	18.11	70.495	10.873	66225830.301311	13	490.0927	1.15592e-04	2.80079e-04
2024/06/08	00:23:18	ok	ok	489.8400	76.771	0.069676	18.02	70.471	10.815	63042902.061443	13	490.0182	1.15142e-04	3.01404e-04
2024/06/08	00:28:18	--	ok	489.7600	76.751	0.069676	18.02	70.462	10.813	66820446.832609	13	489.9459	1.15313e-04	2.88333e-04
2024/06/08	00:28:25	ok	ok	490.0320	76.820	0.069688	18.01	70.468	10.806	69559960.473643	14	490.0831	1.19844e-04	3.84895e-04
2024/06/08	00:33:24	ok	ok	489.9280	76.792	0.069688	17.98	70.463	10.786	62072277.238109	11	490.0273	1.18588e-04	3.01742e-04
2024/06/08	00:38:24	ok	ok	489.8600	76.769	0.069688	17.94	70.457	10.760	62888613.393765	14	489.9823	1.16373e-04	3.01940e-04
2024/06/08	00:43:24	--	ok	489.7820	76.748	0.069688	17.89	70.457	10.731	61811707.682322	13	489.9222	1.16361e-04	2.87204e-04
2024/06/08	00:43:31	ok	ok	489.9540	76.817	0.069698	17.88	70.445	10.718	69609686.834727	13	490.0560	1.22292e-04	3.96865e-04
2024/06/08	00:48:30	ok	ok	490.1720	76.855	0.069698	18.68	68.850	10.983	67417641.793812	14	490.2712	1.17511e-04	3.23393e-04
2024/06/08	00:53:30	--	ok	490.2100	76.859	0.069698	19.13	68.540	11.229	69526604.878735	15	490.2900	1.16667e-04	4.21261e-04
2024/06/08	00:53:37	ok	ok	490.1000	76.817	0.069689	19.10	68.518	11.206	79228230.475168	14	490.2014	1.16547e-04	2.99592e-04
2024/06/08	00:58:36	ok	ok	490.0980	76.805	0.069689	19.38	68.440	11.383	73075309.712980	15	490.1824	1.15201e-04	3.45605e-04
2024/06/08	01:03:36	ok	ok	490.0900	76.795	0.069689	19.58	68.379	11.505	72370340.931946	15	490.1552	1.15355e-04	3.71618e-04
2024/06/08	01:08:36	ok	ok	490.0620	76.782	0.069689	19.75	68.348	11.614	75875064.460606	15	490.1392	1.14121e-04	3.83755e-04
2024/06/08	01:13:36	ok	ok	490.0300	76.770	0.069689	19.85	68.347	11.681	76593225.568968	15	490.0177	1.17647e-04	5.19179e-04
2024/06/08	01:18:36	ok	ok	489.9840	76.754	0.069689	19.99	68.252	11.764	75523756.169124	15	490.0193	1.15729e-04	4.31041e-04
2024/06/08	01:23:36	ok	ok	489.9300	76.732	0.069689	20.09	68.269	11.835	75425534.141784	15	490.0141	1.13365e-04	3.41782e-04
2024/06/08	01:28:36	ok	ok	489.8780	76.711	0.069689	20.15	68.289	11.877	75390545.629201	15	489.9440	1.14295e-04	3.47794e-04
2024/06/08	01:33:36	ok	ok	489.8040	76.693	0.069689	20.22	68.283	11.926	75330464.991525	15	489.8739	1.13717e-04	3.42549e-04
2024/06/08	01:38:36	--	ok	489.7300	76.668	0.069689	20.29	68.228	11.965	76949887.836724	14	489.7963	1.13120e-04	3.54610e-04
2024/06/08	01:38:43	ok	ok	489.9340	76.734	0.069701	20.29	68.246	11.968	82869345.678933	15	489.9982	1.14882e-04	3.87650e-04
2024/06/08	01:43:42	ok	ok	489.8300	76.704	0.069701	20.31	68.269	11.983	76431086.314744	15	489.9186	1.13557e-04	3.49797e-04
2024/06/08	01:48:42	--	ok	489.7480	76.673	0.069701	20.39	68.275	12.042	76581224.975993	14	489.8307	1.13483e-04	3.52692e-04
2024/06/08	01:48:48	ok	ok	490.0060	76.754	0.069714	20.37	68.255	12.030	84146164.848226	15	490.0785	1.14900e-04	3.87175e-04
2024/06/08	01:53:48	ok	ok	489.8880	76.721	0.069714	20.40	68.260	12.051	78051038.243366	14	490.0027	1.12615e-04	3.61802e-04
2024/06/08	01:58:48	ok	ok	489.8120	76.695	0.069714	20.40	68.269	12.053	78089666.249535	15	489.8843	1.13941e-04	3.35361e-04
2024/06/08	02:03:48	--	ok	489.7220	76.665	0.069714	20.46	68.232	12.086	79328617.802298	15	489.8238	1.12720e-04	3.64335e-04
2024/06/08	02:03:55	ok	ok	490.0340	76.757	0.069727	20.47	68.264	12.101	86200103.675792	15	490.0949	1.14232e-04	3.40375e-04
2024/06/08	02:08:54	ok	ok	489.8880	76.720	0.069727	20.47	68.302	12.107	80681023.646998	15	489.9907	1.12547e-04	3.63648e-04
2024/06/08	02:13:54	ok	ok	489.8000	76.683	0.069727	20.50	68.241	12.117	78827915.407191	15	489.9010	1.12615e-04	3.62881e-04
2024/06/08	02:18:54	--	ok	489.6920	76.654	0.069727	20.52	68.252	12.129	78991491.448930	15	489.7819	1.13019e-04	3.64620e-04
2024/06/08	02:19:01	ok	ok	489.9960	76.747	0.069742	20.50	68.260	12.121	80069463.495429	15	490.0780	1.14334e-04	3.54849e-04
2024/06/08	02:24:00	ok	ok	489.8660	76.715	0.069742	20.52	68.292	12.136	78236920.220612	15	489.9909	1.11915e-04	3.58863e-04
2024/06/08	02:29:00	--	ok	489.7760	76.678	0.069742	20.56	68.283	12.164	80332632.926717	15	489.8914	1.12713e-04	3.63801e-04
2024/06/08	02:29:07	ok	ok	490.0080	76.751	0.069753	20.56	68.243	12.157	81669494.471922	15	490.0865	1.14865e-04	3.59562e-04
2024/06/08	02:34:06	ok	ok	489.8780	76.718	0.069753	20.56	68.252	12.159	78667358.650421	15	490.0037	1.12129e-04	3.59382e-04
2024/06/08	02:39:06	--	ok	489.7760	76.676	0.069753	20.54	68.278	12.152	77743059.548337	15	489.8900	1.12825e-04	3.68383e-04
2024/06/08	02:39:13	ok	ok	490.0100	76.750	0.069764	20.56	68.270	12.162	85145294.999544	14	490.1175	1.13422e-04	3.68961e-04
2024/06/08	02:44:12	ok	ok	489.8700	76.709	0.069764	20.54	68.278	12.152	80430758.906923	15	490.0092	1.12063e-04	3.84818e-04
2024/06/08	02:49:12	--	ok	489.7700	76.674	0.069764	20.53	68.293	12.145	80609076.726381	14	489.8762	1.12762e-04	3.77370e-04
2024/06/08	02:49:18	ok	ok	490.0160	76.748	0.069775	20.54	68.298	12.156	84432744.928528	15	490.1105	1.13324e-04	3.65855e-04
2024/06/08	02:54:18	ok	ok	489.8760	76.706	0.069775	20.54	68.269	12.151	80452448.817631	15	489.9890	1.12661e-04	3.62951e-04
2024/06/08	02:59:18	--	ok	489.7760	76.680	0.069775	20.54	68.260	12.149	80379141.965445	15	489.8782	1.12416e-04	3.66359e-04
2024/06/08	02:59:25	ok	ok	489.9920	76.744	0.069786	20.56	68.252	12.159	87852554.956839	15	490.0674	1.14684e-04	3.40771e-04
2024/06/08	03:04:24	ok	ok	489.8600	76.715	0.069786	20.56	68.270	12.162	80576888.898188	15	489.9502	1.13964e-04	3.37111e-04
2024/06/08	03:09:24	--	ok	489.7540	76.674	0.069786	20.56	68.186	12.147	81507214.111725	15	489.8799	1.11678e-04	3.67817e-04
2024/06/08	03:09:31	ok	ok	490.0400	76.750	0.069798	20.58	68.206	12.162	78597214.509514	15	490.1050	1.13827e-04	3.44994e-04
2024/06/08	03:14:30	ok	ok	489.8940	76.706	0.069798	20.53	68.264	12.140	77413208.379805	15	489.9819	1.12856e-04	3.55070e-04
2024/06/08	03:19:30	--	ok	489.7760	76.671	0.069798	20.52	68.223	12.124	77298096.308539	14	489.8660	1.12954e-04	3.65973e-04
2024/06/08	03:19:37	ok	ok	489.9940	76.736	0.069809	20.56	68.223	12.154	84375344.416158	15	490.0908	1.13487e-04	3.55992e-04
2024/06/08	03:24:36	ok	ok	489.8640	76.700	0.069809	20.53	68.246	12.137	78512674.699131	15	489.9755	1.12281e-04	3.71719e-04
2024/06/08	03:29:36	--	ok	489.7520	76.669	0.069809	20.53	68.219	12.132	79360088.438681	15	489.8667	1.12059e-04	3.59585e-04
2024/06/08	03:29:42	ok	ok	490.0040	76.737	0.069821	20.53	68.219	12.132	85136469.063975	15	490.0814	1.14435e-04	3.29082e-04
2024/06/08	03:34:42	ok	ok	489.8600	76.700	0.069821	20.50	68.173	12.105	79832435.970935	15	489.9751	1.12673e-04	3.57287e-04
2024/06/08	03:39:42	--	ok	489.7560	76.666	0.069821	20.47	68.214	12.092	71291739.152246	15	489.8615	1.11821e-04	3.64417e-04
2024/06/08	03:39:48	ok	ok	489.9860	76.743	0.069832	20.47	68.234	12.095	82584523.129667	14	490.0767	1.14093e-04	3.54048e-04
2024/06/08	03:44:48	ok	ok	489.8520	76.697	0.069832	20.46	68.223	12.084	77756925.408528	14	489.9638	1.13166e-04	3.69464e-04
2024/06/08	03:49:48	--	ok	489.7480	76.665	0.069832	20.46	68.223	12.084	80703606.499975	15	489.8641	1.12183e-04	3.62696e-04
2024/06/08	03:49:55	ok	ok	490.0060	76.743	0.069845	20.47	68.206	12.090	82564244.249371	14	490.1269	1.12647e-04	3.63724e-04
2024/06/08	03:54:54	ok	ok	489.8560	76.700	0.069845	20.42	68.183	12.047	78000246.282950	14	489.9651	1.13475e-04	3.76342e-04
2024/06/08	03:59:54	--	ok	489.7440	76.667	0.069845	20.39	68.206	12.030	76926445.833935	15	489.8604	1.12941e-04	3.67253e-04
2024/06/08	04:00:01	ok	ok	490.0260	76.746	0.069857	20.42	68.202	12.050	87377214.100003	15	490.1404	1.12802e-04	3.62554e-04
2024/06/08	04:05:00	ok	ok	489.8940	76.707	0.069857	20.42	68.202	12.050	81552498.872250	15	489.9984	1.13072e-04	3.55236e-04
2024/06/08	04:10:00	ok	ok	489.8000	76.679	0.069857	20.37	68.186	12.017	79628599.012690	15	489.8975	1.12578e-04	3.64737e-04
2024/06/08	04:15:00	--	ok	489.6820	76.640	0.069857	20.35	68.188	11.997	81608702.689561	14	489.7749	1.13176e-04	3.70093e-04
2024/06/08	04:15:07	ok	ok	489.9900	76.742	0.069873	20.36	68.173	12.006	83865573.058358	15	490.0609	1.15165e-04	3.84542e-04
2024/06/08	04:20:06	ok	ok	489.8500	76.698	0.069873	20.33	68.156	11.982	77854931.214685	14	489.9358	1.14213e-04	3.54892e-04
2024/06/08	04:25:06	--	ok	489.7540	76.668	0.069873	20.33	68.147	11.981	77112936.003502	15	489.8719	1.12802e-04	3.62469e-04
2024/06/08	04:25:13	ok	ok	490.0040	76.751	0.069885	20.33	68.156	11.982	84010167.730684	15	490.0775	1.15610e-04	4.09615e-04
2024/06/08	04:30:12	ok	ok	489.8800	76.709	0.069885	20.32	68.182	11.977	78732023.297852	15	489.9985	1.12991e-04	3.56441e-04
2024/06/08	04:35:12	--	ok	489.7760	76.677	0.069885	20.31	68.161	11.964	76134952.735251	15	489.8581	1.14067e-04	3.52606e-04
2024/06/08	04:35:19	ok	ok	490.0080	76.745	0.069896	20.33	68.138	11.979	81923198.854976	15	490.0839	1.15388e-04	4.03305e-04
2024/06/08	04:40:18	ok	ok	489.8900	76.711	0.069896	20.29	68.138	11.949	77528785.102751	15	489.9883	1.13616e-04	3.55543e-04
2024/06/08	04:45:18	--	ok	489.7880	76.678	0.069896	20.25	68.142	11.920	77431812.181015	14	489.8615	1.14295e-04	3.62990e-04
2024/06/08	04:45:25	ok	ok	490.0120	76.742	0.069906	20.26	68.154	11.934	85467263.473316	15	490.0982	1.14529e-04	3.49658e-04
2024/06/08	04:50:24	ok	ok	489.8920	76.706	0.069906	20.25	68.142	11.920	81152465.119418	14	489.9514	1.14694e-04	3.65117e-04
2024/06/08	04:55:24	ok	ok	489.8000	76.671	0.069906	20.21	68.086	11.883	80596131.571801	14	489.8514	1.14715e-04	3.58525e-04
2024/06/08	05:00:24	--	ok	489.7060	76.643	0.069906	20.21	68.106	11.886	80116296.736858	15	489.7791	1.13644e-04	3.44057e-04
2024/06/08	05:00:31	ok	ok	489.9900	76.735	0.069921	20.22	68.078	11.890	85475221.491116	15	490.0317	1.16012e-04	4.47489e-04
2024/06/08	05:05:30	ok	ok	489.8680	76.701	0.069921	20.21	68.077	11.881	81239897.752974	15	489.9584	1.14136e-04	3.48725e-04
2024/06/08	05:10:30	--	ok	489.7580	76.665	0.069921	20.16	68.060	11.848	81386088.244517	15	489.8443	1.14010e-04	3.39840e-04
2024/06/08	05:10:37	ok	ok	490.0020	76.748	0.069933	20.19	68.074	11.869	80576195.875010	15	490.0549	1.15902e-04	4.30021e-04
2024/06/08	05:15:36	ok	ok	489.8860	76.708	0.069933	20.16	68.049	11.847	77490392.814883	15	489.9871	1.13784e-04	3.40905e-04
2024/06/08	05:20:36	--	ok	489.7940	76.678	0.069933	20.15	68.086	11.842	78643862.669939	15	489.8958	1.13722e-04	3.49072e-04
2024/06/08	05:20:43	ok	ok	490.0120	76.745	0.069943	20.18	68.032	11.853	80336005.514498	15	490.0716	1.15751e-04	3.84854e-04
2024/06/08	05:25:42	ok	ok	489.8940	76.702	0.069943	20.13	67.996	11.817	76927414.569149	15	489.9971	1.13482e-04	3.58205e-04
2024/06/08	05:30:42	--	ok	489.7940	76.675	0.069943	20.12	67.994	11.808	77960031.383056	14	489.8760	1.14954e-04	3.55338e-04
2024/06/08	05:30:49	ok	ok	490.0220	76.741	0.069953	20.13	68.005	11.819	80107734.004077	15	490.0923	1.16024e-04	3.74369e-04
2024/06/08	05:35:48	ok	ok	489.9140	76.704	0.069953	20.11	68.000	11.799	79483580.361862	15	490.0243	1.11712e-04	3.63152e-04
2024/06/08	05:40:48	ok	ok	489.8160	76.673	0.069953	20.09	68.009	11.790	77699901.515849	15	489.9165	1.13549e-04	3.58283e-04
2024/06/08	05:45:48	--	ok	489.7320	76.646	0.069953	20.12	67.973	11.804	76567772.134502	14	489.8065	1.14548e-04	3.53833e-04
2024/06/08	05:45:55	ok	ok	490.0320	76.734	0.069966	20.09	67.959	11.781	87780381.644942	15	490.0973	1.14488e-04	3.41510e-04
2024/06/08	05:50:54	ok	ok	489.9140	76.696	0.069966	20.09	67.980	11.785	79606944.701412	15	489.9907	1.13188e-04	3.39185e-04
2024/06/08	05:55:54	ok	ok	489.8200	76.671	0.069966	20.08	67.909	11.763	78378201.281852	14	489.8894	1.13943e-04	3.54442e-04
2024/06/08	06:00:54	--	ok	489.7300	76.643	0.069966	20.11	67.884	11.779	78697357.951340	14	489.7816	1.14948e-04	3.52634e-04
2024/06/08	06:01:00	ok	ok	490.0080	76.724	0.069979	20.11	67.866	11.776	89463052.161856	15	490.0793	1.14577e-04	3.41532e-04
2024/06/08	06:06:00	ok	ok	489.8840	76.684	0.069979	20.09	67.843	11.761	81777165.349971	15	489.9654	1.14098e-04	3.39079e-04
2024/06/08	06:11:00	--	ok	489.7920	76.658	0.069979	20.09	67.863	11.765	83029393.558432	14	489.8501	1.14927e-04	3.51461e-04
2024/06/08	06:11:07	ok	ok	490.0160	76.727	0.069989	20.07	67.868	11.747	83926968.960559	14	490.0893	1.14301e-04	3.53174e-04
2024/06/08	06:16:06	ok	ok	489.9000	76.694	0.069989	20.08	67.871	11.757	76884640.812948	15	489.9994	1.11677e-04	3.67049e-04
2024/06/08	06:21:06	ok	ok	489.8040	76.664	0.069989	20.07	67.858	11.745	76891081.270872	15	489.8764	1.13473e-04	3.45727e-04
2024/06/08	06:26:06	--	ok	489.7180	76.641	0.069989	20.08	67.793	11.743	76071419.226621	15	489.7917	1.13585e-04	3.51803e-04
2024/06/08	06:26:13	ok	ok	489.9880	76.724	0.070003	20.11	67.779	11.761	82547686.175875	15	490.0549	1.16006e-04	4.62179e-04
2024/06/08	06:31:12	ok	ok	489.8800	76.694	0.070003	20.08	67.753	11.736	78208902.438431	15	490.0261	1.12056e-04	4.04867e-04
2024/06/08	06:36:12	--	ok	489.7960	76.664	0.070003	20.09	67.767	11.748	78172830.095150	14	489.8918	1.13654e-04	3.52373e-04
2024/06/08	06:36:19	ok	ok	490.0220	76.736	0.070013	20.09	67.716	11.739	80884681.035633	15	490.0632	1.16155e-04	4.43248e-04
2024/06/08	06:41:18	ok	ok	489.8920	76.697	0.070013	20.12	67.721	11.760	78010383.132002	14	489.9784	1.14355e-04	3.53739e-04
2024/06/08	06:46:18	ok	ok	489.8000	76.668	0.070013	20.09	67.707	11.738	77757390.756942	15	489.9163	1.12612e-04	3.49701e-04
2024/06/08	06:51:18	--	ok	489.7180	76.645	0.070013	20.09	67.716	11.739	79794766.082286	14	489.8073	1.14012e-04	3.58779e-04
2024/06/08	06:51:25	ok	ok	490.0440	76.728	0.070027	20.12	67.703	11.757	78214596.635340	15	490.1090	1.14715e-04	3.52028e-04
2024/06/08	06:56:24	ok	ok	489.9280	76.703	0.070027	20.12	67.692	11.755	75610048.403004	15	490.0095	1.14198e-04	3.38562e-04
2024/06/08	07:01:24	ok	ok	489.8280	76.670	0.070027	20.09	67.716	11.739	76152683.787455	15	489.8983	1.14547e-04	3.40011e-04
2024/06/08	07:06:24	--	ok	489.7520	76.649	0.070027	20.12	67.646	11.747	76025436.753518	15	489.8212	1.14604e-04	3.45234e-04
2024/06/08	07:06:31	ok	ok	490.0140	76.720	0.070039	20.13	67.648	11.757	75470350.694275	15	490.0316	1.16170e-04	4.65537e-04
2024/06/08	07:11:30	ok	ok	489.8900	76.688	0.070039	20.13	67.628	11.753	75953448.747763	15	489.9917	1.13688e-04	3.47614e-04
2024/06/08	07:16:30	ok	ok	489.8160	76.661	0.070039	20.15	67.610	11.759	75461268.938234	15	489.9033	1.13383e-04	3.52494e-04
2024/06/08	07:21:30	--	ok	489.7340	76.638	0.070039	20.18	67.596	11.777	74760020.443813	15	489.8011	1.13873e-04	3.50678e-04
2024/06/08	07:21:37	ok	ok	489.9880	76.720	0.070051	20.18	67.527	11.765	83324817.429901	15	490.0446	1.15912e-04	4.32701e-04
2024/06/08	07:26:36	ok	ok	489.8760	76.688	0.070051	20.18	67.568	11.772	79782152.966571	15	489.9869	1.13319e-04	3.57988e-04
2024/06/08	07:31:36	--	ok	489.7820	76.654	0.070051	20.15	67.552	11.749	79584548.305065	15	489.8835	1.13160e-04	3.55185e-04
2024/06/08	07:31:43	ok	ok	490.0320	76.729	0.070062	20.19	67.579	11.783	85341370.111341	15	490.0934	1.15973e-04	3.88959e-04
2024/06/08	07:36:42	ok	ok	489.9100	76.697	0.070062	20.21	67.552	11.789	80207108.291012	15	490.0067	1.14228e-04	3.55394e-04
2024/06/08	07:41:42	ok	ok	489.8400	76.665	0.070062	20.22	67.546	11.797	80608806.607771	14	489.9238	1.14126e-04	3.63472e-04
2024/06/08	07:46:42	--	ok	489.7480	76.645	0.070062	20.21	67.504	11.781	80869089.945219	14	489.8287	1.14554e-04	3.57535e-04
2024/06/08	07:46:49	ok	ok	490.0340	76.723	0.070075	20.22	67.506	11.791	85210259.419317	15	490.1014	1.15173e-04	3.91603e-04
2024/06/08	07:51:48	ok	ok	489.9400	76.692	0.070075	20.28	67.506	11.829	82266233.422744	15	490.0255	1.13824e-04	3.57670e-04
2024/06/08	07:56:48	ok	ok	489.8500	76.663	0.070075	20.26	67.483	11.816	81344376.470171	15	489.9459	1.13219e-04	3.59319e-04
2024/06/08	08:01:48	--	ok	489.7580	76.643	0.070075	20.29	67.451	11.829	81189283.709487	15	489.8550	1.13720e-04	3.52082e-04
2024/06/08	08:01:55	ok	ok	490.0720	76.724	0.070087	20.33	67.428	11.854	78705984.028445	15	490.1172	1.14659e-04	3.56238e-04
2024/06/08	08:06:54	ok	ok	489.9400	76.691	0.070087	20.33	67.419	11.853	78946587.035254	15	490.0039	1.14244e-04	3.49113e-04
2024/06/08	08:11:54	ok	ok	489.8700	76.656	0.070087	20.37	67.428	11.884	78450608.814201	15	489.9371	1.13354e-04	3.63788e-04
2024/06/08	08:16:54	--	ok	489.7800	76.634	0.070087	20.40	67.376	11.895	78350832.082397	15	489.8552	1.13464e-04	3.65365e-04
2024/06/08	08:17:01	ok	ok	489.9980	76.701	0.070097	20.40	67.355	11.891	88206467.996692	15	490.0830	1.14383e-04	3.45036e-04
2024/06/08	08:22:00	ok	ok	489.8940	76.675	0.070097	20.42	67.408	11.910	82847437.294535	15	489.9844	1.13164e-04	3.58058e-04
2024/06/08	08:27:00	ok	ok	489.8100	76.644	0.070097	20.46	67.367	11.932	81195209.216913	15	489.9128	1.12783e-04	3.63124e-04
2024/06/08	08:32:00	--	ok	489.7340	76.620	0.070097	20.46	67.349	11.929	80830666.389563	15	489.8573	1.12009e-04	3.72161e-04
2024/06/08	08:32:07	ok	ok	490.0160	76.710	0.07011	20.47	67.332	11.935	80611947.417961	15	490.1284	1.13489e-04	3.58125e-04
2024/06/08	08:37:06	ok	ok	489.8960	76.670	0.07011	20.53	67.332	11.974	75461006.726283	15	490.0092	1.13272e-04	3.63943e-04
2024/06/08	08:42:06	ok	ok	489.8140	76.651	0.07011	20.50	67.308	11.952	76731253.682768	14	489.9336	1.13120e-04	3.75251e-04
2024/06/08	08:47:06	--	ok	489.7380	76.623	0.07011	20.59	67.277	12.006	77228971.453847	15	489.8740	1.12164e-04	3.68592e-04
2024/06/08	08:47:13	ok	ok	490.0220	76.707	0.070123	20.59	67.266	12.004	83324670.111679	15	490.1345	1.13323e-04	3.71860e-04
2024/06/08	08:52:12	ok	ok	489.9020	76.672	0.070123	20.63	67.257	12.032	80148546.132595	15	490.0138	1.13080e-04	3.57416e-04
2024/06/08	08:57:12	ok	ok	489.8180	76.647	0.070123	20.62	67.282	12.027	79832415.019146	14	489.9294	1.13308e-04	3.92709e-04
2024/06/08	09:02:12	--	ok	489.7320	76.619	0.070123	20.67	67.227	12.056	80687179.235777	15	489.8652	1.12631e-04	3.73387e-04
2024/06/08	09:02:18	ok	ok	490.0420	76.704	0.070136	20.70	67.253	12.082	77895894.456979	15	490.1148	1.14642e-04	3.58741e-04
2024/06/08	09:07:18	ok	ok	489.9240	76.667	0.070136	20.73	67.227	12.096	76882005.210837	15	490.0287	1.13657e-04	3.70869e-04
2024/06/08	09:12:18	ok	ok	489.8400	76.644	0.070136	20.77	67.185	12.118	76143530.344057	14	489.9572	1.12545e-04	3.79943e-04
2024/06/08	09:17:18	--	ok	489.7560	76.615	0.070136	20.83	67.167	12.155	76754811.827210	14	489.8673	1.13021e-04	3.78899e-04
2024/06/08	09:17:24	ok	ok	490.0020	76.687	0.070148	20.80	67.181	12.138	78095483.696279	15	490.1307	1.13316e-04	3.79103e-04
2024/06/08	09:22:24	ok	ok	489.8960	76.663	0.070148	20.86	67.153	12.173	74954507.134141	15	490.0195	1.12733e-04	3.70661e-04
2024/06/08	09:27:24	ok	ok	489.8060	76.631	0.070148	20.90	67.120	12.197	75835380.030481	15	489.9251	1.13185e-04	3.73405e-04
2024/06/08	09:32:24	--	ok	489.7240	76.605	0.070148	20.98	67.115	12.255	75627000.461884	15	489.8350	1.13203e-04	3.74006e-04
2024/06/08	09:32:30	ok	ok	490.0200	76.693	0.070162	21.00	67.120	12.267	80190034.844607	15	490.1479	1.13128e-04	3.66217e-04
2024/06/08	09:37:30	ok	ok	489.8960	76.654	0.070162	21.04	67.098	12.292	75595045.303915	15	490.0229	1.12868e-04	3.66738e-04
2024/06/08	09:42:30	ok	ok	489.8060	76.628	0.070162	21.07	67.134	12.319	77930709.856497	15	489.9307	1.12796e-04	3.57670e-04
2024/06/08	09:47:30	--	ok	489.7220	76.601	0.070162	21.13	67.103	12.356	76434860.350846	14	489.8331	1.13075e-04	3.74050e-04
2024/06/08	09:47:37	ok	ok	490.0420	76.690	0.070176	21.17	67.080	12.382	81969541.461379	15	490.1426	1.13790e-04	3.48393e-04
2024/06/08	09:52:36	ok	ok	489.9060	76.649	0.070176	21.21	67.089	12.414	79333511.245629	15	490.0075	1.13274e-04	3.61338e-04
2024/06/08	09:57:36	--	ok	489.7920	76.625	0.070176	21.24	67.097	12.437	77969153.418000	14	489.8951	1.12972e-04	3.68992e-04
2024/06/08	09:57:43	ok	ok	490.0100	76.683	0.070186	21.23	67.065	12.420	80377325.779604	15	490.1065	1.13967e-04	3.52932e-04
2024/06/08	10:02:42	ok	ok	489.9040	76.647	0.070186	21.33	67.083	12.494	79333461.065620	15	490.0105	1.12350e-04	3.59823e-04
2024/06/08	10:07:42	--	ok	489.7920	76.618	0.070186	21.36	67.098	12.518	80825950.471910	14	489.8846	1.13506e-04	3.59248e-04
2024/06/08	10:07:49	ok	ok	490.0240	76.680	0.070196	21.37	67.071	12.523	82790394.548545	15	490.1155	1.13459e-04	3.49415e-04
2024/06/08	10:12:48	ok	ok	489.8900	76.646	0.070196	21.40	67.079	12.546	78315162.666871	15	489.9822	1.13494e-04	3.54653e-04
2024/06/08	10:17:48	--	ok	489.7900	76.609	0.070196	21.44	67.066	12.574	79018213.811962	15	489.8678	1.13776e-04	3.43561e-04
2024/06/08	10:17:55	ok	ok	489.9940	76.677	0.070206	21.47	67.071	12.595	82105472.421375	14	490.1215	1.12655e-04	3.69216e-04
2024/06/08	10:22:54	ok	ok	489.8540	76.635	0.070206	21.51	67.037	12.619	77535649.466401	13	490.0009	1.13355e-04	2.79874e-04
2024/06/08	10:27:54	--	ok	489.7460	76.606	0.070206	21.52	67.062	12.634	79613866.753002	14	489.8486	1.13373e-04	3.57677e-04
2024/06/08	10:28:01	ok	ok	490.0300	76.681	0.070218	21.58	67.062	12.677	80724195.546773	14	490.1384	1.13142e-04	3.56702e-04
2024/06/08	10:33:00	ok	ok	489.8860	76.647	0.070218	21.61	67.028	12.692	82179566.896445	14	489.9869	1.13120e-04	3.62735e-04
2024/06/08	10:38:00	--	ok	489.7700	76.611	0.070218	21.64	67.065	12.720	80332195.339023	14	489.8607	1.13102e-04	3.58635e-04
2024/06/08	10:38:07	ok	ok	490.0180	76.678	0.070229	21.67	67.007	12.729	80892942.736830	15	490.1198	1.13671e-04	3.45393e-04
2024/06/08	10:43:06	ok	ok	489.8860	76.642	0.070229	21.70	67.047	12.758	78532659.742448	15	489.9838	1.12598e-04	3.49495e-04
2024/06/08	10:48:06	--	ok	489.7660	76.604	0.070229	21.72	67.092	12.786	79584611.102408	14	489.8490	1.13292e-04	3.61406e-04
2024/06/08	10:48:13	ok	ok	490.0160	76.676	0.070241	21.74	67.044	12.789	83475175.117535	13	490.1519	1.14428e-04	2.66853e-04
2024/06/08	10:53:12	ok	ok	489.8600	76.631	0.070241	21.75	67.047	12.799	78709166.575835	15	489.9415	1.13610e-04	3.66785e-04
2024/06/08	10:58:12	--	ok	489.7400	76.596	0.070241	21.81	67.097	12.850	78179025.529400	15	489.8372	1.12683e-04	3.57869e-04
2024/06/08	10:58:19	ok	ok	490.0240	76.677	0.070254	21.81	67.097	12.850	81246536.634414	14	490.1144	1.15444e-04	2.72019e-04
2024/06/08	11:03:18	ok	ok	489.8740	76.627	0.070254	21.80	67.074	12.836	79628649.052672	15	489.9641	1.12399e-04	3.66669e-04
2024/06/08	11:08:18	--	ok	489.7580	76.593	0.070254	21.85	67.097	12.882	80521258.802287	15	489.8295	1.12957e-04	3.53656e-04
2024/06/08	11:08:24	ok	ok	489.9960	76.664	0.070265	21.87	67.108	12.894	82169761.182968	15	490.0837	1.13391e-04	3.62238e-04
2024/06/08	11:13:24	ok	ok	489.8300	76.615	0.070265	21.87	67.131	12.899	78137838.558773	14	489.9125	1.13105e-04	3.54221e-04
2024/06/08	11:18:24	--	ok	489.7060	76.575	0.070265	21.92	67.163	12.946	78892870.958263	14	489.7726	1.13120e-04	3.69606e-04
2024/06/08	11:18:31	ok	ok	490.0680	76.676	0.070279	21.94	67.144	12.955	85040567.376290	15	490.1249	1.13299e-04	3.59757e-04
2024/06/08	11:23:30	ok	ok	489.8820	76.627	0.070279	21.94	67.124	12.951	79437638.377158	15	489.9625	1.12688e-04	3.64063e-04
2024/06/08	11:28:30	--	ok	489.7500	76.585	0.070279	21.98	67.131	12.982	82165430.077667	14	489.8164	1.13243e-04	3.66801e-04
2024/06/08	11:28:37	ok	ok	490.0180	76.664	0.070292	21.99	67.106	12.989	84525468.077701	15	490.1118	1.12257e-04	3.49137e-04
2024/06/08	11:33:36	ok	ok	489.8440	76.608	0.070292	21.98	67.153	12.987	79201452.538157	15	489.9327	1.12297e-04	3.62760e-04
2024/06/08	11:38:36	--	ok	489.7140	76.572	0.070292	22.01	67.138	13.006	78500186.288669	15	489.8158	1.11437e-04	3.63569e-04
2024/06/08	11:38:43	ok	ok	490.0220	76.656	0.070306	22.01	67.117	13.001	83452406.098365	14	490.0991	1.12885e-04	3.55222e-04
2024/06/08	11:43:42	ok	ok	489.8460	76.611	0.070306	22.01	67.167	13.011	78735575.723352	14	489.9197	1.12948e-04	3.66847e-04
2024/06/08	11:48:42	--	ok	489.4580	76.499	0.070306	21.23	68.701	12.722	78480059.827150	14	489.5313	1.13769e-04	3.52748e-04
2024/06/08	11:48:49	ok	ok	490.0260	76.667	0.070333	21.23	68.681	12.719	82718190.329705	14	490.1508	1.12025e-04	3.71747e-04
2024/06/08	11:53:48	--	ok	489.7280	76.594	0.070333	20.82	69.024	12.481	76589064.222711	15	489.8693	1.11545e-04	3.72743e-04
2024/06/08	11:53:55	ok	ok	490.0180	76.674	0.070346	20.83	69.017	12.489	80257457.250374	14	490.1612	1.11312e-04	3.89122e-04
2024/06/08	11:58:54	--	ok	489.7820	76.617	0.070346	20.53	69.158	12.299	75555961.475085	14	489.8879	1.13042e-04	3.74724e-04
2024/06/08	11:59:01	ok	ok	490.0120	76.686	0.070357	20.52	69.097	12.279	77063964.956438	12	490.1183	1.12837e-04	3.88650e-04
2024/06/08	12:04:00	--	ok	489.7960	76.630	0.070357	20.29	69.177	12.131	74901061.522442	12	489.8971	1.13082e-04	3.81215e-04
2024/06/08	12:04:07	ok	ok	490.0180	76.693	0.070367	20.31	69.180	12.143	78465158.119377	15	490.0987	1.13904e-04	4.07793e-04
2024/06/08	12:09:06	ok	ok	489.8220	76.646	0.070367	20.08	69.248	11.995	72348784.156475	12	489.9287	1.13594e-04	3.83986e-04
2024/06/08	12:14:06	--	ok	489.6780	76.605	0.070367	19.93	69.300	11.904	71359671.349605	13	489.7758	1.12507e-04	3.90843e-04
2024/06/08	12:14:12	ok	ok	490.0240	76.701	0.070383	19.93	69.300	11.904	77221697.053726	12	489.9805	1.19610e-04	4.75228e-04
2024/06/08	12:19:12	ok	ok	489.8480	76.658	0.070383	19.79	69.285	11.803	70680653.421956	15	489.8852	1.15597e-04	4.75161e-04
2024/06/08	12:24:12	--	ok	489.7160	76.618	0.070383	19.67	69.300	11.719	69924716.232645	15	489.7487	1.15852e-04	4.69111e-04
2024/06/08	12:24:18	ok	ok	490.0120	76.705	0.070396	19.67	69.300	11.719	76974321.910331	15	490.0904	1.15353e-04	3.87940e-04
2024/06/08	12:29:18	ok	ok	489.8640	76.663	0.070396	19.54	69.319	11.634	72102634.381379	15	489.9355	1.15028e-04	3.93421e-04
2024/06/08	12:34:18	--	ok	489.7520	76.629	0.070396	19.48	69.310	11.594	70640110.908252	15	489.8274	1.14804e-04	3.87809e-04
2024/06/08	12:34:25	ok	ok	490.0100	76.708	0.070409	19.45	69.294	11.572	71354008.676897	15	490.1084	1.14642e-04	3.94264e-04
2024/06/08	12:39:24	ok	ok	489.8840	76.666	0.070409	19.37	69.310	11.518	66800646.262390	15	489.9535	1.15402e-04	3.75472e-04
2024/06/08	12:44:24	--	ok	489.7860	76.634	0.070409	19.33	69.291	11.486	68317973.677562	15	489.8665	1.15068e-04	3.81463e-04
2024/06/08	12:44:31	ok	ok	490.0220	76.702	0.070419	19.31	69.308	11.478	74135031.191761	15	490.0937	1.15446e-04	3.75017e-04
2024/06/08	12:49:30	ok	ok	489.9040	76.669	0.070419	19.27	69.291	11.447	68067431.619727	13	489.9648	1.15985e-04	3.89776e-04
2024/06/08	12:54:30	ok	ok	489.8060	76.640	0.070419	19.23	69.236	11.409	65988763.632315	13	489.8705	1.15691e-04	3.84595e-04
2024/06/08	12:59:30	--	ok	489.7260	76.612	0.070419	19.18	69.258	11.384	65817827.798731	15	489.7948	1.15182e-04	3.76962e-04
2024/06/08	12:59:37	ok	ok	490.0120	76.695	0.070433	19.18	69.248	11.382	72425977.974996	15	490.0754	1.16046e-04	3.69529e-04
2024/06/08	13:04:36	ok	ok	489.9020	76.667	0.070433	19.15	69.194	11.354	65300421.645172	13	489.9650	1.15884e-04	3.95618e-04
2024/06/08	13:09:36	ok	ok	489.8180	76.639	0.070433	19.14	69.172	11.341	65576085.808561	15	489.8995	1.15307e-04	3.67467e-04
2024/06/08	13:14:36	--	ok	489.7440	76.620	0.070433	19.11	69.168	11.321	64751255.428261	13	489.8002	1.16277e-04	3.91241e-04
2024/06/08	13:14:43	ok	ok	489.9980	76.691	0.070445	19.14	69.125	11.334	69740698.164593	15	490.0662	1.16364e-04	3.71300e-04
2024/06/08	13:19:42	ok	ok	489.9100	76.669	0.070445	19.14	69.116	11.332	62370045.809374	13	489.9718	1.15955e-04	3.87714e-04
2024/06/08	13:24:42	ok	ok	489.8380	76.643	0.070445	19.14	69.085	11.327	63896157.085961	15	489.9105	1.15449e-04	3.72198e-04
2024/06/08	13:29:42	--	ok	489.7820	76.624	0.070445	19.14	69.058	11.323	63858492.561681	15	489.8488	1.15372e-04	3.66665e-04
2024/06/08	13:29:49	ok	ok	489.9940	76.690	0.070455	19.17	69.033	11.338	71624220.502067	16	490.0760	1.14704e-04	3.68443e-04
2024/06/08	13:34:48	ok	ok	489.9220	76.663	0.070455	19.21	69.021	11.363	64923834.753756	15	489.9854	1.15902e-04	3.79098e-04
2024/06/08	13:39:48	ok	ok	489.8600	76.644	0.070455	19.24	68.957	11.372	62185872.095003	16	489.9352	1.16170e-04	3.81637e-04
2024/06/08	13:44:48	ok	ok	489.8020	76.624	0.070455	19.27	68.933	11.388	63660882.328236	15	489.8618	1.15703e-04	3.67167e-04
2024/06/08	13:49:48	--	ok	489.7400	76.609	0.070455	19.33	68.923	11.425	62839997.641173	15	489.8057	1.15714e-04	3.74280e-04
2024/06/08	13:49:55	ok	ok	490.0020	76.684	0.070468	19.33	68.916	11.424	72479786.177418	15	490.0803	1.15295e-04	3.77437e-04
2024/06/08	13:54:54	ok	ok	489.9220	76.658	0.070468	19.38	68.905	11.460	67021610.387768	15	489.9859	1.16124e-04	3.59016e-04
2024/06/08	13:59:54	ok	ok	489.8640	76.644	0.070468	19.43	68.893	11.487	65089392.152278	15	489.9507	1.14847e-04	3.79429e-04
2024/06/08	14:04:54	ok	ok	489.8120	76.623	0.070468	19.47	68.891	11.515	65870280.725825	15	489.8863	1.15362e-04	3.77340e-04
2024/06/08	14:09:54	--	ok	489.7480	76.604	0.070468	19.50	68.878	11.531	65391249.302257	15	489.7818	1.16567e-04	4.47162e-04
2024/06/08	14:10:01	ok	ok	490.0200	76.680	0.07048	19.50	68.896	11.534	72219597.383216	12	490.0400	1.18246e-04	3.82901e-04
2024/06/08	14:15:00	ok	ok	489.9340	76.657	0.07048	19.54	68.855	11.556	67883573.627409	15	490.0116	1.15134e-04	3.69668e-04
2024/06/08	14:20:00	ok	ok	489.8800	76.638	0.07048	19.58	68.873	11.588	66143557.873732	15	489.9593	1.14595e-04	3.79042e-04
2024/06/08	14:25:00	ok	ok	489.8220	76.622	0.07048	19.65	68.864	11.634	64864489.824991	15	489.9153	1.13984e-04	3.97710e-04
2024/06/08	14:30:00	--	ok	489.7620	76.605	0.07048	19.68	68.859	11.653	64241216.332110	15	489.8417	1.14443e-04	3.78027e-04
2024/06/08	14:30:06	ok	ok	490.0280	76.676	0.070492	19.69	68.843	11.660	71078402.646178	15	490.1123	1.14178e-04	3.92819e-04
2024/06/08	14:35:06	ok	ok	489.9480	76.651	0.070492	19.74	68.832	11.687	67254691.954970	15	489.9827	1.16274e-04	4.34930e-04
2024/06/08	14:40:06	ok	ok	489.8800	76.632	0.070492	19.81	68.852	11.740	65394510.116670	15	489.9508	1.14751e-04	3.84992e-04
2024/06/08	14:45:06	ok	ok	489.8280	76.617	0.070492	19.82	68.833	11.746	65399462.193006	15	489.8685	1.13384e-04	4.94543e-04
2024/06/08	14:50:06	--	ok	489.7660	76.595	0.070492	19.86	68.861	11.780	64988073.130907	15	489.8023	1.13741e-04	4.90801e-04
2024/06/08	14:50:13	ok	ok	490.0000	76.662	0.070503	19.91	68.859	11.809	69760869.274309	15	490.0607	1.14652e-04	3.92852e-04
2024/06/08	14:55:12	ok	ok	489.9080	76.642	0.070503	19.92	68.861	11.819	65082972.258219	15	489.9328	1.16409e-04	4.50376e-04
2024/06/08	15:00:12	ok	ok	489.8600	76.617	0.070503	19.96	68.870	11.850	66756686.818451	15	489.9476	1.13378e-04	3.53710e-04
2024/06/08	15:05:12	--	ok	489.7840	76.598	0.070503	20.01	68.865	11.881	66917178.508145	14	489.8632	1.13822e-04	3.65887e-04
2024/06/08	15:05:19	ok	ok	489.9980	76.665	0.070513	20.05	68.893	11.913	68251021.933380	15	490.0257	1.16407e-04	4.66298e-04
2024/06/08	15:10:18	ok	ok	489.9140	76.636	0.070513	20.05	68.933	11.920	65969120.812041	14	490.0141	1.13325e-04	3.69053e-04
2024/06/08	15:15:18	ok	ok	489.8400	76.614	0.070513	20.11	68.914	11.958	65167771.932731	14	489.9286	1.13783e-04	3.75944e-04
2024/06/08	15:20:18	--	ok	489.7720	76.596	0.070513	20.13	68.948	11.982	66262588.612979	15	489.8485	1.13958e-04	3.51043e-04
2024/06/08	15:20:25	ok	ok	490.0100	76.657	0.070524	20.13	68.919	11.977	73871988.447188	14	490.0803	1.14215e-04	3.66052e-04
2024/06/08	15:25:24	ok	ok	489.9200	76.635	0.070524	20.16	68.952	12.004	66640312.356200	15	490.0796	1.09022e-04	4.47757e-04
2024/06/08	15:30:24	ok	ok	489.8420	76.613	0.070524	20.19	68.910	12.015	65087177.201908	15	489.8608	1.15745e-04	4.61443e-04
2024/06/08	15:35:24	--	ok	489.7720	76.590	0.070524	20.25	68.957	12.063	67145588.343129	15	489.8453	1.13490e-04	3.51290e-04
2024/06/08	15:35:30	ok	ok	489.9940	76.656	0.070535	20.26	68.989	12.080	73387724.394841	15	490.0755	1.12679e-04	4.06635e-04
2024/06/08	15:40:30	ok	ok	489.8940	76.630	0.070535	20.28	68.980	12.087	66771637.464095	15	489.9615	1.14745e-04	3.99117e-04
2024/06/08	15:45:30	ok	ok	489.8220	76.606	0.070535	20.31	69.006	12.113	66711662.065727	15	489.8837	1.13987e-04	4.02094e-04
2024/06/08	15:50:30	--	ok	489.7480	76.586	0.070535	20.35	69.012	12.142	68267662.997644	15	489.8130	1.13841e-04	4.09396e-04
2024/06/08	15:50:37	ok	ok	489.9920	76.661	0.070547	20.33	69.030	12.136	71855849.495788	15	490.0688	1.13431e-04	4.13759e-04
2024/06/08	15:55:36	ok	ok	489.8980	76.633	0.070547	20.37	69.039	12.168	69248913.786023	15	489.9277	1.15745e-04	4.54232e-04
2024/06/08	16:00:36	ok	ok	489.8200	76.605	0.070547	20.40	69.056	12.192	69403354.142852	14	489.9223	1.12608e-04	3.80298e-04
2024/06/08	16:05:36	--	ok	489.7340	76.579	0.070547	20.43	69.090	12.217	68124980.222354	15	489.7639	1.15283e-04	4.60508e-04
2024/06/08	16:05:43	ok	ok	490.0340	76.659	0.070561	20.43	69.081	12.215	76516235.994688	15	490.0767	1.14979e-04	3.98555e-04
2024/06/08	16:10:42	ok	ok	489.9220	76.631	0.070561	20.43	69.111	12.220	69873518.650965	15	490.0370	1.11646e-04	4.16402e-04
2024/06/08	16:15:42	ok	ok	489.8340	76.604	0.070561	20.44	69.122	12.232	71347658.440282	15	489.8953	1.13712e-04	3.59752e-04
2024/06/08	16:20:42	--	ok	489.7480	76.577	0.070561	20.46	69.154	12.249	72505721.543293	15	489.8945	1.10269e-04	4.15720e-04
2024/06/08	16:20:49	ok	ok	490.0140	76.651	0.070573	20.46	69.154	12.249	76273676.828358	15	490.0512	1.13451e-04	4.04607e-04
2024/06/08	16:25:48	ok	ok	489.9020	76.623	0.070573	20.47	69.166	12.261	71181086.139946	15	490.0233	1.11019e-04	4.32194e-04
2024/06/08	16:30:48	ok	ok	489.8080	76.593	0.070573	20.49	69.191	12.274	71105722.378093	15	489.9579	1.10170e-04	4.10418e-04
2024/06/08	16:35:48	--	ok	489.7240	76.570	0.070573	20.52	69.204	12.298	71147784.178268	15	489.8718	1.10082e-04	4.16835e-04
2024/06/08	16:35:54	ok	ok	489.9720	76.651	0.070586	20.53	69.200	12.307	74027695.458183	15	490.0478	1.14199e-04	3.99901e-04
2024/06/08	16:40:54	ok	ok	489.8700	76.619	0.070586	20.53	69.236	12.313	70840006.251025	15	489.9426	1.13061e-04	4.06956e-04
2024/06/08	16:45:54	--	ok	489.7780	76.591	0.070586	20.56	69.213	12.330	71708907.283056	14	489.9009	1.11838e-04	3.77945e-04
2024/06/08	16:46:01	ok	ok	490.0020	76.659	0.070597	20.53	69.227	12.311	75109764.211116	15	490.0611	1.14800e-04	4.02114e-04
2024/06/08	16:51:00	ok	ok	489.9020	76.626	0.070597	20.53	69.267	12.319	71698023.279091	15	489.9662	1.14165e-04	3.90234e-04
2024/06/08	16:56:00	ok	ok	489.8080	76.597	0.070597	20.58	69.285	12.354	72485757.014174	14	489.8969	1.13059e-04	3.76204e-04
2024/06/08	17:01:00	--	ok	489.7180	76.570	0.070597	20.58	69.276	12.353	72076412.972549	15	489.8074	1.12622e-04	4.05241e-04
2024/06/08	17:01:07	ok	ok	490.0340	76.653	0.070611	20.56	69.313	12.348	74673053.611605	15	490.0370	1.15570e-04	3.95628e-04
2024/06/08	17:06:06	ok	ok	489.9080	76.620	0.070611	20.58	69.332	12.363	74062869.549877	15	490.0600	1.09955e-04	4.07705e-04
2024/06/08	17:11:06	ok	ok	489.8160	76.589	0.070611	20.56	69.369	12.358	73182832.453355	15	489.9705	1.09514e-04	4.14824e-04
2024/06/08	17:16:06	--	ok	489.7240	76.563	0.070611	20.54	69.355	12.344	73455014.631950	15	489.8569	1.10650e-04	4.10823e-04
2024/06/08	17:16:12	ok	ok	489.9700	76.644	0.070624	20.56	69.378	12.359	75291039.485717	15	490.0435	1.13948e-04	3.93207e-04
2024/06/08	17:21:12	ok	ok	489.8660	76.611	0.070624	20.54	69.386	12.349	70862013.402337	15	489.9246	1.13848e-04	3.94974e-04
2024/06/08	17:26:12	--	ok	489.7660	76.582	0.070624	20.58	69.410	12.377	71877552.331013	15	489.8430	1.13523e-04	4.12666e-04
2024/06/08	17:26:19	ok	ok	490.0120	76.655	0.070636	20.58	69.401	12.375	73089083.334388	15	490.0677	1.15151e-04	3.84276e-04
2024/06/08	17:31:18	ok	ok	489.8960	76.622	0.070636	20.58	69.461	12.386	72001537.029761	15	489.9804	1.13394e-04	3.97551e-04
2024/06/08	17:36:18	ok	ok	489.8000	76.591	0.070636	20.56	69.438	12.370	72209381.370774	15	489.8675	1.13984e-04	4.71734e-04
2024/06/08	17:41:18	--	ok	489.7160	76.562	0.070636	20.58	69.468	12.387	72161682.387352	15	489.7927	1.13118e-04	4.02542e-04
2024/06/08	17:41:25	ok	ok	490.0020	76.647	0.07065	20.56	69.438	12.370	76284024.087893	15	490.0596	1.14590e-04	3.92475e-04
2024/06/08	17:46:24	ok	ok	489.8780	76.615	0.07065	20.60	69.465	12.408	74002644.207134	15	489.9688	1.13235e-04	4.04889e-04
2024/06/08	17:51:24	--	ok	489.7780	76.585	0.07065	20.60	69.474	12.409	73213687.174958	15	489.8818	1.12888e-04	4.15865e-04
2024/06/08	17:51:31	ok	ok	490.0260	76.646	0.070661	20.59	69.482	12.399	72016146.601612	15	490.0724	1.14127e-04	3.97980e-04
2024/06/08	17:56:30	ok	ok	489.9080	76.617	0.070661	20.58	69.491	12.391	71790385.697709	15	489.9472	1.14420e-04	4.83684e-04
2024/06/08	18:01:30	ok	ok	489.8040	76.583	0.070661	20.60	69.505	12.415	70848056.331376	15	489.8531	1.14516e-04	4.83247e-04
2024/06/08	18:06:30	--	ok	489.7140	76.556	0.070661	20.56	69.516	12.384	70076817.047111	15	489.8817	1.09353e-04	4.15760e-04
2024/06/08	18:06:37	ok	ok	489.9780	76.640	0.070674	20.60	69.516	12.417	80144074.555930	15	490.0507	1.14315e-04	3.97913e-04
2024/06/08	18:11:36	ok	ok	489.8600	76.607	0.070674	20.58	69.537	12.399	75285854.709186	14	489.9838	1.12364e-04	3.69179e-04
2024/06/08	18:16:36	--	ok	489.7620	76.575	0.070674	20.56	69.564	12.393	75116759.257796	15	489.8672	1.12384e-04	4.14914e-04
2024/06/08	18:16:43	ok	ok	489.9960	76.643	0.070686	20.54	69.598	12.387	74807988.779144	15	490.0778	1.13640e-04	4.02517e-04
2024/06/08	18:21:42	ok	ok	489.8820	76.613	0.070686	20.54	69.589	12.385	73314579.055701	15	489.9852	1.12907e-04	4.14497e-04
2024/06/08	18:26:42	--	ok	489.7800	76.582	0.070686	20.53	69.635	12.384	71276631.347349	15	489.8653	1.13586e-04	4.11804e-04
2024/06/08	18:26:49	ok	ok	490.0000	76.647	0.070697	20.53	69.635	12.384	76315944.099570	15	490.0726	1.13267e-04	4.08390e-04
2024/06/08	18:31:48	ok	ok	489.8800	76.615	0.070697	20.53	69.683	12.393	74221017.828596	15	489.9874	1.12783e-04	4.12582e-04
2024/06/08	18:36:48	--	ok	489.7840	76.582	0.070697	20.50	69.670	12.371	75641314.325828	15	489.8626	1.13594e-04	4.68596e-04
2024/06/08	18:36:55	ok	ok	490.0040	76.646	0.070708	20.47	69.662	12.348	75186352.554160	15	490.0591	1.15009e-04	4.00302e-04
2024/06/08	18:41:54	ok	ok	489.8880	76.614	0.070708	20.47	69.683	12.352	72613690.477102	15	489.9566	1.13681e-04	4.11048e-04
2024/06/08	18:46:54	--	ok	489.7840	76.583	0.070708	20.44	69.763	12.345	75465182.621380	15	489.8423	1.14434e-04	4.78034e-04
2024/06/08	18:47:01	ok	ok	490.0160	76.647	0.070718	20.46	69.738	12.352	82091388.842191	15	490.0478	1.15168e-04	3.85457e-04
2024/06/08	18:52:00	ok	ok	489.8980	76.615	0.070718	20.40	69.744	12.313	76226502.579284	14	489.9845	1.12818e-04	3.74123e-04
2024/06/08	18:57:00	--	ok	489.7920	76.581	0.070718	20.36	69.784	12.289	78109903.597385	14	489.9178	1.11261e-04	3.84557e-04
2024/06/08	18:57:07	ok	ok	489.9760	76.643	0.070728	20.37	69.795	12.301	76116760.744500	15	490.0485	1.14805e-04	3.94289e-04
2024/06/08	19:02:06	ok	ok	489.8720	76.612	0.070728	20.35	69.770	12.276	74260848.605410	15	489.9288	1.13961e-04	3.98320e-04
2024/06/08	19:07:06	--	ok	489.7760	76.579	0.070728	20.33	69.836	12.278	74801241.149504	15	489.8383	1.13623e-04	4.07801e-04
2024/06/08	19:07:13	ok	ok	489.9900	76.643	0.070739	20.33	69.836	12.278	77920696.118992	15	490.0740	1.13977e-04	4.02652e-04
2024/06/08	19:12:12	ok	ok	489.8720	76.609	0.070739	20.31	69.868	12.264	75504207.140264	15	489.9492	1.12201e-04	4.26965e-04
2024/06/08	19:17:12	--	ok	489.7740	76.580	0.070739	20.23	69.848	12.209	76661492.179992	15	489.8242	1.14429e-04	3.90056e-04
2024/06/08	19:17:19	ok	ok	490.0260	76.643	0.07075	20.23	69.877	12.214	75875543.692351	15	490.0779	1.12408e-04	4.11144e-04
2024/06/08	19:22:18	ok	ok	489.9080	76.609	0.07075	20.19	69.889	12.186	73185836.927239	15	489.9349	1.15100e-04	3.91713e-04
2024/06/08	19:27:18	ok	ok	489.8060	76.579	0.07075	20.18	69.895	12.178	72466378.703762	15	489.8419	1.14190e-04	3.96911e-04
2024/06/08	19:32:18	--	ok	489.7100	76.553	0.07075	20.15	69.928	12.162	70137462.684852	15	489.8144	1.11343e-04	4.15846e-04
2024/06/08	19:32:25	ok	ok	489.9820	76.632	0.070764	20.13	69.926	12.152	80196487.101917	15	490.0313	1.14663e-04	3.89834e-04
2024/06/08	19:37:24	ok	ok	489.8640	76.596	0.070764	20.08	69.964	12.119	74833568.586965	15	489.9211	1.13402e-04	4.09578e-04
2024/06/08	19:42:24	--	ok	489.7640	76.567	0.070764	20.04	69.958	12.088	75011815.187856	15	489.8164	1.13949e-04	4.00873e-04
2024/06/08	19:42:31	ok	ok	489.9840	76.634	0.070775	20.05	69.969	12.099	76539577.915815	15	490.0543	1.14806e-04	3.94342e-04
2024/06/08	19:47:30	ok	ok	489.8680	76.602	0.070775	20.01	69.963	12.070	71528093.170600	15	489.9342	1.14391e-04	3.95002e-04
2024/06/08	19:52:30	--	ok	489.7660	76.576	0.070775	19.93	70.019	12.027	73325950.794383	15	489.8361	1.14478e-04	3.88890e-04
2024/06/08	19:52:37	ok	ok	490.0080	76.640	0.070787	19.95	70.010	12.035	76778925.612783	12	490.0319	1.16348e-04	4.02582e-04
2024/06/08	19:57:36	ok	ok	489.8940	76.605	0.070787	19.89	70.040	12.001	72951179.989595	15	489.9150	1.16309e-04	4.65387e-04
2024/06/08	20:02:36	--	ok	489.7920	76.580	0.070787	19.81	70.036	11.942	72782841.162254	15	489.8595	1.14216e-04	3.92706e-04
2024/06/08	20:02:43	ok	ok	489.9880	76.640	0.070797	19.84	70.050	11.963	74404008.162380	15	490.0613	1.14880e-04	3.90136e-04
2024/06/08	20:07:42	ok	ok	489.8800	76.606	0.070797	19.78	70.106	11.933	71325259.878950	15	489.9301	1.15182e-04	4.61089e-04
2024/06/08	20:12:42	--	ok	489.7800	76.579	0.070797	19.71	70.074	11.878	68379169.668426	15	489.8542	1.14526e-04	3.94671e-04
2024/06/08	20:12:49	ok	ok	490.0060	76.645	0.070808	19.74	70.079	11.899	76111496.003589	15	490.0823	1.14921e-04	3.88342e-04
2024/06/08	20:17:48	ok	ok	489.9000	76.610	0.070808	19.65	70.123	11.847	70948051.983510	14	489.9102	1.16652e-04	4.69868e-04
2024/06/08	20:22:48	--	ok	489.7980	76.583	0.070808	19.60	70.134	11.810	69833529.150850	15	489.8437	1.15417e-04	4.67257e-04
2024/06/08	20:22:54	ok	ok	490.0200	76.641	0.070817	19.58	70.132	11.800	76403384.895749	15	490.0621	1.15662e-04	3.77735e-04
2024/06/08	20:27:54	ok	ok	489.8960	76.610	0.070817	19.54	70.150	11.774	71500820.503694	13	489.9275	1.16509e-04	3.87773e-04
2024/06/08	20:32:54	ok	ok	489.8000	76.583	0.070817	19.48	70.179	11.740	72009168.259488	15	489.8277	1.15629e-04	4.69794e-04
2024/06/08	20:37:54	--	ok	489.6980	76.555	0.070817	19.41	70.178	11.690	69882102.152001	13	489.7565	1.15125e-04	4.05672e-04
2024/06/08	20:38:01	ok	ok	490.0260	76.644	0.070832	19.45	70.175	11.719	74931827.422181	16	490.0788	1.15780e-04	3.70508e-04
2024/06/08	20:43:00	ok	ok	489.9080	76.611	0.070832	19.38	70.211	11.677	68887102.633118	15	489.9799	1.13721e-04	3.94569e-04
2024/06/08	20:48:00	ok	ok	489.8000	76.585	0.070832	19.31	70.210	11.628	67136751.651630	15	489.8675	1.14921e-04	3.83824e-04
2024/06/08	20:53:00	--	ok	489.7020	76.561	0.070832	19.25	70.188	11.584	69936895.510766	15	489.7707	1.15164e-04	3.79640e-04
2024/06/08	20:53:07	ok	ok	490.0040	76.647	0.070846	19.23	70.175	11.564	71410974.060753	16	490.0845	1.16001e-04	3.73532e-04
2024/06/08	20:58:06	ok	ok	489.8820	76.616	0.070846	19.20	70.207	11.549	70889824.877506	15	489.9725	1.15158e-04	3.86487e-04
2024/06/08	21:03:06	ok	ok	489.8020	76.589	0.070846	19.10	70.210	11.483	70010821.672594	15	489.8882	1.15182e-04	3.78352e-04
2024/06/08	21:08:06	--	ok	489.7080	76.568	0.070846	19.04	70.237	11.449	68295738.093092	15	489.8028	1.14935e-04	3.91814e-04
2024/06/08	21:08:13	ok	ok	490.0360	76.645	0.07086	19.07	70.243	11.470	76911071.797121	15	490.0894	1.15854e-04	3.68746e-04
2024/06/08	21:13:12	ok	ok	489.9140	76.615	0.07086	19.01	70.214	11.426	69965295.950682	15	489.9971	1.15044e-04	3.79209e-04
2024/06/08	21:18:12	ok	ok	489.8220	76.594	0.07086	18.93	70.266	11.378	68870008.359375	15	489.9018	1.14996e-04	3.88730e-04
2024/06/08	21:23:12	--	ok	489.7360	76.568	0.07086	18.84	70.233	11.316	70137379.213593	15	489.8225	1.15294e-04	3.83338e-04
2024/06/08	21:23:18	ok	ok	489.9900	76.646	0.070873	18.84	70.260	11.320	72975767.136702	14	490.0870	1.17911e-04	3.16797e-04
2024/06/08	21:28:18	ok	ok	489.8900	76.618	0.070873	18.75	70.253	11.253	66490593.982722	15	489.9928	1.14983e-04	3.82672e-04
2024/06/08	21:33:18	--	ok	489.7960	76.596	0.070873	18.70	70.246	11.224	66996545.198316	15	489.9048	1.15006e-04	3.75885e-04
2024/06/08	21:33:25	ok	ok	490.0080	76.653	0.070883	18.69	70.271	11.219	71937672.644240	11	490.0797	1.19505e-04	3.22243e-04
2024/06/08	21:38:24	ok	ok	489.9080	76.626	0.070883	18.63	70.271	11.182	67320236.616532	15	490.0298	1.14876e-04	3.88213e-04
2024/06/08	21:43:24	ok	ok	489.8280	76.603	0.070883	18.58	70.262	11.142	67204141.118128	12	489.9064	1.16789e-04	3.93041e-04
2024/06/08	21:48:24	--	ok	489.7500	76.582	0.070883	18.55	70.285	11.126	68065811.878556	15	489.8678	1.14245e-04	3.73391e-04
2024/06/08	21:48:30	ok	ok	490.0080	76.655	0.070895	18.55	70.266	11.123	68620274.980448	11	490.0997	1.19320e-04	3.15968e-04
2024/06/08	21:53:30	ok	ok	489.9080	76.627	0.070895	18.45	70.266	11.058	63246470.451733	14	490.0244	1.18181e-04	3.14422e-04
2024/06/08	21:58:30	ok	ok	489.8340	76.607	0.070895	18.39	70.257	11.020	62544213.291030	14	489.9558	1.17472e-04	3.18490e-04
2024/06/08	22:03:30	--	ok	489.7620	76.587	0.070895	18.33	70.285	10.988	62688156.791037	11	489.8511	1.19233e-04	3.17074e-04
2024/06/08	22:03:37	ok	ok	490.0060	76.657	0.070906	18.32	70.283	10.977	71277092.224296	11	490.1018	1.19407e-04	3.22301e-04
2024/06/08	22:08:36	ok	ok	489.9180	76.629	0.070906	18.28	70.246	10.945	67044801.249040	12	490.1219	1.13971e-04	2.99155e-04
2024/06/08	22:13:36	ok	ok	489.8520	76.609	0.070906	18.22	70.257	10.909	66924955.325472	14	489.9637	1.17430e-04	3.18488e-04
2024/06/08	22:18:36	--	ok	489.7720	76.589	0.070906	18.15	70.224	10.859	65443159.131297	14	489.9027	1.17087e-04	3.21640e-04
2024/06/08	22:18:43	ok	ok	490.0560	76.655	0.070917	18.15	70.271	10.866	72551679.526555	11	490.1192	1.18767e-04	3.26270e-04
2024/06/08	22:23:42	ok	ok	489.9600	76.632	0.070917	18.09	70.280	10.832	65219390.047227	14	490.0769	1.16247e-04	3.19234e-04
2024/06/08	22:28:42	ok	ok	489.8880	76.610	0.070917	18.04	70.253	10.791	64770365.371826	14	490.0110	1.16286e-04	3.11527e-04
2024/06/08	22:33:42	ok	ok	489.8240	76.595	0.070917	17.98	70.271	10.757	63677616.042349	14	489.9286	1.17209e-04	3.14027e-04
2024/06/08	22:38:42	--	ok	489.7520	76.573	0.070917	17.92	70.251	10.718	64261766.164623	14	489.8651	1.16836e-04	3.29619e-04
2024/06/08	22:38:49	ok	ok	490.0080	76.642	0.070929	17.94	70.246	10.727	79047794.148456	14	490.1007	1.18217e-04	3.14918e-04
2024/06/08	22:43:48	ok	ok	489.9300	76.620	0.070929	17.85	70.230	10.669	69557480.297659	12	490.1056	1.14384e-04	3.08973e-04
2024/06/08	22:48:48	ok	ok	490.1600	76.672	0.070929	18.65	68.653	10.933	71260294.351036	14	490.2188	1.17246e-04	2.82435e-04
2024/06/08	22:53:48	--	ok	490.2120	76.680	0.070929	19.04	68.402	11.150	70593593.483660	15	490.2786	1.14977e-04	3.75777e-04
2024/06/08	22:53:55	ok	ok	490.0140	76.622	0.070919	19.06	68.365	11.153	76117623.576253	15	490.0702	1.16180e-04	3.78189e-04
2024/06/08	22:58:54	ok	ok	490.0260	76.621	0.070919	19.31	68.264	11.306	67232179.143726	15	490.1089	1.15299e-04	3.83608e-04
2024/06/08	23:03:54	ok	ok	490.0280	76.615	0.070919	19.47	68.251	11.408	67613153.584209	15	490.1180	1.14358e-04	3.99857e-04
2024/06/08	23:08:54	ok	ok	490.0200	76.609	0.070919	19.64	68.154	11.505	70968617.538457	15	490.0903	1.14550e-04	3.79720e-04
2024/06/08	23:13:54	ok	ok	490.0060	76.601	0.070919	19.77	68.168	11.594	70511713.213349	15	490.0714	1.14361e-04	3.93217e-04
2024/06/08	23:18:54	ok	ok	489.9780	76.583	0.070919	19.84	68.119	11.633	72840968.512742	15	490.0401	1.14215e-04	3.88654e-04
2024/06/08	23:23:54	ok	ok	489.9300	76.570	0.070919	19.95	68.051	11.698	71814206.401671	15	489.9962	1.14595e-04	3.89869e-04
2024/06/08	23:28:54	ok	ok	489.8880	76.559	0.070919	19.99	68.081	11.734	73279676.970691	15	489.9675	1.11896e-04	4.17445e-04
2024/06/08	23:33:54	ok	ok	489.8520	76.545	0.070919	20.07	68.072	11.782	72896726.433220	15	489.9207	1.13616e-04	4.00991e-04
2024/06/08	23:38:54	--	ok	489.7940	76.528	0.070919	20.09	68.067	11.800	73961656.031097	15	489.8536	1.14186e-04	4.01689e-04
2024/06/08	23:39:01	ok	ok	490.0380	76.589	0.070929	20.11	68.069	11.811	79084001.275693	15	490.0837	1.13932e-04	4.12073e-04
2024/06/08	23:44:00	ok	ok	489.9500	76.562	0.070929	20.13	68.122	11.839	76987801.177488	15	489.9925	1.14374e-04	3.84404e-04
2024/06/08	23:49:00	ok	ok	489.8940	76.547	0.070929	20.13	68.064	11.829	74972990.818746	15	489.9243	1.14451e-04	3.93244e-04
2024/06/08	23:54:00	ok	ok	489.8240	76.525	0.070929	20.16	68.087	11.853	75616251.791771	15	489.8529	1.14167e-04	4.03028e-04
2024/06/08	23:59:00	--	ok	489.7640	76.508	0.070929	20.18	68.132	11.870	74694044.077220	15	489.8040	1.13480e-04	3.91849e-04
2024/06/08	23:59:06	ok	ok	489.9940	76.574	0.07094	20.18	68.051	11.856	82449682.519512	15	490.0382	1.14230e-04	3.92201e-04
2024/06/09	00:04:06	ok	ok	489.9120	76.550	0.07094	20.23	68.072	11.899	76755014.428245	15	489.9370	1.14726e-04	3.97462e-04
2024/06/09	00:09:06	ok	ok	489.8320	76.528	0.07094	20.19	68.092	11.873	75586345.938122	14	489.8858	1.13893e-04	3.71781e-04
2024/06/09	00:14:06	--	ok	489.7800	76.517	0.07094	20.21	68.067	11.879	76039480.709988	14	489.8770	1.11717e-04	3.74173e-04
2024/06/09	00:14:13	ok	ok	489.9640	76.573	0.07095	20.22	68.087	11.892	78212984.141921	15	490.0313	1.14816e-04	3.92492e-04
2024/06/09	00:19:12	ok	ok	489.8840	76.549	0.07095	20.23	68.042	11.893	75043388.244723	15	489.9347	1.14495e-04	3.97643e-04
2024/06/09	00:24:12	ok	ok	489.8080	76.533	0.07095	20.21	68.095	11.884	78167266.522704	15	489.8599	1.14275e-04	3.98862e-04
2024/06/09	00:29:12	--	ok	489.7420	76.513	0.07095	20.21	68.055	11.877	75340302.015503	15	489.7926	1.14024e-04	3.86554e-04
2024/06/09	00:29:19	ok	ok	489.9880	76.587	0.070963	20.23	68.060	11.897	77926342.911699	15	490.0677	1.14392e-04	4.04917e-04
2024/06/09	00:34:18	ok	ok	489.9080	76.559	0.070963	20.22	68.069	11.889	75367731.495235	15	489.9746	1.14099e-04	4.00341e-04
2024/06/09	00:39:18	ok	ok	489.8200	76.537	0.070963	20.18	68.013	11.849	75061290.535671	15	489.8899	1.14114e-04	4.04330e-04
2024/06/09	00:44:18	--	ok	489.7460	76.512	0.070963	20.19	68.074	11.869	75325138.750776	15	489.8278	1.13171e-04	4.05938e-04
2024/06/09	00:44:25	ok	ok	490.0120	76.589	0.070975	20.16	68.069	11.850	78331040.487474	15	490.0730	1.15549e-04	3.82010e-04
2024/06/09	00:49:25	ok	ok	489.9120	76.562	0.070975	20.19	68.005	11.857	74032190.187280	15	489.9898	1.14182e-04	3.82626e-04
2024/06/09	00:54:25	ok	ok	489.8440	76.540	0.070975	20.18	68.032	11.853	74627531.674751	15	489.8999	1.15244e-04	3.84259e-04
2024/06/09	00:59:25	--	ok	489.7700	76.516	0.070975	20.15	68.086	11.842	74696451.623576	15	489.8238	1.14530e-04	3.90082e-04
2024/06/09	00:59:32	ok	ok	490.0100	76.588	0.070987	20.15	68.037	11.833	77256608.879488	15	490.1332	1.12607e-04	3.80967e-04
2024/06/09	01:04:31	ok	ok	489.9160	76.555	0.070987	20.13	68.035	11.824	74615946.265839	15	489.9745	1.14775e-04	3.94808e-04
2024/06/09	01:09:31	ok	ok	489.8360	76.535	0.070987	20.13	68.017	11.821	76340393.009861	15	489.9150	1.13654e-04	4.06727e-04
2024/06/09	01:14:31	--	ok	489.7540	76.506	0.070987	20.09	68.077	11.802	74741728.776996	15	489.8135	1.14227e-04	3.90827e-04
2024/06/09	01:14:38	ok	ok	490.0300	76.582	0.070999	20.09	68.049	11.797	72905603.207904	15	490.0719	1.14941e-04	3.85818e-04
2024/06/09	01:19:37	ok	ok	489.9260	76.556	0.070999	20.09	68.028	11.793	71414738.875580	15	489.9867	1.14047e-04	4.06608e-04
2024/06/09	01:24:37	ok	ok	489.8620	76.537	0.070999	20.07	67.985	11.767	69356956.352804	15	489.9020	1.14505e-04	3.97123e-04
2024/06/09	01:29:37	--	ok	489.7820	76.515	0.070999	20.05	68.003	11.759	73321525.539999	15	489.8130	1.14826e-04	3.90166e-04
2024/06/09	01:29:43	ok	ok	490.0020	76.580	0.071009	20.05	67.973	11.754	81503060.323716	15	490.1058	1.13064e-04	3.66484e-04
2024/06/09	01:34:43	ok	ok	489.8920	76.553	0.071009	20.02	67.999	11.740	77714770.515624	15	489.9469	1.14459e-04	3.93139e-04
2024/06/09	01:39:43	ok	ok	489.8180	76.525	0.071009	19.99	67.971	11.715	78992420.439864	15	489.8699	1.14256e-04	3.95913e-04
2024/06/09	01:44:43	--	ok	489.7440	76.506	0.071009	19.99	67.932	11.709	78640838.405336	14	489.8198	1.13336e-04	3.79362e-04
2024/06/09	01:44:50	ok	ok	490.0240	76.582	0.071022	19.98	67.941	11.701	72434639.185900	15	490.0691	1.14580e-04	3.86978e-04
2024/06/09	01:49:49	ok	ok	489.9100	76.550	0.071022	19.95	67.985	11.687	70539507.795097	15	489.9524	1.14568e-04	3.87690e-04
2024/06/09	01:54:49	ok	ok	489.8320	76.526	0.071022	19.93	67.962	11.674	71528326.641484	14	489.8980	1.13901e-04	3.74329e-04
2024/06/09	01:59:49	--	ok	489.7660	76.510	0.071022	19.88	67.944	11.632	69940825.009232	15	489.8219	1.13724e-04	3.98732e-04
2024/06/09	01:59:55	ok	ok	490.0280	76.581	0.071033	19.91	67.912	11.647	76290621.344838	15	490.1167	1.13243e-04	3.76950e-04
2024/06/09	02:04:55	ok	ok	489.9160	76.548	0.071033	19.86	67.922	11.620	73179116.701332	15	489.9721	1.14490e-04	3.88244e-04
2024/06/09	02:09:55	ok	ok	489.8460	76.529	0.071033	19.84	67.936	11.602	73214434.230102	15	489.8909	1.14582e-04	3.91485e-04
2024/06/09	02:14:55	--	ok	489.7740	76.505	0.071033	19.82	67.904	11.587	72575326.330914	15	489.8082	1.14445e-04	3.87938e-04
2024/06/09	02:15:02	ok	ok	489.9820	76.576	0.071044	19.85	67.890	11.603	79352563.908612	15	490.0971	1.13474e-04	3.65421e-04
2024/06/09	02:20:01	ok	ok	489.8880	76.544	0.071044	19.79	67.900	11.567	76630351.326111	15	489.9520	1.14788e-04	3.86460e-04
2024/06/09	02:25:01	ok	ok	489.8220	76.524	0.071044	19.78	67.916	11.561	74707907.995923	13	489.8648	1.14952e-04	3.98142e-04
2024/06/09	02:30:01	--	ok	489.7500	76.508	0.071044	19.74	67.871	11.524	76682294.977014	14	489.8262	1.13630e-04	3.85245e-04
2024/06/09	02:30:07	ok	ok	490.0340	76.580	0.071056	19.75	67.854	11.530	71023119.623844	15	490.1140	1.14060e-04	3.59283e-04
2024/06/09	02:35:07	ok	ok	489.9300	76.557	0.071056	19.74	67.881	11.526	68461764.499356	14	490.0041	1.14134e-04	3.66748e-04
2024/06/09	02:40:07	ok	ok	489.8500	76.530	0.071056	19.71	67.895	11.508	65858893.018254	14	489.9156	1.14172e-04	3.70080e-04
2024/06/09	02:45:07	--	ok	489.7900	76.515	0.071056	19.67	67.802	11.466	65484101.145695	15	489.8405	1.14445e-04	3.90964e-04
2024/06/09	02:45:14	ok	ok	490.0060	76.578	0.071066	19.68	67.774	11.470	79079747.315900	15	490.1195	1.13233e-04	3.72959e-04
2024/06/09	02:50:13	ok	ok	489.9000	76.550	0.071066	19.64	67.825	11.450	75186511.621545	12	489.9076	1.17006e-04	4.08803e-04
2024/06/09	02:55:13	ok	ok	489.8400	76.525	0.071066	19.62	67.813	11.439	76229991.925059	15	489.9123	1.14015e-04	3.95378e-04
2024/06/09	03:00:13	--	ok	489.7780	76.510	0.071066	19.58	67.758	11.401	74693477.062679	13	489.8313	1.14702e-04	4.06366e-04
2024/06/09	03:00:20	ok	ok	490.0400	76.583	0.071077	19.60	67.739	11.407	71673515.731508	15	490.1178	1.13449e-04	3.66459e-04
2024/06/09	03:05:19	ok	ok	489.9260	76.550	0.071077	19.54	67.808	11.381	66662860.847717	15	489.9846	1.13726e-04	3.88384e-04
2024/06/09	03:10:19	ok	ok	489.8580	76.529	0.071077	19.53	67.797	11.370	67601620.165530	15	489.8952	1.15324e-04	3.78277e-04
2024/06/09	03:15:19	--	ok	489.7840	76.507	0.071077	19.50	67.744	11.341	64949212.848652	15	489.8560	1.13118e-04	3.95398e-04
2024/06/09	03:15:26	ok	ok	490.0200	76.571	0.071088	19.48	67.761	11.335	70291234.676513	15	490.1086	1.13992e-04	3.70395e-04
2024/06/09	03:20:25	ok	ok	489.9340	76.550	0.071088	19.44	67.762	11.307	67446330.022581	15	489.9838	1.14857e-04	3.74314e-04
2024/06/09	03:25:25	ok	ok	489.8660	76.532	0.071088	19.45	67.729	11.310	65165029.700838	15	489.9220	1.14653e-04	3.73732e-04
2024/06/09	03:30:25	--	ok	489.7960	76.515	0.071088	19.43	67.730	11.293	64270291.416145	14	489.8709	1.13690e-04	3.75138e-04
2024/06/09	03:30:32	ok	ok	490.0180	76.567	0.071097	19.44	67.726	11.301	75714936.923284	15	490.0833	1.14431e-04	3.62647e-04
2024/06/09	03:35:31	ok	ok	489.9280	76.545	0.071097	19.38	67.706	11.261	73590051.097192	14	489.9991	1.13951e-04	3.71308e-04
2024/06/09	03:40:31	ok	ok	489.8660	76.529	0.071097	19.37	67.712	11.253	73939007.138294	15	489.9588	1.13061e-04	3.65019e-04
2024/06/09	03:45:31	--	ok	489.7820	76.509	0.071097	19.31	67.730	11.217	74146519.075115	14	489.8635	1.14024e-04	3.75051e-04
2024/06/09	03:45:38	ok	ok	490.0340	76.575	0.071108	19.30	67.680	11.200	71634657.998669	15	490.1334	1.13644e-04	3.66682e-04
2024/06/09	03:50:37	ok	ok	489.9260	76.554	0.071108	19.27	67.724	11.188	67237916.092643	14	490.0146	1.14025e-04	3.68849e-04
2024/06/09	03:55:37	ok	ok	489.8700	76.530	0.071108	19.25	67.703	11.174	66859181.721108	14	489.9545	1.13654e-04	3.68729e-04
2024/06/09	04:00:37	ok	ok	489.8000	76.517	0.071108	19.18	67.701	11.128	66014225.804949	14	489.8766	1.13723e-04	3.70774e-04
2024/06/09	04:05:37	--	ok	489.7460	76.492	0.071108	19.18	67.671	11.123	65498440.958385	14	489.8194	1.14629e-04	3.77271e-04
2024/06/09	04:05:44	ok	ok	489.9900	76.570	0.07112	19.21	67.666	11.140	72691728.198455	15	490.0920	1.14211e-04	3.53276e-04
2024/06/09	04:10:43	ok	ok	489.9080	76.549	0.07112	19.14	67.655	11.093	69418585.010649	15	490.0246	1.13181e-04	3.72729e-04
2024/06/09	04:15:43	ok	ok	489.8460	76.531	0.07112	19.13	67.633	11.080	70175967.205141	14	489.9365	1.14398e-04	3.62087e-04
2024/06/09	04:20:43	--	ok	489.7800	76.509	0.07112	19.09	67.637	11.053	68235189.543432	14	489.8807	1.13716e-04	3.67734e-04
2024/06/09	04:20:50	ok	ok	490.0100	76.584	0.071131	19.09	67.607	11.048	67559382.518188	15	490.1475	1.13899e-04	3.66595e-04
2024/06/09	04:25:49	ok	ok	489.9260	76.558	0.071131	19.07	67.565	11.033	64508249.773850	14	490.0140	1.15067e-04	3.59525e-04
2024/06/09	04:30:49	ok	ok	489.8720	76.543	0.071131	19.03	67.559	11.004	63359397.923295	14	489.9858	1.13633e-04	3.73228e-04
2024/06/09	04:35:49	ok	ok	489.8120	76.522	0.071131	19.00	67.584	10.989	61391660.043765	15	489.9483	1.12934e-04	3.77586e-04
2024/06/09	04:40:49	--	ok	489.7540	76.506	0.071131	18.97	67.607	10.975	62705990.371567	14	489.8431	1.14966e-04	3.70062e-04
2024/06/09	04:40:56	ok	ok	490.0320	76.587	0.071143	18.99	67.523	10.970	70558298.233781	16	490.1483	1.15282e-04	3.43838e-04
2024/06/09	04:45:55	ok	ok	489.9380	76.562	0.071143	18.93	67.514	10.933	67758117.246039	14	490.0445	1.14181e-04	3.68960e-04
2024/06/09	04:50:55	ok	ok	489.8800	76.548	0.071143	18.89	67.527	10.907	66029814.634116	15	490.0167	1.12850e-04	3.81443e-04
2024/06/09	04:55:55	ok	ok	489.8240	76.526	0.071143	18.86	67.500	10.884	66962598.055689	15	489.9469	1.13741e-04	3.74450e-04
2024/06/09	05:00:55	--	ok	489.7700	76.509	0.071143	18.86	67.424	10.872	67571945.535386	14	489.8834	1.13967e-04	3.77265e-04
2024/06/09	05:01:02	ok	ok	490.0220	76.579	0.071154	18.82	67.436	10.846	70921667.796869	16	490.1368	1.13438e-04	3.54801e-04
2024/06/09	05:06:01	ok	ok	489.9540	76.565	0.071154	18.82	67.456	10.850	67146739.239084	15	490.0614	1.13894e-04	3.69411e-04
2024/06/09	05:11:01	ok	ok	489.9000	76.543	0.071154	18.78	67.410	10.817	67365604.804131	15	489.9827	1.14283e-04	3.76513e-04
2024/06/09	05:16:01	ok	ok	489.8520	76.532	0.071154	18.76	67.408	10.806	66363911.903418	15	489.9688	1.13371e-04	3.72592e-04
2024/06/09	05:21:01	--	ok	489.7780	76.514	0.071154	18.76	67.408	10.806	66687261.544277	15	489.9079	1.13622e-04	3.84069e-04
2024/06/09	05:21:08	ok	ok	490.0120	76.580	0.071165	18.76	67.387	10.803	68105629.500085	15	490.1578	1.13982e-04	3.59154e-04
2024/06/09	05:26:07	ok	ok	489.9600	76.561	0.071165	18.73	67.335	10.777	64900887.738220	15	490.0760	1.13934e-04	3.69543e-04
2024/06/09	05:31:07	ok	ok	489.9140	76.546	0.071165	18.70	67.341	10.760	64500653.949738	15	490.0275	1.13738e-04	3.70148e-04
2024/06/09	05:36:07	ok	ok	489.8620	76.533	0.071165	18.72	67.344	10.769	64311540.421579	14	489.9585	1.14544e-04	3.69766e-04
2024/06/09	05:41:07	ok	ok	489.8000	76.514	0.071165	18.68	67.326	10.740	64181405.739922	14	489.8991	1.14801e-04	3.65745e-04
2024/06/09	05:46:07	--	ok	489.7540	76.501	0.071165	18.68	67.317	10.739	65357128.510928	16	489.8757	1.14265e-04	3.66380e-04
2024/06/09	05:46:14	ok	ok	490.0100	76.580	0.071177	18.66	67.276	10.722	69297697.075242	15	490.1829	1.12294e-04	3.43429e-04
2024/06/09	05:51:13	ok	ok	489.9620	76.561	0.071177	18.65	67.263	10.712	66003788.240685	15	490.0806	1.14019e-04	3.70374e-04
2024/06/09	05:56:13	ok	ok	489.9060	76.542	0.071177	18.63	67.222	10.697	65474179.825801	14	489.9906	1.15159e-04	3.76677e-04
2024/06/09	06:01:13	ok	ok	489.8680	76.533	0.071177	18.63	67.231	10.698	63077668.924798	15	489.9942	1.13237e-04	3.79027e-04
2024/06/09	06:06:13	ok	ok	489.8220	76.518	0.071177	18.63	67.193	10.692	64187298.374858	16	489.9530	1.13955e-04	3.67844e-04
2024/06/09	06:11:13	--	ok	489.7740	76.502	0.071177	18.62	67.221	10.686	62633323.218043	15	489.8967	1.13487e-04	3.68149e-04
2024/06/09	06:11:20	ok	ok	490.0240	76.576	0.071188	18.63	67.202	10.694	71287450.299288	13	490.1782	1.15117e-04	2.84392e-04
2024/06/09	06:16:19	ok	ok	489.9680	76.556	0.071188	18.60	67.176	10.671	66738264.953212	15	490.0521	1.14460e-04	3.51676e-04
2024/06/09	06:21:19	ok	ok	489.9200	76.540	0.071188	18.60	67.102	10.659	65864163.195319	15	490.0353	1.13522e-04	3.63462e-04
2024/06/09	06:26:19	ok	ok	489.8660	76.525	0.071188	18.58	67.126	10.644	65264382.565057	15	490.0036	1.12730e-04	3.83047e-04
2024/06/09	06:31:19	ok	ok	489.8220	76.514	0.071188	18.59	67.098	10.648	65609503.082911	15	489.9625	1.13206e-04	3.76220e-04
2024/06/09	06:36:19	--	ok	489.7800	76.501	0.071188	18.59	67.089	10.647	64970103.088257	15	489.9006	1.14217e-04	3.66114e-04
2024/06/09	06:36:26	ok	ok	490.0280	76.574	0.071199	18.63	67.076	10.673	75237117.486567	15	490.1503	1.14579e-04	3.56760e-04
2024/06/09	06:41:25	ok	ok	489.9600	76.557	0.071199	18.59	67.051	10.641	69107852.204113	13	490.1249	1.14161e-04	2.99472e-04
2024/06/09	06:46:25	ok	ok	489.9320	76.542	0.071199	18.60	67.034	10.648	67140359.301083	15	490.0526	1.13174e-04	3.73423e-04
2024/06/09	06:51:25	ok	ok	489.8860	76.536	0.071199	18.60	67.015	10.645	67996913.103088	15	490.0290	1.12760e-04	3.71591e-04
2024/06/09	06:56:25	ok	ok	489.8520	76.517	0.071199	18.62	66.998	10.651	67557879.618475	15	489.9789	1.13329e-04	3.82578e-04
2024/06/09	07:01:25	ok	ok	489.8040	76.505	0.071199	18.60	66.996	10.642	67444381.993476	15	489.9430	1.12871e-04	3.81823e-04
2024/06/09	07:06:25	--	ok	489.7600	76.494	0.071199	18.59	66.983	10.630	66247195.376116	16	489.8825	1.14628e-04	3.65164e-04
2024/06/09	07:06:31	ok	ok	490.0240	76.569	0.07121	18.62	66.969	10.646	70322977.995993	15	490.1412	1.14821e-04	3.54207e-04
2024/06/09	07:11:31	ok	ok	489.9880	76.557	0.07121	18.63	66.914	10.648	63993502.021813	14	490.0819	1.14182e-04	3.68011e-04
2024/06/09	07:16:31	ok	ok	489.9480	76.539	0.07121	18.65	66.877	10.650	66277139.656135	14	490.0425	1.14727e-04	3.69154e-04
2024/06/09	07:21:31	ok	ok	489.9080	76.534	0.07121	18.68	66.833	10.662	64665004.104782	16	490.0188	1.14685e-04	3.61581e-04
2024/06/09	07:26:31	ok	ok	489.8860	76.527	0.07121	18.68	66.873	10.668	64576283.728425	15	490.0023	1.13309e-04	3.66087e-04
2024/06/09	07:31:31	ok	ok	489.8400	76.512	0.07121	18.68	66.833	10.662	63569470.928134	15	489.9527	1.14326e-04	3.70912e-04
2024/06/09	07:36:31	--	ok	489.7960	76.494	0.07121	18.69	66.795	10.664	63530196.306443	15	489.8973	1.14713e-04	3.75755e-04
2024/06/09	07:36:38	ok	ok	490.0320	76.562	0.07122	18.73	66.822	10.695	73352942.193602	16	490.1424	1.14096e-04	3.44632e-04
2024/06/09	07:41:37	ok	ok	489.9840	76.545	0.07122	18.72	66.828	10.686	67129047.381033	14	490.0702	1.14014e-04	3.73168e-04
2024/06/09	07:46:37	ok	ok	489.9580	76.535	0.07122	18.75	66.741	10.691	68661917.043055	15	490.0529	1.13947e-04	3.62400e-04
2024/06/09	07:51:37	ok	ok	489.9080	76.522	0.07122	18.70	66.746	10.665	68836792.771453	15	490.0047	1.14350e-04	3.74609e-04
2024/06/09	07:56:37	ok	ok	489.8720	76.508	0.07122	18.78	66.728	10.707	67061250.219710	14	489.9500	1.15214e-04	3.66807e-04
2024/06/09	08:01:37	ok	ok	489.8440	76.497	0.07122	18.80	66.691	10.718	67386088.572451	14	489.9227	1.14752e-04	3.69130e-04
2024/06/09	08:06:37	ok	ok	489.8020	76.492	0.07122	18.79	66.731	10.716	66873200.151583	14	489.8905	1.14643e-04	3.65140e-04
2024/06/09	08:11:37	--	ok	489.7720	76.478	0.07122	18.84	66.677	10.743	66001331.109329	14	489.8482	1.15031e-04	3.64989e-04
2024/06/09	08:11:43	ok	ok	490.0160	76.550	0.071232	18.84	66.648	10.738	72381093.462308	16	490.1176	1.16212e-04	3.59522e-04
2024/06/09	08:16:43	ok	ok	489.9640	76.535	0.071232	18.87	66.653	10.758	66873676.014739	14	490.0770	1.13694e-04	3.81414e-04
2024/06/09	08:21:43	ok	ok	489.9220	76.525	0.071232	18.89	66.604	10.758	66521562.244550	14	490.0067	1.15181e-04	3.65702e-04
2024/06/09	08:26:43	ok	ok	489.9000	76.515	0.071232	18.90	66.616	10.769	65056829.858061	15	490.0069	1.13918e-04	3.67489e-04
2024/06/09	08:31:43	ok	ok	489.8660	76.503	0.071232	18.96	66.586	10.799	66305172.115605	14	489.9453	1.14902e-04	3.63781e-04
2024/06/09	08:36:43	ok	ok	489.8360	76.493	0.071232	18.97	66.567	10.807	66477886.088812	16	489.9336	1.15378e-04	3.61521e-04
2024/06/09	08:41:43	ok	ok	489.8080	76.479	0.071232	19.04	66.540	10.846	67085398.977595	15	489.8698	1.15468e-04	3.81200e-04
2024/06/09	08:46:43	--	ok	489.7840	76.483	0.071232	19.07	66.503	10.859	68597875.630471	15	489.8277	1.16486e-04	3.73190e-04
2024/06/09	08:46:50	ok	ok	490.0300	76.548	0.071242	19.09	66.476	10.863	73510075.123475	15	490.1380	1.15192e-04	3.53895e-04
2024/06/09	08:51:49	ok	ok	489.9600	76.532	0.071242	19.11	66.470	10.879	69615106.230283	15	490.0670	1.14356e-04	3.76418e-04
2024/06/09	08:56:49	ok	ok	489.9520	76.517	0.071242	19.15	66.406	10.896	70651993.362438	14	490.0330	1.14241e-04	3.75764e-04
2024/06/09	09:01:49	ok	ok	489.9220	76.510	0.071242	19.17	66.439	10.912	71259819.175864	14	489.9835	1.15403e-04	3.71106e-04
2024/06/09	09:06:49	ok	ok	489.8940	76.507	0.071242	19.21	66.426	10.936	70913487.886030	14	489.9501	1.15352e-04	3.67901e-04
2024/06/09	09:11:49	ok	ok	489.8500	76.491	0.071242	19.24	66.452	10.959	71460547.402386	14	489.9219	1.14704e-04	3.82037e-04
2024/06/09	09:16:49	ok	ok	489.8320	76.480	0.071242	19.31	66.430	11.002	71708817.554413	15	489.9166	1.13947e-04	3.65952e-04
2024/06/09	09:21:49	--	ok	489.7960	76.474	0.071242	19.35	66.429	11.029	73693121.736715	15	489.8872	1.13424e-04	3.72361e-04
2024/06/09	09:21:56	ok	ok	490.0080	76.542	0.071252	19.37	66.380	11.031	76402645.178105	16	490.1210	1.15510e-04	3.54132e-04
2024/06/09	09:26:55	ok	ok	489.9580	76.525	0.071252	19.38	66.342	11.034	67826661.335809	15	490.0754	1.13275e-04	3.79334e-04
2024/06/09	09:31:55	ok	ok	489.9200	76.515	0.071252	19.43	66.329	11.059	71443640.759464	15	490.0256	1.14181e-04	3.69678e-04
2024/06/09	09:36:55	ok	ok	489.8880	76.503	0.071252	19.47	66.355	11.092	70806782.466605	15	489.9924	1.14088e-04	3.76289e-04
2024/06/09	09:41:55	ok	ok	489.8380	76.487	0.071252	19.50	66.380	11.113	70231492.256417	14	489.9361	1.14134e-04	3.77813e-04
2024/06/09	09:46:55	ok	ok	489.8120	76.482	0.071252	19.55	66.360	11.146	71786335.808215	14	489.9084	1.13590e-04	3.75568e-04
2024/06/09	09:51:55	--	ok	489.7880	76.475	0.071252	19.61	66.328	11.178	71676939.226217	15	489.8624	1.14076e-04	3.92328e-04
2024/06/09	09:52:01	ok	ok	490.0120	76.537	0.071263	19.62	66.329	11.188	77962842.086743	15	490.1221	1.14357e-04	3.72496e-04
2024/06/09	09:57:01	ok	ok	489.9600	76.524	0.071263	19.62	66.311	11.185	73579227.309699	15	490.0170	1.15191e-04	3.82517e-04
2024/06/09	10:02:01	ok	ok	489.9320	76.514	0.071263	19.68	66.259	11.213	74985585.812404	15	489.9820	1.15652e-04	3.78997e-04
2024/06/09	10:07:01	ok	ok	489.8940	76.500	0.071263	19.72	66.316	11.251	75382551.957130	15	489.9418	1.15619e-04	3.79026e-04
2024/06/09	10:12:01	ok	ok	489.8660	76.487	0.071263	19.77	66.293	11.275	74960782.865407	15	489.9198	1.14898e-04	3.80931e-04
2024/06/09	10:17:01	ok	ok	489.8240	76.478	0.071263	19.79	66.278	11.290	75548606.417913	15	489.8979	1.14199e-04	3.92553e-04
2024/06/09	10:22:01	--	ok	489.7860	76.464	0.071263	19.85	66.275	11.327	75153816.544514	15	489.8637	1.12383e-04	4.09305e-04
2024/06/09	10:22:08	ok	ok	490.0200	76.531	0.071273	19.85	66.265	11.325	82771879.376978	15	490.1234	1.13783e-04	3.64718e-04
2024/06/09	10:27:07	ok	ok	489.9580	76.519	0.071273	19.89	66.210	11.344	75722663.833277	15	490.0134	1.13372e-04	4.06330e-04
2024/06/09	10:32:07	ok	ok	489.9200	76.503	0.071273	19.92	66.268	11.374	76858622.851130	15	489.9670	1.15044e-04	3.84886e-04
2024/06/09	10:37:07	ok	ok	489.8840	76.494	0.071273	20.01	66.250	11.430	76285478.907841	15	489.9361	1.14917e-04	3.82921e-04
2024/06/09	10:42:07	ok	ok	489.8500	76.480	0.071273	20.07	66.229	11.463	76778937.546904	15	489.9110	1.13043e-04	4.05692e-04
2024/06/09	10:47:07	ok	ok	489.8160	76.467	0.071273	20.09	66.215	11.479	77297558.460533	15	489.8615	1.15484e-04	3.77991e-04
2024/06/09	10:52:07	--	ok	489.7780	76.460	0.071273	20.16	66.183	11.522	78050266.719879	15	489.8260	1.14700e-04	3.93948e-04
2024/06/09	10:52:14	ok	ok	489.9940	76.526	0.071284	20.15	66.172	11.509	77285820.981390	15	490.1113	1.13688e-04	3.76546e-04
2024/06/09	10:57:13	ok	ok	489.9640	76.509	0.071284	20.23	66.177	11.567	71432529.866240	15	490.0184	1.14747e-04	3.92936e-04
2024/06/09	11:02:13	ok	ok	489.9280	76.496	0.071284	20.28	66.201	11.601	75413008.434783	15	489.9703	1.14997e-04	3.84907e-04
2024/06/09	11:07:13	ok	ok	489.8900	76.486	0.071284	20.35	66.174	11.643	74478615.907122	14	489.9674	1.13505e-04	3.95588e-04
2024/06/09	11:12:13	ok	ok	489.8380	76.474	0.071284	20.40	66.159	11.680	72649445.707542	15	489.9661	1.12103e-04	3.77027e-04
2024/06/09	11:17:13	--	ok	489.7960	76.458	0.071284	20.44	66.186	11.712	75437763.534939	15	489.8838	1.13324e-04	4.02088e-04
2024/06/09	11:17:20	ok	ok	490.0160	76.523	0.071294	20.46	66.146	11.716	81130331.215755	15	490.1084	1.14050e-04	3.86252e-04
2024/06/09	11:22:19	ok	ok	489.9440	76.501	0.071294	20.49	66.163	11.737	75637799.276252	15	490.0030	1.13914e-04	3.91179e-04
2024/06/09	11:27:19	ok	ok	489.8940	76.486	0.071294	20.53	66.210	11.775	74057215.055563	14	490.0259	1.11627e-04	3.99114e-04
2024/06/09	11:32:19	ok	ok	489.8520	76.468	0.071294	20.58	66.241	11.812	74661945.836815	15	489.9181	1.14081e-04	3.92139e-04
2024/06/09	11:37:19	--	ok	489.7960	76.454	0.071294	20.60	66.227	11.829	76762449.125465	15	489.8798	1.13339e-04	3.84069e-04
2024/06/09	11:37:26	ok	ok	490.0060	76.518	0.071304	20.58	66.191	11.803	79716197.532310	15	490.1363	1.12725e-04	3.77550e-04
2024/06/09	11:42:25	ok	ok	489.9360	76.499	0.071304	20.66	66.227	11.868	74258954.900402	15	490.0675	1.11996e-04	3.84324e-04
2024/06/09	11:47:25	ok	ok	489.8920	76.483	0.071304	20.66	66.186	11.861	75905877.080032	15	490.0255	1.12087e-04	3.85836e-04
2024/06/09	11:52:25	ok	ok	489.8320	76.469	0.071304	20.72	66.247	11.910	75279491.072093	15	489.9713	1.11282e-04	3.90625e-04
2024/06/09	11:57:25	--	ok	489.7760	76.446	0.071304	20.73	66.200	11.911	75158398.052198	15	489.9047	1.11880e-04	3.77736e-04
2024/06/09	11:57:31	ok	ok	490.0160	76.514	0.071315	20.76	66.236	11.938	83909580.688912	15	490.1448	1.12482e-04	3.88199e-04
2024/06/09	12:02:31	ok	ok	489.9440	76.488	0.071315	20.74	66.233	11.926	74676660.259913	15	490.0717	1.12219e-04	3.88700e-04
2024/06/09	12:07:31	ok	ok	489.8820	76.480	0.071315	20.79	66.261	11.961	74825593.320300	15	490.0117	1.12294e-04	3.92755e-04
2024/06/09	12:12:31	ok	ok	489.8220	76.458	0.071315	20.83	66.241	11.987	75322661.065718	15	489.9399	1.12682e-04	3.83116e-04
2024/06/09	12:17:31	--	ok	489.7700	76.444	0.071315	20.87	66.238	12.016	74354458.384983	15	489.9014	1.11615e-04	3.83879e-04
2024/06/09	12:17:37	ok	ok	490.0140	76.511	0.071326	20.87	66.238	12.016	76206197.697832	15	490.1394	1.13396e-04	3.75276e-04
2024/06/09	12:22:37	ok	ok	489.9420	76.493	0.071326	20.91	66.215	12.042	71986926.359582	15	490.0216	1.13623e-04	3.93200e-04
2024/06/09	12:27:37	ok	ok	489.9020	76.479	0.071326	20.97	66.177	12.074	71875876.206893	15	490.0221	1.11760e-04	3.81545e-04
2024/06/09	12:32:37	ok	ok	489.8500	76.460	0.071326	21.03	66.218	12.121	73350990.586416	15	489.9171	1.13493e-04	3.85883e-04
2024/06/09	12:37:37	--	ok	489.7940	76.444	0.071326	21.09	66.188	12.157	73302821.775478	15	489.8942	1.12351e-04	3.81969e-04
2024/06/09	12:37:44	ok	ok	490.0020	76.503	0.071337	21.09	66.229	12.165	77597362.546928	15	490.1180	1.12340e-04	3.79605e-04
2024/06/09	12:42:43	ok	ok	489.9320	76.480	0.071337	21.16	66.183	12.207	71753883.208246	15	490.0697	1.10919e-04	3.89311e-04
2024/06/09	12:47:43	ok	ok	489.8880	76.464	0.071337	21.24	66.178	12.267	72555470.982115	15	489.9699	1.12195e-04	3.89403e-04
2024/06/09	12:52:43	ok	ok	489.8240	76.442	0.071337	21.27	66.213	12.292	74885253.330304	15	489.9297	1.11795e-04	3.74409e-04
2024/06/09	12:57:43	--	ok	489.7600	76.424	0.071337	21.33	66.215	12.332	73511470.044073	15	489.8636	1.11708e-04	3.88228e-04
2024/06/09	12:57:50	ok	ok	490.0240	76.502	0.071348	21.34	66.178	12.337	77794420.069248	15	490.1455	1.11629e-04	3.77219e-04
2024/06/09	13:02:49	ok	ok	489.9020	76.471	0.071348	21.33	66.247	12.338	75928853.438216	14	490.0313	1.11929e-04	3.84715e-04
2024/06/09	13:07:49	ok	ok	489.8420	76.454	0.071348	21.40	66.270	12.394	76164707.248012	15	489.9668	1.11207e-04	3.80476e-04
2024/06/09	13:12:49	--	ok	489.7580	76.427	0.071348	21.40	66.291	12.398	74932644.582362	15	489.8833	1.11719e-04	3.82461e-04
2024/06/09	13:12:55	ok	ok	490.0080	76.500	0.07136	21.41	66.273	12.404	71552261.683056	15	490.1436	1.11980e-04	3.71317e-04
2024/06/09	13:17:55	ok	ok	489.9200	76.477	0.07136	21.45	66.302	12.441	72544774.555497	15	489.9943	1.13675e-04	3.83934e-04
2024/06/09	13:22:55	ok	ok	489.8580	76.452	0.07136	21.51	66.284	12.477	68428477.707682	15	489.9740	1.12431e-04	3.67763e-04
2024/06/09	13:27:55	--	ok	489.7900	76.433	0.07136	21.51	66.252	12.471	72022841.472474	15	489.9057	1.11358e-04	3.61914e-04
2024/06/09	13:28:02	ok	ok	490.0200	76.500	0.071371	21.54	66.279	12.498	77676829.396611	15	490.1394	1.11988e-04	3.67998e-04
2024/06/09	13:33:01	ok	ok	489.9060	76.471	0.071371	21.57	66.296	12.520	72156488.403978	15	489.9721	1.14171e-04	3.85117e-04
2024/06/09	13:38:01	ok	ok	489.8380	76.445	0.071371	21.61	66.293	12.553	72151665.741565	15	489.9146	1.12792e-04	3.87542e-04
2024/06/09	13:43:01	--	ok	489.7520	76.422	0.071371	21.62	66.334	12.570	73013108.996222	14	489.8530	1.12460e-04	3.81666e-04
2024/06/09	13:43:07	ok	ok	490.0420	76.503	0.071383	21.65	66.270	12.579	77761044.248175	15	490.1503	1.12678e-04	3.61593e-04
2024/06/09	13:48:07	ok	ok	489.9380	76.471	0.071383	21.65	66.374	12.599	71216911.519908	14	490.0428	1.11674e-04	3.92542e-04
2024/06/09	13:53:07	ok	ok	489.8500	76.450	0.071383	21.68	66.366	12.617	70667158.547659	14	489.9218	1.13253e-04	3.78346e-04
2024/06/09	13:58:07	--	ok	489.7700	76.422	0.071383	21.71	66.343	12.634	72236552.180835	15	489.8910	1.08657e-04	4.07139e-04
2024/06/09	13:58:14	ok	ok	490.0340	76.493	0.071395	21.74	66.357	12.658	76527733.947514	15	490.1263	1.12251e-04	3.71617e-04
2024/06/09	14:03:13	ok	ok	489.9080	76.462	0.071395	21.72	66.366	12.648	72872667.398926	15	490.0152	1.11262e-04	3.80548e-04
2024/06/09	14:08:13	ok	ok	489.8260	76.440	0.071395	21.75	66.371	12.670	72208587.893264	15	489.8886	1.12871e-04	3.87754e-04
2024/06/09	14:13:13	--	ok	489.7440	76.405	0.071395	21.78	66.366	12.689	73391956.723963	14	489.8205	1.12087e-04	3.86276e-04
2024/06/09	14:13:20	ok	ok	490.0080	76.486	0.071407	21.78	66.337	12.683	73896030.881853	15	490.1069	1.12389e-04	3.73813e-04
2024/06/09	14:18:19	ok	ok	489.8980	76.457	0.071407	21.81	66.371	12.711	67776497.002780	15	489.9699	1.10318e-04	4.16616e-04
2024/06/09	14:23:19	ok	ok	489.8220	76.432	0.071407	21.85	66.360	12.741	70179299.835619	15	489.9373	1.08999e-04	4.05793e-04
2024/06/09	14:28:19	--	ok	489.7280	76.400	0.071407	21.89	66.389	12.778	70947676.981314	14	489.8183	1.10046e-04	4.00137e-04
2024/06/09	14:28:26	ok	ok	490.0320	76.488	0.071421	21.88	66.397	12.767	78384540.752979	15	490.1358	1.11718e-04	3.78883e-04
2024/06/09	14:33:25	ok	ok	489.9220	76.458	0.071421	21.89	66.369	12.774	71703946.111979	15	489.9852	1.10656e-04	4.07484e-04
2024/06/09	14:38:25	ok	ok	489.8460	76.432	0.071421	21.96	66.351	12.821	71420523.917238	15	489.9228	1.09634e-04	4.17952e-04
2024/06/09	14:43:25	--	ok	489.7520	76.406	0.071421	21.99	66.387	12.850	72019940.076375	15	489.8297	1.10297e-04	4.06659e-04
2024/06/09	14:43:32	ok	ok	490.0120	76.477	0.071433	22.01	66.383	12.859	75031801.355497	15	490.0556	1.13710e-04	3.78094e-04
2024/06/09	14:48:31	--	ok	489.6500	76.380	0.071433	21.26	67.820	12.581	70733272.784914	14	489.7202	1.12822e-04	3.85883e-04
2024/06/09	14:48:38	ok	ok	490.0180	76.485	0.07145	21.27	67.831	12.592	76981949.217727	15	490.1563	1.10308e-04	3.83326e-04
2024/06/09	14:53:37	--	ok	489.7520	76.423	0.07145	20.90	68.156	12.385	69806739.128164	14	489.8850	1.11168e-04	3.98243e-04
2024/06/09	14:53:44	ok	ok	490.0160	76.501	0.071463	20.89	68.183	12.379	75577780.782456	13	490.1277	1.12522e-04	4.14620e-04
2024/06/09	14:58:43	ok	ok	489.8220	76.452	0.071463	20.62	68.283	12.206	70288819.537301	12	489.9031	1.13290e-04	4.10554e-04
2024/06/09	15:03:43	--	ok	489.6880	76.418	0.071463	20.42	68.351	12.077	69010967.585187	14	489.7762	1.11049e-04	4.11131e-04
2024/06/09	15:03:50	ok	ok	489.9900	76.507	0.071478	20.40	68.347	12.066	71741107.734677	15	490.1338	1.10095e-04	4.08812e-04
2024/06/09	15:08:49	ok	ok	489.8420	76.468	0.071478	20.23	68.380	11.953	68539613.746638	14	489.9422	1.11440e-04	4.16034e-04
2024/06/09	15:13:49	--	ok	489.7200	76.434	0.071478	20.11	68.438	11.875	66855900.412171	14	489.8154	1.11279e-04	4.24648e-04
2024/06/09	15:13:56	ok	ok	490.0100	76.522	0.071492	20.09	68.435	11.864	71144232.290757	15	490.1307	1.10862e-04	4.05395e-04
2024/06/09	15:18:55	ok	ok	489.8780	76.480	0.071492	19.98	68.453	11.789	64781692.994284	14	489.9648	1.11865e-04	4.19409e-04
2024/06/09	15:23:55	--	ok	489.7720	76.453	0.071492	19.85	68.472	11.703	65859666.509900	14	489.8645	1.11794e-04	4.14330e-04
2024/06/09	15:24:02	ok	ok	490.0040	76.521	0.071503	19.85	68.511	11.709	70308222.991828	15	490.1202	1.11164e-04	3.93362e-04
2024/06/09	15:29:01	ok	ok	489.8860	76.489	0.071503	19.74	68.521	11.634	63701003.704319	14	489.9754	1.11842e-04	3.99591e-04
2024/06/09	15:34:01	--	ok	489.7940	76.457	0.071503	19.68	68.484	11.590	63476444.390789	14	489.9113	1.10301e-04	4.19272e-04
2024/06/09	15:34:08	ok	ok	490.0120	76.518	0.071513	19.71	68.489	11.609	66927109.722924	16	490.1055	1.14771e-04	3.71536e-04
2024/06/09	15:39:07	ok	ok	489.9020	76.489	0.071513	19.58	68.504	11.526	63442623.946489	15	489.9999	1.11288e-04	3.95911e-04
2024/06/09	15:44:07	ok	ok	489.8140	76.462	0.071513	19.54	68.486	11.494	61488500.050061	15	489.8759	1.12415e-04	4.08873e-04
2024/06/09	15:49:07	--	ok	489.7340	76.436	0.071513	19.44	68.548	11.438	62621879.821073	15	489.8254	1.11627e-04	3.98453e-04
2024/06/09	15:49:14	ok	ok	490.0360	76.519	0.071525	19.44	68.536	11.436	72023229.130591	15	490.1017	1.14624e-04	3.56774e-04
2024/06/09	15:54:13	ok	ok	489.9260	76.492	0.071525	19.40	68.540	11.408	66571644.268269	15	490.0068	1.13760e-04	3.68996e-04
2024/06/09	15:59:13	ok	ok	489.8480	76.465	0.071525	19.33	68.548	11.363	65507856.127966	16	489.9283	1.14206e-04	3.59979e-04
2024/06/09	16:04:13	--	ok	489.7780	76.440	0.071525	19.27	68.539	11.323	65570158.863212	15	489.8511	1.13363e-04	3.86435e-04
2024/06/09	16:04:20	ok	ok	489.9480	76.508	0.071536	19.27	68.548	11.324	68328513.495738	16	490.0845	1.14749e-04	3.70680e-04
2024/06/09	16:09:19	ok	ok	489.8860	76.484	0.071536	19.24	68.522	11.300	63068430.345187	15	489.9610	1.15850e-04	3.81814e-04
2024/06/09	16:14:19	ok	ok	489.8140	76.466	0.071536	19.18	68.493	11.258	62292704.211794	15	489.9098	1.14267e-04	3.73320e-04
2024/06/09	16:19:19	--	ok	489.7540	76.445	0.071536	19.15	68.536	11.246	61449135.985318	15	489.8593	1.13503e-04	3.81685e-04
2024/06/09	16:19:26	ok	ok	490.0360	76.521	0.071548	19.15	68.518	11.243	70861212.314167	16	490.1306	1.14599e-04	3.64687e-04
2024/06/09	16:24:25	ok	ok	489.9440	76.500	0.071548	19.13	68.495	11.221	63406268.635954	16	490.0287	1.15255e-04	3.65159e-04
2024/06/09	16:29:25	ok	ok	489.8740	76.479	0.071548	19.10	68.508	11.204	63369420.252760	16	489.9739	1.14968e-04	3.75116e-04
2024/06/09	16:34:25	ok	ok	489.8180	76.459	0.071548	19.06	68.481	11.172	61829966.811986	16	489.9076	1.15443e-04	3.56809e-04
2024/06/09	16:39:25	--	ok	489.7580	76.440	0.071548	19.07	68.463	11.179	59151918.301217	16	489.8622	1.14784e-04	3.77404e-04
2024/06/09	16:39:31	ok	ok	490.0040	76.514	0.07156	19.07	68.475	11.181	68358339.333040	16	490.0945	1.15806e-04	3.67297e-04
2024/06/09	16:44:31	ok	ok	489.9340	76.498	0.07156	19.04	68.470	11.161	61429515.980202	16	490.0529	1.13886e-04	3.90626e-04
2024/06/09	16:49:31	ok	ok	489.8840	76.480	0.07156	19.03	68.467	11.152	59383575.148451	16	489.9746	1.15193e-04	3.71933e-04
2024/06/09	16:54:31	ok	ok	489.8240	76.460	0.07156	19.00	68.463	11.132	59620651.394064	16	489.9248	1.14304e-04	3.78073e-04
2024/06/09	16:59:31	--	ok	489.7740	76.442	0.07156	18.99	68.490	11.128	59223963.880330	15	489.8536	1.14719e-04	3.71461e-04
2024/06/09	16:59:38	ok	ok	489.9920	76.510	0.071571	18.99	68.479	11.126	63878911.300541	15	490.1102	1.13500e-04	3.85421e-04
2024/06/09	17:04:37	ok	ok	489.9280	76.491	0.071571	18.94	68.452	11.093	56066896.852518	16	490.0247	1.14975e-04	3.69934e-04
2024/06/09	17:09:37	ok	ok	489.8740	76.478	0.071571	18.93	68.461	11.086	55448262.842233	16	489.9792	1.14638e-04	3.69985e-04
2024/06/09	17:14:37	ok	ok	489.8180	76.459	0.071571	18.94	68.452	11.093	56021156.632941	16	489.9316	1.14354e-04	3.71900e-04
2024/06/09	17:19:37	--	ok	489.7760	76.443	0.071571	18.93	68.479	11.089	55600550.240706	16	489.8779	1.14339e-04	3.73629e-04
2024/06/09	17:19:44	ok	ok	489.9920	76.509	0.071582	18.90	68.475	11.069	69071340.432128	16	490.0852	1.15531e-04	3.54625e-04
2024/06/09	17:24:43	ok	ok	489.9260	76.491	0.071582	18.86	68.476	11.042	58445757.419275	16	490.0524	1.13796e-04	3.86855e-04
2024/06/09	17:29:43	ok	ok	489.8840	76.472	0.071582	18.87	68.470	11.051	59962431.456732	15	489.9824	1.13503e-04	3.80358e-04
2024/06/09	17:34:43	ok	ok	489.8220	76.459	0.071582	18.83	68.521	11.031	57675442.408657	15	489.9559	1.12112e-04	3.92989e-04
2024/06/09	17:39:43	--	ok	489.7660	76.439	0.071582	18.82	68.518	11.020	56978695.790362	16	489.8804	1.14477e-04	3.78863e-04
2024/06/09	17:39:50	ok	ok	490.0060	76.510	0.071593	18.80	68.486	11.007	73160837.139590	16	490.1349	1.13761e-04	3.82477e-04
2024/06/09	17:44:49	ok	ok	489.9300	76.494	0.071593	18.80	68.495	11.008	61876547.752423	15	490.0516	1.13277e-04	3.77986e-04
2024/06/09	17:49:49	ok	ok	489.8800	76.479	0.071593	18.76	68.508	10.982	60201290.264615	15	489.9996	1.13146e-04	3.79826e-04
2024/06/09	17:54:49	ok	ok	489.8240	76.457	0.071593	18.75	68.507	10.974	60435390.513946	15	489.9360	1.13739e-04	3.76032e-04
2024/06/09	17:59:49	--	ok	489.7620	76.445	0.071593	18.70	68.527	10.949	61720617.772524	16	489.8841	1.15245e-04	3.82402e-04
2024/06/09	17:59:56	ok	ok	490.0300	76.517	0.071604	18.73	68.531	10.969	69456283.692349	15	490.1546	1.13221e-04	3.75397e-04
2024/06/09	18:04:55	ok	ok	489.9580	76.500	0.071604	18.68	68.513	10.930	61230590.410768	15	490.0963	1.12575e-04	3.84857e-04
2024/06/09	18:09:55	ok	ok	489.9040	76.483	0.071604	18.68	68.544	10.935	60892734.771530	15	490.0182	1.13279e-04	3.74834e-04
2024/06/09	18:14:55	ok	ok	489.8460	76.467	0.071604	18.65	68.576	10.921	60183835.367826	16	489.9677	1.14389e-04	3.80062e-04
2024/06/09	18:19:55	--	ok	489.7880	76.452	0.071604	18.63	68.585	10.913	60419405.319736	16	489.9234	1.14461e-04	3.71276e-04
2024/06/09	18:20:02	ok	ok	490.0240	76.515	0.071615	18.62	68.580	10.902	76449591.733602	14	490.1831	1.14080e-04	3.02206e-04
2024/06/09	18:25:01	ok	ok	489.9560	76.493	0.071615	18.59	68.576	10.883	62897870.037955	15	490.0978	1.11963e-04	3.82143e-04
2024/06/09	18:30:01	ok	ok	489.9000	76.479	0.071615	18.55	68.608	10.860	63442830.849193	15	490.0182	1.13452e-04	3.73777e-04
2024/06/09	18:35:01	ok	ok	489.8480	76.459	0.071615	18.52	68.603	10.841	62583601.761553	15	489.9729	1.13255e-04	3.85981e-04
2024/06/09	18:40:01	--	ok	489.7880	76.447	0.071615	18.50	68.609	10.833	60502191.755232	15	489.9193	1.13137e-04	3.89677e-04
2024/06/09	18:40:07	ok	ok	490.0080	76.511	0.071625	18.50	68.600	10.832	61312894.022115	13	490.1627	1.14962e-04	3.00609e-04
2024/06/09	18:45:07	ok	ok	489.9500	76.493	0.071625	18.48	68.614	10.817	55539041.527104	16	490.0613	1.15111e-04	3.82145e-04
2024/06/09	18:50:07	ok	ok	489.8960	76.480	0.071625	18.40	68.640	10.775	54572754.144701	14	490.0289	1.15133e-04	3.27552e-04
2024/06/09	18:55:07	ok	ok	489.8420	76.465	0.071625	18.39	68.637	10.766	54673957.291456	16	489.9633	1.14897e-04	3.86608e-04
2024/06/09	19:00:07	ok	ok	489.8000	76.449	0.071625	18.35	68.621	10.736	52413636.120472	16	489.9487	1.13637e-04	3.99569e-04
2024/06/09	19:05:07	--	ok	489.7480	76.429	0.071625	18.35	68.659	10.742	51907290.208503	14	489.9088	1.15083e-04	3.23400e-04
2024/06/09	19:05:13	ok	ok	489.9920	76.508	0.071637	18.35	68.669	10.744	61580247.057542	13	490.1770	1.14854e-04	3.09510e-04
2024/06/09	19:10:13	ok	ok	489.9300	76.492	0.071637	18.32	68.635	10.720	56614887.914757	13	490.1105	1.13722e-04	3.26216e-04
2024/06/09	19:15:13	ok	ok	489.8780	76.477	0.071637	18.29	68.678	10.709	57070006.611422	13	490.0635	1.14051e-04	3.21152e-04
2024/06/09	19:20:13	ok	ok	489.8260	76.463	0.071637	18.26	68.673	10.690	55587051.474204	13	490.0098	1.13809e-04	3.25012e-04
2024/06/09	19:25:13	--	ok	489.7760	76.446	0.071637	18.22	68.695	10.666	56946788.613021	14	489.9756	1.12995e-04	3.08876e-04
2024/06/09	19:25:20	ok	ok	490.0260	76.515	0.071648	18.24	68.669	10.673	65300465.491816	13	490.2106	1.13983e-04	3.07137e-04
2024/06/09	19:30:19	ok	ok	489.9520	76.497	0.071648	18.22	68.695	10.666	59177505.287596	14	490.1452	1.14386e-04	3.05941e-04
2024/06/09	19:35:19	ok	ok	489.9160	76.482	0.071648	18.18	68.678	10.637	58648759.686259	14	490.0503	1.15759e-04	3.44192e-04
2024/06/09	19:40:19	ok	ok	489.8640	76.470	0.071648	18.14	68.663	10.609	58445012.690359	13	490.0406	1.13736e-04	3.49844e-04
2024/06/09	19:45:19	ok	ok	489.8140	76.452	0.071648	18.12	68.696	10.604	57703870.689395	13	489.9965	1.13892e-04	3.39291e-04
2024/06/09	19:50:19	--	ok	489.7740	76.440	0.071648	18.09	68.704	10.589	55522954.531165	13	489.9180	1.15481e-04	3.44838e-04
2024/06/09	19:50:26	ok	ok	490.0120	76.509	0.071659	18.12	68.745	10.612	65550087.871394	13	490.1860	1.14619e-04	3.21587e-04
2024/06/09	19:55:25	ok	ok	489.9680	76.495	0.071659	18.07	68.745	10.577	60256644.572531	12	490.1124	1.13952e-04	3.69345e-04
2024/06/09	20:00:25	ok	ok	489.9120	76.476	0.071659	18.01	68.727	10.539	59071936.073236	13	490.0571	1.15186e-04	3.46993e-04
2024/06/09	20:05:25	ok	ok	489.8640	76.464	0.071659	18.00	68.763	10.536	61267158.497133	14	490.0064	1.15322e-04	3.50187e-04
2024/06/09	20:10:25	ok	ok	489.8200	76.450	0.071659	17.98	68.751	10.524	60171871.409249	13	489.9896	1.14133e-04	3.17620e-04
2024/06/09	20:15:25	ok	ok	489.8800	76.462	0.071659	18.18	68.215	10.565	61201345.944061	12	490.0124	1.15354e-04	3.38029e-04
2024/06/09	20:20:25	ok	ok	490.0740	76.507	0.071659	18.90	67.121	10.850	68404128.236800	13	490.1865	1.12522e-04	3.98909e-04
2024/06/09	20:25:25	ok	ok	490.1540	76.519	0.071659	19.25	66.897	11.041	68589936.796334	15	490.2643	1.12645e-04	3.87343e-04
2024/06/09	20:30:25	ok	ok	490.1940	76.521	0.071659	19.50	66.827	11.188	70400786.802704	16	490.3011	1.13817e-04	3.75840e-04
2024/06/09	20:35:25	--	ok	490.2200	76.522	0.071659	19.68	66.755	11.297	67938758.176744	15	490.3220	1.12354e-04	3.78710e-04
2024/06/09	20:35:32	ok	ok	490.0360	76.474	0.071649	19.71	66.781	11.319	70093501.801068	15	490.1505	1.12715e-04	3.96984e-04
2024/06/09	20:40:31	ok	ok	490.0600	76.477	0.071649	19.89	66.772	11.441	65857101.868876	15	490.1773	1.09748e-04	4.16776e-04
2024/06/09	20:45:31	ok	ok	490.0620	76.473	0.071649	20.01	66.740	11.514	67096822.233950	15	490.1711	1.10848e-04	3.93239e-04
2024/06/09	20:50:31	ok	ok	490.0540	76.471	0.071649	20.11	66.764	11.585	69371929.933093	15	490.1543	1.11029e-04	3.97636e-04
2024/06/09	20:55:31	ok	ok	490.0440	76.459	0.071649	20.22	66.741	11.657	68012460.689604	13	490.1511	1.10595e-04	4.32104e-04
2024/06/09	21:00:31	ok	ok	490.0200	76.457	0.071649	20.26	66.760	11.689	68144535.978421	15	490.1384	1.09732e-04	4.15280e-04
2024/06/09	21:05:31	ok	ok	489.9940	76.449	0.071649	20.37	66.741	11.763	69449513.685061	15	490.1009	1.10863e-04	4.09564e-04
2024/06/09	21:10:31	ok	ok	489.9640	76.436	0.071649	20.42	66.749	11.793	69301339.884520	15	490.0566	1.11869e-04	4.07047e-04
2024/06/09	21:15:31	ok	ok	489.9320	76.427	0.071649	20.49	66.741	11.840	68355041.320905	15	490.0189	1.12455e-04	3.90846e-04
2024/06/09	21:20:31	ok	ok	489.8940	76.410	0.071649	20.52	66.790	11.869	68021196.701553	15	490.0058	1.11057e-04	4.17557e-04
2024/06/09	21:25:31	ok	ok	489.8600	76.402	0.071649	20.56	66.799	11.900	68829314.636839	15	489.9551	1.11487e-04	4.14202e-04
2024/06/09	21:30:31	ok	ok	489.8140	76.387	0.071649	20.60	66.796	11.931	68161024.693839	15	489.8945	1.11834e-04	4.10117e-04
2024/06/09	21:35:31	--	ok	489.7640	76.376	0.071649	20.59	66.804	11.921	71354521.671788	15	489.8658	1.11316e-04	4.16079e-04
2024/06/09	21:35:37	ok	ok	489.9760	76.435	0.071659	20.60	66.847	11.940	72206107.897011	15	490.0729	1.11755e-04	3.96400e-04
2024/06/09	21:40:37	ok	ok	489.8980	76.414	0.071659	20.64	66.836	11.966	69421408.592786	15	489.9950	1.11332e-04	4.03399e-04
2024/06/09	21:45:37	ok	ok	489.8540	76.398	0.071659	20.64	66.836	11.966	71693346.258981	15	489.9392	1.11660e-04	3.91162e-04
2024/06/09	21:50:37	--	ok	489.7960	76.380	0.071659	20.70	66.856	12.010	72587663.644151	13	489.8914	1.11386e-04	4.17780e-04
2024/06/09	21:50:43	ok	ok	490.0140	76.444	0.071669	20.70	66.847	12.009	73324042.442433	15	490.0973	1.12067e-04	3.93670e-04
2024/06/09	21:55:43	ok	ok	489.9200	76.420	0.071669	20.70	66.836	12.007	71159191.587706	15	490.0060	1.12146e-04	3.89091e-04
2024/06/09	22:00:43	ok	ok	489.8720	76.408	0.071669	20.72	66.891	12.026	71702682.156655	13	489.9547	1.12361e-04	4.12220e-04
2024/06/09	22:05:43	ok	ok	489.8140	76.386	0.071669	20.72	66.879	12.024	72063784.944782	13	489.8927	1.12172e-04	4.23385e-04
2024/06/09	22:10:43	--	ok	489.7440	76.374	0.071669	20.73	66.860	12.030	71503804.150372	15	489.8580	1.11000e-04	4.12302e-04
2024/06/09	22:10:50	ok	ok	490.0720	76.454	0.071682	20.76	66.868	12.052	73124400.284160	15	490.1222	1.12721e-04	3.83914e-04
2024/06/09	22:15:49	ok	ok	489.9700	76.429	0.071682	20.72	66.879	12.024	64414387.882543	15	490.0392	1.12161e-04	3.95196e-04
2024/06/09	22:20:49	ok	ok	489.8980	76.410	0.071682	20.73	66.905	12.038	68307764.895230	15	489.9979	1.11093e-04	3.85033e-04
2024/06/09	22:25:49	ok	ok	489.8320	76.392	0.071682	20.73	66.905	12.038	66031934.422733	15	489.9164	1.11676e-04	4.10301e-04
2024/06/09	22:30:49	--	ok	489.7820	76.377	0.071682	20.73	66.873	12.032	67542739.201574	13	489.8499	1.11524e-04	4.23934e-04
2024/06/09	22:30:56	ok	ok	490.0000	76.434	0.071693	20.72	66.879	12.024	73525845.608810	15	490.0471	1.13063e-04	3.72185e-04
2024/06/09	22:35:55	ok	ok	489.9040	76.419	0.071693	20.74	66.883	12.043	74244467.589493	15	489.9735	1.11517e-04	4.00366e-04
2024/06/09	22:40:55	ok	ok	489.8500	76.397	0.071693	20.73	66.923	12.041	74072137.893358	15	489.9494	1.11112e-04	3.87289e-04
2024/06/09	22:45:55	--	ok	489.7900	76.375	0.071693	20.72	66.941	12.035	73921151.222355	15	489.8936	1.10499e-04	3.91677e-04
2024/06/09	22:46:02	ok	ok	490.0380	76.445	0.071702	20.76	66.909	12.059	72029733.789253	15	490.0887	1.12794e-04	3.79514e-04
2024/06/09	22:51:01	ok	ok	489.9200	76.413	0.071702	20.72	66.929	12.033	71072880.325527	15	489.9898	1.12054e-04	3.94992e-04
2024/06/09	22:56:01	ok	ok	489.8520	76.394	0.071702	20.72	66.950	12.037	73730012.607055	13	489.8977	1.13137e-04	4.36109e-04
2024/06/09	23:01:01	--	ok	489.7900	76.377	0.071702	20.70	66.918	12.022	73153544.503782	15	489.8519	1.12288e-04	4.12720e-04
2024/06/09	23:01:08	ok	ok	489.9820	76.431	0.071712	20.72	66.950	12.037	71722783.607912	15	490.0562	1.12698e-04	3.90632e-04
2024/06/09	23:06:07	ok	ok	489.9140	76.416	0.071712	20.70	66.969	12.031	73874296.792541	15	489.9572	1.12533e-04	4.98371e-04
2024/06/09	23:11:07	ok	ok	489.8460	76.394	0.071712	20.67	66.941	12.005	74365662.734335	15	489.9244	1.10354e-04	4.29237e-04
2024/06/09	23:16:07	--	ok	489.7780	76.374	0.071712	20.66	66.979	12.003	74263376.003966	15	489.8551	1.11853e-04	4.05901e-04
2024/06/09	23:16:14	ok	ok	490.0080	76.439	0.071723	20.67	66.983	12.013	73967772.058230	15	490.1062	1.12088e-04	3.92694e-04
2024/06/09	23:21:13	ok	ok	489.9260	76.420	0.071723	20.64	66.957	11.988	69567244.510955	13	489.9833	1.13189e-04	4.45097e-04
2024/06/09	23:26:13	ok	ok	489.8500	76.393	0.071723	20.63	66.952	11.977	69757094.748371	15	489.9263	1.12588e-04	4.15222e-04
2024/06/09	23:31:13	--	ok	489.7980	76.375	0.071723	20.66	66.950	11.998	68404181.335180	15	489.8876	1.11295e-04	4.25062e-04
2024/06/09	23:31:19	ok	ok	489.9980	76.436	0.071733	20.66	66.938	11.995	66278317.472140	15	490.0880	1.12599e-04	3.90729e-04
2024/06/09	23:36:19	ok	ok	489.9240	76.414	0.071733	20.63	66.984	11.983	64129200.990314	15	489.9835	1.12846e-04	4.10561e-04
2024/06/09	23:41:19	ok	ok	489.8600	76.397	0.071733	20.64	66.947	11.986	65500542.931677	15	489.9314	1.12063e-04	4.41977e-04
2024/06/09	23:46:19	--	ok	489.7960	76.374	0.071733	20.60	66.938	11.956	67919632.460515	15	489.8633	1.11238e-04	4.48061e-04
2024/06/09	23:46:26	ok	ok	490.0240	76.439	0.071742	20.63	66.952	11.977	73015491.054522	15	490.0786	1.13521e-04	3.93756e-04
2024/06/09	23:51:25	ok	ok	489.9200	76.411	0.071742	20.63	66.952	11.977	70045576.876624	15	489.9508	1.13635e-04	4.61666e-04
2024/06/09	23:56:25	ok	ok	489.8640	76.397	0.071742	20.58	66.932	11.935	72262415.801338	15	489.8853	1.13526e-04	4.86361e-04
2024/06/10	00:01:25	ok	ok	489.8100	76.379	0.071742	20.59	66.915	11.941	70333932.786291	13	489.8397	1.13290e-04	4.62119e-04
2024/06/10	00:06:25	--	ok	489.7440	76.357	0.071742	20.56	66.950	11.927	67044324.268236	13	489.7747	1.13194e-04	4.35184e-04
2024/06/10	00:06:32	ok	ok	490.0040	76.437	0.071755	20.56	66.960	11.929	74570898.524341	15	490.0733	1.13196e-04	4.19448e-04
2024/06/10	00:11:31	ok	ok	489.9040	76.407	0.071755	20.56	66.960	11.929	70128175.123740	13	489.9439	1.13522e-04	4.74583e-04
2024/06/10	00:16:31	ok	ok	489.8300	76.389	0.071755	20.54	66.896	11.906	70291553.070097	15	489.8690	1.13606e-04	4.78668e-04
2024/06/10	00:21:31	--	ok	489.7800	76.369	0.071755	20.53	66.934	11.904	71733524.455919	15	489.8278	1.12857e-04	4.89947e-04
2024/06/10	00:21:38	ok	ok	490.0300	76.447	0.071765	20.53	66.925	11.902	67214762.851261	15	490.0527	1.15007e-04	4.63014e-04
2024/06/10	00:26:37	ok	ok	489.9280	76.418	0.071765	20.53	66.893	11.896	66476274.086155	13	489.9509	1.14453e-04	5.10990e-04
2024/06/10	00:31:37	ok	ok	489.8560	76.398	0.071765	20.50	66.938	11.886	63865748.899927	15	489.9178	1.13201e-04	4.78802e-04
2024/06/10	00:36:37	ok	ok	489.8020	76.376	0.071765	20.50	66.900	11.879	64721960.859432	15	489.8597	1.12828e-04	5.01699e-04
2024/06/10	00:41:37	--	ok	489.7460	76.357	0.071765	20.47	66.902	11.859	64764002.912087	13	489.7680	1.14234e-04	5.04338e-04
2024/06/10	00:41:44	ok	ok	490.0220	76.432	0.071778	20.47	66.882	11.856	73378573.050602	15	490.0652	1.13853e-04	4.78689e-04
2024/06/10	00:46:43	ok	ok	489.9200	76.408	0.071778	20.46	66.929	11.855	71504692.154096	13	489.9363	1.14666e-04	5.10403e-04
2024/06/10	00:51:43	ok	ok	489.8640	76.396	0.071778	20.46	66.879	11.846	71606472.738543	15	489.9255	1.11995e-04	5.18864e-04
2024/06/10	00:56:43	ok	ok	489.8080	76.367	0.071778	20.44	66.915	11.841	69813103.605150	13	489.8236	1.13939e-04	5.05505e-04
2024/06/10	01:01:43	--	ok	489.7440	76.348	0.071778	20.40	66.900	11.811	72051275.506448	13	489.7643	1.13793e-04	4.97530e-04
2024/06/10	01:01:50	ok	ok	490.0220	76.427	0.07179	20.43	66.845	11.820	67563591.752636	15	490.0292	1.14683e-04	4.65800e-04
2024/06/10	01:06:49	ok	ok	489.9280	76.410	0.07179	20.42	66.891	11.819	64460946.025634	13	489.9224	1.14964e-04	5.04390e-04
2024/06/10	01:11:49	ok	ok	489.8640	76.389	0.07179	20.42	66.841	11.810	65304137.259894	13	489.8645	1.14155e-04	5.04918e-04
2024/06/10	01:16:49	--	ok	489.7940	76.364	0.07179	20.37	66.842	11.781	66987846.470931	13	489.8545	1.13656e-04	4.00856e-04
2024/06/10	01:16:56	ok	ok	490.0360	76.431	0.0718	20.37	66.860	11.784	69711005.038761	15	490.1042	1.12778e-04	3.67215e-04
2024/06/10	01:21:55	ok	ok	489.9360	76.407	0.0718	20.39	66.865	11.794	68678089.952013	13	490.0144	1.12257e-04	4.00904e-04
2024/06/10	01:26:55	ok	ok	489.8820	76.392	0.0718	20.36	66.828	11.769	67096025.175430	13	489.9568	1.12371e-04	3.93288e-04
2024/06/10	01:31:55	ok	ok	489.8100	76.373	0.0718	20.36	66.859	11.774	69105351.229020	13	489.8177	1.14461e-04	5.06087e-04
2024/06/10	01:36:55	--	ok	489.7620	76.351	0.0718	20.32	66.870	11.747	69154955.871828	13	489.8322	1.12819e-04	4.03142e-04
2024/06/10	01:37:02	ok	ok	490.0000	76.422	0.071812	20.33	66.824	11.748	70511072.685226	13	490.0903	1.11932e-04	3.99032e-04
2024/06/10	01:42:01	ok	ok	489.9120	76.400	0.071812	20.33	66.845	11.752	70782324.236037	13	489.9259	1.14109e-04	5.00811e-04
2024/06/10	01:47:01	ok	ok	489.8560	76.386	0.071812	20.32	66.810	11.736	68726728.478050	13	489.8601	1.14756e-04	5.26655e-04
2024/06/10	01:52:01	ok	ok	489.8040	76.362	0.071812	20.31	66.787	11.723	69567331.847658	15	489.8562	1.12503e-04	5.17284e-04
2024/06/10	01:57:01	--	ok	489.7420	76.344	0.071812	20.29	66.773	11.710	71768102.900178	13	489.7612	1.14009e-04	5.20309e-04
2024/06/10	01:57:08	ok	ok	490.0100	76.424	0.071824	20.31	66.755	11.718	71718352.840942	15	490.1215	1.11555e-04	3.75503e-04
2024/06/10	02:02:07	ok	ok	489.9180	76.397	0.071824	20.28	66.763	11.699	71103323.857627	13	489.9461	1.14619e-04	5.25866e-04
2024/06/10	02:07:07	ok	ok	489.8740	76.387	0.071824	20.28	66.783	11.702	70135057.260991	15	489.9365	1.11915e-04	5.19138e-04
2024/06/10	02:12:07	ok	ok	489.8160	76.366	0.071824	20.25	66.778	11.682	71348980.869656	15	489.8711	1.12924e-04	5.05583e-04
2024/06/10	02:17:07	--	ok	489.7580	76.349	0.071824	20.23	66.755	11.669	69862957.146460	15	489.7874	1.13745e-04	4.78413e-04
2024/06/10	02:17:13	ok	ok	490.0060	76.423	0.071836	20.28	66.783	11.702	69028677.185638	15	490.1047	1.12863e-04	3.72354e-04
2024/06/10	02:22:13	ok	ok	489.9300	76.400	0.071836	20.25	66.767	11.680	68690841.222802	15	490.0122	1.11023e-04	5.26413e-04
2024/06/10	02:27:13	ok	ok	489.8820	76.387	0.071836	20.21	66.772	11.653	66145463.954142	13	489.9705	1.12159e-04	3.97669e-04
2024/06/10	02:32:13	ok	ok	489.8160	76.370	0.071836	20.21	66.709	11.642	67189162.806228	13	489.9071	1.12058e-04	4.01623e-04
2024/06/10	02:37:13	--	ok	489.7700	76.346	0.071836	20.19	66.699	11.630	67506438.334798	15	489.8656	1.11591e-04	3.97908e-04
2024/06/10	02:37:20	ok	ok	490.0080	76.418	0.071847	20.21	66.751	11.650	72571843.354443	15	490.1049	1.12759e-04	3.93509e-04
2024/06/10	02:42:19	ok	ok	489.9200	76.399	0.071847	20.18	66.714	11.623	68473824.348506	15	490.0385	1.10263e-04	4.04086e-04
2024/06/10	02:47:19	ok	ok	489.8720	76.385	0.071847	20.21	66.719	11.644	68810795.013880	14	489.9580	1.11615e-04	4.10353e-04
2024/06/10	02:52:19	ok	ok	489.8100	76.368	0.071847	20.16	66.744	11.619	67445000.454081	13	489.9100	1.11793e-04	4.09631e-04
2024/06/10	02:57:19	--	ok	489.7540	76.347	0.071847	20.15	66.741	11.608	70426414.567929	14	489.8246	1.13468e-04	3.97528e-04
2024/06/10	02:57:25	ok	ok	490.0360	76.426	0.071859	20.19	66.708	11.631	80502367.373820	15	490.1358	1.11621e-04	3.96018e-04
2024/06/10	03:02:25	ok	ok	489.9420	76.406	0.071859	20.13	66.677	11.588	78652495.065465	14	490.0253	1.11898e-04	4.06979e-04
2024/06/10	03:07:25	ok	ok	489.8900	76.386	0.071859	20.15	66.700	11.601	76723301.256871	15	489.9864	1.10957e-04	4.04451e-04
2024/06/10	03:12:25	ok	ok	489.8360	76.369	0.071859	20.11	66.714	11.576	79266322.761993	13	489.9506	1.10101e-04	4.30286e-04
2024/06/10	03:17:25	--	ok	489.7720	76.355	0.071859	20.11	66.673	11.569	79521260.303596	13	489.8830	1.10718e-04	4.31133e-04
2024/06/10	03:17:32	ok	ok	490.0600	76.430	0.07187	20.15	66.659	11.594	82272858.147544	15	490.1169	1.12236e-04	4.11507e-04
2024/06/10	03:22:31	ok	ok	489.9580	76.406	0.07187	20.11	66.685	11.571	75858076.961414	15	490.0376	1.10366e-04	4.29220e-04
2024/06/10	03:27:31	ok	ok	489.9100	76.379	0.07187	20.07	66.667	11.539	74449304.309786	15	490.0101	1.09591e-04	4.22971e-04
2024/06/10	03:32:31	ok	ok	489.8440	76.366	0.07187	20.05	66.635	11.523	76867065.174001	15	489.9183	1.12336e-04	4.08439e-04
2024/06/10	03:37:31	--	ok	489.7920	76.352	0.07187	20.08	66.668	11.548	77842380.184304	14	489.8634	1.12425e-04	4.05809e-04
2024/06/10	03:37:38	ok	ok	490.0420	76.424	0.071881	20.09	66.609	11.547	77487445.941256	15	490.1146	1.11184e-04	4.12475e-04
2024/06/10	03:42:37	ok	ok	489.9540	76.398	0.071881	20.07	66.625	11.532	75821727.975359	15	490.0610	1.09830e-04	4.17483e-04
2024/06/10	03:47:37	ok	ok	489.9100	76.385	0.071881	20.05	66.603	11.517	76294588.420285	15	490.0064	1.09713e-04	4.06547e-04
2024/06/10	03:52:37	ok	ok	489.8480	76.371	0.071881	20.02	66.668	11.511	75600421.850148	15	489.9460	1.09948e-04	4.09350e-04
2024/06/10	03:57:37	--	ok	489.7960	76.354	0.071881	20.02	66.668	11.511	75474818.033343	15	489.8934	1.10401e-04	4.16322e-04
2024/06/10	03:57:44	ok	ok	489.9860	76.408	0.07189	20.05	66.654	11.526	84241872.693550	14	490.0830	1.11521e-04	4.06967e-04
2024/06/10	04:02:43	ok	ok	489.9080	76.401	0.07189	20.01	66.627	11.495	79979293.654394	15	490.0203	1.10129e-04	4.14331e-04
2024/06/10	04:07:43	ok	ok	489.8480	76.374	0.07189	20.02	66.609	11.500	80227897.337553	14	489.9450	1.10941e-04	4.24061e-04
2024/06/10	04:12:43	ok	ok	489.8160	76.358	0.07189	20.01	66.607	11.491	80099024.269485	15	489.9194	1.11405e-04	3.98032e-04
2024/06/10	04:17:43	--	ok	489.7680	76.344	0.07189	20.01	66.607	11.491	80202602.172745	14	489.8503	1.11599e-04	4.13532e-04
2024/06/10	04:17:49	ok	ok	490.0060	76.416	0.071902	20.01	66.586	11.487	80559506.400247	15	490.1152	1.11431e-04	4.02144e-04
2024/06/10	04:22:49	ok	ok	489.9240	76.396	0.071902	19.96	66.589	11.457	77605387.634842	14	490.0240	1.11485e-04	4.18059e-04
2024/06/10	04:27:49	ok	ok	489.8800	76.386	0.071902	19.95	66.586	11.446	78973417.657540	14	489.9760	1.11907e-04	4.14941e-04
2024/06/10	04:32:49	ok	ok	489.8340	76.365	0.071902	19.92	66.581	11.428	76257962.707268	14	489.9246	1.11183e-04	4.19723e-04
2024/06/10	04:37:49	--	ok	489.7800	76.353	0.071902	19.92	66.622	11.435	77117736.903410	15	489.9140	1.10055e-04	4.21067e-04
2024/06/10	04:37:56	ok	ok	490.0280	76.423	0.071912	19.93	66.545	11.430	78645438.249506	15	490.1500	1.10533e-04	4.13807e-04
2024/06/10	04:42:55	ok	ok	489.9300	76.397	0.071912	19.93	66.545	11.430	75049160.465520	15	490.0427	1.10462e-04	4.02809e-04
2024/06/10	04:47:55	ok	ok	489.8960	76.386	0.071912	19.95	66.485	11.429	76255421.485179	15	490.0060	1.10345e-04	4.24199e-04
2024/06/10	04:52:55	ok	ok	489.8500	76.368	0.071912	19.95	66.554	11.441	75892548.619509	15	489.9648	1.10234e-04	4.14195e-04
2024/06/10	04:57:55	ok	ok	489.8000	76.356	0.071912	19.91	66.558	11.415	76242784.759135	15	489.9160	1.10531e-04	4.08335e-04
2024/06/10	05:02:55	--	ok	489.7580	76.345	0.071912	19.92	66.561	11.424	77918742.380709	15	489.8694	1.10722e-04	3.97984e-04
2024/06/10	05:03:01	ok	ok	490.0260	76.417	0.071924	19.92	66.511	11.416	76652156.061093	15	490.1438	1.12422e-04	3.91914e-04
2024/06/10	05:08:01	ok	ok	489.9440	76.399	0.071924	19.91	66.499	11.405	74035752.673532	15	490.0744	1.09593e-04	4.17044e-04
2024/06/10	05:13:01	ok	ok	489.8900	76.383	0.071924	19.92	66.522	11.417	75730644.375439	15	490.0081	1.10398e-04	4.14551e-04
2024/06/10	05:18:01	ok	ok	489.8460	76.367	0.071924	19.88	66.525	11.389	75120624.918838	15	489.9707	1.09833e-04	4.19579e-04
2024/06/10	05:23:01	--	ok	489.7980	76.357	0.071924	19.91	66.467	11.399	74850623.553013	15	489.9205	1.10323e-04	4.11808e-04
2024/06/10	05:23:08	ok	ok	490.0100	76.415	0.071934	19.88	66.484	11.382	75485855.770117	15	490.1587	1.09600e-04	4.18004e-04
2024/06/10	05:28:07	ok	ok	489.9520	76.398	0.071934	19.89	66.476	11.390	74774477.523405	15	490.0885	1.09414e-04	4.23882e-04
2024/06/10	05:33:07	ok	ok	489.9060	76.379	0.071934	19.86	66.481	11.373	75283481.678329	15	490.0249	1.09691e-04	4.13050e-04
2024/06/10	05:38:07	ok	ok	489.8600	76.366	0.071934	19.86	66.502	11.377	74937613.616553	15	489.9516	1.11483e-04	4.01213e-04
2024/06/10	05:43:07	--	ok	489.7960	76.352	0.071934	19.82	66.494	11.347	77526421.867319	15	489.9318	1.09738e-04	4.24026e-04
2024/06/10	05:43:14	ok	ok	490.0380	76.416	0.071944	19.85	66.520	11.369	78458449.407108	15	490.1373	1.11677e-04	4.02938e-04
2024/06/10	05:48:13	ok	ok	489.9620	76.394	0.071944	19.84	66.456	11.349	76434549.306228	15	490.1050	1.09163e-04	4.30826e-04
2024/06/10	05:53:13	ok	ok	489.9180	76.383	0.071944	19.82	66.506	11.349	76410189.785827	15	490.0348	1.10350e-04	3.98754e-04
2024/06/10	05:58:13	ok	ok	489.8720	76.369	0.071944	19.79	66.438	11.318	75655032.265701	15	489.9917	1.10030e-04	4.13471e-04
2024/06/10	06:03:13	ok	ok	489.8240	76.355	0.071944	19.77	66.444	11.301	76185663.814672	14	489.9324	1.10661e-04	4.25184e-04
2024/06/10	06:08:13	--	ok	489.7800	76.338	0.071944	19.78	66.416	11.305	74955236.444419	15	489.9171	1.09272e-04	4.20390e-04
2024/06/10	06:08:19	ok	ok	490.0120	76.412	0.071955	19.77	66.415	11.296	71977228.678550	15	490.1356	1.12532e-04	3.94376e-04
2024/06/10	06:13:19	ok	ok	489.9620	76.394	0.071955	19.79	66.448	11.320	72614458.120764	15	490.0823	1.11594e-04	4.09856e-04
2024/06/10	06:18:19	ok	ok	489.9120	76.383	0.071955	19.78	66.407	11.304	73838728.127044	15	490.0478	1.08992e-04	4.20891e-04
2024/06/10	06:23:19	ok	ok	489.8620	76.365	0.071955	19.72	66.416	11.268	75881006.538788	15	489.9914	1.09829e-04	4.11025e-04
2024/06/10	06:28:19	ok	ok	489.8120	76.346	0.071955	19.75	66.412	11.285	73706745.673111	15	489.9527	1.09565e-04	4.29178e-04
2024/06/10	06:33:19	--	ok	489.7800	76.332	0.071955	19.75	66.383	11.280	76260669.511341	15	489.8877	1.10829e-04	4.05898e-04
2024/06/10	06:33:26	ok	ok	490.0260	76.407	0.071966	19.77	66.374	11.289	77892713.080926	15	490.1480	1.12778e-04	4.04978e-04
2024/06/10	06:38:25	ok	ok	489.9540	76.391	0.071966	19.77	66.415	11.296	73079656.059585	15	490.0349	1.13245e-04	3.91446e-04
2024/06/10	06:43:25	ok	ok	489.9160	76.374	0.071966	19.75	66.351	11.275	73758523.109108	15	490.0288	1.12138e-04	4.00562e-04
2024/06/10	06:48:25	ok	ok	489.8480	76.358	0.071966	19.69	66.412	11.248	73837965.412970	13	489.9731	1.09896e-04	4.26435e-04
2024/06/10	06:53:25	ok	ok	489.8100	76.343	0.071966	19.71	66.403	11.255	75526480.076269	15	489.9198	1.10697e-04	3.97889e-04
2024/06/10	06:58:25	--	ok	489.7760	76.331	0.071966	19.68	66.371	11.232	73837564.826150	15	489.8990	1.09496e-04	4.19280e-04
2024/06/10	06:58:31	ok	ok	490.0100	76.401	0.071977	19.68	66.360	11.230	81090784.397293	15	490.1401	1.12568e-04	4.14157e-04
2024/06/10	07:03:31	ok	ok	489.9500	76.380	0.071977	19.65	66.334	11.207	78051614.186163	15	490.0477	1.12466e-04	3.96429e-04
2024/06/10	07:08:31	ok	ok	489.9180	76.366	0.071977	19.67	66.389	11.227	80413189.787522	15	490.0376	1.11260e-04	4.14263e-04
2024/06/10	07:13:31	ok	ok	489.8780	76.353	0.071977	19.69	66.282	11.226	78909751.717896	15	489.9915	1.09849e-04	4.19101e-04
2024/06/10	07:18:31	ok	ok	489.8200	76.338	0.071977	19.65	66.355	11.210	79632348.008725	15	489.9226	1.12112e-04	3.90818e-04
2024/06/10	07:23:31	--	ok	489.7780	76.328	0.071977	19.64	66.323	11.196	81051354.336815	15	489.9015	1.09703e-04	4.09943e-04
2024/06/10	07:23:38	ok	ok	490.0080	76.397	0.071988	19.64	66.384	11.206	81775955.058826	15	490.1440	1.11354e-04	4.07467e-04
2024/06/10	07:28:37	ok	ok	489.9460	76.380	0.071988	19.62	66.311	11.185	79500246.111215	15	490.1003	1.08844e-04	4.35723e-04
2024/06/10	07:33:37	ok	ok	489.9060	76.365	0.071988	19.62	66.300	11.184	78356252.890814	15	490.0226	1.11588e-04	4.16093e-04
2024/06/10	07:38:37	ok	ok	489.8780	76.356	0.071988	19.62	66.311	11.185	79460834.032532	15	490.0137	1.08683e-04	4.32316e-04
2024/06/10	07:43:37	ok	ok	489.8240	76.336	0.071988	19.62	66.279	11.180	78733742.432179	15	489.9548	1.09639e-04	4.22398e-04
2024/06/10	07:48:37	--	ok	489.7820	76.331	0.071988	19.61	66.288	11.171	76698247.565238	15	489.9150	1.09507e-04	4.32075e-04
2024/06/10	07:48:44	ok	ok	490.0200	76.399	0.071998	19.61	66.288	11.171	73370699.453688	14	490.1457	1.11526e-04	4.02799e-04
2024/06/10	07:53:43	ok	ok	489.9540	76.384	0.071998	19.61	66.268	11.168	73991437.834843	15	490.0905	1.09747e-04	4.22072e-04
2024/06/10	07:58:43	ok	ok	489.9280	76.372	0.071998	19.62	66.220	11.170	74032148.225140	15	490.0349	1.12182e-04	3.96172e-04
2024/06/10	08:03:43	ok	ok	489.8800	76.356	0.071998	19.58	66.242	11.146	75183654.261092	14	490.0180	1.09446e-04	4.37243e-04
2024/06/10	08:08:43	ok	ok	489.8540	76.351	0.071998	19.62	66.250	11.175	75678873.418660	15	489.9744	1.10103e-04	4.20408e-04
2024/06/10	08:13:43	ok	ok	489.8000	76.334	0.071998	19.64	66.160	11.169	75076652.896248	15	489.9074	1.12615e-04	3.95181e-04
2024/06/10	08:18:43	--	ok	489.7620	76.317	0.071998	19.62	66.220	11.170	75506196.944011	15	489.8709	1.12058e-04	3.99630e-04
2024/06/10	08:18:49	ok	ok	490.0020	76.390	0.07201	19.64	66.181	11.172	73060720.880099	14	490.1284	1.12167e-04	4.03592e-04
2024/06/10	08:23:49	ok	ok	489.9420	76.373	0.07201	19.62	66.146	11.158	73465344.278508	15	490.0545	1.10961e-04	4.09903e-04
2024/06/10	08:28:49	ok	ok	489.9080	76.363	0.07201	19.64	66.181	11.172	72367111.804440	15	490.0302	1.12247e-04	4.01587e-04
2024/06/10	08:33:49	ok	ok	489.8660	76.351	0.07201	19.61	66.145	11.147	74799630.127396	15	489.9793	1.10727e-04	4.16729e-04
2024/06/10	08:38:49	ok	ok	489.8280	76.340	0.07201	19.62	66.200	11.167	73212040.597052	15	489.9295	1.13012e-04	3.91198e-04
2024/06/10	08:43:49	--	ok	489.7860	76.324	0.07201	19.57	66.149	11.121	73360266.747979	15	489.8987	1.11978e-04	4.02906e-04
2024/06/10	08:43:56	ok	ok	490.0400	76.395	0.07202	19.60	66.163	11.141	73568762.301320	15	490.1297	1.12545e-04	4.06282e-04
2024/06/10	08:48:55	ok	ok	489.9720	76.375	0.07202	19.60	66.154	11.140	69302282.492865	16	490.0786	1.12944e-04	3.99272e-04
2024/06/10	08:53:55	ok	ok	489.9240	76.363	0.07202	19.57	66.169	11.125	68642155.142510	15	490.0288	1.10788e-04	4.10305e-04
2024/06/10	08:58:55	ok	ok	489.8760	76.351	0.07202	19.57	66.169	11.125	67198967.795366	15	489.9839	1.12127e-04	4.14408e-04
2024/06/10	09:03:55	ok	ok	489.8500	76.339	0.07202	19.58	66.172	11.134	67286506.174531	16	489.9670	1.11077e-04	4.18626e-04
2024/06/10	09:08:55	--	ok	489.7980	76.325	0.07202	19.54	66.174	11.106	67019556.794750	15	489.8934	1.10879e-04	4.14018e-04
2024/06/10	09:09:01	ok	ok	490.0120	76.383	0.072029	19.58	66.151	11.130	67240921.922834	15	490.1131	1.14229e-04	4.05671e-04
2024/06/10	09:14:01	ok	ok	489.9540	76.367	0.072029	19.54	66.186	11.108	68466074.077113	16	490.0578	1.13013e-04	3.95656e-04
2024/06/10	09:19:01	ok	ok	489.9340	76.354	0.072029	19.55	66.146	11.110	67770756.138506	16	490.0193	1.11877e-04	4.18878e-04
2024/06/10	09:24:01	ok	ok	489.8840	76.349	0.072029	19.51	66.149	11.083	69476027.624722	16	489.9684	1.13671e-04	3.97440e-04
2024/06/10	09:29:01	ok	ok	489.8440	76.332	0.072029	19.54	66.073	11.089	68602049.116435	15	489.9263	1.13075e-04	3.90865e-04
2024/06/10	09:34:01	ok	ok	489.8100	76.319	0.072029	19.51	66.090	11.073	67106154.036572	15	489.9067	1.10956e-04	4.17616e-04
2024/06/10	09:39:01	--	ok	489.7880	76.314	0.072029	19.53	66.113	11.087	67235888.220539	15	489.8844	1.10049e-04	4.30772e-04
2024/06/10	09:39:08	ok	ok	490.0160	76.378	0.07204	19.54	66.041	11.084	68369145.875897	16	490.0983	1.14264e-04	3.78483e-04
2024/06/10	09:44:07	ok	ok	489.9500	76.359	0.07204	19.53	66.101	11.085	68289034.830489	16	490.0398	1.13712e-04	3.91308e-04
2024/06/10	09:49:07	ok	ok	489.9180	76.349	0.07204	19.55	66.017	11.089	67385837.198062	16	490.0247	1.12938e-04	4.11947e-04
2024/06/10	09:54:07	ok	ok	489.8840	76.340	0.07204	19.57	66.040	11.103	66182310.024480	15	490.0004	1.09559e-04	4.17723e-04
2024/06/10	09:59:07	ok	ok	489.8660	76.337	0.07204	19.60	65.980	11.110	66046897.329994	14	489.9623	1.11142e-04	4.21811e-04
2024/06/10	10:04:07	ok	ok	489.8340	76.328	0.07204	19.64	65.968	11.136	66586476.576420	16	489.9131	1.13501e-04	3.98348e-04
2024/06/10	10:09:07	ok	ok	489.8060	76.315	0.07204	19.64	65.998	11.141	65591498.047728	15	489.8976	1.12564e-04	4.02024e-04
2024/06/10	10:14:07	--	ok	489.7800	76.302	0.07204	19.64	65.968	11.136	67079471.685131	15	489.8799	1.09971e-04	4.22862e-04
2024/06/10	10:14:14	ok	ok	489.9860	76.368	0.07205	19.65	65.949	11.142	68256090.100671	13	490.0901	1.13826e-04	4.24318e-04
2024/06/10	10:19:13	ok	ok	489.9320	76.353	0.07205	19.64	65.948	11.133	71894576.738714	15	490.0500	1.10070e-04	4.16486e-04
2024/06/10	10:24:13	ok	ok	489.8940	76.345	0.07205	19.67	65.953	11.153	71753936.178118	16	490.0214	1.11389e-04	4.21671e-04
2024/06/10	10:29:13	ok	ok	489.8660	76.335	0.07205	19.68	65.893	11.151	71552255.364707	13	489.9791	1.12649e-04	4.01530e-04
2024/06/10	10:34:13	ok	ok	489.8380	76.323	0.07205	19.72	65.953	11.189	71436031.459835	15	489.9417	1.11220e-04	4.01236e-04
2024/06/10	10:39:13	ok	ok	489.8180	76.314	0.07205	19.74	65.922	11.193	71935404.323734	15	489.9414	1.09625e-04	4.25969e-04
2024/06/10	10:44:13	--	ok	489.7660	76.305	0.07205	19.68	65.975	11.165	72278049.417129	15	489.8685	1.10906e-04	4.17706e-04
2024/06/10	10:44:20	ok	ok	489.9980	76.375	0.072061	19.69	65.968	11.173	68261480.301197	16	490.1212	1.13886e-04	3.88850e-04
2024/06/10	10:49:19	ok	ok	489.9560	76.360	0.072061	19.71	65.959	11.180	68305009.997438	16	490.0647	1.13290e-04	4.09546e-04
2024/06/10	10:54:19	ok	ok	489.9260	76.346	0.072061	19.69	65.968	11.173	67367604.281754	14	490.0111	1.13788e-04	4.06915e-04
2024/06/10	10:59:19	ok	ok	489.8920	76.335	0.072061	19.71	65.959	11.180	65974319.555316	15	489.9856	1.12215e-04	3.95892e-04
2024/06/10	11:04:19	ok	ok	489.8600	76.328	0.072061	19.74	65.922	11.193	67730512.291412	15	489.9899	1.09606e-04	4.28668e-04
2024/06/10	11:09:19	ok	ok	489.8280	76.316	0.072061	19.71	65.898	11.170	67855975.686992	13	489.9164	1.10890e-04	4.29379e-04
2024/06/10	11:14:19	--	ok	489.7840	76.304	0.072061	19.77	65.888	11.207	67188594.599224	15	489.9109	1.09922e-04	4.30307e-04
2024/06/10	11:14:26	ok	ok	490.0260	76.377	0.072071	19.77	65.898	11.208	69007211.869698	16	490.1428	1.13465e-04	3.99693e-04
2024/06/10	11:19:25	ok	ok	489.9580	76.357	0.072071	19.75	65.875	11.194	69833610.341902	15	490.0919	1.09772e-04	4.19800e-04
2024/06/10	11:24:25	ok	ok	489.9200	76.347	0.072071	19.75	65.866	11.192	68272890.625663	13	490.0290	1.12411e-04	4.34931e-04
2024/06/10	11:29:25	ok	ok	489.8880	76.337	0.072071	19.79	65.861	11.219	68718726.415493	15	490.0068	1.10688e-04	4.13927e-04
2024/06/10	11:34:25	ok	ok	489.8660	76.331	0.072071	19.85	65.870	11.258	68561366.750756	15	489.9670	1.12745e-04	4.15124e-04
2024/06/10	11:39:25	ok	ok	489.8260	76.319	0.072071	19.85	65.830	11.251	69676434.348299	13	489.9379	1.11031e-04	4.41684e-04
2024/06/10	11:44:25	ok	ok	489.8080	76.311	0.072071	19.88	65.815	11.268	69937492.047031	13	489.9150	1.11347e-04	4.30835e-04
2024/06/10	11:49:25	--	ok	489.7700	76.298	0.072071	19.92	65.789	11.292	70066957.114557	15	489.8842	1.11028e-04	4.29940e-04
2024/06/10	11:49:31	ok	ok	490.0120	76.372	0.072082	19.92	65.861	11.304	72758277.731957	15	490.1257	1.12803e-04	4.05141e-04
2024/06/10	11:54:31	ok	ok	489.9800	76.363	0.072082	19.98	65.760	11.326	69911858.261216	15	490.1089	1.10313e-04	4.30168e-04
2024/06/10	11:59:31	ok	ok	489.9520	76.354	0.072082	20.01	65.785	11.349	68841778.774880	13	490.0571	1.12552e-04	4.32858e-04
2024/06/10	12:04:31	ok	ok	489.9240	76.342	0.072082	20.05	65.780	11.375	68630123.038943	13	490.0463	1.10753e-04	4.35829e-04
2024/06/10	12:09:31	ok	ok	489.8960	76.339	0.072082	20.09	65.696	11.389	69612451.616176	15	490.0310	1.09880e-04	4.40302e-04
2024/06/10	12:14:31	ok	ok	489.8720	76.329	0.072082	20.11	65.728	11.405	70646640.393942	15	489.9644	1.12860e-04	3.95883e-04
2024/06/10	12:19:31	ok	ok	489.8340	76.319	0.072082	20.16	65.748	11.446	70260828.979806	15	489.9390	1.12884e-04	4.10706e-04
2024/06/10	12:24:31	ok	ok	489.8180	76.310	0.072082	20.22	65.687	11.473	71545328.605504	15	489.9175	1.11987e-04	4.22799e-04
2024/06/10	12:29:31	--	ok	489.7800	76.297	0.072082	20.26	65.724	11.508	72551967.448284	15	489.8815	1.12711e-04	4.12839e-04
2024/06/10	12:29:38	ok	ok	490.0320	76.372	0.072093	20.26	65.693	11.503	72878190.284575	15	490.1442	1.12756e-04	4.03059e-04
2024/06/10	12:34:37	ok	ok	489.9700	76.357	0.072093	20.31	65.701	11.533	72810589.855237	15	490.0742	1.11880e-04	4.19312e-04
2024/06/10	12:39:37	ok	ok	489.9460	76.344	0.072093	20.33	65.705	11.551	71701657.319243	15	490.0328	1.13470e-04	4.02577e-04
2024/06/10	12:44:37	ok	ok	489.9100	76.338	0.072093	20.37	65.753	11.589	69766843.846702	15	490.0371	1.11419e-04	4.25207e-04
2024/06/10	12:49:37	ok	ok	489.8740	76.327	0.072093	20.42	65.730	11.613	70437273.312992	15	489.9982	1.10347e-04	4.34041e-04
2024/06/10	12:54:37	ok	ok	489.8420	76.313	0.072093	20.46	65.701	11.637	70610322.433414	15	489.8794	1.14227e-04	4.12485e-04
2024/06/10	12:59:37	ok	ok	489.8140	76.307	0.072093	20.47	65.724	11.650	72910922.628291	15	489.8986	1.14071e-04	3.97861e-04
2024/06/10	13:04:37	--	ok	489.7780	76.292	0.072093	20.52	65.730	11.680	71032968.086292	16	489.8718	1.13361e-04	4.07876e-04
2024/06/10	13:04:44	ok	ok	490.0300	76.367	0.072104	20.56	65.719	11.708	74977429.904617	15	490.1269	1.13441e-04	4.09962e-04
2024/06/10	13:09:43	ok	ok	489.9780	76.348	0.072104	20.58	65.733	11.721	74211711.957988	14	490.0451	1.13757e-04	4.00077e-04
2024/06/10	13:14:43	ok	ok	489.9300	76.337	0.072104	20.63	65.701	11.754	72091314.283683	16	490.0694	1.11806e-04	4.08397e-04
2024/06/10	13:19:43	ok	ok	489.9160	76.328	0.072104	20.69	65.711	11.794	74168680.906117	14	490.0396	1.11006e-04	4.07893e-04
2024/06/10	13:24:43	ok	ok	489.8740	76.317	0.072104	20.67	65.689	11.781	77396203.236990	15	490.0225	1.10577e-04	3.98460e-04
2024/06/10	13:29:43	ok	ok	489.8420	76.305	0.072104	20.76	65.725	11.846	75760734.453422	16	489.9575	1.12757e-04	3.87806e-04
2024/06/10	13:34:43	ok	ok	489.8180	76.298	0.072104	20.82	65.689	11.878	72788561.404775	14	489.9179	1.12068e-04	3.96486e-04
2024/06/10	13:39:43	--	ok	489.7940	76.292	0.072104	20.86	65.666	11.903	74264959.788081	16	489.9056	1.12685e-04	3.91788e-04
2024/06/10	13:39:50	ok	ok	490.0300	76.355	0.072115	20.89	65.618	11.913	75210090.468586	15	490.1738	1.10590e-04	4.05796e-04
2024/06/10	13:44:49	ok	ok	489.9700	76.341	0.072115	20.91	65.657	11.940	74423735.903614	16	490.0873	1.12191e-04	3.98596e-04
2024/06/10	13:49:49	ok	ok	489.9480	76.331	0.072115	21.00	65.623	11.994	77779725.308226	15	490.0305	1.13207e-04	3.86538e-04
2024/06/10	13:54:49	ok	ok	489.9120	76.321	0.072115	21.06	65.652	12.038	76138710.885348	14	489.9903	1.12257e-04	3.97583e-04
2024/06/10	13:59:49	ok	ok	489.8860	76.310	0.072115	21.13	65.624	12.083	75867557.149626	16	490.0103	1.11477e-04	4.01021e-04
2024/06/10	14:04:49	ok	ok	489.8520	76.299	0.072115	21.20	65.670	12.142	77405952.672946	16	489.9776	1.11489e-04	4.03315e-04
2024/06/10	14:09:49	ok	ok	489.8120	76.291	0.072115	21.27	65.684	12.194	77614803.599364	16	489.9212	1.12224e-04	3.94437e-04
2024/06/10	14:14:49	--	ok	489.7820	76.277	0.072115	21.31	65.702	12.228	77549885.241839	15	489.8324	1.14346e-04	3.86926e-04
2024/06/10	14:14:55	ok	ok	490.0040	76.345	0.072125	21.31	65.682	12.224	81852857.948223	16	490.1355	1.12491e-04	3.91609e-04
2024/06/10	14:19:55	ok	ok	489.9360	76.330	0.072125	21.37	65.684	12.264	78393523.066076	16	490.0638	1.11891e-04	3.94003e-04
2024/06/10	14:24:55	ok	ok	489.8900	76.315	0.072125	21.42	65.664	12.300	77682135.240033	15	489.9584	1.13002e-04	3.90789e-04
2024/06/10	14:29:55	ok	ok	489.8540	76.304	0.072125	21.45	65.742	12.335	78530142.463986	16	489.9650	1.12503e-04	3.87677e-04
2024/06/10	14:34:55	ok	ok	489.8040	76.290	0.072125	21.52	65.702	12.378	78289201.201944	16	489.9424	1.09593e-04	3.89458e-04
2024/06/10	14:39:55	--	ok	489.7720	76.272	0.072125	21.60	65.707	12.432	77939774.700615	15	489.9054	1.10362e-04	4.03868e-04
2024/06/10	14:40:01	ok	ok	490.0380	76.347	0.072137	21.60	65.687	12.428	78483084.342247	15	490.1379	1.11920e-04	3.85583e-04
2024/06/10	14:45:01	ok	ok	489.9760	76.328	0.072137	21.67	65.701	12.481	78320700.141950	14	490.0385	1.12550e-04	3.80362e-04
2024/06/10	14:50:01	ok	ok	489.9200	76.317	0.072137	21.71	65.707	12.513	77180137.133463	14	490.0076	1.11776e-04	3.98811e-04
2024/06/10	14:55:01	ok	ok	489.8860	76.303	0.072137	21.80	65.696	12.572	78349631.513325	14	489.9654	1.11770e-04	3.90053e-04
2024/06/10	15:00:01	ok	ok	489.8360	76.286	0.072137	21.87	65.689	12.621	77132523.661073	15	489.9325	1.11044e-04	3.97476e-04
2024/06/10	15:05:01	--	ok	489.7880	76.271	0.072137	21.91	65.678	12.650	77992758.592533	14	489.8792	1.11028e-04	3.87914e-04
2024/06/10	15:05:08	ok	ok	489.9900	76.335	0.072147	21.92	65.679	12.661	73511232.528246	15	490.0958	1.11669e-04	3.91795e-04
2024/06/10	15:10:07	ok	ok	489.9300	76.319	0.072147	21.95	65.705	12.687	75113632.755230	15	490.0454	1.10944e-04	4.06530e-04
2024/06/10	15:15:07	ok	ok	489.8800	76.303	0.072147	22.04	65.724	12.753	75245591.687397	15	489.9772	1.11470e-04	4.00173e-04
2024/06/10	15:20:07	--	ok	489.5380	76.208	0.072147	21.26	67.294	12.483	76514166.621616	15	489.6679	1.10540e-04	3.97355e-04
2024/06/10	15:20:14	ok	ok	490.0360	76.356	0.07217	21.24	67.312	12.477	81160190.791434	15	490.1695	1.10960e-04	3.90731e-04
2024/06/10	15:25:13	ok	ok	489.8260	76.300	0.07217	20.86	67.633	12.260	75277519.071314	14	489.9419	1.10838e-04	4.06042e-04
2024/06/10	15:30:13	--	ok	489.6840	76.266	0.07217	20.60	67.738	12.099	76539206.685806	15	489.7813	1.11808e-04	4.03718e-04
2024/06/10	15:30:20	ok	ok	489.9980	76.367	0.072185	20.62	67.749	12.110	72872172.068779	15	490.1327	1.11170e-04	4.27422e-04
2024/06/10	15:35:19	ok	ok	489.8540	76.326	0.072185	20.40	67.784	11.967	70214934.149929	12	489.9640	1.11709e-04	4.28951e-04
2024/06/10	15:40:19	--	ok	489.7400	76.298	0.072185	20.23	67.858	11.861	73860322.039602	12	489.8612	1.10749e-04	4.30846e-04
2024/06/10	15:40:26	ok	ok	490.0000	76.377	0.072198	20.23	67.858	11.861	69317316.693396	15	490.1171	1.11297e-04	4.27836e-04
2024/06/10	15:45:25	ok	ok	489.8820	76.343	0.072198	20.12	67.936	11.797	69183922.212496	14	490.0009	1.10676e-04	4.33421e-04
2024/06/10	15:50:25	--	ok	489.7840	76.315	0.072198	20.01	67.927	11.719	70754794.918079	14	489.8888	1.11088e-04	4.42055e-04
2024/06/10	15:50:32	ok	ok	490.0020	76.378	0.072208	20.01	67.936	11.720	69716146.263098	15	490.1397	1.10266e-04	4.19608e-04
2024/06/10	15:55:31	ok	ok	489.9060	76.349	0.072208	19.86	67.962	11.626	68713174.936261	14	489.9791	1.12146e-04	4.02353e-04
2024/06/10	16:00:31	ok	ok	489.8180	76.323	0.072208	19.77	68.000	11.566	67900919.872128	14	489.9354	1.09937e-04	4.23211e-04
2024/06/10	16:05:31	--	ok	489.7340	76.300	0.072208	19.68	67.999	11.508	67635238.049731	14	489.8214	1.11501e-04	4.06143e-04
2024/06/10	16:05:37	ok	ok	489.9980	76.382	0.072221	19.67	68.003	11.500	71491809.899081	15	490.1358	1.10516e-04	4.18006e-04
2024/06/10	16:10:37	ok	ok	489.9080	76.355	0.072221	19.58	68.031	11.447	68405079.597255	15	490.0331	1.12685e-04	4.08159e-04
2024/06/10	16:15:37	ok	ok	489.8340	76.330	0.072221	19.55	68.014	11.424	68860614.626089	15	489.9630	1.12258e-04	4.06716e-04
2024/06/10	16:20:37	--	ok	489.7680	76.311	0.072221	19.47	68.040	11.373	68417266.059563	13	489.8543	1.12669e-04	4.05076e-04
2024/06/10	16:20:44	ok	ok	490.0020	76.383	0.072232	19.45	68.028	11.360	70331589.236611	15	490.1378	1.14222e-04	4.06910e-04
2024/06/10	16:25:43	ok	ok	489.9260	76.358	0.072232	19.41	68.058	11.337	65166969.045478	16	490.0367	1.14262e-04	3.88682e-04
2024/06/10	16:30:43	ok	ok	489.8660	76.338	0.072232	19.34	68.028	11.286	65304823.954051	14	489.9854	1.11549e-04	4.12906e-04
2024/06/10	16:35:43	--	ok	489.7980	76.318	0.072232	19.31	68.051	11.270	63749564.688977	16	489.9161	1.13516e-04	4.01718e-04
2024/06/10	16:35:49	ok	ok	490.0260	76.382	0.072242	19.30	68.058	11.263	72360664.927373	16	490.1609	1.12800e-04	3.97765e-04
2024/06/10	16:40:49	ok	ok	489.9500	76.363	0.072242	19.21	68.054	11.204	69076392.745764	16	490.0639	1.13546e-04	4.00052e-04
2024/06/10	16:45:49	ok	ok	489.8840	76.342	0.072242	19.17	68.055	11.177	68624029.634201	14	489.9462	1.15671e-04	3.88607e-04
2024/06/10	16:50:49	ok	ok	489.8260	76.324	0.072242	19.11	68.115	11.149	66423550.685980	15	489.9292	1.13058e-04	3.98816e-04
2024/06/10	16:55:49	--	ok	489.7520	76.302	0.072242	19.03	68.156	11.101	66516436.960080	14	489.8346	1.14827e-04	4.11403e-04
2024/06/10	16:55:56	ok	ok	490.0160	76.377	0.072254	19.04	68.141	11.107	69354371.253684	16	490.1310	1.14416e-04	3.84999e-04
2024/06/10	17:00:55	ok	ok	489.9480	76.359	0.072254	18.97	68.128	11.060	65196586.764006	16	490.0512	1.14356e-04	3.96067e-04
2024/06/10	17:05:55	ok	ok	489.8840	76.343	0.072254	18.91	68.119	11.020	64610549.136021	16	489.9870	1.14886e-04	3.88072e-04
2024/06/10	17:10:55	ok	ok	489.8300	76.322	0.072254	18.86	68.159	10.990	63102134.869037	14	489.9117	1.13803e-04	3.86149e-04
2024/06/10	17:15:55	--	ok	489.7720	76.306	0.072254	18.79	68.174	10.948	61255086.125539	16	489.8799	1.13951e-04	3.90994e-04
2024/06/10	17:16:01	ok	ok	489.9980	76.372	0.072265	18.78	68.154	10.936	64091922.106042	16	490.1504	1.11413e-04	3.82617e-04
2024/06/10	17:21:01	ok	ok	489.9460	76.356	0.072265	18.73	68.186	10.914	59537766.993312	15	490.0406	1.14057e-04	3.97649e-04
2024/06/10	17:26:01	ok	ok	489.8960	76.344	0.072265	18.66	68.164	10.864	60862282.821906	15	489.9841	1.14047e-04	3.96905e-04
2024/06/10	17:31:01	ok	ok	489.8340	76.325	0.072265	18.63	68.159	10.846	57709067.882681	15	489.9648	1.10662e-04	3.90764e-04
2024/06/10	17:36:01	--	ok	489.7820	76.312	0.072265	18.60	68.151	10.826	57312656.040954	15	489.7255	1.19140e-04	7.17587e-04
2024/06/10	17:36:08	ok	ok	489.9980	76.378	0.072276	18.56	68.145	10.796	62666111.607194	13	490.1642	1.15067e-04	3.24860e-04
2024/06/10	17:41:07	ok	ok	489.9600	76.359	0.072276	18.53	68.161	10.781	60115414.732631	16	490.0862	1.11694e-04	3.99936e-04
2024/06/10	17:46:07	ok	ok	489.9080	76.344	0.072276	18.49	68.151	10.752	56483273.723016	16	490.0262	1.13157e-04	3.96154e-04
2024/06/10	17:51:07	ok	ok	489.8640	76.332	0.072276	18.48	68.142	10.743	59077596.970321	15	489.9748	1.13041e-04	3.99576e-04
2024/06/10	17:56:07	ok	ok	489.8080	76.318	0.072276	18.39	68.127	10.686	57113715.736049	16	489.9141	1.14115e-04	3.83323e-04
2024/06/10	18:01:07	--	ok	489.7580	76.304	0.072276	18.37	68.211	10.689	54421262.873475	15	489.8951	1.10584e-04	4.08864e-04
2024/06/10	18:01:14	ok	ok	490.0040	76.377	0.072287	18.37	68.173	10.683	64112339.960575	14	490.1718	1.13192e-04	3.17104e-04
2024/06/10	18:06:13	ok	ok	489.9520	76.359	0.072287	18.35	68.159	10.664	55497110.191979	14	490.0799	1.14004e-04	3.21587e-04
2024/06/10	18:11:13	ok	ok	489.9060	76.350	0.072287	18.29	68.206	10.636	55288453.743921	14	490.0712	1.12325e-04	3.13675e-04
2024/06/10	18:16:13	ok	ok	489.8580	76.330	0.072287	18.25	68.179	10.605	56104623.580917	13	490.0392	1.11150e-04	3.28132e-04
2024/06/10	18:21:13	ok	ok	489.8020	76.319	0.072287	18.19	68.209	10.574	55974136.442793	13	489.9728	1.12536e-04	3.14374e-04
2024/06/10	18:26:13	--	ok	489.7660	76.309	0.072287	18.15	68.193	10.545	55709581.278033	14	489.9370	1.12353e-04	3.11754e-04
2024/06/10	18:26:20	ok	ok	490.0000	76.379	0.072298	18.16	68.232	10.559	61003725.050314	14	490.1904	1.12954e-04	3.18114e-04
2024/06/10	18:31:19	ok	ok	489.9520	76.362	0.072298	18.12	68.206	10.529	53362442.181785	13	490.0864	1.15322e-04	3.39101e-04
2024/06/10	18:36:19	ok	ok	489.9060	76.344	0.072298	18.07	68.234	10.498	53735831.796158	11	490.0655	1.13710e-04	3.55524e-04
2024/06/10	18:41:19	ok	ok	489.8540	76.332	0.072298	18.02	68.257	10.475	53193300.837537	13	490.0099	1.13540e-04	3.26366e-04
2024/06/10	18:46:19	ok	ok	489.8060	76.321	0.072298	17.98	68.287	10.453	52730198.607723	13	490.0032	1.11424e-04	3.34446e-04
2024/06/10	18:51:19	--	ok	489.7620	76.307	0.072298	17.92	68.269	10.415	52759745.095956	14	489.8994	1.15294e-04	3.39734e-04
2024/06/10	18:51:26	ok	ok	489.9900	76.377	0.07231	17.91	68.246	10.404	61204296.186774	12	490.2098	1.12632e-04	3.48509e-04
2024/06/10	18:56:25	ok	ok	489.9520	76.359	0.07231	17.86	68.278	10.381	53712199.272734	14	490.1463	1.11479e-04	3.32161e-04
2024/06/10	19:01:25	ok	ok	489.9100	76.348	0.07231	17.81	68.296	10.349	53124667.771577	14	490.0879	1.12339e-04	3.30694e-04
2024/06/10	19:06:25	ok	ok	489.8620	76.334	0.07231	17.75	68.287	10.313	53343173.707411	14	489.9995	1.14158e-04	3.37469e-04
2024/06/10	19:11:25	ok	ok	489.8140	76.320	0.07231	17.70	68.296	10.280	51897893.005740	14	489.9864	1.12350e-04	3.31328e-04
2024/06/10	19:16:25	ok	ok	489.8760	76.333	0.07231	17.92	67.776	10.340	54071104.941489	14	490.0486	1.12472e-04	3.25746e-04
2024/06/10	19:21:25	ok	ok	490.0680	76.373	0.07231	18.53	66.627	10.539	61973681.269467	15	490.1927	1.10271e-04	3.93526e-04
2024/06/10	19:26:25	ok	ok	490.1420	76.387	0.07231	18.91	66.407	10.743	63545250.190527	16	490.2357	1.13208e-04	3.79178e-04
2024/06/10	19:31:25	ok	ok	490.2000	76.396	0.07231	19.15	66.314	10.881	64627950.297298	16	490.3067	1.13209e-04	4.03041e-04
2024/06/10	19:36:25	--	ok	490.2220	76.395	0.07231	19.29	66.307	10.964	64591374.643410	15	490.3271	1.13294e-04	4.06499e-04
2024/06/10	19:36:32	ok	ok	490.0200	76.339	0.0723	19.34	66.316	11.002	76981048.208972	14	490.1365	1.11864e-04	4.14573e-04
2024/06/10	19:41:31	ok	ok	490.0420	76.344	0.0723	19.47	66.246	11.073	69199914.943824	15	490.1618	1.12257e-04	4.03385e-04
2024/06/10	19:46:31	ok	ok	490.0580	76.347	0.0723	19.57	66.282	11.144	68619812.171783	15	490.1576	1.13060e-04	4.09836e-04
2024/06/10	19:51:31	ok	ok	490.0600	76.339	0.0723	19.64	66.232	11.181	70290322.585855	15	490.1874	1.12727e-04	4.25816e-04
2024/06/10	19:56:31	ok	ok	490.0660	76.340	0.0723	19.74	66.256	11.250	70065660.076457	15	490.1639	1.10948e-04	4.29636e-04
2024/06/10	20:01:31	ok	ok	490.0480	76.337	0.0723	19.78	66.284	11.283	70354310.147624	15	490.1524	1.11833e-04	4.08074e-04
2024/06/10	20:06:31	ok	ok	490.0360	76.329	0.0723	19.81	66.310	11.307	70191154.965438	15	490.1482	1.11613e-04	4.17250e-04
2024/06/10	20:11:31	ok	ok	490.0160	76.328	0.0723	19.85	66.275	11.327	71485000.369746	15	490.1193	1.10528e-04	4.29584e-04
2024/06/10	20:16:31	ok	ok	489.9940	76.319	0.0723	19.84	66.334	11.328	69894821.495238	15	490.1254	1.09089e-04	4.40543e-04
2024/06/10	20:21:31	ok	ok	489.9680	76.310	0.0723	19.86	66.319	11.345	70965451.681571	15	490.0815	1.09919e-04	4.33769e-04
2024/06/10	20:26:31	ok	ok	489.9420	76.302	0.0723	19.86	66.360	11.352	71113009.730837	15	490.0307	1.10639e-04	4.18260e-04
2024/06/10	20:31:31	ok	ok	489.8980	76.293	0.0723	19.85	66.357	11.341	74338511.537381	15	490.0008	1.10575e-04	4.23299e-04
2024/06/10	20:36:31	ok	ok	489.8960	76.289	0.0723	19.92	66.360	11.390	73064962.007695	15	489.9835	1.10631e-04	4.16295e-04
2024/06/10	20:41:31	ok	ok	489.8460	76.276	0.0723	19.85	66.378	11.345	70342940.097140	15	489.9577	1.09867e-04	4.30335e-04
2024/06/10	20:46:31	ok	ok	489.8220	76.268	0.0723	19.88	66.361	11.361	74314624.599699	15	489.9296	1.10078e-04	4.27994e-04
2024/06/10	20:51:31	--	ok	489.7720	76.250	0.0723	19.85	66.419	11.352	73231972.252933	15	489.8775	1.09674e-04	4.28638e-04
2024/06/10	20:51:38	ok	ok	489.9700	76.310	0.07231	19.88	66.403	11.368	75972339.731472	15	490.1047	1.09335e-04	4.27523e-04
2024/06/10	20:56:37	ok	ok	489.9380	76.302	0.07231	19.85	66.378	11.345	69661786.694897	15	490.0612	1.09173e-04	4.35765e-04
2024/06/10	21:01:37	ok	ok	489.8900	76.287	0.07231	19.82	66.383	11.328	71429825.354460	15	489.9906	1.10183e-04	4.17968e-04
2024/06/10	21:06:37	ok	ok	489.8580	76.279	0.07231	19.82	66.394	11.330	72309785.154425	15	489.9399	1.11541e-04	4.19733e-04
2024/06/10	21:11:37	ok	ok	489.8240	76.268	0.07231	19.85	66.398	11.348	69586530.278493	15	489.9131	1.10522e-04	4.15774e-04
2024/06/10	21:16:37	--	ok	489.7820	76.252	0.07231	19.82	66.415	11.333	70205363.955831	15	489.8763	1.10068e-04	4.29660e-04
2024/06/10	21:16:44	ok	ok	490.0060	76.326	0.072321	19.81	66.421	11.326	76276559.638684	15	490.1348	1.09842e-04	4.18593e-04
2024/06/10	21:21:43	ok	ok	489.9440	76.310	0.072321	19.81	66.442	11.329	70505928.040513	15	490.0670	1.10165e-04	4.32392e-04
2024/06/10	21:26:43	ok	ok	489.9120	76.295	0.072321	19.79	66.410	11.313	67403793.601922	15	490.0241	1.10219e-04	4.18303e-04
2024/06/10	21:31:43	ok	ok	489.8780	76.290	0.072321	19.79	66.369	11.306	70059209.834221	15	489.9801	1.10363e-04	4.34033e-04
2024/06/10	21:36:43	ok	ok	489.8280	76.276	0.072321	19.72	66.407	11.267	68545466.324732	15	489.9458	1.10378e-04	4.20800e-04
2024/06/10	21:41:43	--	ok	489.7840	76.264	0.072321	19.72	66.470	11.277	68473329.503248	15	489.9062	1.09735e-04	4.29388e-04
2024/06/10	21:41:50	ok	ok	490.0320	76.334	0.072331	19.74	66.401	11.274	74196944.457289	15	490.1495	1.12164e-04	4.00455e-04
2024/06/10	21:46:49	ok	ok	489.9720	76.314	0.072331	19.72	66.378	11.262	69753915.703040	14	490.1084	1.06379e-04	4.31555e-04
2024/06/10	21:51:49	ok	ok	489.9320	76.304	0.072331	19.69	66.433	11.252	68615837.910288	15	490.0452	1.09287e-04	4.32355e-04
2024/06/10	21:56:49	ok	ok	489.8880	76.287	0.072331	19.67	66.398	11.228	69554234.015668	15	489.9898	1.09878e-04	4.31506e-04
2024/06/10	22:01:49	ok	ok	489.8540	76.277	0.072331	19.65	66.394	11.217	69064852.419843	15	489.9566	1.09963e-04	4.27132e-04
2024/06/10	22:06:49	ok	ok	489.8080	76.262	0.072331	19.62	66.421	11.204	67965173.323789	15	489.9117	1.09617e-04	4.29656e-04
2024/06/10	22:11:49	--	ok	489.7740	76.252	0.072331	19.61	66.398	11.190	68906798.043969	15	489.8791	1.09520e-04	4.36352e-04
2024/06/10	22:11:56	ok	ok	490.0140	76.324	0.072342	19.64	66.435	11.215	73496158.255457	14	490.1578	1.06446e-04	4.36113e-04
2024/06/10	22:16:55	ok	ok	489.9420	76.307	0.072342	19.61	66.369	11.185	68142577.288198	15	490.0469	1.12302e-04	4.11828e-04
2024/06/10	22:21:55	ok	ok	489.8920	76.294	0.072342	19.54	66.387	11.142	69225793.233918	15	490.0080	1.10020e-04	4.39221e-04
2024/06/10	22:26:55	ok	ok	489.8600	76.284	0.072342	19.55	66.448	11.161	66269581.180385	14	490.0124	1.05942e-04	4.35741e-04
2024/06/10	22:31:55	ok	ok	489.8220	76.266	0.072342	19.54	66.407	11.146	67913895.790391	15	489.9233	1.10066e-04	4.31071e-04
2024/06/10	22:36:55	--	ok	489.7800	76.262	0.072342	19.48	66.357	11.101	67335693.763881	15	489.8978	1.09706e-04	4.33371e-04
2024/06/10	22:37:02	ok	ok	490.0440	76.331	0.072353	19.53	66.355	11.128	73348275.813998	15	490.1662	1.11296e-04	4.18083e-04
2024/06/10	22:42:01	ok	ok	489.9640	76.307	0.072353	19.47	66.416	11.102	69178629.798239	14	490.1096	1.06100e-04	4.49550e-04
2024/06/10	22:47:01	ok	ok	489.9200	76.296	0.072353	19.44	66.351	11.072	68150534.456473	15	490.0202	1.09859e-04	4.26834e-04
2024/06/10	22:52:01	ok	ok	489.8780	76.285	0.072353	19.41	66.355	11.053	67817508.555038	15	489.9833	1.11436e-04	4.21558e-04
2024/06/10	22:57:01	ok	ok	489.8460	76.274	0.072353	19.40	66.325	11.040	67061551.630748	15	489.9635	1.09197e-04	4.43765e-04
2024/06/10	23:02:01	--	ok	489.7960	76.263	0.072353	19.38	66.383	11.041	64911868.854180	15	489.8966	1.10314e-04	4.33115e-04
2024/06/10	23:02:08	ok	ok	490.0380	76.331	0.072363	19.41	66.328	11.049	77622627.900229	15	490.1395	1.11968e-04	4.07064e-04
2024/06/10	23:07:07	ok	ok	489.9740	76.310	0.072363	19.37	66.360	11.028	68886546.532122	15	490.0738	1.11574e-04	4.19718e-04
2024/06/10	23:12:07	ok	ok	489.9300	76.301	0.072363	19.33	66.332	10.996	70308325.275126	15	490.0329	1.12267e-04	4.10263e-04
2024/06/10	23:17:07	ok	ok	489.8860	76.286	0.072363	19.33	66.332	10.996	69316884.291577	15	489.9889	1.11869e-04	4.16216e-04
2024/06/10	23:22:07	ok	ok	489.8560	76.277	0.072363	19.30	66.337	10.978	70732243.253058	15	489.9450	1.10927e-04	4.29185e-04
2024/06/10	23:27:07	ok	ok	489.8020	76.264	0.072363	19.27	66.284	10.950	69192611.163575	15	489.9114	1.10057e-04	4.29557e-04
2024/06/10	23:32:07	--	ok	489.7780	76.250	0.072363	19.24	66.307	10.935	69262944.378837	15	489.8896	1.11358e-04	4.29385e-04
2024/06/10	23:32:14	ok	ok	490.0280	76.320	0.072374	19.25	66.310	10.944	72989203.946328	16	490.1203	1.13165e-04	3.90500e-04
2024/06/10	23:37:13	ok	ok	489.9660	76.304	0.072374	19.20	66.291	10.905	65571969.805641	15	490.0576	1.12564e-04	4.10365e-04
2024/06/10	23:42:13	ok	ok	489.9260	76.295	0.072374	19.21	66.314	10.917	64376034.759611	15	490.0301	1.11742e-04	4.16001e-04
2024/06/10	23:47:13	ok	ok	489.8920	76.280	0.072374	19.18	66.259	10.891	63180857.226838	14	489.9870	1.10791e-04	4.29958e-04
2024/06/10	23:52:13	ok	ok	489.8580	76.269	0.072374	19.14	66.291	10.869	64679914.714795	15	489.9661	1.11771e-04	4.23237e-04
2024/06/10	23:57:13	ok	ok	489.8120	76.263	0.072374	19.14	66.291	10.869	64023153.830886	14	489.9173	1.11316e-04	4.22634e-04
2024/06/11	00:02:13	--	ok	489.7680	76.247	0.072374	19.09	66.293	10.833	62579543.232669	16	489.8780	1.13124e-04	4.02210e-04
2024/06/11	00:02:19	ok	ok	490.0440	76.321	0.072386	19.11	66.278	10.848	77216153.939783	16	490.1271	1.13238e-04	3.91254e-04
2024/06/11	00:07:19	ok	ok	489.9860	76.309	0.072386	19.09	66.314	10.837	66118957.782788	14	490.1014	1.09351e-04	4.31145e-04
2024/06/11	00:12:19	ok	ok	489.9300	76.292	0.072386	19.03	66.255	10.791	67908161.730838	15	490.0535	1.10674e-04	4.12865e-04
2024/06/11	00:17:19	ok	ok	489.9080	76.283	0.072386	19.03	66.246	10.790	64048903.066080	15	490.0047	1.11836e-04	4.01885e-04
2024/06/11	00:22:19	ok	ok	489.8640	76.277	0.072386	19.00	66.220	10.767	65375460.513320	15	489.9698	1.11560e-04	4.20707e-04
2024/06/11	00:27:19	ok	ok	489.8320	76.266	0.072386	18.96	66.232	10.742	65818613.965271	15	489.9232	1.12657e-04	4.11150e-04
2024/06/11	00:32:19	--	ok	489.7880	76.256	0.072386	18.97	66.246	10.754	63919534.311720	16	489.8970	1.12590e-04	4.05475e-04
2024/06/11	00:32:25	ok	ok	490.0440	76.327	0.072396	18.97	66.204	10.748	74755261.651782	15	490.1364	1.12132e-04	4.02661e-04
2024/06/11	00:37:25	ok	ok	489.9880	76.306	0.072396	18.93	66.227	10.724	64130557.159081	15	490.0705	1.12479e-04	3.92015e-04
2024/06/11	00:42:25	ok	ok	489.9340	76.290	0.072396	18.89	66.210	10.695	63663722.902115	16	490.0112	1.13367e-04	3.92516e-04
2024/06/11	00:47:25	ok	ok	489.8960	76.285	0.072396	18.87	66.168	10.679	62121223.680375	14	489.9952	1.10663e-04	4.13359e-04
2024/06/11	00:52:25	ok	ok	489.8700	76.270	0.072396	18.86	66.165	10.669	60900093.936688	15	489.9680	1.12478e-04	4.06511e-04
2024/06/11	00:57:25	ok	ok	489.8200	76.265	0.072396	18.83	66.169	10.653	59608826.965669	15	489.9360	1.12125e-04	3.94640e-04
2024/06/11	01:02:25	--	ok	489.7960	76.254	0.072396	18.80	66.145	10.630	57351224.433273	15	489.8967	1.12203e-04	4.08793e-04
2024/06/11	01:02:31	ok	ok	490.0140	76.314	0.072406	18.83	66.160	10.651	72710050.735529	14	490.1111	1.11603e-04	3.84773e-04
2024/06/11	01:07:31	ok	ok	489.9560	76.306	0.072406	18.79	66.104	10.615	63485844.556147	15	490.0715	1.11608e-04	4.11063e-04
2024/06/11	01:12:31	ok	ok	489.9200	76.296	0.072406	18.78	66.113	10.608	61600501.991034	15	490.0229	1.12305e-04	3.95837e-04
2024/06/11	01:17:31	ok	ok	489.8800	76.282	0.072406	18.72	66.082	10.567	61432515.548770	16	489.9800	1.13633e-04	3.88670e-04
2024/06/11	01:22:31	ok	ok	489.8420	76.273	0.072406	18.70	66.108	10.563	62205697.887921	15	489.9601	1.11495e-04	4.15151e-04
2024/06/11	01:27:31	ok	ok	489.8200	76.264	0.072406	18.69	66.087	10.551	60652197.267144	15	489.9286	1.12030e-04	3.95116e-04
2024/06/11	01:32:31	--	ok	489.7780	76.252	0.072406	18.66	66.073	10.530	60630770.480864	15	489.8932	1.11905e-04	4.07101e-04
2024/06/11	01:32:38	ok	ok	490.0420	76.321	0.072416	18.69	66.078	10.549	65457546.871897	16	490.1480	1.11515e-04	3.78458e-04
2024/06/11	01:37:37	ok	ok	489.9720	76.309	0.072416	18.65	66.090	10.525	58689122.815543	15	490.0684	1.12731e-04	4.00712e-04
2024/06/11	01:42:37	ok	ok	489.9500	76.297	0.072416	18.62	66.105	10.509	56184170.253782	15	490.0404	1.12715e-04	4.07139e-04
2024/06/11	01:47:37	ok	ok	489.9000	76.289	0.072416	18.56	66.085	10.469	54677629.123298	16	489.9966	1.13670e-04	4.00852e-04
2024/06/11	01:52:37	ok	ok	489.8660	76.278	0.072416	18.56	66.064	10.466	54828067.170918	16	489.9742	1.13313e-04	3.99673e-04
2024/06/11	01:57:37	ok	ok	489.8440	76.278	0.072416	18.56	65.994	10.455	54417412.671939	16	489.9258	1.14257e-04	3.98918e-04
2024/06/11	02:02:37	ok	ok	489.8120	76.260	0.072416	18.52	66.027	10.434	52790001.845402	15	489.9187	1.11920e-04	3.94149e-04
2024/06/11	02:07:37	--	ok	489.7820	76.247	0.072416	18.50	66.026	10.425	52918744.396000	15	489.9021	1.12099e-04	4.03728e-04
2024/06/11	02:07:44	ok	ok	490.0080	76.314	0.072427	18.50	66.017	10.424	69630002.572374	15	490.1160	1.13440e-04	4.03345e-04
2024/06/11	02:12:43	ok	ok	489.9460	76.299	0.072427	18.45	66.036	10.392	59567744.114019	14	490.0944	1.08952e-04	4.11944e-04
2024/06/11	02:17:43	ok	ok	489.9060	76.288	0.072427	18.45	66.027	10.391	57448359.116378	16	490.0346	1.12735e-04	4.05139e-04
2024/06/11	02:22:43	ok	ok	489.8660	76.275	0.072427	18.43	66.014	10.381	57788616.986722	14	490.0181	1.09204e-04	4.28778e-04
2024/06/11	02:27:43	ok	ok	489.8400	76.272	0.072427	18.42	66.003	10.369	57844287.663063	15	489.9505	1.12690e-04	4.01574e-04
2024/06/11	02:32:43	ok	ok	489.8000	76.258	0.072427	18.35	65.991	10.325	57181656.006494	15	489.9350	1.11967e-04	4.13587e-04
2024/06/11	02:37:43	--	ok	489.7760	76.252	0.072427	18.35	65.971	10.322	56399950.547837	15	489.9012	1.11668e-04	4.10429e-04
2024/06/11	02:37:50	ok	ok	490.0320	76.315	0.072437	18.35	65.959	10.320	67537074.755528	13	490.1636	1.14168e-04	3.34106e-04
2024/06/11	02:42:49	ok	ok	489.9640	76.306	0.072437	18.33	65.939	10.308	60342116.866780	14	490.1451	1.13235e-04	3.18613e-04
2024/06/11	02:47:49	ok	ok	489.9380	76.298	0.072437	18.31	65.963	10.294	58502170.600377	15	490.0762	1.09389e-04	3.98606e-04
2024/06/11	02:52:49	ok	ok	489.8920	76.286	0.072437	18.28	65.948	10.276	58253290.426190	14	490.0691	1.12883e-04	3.24524e-04
2024/06/11	02:57:49	ok	ok	489.8640	76.277	0.072437	18.22	66.000	10.248	59342296.856928	15	489.9977	1.11721e-04	4.17554e-04
2024/06/11	03:02:49	ok	ok	489.8340	76.270	0.072437	18.21	65.977	10.236	56162209.835530	14	489.9494	1.16335e-04	3.25092e-04
2024/06/11	03:07:49	--	ok	489.7860	76.258	0.072437	18.16	66.012	10.216	55434072.716006	14	489.9567	1.13298e-04	3.21008e-04
2024/06/11	03:07:56	ok	ok	490.0420	76.320	0.072447	18.16	65.980	10.211	63273482.468234	15	490.1582	1.13713e-04	3.16175e-04
2024/06/11	03:12:55	ok	ok	489.9880	76.307	0.072447	18.14	65.957	10.191	50320922.304753	15	490.1036	1.15506e-04	3.18398e-04
2024/06/11	03:17:55	ok	ok	489.9540	76.298	0.072447	18.11	65.893	10.164	53855941.187056	13	490.1066	1.12277e-04	3.37216e-04
2024/06/11	03:22:55	ok	ok	489.9240	76.288	0.072447	18.11	65.940	10.171	51874852.739807	14	490.0311	1.16441e-04	3.31520e-04
2024/06/11	03:27:55	ok	ok	489.8960	76.283	0.072447	18.09	65.867	10.152	52768868.323146	14	490.0132	1.14812e-04	3.31499e-04
2024/06/11	03:32:55	ok	ok	489.8720	76.277	0.072447	18.02	65.907	10.114	52964585.988377	14	489.9959	1.14684e-04	3.32296e-04
2024/06/11	03:37:55	ok	ok	489.8360	76.272	0.072447	18.04	65.858	10.116	53899857.049462	14	489.9599	1.13604e-04	3.37389e-04
2024/06/11	03:42:55	ok	ok	489.8060	76.255	0.072447	18.01	65.853	10.098	53037825.432305	14	489.9266	1.14965e-04	3.28462e-04
2024/06/11	03:47:55	ok	ok	489.9220	76.279	0.072447	18.36	65.083	10.191	57384258.685575	13	490.0197	1.14659e-04	3.38856e-04
2024/06/11	03:52:55	ok	ok	490.0020	76.299	0.072447	18.70	64.654	10.330	65329394.008121	16	490.1162	1.13095e-04	4.00020e-04
2024/06/11	03:57:55	ok	ok	490.0700	76.308	0.072447	18.99	64.465	10.474	66377793.196767	15	490.1903	1.11472e-04	4.11642e-04
2024/06/11	04:02:55	ok	ok	490.1040	76.318	0.072447	19.14	64.410	10.560	63791192.897908	16	490.1983	1.13353e-04	4.03756e-04
2024/06/11	04:07:55	ok	ok	490.1200	76.317	0.072447	19.24	64.414	10.623	66319703.355305	16	490.2307	1.12984e-04	4.05876e-04
2024/06/11	04:12:55	ok	ok	490.1340	76.320	0.072447	19.35	64.370	10.687	66148442.840185	15	490.2408	1.12306e-04	4.18208e-04
2024/06/11	04:17:55	ok	ok	490.1580	76.319	0.072447	19.40	64.398	10.719	65778661.706294	15	490.2706	1.12314e-04	4.08224e-04
2024/06/11	04:22:55	ok	ok	490.1280	76.315	0.072447	19.45	64.356	10.747	66042967.015225	15	490.2381	1.12164e-04	4.22234e-04
2024/06/11	04:27:55	ok	ok	490.1300	76.314	0.072447	19.51	64.396	10.789	66088248.483771	16	490.2224	1.14015e-04	4.01756e-04
2024/06/11	04:32:55	ok	ok	490.1240	76.307	0.072447	19.55	64.392	10.816	69271863.784160	15	490.2339	1.12492e-04	4.01334e-04
2024/06/11	04:37:55	ok	ok	490.1220	76.306	0.072447	19.61	64.379	10.849	65045437.163186	15	490.2335	1.12127e-04	4.13382e-04
2024/06/11	04:42:55	ok	ok	490.1060	76.303	0.072447	19.62	64.373	10.858	66404879.221327	16	490.2018	1.13038e-04	4.10028e-04
2024/06/11	04:47:55	ok	ok	490.1120	76.304	0.072447	19.69	64.292	10.889	65759047.505794	15	490.2053	1.11817e-04	4.13255e-04
2024/06/11	04:52:55	ok	ok	490.0900	76.299	0.072447	19.72	64.327	10.914	64524667.498600	15	490.1885	1.12090e-04	4.28185e-04
2024/06/11	04:57:55	ok	ok	490.0860	76.290	0.072447	19.74	64.291	10.916	67487609.152355	15	490.1917	1.09804e-04	4.29869e-04
2024/06/11	05:02:55	ok	ok	490.0660	76.286	0.072447	19.78	64.337	10.951	69216228.691549	15	490.1690	1.10582e-04	4.31791e-04
2024/06/11	05:07:55	ok	ok	490.0580	76.280	0.072447	19.79	64.360	10.964	64209726.891233	15	490.1433	1.12587e-04	4.05186e-04
2024/06/11	05:12:55	ok	ok	490.0280	76.282	0.072447	19.84	64.324	10.985	66175444.748190	15	490.1225	1.10965e-04	4.30696e-04
2024/06/11	05:17:55	ok	ok	490.0180	76.269	0.072447	19.86	64.379	11.013	66339840.262285	15	490.1217	1.10103e-04	4.19916e-04
2024/06/11	05:22:55	ok	ok	489.9920	76.264	0.072447	19.88	64.364	11.019	66244516.869043	16	490.0936	1.11663e-04	4.30544e-04
2024/06/11	05:27:55	ok	ok	489.9860	76.262	0.072447	19.91	64.347	11.036	64213346.709149	15	490.1055	1.09353e-04	4.36997e-04
2024/06/11	05:32:55	ok	ok	489.9640	76.252	0.072447	19.91	64.286	11.025	65408843.260657	15	490.0721	1.09625e-04	4.40422e-04
2024/06/11	05:37:55	ok	ok	489.9480	76.249	0.072447	19.95	64.291	11.052	67478455.539619	15	490.0415	1.10072e-04	4.15411e-04
2024/06/11	05:42:55	ok	ok	489.9240	76.238	0.072447	19.96	64.324	11.068	66365372.240759	15	490.0245	1.10154e-04	4.39850e-04
2024/06/11	05:47:55	ok	ok	489.9060	76.234	0.072447	19.95	64.311	11.055	64998311.704756	15	490.0243	1.08988e-04	4.37123e-04
2024/06/11	05:52:55	ok	ok	489.8880	76.228	0.072447	20.01	64.300	11.093	68700905.528842	14	489.9913	1.09993e-04	4.43343e-04
2024/06/11	05:57:55	ok	ok	489.8700	76.220	0.072447	19.98	64.306	11.075	64941369.730452	15	489.9527	1.10560e-04	4.33577e-04
2024/06/11	06:02:55	ok	ok	489.8520	76.218	0.072447	20.01	64.341	11.100	66855502.895785	15	489.9540	1.09453e-04	4.35506e-04
2024/06/11	06:07:55	ok	ok	489.8260	76.205	0.072447	20.07	64.309	11.131	66274083.264036	15	489.9418	1.09499e-04	4.44993e-04
2024/06/11	06:12:55	ok	ok	489.8060	76.198	0.072447	20.08	64.291	11.137	67206212.455569	15	489.8975	1.10671e-04	4.26125e-04
2024/06/11	06:17:55	--	ok	489.7800	76.194	0.072447	20.11	64.277	11.153	65497488.914189	15	489.9088	1.08947e-04	4.53108e-04
2024/06/11	06:18:02	ok	ok	490.0360	76.259	0.072458	20.11	64.288	11.155	68844463.578383	15	490.1078	1.11557e-04	4.21065e-04
2024/06/11	06:23:01	ok	ok	489.9880	76.256	0.072458	20.13	64.273	11.170	66811869.309363	15	490.0891	1.10254e-04	4.26569e-04
2024/06/11	06:28:01	ok	ok	489.9600	76.249	0.072458	20.16	64.233	11.182	66309666.380954	15	490.0668	1.10331e-04	4.29476e-04
2024/06/11	06:33:01	ok	ok	489.9380	76.236	0.072458	20.22	64.233	11.219	66624843.819802	15	490.0579	1.09603e-04	4.41561e-04
2024/06/11	06:38:01	ok	ok	489.9180	76.229	0.072458	20.22	64.201	11.213	66826110.180788	15	490.0051	1.11221e-04	4.25895e-04
2024/06/11	06:43:01	ok	ok	489.9100	76.227	0.072458	20.26	64.228	11.246	67397390.220687	15	490.0160	1.09437e-04	4.41973e-04
2024/06/11	06:48:01	ok	ok	489.8780	76.213	0.072458	20.29	64.213	11.261	68266861.008549	15	490.0074	1.09575e-04	4.58485e-04
2024/06/11	06:53:01	ok	ok	489.8700	76.216	0.072458	20.31	64.186	11.267	67264896.126964	15	489.9735	1.10040e-04	4.50730e-04
2024/06/11	06:58:01	ok	ok	489.8500	76.206	0.072458	20.33	64.181	11.283	68357890.345833	15	489.9593	1.09545e-04	4.50131e-04
2024/06/11	07:03:01	ok	ok	489.8180	76.196	0.072458	20.36	64.186	11.304	68748512.725186	15	489.9178	1.11001e-04	4.50522e-04
2024/06/11	07:08:01	--	ok	489.7820	76.192	0.072458	20.39	64.160	11.317	68231670.149168	15	489.8738	1.10582e-04	4.42384e-04
2024/06/11	07:08:07	ok	ok	490.0460	76.259	0.072468	20.42	64.164	11.337	74030713.794937	15	490.1394	1.10354e-04	4.34658e-04
2024/06/11	07:13:07	ok	ok	489.9760	76.245	0.072468	20.40	64.204	11.335	67983744.509146	15	490.0752	1.10520e-04	4.39276e-04
2024/06/11	07:18:07	ok	ok	489.9620	76.242	0.072468	20.46	64.144	11.362	63153939.286859	15	490.0519	1.10270e-04	4.35294e-04
2024/06/11	07:23:07	ok	ok	489.9060	76.227	0.072468	20.42	64.218	11.346	67198026.533859	15	490.0174	1.10646e-04	4.33208e-04
2024/06/11	07:28:07	ok	ok	489.9020	76.221	0.072468	20.47	64.218	11.383	68014480.395463	15	490.0006	1.09687e-04	4.48514e-04
2024/06/11	07:33:07	ok	ok	489.8780	76.213	0.072468	20.50	64.121	11.386	66432369.062708	15	489.9688	1.09998e-04	4.32793e-04
2024/06/11	07:38:07	ok	ok	489.8560	76.210	0.072468	20.58	64.155	11.440	66095200.315798	15	489.9495	1.10513e-04	4.33570e-04
2024/06/11	07:43:07	ok	ok	489.8560	76.204	0.072468	20.60	64.131	11.455	65305937.146645	15	489.9465	1.09938e-04	4.38987e-04
2024/06/11	07:48:07	ok	ok	489.8100	76.191	0.072468	20.60	64.131	11.455	67821401.002362	15	489.9281	1.08641e-04	4.62978e-04
2024/06/11	07:53:07	ok	ok	489.8000	76.193	0.072468	20.66	64.160	11.497	67112105.725575	14	489.8642	1.11833e-04	4.15627e-04
2024/06/11	07:58:07	--	ok	489.7700	76.178	0.072468	20.67	64.082	11.492	67044055.785818	15	489.8853	1.10083e-04	4.13015e-04
2024/06/11	07:58:14	ok	ok	490.0560	76.253	0.072479	20.73	64.062	11.526	71863722.475607	15	490.1337	1.10438e-04	4.35311e-04
2024/06/11	08:03:13	ok	ok	489.9800	76.239	0.072479	20.74	64.114	11.545	67144587.685117	15	490.1128	1.09741e-04	4.17272e-04
2024/06/11	08:08:13	ok	ok	489.9640	76.233	0.072479	20.76	64.149	11.562	68534689.173308	14	489.9997	1.12719e-04	4.12059e-04
2024/06/11	08:13:13	ok	ok	489.9300	76.222	0.072479	20.79	64.053	11.562	69491856.392629	15	490.0495	1.10520e-04	4.04837e-04
2024/06/11	08:18:13	ok	ok	489.9000	76.219	0.072479	20.83	64.041	11.589	67569438.011936	15	490.0389	1.09578e-04	4.18904e-04
2024/06/11	08:23:13	ok	ok	489.8840	76.208	0.072479	20.86	64.045	11.610	69645251.671122	14	489.9660	1.11279e-04	4.04980e-04
2024/06/11	08:28:13	ok	ok	489.8520	76.200	0.072479	20.91	64.057	11.650	70032020.057663	15	489.9612	1.10837e-04	4.06754e-04
2024/06/11	08:33:13	ok	ok	489.8320	76.188	0.072479	20.91	64.128	11.662	68702857.536015	14	489.9307	1.10552e-04	4.08937e-04
2024/06/11	08:38:13	ok	ok	489.8020	76.184	0.072479	20.96	64.063	11.680	69321144.913590	15	489.9210	1.10225e-04	4.29902e-04
2024/06/11	08:43:13	--	ok	489.7740	76.173	0.072479	21.01	64.054	11.716	68479127.254599	16	489.9091	1.10535e-04	4.19540e-04
2024/06/11	08:43:20	ok	ok	490.0400	76.247	0.072491	21.01	64.067	11.718	70954806.357199	15	490.1627	1.10110e-04	4.19553e-04
2024/06/11	08:48:19	ok	ok	489.9720	76.233	0.072491	21.09	64.016	11.758	65552579.967201	14	490.0618	1.11520e-04	4.00864e-04
2024/06/11	08:53:19	ok	ok	489.9720	76.229	0.072491	21.09	64.016	11.758	63424843.956772	15	490.0847	1.08675e-04	4.22963e-04
2024/06/11	08:58:19	ok	ok	489.9320	76.215	0.072491	21.11	64.022	11.779	64163280.360678	15	490.0096	1.11685e-04	3.99074e-04
2024/06/11	09:03:19	ok	ok	489.9080	76.212	0.072491	21.14	63.998	11.793	64406075.525789	14	489.9799	1.11865e-04	4.00503e-04
2024/06/11	09:08:19	ok	ok	489.8860	76.203	0.072491	21.21	64.031	11.849	64317364.130973	15	489.9556	1.12231e-04	3.88539e-04
2024/06/11	09:13:19	ok	ok	489.8560	76.186	0.072491	21.21	64.021	11.847	66123093.001809	15	489.9220	1.12818e-04	3.90970e-04
2024/06/11	09:18:19	ok	ok	489.8280	76.181	0.072491	21.31	64.009	11.912	65980200.294170	15	489.8949	1.12714e-04	3.91576e-04
2024/06/11	09:23:19	--	ok	489.7960	76.173	0.072491	21.34	64.016	11.934	64582373.135082	14	489.8620	1.11711e-04	3.90780e-04
2024/06/11	09:23:26	ok	ok	490.0000	76.237	0.072501	21.34	64.036	11.938	74546112.241369	16	490.1093	1.11992e-04	3.96431e-04
2024/06/11	09:28:25	ok	ok	489.9460	76.222	0.072501	21.36	63.995	11.939	67732933.245359	15	490.0361	1.12359e-04	3.92621e-04
2024/06/11	09:33:25	ok	ok	489.9220	76.214	0.072501	21.38	64.044	11.967	67209685.688608	14	490.0099	1.11117e-04	4.00661e-04
2024/06/11	09:38:25	ok	ok	489.8900	76.205	0.072501	21.44	64.012	12.002	66221353.825159	15	489.9683	1.12918e-04	3.92031e-04
2024/06/11	09:43:25	ok	ok	489.8480	76.195	0.072501	21.47	64.018	12.021	68812098.124431	14	489.9103	1.12563e-04	3.90454e-04
2024/06/11	09:48:25	ok	ok	489.8260	76.184	0.072501	21.52	64.027	12.062	68625559.741509	15	489.8967	1.13290e-04	3.92611e-04
2024/06/11	09:53:25	--	ok	489.7980	76.181	0.072501	21.55	63.993	12.076	69220564.222785	14	489.8914	1.11514e-04	4.11085e-04
2024/06/11	09:53:31	ok	ok	490.0460	76.245	0.072511	21.58	63.967	12.092	74929999.918322	15	490.1036	1.13251e-04	3.78934e-04
2024/06/11	09:58:31	ok	ok	489.9800	76.231	0.072511	21.61	63.995	12.117	67689427.399324	15	490.0451	1.12939e-04	3.96732e-04
2024/06/11	10:03:31	ok	ok	489.9540	76.217	0.072511	21.65	64.022	12.153	67336245.266009	15	490.0457	1.10565e-04	4.21116e-04
2024/06/11	10:08:31	ok	ok	489.9400	76.210	0.072511	21.71	63.949	12.178	66905410.835838	14	489.9801	1.12312e-04	3.87818e-04
2024/06/11	10:13:31	ok	ok	489.8760	76.195	0.072511	21.71	64.013	12.190	67833009.894115	14	489.9450	1.11300e-04	4.06118e-04
2024/06/11	10:18:31	ok	ok	489.8640	76.186	0.072511	21.81	63.980	12.253	67033958.894842	14	489.9072	1.12199e-04	3.93509e-04
2024/06/11	10:23:31	ok	ok	489.8080	76.172	0.072511	21.81	64.012	12.260	66817403.038143	15	489.8876	1.10740e-04	4.06341e-04
2024/06/11	10:28:31	--	ok	489.7760	76.159	0.072511	21.88	63.911	12.289	68892104.954233	14	489.8392	1.09586e-04	4.20194e-04
2024/06/11	10:28:38	ok	ok	490.0640	76.237	0.072522	21.91	63.926	12.313	73032800.858220	15	490.0737	1.12968e-04	3.91334e-04
2024/06/11	10:33:37	ok	ok	489.9780	76.216	0.072522	21.91	63.915	12.311	68077445.233015	15	490.0109	1.13687e-04	3.93501e-04
2024/06/11	10:38:37	ok	ok	489.9400	76.205	0.072522	21.99	63.922	12.373	69438879.549065	15	490.0152	1.11009e-04	4.12110e-04
2024/06/11	10:43:37	ok	ok	489.9160	76.200	0.072522	22.01	63.926	12.383	68814829.055680	14	489.9792	1.09609e-04	4.14555e-04
2024/06/11	10:48:37	--	ok	489.7300	76.151	0.072522	21.70	64.604	12.293	69742955.588355	15	489.8118	1.11288e-04	4.17703e-04
2024/06/11	10:48:44	ok	ok	490.0320	76.236	0.072535	21.70	64.622	12.297	77700698.301515	15	490.1165	1.11169e-04	4.12283e-04
2024/06/11	10:53:43	ok	ok	489.8500	76.188	0.072535	21.42	64.959	12.168	68508289.738644	14	489.9307	1.11241e-04	4.04664e-04
2024/06/11	10:58:43	--	ok	489.7540	76.167	0.072535	21.26	65.101	12.076	70004479.477675	14	489.8325	1.11011e-04	4.05553e-04
2024/06/11	10:58:50	ok	ok	490.0080	76.241	0.072547	21.26	65.110	12.078	75069360.595568	14	490.0847	1.11616e-04	4.00655e-04
2024/06/11	11:03:49	ok	ok	489.8980	76.216	0.072547	21.13	65.135	11.993	67966528.480918	14	489.9935	1.10796e-04	4.11053e-04
2024/06/11	11:08:49	ok	ok	489.8220	76.197	0.072547	21.04	65.119	11.929	68162380.012026	13	489.8815	1.12287e-04	4.22013e-04
2024/06/11	11:13:49	--	ok	489.7500	76.176	0.072547	20.98	65.161	11.898	68917909.209106	14	489.8244	1.11451e-04	4.01209e-04
2024/06/11	11:13:56	ok	ok	490.0280	76.259	0.07256	20.98	65.151	11.896	75571764.916357	14	490.1102	1.12004e-04	4.03362e-04
2024/06/11	11:18:55	ok	ok	489.9200	76.232	0.07256	20.90	65.206	11.849	67967686.870036	14	490.0239	1.11108e-04	4.11857e-04
2024/06/11	11:23:55	ok	ok	489.8640	76.215	0.07256	20.86	65.185	11.816	66135428.658033	14	489.9643	1.10915e-04	4.03764e-04
2024/06/11	11:28:55	ok	ok	489.8100	76.201	0.07256	20.87	65.190	11.826	67337175.907517	15	489.8964	1.12828e-04	3.96383e-04
2024/06/11	11:33:55	--	ok	489.7680	76.186	0.07256	20.86	65.156	11.811	67114870.526762	14	489.8569	1.11695e-04	4.00073e-04
2024/06/11	11:34:02	ok	ok	490.0360	76.265	0.072571	20.86	65.156	11.811	75357773.975460	13	490.1273	1.12258e-04	4.20455e-04
2024/06/11	11:39:01	ok	ok	489.9600	76.235	0.072571	20.87	65.116	11.813	66461312.796851	14	490.0426	1.11883e-04	4.03254e-04
2024/06/11	11:44:01	ok	ok	489.9280	76.225	0.072571	20.91	65.106	11.840	66813000.672583	14	490.0136	1.10819e-04	4.04188e-04
2024/06/11	11:49:01	ok	ok	489.8840	76.212	0.072571	20.93	65.037	11.837	66273808.768107	15	489.9658	1.12260e-04	3.95302e-04
2024/06/11	11:54:01	ok	ok	489.8480	76.204	0.072571	20.94	65.121	11.861	64334898.497972	12	489.9248	1.11474e-04	4.19510e-04
2024/06/11	11:59:01	ok	ok	489.8340	76.196	0.072571	21.03	65.055	11.908	65235408.404449	14	489.9195	1.10694e-04	4.03116e-04
2024/06/11	12:04:01	ok	ok	489.8020	76.186	0.072571	21.06	65.061	11.930	65197948.308152	15	489.8670	1.13171e-04	3.92788e-04
2024/06/11	12:09:01	--	ok	489.7640	76.174	0.072571	21.09	65.066	11.951	65305812.374697	14	489.8397	1.11740e-04	3.96795e-04
2024/06/11	12:09:07	ok	ok	490.0380	76.249	0.072583	21.10	65.029	11.955	67114041.208017	14	490.0959	1.12195e-04	3.93000e-04
2024/06/11	12:14:07	ok	ok	489.9720	76.235	0.072583	21.14	65.037	11.985	68031149.900799	14	490.0450	1.11478e-04	4.05009e-04
2024/06/11	12:19:07	ok	ok	489.9260	76.219	0.072583	21.17	65.074	12.012	67612426.078716	15	489.9844	1.13306e-04	3.80806e-04
2024/06/11	12:24:07	ok	ok	489.9120	76.212	0.072583	21.24	64.984	12.045	67978321.278591	15	489.9795	1.12494e-04	3.80380e-04
2024/06/11	12:29:07	ok	ok	489.8780	76.202	0.072583	21.31	64.997	12.096	65904352.060265	15	489.9510	1.12075e-04	3.89171e-04
2024/06/11	12:34:07	ok	ok	489.8560	76.197	0.072583	21.36	65.028	12.132	68055973.396420	15	489.9044	1.13652e-04	3.84085e-04
2024/06/11	12:39:07	ok	ok	489.8340	76.186	0.072583	21.42	65.011	12.178	69373946.858627	15	489.8812	1.13553e-04	3.91114e-04
2024/06/11	12:44:07	--	ok	489.7980	76.174	0.072583	21.47	64.968	12.200	67418080.027314	14	489.8400	1.12758e-04	3.93621e-04
2024/06/11	12:44:14	ok	ok	490.0360	76.241	0.072593	21.48	65.000	12.215	72534197.712074	15	490.1260	1.10790e-04	4.17846e-04
2024/06/11	12:49:13	ok	ok	489.9760	76.225	0.072593	21.54	64.991	12.255	70142996.771147	15	490.0705	1.10333e-04	4.11096e-04
[truncated: 266 more rows]
