# Supplementary material for: Plastic Creep Constraint in Nylon Instrument Strings
Source: Materials (Basel). 2025 Jan 7;18(2):223. doi: 10.3390/ma18020223 (PMC11766866; doi:10.3390/ma18020223)
Supplement: Supplementary file 1 [file materials-18-00223-s001.zip › data_files/string_N33_nylon/string_test_data_N33_step_8.csv]

Date	Time	+-	f0	Frequency	Tension	LengthAdj	Temp	Rel.Hm	Abs.Hm	Pk.Magnitude	Harmonics	Fitted.f0	Bend.Stiff	Fit.Error
2024/06/12	08:18:22	--	ok	489.9580	76.151	0.072929	21.14	55.909	10.302	85311447.447714	14	490.0443	1.10667e-04	4.00659e-04
2024/06/12	08:18:31	--	ok	516.5240	83.599	0.074137	21.11	56.025	10.308	145829599.992304	10	516.4366	1.24096e-04	3.73342e-04
2024/06/12	08:18:39	--	ok	514.2280	83.071	0.074064	21.09	56.271	10.335	153592794.623920	10	514.1416	1.22191e-04	3.17434e-04
2024/06/12	08:18:47	--	ok	514.6140	83.244	0.074101	21.04	56.481	10.347	134980602.099154	11	514.4901	1.23705e-04	3.41341e-04
2024/06/12	08:18:55	--	ok	514.7820	83.344	0.074119	21.00	56.628	10.350	148574471.688772	11	514.6516	1.23922e-04	3.49168e-04
2024/06/12	08:19:03	ok	ok	514.8300	83.384	0.07413	20.96	56.748	10.346	146110460.999894	10	514.7581	1.21451e-04	3.31830e-04
2024/06/12	08:24:03	--	ok	513.1780	82.919	0.07413	21.07	59.449	10.909	132963033.726983	10	513.1248	1.20831e-04	3.32879e-04
2024/06/12	08:24:10	ok	ok	515.1140	83.506	0.074218	21.09	59.484	10.926	142399500.852109	10	515.0053	1.21906e-04	3.29322e-04
2024/06/12	08:29:09	--	ok	514.1040	83.210	0.074218	21.14	60.630	11.172	128604363.160293	11	513.9727	1.23347e-04	3.53260e-04
2024/06/12	08:29:16	ok	ok	515.0600	83.498	0.074261	21.13	60.681	11.173	132618659.812491	10	514.9611	1.20886e-04	3.25332e-04
2024/06/12	08:34:15	--	ok	514.2540	83.283	0.074261	21.18	61.302	11.324	124607352.792837	10	514.1529	1.21592e-04	3.58721e-04
2024/06/12	08:34:22	ok	ok	515.0460	83.522	0.074297	21.21	61.266	11.337	117683381.910132	11	514.9230	1.23123e-04	3.26847e-04
2024/06/12	08:39:21	--	ok	514.3140	83.331	0.074297	21.24	61.732	11.443	112890464.019118	10	514.2259	1.21163e-04	3.52103e-04
2024/06/12	08:39:28	ok	ok	515.0580	83.550	0.07433	21.30	61.650	11.464	121465478.668424	10	514.9540	1.20921e-04	3.33747e-04
2024/06/12	08:44:27	--	ok	514.3300	83.367	0.07433	21.28	61.994	11.518	121099909.414697	10	514.2246	1.21731e-04	3.53856e-04
2024/06/12	08:44:33	ok	ok	515.0500	83.577	0.074362	21.31	62.008	11.540	122772538.760356	11	514.9632	1.21498e-04	3.16680e-04
2024/06/12	08:49:33	--	ok	514.3780	83.402	0.074362	21.34	62.269	11.608	120067927.965004	10	514.2946	1.21347e-04	3.43028e-04
2024/06/12	08:49:40	ok	ok	515.0120	83.583	0.074392	21.37	62.203	11.614	112699488.961176	10	514.9121	1.21819e-04	3.27287e-04
2024/06/12	08:54:39	--	ok	514.3740	83.413	0.074392	21.40	62.373	11.665	116344989.033808	11	514.3904	1.17235e-04	4.92231e-04
2024/06/12	08:54:46	ok	ok	515.0220	83.595	0.074422	21.42	62.356	11.680	116853953.410966	12	515.0549	1.15768e-04	5.00283e-04
2024/06/12	08:59:45	--	ok	514.3880	83.423	0.074422	21.47	62.528	11.742	116293644.105291	10	514.2694	1.22601e-04	3.71655e-04
2024/06/12	08:59:51	ok	ok	515.0340	83.602	0.074451	21.51	62.484	11.762	108261709.877225	10	514.8785	1.23584e-04	3.42126e-04
2024/06/12	09:04:51	--	ok	514.3660	83.419	0.074451	21.52	62.589	11.791	108336211.563364	12	514.4433	1.14378e-04	5.15192e-04
2024/06/12	09:04:57	ok	ok	515.0420	83.605	0.074481	21.52	62.589	11.791	110866171.602783	11	515.0207	1.18114e-04	4.88368e-04
2024/06/12	09:09:57	--	ok	514.3940	83.422	0.074481	21.58	62.670	11.847	112660407.440408	14	514.4403	1.15699e-04	4.84740e-04
2024/06/12	09:10:04	ok	ok	515.0380	83.604	0.07451	21.60	62.672	11.858	111410425.496171	10	514.9002	1.22513e-04	3.43143e-04
2024/06/12	09:15:03	--	ok	514.4020	83.416	0.07451	21.62	62.771	11.895	118013942.206176	14	514.4450	1.15102e-04	4.63541e-04
2024/06/12	09:15:10	ok	ok	515.0340	83.597	0.074539	21.65	62.734	11.908	113882746.912388	10	514.8889	1.22819e-04	3.53085e-04
2024/06/12	09:20:09	--	ok	514.3880	83.409	0.074539	21.68	62.872	11.953	117464694.036285	11	514.2440	1.20384e-04	4.71872e-04
2024/06/12	09:20:16	ok	ok	515.0340	83.590	0.074569	21.68	62.853	11.949	118562615.899797	12	515.0624	1.14962e-04	5.07313e-04
2024/06/12	09:25:15	--	ok	514.4000	83.412	0.074569	21.74	62.882	11.995	118418227.776731	10	514.2793	1.22229e-04	3.65550e-04
2024/06/12	09:25:22	ok	ok	515.0380	83.586	0.074598	21.74	62.853	11.990	121885340.679638	12	515.0514	1.15698e-04	4.94314e-04
2024/06/12	09:30:21	--	ok	514.4100	83.412	0.074598	21.82	62.919	12.060	114551928.576621	10	514.2649	1.22175e-04	3.57379e-04
2024/06/12	09:30:27	ok	ok	515.0660	83.593	0.074626	21.84	62.913	12.070	128318108.706388	11	515.0244	1.17231e-04	5.03274e-04
2024/06/12	09:35:27	--	ok	514.3980	83.420	0.074626	21.87	62.937	12.093	124578471.071132	11	514.3666	1.17799e-04	5.15289e-04
2024/06/12	09:35:34	ok	ok	515.0340	83.590	0.074655	21.89	62.931	12.112	134425099.538667	11	514.9851	1.17828e-04	5.06904e-04
2024/06/12	09:40:33	--	ok	514.3760	83.413	0.074655	21.92	63.009	12.146	127748200.321505	10	514.2360	1.22058e-04	3.58547e-04
2024/06/12	09:40:40	ok	ok	515.0680	83.599	0.074686	21.92	63.009	12.146	136433661.002221	11	515.0086	1.17262e-04	5.15308e-04
2024/06/12	09:45:39	--	ok	514.4120	83.423	0.074686	21.98	63.061	12.195	120105127.229437	11	514.3911	1.16539e-04	5.11516e-04
2024/06/12	09:45:46	ok	ok	515.0460	83.593	0.074714	21.99	63.043	12.203	138703699.859585	11	514.9682	1.18263e-04	5.10428e-04
2024/06/12	09:50:45	--	ok	514.4060	83.419	0.074714	22.01	63.128	12.229	131484355.112739	12	514.4315	1.14332e-04	5.28085e-04
2024/06/12	09:50:52	ok	ok	514.9960	83.593	0.074742	22.02	63.088	12.230	121898379.069249	11	514.9598	1.17349e-04	5.26418e-04
2024/06/12	09:55:51	--	ok	514.3680	83.421	0.074742	22.05	63.165	12.266	115004067.561042	11	514.1470	1.22096e-04	4.43460e-04
2024/06/12	09:55:58	ok	ok	515.0000	83.605	0.074773	22.05	63.175	12.268	148866565.700172	11	514.9407	1.18002e-04	5.11826e-04
2024/06/12	10:00:57	--	ok	514.3620	83.438	0.074773	22.09	63.194	12.304	140304446.257801	11	514.3556	1.16460e-04	5.16817e-04
2024/06/12	10:01:04	ok	ok	515.0520	83.633	0.074804	22.15	63.165	12.338	148205737.427532	11	514.9911	1.17894e-04	5.38005e-04
2024/06/12	10:06:03	--	ok	514.3820	83.451	0.074804	22.15	63.165	12.338	136175068.864319	10	514.2344	1.22210e-04	3.53947e-04
2024/06/12	10:06:10	ok	ok	515.0460	83.633	0.074834	22.19	63.192	12.373	150896148.954850	14	515.0518	1.15111e-04	4.91501e-04
2024/06/12	10:11:09	--	ok	514.3940	83.457	0.074834	22.24	63.230	12.411	139142932.769839	11	514.3780	1.16631e-04	5.42741e-04
2024/06/12	10:11:16	ok	ok	515.0640	83.645	0.074863	22.25	63.183	12.412	150065977.508191	11	514.9976	1.18232e-04	5.40026e-04
2024/06/12	10:16:15	--	ok	514.3880	83.461	0.074863	22.28	63.178	12.430	145685509.270796	10	514.2109	1.22725e-04	3.56483e-04
2024/06/12	10:16:22	ok	ok	515.0600	83.648	0.074893	22.36	63.194	12.494	127938948.164065	11	514.9876	1.18225e-04	5.39560e-04
2024/06/12	10:21:21	--	ok	514.2700	83.431	0.074893	21.94	64.067	12.361	119754561.415118	11	514.2247	1.18008e-04	5.57236e-04
2024/06/12	10:21:28	ok	ok	515.0440	83.659	0.074928	21.95	64.039	12.365	133862811.287395	14	515.0277	1.15623e-04	5.06246e-04
2024/06/12	10:26:27	--	ok	514.3380	83.475	0.074928	21.65	64.503	12.244	120816657.336490	11	514.3040	1.17897e-04	5.56526e-04
2024/06/12	10:26:34	ok	ok	515.0340	83.672	0.07496	21.68	64.446	12.252	149539142.682224	11	514.9700	1.18355e-04	5.42447e-04
2024/06/12	10:31:33	--	ok	514.3920	83.508	0.07496	21.48	64.552	12.131	148616947.066736	10	514.2373	1.22917e-04	3.54160e-04
2024/06/12	10:31:39	ok	ok	515.0060	83.689	0.074989	21.51	64.576	12.156	145688981.723083	14	515.0237	1.16484e-04	4.88485e-04
2024/06/12	10:36:39	--	ok	514.4160	83.532	0.074989	21.40	64.680	12.097	126366795.084142	13	514.4680	1.11574e-04	6.18164e-04
2024/06/12	10:36:46	ok	ok	515.0780	83.721	0.075017	21.41	64.662	12.103	154100778.274161	12	515.0842	1.15268e-04	5.55208e-04
2024/06/12	10:41:45	--	ok	514.4980	83.560	0.075017	21.31	64.744	12.049	143022089.173929	10	514.3268	1.23283e-04	3.48505e-04
2024/06/12	10:41:52	ok	ok	515.0500	83.713	0.075041	21.34	64.718	12.065	155021106.667564	14	515.0564	1.15726e-04	4.91931e-04
2024/06/12	10:46:51	--	ok	514.4860	83.566	0.075041	21.21	64.776	11.986	144291276.516221	12	514.5475	1.14029e-04	5.69873e-04
2024/06/12	10:46:58	ok	ok	515.0400	83.729	0.075066	21.23	64.718	11.985	157099557.466352	10	514.8606	1.24301e-04	3.44171e-04
2024/06/12	10:51:57	--	ok	514.5060	83.578	0.075066	21.21	64.723	11.977	142210764.086954	10	514.3779	1.22461e-04	3.54811e-04
2024/06/12	10:52:04	ok	ok	515.0460	83.739	0.075089	21.23	64.698	11.981	153116061.519488	14	515.0669	1.15935e-04	5.10764e-04
2024/06/12	10:57:03	--	ok	514.5180	83.591	0.075089	21.21	64.714	11.975	139542837.081321	14	514.5628	1.15095e-04	5.16803e-04
2024/06/12	10:57:09	ok	ok	515.0300	83.742	0.075112	21.21	64.695	11.971	152573666.947058	10	514.8464	1.24580e-04	3.48395e-04
2024/06/12	11:02:09	--	ok	514.5220	83.602	0.075112	21.18	64.668	11.946	141137853.149720	11	514.5355	1.17371e-04	5.58262e-04
2024/06/12	11:02:16	ok	ok	515.0520	83.751	0.075135	21.20	64.700	11.963	150018918.585030	10	514.8732	1.24089e-04	3.58008e-04
2024/06/12	11:07:15	--	ok	514.5340	83.612	0.075135	21.18	64.689	11.950	137141898.970588	10	514.3835	1.24168e-04	3.56031e-04
2024/06/12	11:07:22	ok	ok	515.0720	83.764	0.075158	21.20	64.712	11.965	132426859.061164	14	515.1379	1.13575e-04	5.47649e-04
2024/06/12	11:12:21	--	ok	514.5480	83.624	0.075158	21.21	64.744	11.980	122963914.729008	10	514.4045	1.24021e-04	3.56319e-04
2024/06/12	11:12:28	ok	ok	515.0760	83.771	0.07518	21.24	64.700	11.993	139859903.960029	12	515.0941	1.15823e-04	5.58100e-04
2024/06/12	11:17:27	--	ok	514.5420	83.628	0.07518	21.20	64.721	11.967	124105260.322264	12	514.6101	1.15129e-04	5.46272e-04
2024/06/12	11:17:34	ok	ok	515.0740	83.772	0.075202	21.24	64.709	11.994	142094285.079941	10	514.8937	1.24018e-04	3.37626e-04
2024/06/12	11:22:33	--	ok	514.5640	83.630	0.075202	21.21	64.695	11.971	135472525.177603	12	514.6391	1.14016e-04	5.64368e-04
2024/06/12	11:22:40	ok	ok	515.0460	83.769	0.075223	21.24	64.659	11.985	140177389.562824	11	514.9953	1.19136e-04	5.85031e-04
2024/06/12	11:27:39	--	ok	514.5420	83.625	0.075223	21.26	64.652	11.993	137047328.886405	12	514.6260	1.14162e-04	5.62042e-04
2024/06/12	11:27:46	ok	ok	515.0520	83.772	0.075245	21.28	64.666	12.014	130919520.546581	12	515.0855	1.15503e-04	5.87694e-04
2024/06/12	11:32:45	--	ok	514.5600	83.638	0.075245	21.30	64.668	12.026	128181894.917795	12	514.6222	1.15194e-04	5.69804e-04
2024/06/12	11:32:52	ok	ok	515.0280	83.768	0.075266	21.30	64.649	12.022	127894677.307086	14	515.0683	1.15453e-04	5.07946e-04
2024/06/12	11:37:51	--	ok	514.5320	83.627	0.075266	21.34	64.677	12.057	129183787.097919	10	514.3864	1.23679e-04	3.58669e-04
2024/06/12	11:37:58	ok	ok	515.0340	83.775	0.075288	21.34	64.627	12.048	119367802.828643	10	514.8592	1.24483e-04	3.62461e-04
2024/06/12	11:42:57	--	ok	514.5300	83.635	0.075288	21.36	64.649	12.061	117716384.328985	12	514.6144	1.14188e-04	5.79004e-04
2024/06/12	11:43:04	ok	ok	515.0600	83.775	0.07531	21.36	64.630	12.058	126445021.667361	12	515.0848	1.15524e-04	5.73969e-04
2024/06/12	11:48:03	--	ok	514.5380	83.631	0.07531	21.38	64.645	12.079	128988633.847050	14	514.5855	1.15872e-04	5.50831e-04
2024/06/12	11:48:10	ok	ok	515.0500	83.774	0.075333	21.40	64.648	12.091	116386171.116076	12	515.0734	1.15862e-04	5.83009e-04
2024/06/12	11:53:09	--	ok	514.5380	83.633	0.075333	21.44	64.666	12.124	113046129.838149	12	514.6230	1.14106e-04	5.74784e-04
2024/06/12	11:53:16	ok	ok	515.0420	83.780	0.075355	21.44	64.627	12.117	124365509.352176	12	515.0861	1.15363e-04	5.88935e-04
2024/06/12	11:58:15	--	ok	514.5300	83.630	0.075355	21.45	64.680	12.136	125508858.588441	11	514.5395	1.17919e-04	5.78192e-04
2024/06/12	11:58:22	ok	ok	515.0460	83.775	0.075377	21.48	64.663	12.152	116304439.238211	13	515.0802	1.15081e-04	5.49047e-04
2024/06/12	12:03:21	--	ok	514.5440	83.625	0.075377	21.52	64.662	12.182	117808602.191716	13	514.5772	1.12404e-04	6.38005e-04
2024/06/12	12:03:28	ok	ok	515.0300	83.766	0.075399	21.52	64.631	12.176	119998522.610219	12	515.0553	1.15712e-04	5.78399e-04
2024/06/12	12:08:27	--	ok	514.5100	83.615	0.075399	21.52	64.652	12.180	119579301.692538	12	514.5864	1.13934e-04	5.76938e-04
2024/06/12	12:08:34	ok	ok	515.0280	83.765	0.075423	21.55	64.648	12.200	116424013.666098	13	515.0526	1.15967e-04	5.52763e-04
2024/06/12	12:13:33	--	ok	514.4920	83.612	0.075423	21.58	64.622	12.215	119739171.970220	10	514.3534	1.23546e-04	3.83115e-04
2024/06/12	12:13:40	ok	ok	515.0520	83.767	0.075447	21.61	64.616	12.235	112409062.372681	13	515.0706	1.16097e-04	5.58940e-04
2024/06/12	12:18:39	--	ok	514.5160	83.617	0.075447	21.61	64.659	12.243	115804520.693097	13	514.5588	1.15656e-04	5.45664e-04
2024/06/12	12:18:46	ok	ok	515.0340	83.766	0.075471	21.62	64.608	12.243	119747780.048283	14	515.1223	1.12829e-04	5.52262e-04
2024/06/12	12:23:45	--	ok	514.4860	83.610	0.075471	21.62	64.691	12.259	121723542.167133	11	514.3045	1.25506e-04	4.00620e-04
2024/06/12	12:23:52	ok	ok	515.0660	83.768	0.075496	21.62	64.649	12.251	98828827.670052	12	515.0703	1.15510e-04	5.87224e-04
2024/06/12	12:28:51	--	ok	514.5180	83.615	0.075496	21.68	64.681	12.297	102538123.961256	11	514.3170	1.22660e-04	4.82171e-04
2024/06/12	12:28:57	ok	ok	515.0480	83.764	0.075519	21.72	64.630	12.317	121413115.354093	12	515.0907	1.15308e-04	5.69545e-04
2024/06/12	12:33:57	--	ok	514.4840	83.599	0.075519	21.71	64.718	12.324	123472018.680773	10	514.3578	1.22444e-04	3.84429e-04
2024/06/12	12:34:04	ok	ok	515.0660	83.760	0.075544	21.72	64.689	12.328	112964916.021293	11	514.9044	1.22730e-04	3.73713e-04
2024/06/12	12:39:03	--	ok	514.5120	83.604	0.075544	21.74	64.694	12.341	109356433.895061	11	514.2778	1.26136e-04	3.92644e-04
2024/06/12	12:39:09	ok	ok	515.0200	83.749	0.075567	21.74	64.652	12.333	122102523.210377	11	514.9960	1.17468e-04	5.73541e-04
2024/06/12	12:44:09	--	ok	514.4540	83.589	0.075567	21.77	64.749	12.370	121631959.631077	12	514.5417	1.13397e-04	5.89003e-04
2024/06/12	12:44:16	ok	ok	515.0700	83.758	0.075593	21.75	64.707	12.353	113849196.485834	11	514.9088	1.21924e-04	3.81888e-04
2024/06/12	12:49:15	--	ok	514.5140	83.596	0.075593	21.80	64.755	12.392	115843590.234844	11	514.2713	1.25339e-04	4.11111e-04
2024/06/12	12:49:22	ok	ok	515.0200	83.739	0.075616	21.81	64.717	12.395	127716124.132815	11	514.8799	1.21593e-04	4.03182e-04
2024/06/12	12:54:21	--	ok	514.4700	83.571	0.075616	21.81	64.704	12.392	114631257.533290	11	514.2117	1.25884e-04	4.05060e-04
2024/06/12	12:54:28	ok	ok	514.9880	83.732	0.075642	21.81	64.736	12.398	126642842.942428	11	514.8542	1.21615e-04	4.10149e-04
2024/06/12	12:59:27	--	ok	514.4680	83.574	0.075642	21.84	64.723	12.417	112875800.849959	10	514.2539	1.23940e-04	3.77691e-04
2024/06/12	12:59:33	ok	ok	515.0320	83.735	0.075667	21.85	64.714	12.425	123145021.563513	11	514.8455	1.22457e-04	4.02581e-04
2024/06/12	13:04:33	--	ok	514.4520	83.559	0.075667	21.85	64.776	12.437	123308325.263013	10	514.2807	1.22401e-04	3.74026e-04
2024/06/12	13:04:40	ok	ok	515.0300	83.733	0.075693	21.84	64.762	12.424	141341006.381648	14	515.0102	1.15496e-04	5.42961e-04
2024/06/12	13:09:39	--	ok	514.4380	83.560	0.075693	21.82	64.800	12.420	132687108.516153	10	514.2589	1.23481e-04	3.77122e-04
2024/06/12	13:09:46	ok	ok	515.0200	83.733	0.07572	21.87	64.799	12.451	144864873.084523	12	515.0469	1.14232e-04	5.88525e-04
2024/06/12	13:14:45	--	ok	514.4400	83.564	0.07572	21.89	64.782	12.468	137200031.917586	10	514.2774	1.23043e-04	3.73709e-04
2024/06/12	13:14:52	ok	ok	515.0260	83.733	0.075748	21.89	64.732	12.459	143702627.150037	11	514.8736	1.22171e-04	3.93940e-04
2024/06/12	13:19:51	--	ok	514.4440	83.568	0.075748	21.91	64.744	12.471	138686750.737230	11	514.2522	1.21868e-04	4.85644e-04
2024/06/12	13:19:58	ok	ok	515.0580	83.738	0.075774	21.92	64.739	12.479	146279136.452015	11	514.8773	1.22578e-04	3.87040e-04
2024/06/12	13:24:57	--	ok	514.4420	83.563	0.075774	21.89	64.794	12.471	141602551.397421	10	514.2466	1.24809e-04	3.66624e-04
2024/06/12	13:25:04	ok	ok	515.0600	83.736	0.075801	21.94	64.791	12.501	146272434.348601	11	514.9054	1.21516e-04	4.10475e-04
2024/06/12	13:30:03	--	ok	514.4500	83.554	0.075801	21.95	64.823	12.517	137756122.695261	10	514.2760	1.22995e-04	3.74263e-04
2024/06/12	13:30:10	ok	ok	515.0200	83.728	0.075828	21.94	64.771	12.497	157657820.035585	10	514.8215	1.24197e-04	3.65975e-04
2024/06/12	13:35:09	--	ok	514.4220	83.556	0.075828	21.98	64.778	12.527	144590447.607698	12	514.4899	1.13863e-04	5.98960e-04
2024/06/12	13:35:16	ok	ok	515.0500	83.731	0.075856	21.98	64.718	12.516	156921968.550608	14	515.1096	1.12604e-04	5.81313e-04
2024/06/12	13:40:15	--	ok	514.4300	83.557	0.075856	21.95	64.845	12.521	145947826.442025	10	514.2360	1.24286e-04	3.76917e-04
2024/06/12	13:40:22	ok	ok	515.0700	83.732	0.075884	21.96	64.858	12.533	141819955.657433	14	515.0461	1.16048e-04	5.55423e-04
2024/06/12	13:45:21	--	ok	514.4520	83.555	0.075884	21.94	64.863	12.515	123466735.945837	10	514.2471	1.24203e-04	3.68816e-04
2024/06/12	13:45:28	ok	ok	515.0480	83.728	0.07591	21.96	64.846	12.531	157240249.235314	11	514.8697	1.22697e-04	3.86705e-04
2024/06/12	13:50:27	--	ok	514.4100	83.542	0.07591	21.96	64.900	12.541	145798879.608732	11	514.2146	1.21516e-04	4.83159e-04
2024/06/12	13:50:34	ok	ok	515.0600	83.727	0.075938	21.99	64.886	12.560	159230134.969149	11	514.9026	1.22482e-04	4.00028e-04
2024/06/12	13:55:33	--	ok	514.4420	83.545	0.075938	21.96	64.887	12.539	143695093.353556	11	514.2442	1.21292e-04	4.95041e-04
2024/06/12	13:55:39	ok	ok	515.0560	83.722	0.075966	21.98	64.860	12.543	156480278.333098	14	515.0628	1.15090e-04	5.73548e-04
2024/06/12	14:00:39	--	ok	514.4140	83.536	0.075966	21.96	64.910	12.543	143445134.572750	10	514.2373	1.23642e-04	3.72370e-04
2024/06/12	14:00:46	ok	ok	515.0540	83.718	0.075994	21.98	64.923	12.555	155060921.980644	11	514.8943	1.21710e-04	3.87065e-04
2024/06/12	14:05:45	--	ok	514.4040	83.538	0.075994	21.99	64.924	12.567	130483225.059514	10	514.2551	1.23108e-04	3.75902e-04
2024/06/12	14:05:51	ok	ok	515.0520	83.726	0.076023	22.01	64.909	12.574	134160371.086702	11	514.9158	1.22153e-04	4.08914e-04
2024/06/12	14:10:51	--	ok	514.4280	83.538	0.076023	21.99	64.915	12.565	124555507.002438	11	514.2428	1.21562e-04	4.89071e-04
2024/06/12	14:10:58	ok	ok	515.0440	83.722	0.07605	22.04	64.913	12.596	152184735.512218	10	514.8542	1.24226e-04	3.68431e-04
2024/06/12	14:15:57	--	ok	514.4220	83.529	0.07605	22.01	64.938	12.579	128091597.177380	11	514.2410	1.21258e-04	4.84860e-04
2024/06/12	14:16:04	ok	ok	515.0360	83.706	0.076078	21.99	64.956	12.573	154580782.262116	11	514.8738	1.22572e-04	3.81400e-04
2024/06/12	14:21:03	--	ok	514.4100	83.531	0.076078	21.98	64.942	12.559	145422085.352248	10	514.2557	1.23508e-04	3.72408e-04
2024/06/12	14:21:10	ok	ok	515.0540	83.716	0.076106	21.99	64.936	12.569	157246503.587490	11	514.8893	1.22965e-04	3.57830e-04
2024/06/12	14:26:09	--	ok	514.4240	83.539	0.076106	22.01	64.897	12.571	144655445.839346	11	514.2545	1.21296e-04	4.69401e-04
2024/06/12	14:26:16	ok	ok	515.0660	83.712	0.076134	22.02	64.941	12.590	156392906.499255	11	514.9026	1.22759e-04	3.78465e-04
2024/06/12	14:31:15	--	ok	514.4320	83.525	0.076134	22.04	64.913	12.596	144427145.883782	11	514.2487	1.22006e-04	4.85418e-04
2024/06/12	14:31:21	ok	ok	515.0620	83.703	0.076162	22.01	64.927	12.577	139580005.545052	11	514.8729	1.23565e-04	3.56359e-04
2024/06/12	14:36:21	--	ok	514.4340	83.523	0.076162	22.05	64.927	12.608	131694647.619610	11	514.2510	1.21283e-04	4.88454e-04
2024/06/12	14:36:27	ok	ok	515.0320	83.692	0.076189	22.02	64.923	12.586	147054292.398582	14	515.0614	1.15107e-04	5.76427e-04
2024/06/12	14:41:27	--	ok	514.3980	83.511	0.076189	22.05	64.968	12.616	133050882.934867	11	514.2067	1.21921e-04	4.87164e-04
2024/06/12	14:41:34	ok	ok	515.0580	83.696	0.076218	22.02	64.961	12.593	139768202.193987	11	514.8835	1.23177e-04	3.57101e-04
2024/06/12	14:46:33	--	ok	514.4040	83.506	0.076218	22.04	64.965	12.606	125312469.545829	11	514.2277	1.21432e-04	4.79727e-04
2024/06/12	14:46:40	ok	ok	515.0760	83.698	0.076246	22.05	64.936	12.610	137684899.635607	15	515.0911	1.11643e-04	6.41651e-04
2024/06/12	14:51:39	--	ok	514.2560	83.462	0.076246	21.42	66.265	12.413	131461735.596967	13	514.3254	1.11039e-04	6.96766e-04
2024/06/12	14:51:46	ok	ok	515.0600	83.696	0.076282	21.41	66.252	12.400	134983510.415772	14	515.0844	1.15271e-04	5.83780e-04
2024/06/12	14:56:45	--	ok	514.3860	83.500	0.076282	20.91	66.796	12.148	131489406.242020	12	514.4850	1.13045e-04	6.31246e-04
2024/06/12	14:56:52	ok	ok	515.0660	83.697	0.076312	20.91	66.746	12.139	127268585.070402	10	514.8200	1.26006e-04	3.63703e-04
2024/06/12	15:01:51	--	ok	514.4740	83.531	0.076312	20.59	66.896	11.938	129468933.232096	12	514.5221	1.14969e-04	6.47182e-04
2024/06/12	15:01:58	ok	ok	515.0280	83.696	0.076337	20.59	66.937	11.945	121698945.178376	12	514.7891	1.23081e-04	4.54507e-04
2024/06/12	15:06:57	--	ok	514.5020	83.551	0.076337	20.35	66.987	11.786	124379699.736540	10	514.3523	1.23820e-04	3.70474e-04
2024/06/12	15:07:03	ok	ok	515.0480	83.704	0.076361	20.36	67.002	11.800	110944470.626721	12	514.8892	1.20490e-04	5.05758e-04
2024/06/12	15:12:03	--	ok	514.5400	83.568	0.076361	20.13	67.053	11.653	114497247.992532	12	514.3214	1.24525e-04	4.79645e-04
2024/06/12	15:12:10	ok	ok	515.0620	83.710	0.076383	20.18	67.070	11.685	121319087.890956	11	514.8475	1.22795e-04	4.82869e-04
2024/06/12	15:17:09	--	ok	514.5940	83.583	0.076383	20.01	67.065	11.570	120892358.940922	11	514.4763	1.20134e-04	5.46352e-04
2024/06/12	15:17:16	ok	ok	515.0380	83.705	0.076402	20.01	67.053	11.568	117280148.716848	11	514.8515	1.21411e-04	4.92235e-04
2024/06/12	15:22:15	--	ok	514.5860	83.590	0.076402	19.86	67.079	11.475	117153191.554577	13	514.7022	1.10852e-04	7.04984e-04
2024/06/12	15:22:22	ok	ok	515.0620	83.714	0.076422	19.85	67.097	11.468	108692700.206853	11	514.8483	1.23006e-04	4.85224e-04
2024/06/12	15:27:21	--	ok	514.6240	83.595	0.076422	19.75	67.088	11.400	107271382.898882	14	514.7357	1.10539e-04	6.89525e-04
2024/06/12	15:27:28	ok	ok	515.0340	83.713	0.076439	19.75	67.070	11.397	107762107.841476	12	514.8386	1.22399e-04	4.74022e-04
2024/06/12	15:32:27	--	ok	514.6280	83.601	0.076439	19.68	67.097	11.355	110038258.453076	13	514.7547	1.10413e-04	6.88955e-04
2024/06/12	15:32:34	ok	ok	515.0620	83.715	0.076457	19.67	67.115	11.349	104482966.686519	10	514.8849	1.24610e-04	3.79065e-04
2024/06/12	15:37:33	--	ok	514.6740	83.607	0.076457	19.57	67.098	11.281	103177076.616870	11	514.5302	1.20837e-04	5.03012e-04
2024/06/12	15:37:40	ok	ok	515.0240	83.709	0.076472	19.54	67.044	11.252	109227190.663940	15	515.0480	1.13656e-04	6.57063e-04
2024/06/12	15:42:39	--	ok	514.6600	83.610	0.076472	19.48	67.103	11.225	110469650.572298	11	514.5244	1.20968e-04	4.97527e-04
2024/06/12	15:42:45	ok	ok	515.0480	83.711	0.076488	19.48	67.103	11.225	99321650.344654	11	514.8176	1.23778e-04	4.80783e-04
2024/06/12	15:47:45	--	ok	514.6980	83.612	0.076488	19.40	67.108	11.170	100388327.287675	11	514.5197	1.22184e-04	4.86119e-04
2024/06/12	15:47:51	ok	ok	515.0160	83.705	0.076502	19.40	67.079	11.165	116719791.123015	14	514.9379	1.17644e-04	4.77980e-04
2024/06/12	15:52:51	--	ok	514.6660	83.609	0.076502	19.33	67.115	11.126	118091423.638665	11	514.5546	1.20626e-04	4.93257e-04
2024/06/12	15:52:57	ok	ok	515.0340	83.710	0.076518	19.33	67.115	11.126	98065552.875138	11	514.8573	1.22355e-04	4.74251e-04
2024/06/12	15:57:57	--	ok	514.6900	83.616	0.076518	19.29	67.098	11.095	105434178.989227	14	514.8066	1.10879e-04	6.66486e-04
2024/06/12	15:58:04	ok	ok	515.0380	83.710	0.076533	19.29	67.108	11.097	107895689.901313	11	514.8460	1.22750e-04	4.69693e-04
2024/06/12	16:03:03	--	ok	514.7140	83.618	0.076533	19.21	67.097	11.046	113083081.658001	13	514.8261	1.10768e-04	7.02215e-04
2024/06/12	16:03:10	ok	ok	515.0460	83.703	0.076546	19.23	67.129	11.062	103745093.147352	10	514.8142	1.24292e-04	4.92711e-04
2024/06/12	16:08:09	--	ok	514.7260	83.617	0.076546	19.15	67.117	11.013	109406658.274692	12	514.8418	1.13735e-04	6.46646e-04
2024/06/12	16:08:16	ok	ok	515.0280	83.697	0.076559	19.17	67.129	11.025	106281023.487792	11	514.8141	1.23028e-04	4.66200e-04
2024/06/12	16:13:15	--	ok	514.7180	83.607	0.076559	19.13	67.121	10.996	104242719.270687	13	514.7941	1.11893e-04	7.04013e-04
2024/06/12	16:13:22	ok	ok	515.0140	83.696	0.076572	19.11	67.111	10.984	108333837.986740	15	515.0440	1.13471e-04	6.29666e-04
2024/06/12	16:18:21	--	ok	514.7180	83.611	0.076572	19.04	67.126	10.942	110982601.135080	13	514.8013	1.11142e-04	6.97551e-04
2024/06/12	16:18:28	ok	ok	515.0280	83.695	0.076585	19.06	67.108	10.948	114030115.968220	15	515.0481	1.13553e-04	6.60856e-04
2024/06/12	16:23:27	--	ok	514.7180	83.610	0.076585	19.01	67.131	10.924	112434017.840549	13	514.8115	1.11201e-04	7.00165e-04
2024/06/12	16:23:33	ok	ok	515.0400	83.693	0.076599	19.00	67.149	10.918	114707200.556592	12	515.1020	1.14480e-04	6.44791e-04
2024/06/12	16:28:33	--	ok	514.7380	83.611	0.076599	18.96	67.140	10.889	111965585.324781	13	514.8199	1.11209e-04	7.04022e-04
2024/06/12	16:28:39	ok	ok	515.0260	83.690	0.076611	18.94	67.140	10.881	118814696.183704	14	515.0413	1.16947e-04	5.90965e-04
2024/06/12	16:33:39	--	ok	514.7300	83.609	0.076611	18.93	67.144	10.873	113611766.929698	13	514.8164	1.11073e-04	6.89552e-04
2024/06/12	16:33:45	ok	ok	515.0320	83.691	0.076624	18.91	67.143	10.862	119358430.598010	13	515.0866	1.14981e-04	6.06630e-04
2024/06/12	16:38:45	--	ok	514.7420	83.609	0.076624	18.87	67.166	10.840	113935394.913271	12	514.8369	1.13755e-04	6.42611e-04
2024/06/12	16:38:52	ok	ok	515.0240	83.684	0.076636	18.86	67.144	10.827	118933503.282608	10	514.8387	1.24519e-04	3.63449e-04
2024/06/12	16:43:51	--	ok	514.7340	83.607	0.076636	18.82	67.126	10.797	118658983.596796	12	514.8440	1.13608e-04	6.40971e-04
2024/06/12	16:43:58	ok	ok	515.0200	83.688	0.076649	18.80	67.153	10.792	122719172.832341	13	515.0698	1.12441e-04	6.75289e-04
2024/06/12	16:48:57	--	ok	514.7540	83.615	0.076649	18.75	67.144	10.755	104787996.699570	13	514.8221	1.11964e-04	6.91351e-04
2024/06/12	16:49:04	ok	ok	515.0120	83.685	0.07666	18.75	67.153	10.757	131311224.866268	14	515.0417	1.16160e-04	5.92571e-04
2024/06/12	16:54:03	--	ok	514.7240	83.608	0.07666	18.73	67.152	10.748	113498971.517918	15	514.7763	1.12703e-04	6.55128e-04
2024/06/12	16:54:09	ok	ok	515.0440	83.691	0.076673	18.70	67.147	10.729	125471205.654861	14	515.0754	1.15940e-04	5.94882e-04
2024/06/12	16:59:09	--	ok	514.7660	83.614	0.076673	18.70	67.147	10.729	119299933.629758	12	514.8748	1.13196e-04	6.45549e-04
2024/06/12	16:59:16	ok	ok	515.0340	83.687	0.076684	18.65	67.138	10.692	131274845.242126	15	515.0705	1.12621e-04	7.12939e-04
2024/06/12	17:04:15	--	ok	514.7640	83.614	0.076684	18.65	67.156	10.695	121208314.988075	10	514.6370	1.22850e-04	3.86552e-04
2024/06/12	17:04:22	ok	ok	515.0300	83.683	0.076696	18.66	67.189	10.708	124974872.143206	13	515.0881	1.14777e-04	6.26096e-04
2024/06/12	17:09:21	--	ok	514.7560	83.610	0.076696	18.60	67.176	10.671	121271252.829498	13	514.8496	1.10902e-04	6.99502e-04
2024/06/12	17:09:28	ok	ok	515.0280	83.684	0.076707	18.60	67.170	10.670	131821719.907214	14	515.0553	1.16354e-04	6.23571e-04
2024/06/12	17:14:27	--	ok	514.7680	83.611	0.076707	18.59	67.176	10.661	126862452.501673	13	514.8682	1.10624e-04	6.98248e-04
2024/06/12	17:14:34	ok	ok	515.0280	83.678	0.076718	18.58	67.166	10.651	135004038.441877	14	515.1405	1.11869e-04	6.47989e-04
2024/06/12	17:19:33	--	ok	514.7600	83.609	0.076718	18.52	67.204	10.620	125447482.607015	13	514.8570	1.10676e-04	7.06149e-04
2024/06/12	17:19:40	ok	ok	515.0340	83.682	0.076729	18.52	67.153	10.612	134772463.819988	14	515.1396	1.12602e-04	6.31758e-04
2024/06/12	17:24:39	--	ok	514.7740	83.611	0.076729	18.50	67.143	10.602	129096758.438448	13	514.8846	1.10786e-04	6.88252e-04
2024/06/12	17:24:46	ok	ok	515.0280	83.675	0.07674	18.50	67.181	10.608	137022756.332779	12	514.8778	1.23077e-04	3.36954e-04
2024/06/12	17:29:45	--	ok	514.7700	83.606	0.07674	18.49	67.152	10.595	125548727.690200	12	514.8828	1.13142e-04	6.51279e-04
2024/06/12	17:29:52	ok	ok	515.0340	83.676	0.076751	18.49	67.140	10.593	136172770.510787	10	514.8334	1.25399e-04	3.64947e-04
2024/06/12	17:34:51	--	ok	514.7760	83.609	0.076751	18.46	67.175	10.580	128451561.052742	13	514.8856	1.10362e-04	7.14703e-04
2024/06/12	17:34:58	ok	ok	515.0300	83.675	0.076762	18.45	67.181	10.573	135882251.299120	10	514.8581	1.24011e-04	3.64241e-04
2024/06/12	17:39:57	--	ok	514.7840	83.604	0.076762	18.45	67.172	10.571	124988616.868227	13	514.8822	1.10560e-04	7.01752e-04
2024/06/12	17:40:04	ok	ok	515.0140	83.670	0.076772	18.40	67.175	10.545	136603431.652582	10	514.8305	1.24452e-04	3.60165e-04
2024/06/12	17:45:03	--	ok	514.7640	83.600	0.076772	18.39	67.190	10.539	130674708.540211	13	514.8738	1.10266e-04	7.06941e-04
2024/06/12	17:45:10	ok	ok	515.0340	83.672	0.076783	18.40	67.204	10.549	136681349.984434	12	515.0980	1.14538e-04	6.65311e-04
2024/06/12	17:50:09	--	ok	514.7820	83.603	0.076783	18.36	67.176	10.519	125619971.596959	13	514.8715	1.13989e-04	6.11298e-04
2024/06/12	17:50:15	ok	ok	515.0400	83.671	0.076794	18.36	67.176	10.519	124021849.673200	9	514.8069	1.27939e-04	3.70195e-04
2024/06/12	17:55:15	--	ok	514.7940	83.605	0.076794	18.33	67.152	10.498	125847505.474478	12	514.9028	1.12687e-04	6.54152e-04
2024/06/12	17:55:22	ok	ok	515.0200	83.666	0.076803	18.33	67.202	10.506	139743827.952963	14	515.1330	1.12299e-04	6.52864e-04
2024/06/12	18:00:21	--	ok	514.7760	83.600	0.076803	18.31	67.189	10.486	130474515.961479	12	514.8944	1.12856e-04	6.44702e-04
2024/06/12	18:00:28	ok	ok	515.0240	83.667	0.076814	18.31	67.195	10.486	115675175.879487	12	515.1108	1.13998e-04	6.58157e-04
2024/06/12	18:05:27	--	ok	514.7800	83.603	0.076814	18.31	67.207	10.488	108380246.721648	12	514.9020	1.13177e-04	6.56861e-04
2024/06/12	18:05:33	ok	ok	515.0320	83.665	0.076824	18.29	67.213	10.481	116839197.177693	10	514.8802	1.23372e-04	3.78532e-04
2024/06/12	18:10:33	--	ok	514.7960	83.601	0.076824	18.26	67.218	10.464	108646803.436256	12	514.9071	1.12841e-04	6.52623e-04
2024/06/12	18:10:39	ok	ok	515.0200	83.662	0.076833	18.25	67.254	10.461	140880428.130734	10	514.8591	1.23661e-04	3.64193e-04
2024/06/12	18:15:39	--	ok	514.7900	83.596	0.076833	18.24	67.222	10.448	134069617.489841	13	514.8740	1.14039e-04	6.34926e-04
2024/06/12	18:15:46	ok	ok	515.0220	83.659	0.076843	18.25	67.216	10.455	145088060.079974	10	514.8207	1.25346e-04	3.57682e-04
2024/06/12	18:20:45	--	ok	514.7920	83.596	0.076843	18.21	67.248	10.434	132006053.969990	12	514.9037	1.12618e-04	6.56959e-04
2024/06/12	18:20:52	ok	ok	515.0240	83.661	0.076853	18.21	67.218	10.429	140002359.249108	10	514.8686	1.23321e-04	3.62015e-04
2024/06/12	18:25:51	--	ok	514.7860	83.593	0.076853	18.18	67.253	10.416	115018612.848851	13	514.8840	1.14530e-04	6.45320e-04
2024/06/12	18:25:57	ok	ok	515.0300	83.659	0.076863	18.18	67.243	10.415	143719137.256152	10	514.7803	1.27455e-04	3.85821e-04
2024/06/12	18:30:57	--	ok	514.7980	83.597	0.076863	18.15	67.276	10.403	133623941.533067	13	514.8721	1.15073e-04	6.14728e-04
2024/06/12	18:31:04	ok	ok	514.9880	83.658	0.076872	18.14	67.245	10.390	122165210.022854	10	514.7663	1.28008e-04	3.93933e-04
2024/06/12	18:36:03	--	ok	514.7820	83.595	0.076872	18.11	67.259	10.374	110118478.876784	12	514.9150	1.12942e-04	6.44653e-04
2024/06/12	18:36:09	ok	ok	515.0320	83.661	0.076882	18.12	67.262	10.383	134544978.611534	10	514.7794	1.29255e-04	3.77344e-04
2024/06/12	18:41:09	ok	ok	514.8020	83.596	0.076882	18.07	67.253	10.347	132037319.733731	11	514.6262	1.25158e-04	3.92824e-04
2024/06/12	18:46:09	--	ok	514.6160	83.539	0.076882	18.07	67.300	10.354	132536918.572747	13	514.7114	1.14057e-04	6.32529e-04
2024/06/12	18:46:16	ok	ok	515.0600	83.662	0.0769	18.05	67.259	10.340	136356367.537659	11	514.8089	1.26956e-04	3.76243e-04
2024/06/12	18:51:15	ok	ok	514.8200	83.594	0.0769	18.04	67.286	10.336	113129310.839842	12	514.9266	1.13209e-04	6.71444e-04
2024/06/12	18:56:15	--	ok	514.6320	83.535	0.0769	17.98	67.308	10.303	108774547.297967	12	514.7468	1.12648e-04	6.66020e-04
2024/06/12	18:56:22	ok	ok	515.0260	83.650	0.076918	18.01	67.300	10.320	146865341.725703	11	514.7728	1.27348e-04	3.67854e-04
2024/06/12	19:01:21	--	ok	514.7920	83.586	0.076918	17.95	67.303	10.286	133117349.760479	11	514.6219	1.24629e-04	3.91603e-04
2024/06/12	19:01:28	ok	ok	515.0200	83.652	0.076927	17.98	67.335	10.307	146052342.378731	11	514.8014	1.26157e-04	3.75410e-04
2024/06/12	19:06:27	ok	ok	514.8020	83.594	0.076927	17.94	67.327	10.282	138245698.228496	12	514.9281	1.12920e-04	6.69016e-04
2024/06/12	19:11:27	--	ok	514.6160	83.531	0.076927	17.92	67.353	10.276	134201724.498151	11	514.4561	1.24494e-04	3.99790e-04
2024/06/12	19:11:34	ok	ok	515.0300	83.656	0.076946	17.92	67.344	10.274	143006925.263807	11	514.8227	1.26855e-04	3.67034e-04
2024/06/12	19:16:33	--	ok	514.7960	83.595	0.076946	17.88	67.327	10.244	115064505.583358	11	514.6356	1.24489e-04	4.03874e-04
2024/06/12	19:16:39	ok	ok	515.0500	83.657	0.076955	17.89	67.349	10.257	140218391.454354	11	514.8218	1.25977e-04	3.66800e-04
2024/06/12	19:21:39	ok	ok	515.0240	83.650	0.076955	18.50	66.046	10.428	120865484.865898	12	515.1316	1.12645e-04	6.48550e-04
2024/06/12	19:26:39	ok	ok	514.9780	83.624	0.076955	19.04	65.527	10.681	125776476.277118	13	515.0408	1.10551e-04	7.14618e-04
2024/06/12	19:31:39	ok	ok	514.8380	83.572	0.076955	19.37	65.348	10.860	122022046.634852	13	514.9201	1.09931e-04	7.44339e-04
2024/06/12	19:36:39	--	ok	514.6580	83.504	0.076955	19.64	65.307	11.025	124204788.287188	13	514.7424	1.10254e-04	7.25462e-04
2024/06/12	19:36:46	ok	ok	515.0120	83.612	0.076971	19.64	65.289	11.022	153171777.677156	15	515.0403	1.12815e-04	6.72690e-04
2024/06/12	19:41:45	--	ok	514.7580	83.547	0.076971	19.82	65.257	11.136	139680934.867996	12	514.8817	1.12614e-04	6.67791e-04
2024/06/12	19:41:52	ok	ok	515.0360	83.614	0.076982	19.84	65.238	11.141	158409601.066332	15	514.8182	1.22253e-04	7.27046e-04
2024/06/12	19:46:51	--	ok	514.7580	83.535	0.076982	19.96	65.249	11.227	143056293.689738	12	514.6250	1.19724e-04	4.89049e-04
2024/06/12	19:46:58	ok	ok	515.0160	83.612	0.076994	19.99	65.272	11.250	156300379.659486	15	514.9394	1.16328e-04	4.67973e-04
2024/06/12	19:51:57	--	ok	514.7260	83.517	0.076994	20.09	65.240	11.310	128929941.250204	14	514.8299	1.10193e-04	7.16194e-04
2024/06/12	19:52:04	ok	ok	515.0700	83.609	0.077006	20.11	65.243	11.321	160181643.771533	10	514.9064	1.21867e-04	4.04487e-04
2024/06/12	19:57:03	--	ok	514.7760	83.516	0.077006	20.22	65.249	11.396	145603230.849538	10	514.5735	1.23281e-04	3.77952e-04
2024/06/12	19:57:10	ok	ok	515.0100	83.586	0.077017	20.23	65.220	11.400	161146511.983481	13	514.7945	1.21489e-04	4.56578e-04
2024/06/12	20:02:09	--	ok	514.6960	83.495	0.077017	20.32	65.266	11.465	145337218.612999	11	514.5198	1.22275e-04	3.77101e-04
2024/06/12	20:02:15	ok	ok	515.0140	83.591	0.077032	20.33	65.226	11.467	148183210.248446	12	514.7098	1.28554e-04	5.78934e-04
2024/06/12	20:07:15	--	ok	514.6660	83.484	0.077032	20.40	65.231	11.516	128668022.082257	13	514.7604	1.09868e-04	7.32948e-04
2024/06/12	20:07:22	ok	ok	515.0740	83.593	0.077047	20.37	65.277	11.505	138190092.136752	12	514.6937	1.29946e-04	6.03285e-04
2024/06/12	20:12:21	--	ok	514.7220	83.493	0.077047	20.46	65.281	11.563	140744269.007697	11	514.5006	1.24482e-04	3.83216e-04
2024/06/12	20:12:28	ok	ok	515.0120	83.581	0.077061	20.49	65.267	11.578	159782835.993323	12	514.8093	1.23363e-04	3.64083e-04
2024/06/12	20:17:27	--	ok	514.6440	83.471	0.077061	20.53	65.327	11.618	141646728.985994	12	514.4248	1.22965e-04	4.82523e-04
2024/06/12	20:17:34	ok	ok	515.0240	83.583	0.077078	20.54	65.298	11.622	155288306.273018	12	514.8311	1.21483e-04	4.61629e-04
2024/06/12	20:22:33	--	ok	514.6560	83.472	0.077078	20.54	65.341	11.629	144450408.770292	12	514.4500	1.22299e-04	4.79994e-04
2024/06/12	20:22:40	ok	ok	515.0520	83.573	0.077094	20.58	65.354	11.654	156388090.432829	11	514.8713	1.22835e-04	3.57930e-04
2024/06/12	20:27:39	--	ok	514.6720	83.467	0.077094	20.60	65.391	11.680	140499425.304805	11	514.4593	1.24839e-04	3.87112e-04
2024/06/12	20:27:46	ok	ok	515.0260	83.571	0.07711	20.62	65.344	11.681	159613967.938413	10	514.8700	1.22687e-04	3.68567e-04
2024/06/12	20:32:45	--	ok	514.6340	83.460	0.07711	20.64	65.389	11.707	141663818.276527	12	514.7571	1.11650e-04	7.16182e-04
2024/06/12	20:32:52	ok	ok	515.0320	83.571	0.077127	20.64	65.359	11.702	157574005.777784	12	514.8209	1.24093e-04	3.66562e-04
2024/06/12	20:37:51	--	ok	514.6340	83.457	0.077127	20.66	65.403	11.720	141923809.668756	12	514.7494	1.11676e-04	7.08615e-04
2024/06/12	20:37:58	ok	ok	515.0500	83.571	0.077145	20.67	65.426	11.734	151360272.786477	11	514.8716	1.22255e-04	3.61268e-04
2024/06/12	20:42:57	--	ok	514.6400	83.453	0.077145	20.69	65.428	11.743	141247970.246225	12	514.7517	1.11989e-04	7.21988e-04
2024/06/12	20:43:04	ok	ok	515.0400	83.568	0.077162	20.69	65.408	11.739	155419475.676255	11	514.8736	1.22144e-04	3.57190e-04
2024/06/12	20:48:03	--	ok	514.6120	83.445	0.077162	20.70	65.463	11.760	136861000.678191	12	514.7493	1.11336e-04	7.11098e-04
2024/06/12	20:48:10	ok	ok	515.0520	83.572	0.077181	20.72	65.423	11.762	149888944.773006	12	514.8626	1.23190e-04	3.72993e-04
2024/06/12	20:53:09	--	ok	514.6260	83.447	0.077181	20.73	65.458	11.778	135785562.089403	13	514.7351	1.09277e-04	7.51968e-04
2024/06/12	20:53:16	ok	ok	515.0500	83.564	0.077198	20.72	65.435	11.764	143334846.024532	13	515.1427	1.11087e-04	6.89502e-04
2024/06/12	20:58:15	--	ok	514.6320	83.441	0.077198	20.76	65.403	11.788	134216789.566531	12	514.7445	1.11525e-04	7.13408e-04
2024/06/12	20:58:22	ok	ok	515.0280	83.551	0.077216	20.76	65.391	11.786	142822045.583752	11	514.8711	1.21777e-04	3.54137e-04
2024/06/12	21:03:21	--	ok	514.5960	83.433	0.077216	20.73	65.487	11.783	133219621.229674	12	514.7200	1.12030e-04	7.18975e-04
2024/06/12	21:03:28	ok	ok	515.0420	83.556	0.077235	20.73	65.467	11.779	136906810.277037	13	515.1367	1.11150e-04	6.74563e-04
2024/06/12	21:08:27	--	ok	514.6080	83.436	0.077235	20.73	65.568	11.797	132661417.955771	12	514.7325	1.11998e-04	7.21289e-04
2024/06/12	21:08:34	ok	ok	515.0520	83.557	0.077254	20.72	65.545	11.784	120734870.327198	14	515.1379	1.08917e-04	7.11847e-04
2024/06/12	21:13:33	--	ok	514.6160	83.432	0.077254	20.72	65.505	11.777	118204086.396974	12	514.7496	1.11956e-04	7.10831e-04
2024/06/12	21:13:40	ok	ok	515.0440	83.550	0.077273	20.72	65.527	11.781	120327857.787716	15	515.2070	1.08420e-04	6.77809e-04
2024/06/12	21:18:39	--	ok	514.6160	83.427	0.077273	20.72	65.565	11.788	118742051.234057	15	514.7195	1.10173e-04	7.08781e-04
2024/06/12	21:18:46	ok	ok	515.0600	83.551	0.077291	20.77	65.505	11.815	120756468.727192	15	515.2108	1.09023e-04	6.69392e-04
2024/06/12	21:23:45	--	ok	514.5960	83.428	0.077291	20.72	65.586	11.792	118288093.825985	12	514.7338	1.11759e-04	7.08731e-04
2024/06/12	21:23:52	ok	ok	515.0400	83.548	0.07731	20.72	65.536	11.782	116787442.695310	14	515.1277	1.09075e-04	7.21180e-04
2024/06/12	21:28:51	--	ok	514.6140	83.428	0.07731	20.73	65.579	11.799	118296946.665301	14	514.7485	1.08004e-04	7.62006e-04
2024/06/12	21:28:58	ok	ok	515.0520	83.543	0.077328	20.74	65.551	11.804	122606617.381142	13	515.1645	1.10856e-04	6.90865e-04
2024/06/12	21:33:57	--	ok	514.6080	83.419	0.077328	20.70	65.563	11.778	120453494.319662	13	514.7234	1.09270e-04	7.71554e-04
2024/06/12	21:34:03	ok	ok	515.0840	83.548	0.077347	20.73	65.588	11.801	116535426.314312	14	515.1524	1.11752e-04	6.67858e-04
2024/06/12	21:39:03	--	ok	514.6240	83.412	0.077347	20.69	65.591	11.772	119651681.427739	12	514.7523	1.11647e-04	7.08139e-04
2024/06/12	21:39:10	ok	ok	515.0500	83.530	0.077365	20.70	65.595	11.784	112602390.419614	13	514.8293	1.21157e-04	4.52538e-04
2024/06/12	21:44:09	--	ok	514.6380	83.408	0.077365	20.69	65.643	11.782	113944249.093277	15	514.7579	1.10361e-04	6.56503e-04
2024/06/12	21:44:16	ok	ok	514.9940	83.518	0.077382	20.72	65.565	11.788	115193296.264220	12	515.1061	1.12031e-04	7.00552e-04
2024/06/12	21:49:15	--	ok	514.5720	83.395	0.077382	20.66	65.646	11.764	113564752.437742	12	514.3762	1.21900e-04	4.78023e-04
2024/06/12	21:49:22	ok	ok	515.0520	83.528	0.077403	20.66	65.628	11.761	114935792.275245	13	515.1460	1.11082e-04	6.88530e-04
2024/06/12	21:54:21	--	ok	514.6080	83.399	0.077403	20.66	65.638	11.762	116252358.799039	13	514.7322	1.11516e-04	6.85302e-04
2024/06/12	21:54:28	ok	ok	515.0340	83.523	0.077421	20.64	65.605	11.745	106185800.012107	13	515.1378	1.11308e-04	6.99237e-04
2024/06/12	21:59:27	--	ok	514.6040	83.398	0.077421	20.64	65.655	11.755	105541607.337206	14	514.7251	1.08509e-04	7.55667e-04
2024/06/12	21:59:34	ok	ok	515.0440	83.513	0.07744	20.62	65.650	11.735	107484192.295988	12	514.8442	1.22861e-04	3.61350e-04
2024/06/12	22:04:33	--	ok	514.6160	83.395	0.07744	20.62	65.650	11.735	104507648.474628	13	514.7321	1.12261e-04	6.80723e-04
2024/06/12	22:04:40	ok	ok	515.0220	83.514	0.077459	20.63	65.632	11.741	108131515.402998	15	515.1000	1.09651e-04	7.10172e-04
2024/06/12	22:09:39	--	ok	514.5880	83.391	0.077459	20.60	65.687	11.733	111725377.816766	14	514.7115	1.09583e-04	7.35371e-04
2024/06/12	22:09:46	ok	ok	515.0320	83.517	0.077478	20.59	65.664	11.718	108275321.777641	15	515.1070	1.09802e-04	7.23206e-04
2024/06/12	22:14:45	--	ok	514.6140	83.395	0.077478	20.59	65.705	11.725	111113919.330726	14	514.7437	1.09341e-04	7.31530e-04
2024/06/12	22:14:52	ok	ok	515.0580	83.525	0.077496	20.60	65.687	11.733	114471991.994909	14	515.1373	1.08968e-04	7.61459e-04
2024/06/12	22:19:51	--	ok	514.6160	83.395	0.077496	20.56	65.710	11.706	114662270.549586	13	514.7522	1.08233e-04	7.73776e-04
2024/06/12	22:19:58	ok	ok	515.0320	83.510	0.077515	20.56	65.678	11.700	120123333.012980	14	515.1269	1.09054e-04	7.52435e-04
2024/06/12	22:24:57	--	ok	514.6300	83.392	0.077515	20.56	65.687	11.702	117494791.002232	13	514.7799	1.11068e-04	6.96824e-04
2024/06/12	22:25:03	ok	ok	515.0480	83.506	0.077533	20.54	65.664	11.687	112064192.555783	13	514.8596	1.20712e-04	4.55800e-04
2024/06/12	22:30:03	--	ok	514.6480	83.388	0.077533	20.54	65.716	11.696	103502781.331838	13	514.4416	1.21709e-04	4.59605e-04
2024/06/12	22:30:10	ok	ok	515.0180	83.496	0.077549	20.56	65.698	11.704	109896037.611663	13	514.8024	1.21581e-04	4.62898e-04
2024/06/12	22:35:09	--	ok	514.5960	83.379	0.077549	20.54	65.696	11.693	110124861.172715	14	514.7147	1.09728e-04	7.50479e-04
2024/06/12	22:35:16	ok	ok	515.0620	83.496	0.077568	20.52	65.660	11.668	104047047.974643	13	514.8176	1.22173e-04	4.41080e-04
2024/06/12	22:40:15	--	ok	514.6540	83.385	0.077568	20.52	65.670	11.670	103092530.237921	13	514.7705	1.11201e-04	7.00072e-04
2024/06/12	22:40:21	ok	ok	515.0400	83.491	0.077584	20.54	65.634	11.681	121902605.943827	14	515.0928	1.09319e-04	7.58799e-04
2024/06/12	22:45:21	--	ok	514.6200	83.371	0.077584	20.49	65.705	11.656	122091100.104718	13	514.7334	1.08429e-04	7.94380e-04
2024/06/12	22:45:28	ok	ok	515.0560	83.491	0.077603	20.50	65.657	11.658	123538113.373698	13	514.8090	1.21953e-04	4.48293e-04
2024/06/12	22:50:27	--	ok	514.6440	83.377	0.077603	20.47	65.682	11.643	121524670.127605	14	514.7602	1.07804e-04	7.72702e-04
2024/06/12	22:50:34	ok	ok	515.0440	83.482	0.07762	20.52	65.638	11.664	123319393.453242	12	514.7790	1.24659e-04	3.66772e-04
2024/06/12	22:55:33	--	ok	514.6380	83.367	0.07762	20.44	65.707	11.627	121620085.381978	14	514.7249	1.09417e-04	7.55753e-04
2024/06/12	22:55:40	ok	ok	515.0200	83.479	0.077637	20.46	65.692	11.636	128233108.609604	12	514.7786	1.24665e-04	3.92860e-04
2024/06/12	23:00:39	--	ok	514.6600	83.362	0.077637	20.44	65.666	11.620	114154759.958559	12	514.4048	1.21972e-04	4.88257e-04
2024/06/12	23:00:46	ok	ok	514.9860	83.467	0.077653	20.46	65.660	11.630	139192675.095865	15	515.0365	1.12571e-04	6.82062e-04
2024/06/12	23:05:45	--	ok	514.5800	83.351	0.077653	20.40	65.689	11.597	128611629.260076	12	514.7169	1.10861e-04	7.40091e-04
2024/06/12	23:05:52	ok	ok	515.0340	83.479	0.077673	20.40	65.710	11.601	138745363.883154	15	515.1828	1.08068e-04	7.06116e-04
2024/06/12	23:10:51	--	ok	514.6460	83.373	0.077673	20.37	65.734	11.585	121346825.558779	12	514.7704	1.11072e-04	7.68284e-04
2024/06/12	23:10:57	ok	ok	515.0500	83.479	0.07769	20.39	65.716	11.591	139571293.877700	15	515.1212	1.12432e-04	6.88928e-04
2024/06/12	23:15:57	--	ok	514.6500	83.370	0.07769	20.40	65.679	11.595	130527449.727078	13	514.7765	1.10264e-04	7.19563e-04
2024/06/12	23:16:04	ok	ok	515.0480	83.469	0.077707	20.36	65.670	11.565	140597237.410898	12	514.7755	1.22734e-04	4.65576e-04
2024/06/12	23:21:03	--	ok	514.6620	83.367	0.077707	20.36	65.638	11.559	130722649.022399	12	514.4407	1.21209e-04	4.76126e-04
2024/06/12	23:21:09	ok	ok	515.0400	83.474	0.077723	20.39	65.646	11.579	142550122.501933	13	514.7760	1.22404e-04	4.54421e-04
2024/06/12	23:26:09	--	ok	514.6440	83.358	0.077723	20.33	65.705	11.551	135309154.461740	13	514.7420	1.10839e-04	7.21462e-04
2024/06/12	23:26:16	ok	ok	515.0480	83.467	0.07774	20.35	65.696	11.559	145850604.201915	12	514.8888	1.19159e-04	5.31471e-04
2024/06/12	23:31:15	--	ok	514.6400	83.357	0.07774	20.33	65.715	11.553	135170991.490965	13	514.7251	1.08633e-04	8.05132e-04
2024/06/12	23:31:22	ok	ok	515.0360	83.464	0.077757	20.33	65.675	11.546	130216359.583498	13	515.1658	1.09600e-04	7.26005e-04
2024/06/12	23:36:21	--	ok	514.6560	83.354	0.077757	20.29	65.687	11.519	119402357.502425	13	514.7404	1.08473e-04	8.06994e-04
2024/06/12	23:36:28	ok	ok	515.0200	83.454	0.077774	20.28	65.675	11.508	149630146.645240	16	515.0305	1.11359e-04	7.28101e-04
2024/06/12	23:41:27	--	ok	514.6560	83.347	0.077774	20.25	65.679	11.489	136547174.715960	14	514.7402	1.08194e-04	7.78559e-04
2024/06/12	23:41:34	ok	ok	515.0220	83.457	0.07779	20.26	65.673	11.499	152335984.541326	15	515.1860	1.05699e-04	7.76836e-04
2024/06/12	23:46:33	--	ok	514.6380	83.350	0.07779	20.23	65.710	11.486	135852590.982941	14	514.7205	1.08773e-04	7.60553e-04
2024/06/12	23:46:39	ok	ok	515.0240	83.459	0.077807	20.25	65.670	11.488	151182073.837284	14	515.2455	1.04356e-04	7.31458e-04
2024/06/12	23:51:39	--	ok	514.6660	83.351	0.077807	20.22	65.666	11.469	118982761.373104	13	514.4245	1.22738e-04	4.51649e-04
2024/06/12	23:51:46	ok	ok	515.0360	83.452	0.077823	20.22	65.646	11.466	154940346.389220	14	514.9645	1.17275e-04	4.18197e-04
2024/06/12	23:56:45	--	ok	514.6560	83.345	0.077823	20.19	65.692	11.454	142842646.200673	13	514.7526	1.08480e-04	7.92411e-04
2024/06/12	23:56:52	ok	ok	515.0420	83.459	0.077839	20.21	65.652	11.458	153595567.762771	15	515.1265	1.09865e-04	7.30073e-04
2024/06/13	00:01:51	--	ok	514.6720	83.350	0.077839	20.16	65.666	11.432	143245612.006377	14	514.7733	1.07973e-04	7.71557e-04
2024/06/13	00:01:57	ok	ok	515.0500	83.457	0.077855	20.18	65.660	11.440	148567018.312966	16	515.1024	1.10055e-04	7.09268e-04
2024/06/13	00:06:57	--	ok	514.6900	83.350	0.077855	20.15	65.696	11.426	140017020.123625	13	514.7686	1.08657e-04	8.23350e-04
2024/06/13	00:07:04	ok	ok	515.0220	83.449	0.07787	20.15	65.684	11.424	127167737.709684	16	515.1917	1.04916e-04	7.61944e-04
2024/06/13	00:12:03	--	ok	514.6720	83.341	0.07787	20.12	65.751	11.418	122947778.217887	14	514.7428	1.08767e-04	7.87541e-04
2024/06/13	00:12:10	ok	ok	515.0040	83.436	0.077885	20.09	65.705	11.390	149198611.107654	16	515.1633	1.05425e-04	7.54161e-04
2024/06/13	00:17:09	--	ok	514.6620	83.344	0.077885	20.07	65.733	11.377	119289970.874340	13	514.4848	1.20392e-04	4.71227e-04
2024/06/13	00:17:16	ok	ok	515.0400	83.446	0.077901	20.08	65.724	11.385	152410439.147571	15	515.2032	1.08300e-04	6.91580e-04
2024/06/13	00:22:15	--	ok	514.7180	83.346	0.077901	20.08	65.652	11.372	143791453.079221	13	514.8111	1.10772e-04	7.45197e-04
2024/06/13	00:22:22	ok	ok	515.0200	83.433	0.077914	20.08	65.643	11.371	149073163.030987	14	515.0952	1.09397e-04	7.50443e-04
2024/06/13	00:27:21	--	ok	514.6700	83.332	0.077914	20.02	65.705	11.344	143094831.303699	14	514.7548	1.07749e-04	7.87710e-04
2024/06/13	00:27:28	ok	ok	515.0300	83.436	0.07793	20.08	65.643	11.371	153674590.732949	13	515.1561	1.09830e-04	7.17007e-04
2024/06/13	00:32:27	--	ok	514.6640	83.335	0.07793	19.99	65.670	11.319	141380849.162527	13	514.7552	1.08906e-04	8.03151e-04
2024/06/13	00:32:33	ok	ok	515.0360	83.442	0.077946	20.02	65.693	11.342	146883296.470957	16	515.1811	1.06063e-04	7.42121e-04
2024/06/13	00:37:33	--	ok	514.6820	83.343	0.077946	19.98	65.687	11.313	135381627.936072	13	514.8313	1.09801e-04	7.05800e-04
2024/06/13	00:37:40	ok	ok	515.0420	83.438	0.077961	20.01	65.661	11.328	152456947.774895	13	515.1731	1.09289e-04	6.99163e-04
2024/06/13	00:42:39	--	ok	514.6960	83.339	0.077961	19.96	65.655	11.297	137783647.123075	14	514.8412	1.07133e-04	7.84570e-04
2024/06/13	00:42:45	ok	ok	515.0100	83.432	0.077975	19.95	65.682	11.291	137150332.725264	13	515.1408	1.10041e-04	7.02037e-04
2024/06/13	00:47:45	--	ok	514.6740	83.339	0.077975	19.91	65.646	11.258	127860001.167907	14	514.8221	1.07652e-04	7.63724e-04
2024/06/13	00:47:51	ok	ok	515.0500	83.440	0.077991	19.92	65.669	11.271	155081796.803109	15	515.2016	1.09056e-04	7.29787e-04
2024/06/13	00:52:51	--	ok	514.7140	83.345	0.077991	19.91	65.666	11.262	146462480.321276	13	514.8971	1.08790e-04	7.33576e-04
2024/06/13	00:52:58	ok	ok	515.0600	83.434	0.078005	19.89	65.655	11.249	137083383.397542	15	515.2038	1.08305e-04	6.80755e-04
2024/06/13	00:57:57	--	ok	514.7060	83.338	0.078005	19.89	65.643	11.247	121478700.991713	14	514.8427	1.07174e-04	7.67028e-04
2024/06/13	00:58:03	ok	ok	515.0400	83.430	0.078018	19.89	65.634	11.246	154663058.853808	15	515.1993	1.08079e-04	6.97730e-04
2024/06/13	01:03:03	--	ok	514.7080	83.338	0.078018	19.85	65.647	11.220	143340359.776305	12	514.5986	1.17779e-04	5.30522e-04
2024/06/13	01:03:10	ok	ok	515.0560	83.435	0.078032	19.86	65.650	11.231	153259364.267336	16	515.1158	1.09019e-04	7.02927e-04
2024/06/13	01:08:09	--	ok	514.7180	83.337	0.078032	19.85	65.628	11.216	138595244.202993	12	514.8563	1.10600e-04	7.43766e-04
2024/06/13	01:08:15	ok	ok	515.0300	83.428	0.078046	19.81	65.588	11.183	153933227.430739	14	515.1864	1.09222e-04	7.13199e-04
2024/06/13	01:13:15	--	ok	514.6880	83.338	0.078046	19.79	65.657	11.185	139900576.963880	14	514.8166	1.07671e-04	7.50816e-04
2024/06/13	01:13:22	ok	ok	515.0420	83.431	0.07806	19.81	65.641	11.193	151800270.643901	15	515.1910	1.06870e-04	7.48351e-04
2024/06/13	01:18:21	--	ok	514.7160	83.342	0.07806	19.78	65.675	11.179	141636504.502950	14	514.8557	1.07019e-04	7.53514e-04
2024/06/13	01:18:28	ok	ok	515.0360	83.428	0.078074	19.79	65.628	11.180	149839619.170054	12	515.1660	1.10955e-04	7.22696e-04
2024/06/13	01:23:27	--	ok	514.7160	83.334	0.078074	19.75	65.650	11.156	136329404.829255	14	514.8513	1.07699e-04	7.73970e-04
2024/06/13	01:23:33	ok	ok	515.0300	83.417	0.078087	19.75	65.620	11.150	152157763.580847	15	515.1095	1.12225e-04	6.65580e-04
2024/06/13	01:28:33	--	ok	514.7120	83.331	0.078087	19.72	65.586	11.127	139821504.993567	13	514.8399	1.08516e-04	7.86535e-04
2024/06/13	01:28:40	ok	ok	515.0400	83.421	0.078101	19.72	65.574	11.125	151959621.122666	15	515.2053	1.05631e-04	7.52261e-04
2024/06/13	01:33:39	--	ok	514.7320	83.334	0.078101	19.71	65.605	11.120	138919946.426976	13	514.8668	1.07991e-04	7.83033e-04
2024/06/13	01:33:45	ok	ok	515.0320	83.424	0.078113	19.72	65.637	11.136	146540451.912950	15	515.1659	1.07473e-04	7.30415e-04
2024/06/13	01:38:45	--	ok	514.7120	83.331	0.078113	19.69	65.591	11.109	133468352.953250	14	514.8631	1.07257e-04	7.61811e-04
2024/06/13	01:38:52	ok	ok	515.0200	83.414	0.078127	19.68	65.579	11.098	150188863.942096	14	515.1839	1.09697e-04	7.07151e-04
2024/06/13	01:43:51	--	ok	514.7180	83.329	0.078127	19.67	65.565	11.087	134579733.435556	14	514.8603	1.07326e-04	7.64437e-04
2024/06/13	01:43:58	ok	ok	515.0520	83.420	0.07814	19.65	65.574	11.078	150241844.280982	14	515.2084	1.09676e-04	7.15416e-04
2024/06/13	01:48:57	--	ok	514.7260	83.325	0.07814	19.62	65.591	11.064	138726353.703260	14	514.8387	1.09401e-04	7.62397e-04
2024/06/13	01:49:04	ok	ok	515.0500	83.417	0.078153	19.64	65.582	11.071	143147211.215595	14	515.1470	1.08515e-04	7.64094e-04
2024/06/13	01:54:03	--	ok	514.7440	83.339	0.078153	19.60	65.565	11.040	128779416.450307	14	514.8859	1.06795e-04	7.71284e-04
2024/06/13	01:54:10	ok	ok	515.0360	83.412	0.078165	19.62	65.559	11.058	139674603.512007	13	515.1606	1.10770e-04	6.95276e-04
2024/06/13	01:59:09	--	ok	514.7240	83.324	0.078165	19.60	65.586	11.044	131686047.254887	11	514.6005	1.19292e-04	4.90011e-04
2024/06/13	01:59:16	ok	ok	515.0340	83.407	0.078177	19.62	65.570	11.060	142315371.128985	13	515.1570	1.07942e-04	7.87475e-04
2024/06/13	02:04:15	--	ok	514.7280	83.323	0.078177	19.57	65.582	11.026	134157458.583312	12	514.8906	1.10616e-04	7.24873e-04
2024/06/13	02:04:21	ok	ok	515.0480	83.408	0.07819	19.55	65.600	11.019	134931901.942388	14	515.2093	1.09567e-04	6.96577e-04
2024/06/13	02:09:21	--	ok	514.7540	83.326	0.07819	19.54	65.556	11.003	127179626.765534	14	514.8908	1.06902e-04	7.61126e-04
2024/06/13	02:09:28	ok	ok	515.0260	83.404	0.078202	19.54	65.586	11.008	133355829.979633	14	515.2041	1.09173e-04	7.34316e-04
2024/06/13	02:14:27	--	ok	514.7240	83.320	0.078202	19.53	65.583	10.999	117539910.214288	14	514.8770	1.07520e-04	7.61421e-04
2024/06/13	02:14:33	ok	ok	515.0360	83.403	0.078215	19.51	65.531	10.980	129001926.555798	12	515.1807	1.10987e-04	7.37543e-04
2024/06/13	02:19:33	--	ok	514.7360	83.321	0.078215	19.47	65.595	10.965	122380836.334567	14	514.8982	1.06827e-04	7.51494e-04
2024/06/13	02:19:40	ok	ok	515.0500	83.409	0.078227	19.48	65.597	10.973	133917849.280323	13	515.1359	1.09430e-04	7.98178e-04
2024/06/13	02:24:39	--	ok	514.7440	83.326	0.078227	19.45	65.513	10.940	125535801.050056	13	514.8989	1.07586e-04	7.85712e-04
2024/06/13	02:24:46	ok	ok	515.0600	83.406	0.07824	19.48	65.486	10.955	125166498.357230	15	515.1329	1.12375e-04	6.71795e-04
2024/06/13	02:29:45	--	ok	514.7620	83.328	0.07824	19.43	65.527	10.926	124960225.591341	13	514.9039	1.07630e-04	7.89465e-04
2024/06/13	02:29:52	ok	ok	515.0660	83.412	0.078251	19.45	65.513	10.940	118579547.102663	15	515.1239	1.10350e-04	7.50174e-04
2024/06/13	02:34:51	--	ok	514.7540	83.323	0.078251	19.41	65.524	10.915	120117720.284923	13	514.9130	1.07039e-04	7.83561e-04
2024/06/13	02:34:58	ok	ok	515.0280	83.396	0.078263	19.43	65.527	10.926	112999373.874629	13	515.1282	1.09252e-04	7.99673e-04
2024/06/13	02:39:57	--	ok	514.7480	83.317	0.078263	19.38	65.513	10.896	110259571.266690	14	514.8883	1.07711e-04	7.59550e-04
2024/06/13	02:40:03	ok	ok	515.0340	83.398	0.078275	19.40	65.513	10.905	113775792.103554	14	515.1646	1.07547e-04	7.60294e-04
2024/06/13	02:45:03	--	ok	514.7540	83.320	0.078275	19.37	65.510	10.887	107295320.440299	13	514.9102	1.07237e-04	8.08823e-04
2024/06/13	02:45:10	ok	ok	515.0300	83.395	0.078286	19.35	65.527	10.879	114896658.246411	15	515.1999	1.06382e-04	7.72797e-04
2024/06/13	02:50:09	--	ok	514.7340	83.316	0.078286	19.35	65.547	10.883	109381765.268344	14	514.9023	1.07444e-04	7.71189e-04
2024/06/13	02:50:16	ok	ok	515.0580	83.398	0.078299	19.33	65.513	10.860	117444884.707889	16	515.2204	1.05846e-04	7.55851e-04
2024/06/13	02:55:15	--	ok	514.8000	83.328	0.078299	19.31	65.509	10.849	118370665.287318	13	514.9369	1.08077e-04	7.95481e-04
2024/06/13	02:55:22	ok	ok	515.0280	83.388	0.078308	19.37	65.467	10.880	119957122.394570	12	515.1709	1.10340e-04	7.42677e-04
2024/06/13	03:00:21	--	ok	514.7460	83.308	0.078308	19.31	65.458	10.841	118010728.610844	13	514.9081	1.07260e-04	8.07849e-04
2024/06/13	03:00:28	ok	ok	515.0380	83.392	0.07832	19.31	65.437	10.837	114521793.496586	15	515.2102	1.06522e-04	7.70460e-04
2024/06/13	03:05:27	--	ok	514.7560	83.310	0.07832	19.30	65.467	10.834	113026391.377200	14	514.9290	1.06860e-04	7.75901e-04
2024/06/13	03:05:34	ok	ok	515.0220	83.387	0.078332	19.27	65.441	10.811	113361098.403692	14	515.1635	1.07563e-04	7.46357e-04
2024/06/13	03:10:33	--	ok	514.7480	83.313	0.078332	19.21	65.473	10.779	112701838.067005	14	514.9190	1.07195e-04	7.68951e-04
2024/06/13	03:10:40	ok	ok	515.0260	83.382	0.078343	19.24	65.467	10.796	112458117.052954	15	515.1992	1.06842e-04	7.61672e-04
2024/06/13	03:15:39	--	ok	514.7640	83.313	0.078343	19.23	65.476	10.789	110525792.367793	14	514.9226	1.07418e-04	7.81876e-04
2024/06/13	03:15:45	ok	ok	515.0420	83.381	0.078354	19.24	65.446	10.793	99387746.515594	12	515.1426	1.11942e-04	7.54596e-04
2024/06/13	03:20:45	--	ok	514.7920	83.312	0.078354	19.24	65.408	10.787	105067637.665502	13	514.9284	1.11796e-04	7.18370e-04
2024/06/13	03:20:52	ok	ok	515.0240	83.376	0.078363	19.23	65.373	10.772	103685829.099372	15	515.1776	1.06773e-04	7.79729e-04
2024/06/13	03:25:51	--	ok	514.7520	83.304	0.078363	19.18	65.449	10.758	100414312.269336	14	514.9104	1.06986e-04	7.68689e-04
2024/06/13	03:25:57	ok	ok	515.0300	83.382	0.078375	19.23	65.435	10.783	109182263.929765	13	515.1593	1.11373e-04	7.28870e-04
2024/06/13	03:30:57	--	ok	514.7500	83.302	0.078375	19.17	65.435	10.747	111464185.537900	14	514.9055	1.06905e-04	7.82046e-04
2024/06/13	03:31:04	ok	ok	515.0280	83.381	0.078387	19.15	65.412	10.733	121205231.200137	15	515.1854	1.06896e-04	7.76754e-04
2024/06/13	03:36:03	--	ok	514.7700	83.304	0.078387	19.14	65.441	10.730	116461430.762347	13	514.9216	1.07691e-04	8.02554e-04
2024/06/13	03:36:10	ok	ok	515.0660	83.384	0.078398	19.17	65.417	10.744	108059147.805021	15	515.1618	1.08723e-04	7.48303e-04
2024/06/13	03:41:09	--	ok	514.7800	83.306	0.078398	19.13	65.449	10.722	112829746.993056	14	514.9371	1.07002e-04	7.73970e-04
2024/06/13	03:41:16	ok	ok	515.0460	83.379	0.078409	19.11	65.437	10.710	107754339.217152	15	515.2102	1.06210e-04	7.77301e-04
2024/06/13	03:46:15	--	ok	514.7740	83.304	0.078409	19.04	65.505	10.678	106791827.395195	13	514.9154	1.08469e-04	8.09417e-04
2024/06/13	03:46:21	ok	ok	515.0240	83.373	0.078419	19.06	65.417	10.672	105925333.672204	13	515.1639	1.08328e-04	8.21209e-04
2024/06/13	03:51:21	--	ok	514.7620	83.297	0.078419	19.04	65.467	10.672	105626747.915227	13	514.9345	1.07711e-04	8.21793e-04
2024/06/13	03:51:27	ok	ok	515.0400	83.379	0.07843	19.03	65.455	10.661	105195212.302645	14	515.1550	1.09891e-04	7.71360e-04
2024/06/13	03:56:27	--	ok	514.7920	83.310	0.07843	19.01	65.454	10.651	105126179.746578	13	514.9536	1.08140e-04	8.00425e-04
2024/06/13	03:56:33	ok	ok	515.0300	83.366	0.07844	19.04	65.426	10.665	96964536.614046	15	515.2279	1.05376e-04	8.10555e-04
2024/06/13	04:01:33	--	ok	514.7760	83.300	0.07844	18.99	65.467	10.636	102275319.982788	14	514.9496	1.07224e-04	7.79976e-04
2024/06/13	04:01:39	ok	ok	515.0320	83.371	0.07845	18.97	65.435	10.623	101922102.168686	15	515.2372	1.05734e-04	7.93687e-04
2024/06/13	04:06:39	--	ok	514.7860	83.310	0.07845	18.96	65.422	10.611	102341159.646256	13	514.9543	1.07508e-04	8.04014e-04
2024/06/13	04:06:45	ok	ok	515.0300	83.371	0.07846	18.96	65.422	10.611	96648005.876672	14	515.1487	1.09865e-04	7.75943e-04
2024/06/13	04:11:45	--	ok	514.7700	83.305	0.07846	18.90	65.463	10.582	97584443.332260	12	514.9593	1.10490e-04	7.63738e-04
2024/06/13	04:11:52	ok	ok	515.0420	83.374	0.078471	18.91	65.437	10.586	99416802.135176	13	515.1730	1.12396e-04	7.36046e-04
2024/06/13	04:16:51	--	ok	514.7960	83.304	0.078471	18.87	65.399	10.555	100072752.904567	13	514.9751	1.07487e-04	8.07070e-04
2024/06/13	04:16:58	ok	ok	515.0420	83.367	0.07848	18.87	65.368	10.550	98360286.287631	15	515.1881	1.07230e-04	7.89452e-04
2024/06/13	04:21:57	--	ok	514.7900	83.298	0.07848	18.86	65.367	10.540	96436874.827393	13	514.9522	1.07868e-04	8.11166e-04
2024/06/13	04:22:03	ok	ok	515.0300	83.368	0.078489	18.86	65.385	10.543	104522249.913939	14	515.2050	1.09937e-04	7.40218e-04
2024/06/13	04:27:03	ok	ok	514.8020	83.301	0.078489	18.83	65.362	10.523	104915707.791645	13	514.9516	1.07864e-04	7.97311e-04
2024/06/13	04:32:03	--	ok	514.6080	83.240	0.078489	18.80	65.408	10.512	100154464.122294	12	514.7752	1.10499e-04	7.70414e-04
2024/06/13	04:32:10	ok	ok	515.0440	83.370	0.078508	18.80	65.367	10.505	107685820.801440	15	515.1296	1.10549e-04	7.52863e-04
2024/06/13	04:37:09	--	ok	514.8000	83.305	0.078508	18.79	65.345	10.494	104894608.227026	13	514.9635	1.07820e-04	7.99250e-04
2024/06/13	04:37:16	ok	ok	515.0320	83.363	0.078517	18.78	65.322	10.482	111029218.006518	15	515.1006	1.11474e-04	7.65658e-04
2024/06/13	04:42:15	ok	ok	514.8060	83.301	0.078517	18.72	65.335	10.447	107717158.594099	13	514.9609	1.07892e-04	8.12268e-04
2024/06/13	04:47:15	--	ok	514.6160	83.238	0.078517	18.69	65.348	10.433	101373472.899383	13	514.7835	1.07054e-04	8.11501e-04
2024/06/13	04:47:22	ok	ok	515.0600	83.369	0.078536	18.72	65.335	10.447	108061686.637158	14	515.1301	1.14133e-04	7.37412e-04
2024/06/13	04:52:21	ok	ok	514.8240	83.301	0.078536	18.70	65.332	10.439	111728000.026867	12	515.0013	1.10198e-04	7.56750e-04
2024/06/13	04:57:21	--	ok	514.6440	83.239	0.078536	18.65	65.332	10.404	112782199.582492	14	514.7443	1.13689e-04	7.13332e-04
2024/06/13	04:57:28	ok	ok	515.0460	83.354	0.078553	18.66	65.304	10.408	109535559.977987	14	515.1258	1.14134e-04	7.18230e-04
2024/06/13	05:02:27	ok	ok	514.8120	83.295	0.078553	18.63	65.359	10.400	103737035.439665	12	514.9737	1.10069e-04	7.72589e-04
2024/06/13	05:07:27	--	ok	514.6360	83.245	0.078553	18.65	65.290	10.397	108592347.754766	12	514.8090	1.10255e-04	7.56266e-04
2024/06/13	05:07:34	ok	ok	515.0740	83.355	0.07857	18.63	65.277	10.387	107827779.919641	14	515.2331	1.09000e-04	7.45842e-04
2024/06/13	05:12:33	ok	ok	514.8520	83.293	0.07857	18.62	65.266	10.376	103171864.753134	13	514.9928	1.07628e-04	7.87553e-04
2024/06/13	05:17:33	--	ok	514.6800	83.240	0.07857	18.60	65.284	10.370	102225220.643351	12	514.8250	1.09856e-04	7.64729e-04
2024/06/13	05:17:40	ok	ok	515.0080	83.343	0.078585	18.60	65.234	10.362	121933538.389883	14	515.0797	1.14191e-04	7.22852e-04
2024/06/13	05:22:39	--	ok	514.7700	83.277	0.078585	18.60	65.254	10.365	118691611.113054	12	514.9394	1.10473e-04	7.55605e-04
2024/06/13	05:22:46	ok	ok	515.0560	83.352	0.078596	18.59	65.261	10.357	106934710.518549	14	515.1147	1.13562e-04	7.32333e-04
2024/06/13	05:27:45	ok	ok	514.8340	83.288	0.078596	18.59	65.243	10.354	115910938.178048	12	515.0020	1.09818e-04	7.75653e-04
2024/06/13	05:32:45	--	ok	514.6600	83.236	0.078596	18.55	65.263	10.331	115426513.206829	13	514.7968	1.07977e-04	8.03668e-04
2024/06/13	05:32:52	ok	ok	515.0460	83.347	0.078612	18.58	65.240	10.345	120872187.622473	14	515.1216	1.12665e-04	7.27689e-04
2024/06/13	05:37:51	ok	ok	514.8160	83.282	0.078612	18.53	65.252	10.321	114480925.230964	12	514.9801	1.09988e-04	7.65617e-04
2024/06/13	05:42:51	--	ok	514.6520	83.229	0.078612	18.53	65.222	10.316	114871143.861506	15	514.7303	1.10239e-04	7.71748e-04
2024/06/13	05:42:58	ok	ok	515.0160	83.336	0.078629	18.53	65.252	10.321	121927699.763899	14	515.1959	1.09277e-04	7.68703e-04
2024/06/13	05:47:57	ok	ok	514.8120	83.276	0.078629	18.50	65.217	10.298	101863334.039933	12	514.9822	1.09737e-04	7.78773e-04
2024/06/13	05:52:57	--	ok	514.6560	83.226	0.078629	18.50	65.176	10.291	91607029.044605	11	514.4560	1.23725e-04	4.16013e-04
2024/06/13	05:53:04	ok	ok	515.0280	83.339	0.078645	18.50	65.147	10.287	131263267.940009	12	515.1237	1.12195e-04	7.94839e-04
2024/06/13	05:58:03	ok	ok	514.8260	83.280	0.078645	18.50	65.126	10.283	120572983.317121	12	514.9893	1.09841e-04	7.70063e-04
2024/06/13	06:03:03	--	ok	514.6620	83.226	0.078645	18.52	65.148	10.295	123304762.680444	13	514.7933	1.07909e-04	8.18545e-04
2024/06/13	06:03:10	ok	ok	515.0620	83.338	0.078661	18.52	65.119	10.290	124796882.923374	14	515.1209	1.12931e-04	7.19662e-04
2024/06/13	06:08:09	ok	ok	514.8260	83.269	0.078661	18.49	65.135	10.277	110892738.337956	12	514.9697	1.10298e-04	7.75131e-04
2024/06/13	06:13:09	--	ok	514.6740	83.221	0.078661	18.52	65.119	10.290	117811421.721856	13	514.7890	1.11544e-04	7.43046e-04
2024/06/13	06:13:16	ok	ok	515.0340	83.324	0.078676	18.52	65.119	10.290	127229006.913710	14	515.1687	1.09722e-04	7.67646e-04
2024/06/13	06:18:15	ok	ok	514.8100	83.270	0.078676	18.52	65.129	10.292	118530564.812564	12	514.9687	1.10260e-04	7.77533e-04
2024/06/13	06:23:15	--	ok	514.6560	83.218	0.078676	18.52	65.057	10.280	108745907.294490	12	514.8030	1.09960e-04	7.82011e-04
2024/06/13	06:23:22	ok	ok	515.0660	83.334	0.078692	18.53	65.011	10.283	131492734.112314	14	515.2064	1.09465e-04	7.87143e-04
2024/06/13	06:28:21	ok	ok	514.8300	83.273	0.078692	18.52	65.129	10.292	112103427.607116	12	514.9753	1.10332e-04	7.99643e-04
2024/06/13	06:33:21	--	ok	514.6760	83.221	0.078692	18.52	65.048	10.279	125026743.821190	13	514.7950	1.08003e-04	8.32980e-04
2024/06/13	06:33:28	ok	ok	515.0820	83.327	0.078708	18.52	65.057	10.280	118050637.974012	14	515.2222	1.08632e-04	7.75660e-04
2024/06/13	06:38:27	ok	ok	514.8540	83.264	0.078708	18.52	65.080	10.284	113633431.073975	12	514.9819	1.10456e-04	7.90187e-04
2024/06/13	06:43:27	--	ok	514.7020	83.214	0.078708	18.49	65.043	10.262	114272978.897887	13	514.8042	1.08178e-04	8.17573e-04
2024/06/13	06:43:34	ok	ok	515.0060	83.305	0.078722	18.50	65.046	10.271	138336120.674170	14	515.0514	1.14001e-04	7.49445e-04
2024/06/13	06:48:33	ok	ok	514.8060	83.252	0.078722	18.52	64.997	10.271	128000078.958256	12	514.9545	1.10306e-04	7.88187e-04
2024/06/13	06:53:33	--	ok	514.6660	83.205	0.078722	18.53	65.011	10.283	128356165.982937	12	514.8145	1.09924e-04	7.75661e-04
2024/06/13	06:53:40	ok	ok	515.0280	83.306	0.078738	18.53	64.979	10.278	121595702.014269	14	515.1667	1.10148e-04	7.67396e-04
2024/06/13	06:58:39	--	ok	514.8000	83.247	0.078738	18.50	65.016	10.266	115538942.121673	12	514.9734	1.09716e-04	7.74507e-04
2024/06/13	06:58:46	ok	ok	515.0480	83.309	0.078747	18.55	64.993	10.288	120978662.718767	13	515.0973	1.11958e-04	7.94766e-04
2024/06/13	07:03:45	ok	ok	514.8540	83.253	0.078747	18.55	64.952	10.282	128769333.145721	12	515.0086	1.09616e-04	7.76990e-04
2024/06/13	07:08:45	--	ok	514.6900	83.203	0.078747	18.53	65.011	10.283	128319479.724803	12	514.8408	1.09958e-04	7.70830e-04
2024/06/13	07:08:52	ok	ok	515.0560	83.315	0.078762	18.58	64.965	10.302	141981227.810979	14	515.2160	1.08916e-04	7.74240e-04
2024/06/13	07:13:51	ok	ok	514.8220	83.249	0.078762	18.55	64.910	10.275	126668422.887831	13	514.9419	1.11562e-04	7.45092e-04
2024/06/13	07:18:51	--	ok	514.6680	83.201	0.078762	18.59	64.938	10.305	126889042.308192	12	514.8179	1.09998e-04	7.85115e-04
2024/06/13	07:18:58	ok	ok	515.0520	83.305	0.078777	18.58	64.895	10.291	113223664.325062	14	515.2151	1.08607e-04	8.05647e-04
2024/06/13	07:23:57	ok	ok	514.8360	83.248	0.078777	18.60	64.900	10.309	115031184.167793	12	514.9993	1.10052e-04	7.75354e-04
2024/06/13	07:28:57	--	ok	514.6780	83.199	0.078777	18.60	64.887	10.307	112386272.137886	12	514.8344	1.10131e-04	7.81285e-04
2024/06/13	07:29:04	ok	ok	515.0560	83.303	0.078792	18.60	64.887	10.307	144263200.608404	14	515.1112	1.13591e-04	7.47202e-04
2024/06/13	07:34:03	ok	ok	514.8480	83.245	0.078792	18.63	64.845	10.318	133896854.067525	13	514.9690	1.11330e-04	7.55060e-04
2024/06/13	07:39:03	--	ok	514.6960	83.200	0.078792	18.65	64.826	10.324	133178184.913218	12	514.8593	1.09558e-04	7.86512e-04
2024/06/13	07:39:10	ok	ok	515.0660	83.295	0.078807	18.70	64.836	10.359	134827153.955254	13	515.1625	1.11220e-04	7.59979e-04
2024/06/13	07:44:09	ok	ok	514.8520	83.241	0.078807	18.66	64.849	10.335	124076394.063542	10	514.6335	1.24410e-04	3.58978e-04
2024/06/13	07:49:09	--	ok	514.7020	83.195	0.078807	18.69	64.822	10.349	124390385.258711	12	514.8289	1.10008e-04	7.77337e-04
2024/06/13	07:49:16	ok	ok	515.0300	83.289	0.078821	18.75	64.800	10.380	145087483.190147	14	515.0687	1.14201e-04	7.51171e-04
2024/06/13	07:54:15	ok	ok	514.8180	83.225	0.078821	18.72	64.796	10.361	134314519.727379	13	514.9269	1.11213e-04	7.62296e-04
2024/06/13	07:59:15	--	ok	514.6500	83.182	0.078821	18.76	64.823	10.392	133971664.586667	12	514.8027	1.09505e-04	7.83181e-04
2024/06/13	07:59:22	ok	ok	515.0620	83.295	0.078838	18.76	64.823	10.392	142853145.746190	12	515.1571	1.11207e-04	7.89951e-04
2024/06/13	08:04:21	ok	ok	514.8420	83.228	0.078838	18.78	64.817	10.401	131590061.528048	12	514.9715	1.10190e-04	7.89716e-04
2024/06/13	08:09:21	--	ok	514.6960	83.184	0.078838	18.83	64.794	10.431	133408254.072075	12	514.8221	1.10659e-04	7.80573e-04
2024/06/13	08:09:28	ok	ok	515.0460	83.288	0.078852	18.82	64.750	10.414	148046458.122239	14	515.1893	1.09040e-04	7.66678e-04
2024/06/13	08:14:27	ok	ok	514.8320	83.225	0.078852	18.84	64.746	10.432	138742969.842788	14	514.9939	1.08891e-04	7.49042e-04
2024/06/13	08:19:27	--	ok	514.6820	83.172	0.078852	18.90	64.746	10.466	134527022.922832	12	514.8202	1.09922e-04	7.84396e-04
2024/06/13	08:19:34	ok	ok	515.0260	83.281	0.078867	18.89	64.712	10.453	141442338.400082	14	515.1801	1.09393e-04	7.78658e-04
2024/06/13	08:24:33	ok	ok	514.8040	83.218	0.078867	18.91	64.707	10.468	120423203.883112	12	514.9673	1.09911e-04	7.92479e-04
2024/06/13	08:29:33	--	ok	514.6560	83.161	0.078867	18.94	64.721	10.489	111206662.770460	12	514.8118	1.09795e-04	7.90716e-04
2024/06/13	08:29:40	ok	ok	515.0280	83.271	0.078883	18.96	64.753	10.502	150082698.073413	12	515.1428	1.10910e-04	7.84180e-04
2024/06/13	08:34:39	ok	ok	514.8120	83.213	0.078883	18.99	64.718	10.515	121729674.429180	12	514.9665	1.09512e-04	7.94057e-04
2024/06/13	08:39:39	--	ok	514.6680	83.163	0.078883	19.06	64.698	10.555	137426802.860621	12	514.8114	1.10023e-04	7.93573e-04
2024/06/13	08:39:46	ok	ok	515.0720	83.272	0.078899	19.11	64.677	10.586	143724231.492426	14	515.1954	1.09388e-04	7.75785e-04
2024/06/13	08:44:45	ok	ok	514.8340	83.205	0.078899	19.10	64.695	10.581	134955296.457146	12	514.9658	1.09662e-04	7.95292e-04
2024/06/13	08:49:45	--	ok	514.6760	83.148	0.078899	19.11	64.698	10.589	129198642.657382	12	514.8059	1.09353e-04	7.79444e-04
2024/06/13	08:49:52	ok	ok	515.0240	83.253	0.078914	19.14	64.691	10.607	146417494.428624	14	515.1652	1.08915e-04	7.83086e-04
2024/06/13	08:54:51	ok	ok	514.8160	83.196	0.078914	19.20	64.640	10.633	137142063.099069	12	514.9655	1.09662e-04	7.95531e-04
2024/06/13	08:59:51	--	ok	514.6380	83.140	0.078914	19.24	64.616	10.656	136141307.417444	13	514.7747	1.09058e-04	7.60932e-04
2024/06/13	08:59:58	ok	ok	515.0480	83.257	0.078931	19.27	64.602	10.672	134415168.227676	14	515.1061	1.12670e-04	7.46751e-04
2024/06/13	09:04:57	ok	ok	514.8220	83.196	0.078931	19.29	64.643	10.689	135172303.281898	12	514.9623	1.10087e-04	7.96552e-04
2024/06/13	09:09:57	--	ok	514.6580	83.142	0.078931	19.35	64.584	10.723	137149906.650994	12	514.7988	1.10084e-04	7.99413e-04
2024/06/13	09:10:04	ok	ok	515.0440	83.253	0.078948	19.35	64.594	10.725	142599811.256689	12	515.1468	1.10801e-04	7.85914e-04
2024/06/13	09:15:03	ok	ok	514.8060	83.188	0.078948	19.38	64.538	10.734	134269109.209828	12	514.9434	1.09809e-04	8.01808e-04
2024/06/13	09:20:03	--	ok	514.6380	83.134	0.078948	19.44	64.588	10.778	135463528.660062	13	514.7699	1.08391e-04	7.72881e-04
2024/06/13	09:20:10	ok	ok	515.0400	83.252	0.078965	19.44	64.547	10.771	150658355.409160	13	515.1277	1.11480e-04	7.55760e-04
2024/06/13	09:25:09	ok	ok	514.8060	83.185	0.078965	19.51	64.588	10.822	139398805.138011	12	514.9390	1.09462e-04	7.95884e-04
2024/06/13	09:30:09	--	ok	514.6180	83.121	0.078965	19.55	64.535	10.840	138878760.162444	13	514.7659	1.08339e-04	7.78780e-04
2024/06/13	09:30:16	ok	ok	515.0800	83.258	0.078983	19.58	64.498	10.852	151881880.780385	12	515.1950	1.09851e-04	8.02543e-04
2024/06/13	09:35:15	ok	ok	514.8220	83.184	0.078983	19.64	64.517	10.891	131086769.957259	13	514.9307	1.06599e-04	8.21905e-04
2024/06/13	09:40:15	--	ok	514.6300	83.117	0.078983	19.67	64.521	10.911	133893904.994492	13	514.7341	1.07257e-04	8.57327e-04
2024/06/13	09:40:22	ok	ok	515.0500	83.237	0.079001	19.67	64.543	10.914	153367633.413051	13	515.1265	1.11324e-04	7.62876e-04
2024/06/13	09:45:21	--	ok	514.7940	83.170	0.079001	19.75	64.506	10.961	138962399.314205	13	514.9154	1.06940e-04	8.40166e-04
2024/06/13	09:45:28	ok	ok	515.0460	83.242	0.079011	19.77	64.517	10.973	151592308.641633	13	515.1409	1.11070e-04	7.65084e-04
2024/06/13	09:50:27	ok	ok	514.8140	83.170	0.079011	19.81	64.503	10.998	142960789.645366	12	514.9404	1.09714e-04	8.08074e-04
2024/06/13	09:55:27	--	ok	514.6160	83.103	0.079011	19.85	64.530	11.029	141044378.606319	12	514.7185	1.09811e-04	8.41617e-04
2024/06/13	09:55:34	ok	ok	515.0500	83.224	0.079029	19.88	64.553	11.052	151991778.696105	14	515.2053	1.07467e-04	7.71878e-04
2024/06/13	10:00:33	--	ok	514.7840	83.150	0.079029	19.93	64.535	11.085	137752141.648460	12	514.9295	1.09542e-04	8.23598e-04
2024/06/13	10:00:40	ok	ok	515.0040	83.222	0.07904	19.93	64.503	11.080	143205629.486449	15	515.0746	1.10199e-04	8.12924e-04
2024/06/13	10:05:39	--	ok	514.7620	83.150	0.07904	19.98	64.479	11.105	127238031.163051	13	514.8662	1.07657e-04	8.69739e-04
2024/06/13	10:05:46	ok	ok	515.0580	83.220	0.079051	19.99	64.492	11.116	136920306.399090	14	515.2302	1.06914e-04	7.95581e-04
2024/06/13	10:10:45	ok	ok	514.8040	83.149	0.079051	20.07	64.553	11.173	129060881.517305	14	514.8922	1.07046e-04	8.67901e-04
2024/06/13	10:15:45	--	ok	514.5660	83.078	0.079051	20.12	64.471	11.196	127284738.954222	13	514.6713	1.06855e-04	8.74893e-04
2024/06/13	10:15:52	ok	ok	515.0660	83.223	0.079071	20.11	64.460	11.185	151921311.394279	14	515.1983	1.05429e-04	8.35925e-04
2024/06/13	10:20:51	--	ok	514.7740	83.145	0.079071	20.19	64.433	11.235	141838352.099940	13	514.8595	1.07726e-04	8.74763e-04
2024/06/13	10:20:58	ok	ok	515.0300	83.211	0.079082	20.21	64.456	11.249	152491798.622582	15	515.2170	1.06068e-04	7.77785e-04
2024/06/13	10:25:57	--	ok	514.7720	83.138	0.079082	20.28	64.456	11.295	138646857.197479	14	514.8649	1.06591e-04	8.60413e-04
2024/06/13	10:26:04	ok	ok	515.0060	83.213	0.079093	20.26	64.433	11.282	151160153.949350	13	515.1390	1.06891e-04	8.46318e-04
2024/06/13	10:31:03	--	ok	514.7400	83.128	0.079093	20.33	64.485	11.337	138617052.040070	13	514.8466	1.07197e-04	8.68347e-04
2024/06/13	10:31:10	ok	ok	515.0460	83.206	0.079105	20.32	64.421	11.317	136265780.776881	15	515.1837	1.04205e-04	8.66819e-04
2024/06/13	10:36:09	--	ok	514.7440	83.127	0.079105	20.42	64.471	11.391	125594171.521162	14	514.8651	1.06674e-04	8.44466e-04
2024/06/13	10:36:16	ok	ok	515.0480	83.205	0.079117	20.42	64.439	11.385	150538536.277181	16	515.1795	1.04288e-04	8.32532e-04
2024/06/13	10:41:15	--	ok	514.7560	83.125	0.079117	20.47	64.503	11.434	135657508.395742	13	514.8921	1.08284e-04	8.13500e-04
2024/06/13	10:41:22	ok	ok	515.0260	83.195	0.079129	20.47	64.462	11.427	152195786.773150	15	515.1820	1.03935e-04	8.77873e-04
2024/06/13	10:46:21	--	ok	514.7320	83.111	0.079129	20.54	64.443	11.470	143125671.432234	10	514.5542	1.22339e-04	3.84804e-04
2024/06/13	10:46:27	ok	ok	515.0520	83.200	0.079142	20.53	64.442	11.460	149047726.221048	15	515.2031	1.03690e-04	8.63573e-04
2024/06/13	10:51:27	--	ok	514.7500	83.108	0.079142	20.59	64.512	11.512	136606604.407311	12	514.8888	1.08803e-04	8.45311e-04
2024/06/13	10:51:34	ok	ok	515.0060	83.189	0.079154	20.60	64.475	11.516	146694984.243477	12	514.7760	1.20811e-04	4.81734e-04
2024/06/13	10:56:33	--	ok	514.7020	83.092	0.079154	20.66	64.425	11.545	131250874.548750	12	514.8537	1.09455e-04	8.53176e-04
2024/06/13	10:56:40	ok	ok	515.0860	83.206	0.079168	20.70	64.424	11.574	144153356.828213	12	515.1899	1.09439e-04	8.26861e-04
2024/06/13	11:01:39	--	ok	514.7280	83.098	0.079168	20.73	64.460	11.598	134821180.786097	12	514.8651	1.09336e-04	8.43547e-04
2024/06/13	11:01:46	ok	ok	515.0440	83.187	0.079181	20.72	64.466	11.590	132976227.433951	15	515.2123	1.05525e-04	8.08708e-04
2024/06/13	11:06:45	--	ok	514.7120	83.088	0.079181	20.80	64.474	11.649	121950119.796761	14	514.8348	1.06915e-04	8.62344e-04
2024/06/13	11:06:52	ok	ok	515.0160	83.170	0.079195	20.80	64.462	11.647	135409751.320035	11	514.7909	1.23831e-04	3.90597e-04
2024/06/13	11:11:51	--	ok	514.6880	83.076	0.079195	20.87	64.526	11.706	121435579.365261	12	514.8443	1.08512e-04	8.52832e-04
2024/06/13	11:11:57	ok	ok	515.0400	83.173	0.07921	20.86	64.503	11.693	133439188.668092	15	515.2128	1.06335e-04	8.15720e-04
2024/06/13	11:16:57	--	ok	514.7040	83.075	0.07921	20.94	64.460	11.741	129454858.382987	12	514.8433	1.09012e-04	8.49151e-04
2024/06/13	11:17:04	ok	ok	515.0380	83.168	0.079224	20.97	64.443	11.758	128378956.346092	15	515.1952	1.04274e-04	8.60822e-04
2024/06/13	11:22:03	--	ok	514.6600	83.053	0.079224	21.01	64.474	11.793	121752942.325681	12	514.8243	1.08461e-04	8.49010e-04
2024/06/13	11:22:10	ok	ok	515.0180	83.161	0.07924	21.03	64.475	11.802	138504143.303013	14	515.2016	1.07549e-04	8.22531e-04
2024/06/13	11:27:09	--	ok	514.6440	83.047	0.07924	21.07	64.533	11.842	131881561.967335	12	514.8158	1.08205e-04	8.51580e-04
2024/06/13	11:27:16	ok	ok	515.0700	83.160	0.079257	21.07	64.512	11.838	123151865.143198	14	515.2318	1.06875e-04	8.24180e-04
2024/06/13	11:32:15	--	ok	514.6680	83.033	0.079257	21.13	64.556	11.887	121297235.980043	13	514.8034	1.05533e-04	8.94456e-04
2024/06/13	11:32:22	ok	ok	515.0320	83.142	0.079273	21.14	64.547	11.894	115880456.238849	12	515.1616	1.08925e-04	8.41552e-04
2024/06/13	11:37:21	--	ok	514.6180	83.010	0.079273	21.20	64.538	11.933	116016944.636893	12	514.7856	1.08224e-04	8.75685e-04
2024/06/13	11:37:28	ok	ok	515.0700	83.135	0.079291	21.21	64.520	11.939	116647366.319833	13	515.1728	1.06029e-04	8.89310e-04
2024/06/13	11:42:27	--	ok	514.6260	82.985	0.079291	21.26	64.579	11.980	117814775.778350	13	514.7427	1.05624e-04	9.08409e-04
2024/06/13	11:42:34	ok	ok	515.0440	83.106	0.079309	21.28	64.503	11.984	121294555.845419	12	515.1764	1.08400e-04	8.59698e-04
2024/06/13	11:47:33	--	ok	514.5500	82.931	0.079309	21.33	64.572	12.026	121743376.385229	13	514.6850	1.04999e-04	8.96408e-04
2024/06/13	11:47:40	ok	ok	515.0560	83.069	0.079331	21.33	64.581	12.028	112740176.988424	12	515.1611	1.08712e-04	8.56080e-04
2024/06/13	11:52:39	--	ok	514.4680	82.802	0.079331	21.38	64.552	12.062	112719003.645968	13	514.5835	1.04930e-04	9.11537e-04
2024/06/13	11:52:46	ok	ok	515.0460	82.969	0.079356	21.41	64.558	12.083	112936750.212732	14	515.2097	1.05336e-04	8.51396e-04
