# Supplementary material for: Plastic Creep Constraint in Nylon Instrument Strings
Source: Materials (Basel). 2025 Jan 7;18(2):223. doi: 10.3390/ma18020223 (PMC11766866; doi:10.3390/ma18020223)
Supplement: Supplementary file 1 [file materials-18-00223-s001.zip › data_files/string_N34_nylon/string_test_data_N34_step_1.csv]

Date	Time	+-	f0	Frequency	Tension	LengthAdj	Temp	Rel.Hm	Abs.Hm	Pk.Magnitude	Harmonics	Fitted.f0	Bend.Stiff	Fit.Error
2024/03/07	13:00:39	--	ok	208.9660	16.006	0.0	16.57	61.375	8.636	19542705.238770	4	257.0640	-3.30435e-03	1.78856e-02
2024/03/07	13:00:50	--	ok	236.1780	19.896	0.001992	16.67	61.338	8.682	18976884.698984	4	227.7243	-7.42774e-04	1.25991e-02
2024/03/07	13:01:01	--	ok	252.3420	22.367	0.003984	16.73	61.274	8.704	17863798.214623	3	293.8060	-6.59649e-03	1.42881e-02
2024/03/07	13:01:12	--	ok	263.9980	24.067	0.005976	16.75	61.340	8.727	31297689.898110	4	287.0987	-6.28466e-03	2.53000e-02
2024/03/07	13:01:23	--	ok	271.4400	25.353	0.007969	16.83	61.331	8.764	32257029.901973	2	261.0167	1.27737e-02	4.86964e-16
2024/03/07	13:01:33	--	ok	279.6120	26.815	0.009961	16.90	61.299	8.796	37704222.563310	5	281.4389	-4.72512e-03	6.50051e-03
2024/03/07	13:01:44	--	ok	288.2040	28.428	0.011953	16.92	61.280	8.807	14866319.754479	2	292.6800	-5.51122e-03	0.00000e+00
2024/03/07	13:01:55	--	ok	297.9160	30.136	0.013945	16.94	61.421	8.836	17579477.750030	2	316.7190	4.93510e-03	1.19725e-15
2024/03/07	13:02:06	--	ok	301.9880	30.996	0.015937	17.02	61.326	8.866	9060330.710992	2	301.2300	-7.45436e-03	1.25882e-15
2024/03/07	13:02:17	--	ok	314.7660	33.435	0.017929	17.08	61.358	8.902	30591595.968135	4	276.9950	-2.34182e-03	4.17591e-02
2024/03/07	13:02:27	--	ok	326.1380	35.729	0.019922	17.11	61.320	8.910	21212283.863075	2	358.9556	-1.52396e-02	8.15197e-16
2024/03/07	13:02:38	--	ok	337.5160	38.088	0.021914	17.14	61.344	8.930	14635957.357832	7	343.3175	-5.09658e-03	3.17302e-02
2024/03/07	13:02:49	--	ok	348.7520	40.591	0.023906	17.19	61.395	8.967	9712562.977723	2	348.8403	6.09269e-05	0.00000e+00
2024/03/07	13:03:00	--	ok	361.3720	43.256	0.025898	17.21	61.312	8.962	13490109.624970	2	361.6814	2.59666e-05	2.48499e-16
2024/03/07	13:03:10	--	--	372.1720	45.675	0.02789	17.29	61.274	9.004	35954555.735186	3	371.8095	8.60620e-05	2.05240e-04
2024/03/07	13:03:18	--	ok	363.9360	44.369	0.02789	17.29	61.262	9.002	20144376.076123	4	349.0649	9.93721e-04	3.27892e-02
2024/03/07	13:03:29	--	ok	383.2760	48.442	0.029882	17.35	61.207	9.024	36182367.085561	4	382.8310	8.92275e-05	1.17808e-04
2024/03/07	13:03:40	--	ok	395.9400	51.483	0.031874	17.36	61.114	9.018	76148851.361403	6	395.6014	8.86672e-05	2.01849e-04
2024/03/07	13:03:50	--	ok	405.5860	53.733	0.033562	17.36	61.137	9.021	15208419.867086	5	405.2562	9.06158e-05	2.13312e-04
2024/03/07	13:04:00	--	ok	410.8080	55.283	0.034758	17.43	61.032	9.044	75711230.116465	6	410.3621	9.45962e-05	4.09097e-04
2024/03/07	13:04:09	--	ok	414.8200	56.384	0.035687	17.45	60.917	9.034	78847567.665314	5	414.5502	9.03182e-05	3.94345e-04
2024/03/07	13:04:18	--	ok	417.8480	57.350	0.036411	17.49	60.945	9.062	71474806.441411	5	417.7189	8.78301e-05	2.08180e-04
2024/03/07	13:04:27	--	ok	420.1280	57.836	0.036981	17.53	60.855	9.071	51628340.778998	7	407.6666	7.70267e-04	3.40243e-02
2024/03/07	13:04:36	--	ok	421.1240	58.245	0.037434	17.55	60.772	9.066	46367756.245120	7	420.8640	9.04576e-05	3.11372e-04
2024/03/07	13:04:45	--	ok	422.9120	58.735	0.037837	17.62	60.720	9.096	45216348.669211	8	422.6039	8.95094e-05	2.30969e-04
2024/03/07	13:04:53	--	ok	423.3400	58.902	0.038148	17.66	60.716	9.119	44048097.603200	7	410.3664	8.12018e-04	3.55812e-02
2024/03/07	13:05:02	--	ok	424.1300	59.152	0.038437	17.67	60.697	9.123	44035003.250782	5	424.0676	8.23606e-05	2.41593e-04
2024/03/07	13:05:10	--	ok	424.8920	59.422	0.038686	17.69	60.562	9.111	39891903.607603	8	424.8764	8.31118e-05	3.39329e-04
2024/03/07	13:05:19	--	ok	425.6160	59.556	0.038896	17.72	60.502	9.117	41510379.319972	7	425.3578	8.72250e-05	3.43666e-04
2024/03/07	13:05:27	--	ok	425.7240	59.622	0.039069	17.73	60.429	9.113	40691482.587692	8	337.3704	3.22785e-03	3.16615e-02
2024/03/07	13:05:35	--	ok	425.9500	59.697	0.039237	17.77	60.354	9.125	45994989.120332	6	425.6427	8.92900e-05	4.90976e-04
2024/03/07	13:05:44	--	ok	426.1860	59.731	0.039392	17.83	60.264	9.142	43221565.182750	5	426.0974	8.38093e-05	2.33274e-04
2024/03/07	13:05:52	--	ok	426.3860	59.802	0.039536	17.81	60.337	9.146	45282972.696642	5	426.3204	8.56559e-05	2.18266e-04
2024/03/07	13:06:00	--	ok	427.1880	60.008	0.03967	17.88	60.189	9.161	41342683.240044	6	427.0744	8.05936e-05	2.77360e-04
2024/03/07	13:06:07	--	ok	427.1560	60.015	0.039763	17.92	60.140	9.171	45459849.290186	7	411.9277	9.48128e-04	4.13151e-02
2024/03/07	13:06:15	--	ok	427.0900	60.027	0.039857	17.93	60.143	9.179	49057541.144674	5	427.1592	8.40850e-05	2.18710e-04
2024/03/07	13:06:22	--	ok	427.6060	60.077	0.039955	17.88	60.125	9.151	54205996.562776	5	427.3195	8.40830e-05	2.45871e-04
2024/03/07	13:06:30	--	ok	427.2920	60.039	0.040026	17.92	60.024	9.153	59222640.922848	5	427.1600	8.37757e-05	2.37444e-04
2024/03/07	13:06:37	--	ok	427.3880	60.104	0.040113	17.94	60.049	9.173	43271194.645100	5	427.3010	8.35179e-05	2.44017e-04
2024/03/07	13:06:45	--	ok	427.6000	60.171	0.040195	17.93	60.111	9.174	41930446.011409	5	427.5049	8.08592e-05	2.67439e-04
2024/03/07	13:06:52	--	ok	427.6500	60.196	0.040267	17.97	60.063	9.190	41119042.827546	5	427.5234	8.14973e-05	2.68433e-04
2024/03/07	13:06:59	--	ok	427.7100	60.224	0.040336	18.04	60.085	9.233	41772940.686033	5	427.5904	8.31567e-05	2.65659e-04
2024/03/07	13:07:07	--	ok	427.7540	60.246	0.040402	18.03	60.020	9.214	44461338.818413	6	427.6357	8.34474e-05	2.44217e-04
2024/03/07	13:07:14	--	ok	427.8900	60.271	0.040466	18.07	59.971	9.230	41614595.275106	6	427.6989	8.61103e-05	2.21152e-04
2024/03/07	13:07:22	--	ok	427.9000	60.276	0.040522	18.08	59.942	9.232	40112431.102449	6	427.7525	8.41228e-05	2.54211e-04
2024/03/07	13:07:29	--	ok	428.0100	60.291	0.040578	18.13	59.896	9.249	45005872.513442	5	427.8843	8.26751e-05	2.46317e-04
2024/03/07	13:07:37	--	ok	428.0340	60.297	0.040629	18.11	59.884	9.240	41700003.569073	7	416.5497	7.28435e-04	3.08936e-02
2024/03/07	13:07:44	--	ok	428.2220	60.303	0.040678	18.13	59.887	9.247	39562892.940909	5	428.0084	8.34935e-05	2.43823e-04
2024/03/07	13:07:51	--	ok	428.1640	60.309	0.040718	18.17	59.924	9.277	39928126.559540	5	427.9959	8.25109e-05	2.44955e-04
2024/03/07	13:07:58	--	ok	428.1060	60.311	0.040761	18.17	59.847	9.265	43319613.664828	7	428.0095	8.50151e-05	2.44550e-04
2024/03/07	13:08:06	--	ok	428.2180	60.317	0.040806	18.17	59.754	9.250	42299862.277581	5	428.1253	8.29495e-05	2.23481e-04
2024/03/07	13:08:13	--	ok	428.2740	60.315	0.040846	18.23	59.763	9.283	41736063.477283	7	413.8648	8.97356e-04	3.86679e-02
2024/03/07	13:08:21	--	ok	428.1720	60.307	0.040883	18.23	59.763	9.283	45338746.942519	5	427.9748	8.51763e-05	2.28513e-04
2024/03/07	13:08:28	--	ok	428.3240	60.308	0.040926	18.23	59.719	9.276	60149164.043847	5	428.0488	8.32069e-05	2.34689e-04
2024/03/07	13:08:35	--	ok	428.1000	60.303	0.04096	18.27	59.715	9.299	59133746.064716	5	427.9629	8.35355e-05	2.73643e-04
2024/03/07	13:08:43	--	ok	428.3100	60.317	0.041006	18.25	59.672	9.285	65829405.886664	5	428.1140	8.49251e-05	1.80310e-04
2024/03/07	13:08:50	--	ok	428.2660	60.315	0.041041	18.30	59.644	9.304	60010137.145173	5	428.1150	8.30680e-05	2.62510e-04
2024/03/07	13:08:58	ok	ok	428.5120	60.317	0.041079	18.31	59.669	9.315	59199375.920354	7	413.5927	9.17911e-04	3.97721e-02
2024/03/07	13:13:57	--	ok	415.1000	56.741	0.041079	20.52	53.498	9.507	76026822.692356	7	342.0139	2.17626e-03	1.31864e-02
2024/03/07	13:14:05	ok	ok	428.5540	60.083	0.041802	20.53	53.501	9.516	47679554.452816	7	428.3355	8.39501e-05	1.74172e-04
2024/03/07	13:19:05	--	ok	419.2380	57.692	0.041802	20.76	53.400	9.625	59338323.502762	5	419.0317	8.33094e-05	1.94676e-04
2024/03/07	13:19:13	--	ok	428.4280	60.023	0.042311	20.72	53.439	9.608	49084957.714655	7	428.2208	8.49300e-05	2.07631e-04
2024/03/07	13:19:20	--	ok	428.4440	60.026	0.04234	20.69	53.446	9.594	64108159.125960	6	428.1520	8.21826e-05	2.33535e-04
2024/03/07	13:19:28	--	ok	428.3680	60.035	0.042369	20.60	53.671	9.587	58538874.920267	7	407.4836	1.35884e-03	3.90119e-02
2024/03/07	13:19:35	ok	ok	428.6660	60.080	0.042402	20.55	53.832	9.583	46650685.768280	6	428.4377	8.36772e-05	2.25581e-04
2024/03/07	13:24:34	--	ok	422.3940	58.405	0.042402	20.91	53.433	9.717	56202844.401608	7	422.0350	9.00406e-05	4.03019e-04
2024/03/07	13:24:42	ok	ok	429.1620	60.175	0.042746	20.90	53.429	9.709	48151877.607548	9	416.9674	8.23209e-04	3.24343e-02
2024/03/07	13:29:41	--	ok	423.7920	58.761	0.042746	21.04	53.510	9.804	50248253.300981	7	423.4209	8.83078e-05	4.11742e-04
2024/03/07	13:29:49	ok	ok	428.7340	60.048	0.043018	21.01	53.585	9.801	65193692.180468	4	428.6646	8.35613e-05	5.01128e-05
2024/03/07	13:34:48	--	ok	424.5100	58.894	0.043018	21.17	53.620	9.898	69924167.801817	6	424.3097	8.22116e-05	2.30694e-04
2024/03/07	13:34:55	ok	ok	428.8020	60.034	0.043252	21.17	53.588	9.892	50788667.156779	6	428.6041	8.47388e-05	1.42340e-04
2024/03/07	13:39:55	--	ok	425.0600	59.087	0.043252	21.24	53.721	9.958	47243416.777103	6	339.4863	2.95592e-03	2.74831e-02
2024/03/07	13:40:03	ok	ok	428.8860	60.042	0.043458	21.30	53.695	9.985	46174617.670261	6	428.6876	8.60749e-05	2.01335e-04
2024/03/07	13:45:02	--	ok	425.6660	59.174	0.043458	21.34	53.896	10.047	53315364.741456	5	425.4842	8.51779e-05	1.34857e-04
2024/03/07	13:45:10	ok	ok	429.0820	60.060	0.043632	21.33	53.826	10.025	44676690.324162	7	428.9027	8.38508e-05	2.09501e-04
2024/03/07	13:50:09	--	ok	426.3320	59.310	0.043632	21.41	53.964	10.100	52025748.434186	8	425.9514	8.61952e-05	3.53079e-04
2024/03/07	13:50:16	ok	ok	429.0160	60.046	0.043772	21.40	53.960	10.092	50693458.064712	6	428.8832	8.40366e-05	1.64093e-04
2024/03/07	13:55:16	--	ok	426.5780	59.422	0.043772	21.51	54.037	10.172	49511925.603013	6	426.3321	8.44841e-05	1.56915e-04
2024/03/07	13:55:23	ok	ok	429.0920	60.033	0.043898	21.48	54.101	10.168	58089289.829303	7	417.6300	7.09325e-04	3.01325e-02
2024/03/07	14:00:23	--	ok	426.6580	59.441	0.043898	21.52	54.257	10.221	48519962.437103	6	426.2865	8.97833e-05	4.02635e-04
2024/03/07	14:00:30	ok	ok	428.8740	60.030	0.044021	21.50	54.295	10.213	67849648.882540	6	428.7243	8.52571e-05	1.21888e-04
2024/03/07	14:05:30	--	ok	426.6820	59.455	0.044021	21.58	54.330	10.270	71535493.540543	7	426.3948	9.21709e-05	3.82928e-04
2024/03/07	14:05:37	ok	ok	429.0680	60.035	0.044142	21.61	54.279	10.278	57282523.472125	5	428.8184	8.52802e-05	1.99547e-04
2024/03/07	14:10:37	--	ok	427.0220	59.473	0.044142	21.61	54.459	10.312	45388977.361820	5	426.8774	8.33814e-05	1.99877e-04
2024/03/07	14:10:44	ok	ok	428.8960	60.020	0.044246	21.58	54.513	10.305	48498435.728525	6	428.7681	8.16668e-05	1.82417e-04
2024/03/07	14:15:44	--	ok	427.1520	59.484	0.044246	21.62	54.611	10.348	48966709.225855	7	426.7791	9.25069e-05	4.06564e-04
2024/03/07	14:15:51	ok	ok	428.8900	60.019	0.044342	21.65	54.638	10.371	49099717.132303	6	428.7277	8.36646e-05	1.67976e-04
2024/03/07	14:20:51	--	ok	427.2620	59.509	0.044342	21.68	54.632	10.386	53672445.883652	8	426.9792	8.35578e-05	3.90137e-04
2024/03/07	14:20:58	ok	ok	428.9100	60.023	0.044433	21.67	54.733	10.397	50551057.867165	8	428.6782	8.73188e-05	2.05656e-04
2024/03/07	14:25:58	--	ok	427.4400	59.539	0.044433	21.74	54.743	10.443	49666725.747913	6	408.2278	1.18740e-03	3.77275e-02
2024/03/07	14:26:05	ok	ok	428.9920	60.023	0.044515	21.75	54.789	10.459	50524462.792184	5	428.7700	8.21303e-05	2.07950e-04
2024/03/07	14:31:05	--	ok	427.5180	59.581	0.044515	21.77	54.839	10.477	46014646.140346	7	427.2023	8.53435e-05	3.66084e-04
2024/03/07	14:31:12	ok	ok	429.0020	60.027	0.044592	21.75	54.789	10.459	50586664.959303	6	428.7545	8.46071e-05	1.35913e-04
2024/03/07	14:36:12	--	ok	427.5860	59.633	0.044592	21.87	55.013	10.570	45495682.195350	7	427.3391	8.37980e-05	1.94984e-04
2024/03/07	14:36:19	ok	ok	429.1360	60.044	0.044666	21.84	54.917	10.534	48618073.051082	7	428.9584	8.23799e-05	1.96454e-04
2024/03/07	14:41:19	--	ok	427.8080	59.711	0.044666	21.84	55.041	10.558	52288867.538054	7	412.6292	9.31514e-04	4.10104e-02
2024/03/07	14:41:26	ok	ok	429.0820	60.040	0.044729	21.84	55.067	10.563	43394895.051790	7	428.8684	8.24477e-05	1.90316e-04
2024/03/07	14:46:26	--	ok	427.7240	59.719	0.044729	21.85	55.169	10.592	40362273.987013	8	427.5352	8.18234e-05	3.69955e-04
2024/03/07	14:46:33	ok	ok	429.1300	60.045	0.044795	21.84	55.215	10.591	45114825.428372	6	357.0147	2.04254e-03	1.31837e-02
2024/03/07	14:51:33	--	ok	428.0100	59.745	0.044795	21.88	55.254	10.625	39885171.863178	6	427.7279	8.25370e-05	1.77226e-04
2024/03/07	14:51:40	ok	ok	428.9500	60.024	0.044847	21.92	55.229	10.646	52297261.127429	5	428.7405	8.28719e-05	1.61657e-04
2024/03/07	14:56:40	--	ok	427.8400	59.719	0.044847	21.98	55.270	10.688	45400749.869143	7	427.4518	9.07627e-05	3.14486e-04
2024/03/07	14:56:47	ok	ok	428.9860	60.014	0.044908	21.93	55.251	10.659	55859755.296466	5	428.7048	8.22121e-05	1.66323e-04
2024/03/07	15:01:47	--	ok	427.8400	59.727	0.044908	21.96	55.416	10.708	51649615.752000	6	339.0401	3.17224e-03	3.27216e-02
2024/03/07	15:01:54	ok	ok	428.8840	60.022	0.044969	21.96	55.393	10.704	71201548.869234	5	428.7288	8.39529e-05	1.35437e-04
2024/03/07	15:06:54	--	ok	427.8780	59.736	0.044969	21.95	55.586	10.733	68865238.234706	7	427.5061	8.95205e-05	3.53486e-04
2024/03/07	15:07:01	ok	ok	428.9380	60.033	0.045027	21.93	55.607	10.727	73105149.746195	5	428.7711	8.35923e-05	1.77746e-04
2024/03/07	15:12:01	--	ok	427.9240	59.747	0.045027	21.93	55.584	10.723	58914768.995416	7	427.6023	8.84832e-05	3.39809e-04
2024/03/07	15:12:08	ok	ok	428.9620	60.035	0.045084	21.91	55.659	10.721	64298174.147495	6	428.7626	8.25792e-05	1.89845e-04
2024/03/07	15:17:08	--	ok	427.9980	59.755	0.045084	21.96	55.726	10.768	51916227.504034	5	427.7490	8.64078e-05	1.94538e-04
2024/03/07	15:17:15	ok	ok	429.0000	60.035	0.045136	21.98	55.717	10.775	60432971.445198	5	428.7664	8.45346e-05	1.83225e-04
2024/03/07	15:22:15	--	ok	427.9920	59.757	0.045136	21.95	55.824	10.779	49794049.631386	5	427.8330	8.31483e-05	1.64566e-04
2024/03/07	15:22:22	ok	ok	429.0060	60.032	0.045189	21.91	55.818	10.751	62491331.932985	6	428.7598	8.17800e-05	2.01466e-04
2024/03/07	15:27:22	--	ok	428.0460	59.758	0.045189	22.01	55.833	10.816	46563999.164258	6	341.6687	3.00350e-03	2.78325e-02
2024/03/07	15:27:29	ok	ok	429.0360	60.037	0.045239	21.95	55.892	10.792	55973465.930339	6	428.8231	8.27100e-05	1.57904e-04
2024/03/07	15:32:29	--	ok	427.9900	59.754	0.045239	21.60	56.623	10.713	41048342.124368	5	427.8040	8.41805e-05	1.51918e-04
2024/03/07	15:32:36	ok	ok	429.1160	60.040	0.045292	21.61	56.602	10.718	55087922.923729	8	428.8287	8.08765e-05	2.23748e-04
2024/03/07	15:37:35	--	ok	428.0460	59.768	0.045292	21.11	57.273	10.538	33780406.061546	6	427.8836	8.49101e-05	1.85206e-04
2024/03/07	15:37:42	ok	ok	429.0820	60.045	0.045341	21.10	57.282	10.531	47268080.312820	6	428.8919	8.33292e-05	1.71297e-04
2024/03/07	15:42:42	--	ok	428.3360	59.814	0.045341	20.83	57.420	10.392	40756021.453732	6	428.1330	8.39692e-05	1.82376e-04
2024/03/07	15:42:49	ok	ok	429.0120	60.036	0.045376	20.86	57.401	10.405	42500477.529077	6	428.8357	8.26001e-05	1.83730e-04
2024/03/07	15:47:49	--	ok	428.2200	59.806	0.045376	20.68	57.552	10.323	38656056.609437	6	428.0593	8.66938e-05	1.44635e-04
2024/03/07	15:47:57	ok	ok	429.0200	60.040	0.045416	20.65	57.548	10.305	47253048.673664	6	428.9002	8.32256e-05	1.59808e-04
2024/03/07	15:52:56	ok	ok	428.5280	59.879	0.045416	20.50	57.627	10.233	44054155.145520	5	428.3079	8.30404e-05	1.55057e-04
2024/03/07	15:57:56	--	ok	427.9680	59.744	0.045416	20.42	57.613	10.181	45068595.451465	5	427.7985	8.36198e-05	1.32987e-04
2024/03/07	15:58:03	ok	ok	428.9660	60.034	0.045469	20.39	57.598	10.161	47332653.807084	6	428.8341	8.57066e-05	1.75184e-04
2024/03/07	16:03:03	--	ok	428.3540	59.862	0.045469	20.32	57.687	10.135	45667612.525807	8	342.5230	3.04965e-03	2.18584e-02
2024/03/07	16:03:10	ok	ok	429.0460	60.040	0.045503	20.33	57.655	10.138	45262238.535759	7	428.8624	8.51411e-05	1.81514e-04
2024/03/07	16:08:10	ok	ok	428.6180	59.932	0.045503	20.24	57.731	10.093	40300826.085442	7	428.3748	8.48308e-05	1.38238e-04
2024/03/07	16:13:10	--	ok	428.1920	59.757	0.045503	20.12	57.832	10.044	43472827.314400	8	427.8613	9.09344e-05	1.70774e-04
2024/03/07	16:13:18	ok	ok	428.8500	60.026	0.045545	20.14	57.774	10.042	44696668.042652	8	428.6680	8.80543e-05	3.22941e-04
2024/03/07	16:18:17	--	ok	428.4420	59.883	0.045545	20.08	57.847	10.022	36443215.553363	6	344.9046	2.80951e-03	2.24256e-02
2024/03/07	16:18:24	ok	ok	429.0340	60.034	0.045573	20.07	57.787	10.004	44580287.793232	8	428.7760	8.89395e-05	3.40714e-04
2024/03/07	16:23:24	ok	ok	428.6480	59.937	0.045573	20.01	57.804	9.972	42327503.382297	6	428.3832	8.61837e-05	1.68224e-04
2024/03/07	16:28:24	--	ok	428.2420	59.768	0.045573	19.95	57.841	9.945	35191189.629798	7	427.9352	9.09356e-05	1.67820e-04
2024/03/07	16:28:31	ok	ok	429.0180	60.027	0.045613	19.97	57.874	9.961	41859925.934567	7	428.7654	8.70139e-05	3.42400e-04
2024/03/07	16:33:31	ok	ok	428.6960	59.926	0.045613	19.95	57.873	9.950	39188188.571045	7	428.3243	9.02004e-05	1.81533e-04
2024/03/07	16:38:31	--	ok	428.2620	59.767	0.045613	19.88	57.900	9.914	35365020.369783	7	428.0141	8.31702e-05	1.57938e-04
2024/03/07	16:38:38	ok	ok	429.0320	60.028	0.045651	19.88	57.855	9.907	46043265.649647	9	428.7843	9.03893e-05	2.93147e-04
2024/03/07	16:43:38	ok	ok	428.6080	59.939	0.045651	19.81	57.877	9.870	34662785.218141	7	428.3128	8.92269e-05	2.84812e-04
2024/03/07	16:48:38	--	ok	428.2800	59.780	0.045651	19.75	57.914	9.843	42446954.289861	7	428.0242	9.01988e-05	2.16403e-04
2024/03/07	16:48:45	ok	ok	429.1860	60.027	0.045688	19.75	57.902	9.841	42856149.703524	8	428.7502	9.36849e-05	3.09228e-04
2024/03/07	16:53:45	ok	ok	428.7260	59.953	0.045688	19.70	57.975	9.821	39724771.131695	9	428.3449	9.19604e-05	2.86749e-04
2024/03/07	16:58:45	--	ok	428.4520	59.799	0.045688	19.67	57.928	9.797	40916456.162655	8	428.0278	9.10403e-05	2.81191e-04
2024/03/07	16:58:53	ok	ok	428.9640	60.016	0.045716	19.71	57.932	9.823	41397932.473774	8	428.7380	8.77366e-05	1.92754e-04
2024/03/07	17:03:52	ok	ok	428.7700	59.901	0.045716	19.63	57.989	9.783	38170462.335306	7	428.2974	8.98311e-05	2.32341e-04
2024/03/07	17:08:52	--	ok	428.3240	59.764	0.045716	19.57	58.015	9.755	40172952.319207	7	428.0226	8.99737e-05	1.60701e-04
2024/03/07	17:09:00	ok	ok	429.0440	60.017	0.04575	19.60	58.006	9.769	44407478.037025	8	428.7182	9.00232e-05	3.12380e-04
2024/03/07	17:13:59	ok	ok	428.5540	59.926	0.04575	19.52	58.062	9.731	40110256.599240	8	428.2468	9.39603e-05	2.93252e-04
2024/03/07	17:18:59	--	ok	428.4060	59.785	0.04575	19.39	58.204	9.682	33631058.614175	6	428.0369	8.96182e-05	1.57234e-04
2024/03/07	17:19:06	ok	ok	428.9420	60.009	0.045781	19.40	58.158	9.682	47135616.690771	7	428.6136	9.30987e-05	3.14846e-04
2024/03/07	17:24:05	ok	ok	428.6720	59.918	0.045781	19.30	58.225	9.637	46680680.557536	8	428.2259	9.29374e-05	3.14340e-04
2024/03/07	17:29:05	--	ok	428.4300	59.786	0.045781	19.19	58.289	9.583	35042866.447493	9	427.8677	9.62674e-05	3.81795e-04
2024/03/07	17:29:12	ok	ok	428.9080	60.006	0.04581	19.23	58.285	9.606	47274325.747091	7	428.5584	9.33955e-05	3.34874e-04
2024/03/07	17:34:12	ok	ok	428.5020	59.906	0.04581	19.22	58.202	9.585	35409131.320628	8	428.1956	9.39335e-05	3.00497e-04
2024/03/07	17:39:12	--	ok	428.3200	59.790	0.04581	19.22	58.181	9.581	36746526.452190	8	427.9547	9.32240e-05	2.79415e-04
2024/03/07	17:39:19	ok	ok	429.0380	60.015	0.045845	19.17	58.231	9.566	45542845.511012	8	428.7785	9.07666e-05	3.12618e-04
2024/03/07	17:44:19	ok	ok	428.7140	59.956	0.045845	19.13	58.170	9.531	33968374.830139	8	428.3313	9.34059e-05	2.90189e-04
2024/03/07	17:49:19	--	ok	428.3780	59.848	0.045845	19.14	58.227	9.548	32465287.566390	8	428.0706	9.32548e-05	2.85903e-04
2024/03/07	17:49:27	ok	ok	429.0940	60.017	0.045877	19.17	58.120	9.547	62062708.043412	7	428.7813	9.30366e-05	3.08477e-04
2024/03/07	17:54:26	ok	ok	428.7520	59.973	0.045877	19.10	58.222	9.525	57293921.485923	7	428.4566	9.14297e-05	2.99007e-04
2024/03/07	17:59:26	--	ok	428.4860	59.871	0.045877	19.02	58.231	9.479	52864953.402959	9	428.1022	9.26526e-05	2.70802e-04
2024/03/07	17:59:34	ok	ok	429.0200	60.010	0.045903	19.01	58.172	9.462	63548876.736642	8	428.7058	9.16474e-05	2.90613e-04
2024/03/07	18:04:33	ok	ok	428.7240	59.955	0.045903	18.93	58.254	9.435	60734354.537238	8	428.3605	9.22283e-05	3.16893e-04
2024/03/07	18:09:33	--	ok	428.4300	59.849	0.045903	18.88	58.280	9.408	54508117.650197	8	428.1119	9.16855e-05	2.78061e-04
2024/03/07	18:09:40	ok	ok	429.1300	60.008	0.045933	18.89	58.337	9.424	64977863.562094	8	428.6927	9.34543e-05	2.89587e-04
2024/03/07	18:14:40	ok	ok	428.7920	59.966	0.045933	18.82	58.308	9.381	53309676.820484	8	428.4094	9.20880e-05	2.87654e-04
2024/03/07	18:19:40	ok	ok	428.5140	59.866	0.045933	18.64	58.473	9.306	47126309.726837	8	428.1441	9.15683e-05	2.69189e-04
2024/03/07	18:24:40	--	ok	428.2880	59.767	0.045933	18.54	58.505	9.255	47287899.977185	7	427.9432	9.07830e-05	2.61760e-04
2024/03/07	18:24:47	ok	ok	428.9540	60.002	0.045969	18.54	58.447	9.246	57190890.577377	8	428.7141	9.07536e-05	3.08639e-04
2024/03/07	18:29:47	ok	ok	428.6820	59.967	0.045969	18.48	58.495	9.223	48245890.042515	8	428.3110	9.43008e-05	2.66309e-04
2024/03/07	18:34:47	--	ok	428.4780	59.881	0.045969	18.38	58.570	9.181	52756304.595502	8	428.1838	9.12565e-05	2.79952e-04
2024/03/07	18:34:54	ok	ok	428.9860	60.006	0.045996	18.40	58.552	9.187	59648706.631274	6	428.8055	9.04135e-05	1.30208e-04
2024/03/07	18:39:54	ok	ok	428.7920	59.976	0.045996	18.40	58.460	9.173	61246695.320139	8	428.3857	9.52643e-05	2.80177e-04
2024/03/07	18:44:54	--	ok	428.4960	59.914	0.045996	18.34	58.477	9.143	53516047.527217	7	428.1913	9.38144e-05	2.91571e-04
2024/03/07	18:45:02	ok	ok	429.0960	60.011	0.046021	18.34	58.442	9.138	58470354.438779	8	428.7685	9.20929e-05	3.49506e-04
2024/03/07	18:50:01	ok	ok	428.8240	59.986	0.046021	18.34	58.442	9.138	48191090.119911	7	428.4792	9.38285e-05	2.99349e-04
2024/03/07	18:55:01	ok	ok	428.6580	59.940	0.046021	18.27	58.479	9.106	52383518.978476	8	428.2898	9.43324e-05	2.45155e-04
2024/03/07	19:00:01	--	ok	428.4140	59.861	0.046021	18.23	58.515	9.089	45106999.038530	9	428.0637	9.42382e-05	2.60386e-04
2024/03/07	19:00:08	ok	ok	429.0300	60.004	0.046051	18.21	58.459	9.073	57102549.943949	9	415.5042	9.14172e-04	3.65833e-02
2024/03/07	19:05:08	ok	ok	428.8180	59.981	0.046051	18.17	58.486	9.054	59274282.436037	9	428.4980	9.16812e-05	3.13138e-04
2024/03/07	19:10:08	ok	ok	428.6380	59.931	0.046051	18.16	58.518	9.052	55959534.294690	8	428.2889	9.41933e-05	3.50435e-04
2024/03/07	19:15:08	--	ok	428.4720	59.846	0.046051	18.08	58.578	9.022	50906258.609603	7	428.0949	9.46807e-05	3.05214e-04
2024/03/07	19:15:15	ok	ok	428.9420	59.997	0.046078	18.08	58.552	9.018	63282526.483954	8	428.7103	9.10380e-05	3.06122e-04
2024/03/07	19:20:15	ok	ok	428.7120	59.965	0.046078	17.97	58.616	8.968	53606721.649549	8	428.4462	8.93658e-05	3.11604e-04
2024/03/07	19:25:15	--	ok	428.4980	59.909	0.046078	17.92	58.698	8.951	49230555.818685	6	428.3579	8.51919e-05	8.62902e-05
2024/03/07	19:25:23	ok	ok	429.0120	60.000	0.046104	17.92	58.698	8.951	63089681.864870	5	428.8806	8.52762e-05	7.03346e-05
2024/03/07	19:30:22	ok	ok	428.7280	59.980	0.046104	17.86	58.738	8.926	52831614.959656	8	428.5366	8.76547e-05	3.06522e-04
2024/03/07	19:35:22	ok	ok	428.7940	59.978	0.046104	18.45	57.623	9.071	55608721.121512	9	428.4608	9.46239e-05	2.68923e-04
2024/03/07	19:40:22	ok	ok	428.7140	59.948	0.046104	18.72	57.467	9.192	51179462.907147	8	428.2974	9.44964e-05	2.59280e-04
2024/03/07	19:45:22	ok	ok	428.5300	59.899	0.046104	18.99	57.334	9.316	64053610.109287	9	428.2546	9.17689e-05	3.12245e-04
2024/03/07	19:50:22	--	ok	428.3560	59.809	0.046104	19.14	57.266	9.391	59964259.658881	10	428.0574	9.14942e-05	2.46782e-04
2024/03/07	19:50:29	ok	ok	429.0380	59.997	0.046137	19.16	57.269	9.400	75691582.802287	7	428.7342	9.37217e-05	2.88679e-04
2024/03/07	19:55:29	ok	ok	428.8060	59.970	0.046137	19.33	57.168	9.478	56031424.172836	7	428.4593	9.37584e-05	3.05724e-04
2024/03/07	20:00:29	ok	ok	428.6160	59.901	0.046137	19.39	57.264	9.526	53824102.003965	7	428.4224	8.61772e-05	1.95845e-04
2024/03/07	20:05:29	--	ok	428.4300	59.807	0.046137	19.49	57.188	9.568	63645798.541795	6	428.1162	9.08549e-05	3.04450e-04
2024/03/07	20:05:36	ok	ok	429.0020	59.995	0.046166	19.53	57.183	9.591	67783446.453741	8	428.6837	9.33911e-05	2.85267e-04
2024/03/07	20:10:36	ok	ok	428.7520	59.939	0.046166	19.56	57.275	9.622	59630699.023835	8	428.3850	9.37707e-05	2.82061e-04
2024/03/07	20:15:36	ok	ok	428.5660	59.845	0.046166	19.65	57.246	9.673	64134213.575664	8	428.2095	9.23956e-05	2.92650e-04
2024/03/07	20:20:36	--	ok	428.3520	59.763	0.046166	19.74	57.337	9.737	65191568.921663	7	428.1270	8.94145e-05	1.77721e-04
2024/03/07	20:20:43	ok	ok	429.0020	59.991	0.046199	19.73	57.311	9.725	75573734.417852	8	428.6711	9.33718e-05	2.86347e-04
2024/03/07	20:25:43	ok	ok	428.7300	59.909	0.046199	19.65	57.449	9.707	69863529.442651	11	428.4019	9.20659e-05	2.68615e-04
2024/03/07	20:30:43	--	ok	428.4440	59.814	0.046199	19.57	57.653	9.695	63968518.236280	8	428.1506	9.12331e-05	2.18808e-04
2024/03/07	20:30:51	ok	ok	429.0120	59.991	0.046228	19.54	57.603	9.669	47929030.735099	9	428.7241	9.04984e-05	2.92997e-04
2024/03/07	20:35:50	ok	ok	428.8180	59.937	0.046228	19.60	57.554	9.693	36046473.050044	7	428.5005	8.99361e-05	3.01820e-04
2024/03/07	20:40:50	ok	ok	428.5640	59.850	0.046228	19.54	57.704	9.686	34128289.011746	8	428.2015	9.29886e-05	2.69099e-04
2024/03/07	20:45:50	--	ok	428.3780	59.757	0.046228	19.60	57.678	9.714	40316038.215958	8	428.1289	8.81626e-05	1.85811e-04
2024/03/07	20:45:57	ok	ok	429.0100	59.987	0.04626	19.61	57.749	9.735	46845851.043013	8	428.6586	9.27305e-05	3.26897e-04
2024/03/07	20:50:57	ok	ok	428.8900	59.929	0.04626	19.75	57.621	9.793	31766900.859979	8	428.4752	9.01875e-05	2.83956e-04
2024/03/07	20:55:57	ok	ok	428.5600	59.837	0.04626	19.82	57.618	9.834	38105696.646416	8	428.2405	9.23632e-05	2.71948e-04
2024/03/07	21:00:57	--	ok	428.3860	59.759	0.04626	19.92	57.600	9.888	38238479.145467	7	428.1222	8.91755e-05	1.94976e-04
2024/03/07	21:01:04	ok	ok	428.9500	59.976	0.046292	19.89	57.549	9.862	44936744.524576	9	428.6593	9.13074e-05	2.94134e-04
2024/03/07	21:06:04	ok	ok	428.8160	59.894	0.046292	19.88	57.662	9.874	36777760.086795	8	428.4090	9.00905e-05	2.75460e-04
2024/03/07	21:11:04	ok	ok	428.5680	59.786	0.046292	19.91	57.722	9.899	40759992.948912	8	428.2296	8.85910e-05	1.98459e-04
2024/03/07	21:16:04	--	ok	428.3120	59.735	0.046292	19.89	57.809	9.906	41494685.986933	7	428.0005	9.10609e-05	1.71690e-04
2024/03/07	21:16:11	ok	ok	428.9820	59.978	0.046327	19.87	57.795	9.889	45482673.599146	9	428.6529	9.02519e-05	2.97644e-04
2024/03/07	21:21:11	ok	ok	428.7800	59.877	0.046327	19.87	57.861	9.900	37553039.842177	8	428.3741	9.22479e-05	2.62724e-04
2024/03/07	21:26:11	--	ok	428.4920	59.775	0.046327	19.91	57.971	9.942	39641500.423683	9	428.1080	9.20546e-05	2.70403e-04
2024/03/07	21:26:18	ok	ok	428.9160	59.969	0.046353	19.82	57.937	9.888	44190303.558857	9	428.5902	9.17502e-05	2.89195e-04
2024/03/07	21:31:18	ok	ok	428.7040	59.883	0.046353	19.77	58.097	9.883	32091492.229727	9	428.3929	9.10654e-05	2.73831e-04
2024/03/07	21:36:18	--	ok	428.4140	59.792	0.046353	19.71	58.271	9.880	33916231.323163	10	428.1315	9.13017e-05	2.54188e-04
2024/03/07	21:36:26	ok	ok	429.0640	59.993	0.046384	19.71	58.158	9.861	42367324.404578	9	428.7864	9.11796e-05	3.06712e-04
2024/03/07	21:41:25	ok	ok	428.8200	59.930	0.046384	19.71	58.213	9.870	39740297.516585	9	428.4841	9.18782e-05	2.75817e-04
2024/03/07	21:46:25	ok	ok	428.6300	59.844	0.046384	19.74	58.149	9.875	34199028.584734	8	428.3209	9.04677e-05	3.01257e-04
2024/03/07	21:51:25	ok	ok	428.5360	59.759	0.046384	19.81	58.195	9.924	37260137.245185	7	428.1503	8.90637e-05	1.94386e-04
2024/03/07	21:56:25	--	ok	428.2300	59.721	0.046384	19.87	58.079	9.937	42814555.579445	7	427.9884	8.88873e-05	1.83729e-04
2024/03/07	21:56:33	ok	ok	428.9400	59.986	0.046423	19.85	58.076	9.927	45833195.281170	8	428.6960	9.27656e-05	2.88539e-04
2024/03/07	22:01:32	ok	ok	428.7100	59.903	0.046423	19.89	58.149	9.965	35809300.894503	9	428.4002	9.23965e-05	2.42223e-04
2024/03/07	22:06:32	ok	ok	428.5500	59.799	0.046423	19.91	58.221	9.985	38669138.577529	10	428.2511	9.00401e-05	2.90564e-04
2024/03/07	22:11:32	--	ok	428.3400	59.735	0.046423	19.94	58.213	10.001	34957548.955368	7	428.0781	8.96027e-05	1.70815e-04
2024/03/07	22:11:39	ok	ok	429.0440	59.976	0.046457	19.91	58.221	9.985	46814874.215971	9	428.6768	9.13724e-05	2.82466e-04
2024/03/07	22:16:39	ok	ok	428.8260	59.894	0.046457	19.94	58.213	10.001	36758963.900737	9	428.4494	9.20197e-05	2.65681e-04
2024/03/07	22:21:39	ok	ok	428.6120	59.799	0.046457	19.97	58.331	10.040	37862670.145248	9	428.2229	9.25276e-05	2.78252e-04
2024/03/07	22:26:39	--	ok	428.3400	59.737	0.046457	19.92	58.424	10.029	39570181.370318	9	428.0129	9.15613e-05	2.64430e-04
2024/03/07	22:26:47	ok	ok	429.0500	59.980	0.046491	19.89	58.387	10.006	45999222.775346	10	428.6747	9.33522e-05	2.81995e-04
2024/03/07	22:31:46	ok	ok	428.8060	59.873	0.046491	19.80	58.532	9.973	33706180.414239	9	428.3977	9.21249e-05	2.72684e-04
2024/03/07	22:36:46	ok	ok	428.6180	59.794	0.046491	19.74	58.694	9.967	34516797.720370	9	428.2265	9.10556e-05	2.56867e-04
2024/03/07	22:41:46	--	ok	428.3860	59.738	0.046491	19.71	58.611	9.938	32708611.335613	9	427.9483	9.28473e-05	2.58421e-04
2024/03/07	22:41:54	ok	ok	428.9500	59.976	0.046523	19.74	58.628	9.956	43915998.373047	9	428.6702	9.23623e-05	2.72682e-04
2024/03/07	22:46:54	ok	ok	428.8240	59.879	0.046523	19.71	58.735	9.959	33725536.607910	9	428.3878	9.26396e-05	2.53919e-04
2024/03/07	22:51:53	ok	ok	428.6620	59.804	0.046523	19.85	58.552	10.009	36856956.535265	8	428.2850	9.08098e-05	2.96293e-04
2024/03/07	22:56:53	--	ok	428.4260	59.738	0.046523	19.87	58.610	10.028	33569154.880283	8	428.0723	9.23133e-05	2.61008e-04
2024/03/07	22:57:01	ok	ok	429.0620	59.971	0.046553	19.88	58.634	10.040	44303076.559495	9	428.6840	9.18298e-05	2.92708e-04
2024/03/07	23:02:00	ok	ok	428.7340	59.891	0.046553	19.94	58.587	10.065	32931675.166279	9	428.3860	9.30085e-05	2.57032e-04
2024/03/07	23:07:00	ok	ok	428.5700	59.783	0.046553	19.91	58.708	10.068	45420515.693976	6	428.3529	8.92977e-05	1.34026e-04
2024/03/07	23:12:00	--	ok	428.4300	59.730	0.046553	19.95	58.621	10.079	37977717.154834	9	416.6585	6.15747e-04	3.58427e-02
2024/03/07	23:12:08	ok	ok	428.9440	59.965	0.046582	19.95	58.666	10.086	47799747.383756	9	428.6863	9.15051e-05	2.65358e-04
2024/03/07	23:17:07	ok	ok	428.8600	59.869	0.046582	19.94	58.721	10.088	41026861.604611	8	428.4659	9.08873e-05	2.83222e-04
2024/03/07	23:22:07	ok	ok	428.6520	59.787	0.046582	19.94	58.767	10.096	41944086.638177	8	428.2476	9.36237e-05	2.72745e-04
2024/03/07	23:27:07	--	ok	428.4120	59.732	0.046582	19.97	58.772	10.116	35217950.034690	9	427.9445	9.76450e-05	4.66636e-04
2024/03/07	23:27:15	ok	ok	429.0280	59.975	0.046612	19.98	58.738	10.118	45396028.471113	8	428.7445	9.16277e-05	2.87779e-04
2024/03/07	23:32:14	ok	ok	428.7480	59.869	0.046612	20.01	58.776	10.140	43712685.260946	8	428.4923	9.13256e-05	2.83116e-04
2024/03/07	23:37:14	ok	ok	428.6080	59.782	0.046612	19.89	59.033	10.116	32347269.121572	8	428.2431	9.23212e-05	2.75659e-04
2024/03/07	23:42:14	--	ok	428.3500	59.734	0.046612	19.85	59.074	10.098	42495536.169143	8	428.1791	8.90045e-05	1.76331e-04
2024/03/07	23:42:21	ok	ok	429.0380	59.984	0.046646	19.80	59.010	10.054	40818701.707913	9	428.7713	9.18548e-05	2.93062e-04
2024/03/07	23:47:21	ok	ok	428.8760	59.928	0.046646	19.85	59.074	10.098	30858953.990037	8	428.5306	9.10155e-05	2.90315e-04
2024/03/07	23:52:21	ok	ok	428.7000	59.818	0.046646	19.75	59.104	10.045	31771315.693104	7	428.3764	9.08800e-05	2.99937e-04
2024/03/07	23:57:21	--	ok	428.4900	59.754	0.046646	19.78	59.120	10.065	35834857.174316	8	428.1675	9.13287e-05	2.86261e-04
2024/03/07	23:57:28	ok	ok	429.0960	59.979	0.046672	19.71	59.100	10.021	37067918.302084	9	428.7327	9.18855e-05	2.87535e-04
2024/03/08	00:02:28	ok	ok	428.8780	59.905	0.046672	19.78	59.178	10.075	34763001.431169	9	428.4779	9.30396e-05	2.70512e-04
2024/03/08	00:07:28	ok	ok	428.7280	59.815	0.046672	19.68	59.298	10.037	33424232.376431	9	428.2847	9.17013e-05	2.61210e-04
2024/03/08	00:12:28	--	ok	428.4500	59.753	0.046672	19.80	59.142	10.077	33119074.169408	9	428.1362	9.23821e-05	2.53187e-04
2024/03/08	00:12:35	ok	ok	429.0100	59.980	0.0467	19.77	59.207	10.072	40562083.618055	8	428.7662	9.14616e-05	2.80916e-04
2024/03/08	00:17:35	ok	ok	428.9720	59.913	0.0467	19.88	59.065	10.114	33129579.247991	7	428.6543	8.87285e-05	1.75463e-04
2024/03/08	00:22:35	ok	ok	428.6620	59.841	0.0467	19.88	59.077	10.116	32199159.137950	8	428.3939	9.20798e-05	2.63928e-04
2024/03/08	00:27:35	ok	ok	428.5100	59.764	0.0467	19.88	59.142	10.127	35162445.811769	8	428.2285	9.08348e-05	1.57265e-04
2024/03/08	00:32:35	--	ok	428.4040	59.728	0.0467	19.92	59.210	10.164	46609212.333814	8	428.0706	9.15795e-05	1.98256e-04
2024/03/08	00:32:42	ok	ok	428.9920	59.975	0.046731	19.92	59.173	10.158	44797395.699472	9	428.7478	9.08351e-05	3.05057e-04
2024/03/08	00:37:42	ok	ok	428.8280	59.880	0.046731	19.92	59.210	10.164	39833256.516885	8	428.4900	9.16558e-05	2.84639e-04
2024/03/08	00:42:42	ok	ok	428.7040	59.800	0.046731	19.92	59.173	10.158	30636777.753094	8	428.3532	8.88055e-05	1.84583e-04
2024/03/08	00:47:42	--	ok	428.4400	59.739	0.046731	19.98	59.237	10.204	32650090.991538	6	428.1895	8.84639e-05	1.86540e-04
2024/03/08	00:47:50	ok	ok	429.0480	59.963	0.04676	19.89	59.205	10.146	44426995.281311	8	428.6988	9.18245e-05	2.73151e-04
2024/03/08	00:52:49	ok	ok	428.8860	59.888	0.04676	19.95	59.269	10.190	33861383.454123	8	428.5053	9.17493e-05	2.77459e-04
2024/03/08	00:57:49	ok	ok	428.5860	59.789	0.04676	19.80	59.518	10.141	33142556.430699	8	428.2983	8.98359e-05	1.71180e-04
2024/03/08	01:02:49	ok	ok	428.6480	59.735	0.04676	19.70	59.580	10.093	34652169.297510	7	428.2140	8.82411e-05	1.72519e-04
2024/03/08	01:07:49	--	ok	428.2160	59.715	0.04676	19.68	59.609	10.090	37202556.001208	9	427.9191	9.23398e-05	2.43586e-04
2024/03/08	01:07:56	ok	ok	429.1420	59.980	0.0468	19.63	59.591	10.053	43329982.848027	9	428.7774	9.26164e-05	2.50127e-04
2024/03/08	01:12:56	ok	ok	428.9060	59.913	0.0468	19.58	59.681	10.043	31091298.936178	8	428.5408	9.05091e-05	2.85909e-04
2024/03/08	01:17:56	ok	ok	428.8260	59.832	0.0468	19.71	59.571	10.101	33215999.388771	9	428.3944	9.20466e-05	2.87437e-04
2024/03/08	01:22:56	ok	ok	428.5120	59.780	0.0468	19.70	59.548	10.087	33947315.190880	8	428.2179	9.10044e-05	2.71070e-04
2024/03/08	01:27:56	--	ok	428.4020	59.730	0.0468	19.78	59.471	10.125	31018448.672862	8	428.0673	9.30009e-05	2.37123e-04
2024/03/08	01:28:04	ok	ok	429.0520	59.962	0.046831	19.77	59.480	10.118	58642973.896493	9	428.7107	9.16244e-05	2.66691e-04
2024/03/08	01:33:03	ok	ok	428.7800	59.884	0.046831	19.77	59.580	10.135	46311879.627577	9	428.4590	9.00155e-05	2.65500e-04
2024/03/08	01:38:03	ok	ok	428.6020	59.796	0.046831	19.80	59.504	10.138	53634215.264861	8	428.3069	9.16518e-05	2.59579e-04
2024/03/08	01:43:03	ok	ok	428.5460	59.744	0.046831	19.78	59.591	10.145	57030196.012392	8	428.1515	9.18619e-05	2.29156e-04
2024/03/08	01:48:03	--	ok	428.3100	59.718	0.046831	19.77	59.580	10.135	50551537.570021	8	428.0021	9.07319e-05	2.48786e-04
2024/03/08	01:48:11	ok	ok	429.1040	59.963	0.046867	19.82	59.609	10.174	62912566.897864	9	428.7359	9.23433e-05	2.71269e-04
2024/03/08	01:53:10	ok	ok	428.7560	59.869	0.046867	19.81	59.628	10.169	57888489.773551	9	428.4679	9.19003e-05	2.44276e-04
2024/03/08	01:58:10	ok	ok	428.6000	59.789	0.046867	19.71	59.783	10.136	54015977.173282	8	428.3516	8.91672e-05	1.44896e-04
2024/03/08	02:03:10	--	ok	428.4340	59.738	0.046867	19.68	59.747	10.113	58658267.868475	10	428.0784	9.32478e-05	2.48926e-04
2024/03/08	02:03:18	ok	ok	429.0120	59.951	0.046896	19.67	59.756	10.106	65933119.345762	9	428.6537	9.25863e-05	2.63040e-04
2024/03/08	02:08:17	ok	ok	428.7420	59.874	0.046896	19.60	59.905	10.089	61570508.917129	8	428.4190	9.27684e-05	2.65496e-04
2024/03/08	02:13:17	ok	ok	428.5680	59.800	0.046896	19.56	59.942	10.070	55474324.023664	6	428.3401	8.87891e-05	1.78401e-04
2024/03/08	02:18:17	--	ok	428.4580	59.738	0.046896	19.54	59.928	10.060	56978399.552871	8	428.1371	9.16680e-05	2.71580e-04
2024/03/08	02:18:24	ok	ok	429.1100	59.955	0.046923	19.57	59.911	10.074	50945419.316257	9	428.6368	9.20034e-05	2.43275e-04
2024/03/08	02:23:24	ok	ok	428.8540	59.874	0.046923	19.63	59.805	10.089	52713241.493978	9	428.4563	9.21708e-05	2.41468e-04
2024/03/08	02:28:24	ok	ok	428.8060	59.807	0.046923	19.70	59.750	10.121	55903680.459336	10	428.2964	9.22228e-05	2.70044e-04
2024/03/08	02:33:24	ok	ok	428.6220	59.741	0.046923	19.68	59.811	10.124	47279666.863472	7	428.1699	8.98262e-05	2.61283e-04
2024/03/08	02:38:24	ok	ok	428.5560	59.722	0.046923	19.71	59.879	10.153	43879522.267104	8	428.0686	8.96546e-05	1.62241e-04
2024/03/08	02:43:24	--	ok	428.3360	59.710	0.046923	19.77	59.802	10.173	46483805.630654	6	427.9484	8.99082e-05	1.95415e-04
2024/03/08	02:43:32	ok	ok	428.8540	59.902	0.046958	19.77	59.686	10.153	63136394.996605	9	428.5877	9.13056e-05	2.69968e-04
2024/03/08	02:48:31	ok	ok	428.6200	59.803	0.046958	19.77	59.837	10.179	49189490.899860	7	428.4021	8.94188e-05	1.69876e-04
2024/03/08	02:53:31	--	ok	428.4760	59.746	0.046958	19.78	59.879	10.194	59985893.647213	7	428.2696	8.96378e-05	1.67107e-04
2024/03/08	02:53:38	ok	ok	429.0480	59.959	0.046985	19.73	59.883	10.161	63875808.144768	9	428.7337	9.24814e-05	2.68977e-04
2024/03/08	02:58:38	ok	ok	428.7900	59.878	0.046985	19.82	59.811	10.208	58624616.589301	9	428.5069	9.26263e-05	2.39210e-04
2024/03/08	03:03:38	ok	ok	428.6160	59.807	0.046985	19.78	59.889	10.196	57257094.169092	8	428.3548	9.13175e-05	2.69663e-04
2024/03/08	03:08:38	--	ok	428.4300	59.745	0.046985	19.67	60.098	10.164	59071736.930028	9	428.1773	9.22415e-05	2.86127e-04
2024/03/08	03:08:46	ok	ok	429.1480	59.968	0.047014	19.65	60.043	10.145	59789730.332713	8	428.7445	9.33193e-05	2.65251e-04
2024/03/08	03:13:45	ok	ok	428.8740	59.906	0.047014	19.57	60.102	10.106	54711421.006447	8	428.5274	9.26084e-05	2.57208e-04
2024/03/08	03:18:45	ok	ok	428.7260	59.826	0.047014	19.58	60.180	10.127	50730610.119853	9	428.3624	9.30452e-05	2.74302e-04
2024/03/08	03:23:45	ok	ok	428.5660	59.757	0.047014	19.54	60.195	10.105	46107064.636939	8	428.2347	9.05989e-05	2.69941e-04
2024/03/08	03:28:45	--	ok	428.4260	59.727	0.047014	19.57	60.029	10.094	50023094.578116	8	428.0896	9.08668e-05	2.03407e-04
2024/03/08	03:28:52	ok	ok	428.9800	59.940	0.047043	19.58	60.043	10.104	66028433.928908	9	428.7147	9.17633e-05	3.04424e-04
2024/03/08	03:33:52	ok	ok	428.8240	59.883	0.047043	19.64	59.965	10.124	52814360.245039	9	428.4998	9.14443e-05	2.48728e-04
2024/03/08	03:38:52	ok	ok	428.6260	59.802	0.047043	19.73	60.031	10.186	56210637.731460	9	428.3599	9.25843e-05	2.54793e-04
2024/03/08	03:43:52	ok	ok	428.5340	59.756	0.047043	19.75	60.024	10.201	55608310.913633	8	428.2487	9.15944e-05	2.50460e-04
2024/03/08	03:48:52	--	ok	428.3440	59.726	0.047043	19.77	60.058	10.217	54932321.684928	7	428.1383	9.02057e-05	2.02729e-04
2024/03/08	03:48:59	ok	ok	429.1440	59.965	0.047077	19.78	59.985	10.212	51562633.362592	8	428.7842	9.13611e-05	2.69134e-04
2024/03/08	03:53:59	ok	ok	428.9940	59.875	0.047077	19.77	60.035	10.213	42171044.521339	9	418.5905	5.47544e-04	3.12001e-02
2024/03/08	03:58:59	ok	ok	428.7860	59.799	0.047077	19.74	60.117	10.209	45078717.355527	8	428.3853	9.19624e-05	2.61782e-04
2024/03/08	04:03:59	ok	ok	428.7040	59.748	0.047077	19.78	60.134	10.238	42764347.044604	7	428.2892	8.94146e-05	1.53354e-04
2024/03/08	04:08:59	ok	ok	428.5680	59.724	0.047077	19.82	60.139	10.264	45474551.458931	6	428.1717	9.03857e-05	1.42591e-04
2024/03/08	04:13:59	--	ok	428.3340	59.708	0.047077	19.68	60.227	10.194	38083677.600105	8	427.9547	8.98981e-05	1.85182e-04
2024/03/08	04:14:06	ok	ok	428.8920	59.903	0.047112	19.68	60.281	10.203	74550800.134279	9	428.6178	9.10709e-05	2.71971e-04
2024/03/08	04:19:06	ok	ok	428.7080	59.828	0.047112	19.64	60.314	10.183	65637259.732175	9	428.3771	9.30295e-05	2.83723e-04
2024/03/08	04:24:06	ok	ok	428.5060	59.762	0.047112	19.57	60.369	10.151	69288177.427566	8	428.2147	9.33562e-05	2.56426e-04
2024/03/08	04:29:06	--	ok	428.4040	59.725	0.047112	19.52	60.319	10.109	69924560.755576	7	428.0248	9.48846e-05	3.03591e-04
2024/03/08	04:29:14	ok	ok	429.0180	59.946	0.047142	19.57	60.305	10.140	67980785.997412	9	428.7092	9.27276e-05	2.75391e-04
2024/03/08	04:34:13	ok	ok	428.8080	59.859	0.047142	19.60	60.267	10.150	62082577.951579	8	428.4216	9.66012e-05	2.02671e-04
2024/03/08	04:39:13	ok	ok	428.6780	59.793	0.047142	19.65	60.232	10.177	59954694.306472	8	428.3369	9.22214e-05	2.77908e-04
2024/03/08	04:44:13	ok	ok	428.5020	59.749	0.047142	19.70	60.195	10.197	63203067.075981	7	428.2929	8.91859e-05	1.54272e-04
2024/03/08	04:49:13	--	ok	428.3820	59.721	0.047142	19.70	60.237	10.204	67164886.281088	6	428.1724	8.88006e-05	1.92181e-04
2024/03/08	04:49:21	ok	ok	429.0260	59.945	0.047174	19.74	60.255	10.232	72523573.435380	9	428.7221	9.18156e-05	2.77768e-04
2024/03/08	04:54:20	ok	ok	428.8120	59.870	0.047174	19.71	60.327	10.229	74827148.818421	8	428.4950	9.26801e-05	3.05727e-04
2024/03/08	04:59:20	ok	ok	428.8080	59.793	0.047174	19.73	60.241	10.222	75689919.747768	8	428.4051	9.13570e-05	2.80863e-04
2024/03/08	05:04:20	ok	ok	428.5620	59.744	0.047174	19.73	60.264	10.226	64577603.443179	7	428.2870	8.93575e-05	1.63746e-04
2024/03/08	05:09:20	--	ok	428.3720	59.720	0.047174	19.68	60.354	10.216	72968427.578277	8	428.0235	9.45288e-05	2.53071e-04
2024/03/08	05:09:27	ok	ok	428.9940	59.926	0.047207	19.58	60.383	10.162	65869257.895912	8	428.7501	8.89469e-05	1.80594e-04
2024/03/08	05:14:27	ok	ok	428.8040	59.856	0.047207	19.54	60.438	10.145	55394584.437082	8	428.5024	9.18392e-05	2.92379e-04
2024/03/08	05:19:27	ok	ok	428.6240	59.804	0.047207	19.49	60.546	10.130	66804628.374621	8	428.3617	9.12115e-05	2.93475e-04
2024/03/08	05:24:27	ok	ok	428.5080	59.737	0.047207	19.43	60.465	10.083	56643819.715773	9	428.1415	9.32172e-05	2.45455e-04
2024/03/08	05:29:27	--	ok	428.3480	59.717	0.047207	19.36	60.562	10.058	55290888.787170	6	428.1394	8.85454e-05	1.89452e-04
2024/03/08	05:29:35	ok	ok	429.0960	59.956	0.04724	19.37	60.584	10.070	41760115.565419	9	428.7146	9.33597e-05	2.77624e-04
2024/03/08	05:34:34	ok	ok	428.8280	59.875	0.04724	19.27	60.571	10.008	26943884.565064	9	428.4901	9.05396e-05	2.61274e-04
2024/03/08	05:39:34	ok	ok	428.7080	59.826	0.04724	19.29	60.711	10.040	33431646.198857	10	428.3356	9.13938e-05	2.51171e-04
2024/03/08	05:44:34	ok	ok	428.7340	59.764	0.04724	19.36	60.519	10.051	33326965.786303	8	428.2579	9.22407e-05	2.35152e-04
2024/03/08	05:49:34	ok	ok	428.5800	59.734	0.04724	19.42	60.475	10.077	31559947.500926	7	428.1931	9.01997e-05	1.68029e-04
2024/03/08	05:54:34	--	ok	428.2740	59.713	0.04724	19.43	60.433	10.078	36649199.155555	8	427.9785	9.27022e-05	2.71662e-04
2024/03/08	05:54:41	ok	ok	429.1120	59.955	0.047277	19.43	60.401	10.073	46337248.472276	8	428.7794	9.23485e-05	2.89840e-04
2024/03/08	05:59:41	ok	ok	428.8980	59.891	0.047277	19.40	60.525	10.076	35732905.111023	10	428.5336	9.28532e-05	2.49530e-04
2024/03/08	06:04:41	ok	ok	428.7440	59.813	0.047277	19.39	60.459	10.057	44299328.335084	8	428.3507	9.58900e-05	2.40787e-04
2024/03/08	06:09:41	ok	ok	428.5880	59.767	0.047277	19.40	60.514	10.074	40521599.051237	7	428.2871	9.25965e-05	2.61617e-04
2024/03/08	06:14:41	ok	ok	428.5660	59.731	0.047277	19.27	60.601	10.013	35030674.641789	8	428.1321	9.22899e-05	2.46471e-04
2024/03/08	06:19:41	--	ok	428.3780	59.709	0.047277	19.19	60.739	9.985	35626541.618143	9	427.9572	9.25999e-05	2.30771e-04
2024/03/08	06:19:48	ok	ok	429.0120	59.924	0.047309	19.17	60.757	9.980	43770164.280623	9	428.6633	9.23848e-05	2.79636e-04
2024/03/08	06:24:48	ok	ok	428.7940	59.849	0.047309	19.09	60.757	9.930	32313003.079584	8	428.4116	9.39546e-05	2.59361e-04
2024/03/08	06:29:48	ok	ok	428.6400	59.791	0.047309	19.02	60.841	9.903	30809061.393146	9	428.2686	9.43922e-05	2.69083e-04
2024/03/08	06:34:48	--	ok	428.4360	59.750	0.047309	18.99	60.813	9.882	29900831.199827	8	428.0792	9.56871e-05	3.73471e-04
2024/03/08	06:34:55	ok	ok	429.1000	59.964	0.047338	18.98	60.822	9.876	42522173.500762	9	344.5976	2.50733e-03	3.61108e-02
2024/03/08	06:39:55	ok	ok	429.0080	59.924	0.047338	19.01	60.754	9.881	32168622.084684	8	428.6000	9.39140e-05	2.56101e-04
2024/03/08	06:44:55	ok	ok	428.8020	59.871	0.047338	18.93	60.816	9.850	32223454.864596	9	428.4239	9.31558e-05	2.55694e-04
2024/03/08	06:49:55	ok	ok	428.5840	59.806	0.047338	18.86	60.850	9.815	37034237.228977	8	428.3457	9.27722e-05	2.60765e-04
2024/03/08	06:54:55	ok	ok	428.6120	59.749	0.047338	18.82	60.876	9.794	29448438.701203	7	428.1265	9.35886e-05	2.83185e-04
2024/03/08	06:59:55	--	ok	428.4640	59.732	0.047338	18.95	60.681	9.835	38420909.251339	7	428.1482	9.19722e-05	2.89259e-04
2024/03/08	07:00:02	ok	ok	428.9800	59.944	0.047366	18.96	60.684	9.845	40209898.533045	9	428.7067	9.36516e-05	2.74569e-04
2024/03/08	07:05:02	ok	ok	428.8800	59.891	0.047366	18.93	60.743	9.838	32768354.726295	9	428.5186	9.34423e-05	2.47624e-04
2024/03/08	07:10:02	ok	ok	428.8140	59.837	0.047366	19.02	60.670	9.876	32906232.280045	9	428.4173	9.28812e-05	2.47563e-04
2024/03/08	07:15:02	ok	ok	428.6740	59.785	0.047366	19.01	60.647	9.864	40361215.923495	8	428.3186	9.34587e-05	2.80263e-04
2024/03/08	07:20:02	ok	ok	428.6040	59.743	0.047366	19.02	60.713	9.883	32428151.484356	9	428.1944	9.26454e-05	2.60534e-04
2024/03/08	07:25:02	--	ok	428.4780	59.718	0.047366	19.03	60.662	9.882	29913310.515867	8	428.1069	9.15752e-05	2.59700e-04
2024/03/08	07:25:09	ok	ok	428.8960	59.930	0.047392	19.09	60.681	9.918	42704090.310481	8	428.6622	9.33481e-05	2.64597e-04
2024/03/08	07:30:08	ok	ok	428.8440	59.877	0.047392	19.10	60.598	9.914	36303221.042819	8	428.4829	9.41276e-05	2.62386e-04
2024/03/08	07:35:08	ok	ok	428.7160	59.800	0.047392	19.01	60.816	9.892	41507250.820438	8	428.3709	9.26083e-05	2.59105e-04
2024/03/08	07:40:08	ok	ok	428.5500	59.746	0.047392	18.88	60.926	9.835	38712263.813313	8	428.2614	9.09733e-05	2.87746e-04
2024/03/08	07:45:08	--	ok	428.4000	59.724	0.047392	18.83	60.940	9.812	33113388.332248	8	428.1017	9.22958e-05	3.10277e-04
2024/03/08	07:45:16	ok	ok	429.1440	59.960	0.047423	18.85	60.890	9.812	40920688.659256	11	428.8139	9.15197e-05	2.96985e-04
2024/03/08	07:50:15	ok	ok	428.9440	59.923	0.047423	18.82	60.981	9.811	32747597.324110	9	428.6227	9.32219e-05	3.08106e-04
2024/03/08	07:55:15	ok	ok	428.8600	59.873	0.047423	18.88	60.873	9.826	35972841.502632	8	428.5063	9.24864e-05	2.96269e-04
2024/03/08	08:00:15	ok	ok	428.7700	59.839	0.047423	18.96	60.873	9.876	39204311.141884	9	428.4184	9.14525e-05	2.64458e-04
2024/03/08	08:05:15	ok	ok	428.6940	59.778	0.047423	18.96	60.844	9.871	33592075.498204	8	428.2781	9.44080e-05	2.60652e-04
2024/03/08	08:10:15	ok	ok	428.5100	59.737	0.047423	18.99	60.868	9.891	31304597.465770	8	428.2197	9.13603e-05	2.63148e-04
2024/03/08	08:15:15	--	ok	428.4140	59.722	0.047423	19.03	60.832	9.910	36601043.795116	9	428.0685	9.33715e-05	2.86531e-04
2024/03/08	08:15:22	ok	ok	429.1020	59.947	0.047453	19.07	60.795	9.929	42993844.743602	9	428.7913	9.21614e-05	2.72619e-04
2024/03/08	08:20:22	ok	ok	429.0360	59.882	0.047453	19.07	60.848	9.937	39827531.069842	8	428.5813	9.50587e-05	2.48062e-04
2024/03/08	08:25:22	ok	ok	428.9260	59.828	0.047453	19.07	60.882	9.943	36314909.185649	7	428.4520	9.35156e-05	3.00268e-04
2024/03/08	08:30:22	ok	ok	428.7900	59.788	0.047453	19.14	60.816	9.973	39742515.684089	8	428.4062	9.16321e-05	2.65574e-04
2024/03/08	08:35:22	ok	ok	428.7180	59.747	0.047453	19.19	60.899	10.012	37053096.047204	9	428.2378	9.45468e-05	2.60487e-04
2024/03/08	08:40:22	--	ok	428.4760	59.727	0.047453	19.22	60.839	10.019	39536437.438597	9	428.0086	9.88781e-05	4.03839e-04
2024/03/08	08:40:29	ok	ok	429.0180	59.935	0.04748	19.17	60.800	9.987	43054654.612981	8	428.7310	9.37481e-05	3.08147e-04
2024/03/08	08:45:29	ok	ok	428.9620	59.865	0.04748	19.22	60.848	10.021	34122192.894778	8	428.5481	9.33505e-05	2.87839e-04
2024/03/08	08:50:29	ok	ok	428.7540	59.819	0.04748	19.22	60.922	10.033	37550214.834902	8	428.4202	9.35703e-05	2.67200e-04
2024/03/08	08:55:29	ok	ok	428.6140	59.766	0.04748	19.20	60.995	10.035	34949755.527436	6	428.2598	9.55162e-05	2.69771e-04
2024/03/08	09:00:29	--	ok	428.4960	59.740	0.04748	19.33	60.844	10.088	36616224.683278	9	428.2177	9.29106e-05	2.46958e-04
2024/03/08	09:00:36	ok	ok	429.1940	59.963	0.047506	19.32	60.821	10.076	43970793.545575	8	428.8235	9.37421e-05	2.51908e-04
2024/03/08	09:05:36	ok	ok	428.9400	59.891	0.047506	19.29	60.912	10.074	36105451.835545	9	428.6381	9.36162e-05	2.64829e-04
2024/03/08	09:10:36	ok	ok	428.7220	59.850	0.047506	19.36	60.900	10.114	36888236.965053	9	428.4905	9.31586e-05	2.43046e-04
2024/03/08	09:15:36	ok	ok	428.7240	59.783	0.047506	19.34	60.963	10.115	38582094.592672	8	428.3746	9.32525e-05	2.53909e-04
2024/03/08	09:20:36	ok	ok	428.6800	59.754	0.047506	19.43	60.912	10.158	34594702.599008	7	428.3598	9.03357e-05	2.70764e-04
2024/03/08	09:25:36	--	ok	428.4700	59.726	0.047506	19.46	60.978	10.186	47625091.721005	8	428.2132	9.19049e-05	2.88038e-04
2024/03/08	09:25:43	ok	ok	429.1000	59.939	0.047533	19.40	60.917	10.141	47061787.632436	8	428.7724	9.25813e-05	2.68480e-04
2024/03/08	09:30:43	ok	ok	428.9340	59.893	0.047533	19.46	61.010	10.192	38823110.716662	9	428.6000	9.18546e-05	2.38235e-04
2024/03/08	09:35:43	ok	ok	428.7780	59.841	0.047533	19.50	61.027	10.219	38122961.333813	9	428.4916	9.10191e-05	2.65428e-04
2024/03/08	09:40:43	ok	ok	428.7340	59.787	0.047533	19.57	60.986	10.255	39561586.283202	9	428.4131	9.06739e-05	2.45637e-04
2024/03/08	09:45:43	ok	ok	428.5100	59.742	0.047533	19.56	61.047	10.256	40120305.885235	9	428.2671	9.13113e-05	2.60345e-04
2024/03/08	09:50:43	--	ok	428.4980	59.717	0.047533	19.60	60.990	10.272	42299252.978604	8	428.1667	9.28626e-05	2.75575e-04
2024/03/08	09:50:50	ok	ok	428.9580	59.914	0.047559	19.60	61.051	10.282	50113747.043960	7	428.6978	9.24067e-05	2.89247e-04
2024/03/08	09:55:50	ok	ok	428.8900	59.843	0.047559	19.63	61.047	10.299	41490674.641427	8	428.5519	9.25675e-05	2.79802e-04
2024/03/08	10:00:50	ok	ok	428.7600	59.794	0.047559	19.67	61.051	10.326	43037724.102589	9	428.4091	9.29045e-05	2.57205e-04
2024/03/08	10:05:50	ok	ok	428.6560	59.754	0.047559	19.74	61.019	10.362	45691721.914782	9	428.3250	9.29196e-05	2.39864e-04
2024/03/08	10:10:50	ok	ok	428.6320	59.725	0.047559	19.81	60.967	10.397	43809776.519191	8	428.2509	9.12346e-05	2.48767e-04
2024/03/08	10:15:50	--	ok	428.4340	59.716	0.047559	19.85	61.068	10.439	43430882.868496	8	428.1390	9.18732e-05	1.88913e-04
2024/03/08	10:15:57	ok	ok	429.0960	59.923	0.047588	19.84	61.047	10.427	49748036.306421	9	428.7777	9.28816e-05	2.66786e-04
2024/03/08	10:20:57	ok	ok	428.8820	59.854	0.047588	19.92	61.123	10.492	48548729.767790	8	428.4864	9.71992e-05	2.50031e-04
2024/03/08	10:25:57	ok	ok	428.8340	59.798	0.047588	19.97	61.086	10.514	46281024.049327	8	428.5132	9.13894e-05	2.90157e-04
2024/03/08	10:30:57	ok	ok	428.7300	59.755	0.047588	20.05	61.183	10.582	41212370.213780	8	428.3511	9.21059e-05	2.48532e-04
2024/03/08	10:35:57	ok	ok	428.5640	59.725	0.047588	20.08	61.123	10.590	43564424.980478	8	428.2473	9.25439e-05	2.82823e-04
2024/03/08	10:40:57	--	ok	428.4480	59.719	0.047588	20.18	61.128	10.652	44724679.394327	6	428.2260	9.03614e-05	1.37134e-04
2024/03/08	10:41:04	ok	ok	429.1180	59.913	0.047616	20.18	61.064	10.640	44912266.561485	9	428.7721	9.16729e-05	2.69850e-04
2024/03/08	10:46:04	ok	ok	428.9200	59.844	0.047616	20.22	61.123	10.677	46851080.691284	9	428.6466	8.96500e-05	2.84769e-04
2024/03/08	10:51:04	ok	ok	428.8600	59.772	0.047616	20.26	61.247	10.724	43437157.074834	8	428.5145	9.02087e-05	1.92118e-04
2024/03/08	10:56:04	ok	ok	428.7180	59.746	0.047616	20.35	61.271	10.782	46731899.316223	8	428.3553	9.26847e-05	2.34855e-04
2024/03/08	11:01:04	--	ok	428.4360	59.723	0.047616	20.35	61.302	10.787	46602865.475786	6	428.3098	8.93656e-05	1.42870e-04
2024/03/08	11:01:12	ok	ok	429.1980	59.944	0.047645	20.38	61.297	10.805	49173777.175020	9	428.8929	9.03926e-05	2.70566e-04
2024/03/08	11:06:11	ok	ok	428.9720	59.873	0.047645	20.40	61.311	10.824	43783506.891770	8	428.6815	9.18795e-05	2.46121e-04
2024/03/08	11:11:11	ok	ok	428.8980	59.795	0.047645	20.43	61.308	10.842	44013636.702700	8	428.5454	9.21599e-05	2.53488e-04
2024/03/08	11:16:11	ok	ok	428.7280	59.745	0.047645	20.46	61.344	10.866	38626423.208849	8	428.4403	9.04601e-05	1.78813e-04
2024/03/08	11:21:11	ok	ok	428.6240	59.729	0.047645	20.50	61.320	10.888	42036373.642043	7	428.3206	8.99814e-05	1.80059e-04
2024/03/08	11:26:11	ok	ok	428.5360	59.720	0.047645	20.58	61.439	10.957	43521708.394319	7	428.2177	8.49507e-05	1.81778e-04
2024/03/08	11:31:11	--	ok	428.3800	59.705	0.047645	20.68	61.352	11.005	46796061.605542	6	428.1141	8.95289e-05	1.69445e-04
2024/03/08	11:31:19	ok	ok	429.0820	59.856	0.047677	20.70	61.398	11.030	50799489.548058	8	428.8129	8.90895e-05	1.91351e-04
2024/03/08	11:36:18	ok	ok	428.8800	59.786	0.047677	20.82	61.353	11.094	36122683.879748	7	428.5858	8.94140e-05	1.94170e-04
2024/03/08	11:41:18	ok	ok	428.7540	59.738	0.047677	20.84	61.338	11.110	50081168.899143	7	428.4530	9.12763e-05	1.43542e-04
2024/03/08	11:46:18	ok	ok	428.5160	59.729	0.047677	20.93	61.427	11.182	48339923.475195	6	428.3320	8.73533e-05	1.85481e-04
2024/03/08	11:51:18	ok	ok	428.6080	59.717	0.047677	21.06	61.375	11.254	47817473.146513	6	428.1740	8.95930e-05	1.58266e-04
2024/03/08	11:56:18	--	ok	428.3320	59.691	0.047677	21.09	61.390	11.278	49739144.903453	7	428.0112	8.93529e-05	1.71129e-04
2024/03/08	11:56:26	ok	ok	429.1140	59.856	0.047712	21.13	61.367	11.301	53367116.506313	6	428.8467	9.07963e-05	1.49452e-04
2024/03/08	12:01:25	ok	ok	428.9900	59.772	0.047712	21.19	61.421	11.348	48904555.693015	8	428.5487	9.14819e-05	1.76321e-04
2024/03/08	12:06:25	ok	ok	428.8020	59.744	0.047712	21.27	61.489	11.415	43344789.800095	5	428.4523	8.38693e-05	1.48284e-04
2024/03/08	12:11:25	ok	ok	428.5200	59.727	0.047712	21.33	61.509	11.456	50380689.777999	5	428.3342	8.35407e-05	1.67514e-04
2024/03/08	12:16:25	--	ok	428.4360	59.703	0.047712	21.45	61.532	11.546	44701554.288877	6	428.1412	8.46658e-05	1.75977e-04
2024/03/08	12:16:32	ok	ok	429.0620	59.805	0.047741	21.40	61.532	11.508	51306297.990122	7	428.7829	8.82160e-05	2.09062e-04
2024/03/08	12:21:32	ok	ok	428.8560	59.751	0.047741	21.51	61.553	11.587	43444977.793710	7	428.3568	9.62198e-05	4.15425e-04
2024/03/08	12:26:32	ok	ok	428.5700	59.733	0.047741	21.52	61.555	11.596	46001346.510717	8	428.2255	9.43167e-05	3.03182e-04
2024/03/08	12:31:32	--	ok	428.4280	59.717	0.047741	21.64	61.532	11.671	48858701.156802	8	428.1249	9.04459e-05	1.89770e-04
2024/03/08	12:31:39	ok	ok	428.9340	59.816	0.047771	21.64	61.523	11.669	89106880.721025	5	428.8615	8.47137e-05	9.71916e-05
2024/03/08	12:36:39	ok	ok	428.7920	59.759	0.047771	21.70	61.683	11.737	82137546.610256	5	428.6011	8.54606e-05	1.63639e-04
2024/03/08	12:41:39	ok	ok	428.5700	59.740	0.047771	21.81	61.596	11.797	92093626.669382	5	428.4067	8.62890e-05	1.29862e-04
2024/03/08	12:46:39	--	ok	428.3340	59.720	0.047771	21.85	61.700	11.846	83849421.283726	8	428.1187	9.06138e-05	1.78744e-04
2024/03/08	12:46:46	ok	ok	429.0820	59.843	0.047806	21.81	61.650	11.807	83436236.534656	5	428.9794	8.56364e-05	3.56864e-05
2024/03/08	12:51:46	ok	ok	428.8440	59.775	0.047806	21.96	61.665	11.916	75494882.971279	6	428.6849	8.53757e-05	1.89939e-04
2024/03/08	12:56:46	ok	ok	428.6500	59.750	0.047806	22.02	61.645	11.951	77087448.309308	5	428.4882	8.60171e-05	1.46513e-04
2024/03/08	13:01:46	--	ok	428.4780	59.720	0.047806	22.03	61.839	11.997	77413045.549616	6	428.3247	8.22479e-05	2.00945e-04
2024/03/08	13:01:53	ok	ok	428.9580	59.782	0.047833	21.96	61.901	11.962	89258680.691943	5	428.8481	8.40078e-05	9.04360e-05
2024/03/08	13:06:53	ok	ok	428.6040	59.743	0.047833	21.40	63.050	11.792	75748922.954668	6	428.4188	8.75750e-05	1.44622e-04
2024/03/08	13:11:53	--	ok	428.3200	59.708	0.047833	21.21	63.262	11.706	70857564.396782	5	428.1933	8.35516e-05	1.53240e-04
2024/03/08	13:12:00	ok	ok	429.1380	59.836	0.047868	21.21	63.198	11.694	57095274.827695	6	428.8848	8.93046e-05	1.61518e-04
2024/03/08	13:17:00	ok	ok	428.8400	59.762	0.047868	21.06	63.320	11.611	44352143.637945	6	428.5863	8.89042e-05	1.40954e-04
2024/03/08	13:22:00	ok	ok	428.7320	59.744	0.047868	21.00	63.381	11.584	46682258.668074	6	428.4170	8.81974e-05	1.45329e-04
2024/03/08	13:27:00	--	ok	428.4640	59.722	0.047868	20.96	63.395	11.558	48966734.840256	5	428.2452	8.28188e-05	1.79103e-04
2024/03/08	13:27:08	ok	ok	428.9560	59.788	0.047896	20.96	63.418	11.562	70921964.960381	6	428.7554	8.93022e-05	1.71659e-04
2024/03/08	13:32:07	ok	ok	428.6600	59.754	0.047896	20.94	63.404	11.551	74338308.765110	7	428.4940	9.09097e-05	1.68967e-04
2024/03/08	13:37:07	ok	ok	428.5040	59.739	0.047896	20.89	63.449	11.521	69473912.633588	6	428.3343	9.00538e-05	1.61676e-04
2024/03/08	13:42:07	--	ok	428.3920	59.712	0.047896	20.90	63.416	11.524	62131746.657160	6	428.1413	8.93366e-05	1.59829e-04
2024/03/08	13:42:14	ok	ok	429.0000	59.799	0.047928	20.91	63.441	11.538	68272930.789287	6	428.8323	8.82724e-05	1.78165e-04
2024/03/08	13:47:14	ok	ok	428.8580	59.757	0.047928	20.90	63.481	11.536	53654936.560884	6	428.5405	8.88449e-05	1.62614e-04
2024/03/08	13:52:14	ok	ok	428.7540	59.742	0.047928	20.90	63.439	11.528	60817561.473851	5	428.4511	8.48090e-05	1.36535e-04
2024/03/08	13:57:14	ok	ok	428.5960	59.728	0.047928	20.87	63.455	11.511	64648995.672907	6	428.2622	8.81547e-05	1.67542e-04
2024/03/08	14:02:14	--	ok	428.4160	59.682	0.047928	20.94	63.404	11.551	57232877.557621	9	427.8749	9.56664e-05	3.53074e-04
2024/03/08	14:02:21	ok	ok	428.9060	59.777	0.047958	20.94	63.404	11.551	72289542.371260	6	428.7241	8.94282e-05	1.28687e-04
2024/03/08	14:07:21	ok	ok	428.6920	59.751	0.047958	20.96	63.366	11.553	67791077.832290	6	428.4425	8.89804e-05	1.27469e-04
2024/03/08	14:12:21	ok	ok	428.5220	59.735	0.047958	20.97	63.377	11.563	61573594.300673	7	428.2511	9.03817e-05	1.35627e-04
2024/03/08	14:17:21	--	ok	428.3840	59.703	0.047958	21.01	63.375	11.592	60721452.817848	6	428.1686	8.70020e-05	1.42387e-04
2024/03/08	14:17:28	ok	ok	428.9900	59.802	0.04799	21.01	63.363	11.590	69871480.023626	6	428.8094	8.89183e-05	1.42697e-04
2024/03/08	14:22:28	ok	ok	428.7440	59.762	0.04799	21.06	63.308	11.608	59505303.917787	8	428.3928	9.83002e-05	3.05754e-04
2024/03/08	14:27:28	ok	ok	428.6380	59.748	0.04799	21.04	63.336	11.604	56857957.784712	6	428.4350	8.53243e-05	1.54043e-04
2024/03/08	14:32:28	--	ok	428.3900	59.728	0.04799	21.07	63.343	11.624	57648232.099632	7	428.1944	9.04601e-05	1.46175e-04
2024/03/08	14:32:35	ok	ok	429.0440	59.836	0.048022	21.04	63.336	11.604	69142307.433303	6	428.9156	8.94455e-05	1.89930e-04
2024/03/08	14:37:35	ok	ok	428.7980	59.774	0.048022	21.06	63.330	11.612	61852183.370376	7	428.6153	9.08982e-05	1.87296e-04
2024/03/08	14:42:35	ok	ok	428.6480	59.756	0.048022	21.06	63.330	11.612	65679098.690338	6	428.4744	8.89128e-05	1.57876e-04
2024/03/08	14:47:35	--	ok	428.4860	59.741	0.048022	21.07	63.247	11.606	64624070.059587	5	428.3545	8.55880e-05	1.63254e-04
2024/03/08	14:47:43	ok	ok	428.9860	59.814	0.048048	21.07	63.212	11.600	75504613.958808	6	428.8594	9.02235e-05	1.30553e-04
2024/03/08	14:52:42	ok	ok	428.8080	59.770	0.048048	21.09	63.281	11.625	66699771.746750	7	428.6316	8.88059e-05	1.62752e-04
2024/03/08	14:57:42	ok	ok	428.5180	59.755	0.048048	21.09	63.217	11.613	71470065.652187	6	428.4486	8.85135e-05	1.54767e-04
2024/03/08	15:02:42	--	ok	428.4000	59.739	0.048048	21.07	63.247	11.606	72857356.784654	6	428.3092	8.83648e-05	1.44618e-04
2024/03/08	15:02:50	ok	ok	429.0980	59.855	0.048079	21.07	63.235	11.604	81142951.834356	7	428.9450	8.99878e-05	1.98740e-04
2024/03/08	15:07:49	ok	ok	428.9280	59.779	0.048079	21.06	63.233	11.595	64175705.975868	8	428.6324	9.19186e-05	2.25549e-04
2024/03/08	15:12:49	ok	ok	428.7320	59.759	0.048079	21.04	63.220	11.583	64400874.968256	6	428.5395	9.02986e-05	1.54953e-04
2024/03/08	15:17:49	ok	ok	428.5460	59.745	0.048079	21.03	63.239	11.578	66987017.815954	6	428.3909	8.81872e-05	1.68515e-04
2024/03/08	15:22:49	--	ok	428.4360	59.718	0.048079	20.99	63.210	11.544	65313183.201150	6	428.2356	8.88287e-05	1.30281e-04
2024/03/08	15:22:56	ok	ok	429.0600	59.791	0.048109	20.96	63.192	11.521	61289918.961406	7	428.8381	8.89789e-05	1.66611e-04
2024/03/08	15:27:56	ok	ok	428.8260	59.761	0.048109	20.97	63.239	11.538	48131383.195000	7	428.5241	9.28430e-05	1.48392e-04
2024/03/08	15:32:56	ok	ok	428.6960	59.748	0.048109	20.94	63.201	11.514	49102474.326458	6	428.4332	8.72026e-05	1.68194e-04
2024/03/08	15:37:56	ok	ok	428.5020	59.732	0.048109	20.90	63.203	11.485	46219182.830474	8	428.1546	9.35263e-05	2.06645e-04
2024/03/08	15:42:56	--	ok	428.3220	59.692	0.048109	20.90	63.119	11.470	51039768.051334	6	428.0999	8.88437e-05	1.65984e-04
2024/03/08	15:43:03	ok	ok	428.9580	59.798	0.048144	20.90	63.162	11.478	80840469.937801	7	428.8357	8.80686e-05	1.44487e-04
2024/03/08	15:48:03	ok	ok	428.7220	59.763	0.048144	20.84	63.171	11.442	65780791.460480	6	428.5768	8.81776e-05	1.61757e-04
2024/03/08	15:53:03	ok	ok	428.6020	59.750	0.048144	20.80	63.165	11.413	72004335.826954	6	428.4345	8.85118e-05	1.51091e-04
2024/03/08	15:58:03	--	ok	428.4320	59.737	0.048144	20.84	63.139	11.436	82455544.042045	7	428.2708	9.08391e-05	1.73132e-04
2024/03/08	15:58:10	ok	ok	429.0040	59.824	0.048173	20.86	63.069	11.433	78189961.774699	6	428.9035	8.86276e-05	1.23908e-04
2024/03/08	16:03:10	ok	ok	428.8100	59.772	0.048173	20.78	63.148	11.392	65597119.177972	9	428.5588	9.22213e-05	2.19556e-04
2024/03/08	16:08:10	ok	ok	428.6660	59.755	0.048173	20.76	63.156	11.383	78963039.599206	7	428.4961	9.03204e-05	1.52080e-04
2024/03/08	16:13:10	ok	ok	428.5280	59.742	0.048173	20.72	63.105	11.345	69344902.291176	6	428.3553	9.03274e-05	1.25521e-04
2024/03/08	16:18:10	--	ok	428.3940	59.717	0.048173	20.70	63.082	11.333	76097827.077644	6	428.2227	8.89309e-05	1.28641e-04
2024/03/08	16:18:17	ok	ok	429.0380	59.820	0.048205	20.69	63.111	11.329	57331317.670244	6	428.8937	8.79243e-05	1.68097e-04
2024/03/08	16:23:17	ok	ok	428.9360	59.770	0.048205	20.68	63.139	11.325	48686433.616272	6	428.6532	8.89467e-05	1.53641e-04
2024/03/08	16:28:17	ok	ok	428.7920	59.755	0.048205	20.65	63.093	11.298	51049144.026258	7	428.4550	9.08528e-05	1.53594e-04
2024/03/08	16:33:17	ok	ok	428.6120	59.745	0.048205	20.60	63.064	11.264	47145703.007782	7	428.3312	8.98794e-05	1.64328e-04
2024/03/08	16:38:17	--	ok	428.4520	59.723	0.048205	20.56	63.110	11.243	47929168.953955	6	428.1968	9.05219e-05	1.56312e-04
2024/03/08	16:38:24	ok	ok	428.9940	59.804	0.048233	20.58	63.091	11.252	56715595.387911	7	428.7917	8.94023e-05	1.46114e-04
2024/03/08	16:43:24	ok	ok	428.8320	59.766	0.048233	20.56	63.014	11.226	44053935.348439	9	428.5092	9.34874e-05	1.85099e-04
2024/03/08	16:48:24	ok	ok	428.7260	59.751	0.048233	20.52	63.120	11.217	45831870.562866	6	428.4337	9.05136e-05	1.50955e-04
2024/03/08	16:53:24	--	ok	428.4900	59.740	0.048233	20.48	63.018	11.172	43904349.381229	7	428.2745	9.06585e-05	1.63278e-04
2024/03/08	16:53:31	ok	ok	429.0460	59.832	0.04826	20.46	63.047	11.167	56577274.646216	7	428.8501	8.91048e-05	1.72261e-04
2024/03/08	16:58:31	ok	ok	428.8880	59.776	0.04826	20.43	62.988	11.139	46511039.942478	8	428.5854	9.19748e-05	1.48601e-04
2024/03/08	17:03:31	ok	ok	428.7680	59.754	0.04826	20.38	63.000	11.105	45074674.314275	8	428.5208	9.01395e-05	1.81508e-04
2024/03/08	17:08:31	ok	ok	428.5580	59.745	0.04826	20.31	63.018	11.062	42093545.391154	7	428.3721	8.92540e-05	1.43771e-04
2024/03/08	17:13:31	ok	ok	428.5440	59.734	0.04826	20.32	62.927	11.056	42729880.225903	6	428.2681	8.98027e-05	1.50048e-04
2024/03/08	17:18:31	--	ok	428.4120	59.710	0.04826	20.25	62.968	11.017	48107212.731896	6	428.1589	8.99951e-05	1.53422e-04
2024/03/08	17:18:39	ok	ok	428.9900	59.811	0.04829	20.26	62.969	11.026	52586209.198390	7	428.7725	8.81193e-05	1.63969e-04
2024/03/08	17:23:38	ok	ok	428.7760	59.762	0.04829	20.21	62.983	10.992	44269932.271987	6	428.5649	8.98409e-05	1.37312e-04
2024/03/08	17:28:38	ok	ok	428.6720	59.748	0.04829	20.14	62.951	10.942	42542362.736550	8	428.4030	9.05063e-05	1.76262e-04
2024/03/08	17:33:38	ok	ok	428.5660	59.738	0.04829	20.11	62.979	10.928	52856876.114938	7	428.3242	8.93100e-05	1.81996e-04
2024/03/08	17:38:38	--	ok	428.4300	59.724	0.04829	20.07	62.928	10.894	44345949.788147	8	428.1670	9.05689e-05	1.64827e-04
2024/03/08	17:38:45	ok	ok	429.0180	59.831	0.048319	20.07	62.887	10.887	52681845.144642	7	428.8023	8.95057e-05	1.70255e-04
2024/03/08	17:43:45	ok	ok	428.8920	59.777	0.048319	19.98	62.885	10.832	43772802.290790	8	428.5771	9.07182e-05	1.85684e-04
2024/03/08	17:48:45	ok	ok	428.7020	59.749	0.048319	19.80	63.069	10.745	43626968.613343	8	428.4466	8.99362e-05	1.61704e-04
2024/03/08	17:53:45	ok	ok	428.5740	59.739	0.048319	19.70	63.043	10.679	38880862.209023	9	428.2668	9.08617e-05	1.92742e-04
2024/03/08	17:58:45	--	ok	428.4320	59.724	0.048319	19.58	63.088	10.617	37854323.645660	8	428.1770	8.90322e-05	1.49255e-04
2024/03/08	17:58:52	ok	ok	429.1240	59.858	0.048349	19.65	63.079	10.659	42976759.764486	8	428.7891	9.04348e-05	3.03734e-04
2024/03/08	18:03:51	ok	ok	428.8680	59.795	0.048349	19.61	62.956	10.613	35919935.045029	9	428.5924	9.37611e-05	2.61996e-04
2024/03/08	18:08:51	ok	ok	428.8140	59.759	0.048349	19.54	62.924	10.563	43512009.375938	9	428.4695	9.17861e-05	2.77572e-04
2024/03/08	18:13:51	ok	ok	428.6820	59.740	0.048349	19.50	62.864	10.526	39006784.130066	10	419.1948	5.30147e-04	2.96067e-02
2024/03/08	18:18:51	ok	ok	428.5780	59.732	0.048349	19.47	62.924	10.520	46502008.154630	9	428.2694	9.22217e-05	2.59892e-04
2024/03/08	18:23:51	--	ok	428.4640	59.724	0.048349	19.40	62.881	10.468	39276903.188022	9	428.0863	9.39198e-05	2.39747e-04
2024/03/08	18:23:58	ok	ok	429.0520	59.851	0.048376	19.42	62.850	10.473	46697823.888821	8	428.7091	9.31776e-05	3.04731e-04
2024/03/08	18:28:58	ok	ok	428.8660	59.799	0.048376	19.32	62.867	10.415	41246482.626606	9	428.5777	9.20961e-05	2.73101e-04
2024/03/08	18:33:58	ok	ok	428.7500	59.763	0.048376	19.27	62.895	10.392	38755939.165478	7	428.4617	9.36372e-05	2.41819e-04
2024/03/08	18:38:58	ok	ok	428.6820	59.743	0.048376	19.20	62.882	10.346	38644371.270534	9	428.3079	9.48255e-05	2.48156e-04
2024/03/08	18:43:58	ok	ok	428.6460	59.731	0.048376	19.12	62.922	10.302	40566935.177441	8	428.2794	9.22004e-05	2.58243e-04
2024/03/08	18:48:58	ok	ok	428.5240	59.722	0.048376	18.99	62.968	10.232	42459953.494458	8	428.1732	9.16246e-05	2.90779e-04
2024/03/08	18:53:58	--	ok	428.4640	59.713	0.048376	18.89	62.963	10.172	35768972.613929	8	428.0738	9.23927e-05	2.65859e-04
2024/03/08	18:54:05	ok	ok	428.9260	59.835	0.048403	18.91	62.922	10.175	45262118.313070	10	428.6629	9.05525e-05	3.19294e-04
2024/03/08	18:59:05	ok	ok	428.8820	59.784	0.048403	18.86	62.979	10.158	37181083.330272	8	428.4911	9.28690e-05	2.37343e-04
2024/03/08	19:04:05	ok	ok	428.6400	59.749	0.048403	18.76	62.963	10.097	36278658.248732	8	428.3642	9.35703e-05	2.47396e-04
2024/03/08	19:09:05	ok	ok	428.5700	59.734	0.048403	18.75	62.908	10.080	33800973.256331	8	428.2723	9.28314e-05	2.46940e-04
2024/03/08	19:14:05	ok	ok	428.5180	59.725	0.048403	18.72	62.850	10.053	42675664.037224	9	428.2006	9.35484e-05	2.65900e-04
2024/03/08	19:19:05	--	ok	428.4920	59.716	0.048403	18.72	62.850	10.053	42389402.852989	7	428.1647	9.29756e-05	2.77765e-04
2024/03/08	19:19:13	ok	ok	429.0360	59.875	0.048429	18.69	62.846	10.035	43502204.362597	8	428.7443	9.23339e-05	2.77795e-04
2024/03/08	19:24:12	ok	ok	428.8600	59.806	0.048429	18.65	62.818	10.007	35341575.218446	9	428.5504	9.45792e-05	2.54506e-04
2024/03/08	19:29:12	ok	ok	428.7880	59.767	0.048429	18.61	62.855	9.988	45619988.466444	9	428.4794	9.35870e-05	2.35912e-04
2024/03/08	19:34:12	ok	ok	428.7040	59.746	0.048429	18.55	62.814	9.946	39087469.764790	9	428.3954	9.13376e-05	2.43162e-04
2024/03/08	19:39:12	ok	ok	428.6300	59.731	0.048429	18.50	62.763	9.906	35186295.052477	8	428.2839	9.24402e-05	2.59415e-04
2024/03/08	19:44:12	ok	ok	428.5800	59.725	0.048429	18.47	62.771	9.890	34421160.432411	8	428.2251	9.24976e-05	2.60873e-04
2024/03/08	19:49:12	ok	ok	428.5500	59.713	0.048429	18.28	62.849	9.794	34789746.119826	8	428.1198	9.21916e-05	2.67399e-04
2024/03/08	19:54:12	--	ok	428.3420	59.707	0.048429	18.23	62.913	9.772	33782479.354083	10	428.0059	9.41739e-05	2.41984e-04
2024/03/08	19:54:20	ok	ok	429.1120	59.917	0.048463	18.24	62.882	9.775	41560170.286869	10	428.8277	9.30026e-05	2.84181e-04
2024/03/08	19:59:19	ok	ok	428.9860	59.857	0.048463	18.11	62.864	9.699	34700602.521152	10	428.6281	9.10180e-05	3.01178e-04
2024/03/08	20:04:19	ok	ok	428.8920	59.831	0.048463	18.10	62.831	9.687	38210797.658690	9	428.5769	9.34311e-05	2.76910e-04
2024/03/08	20:09:19	ok	ok	428.7260	59.786	0.048463	18.04	62.832	9.655	34144849.910493	11	428.4499	9.28722e-05	3.23144e-04
2024/03/08	20:14:19	ok	ok	428.7380	59.768	0.048463	18.10	62.704	9.667	34860676.924452	10	428.3824	9.60381e-05	2.81928e-04
2024/03/08	20:19:19	ok	ok	428.6140	59.748	0.048463	18.04	62.684	9.632	39459778.202351	9	428.4017	9.34980e-05	2.34070e-04
2024/03/08	20:24:19	ok	ok	428.5960	59.730	0.048463	18.06	62.657	9.635	40707687.980940	9	428.2410	9.64529e-05	2.75773e-04
2024/03/08	20:29:19	ok	ok	428.5020	59.718	0.048463	17.99	62.644	9.592	38408981.406147	8	428.2575	9.47223e-05	2.61173e-04
2024/03/08	20:34:19	ok	ok	428.5720	59.733	0.048463	18.55	61.733	9.775	36660586.741589	9	428.2918	9.41997e-05	2.28423e-04
2024/03/08	20:39:19	ok	ok	428.7060	59.738	0.048463	18.96	61.320	9.948	38880758.537929	9	428.3518	9.13666e-05	2.76338e-04
2024/03/08	20:44:19	ok	ok	428.6900	59.728	0.048463	19.16	61.137	10.035	35466647.090781	9	428.3164	9.18531e-05	2.05734e-04
2024/03/08	20:49:19	ok	ok	428.7660	59.723	0.048463	19.22	61.219	10.082	42728085.762608	8	428.2951	9.26253e-05	2.70206e-04
2024/03/08	20:54:19	ok	ok	428.6000	59.716	0.048463	19.23	61.244	10.094	33426898.619058	9	428.2166	9.09672e-05	2.83925e-04
2024/03/08	20:59:19	--	ok	428.4500	59.712	0.048463	19.29	61.294	10.137	37140250.819174	10	428.0461	9.78500e-05	3.42704e-04
2024/03/08	20:59:26	ok	ok	429.0740	59.870	0.048491	19.23	61.274	10.099	43513664.235748	8	428.7490	9.39644e-05	2.42835e-04
2024/03/08	21:04:26	ok	ok	428.9620	59.843	0.048491	19.30	61.297	10.145	33920843.857409	9	428.5290	9.99100e-05	4.19468e-04
2024/03/08	21:09:26	ok	ok	428.8720	59.807	0.048491	19.30	61.317	10.149	39638537.915115	9	428.5518	9.36385e-05	2.43968e-04
2024/03/08	21:14:26	ok	ok	428.9360	59.787	0.048491	19.49	61.196	10.239	34784330.049731	8	428.5584	9.28398e-05	2.49112e-04
2024/03/08	21:19:26	ok	ok	428.9140	59.758	0.048491	19.56	61.184	10.279	37603079.180030	7	428.4659	9.40421e-05	2.66600e-04
2024/03/08	21:24:26	ok	ok	428.8100	59.744	0.048491	19.64	61.082	10.313	39319135.221301	8	428.3984	9.31537e-05	2.71711e-04
2024/03/08	21:29:26	ok	ok	428.6340	59.733	0.048491	19.68	61.151	10.350	41992978.134385	10	428.3574	9.42786e-05	2.96131e-04
2024/03/08	21:34:26	ok	ok	428.6760	59.724	0.048491	19.70	61.132	10.355	39349992.089215	9	428.2517	9.32619e-05	2.42388e-04
2024/03/08	21:39:26	ok	ok	428.5360	59.714	0.048491	19.73	61.189	10.383	38698241.389330	9	428.2099	9.28599e-05	2.53276e-04
2024/03/08	21:44:26	ok	ok	428.5140	59.712	0.048491	19.81	61.115	10.422	36461384.386833	8	428.2156	9.04912e-05	1.81703e-04
2024/03/08	21:49:26	--	ok	428.4780	59.706	0.048491	19.81	61.137	10.426	46644153.755683	9	428.0887	9.30250e-05	2.63683e-04
2024/03/08	21:49:33	ok	ok	429.0480	59.817	0.048518	19.82	61.097	10.428	48670670.736541	8	428.6923	9.24027e-05	2.63840e-04
2024/03/08	21:54:33	ok	ok	428.9340	59.773	0.048518	19.75	61.224	10.405	37153473.173441	10	428.5232	9.26341e-05	2.54900e-04
2024/03/08	21:59:33	ok	ok	428.6960	59.746	0.048518	19.70	61.366	10.395	44391806.879976	8	428.4349	9.22551e-05	2.40176e-04
2024/03/08	22:04:33	ok	ok	428.6720	59.736	0.048518	19.65	61.390	10.373	43730971.945567	8	428.4006	9.10962e-05	2.97235e-04
2024/03/08	22:09:33	ok	ok	428.6060	59.720	0.048518	19.64	61.430	10.372	37650270.391784	10	428.2764	9.23790e-05	2.45792e-04
2024/03/08	22:14:33	ok	ok	428.5980	59.716	0.048518	19.68	61.352	10.385	36987946.091641	8	428.2384	9.11252e-05	2.66250e-04
2024/03/08	22:19:33	ok	ok	428.6020	59.711	0.048518	19.75	61.320	10.421	45803978.110093	6	428.2961	8.82986e-05	2.03583e-04
2024/03/08	22:24:33	--	ok	428.4540	59.707	0.048518	19.78	61.251	10.428	39517070.318262	8	428.0927	9.34334e-05	2.21303e-04
2024/03/08	22:24:41	ok	ok	428.9740	59.826	0.048546	19.80	61.198	10.427	44529058.870387	9	428.7281	9.20417e-05	2.81494e-04
2024/03/08	22:29:40	ok	ok	428.9440	59.778	0.048546	19.80	61.251	10.436	37965284.354311	9	428.5581	9.27306e-05	2.54368e-04
2024/03/08	22:34:40	ok	ok	428.8800	59.751	0.048546	19.85	61.228	10.466	36076479.341922	8	428.4806	9.19812e-05	2.37178e-04
2024/03/08	22:39:40	ok	ok	428.7460	59.739	0.048546	19.89	61.288	10.503	35959818.143593	10	428.4054	9.27614e-05	2.34549e-04
2024/03/08	22:44:40	ok	ok	428.6800	59.727	0.048546	19.91	61.343	10.520	38722819.743878	10	428.3381	9.32027e-05	2.35016e-04
2024/03/08	22:49:40	ok	ok	428.6960	59.721	0.048546	19.89	61.352	10.514	40000334.057952	9	428.2371	9.40861e-05	2.70087e-04
2024/03/08	22:54:40	--	ok	428.4680	59.714	0.048546	19.94	61.390	10.546	43691442.208830	8	428.2108	9.29838e-05	2.60561e-04
2024/03/08	22:54:47	ok	ok	429.2020	59.872	0.048573	19.95	61.317	10.542	45861819.657916	9	428.8332	9.29146e-05	2.71751e-04
2024/03/08	22:59:47	ok	ok	428.9700	59.832	0.048573	19.85	61.453	10.505	40334125.497731	9	428.6360	9.52167e-05	2.32475e-04
2024/03/08	23:04:47	ok	ok	428.9620	59.769	0.048573	19.77	61.482	10.459	40274365.443586	8	428.5572	9.27901e-05	2.56250e-04
2024/03/08	23:09:47	ok	ok	428.8060	59.749	0.048573	19.78	61.549	10.478	36343009.197891	9	428.4525	9.22316e-05	2.54180e-04
2024/03/08	23:14:47	ok	ok	428.8160	59.732	0.048573	19.73	61.572	10.448	38743605.036212	8	428.3197	9.42293e-05	2.40442e-04
2024/03/08	23:19:47	ok	ok	428.6240	59.723	0.048573	19.71	61.645	10.452	47880247.955985	9	428.2461	9.40115e-05	4.21607e-04
2024/03/08	23:24:47	ok	ok	428.5240	59.714	0.048573	19.67	61.668	10.430	40650755.820758	8	428.2390	9.13349e-05	2.72988e-04
2024/03/08	23:29:47	--	ok	428.4620	59.710	0.048573	19.67	61.659	10.428	38615489.786490	9	428.1395	9.29291e-05	2.41220e-04
2024/03/08	23:29:54	ok	ok	429.0880	59.872	0.048601	19.68	61.650	10.435	45122808.841952	9	428.8397	9.10108e-05	2.78284e-04
2024/03/08	23:34:54	ok	ok	428.9480	59.813	0.048601	19.64	61.727	10.422	33624262.664843	9	428.6292	9.31898e-05	2.43547e-04
2024/03/08	23:39:54	ok	ok	428.7400	59.793	0.048601	19.70	61.683	10.449	33033473.453608	9	428.5343	9.22199e-05	2.42623e-04
2024/03/08	23:44:54	ok	ok	428.9020	59.752	0.048601	19.64	61.697	10.417	40807711.866457	9	428.4713	9.32201e-05	2.71097e-04
2024/03/08	23:49:54	ok	ok	428.6380	59.734	0.048601	19.67	61.732	10.441	41890666.580516	8	428.4375	9.14247e-05	2.77166e-04
2024/03/08	23:54:54	ok	ok	428.6320	59.723	0.048601	19.63	61.695	10.408	35695547.178988	9	428.3085	9.13640e-05	2.29307e-04
2024/03/08	23:59:54	ok	ok	428.5060	59.719	0.048601	19.61	61.746	10.409	44231226.206395	8	428.2863	9.19778e-05	2.51227e-04
2024/03/09	00:04:54	--	ok	428.4820	59.709	0.048601	19.64	61.663	10.411	38385893.168317	9	428.1523	9.15974e-05	2.58650e-04
2024/03/09	00:05:01	ok	ok	429.0780	59.885	0.048627	19.63	61.724	10.413	45295073.080697	9	428.8112	9.34146e-05	2.61710e-04
2024/03/09	00:10:01	ok	ok	429.0180	59.822	0.048627	19.57	61.791	10.390	35348215.274175	9	428.6380	9.30871e-05	2.25622e-04
2024/03/09	00:15:01	ok	ok	428.8720	59.781	0.048627	19.52	61.825	10.362	32983656.716977	8	428.5754	9.30203e-05	2.36642e-04
2024/03/09	00:20:01	ok	ok	428.8340	59.759	0.048627	19.56	61.884	10.396	34071051.060543	10	428.4563	9.26417e-05	2.30849e-04
2024/03/09	00:25:01	ok	ok	428.7660	59.735	0.048627	19.52	61.901	10.375	38445462.657997	9	428.3976	9.29978e-05	2.28779e-04
2024/03/09	00:30:01	ok	ok	428.5980	59.726	0.048627	19.47	61.852	10.341	39227300.357342	9	428.2901	9.36389e-05	2.33973e-04
2024/03/09	00:35:01	ok	ok	428.5940	59.719	0.048627	19.49	61.865	10.351	39020300.009993	8	428.2723	9.28339e-05	2.54612e-04
2024/03/09	00:40:01	ok	ok	428.5540	59.711	0.048627	19.63	61.683	10.406	39983349.037207	9	428.2892	9.03664e-05	2.52919e-04
2024/03/09	00:45:01	ok	ok	428.6280	59.709	0.048627	19.67	61.659	10.428	41592316.653512	9	428.1837	9.22827e-05	2.72607e-04
2024/03/09	00:50:01	--	ok	428.3860	59.702	0.048627	19.71	61.610	10.446	44935246.283504	8	428.1197	9.24857e-05	2.61105e-04
2024/03/09	00:50:08	ok	ok	429.1220	59.898	0.048659	19.75	61.608	10.470	45749698.743798	9	428.8402	9.25753e-05	2.59287e-04
2024/03/09	00:55:07	ok	ok	428.9940	59.832	0.048659	19.74	61.678	10.474	36131316.524672	8	428.7170	9.18773e-05	2.87419e-04
2024/03/09	01:00:07	ok	ok	428.8680	59.799	0.048659	19.73	61.677	10.466	35321785.251511	9	428.6410	9.24987e-05	2.33281e-04
2024/03/09	01:05:07	ok	ok	428.8640	59.772	0.048659	19.75	61.682	10.483	37972338.803544	10	428.3979	1.00180e-04	3.49522e-04
2024/03/09	01:10:07	ok	ok	428.8060	59.744	0.048659	19.78	61.695	10.503	31763135.190898	10	428.4828	9.21764e-05	2.50368e-04
2024/03/09	01:15:07	ok	ok	428.7480	59.728	0.048659	19.78	61.695	10.503	37308431.001193	9	428.4424	9.12829e-05	2.89954e-04
2024/03/09	01:20:07	ok	ok	428.5920	59.721	0.048659	19.81	61.682	10.519	35374156.531997	8	428.3281	9.19286e-05	2.40616e-04
2024/03/09	01:25:07	ok	ok	428.5200	59.717	0.048659	19.82	61.755	10.540	36798175.959135	7	428.3081	8.96675e-05	1.42474e-04
2024/03/09	01:30:07	ok	ok	428.5680	59.708	0.048659	19.82	61.691	10.529	46772820.136260	7	428.2855	8.91638e-05	1.95757e-04
2024/03/09	01:35:07	--	ok	428.3940	59.701	0.048659	19.74	61.860	10.505	36723856.217017	9	428.1203	9.23527e-05	2.01314e-04
2024/03/09	01:35:15	ok	ok	429.1340	59.887	0.04869	19.74	61.871	10.507	42569875.067552	9	428.8440	9.21193e-05	2.52962e-04
2024/03/09	01:40:14	ok	ok	428.9600	59.824	0.04869	19.64	61.939	10.458	31819199.140676	9	428.6540	9.25386e-05	2.65285e-04
2024/03/09	01:45:14	ok	ok	428.9820	59.790	0.04869	19.60	61.944	10.432	34325751.767194	8	428.5961	9.32858e-05	2.44583e-04
2024/03/09	01:50:14	ok	ok	428.8320	59.763	0.04869	19.63	62.025	10.464	35165785.059513	9	428.4984	9.28406e-05	2.25495e-04
2024/03/09	01:55:14	ok	ok	428.7880	59.744	0.04869	19.65	61.910	10.461	40345786.240410	8	428.4878	9.11763e-05	2.65973e-04
2024/03/09	02:00:14	ok	ok	428.6420	59.730	0.04869	19.71	61.889	10.494	34538343.593553	9	428.3756	9.26644e-05	2.29738e-04
2024/03/09	02:05:14	ok	ok	428.6820	59.721	0.04869	19.80	61.805	10.530	33098184.332014	8	428.3381	9.13373e-05	2.62160e-04
2024/03/09	02:10:14	ok	ok	428.5400	59.715	0.04869	19.78	61.846	10.529	43933012.658978	9	428.2910	9.28850e-05	1.77146e-04
2024/03/09	02:15:14	--	ok	428.4100	59.709	0.04869	19.82	61.788	10.545	37544776.093882	9	428.0737	9.97238e-05	5.02280e-04
2024/03/09	02:15:21	ok	ok	429.2060	59.886	0.04872	19.80	61.825	10.534	41882669.106215	8	428.8990	9.21262e-05	2.81626e-04
2024/03/09	02:20:21	ok	ok	429.0840	59.840	0.04872	19.84	61.810	10.557	30790567.489240	10	428.7583	8.97800e-05	2.62408e-04
2024/03/09	02:25:21	ok	ok	429.0180	59.811	0.04872	19.88	61.892	10.598	35231074.476406	9	428.6679	9.26293e-05	2.24008e-04
2024/03/09	02:30:21	ok	ok	428.8740	59.780	0.04872	19.88	61.796	10.581	32226918.599189	9	428.5596	9.10202e-05	2.39275e-04
2024/03/09	02:35:21	ok	ok	428.8660	59.755	0.04872	19.91	61.820	10.602	36682656.161702	7	428.5412	9.31882e-05	2.35017e-04
2024/03/09	02:40:21	ok	ok	428.7480	59.739	0.04872	19.89	61.924	10.612	36776553.303499	9	428.3633	9.60166e-05	3.63128e-04
2024/03/09	02:45:21	ok	ok	428.7300	59.724	0.04872	19.94	61.878	10.630	41381967.235954	9	428.3633	9.19832e-05	2.29203e-04
2024/03/09	02:50:21	ok	ok	428.6480	59.718	0.04872	19.87	62.049	10.617	36221511.911946	8	428.3351	9.14773e-05	2.28836e-04
2024/03/09	02:55:21	--	ok	428.4760	59.710	0.04872	19.77	62.086	10.562	38682930.975380	8	428.2249	9.14593e-05	2.45612e-04
2024/03/09	02:55:28	ok	ok	429.0780	59.849	0.048747	19.77	62.075	10.560	45956694.642812	9	428.7524	9.40349e-05	2.47941e-04
2024/03/09	03:00:28	ok	ok	429.1160	59.798	0.048747	19.75	62.084	10.551	37467786.647243	8	428.6763	9.34446e-05	2.45610e-04
2024/03/09	03:05:28	ok	ok	428.9020	59.773	0.048747	19.71	62.153	10.538	34670816.131245	9	428.5394	9.24586e-05	2.41302e-04
2024/03/09	03:10:28	ok	ok	428.8720	59.746	0.048747	19.80	62.026	10.568	40738662.953492	9	428.5015	9.06714e-05	2.80611e-04
2024/03/09	03:15:28	ok	ok	428.7360	59.731	0.048747	19.84	61.949	10.581	33099461.159644	8	428.4660	9.18318e-05	2.68636e-04
2024/03/09	03:20:28	ok	ok	428.6320	59.724	0.048747	19.88	61.915	10.602	35216912.160798	8	428.3639	9.26289e-05	2.11047e-04
2024/03/09	03:25:28	ok	ok	428.5740	59.720	0.048747	19.97	61.947	10.662	34290492.095053	9	428.3167	9.10660e-05	2.02599e-04
2024/03/09	03:30:28	ok	ok	428.7000	59.714	0.048747	19.95	61.933	10.648	36348826.682055	8	428.2758	9.22390e-05	2.31140e-04
2024/03/09	03:35:28	ok	ok	428.5700	59.707	0.048747	19.95	61.956	10.652	37103611.012175	6	428.2510	8.93944e-05	1.72987e-04
2024/03/09	03:40:28	--	ok	428.4160	59.696	0.048747	19.95	61.956	10.652	40684361.259250	6	428.2067	8.95882e-05	1.94479e-04
2024/03/09	03:40:35	ok	ok	428.9980	59.826	0.048778	20.00	61.993	10.687	64154552.860987	7	428.7763	9.32879e-05	2.82212e-04
2024/03/09	03:45:35	ok	ok	428.9660	59.790	0.048778	20.01	61.910	10.681	53543308.562935	9	428.6574	9.28944e-05	2.67864e-04
2024/03/09	03:50:35	ok	ok	428.7460	59.763	0.048778	20.01	61.942	10.686	60078538.868800	9	428.5079	9.30200e-05	2.45133e-04
2024/03/09	03:55:35	ok	ok	428.6700	59.737	0.048778	19.97	62.022	10.675	56153458.972442	9	428.4587	9.34259e-05	2.55949e-04
2024/03/09	04:00:35	ok	ok	428.6460	59.729	0.048778	20.05	61.894	10.705	55059232.409726	8	428.4439	9.23719e-05	1.51989e-04
2024/03/09	04:05:35	ok	ok	428.5480	59.717	0.048778	19.92	62.132	10.666	52516304.340514	9	428.3364	9.03923e-05	1.99197e-04
2024/03/09	04:10:35	--	ok	428.4520	59.715	0.048778	19.85	62.228	10.637	59416867.645394	8	428.2579	9.16975e-05	1.80735e-04
2024/03/09	04:10:42	ok	ok	429.2520	59.861	0.048806	19.87	62.176	10.638	64775699.239155	9	428.8311	9.24510e-05	2.85395e-04
2024/03/09	04:15:42	ok	ok	429.0400	59.812	0.048806	19.82	62.235	10.622	49794058.114705	9	428.6775	9.18201e-05	2.48567e-04
2024/03/09	04:20:42	ok	ok	428.9600	59.769	0.048806	19.87	62.187	10.640	53059383.588556	9	428.6012	9.27047e-05	2.46007e-04
2024/03/09	04:25:42	ok	ok	428.8020	59.757	0.048806	19.89	62.063	10.635	55814035.501064	9	428.5137	9.27678e-05	2.19227e-04
2024/03/09	04:30:42	ok	ok	428.8520	59.742	0.048806	19.97	62.086	10.686	60174800.128965	8	428.5005	9.36034e-05	2.38639e-04
2024/03/09	04:35:42	ok	ok	428.7120	59.724	0.048806	20.01	62.016	10.699	62771827.654536	7	428.5083	8.86188e-05	1.68619e-04
2024/03/09	04:40:42	ok	ok	428.7060	59.726	0.048806	20.05	62.075	10.736	58667975.655117	9	428.3533	9.28012e-05	2.12862e-04
2024/03/09	04:45:42	ok	ok	428.6360	59.714	0.048806	20.07	61.994	10.732	51742295.023194	8	428.3586	8.86304e-05	1.46221e-04
2024/03/09	04:50:42	ok	ok	428.5020	59.710	0.048806	20.05	62.057	10.733	54117235.485502	9	428.2055	9.34441e-05	1.92204e-04
2024/03/09	04:55:42	--	ok	428.4740	59.707	0.048806	20.05	61.981	10.720	59833957.897282	6	428.2684	8.92913e-05	7.25684e-05
2024/03/09	04:55:49	ok	ok	429.0080	59.795	0.048833	20.04	62.020	10.718	67622467.999074	9	428.6923	9.37500e-05	2.67865e-04
2024/03/09	05:00:49	ok	ok	428.9060	59.760	0.048833	20.04	62.063	10.726	56532632.503459	9	428.6014	9.15767e-05	2.43742e-04
2024/03/09	05:05:49	ok	ok	428.8540	59.739	0.048833	20.07	62.100	10.750	57646483.874775	10	428.4790	9.30114e-05	2.27194e-04
2024/03/09	05:10:49	ok	ok	428.6380	59.731	0.048833	19.98	62.205	10.715	58373076.973421	9	428.3823	9.37116e-05	2.45200e-04
2024/03/09	05:15:49	ok	ok	428.6620	59.719	0.048833	19.91	62.287	10.682	56949725.588282	7	428.3482	9.19036e-05	2.18520e-04
2024/03/09	05:20:49	--	ok	428.4760	59.713	0.048833	19.82	62.361	10.643	56441282.526449	8	428.2646	9.21783e-05	2.12816e-04
2024/03/09	05:20:56	ok	ok	429.1500	59.842	0.04886	19.88	62.327	10.672	64502141.176336	9	428.7813	9.31326e-05	2.53279e-04
2024/03/09	05:25:56	ok	ok	428.9820	59.786	0.04886	19.81	62.327	10.629	52814318.579306	10	418.0039	6.01794e-04	3.45286e-02
2024/03/09	05:30:56	ok	ok	428.8340	59.758	0.04886	19.78	62.356	10.616	54553640.032538	9	428.5281	9.39975e-05	2.34662e-04
2024/03/09	05:35:56	ok	ok	428.8720	59.744	0.04886	19.84	62.246	10.632	51309022.511379	8	428.5171	9.13498e-05	1.97067e-04
2024/03/09	05:40:56	ok	ok	428.7580	59.734	0.04886	19.88	62.210	10.652	61149270.859715	9	422.3979	3.68735e-04	1.80077e-02
2024/03/09	05:45:56	ok	ok	428.7200	59.728	0.04886	19.94	62.176	10.682	62073004.110594	9	428.4804	8.90044e-05	1.90083e-04
2024/03/09	05:50:56	ok	ok	428.6340	59.717	0.04886	19.95	62.167	10.688	58354526.431436	9	428.2648	9.67430e-05	3.32426e-04
2024/03/09	05:55:56	ok	ok	428.5680	59.713	0.04886	19.95	62.190	10.692	60473127.105724	9	428.2494	9.34492e-05	2.65661e-04
2024/03/09	06:00:57	ok	ok	428.5020	59.707	0.04886	19.98	62.098	10.696	55567772.070780	9	428.2000	9.18467e-05	1.75590e-04
2024/03/09	06:05:56	ok	ok	428.5160	59.703	0.04886	19.98	62.162	10.708	64600687.485008	7	428.2345	8.98564e-05	1.72577e-04
2024/03/09	06:10:56	--	ok	428.3760	59.687	0.04886	19.95	62.190	10.692	62424951.980846	6	428.1974	8.89755e-05	1.65117e-04
2024/03/09	06:11:03	ok	ok	428.9880	59.776	0.048892	19.94	62.228	10.690	62728610.204425	6	428.7765	8.75124e-05	1.41624e-04
2024/03/09	06:16:03	ok	ok	428.8980	59.739	0.048892	19.85	62.322	10.653	46990193.505646	8	428.4950	9.21155e-05	2.12166e-04
2024/03/09	06:21:03	ok	ok	428.8580	59.727	0.048892	19.74	62.379	10.593	48513143.988213	8	428.3401	9.62247e-05	3.13658e-04
2024/03/09	06:26:03	ok	ok	428.8520	59.715	0.048892	19.68	62.341	10.552	51767898.542839	8	428.3494	9.15858e-05	1.95824e-04
2024/03/09	06:31:03	ok	ok	428.7160	59.711	0.048892	19.60	62.516	10.529	48549667.114812	8	428.2487	9.17296e-05	1.78513e-04
2024/03/09	06:36:03	ok	ok	428.6960	59.705	0.048892	19.64	62.429	10.540	49400951.576045	6	428.2669	8.87661e-05	1.74968e-04
2024/03/09	06:41:03	ok	ok	428.6100	59.697	0.048892	19.57	62.470	10.505	54586666.769510	6	428.1881	8.94983e-05	1.84644e-04
2024/03/09	06:46:03	--	ok	428.4880	59.693	0.048892	19.67	62.306	10.538	46219759.106561	8	428.0749	9.18900e-05	1.80388e-04
2024/03/09	06:46:11	ok	ok	428.8480	59.756	0.048918	19.67	62.295	10.536	65567259.238599	8	428.5846	9.39377e-05	2.56543e-04
2024/03/09	06:51:10	ok	ok	428.7520	59.740	0.048918	19.70	62.310	10.555	51115856.266607	9	428.4650	9.28125e-05	2.33427e-04
2024/03/09	06:56:10	ok	ok	428.5820	59.722	0.048918	19.70	62.319	10.557	64267777.364803	9	428.3674	9.29759e-05	2.12778e-04
2024/03/09	07:01:10	ok	ok	428.5780	59.723	0.048918	19.74	62.306	10.581	66615612.949277	7	428.4175	8.93153e-05	2.25527e-04
2024/03/09	07:06:10	ok	ok	428.5860	59.714	0.048918	19.74	62.306	10.581	57477403.149380	7	428.4042	8.90319e-05	1.81618e-04
2024/03/09	07:11:10	--	ok	428.4520	59.707	0.048918	19.74	62.338	10.586	57019151.788143	9	428.2010	9.25519e-05	1.91871e-04
2024/03/09	07:11:18	ok	ok	429.0580	59.836	0.048946	19.68	62.361	10.555	66296275.599012	9	428.7571	9.34920e-05	2.53192e-04
2024/03/09	07:16:17	ok	ok	428.9980	59.811	0.048946	19.77	62.290	10.596	51344541.994949	9	428.6534	9.38335e-05	1.99690e-04
2024/03/09	07:21:17	ok	ok	428.9400	59.783	0.048946	19.75	62.300	10.588	70751499.302585	9	428.6142	9.43044e-05	2.36605e-04
2024/03/09	07:26:17	ok	ok	428.7900	59.751	0.048946	19.74	62.251	10.571	62166364.568912	8	428.5444	9.33401e-05	2.51413e-04
2024/03/09	07:31:17	ok	ok	428.7200	59.735	0.048946	19.64	62.493	10.551	59580478.475382	6	428.5113	9.08726e-05	1.75180e-04
2024/03/09	07:36:17	ok	ok	428.6460	59.721	0.048946	19.63	62.502	10.545	60347350.323483	8	428.3535	9.23062e-05	2.57086e-04
2024/03/09	07:41:17	ok	ok	428.5640	59.716	0.048946	19.58	62.560	10.528	59696555.948059	8	428.3191	9.18199e-05	2.58889e-04
2024/03/09	07:46:17	ok	ok	428.5160	59.709	0.048946	19.64	62.324	10.523	63540762.242594	9	428.2766	9.14822e-05	2.81562e-04
2024/03/09	07:51:17	--	ok	428.4760	59.706	0.048946	19.70	62.332	10.559	59619107.295904	9	428.2321	9.06366e-05	2.32241e-04
2024/03/09	07:51:24	ok	ok	429.1260	59.823	0.048973	19.71	62.345	10.571	63999483.544875	10	428.7606	9.10848e-05	3.18369e-04
2024/03/09	07:56:24	ok	ok	429.0020	59.797	0.048973	19.75	62.341	10.595	56707049.067768	8	428.7107	9.21826e-05	2.57805e-04
2024/03/09	08:01:24	ok	ok	428.9880	59.768	0.048973	19.80	62.377	10.628	51655749.089741	8	428.5704	9.24167e-05	2.32550e-04
2024/03/09	08:06:24	ok	ok	428.9260	59.749	0.048973	19.77	62.406	10.616	60395561.665597	10	418.2122	5.86929e-04	3.34431e-02
2024/03/09	08:11:24	ok	ok	428.8140	59.738	0.048973	19.80	62.388	10.630	53123353.083477	9	428.4333	9.27060e-05	2.28870e-04
2024/03/09	08:16:24	ok	ok	428.7000	59.724	0.048973	19.82	62.370	10.645	65336753.946222	8	428.4179	9.30744e-05	2.52337e-04
2024/03/09	08:21:24	ok	ok	428.6900	59.715	0.048973	19.87	62.377	10.673	54217732.631776	7	428.3978	9.14151e-05	1.60152e-04
2024/03/09	08:26:24	ok	ok	428.5780	59.713	0.048973	19.88	62.466	10.696	53935353.121090	8	428.3356	9.12600e-05	1.78895e-04
2024/03/09	08:31:24	ok	ok	428.5300	59.711	0.048973	19.98	62.374	10.744	55618735.672762	8	428.2848	9.14334e-05	1.66174e-04
2024/03/09	08:36:24	ok	ok	428.5200	59.703	0.048973	19.94	62.327	10.707	59207935.734209	6	428.2881	8.97017e-05	1.52616e-04
2024/03/09	08:41:24	--	ok	428.4320	59.694	0.048973	19.92	62.451	10.720	61809732.478881	9	428.3686	7.97633e-05	4.34952e-04
2024/03/09	08:41:31	ok	ok	428.8900	59.781	0.049003	19.92	62.451	10.720	73841759.720860	8	428.6828	9.23145e-05	2.63103e-04
2024/03/09	08:46:31	ok	ok	428.9280	59.757	0.049003	19.98	62.460	10.759	57944976.643219	6	428.6834	8.93666e-05	1.51433e-04
2024/03/09	08:51:31	ok	ok	428.8420	59.748	0.049003	19.98	62.416	10.751	54765987.060529	9	428.5433	9.10686e-05	2.31559e-04
2024/03/09	08:56:31	ok	ok	428.7860	59.729	0.049003	20.03	62.519	10.796	63890001.408769	6	428.5519	8.95813e-05	1.42084e-04
2024/03/09	09:01:31	ok	ok	428.6820	59.722	0.049003	20.07	62.493	10.818	61078619.956643	8	428.4148	9.18789e-05	1.86809e-04
2024/03/09	09:06:31	ok	ok	428.5060	59.717	0.049003	20.15	62.420	10.858	63015599.539310	8	428.4003	9.08951e-05	1.62659e-04
2024/03/09	09:11:31	ok	ok	428.5460	59.712	0.049003	20.16	62.423	10.867	61085811.920021	6	428.3741	8.87635e-05	1.57272e-04
2024/03/09	09:16:31	--	ok	428.4620	59.707	0.049003	20.16	62.466	10.875	67295968.913827	6	428.3039	9.13642e-05	1.43593e-04
2024/03/09	09:16:38	ok	ok	429.1180	59.799	0.04903	20.18	62.457	10.883	75619879.056124	7	428.8041	9.05878e-05	1.90035e-04
2024/03/09	09:21:38	ok	ok	428.9720	59.781	0.04903	20.26	62.460	10.936	65877209.610247	8	428.6936	9.17054e-05	2.46904e-04
2024/03/09	09:26:38	ok	ok	428.9380	59.753	0.04903	20.26	62.512	10.946	62383796.391613	9	428.6507	9.11416e-05	1.66475e-04
2024/03/09	09:31:38	ok	ok	428.7540	59.738	0.04903	20.32	62.501	10.981	72186771.411414	8	428.5270	9.22895e-05	2.50112e-04
2024/03/09	09:36:38	ok	ok	428.7300	59.727	0.04903	20.38	62.512	11.019	69091085.171976	9	428.4846	9.15617e-05	1.94860e-04
2024/03/09	09:41:38	ok	ok	428.6500	59.724	0.04903	20.45	62.451	11.053	69240241.429768	6	428.5084	9.06140e-05	1.52561e-04
2024/03/09	09:46:38	ok	ok	428.6440	59.719	0.04903	20.49	62.489	11.087	69505843.581282	8	428.3963	9.13463e-05	1.74077e-04
2024/03/09	09:51:38	ok	ok	428.5540	59.712	0.04903	20.46	62.634	11.094	74354669.083600	6	428.3676	9.05244e-05	1.50971e-04
2024/03/09	09:56:38	ok	ok	428.5160	59.708	0.04903	20.53	62.548	11.125	67662588.062519	6	428.2954	9.02297e-05	1.40140e-04
2024/03/09	10:01:38	--	ok	428.4100	59.696	0.04903	20.60	62.510	11.165	76044963.626643	6	428.2545	9.04189e-05	1.52522e-04
2024/03/09	10:01:45	ok	ok	428.9000	59.782	0.049061	20.59	62.560	11.166	81733664.642131	7	428.7495	9.32020e-05	2.09983e-04
2024/03/09	10:06:45	ok	ok	428.8140	59.748	0.049061	20.66	62.562	11.211	64853411.359162	9	428.6448	9.09699e-05	1.61788e-04
2024/03/09	10:11:45	ok	ok	428.8420	59.745	0.049061	20.84	62.597	11.338	76046006.433025	6	428.6850	9.07594e-05	1.74773e-04
2024/03/09	10:16:45	ok	ok	428.8000	59.734	0.049061	20.82	62.634	11.326	69758102.364868	6	428.5924	9.04892e-05	1.78947e-04
2024/03/09	10:21:45	ok	ok	428.7840	59.730	0.049061	20.97	62.565	11.415	70754740.178010	7	428.5206	9.17867e-05	1.71755e-04
2024/03/09	10:26:45	ok	ok	428.5960	59.725	0.049061	20.97	62.588	11.419	69564287.341531	9	428.4153	9.18619e-05	1.37076e-04
2024/03/09	10:31:45	ok	ok	428.5220	59.718	0.049061	21.04	62.621	11.473	77431305.568405	9	428.3148	9.27845e-05	2.00382e-04
2024/03/09	10:36:45	--	ok	428.4980	59.710	0.049061	21.13	62.594	11.527	71700729.164915	6	428.3154	9.09926e-05	1.63895e-04
2024/03/09	10:36:52	ok	ok	428.9920	59.763	0.049087	21.14	62.556	11.529	86388925.196729	6	428.8338	8.98475e-05	1.28898e-04
2024/03/09	10:41:52	ok	ok	428.8500	59.746	0.049087	21.13	62.638	11.535	83094974.197128	7	428.6509	9.13059e-05	1.60834e-04
2024/03/09	10:46:52	ok	ok	428.7500	59.737	0.049087	21.14	62.684	11.553	83447735.983679	8	428.5030	9.30643e-05	3.14328e-04
2024/03/09	10:51:52	ok	ok	428.7160	59.732	0.049087	21.23	62.689	11.609	86415588.879158	6	428.5665	8.93070e-05	1.03223e-04
2024/03/09	10:56:52	ok	ok	428.6760	59.724	0.049087	21.31	62.638	11.657	82013310.363995	6	428.4323	9.03405e-05	1.08553e-04
2024/03/09	11:01:52	ok	ok	428.5460	59.709	0.049087	21.34	62.731	11.694	87302545.318112	7	428.3299	8.85921e-05	1.34080e-04
2024/03/09	11:06:52	ok	ok	428.5180	59.697	0.049087	21.44	62.652	11.747	80192090.450469	8	428.2103	9.20636e-05	1.95889e-04
2024/03/09	11:11:52	--	ok	428.4040	59.663	0.049087	21.48	62.693	11.783	83251674.533715	7	428.1636	8.99347e-05	1.65660e-04
2024/03/09	11:11:59	ok	ok	429.0060	59.759	0.049118	21.45	62.753	11.775	89501737.296817	7	428.8191	8.94343e-05	1.78983e-04
2024/03/09	11:16:59	ok	ok	428.8840	59.743	0.049118	21.57	62.698	11.841	71158821.315157	6	428.6994	8.36567e-05	1.50967e-04
2024/03/09	11:21:59	ok	ok	428.7980	59.739	0.049118	21.64	62.679	11.888	78907839.064907	8	428.5122	9.11365e-05	1.36421e-04
2024/03/09	11:26:59	ok	ok	428.7300	59.732	0.049118	21.68	62.730	11.926	82560597.380266	5	428.5526	8.44167e-05	1.68145e-04
2024/03/09	11:31:59	ok	ok	428.6440	59.724	0.049118	21.77	62.745	11.987	83751291.058928	6	428.4203	8.78087e-05	1.40975e-04
2024/03/09	11:36:59	ok	ok	428.6260	59.702	0.049118	21.82	62.766	12.030	76294997.271465	6	428.3275	8.85957e-05	1.69326e-04
2024/03/09	11:41:59	--	ok	428.4360	59.663	0.049118	21.91	62.782	12.093	75537411.256238	8	428.1681	9.08938e-05	1.88514e-04
2024/03/09	11:42:06	ok	ok	429.0100	59.761	0.049148	21.95	62.800	12.126	87608633.311628	9	428.6926	9.53312e-05	3.37360e-04
2024/03/09	11:47:06	ok	ok	428.9140	59.749	0.049148	22.01	62.725	12.151	80780618.784827	7	428.6729	8.96807e-05	1.63231e-04
2024/03/09	11:52:06	ok	ok	428.7520	59.744	0.049148	22.08	62.780	12.212	73270678.332303	5	428.5929	8.44518e-05	1.64856e-04
2024/03/09	11:57:06	ok	ok	428.6760	59.728	0.049148	22.16	62.849	12.285	82944715.545453	6	428.4443	8.97451e-05	1.86569e-04
2024/03/09	12:02:06	ok	ok	428.5960	59.710	0.049148	22.31	62.821	12.380	75109334.726178	6	428.3716	8.96349e-05	1.49486e-04
2024/03/09	12:07:06	--	ok	428.2480	59.587	0.049148	21.57	64.205	12.125	65456429.954035	6	428.0616	8.99337e-05	1.47428e-04
2024/03/09	12:07:14	ok	ok	429.1240	59.770	0.049187	21.54	64.190	12.104	53290453.524523	6	428.8798	8.69920e-05	1.47993e-04
2024/03/09	12:12:13	ok	ok	428.9200	59.752	0.049187	21.31	64.446	11.994	37875317.657199	7	428.5937	9.05723e-05	1.85989e-04
2024/03/09	12:17:13	ok	ok	428.6260	59.734	0.049187	21.23	64.503	11.945	41795185.970553	6	428.4884	8.93631e-05	1.07519e-04
2024/03/09	12:22:13	ok	ok	428.5520	59.716	0.049187	21.16	64.608	11.917	41894919.611712	6	428.3647	8.91440e-05	1.47245e-04
2024/03/09	12:27:13	ok	ok	428.5100	59.683	0.049187	21.07	64.666	11.866	50238720.290829	6	428.2474	9.08228e-05	1.43867e-04
2024/03/09	12:32:13	--	ok	428.4420	59.640	0.049187	21.04	64.630	11.841	47790769.219555	6	428.1507	8.90764e-05	1.31545e-04
2024/03/09	12:32:20	ok	ok	429.0020	59.761	0.049216	21.06	64.643	11.853	53293929.989710	6	428.7966	8.81308e-05	1.74094e-04
2024/03/09	12:37:20	ok	ok	428.8840	59.746	0.049216	21.04	64.640	11.843	42720462.429390	6	428.5915	9.10454e-05	1.43851e-04
2024/03/09	12:42:20	ok	ok	428.7700	59.735	0.049216	21.03	64.627	11.832	52004471.818851	6	428.5123	8.85099e-05	1.46845e-04
2024/03/09	12:47:20	ok	ok	428.5580	59.722	0.049216	21.04	64.671	11.849	44011854.461573	6	428.3930	8.85249e-05	1.29498e-04
2024/03/09	12:52:20	ok	ok	428.5380	59.693	0.049216	21.04	64.704	11.855	42311985.830597	6	428.2949	8.92265e-05	1.35801e-04
2024/03/09	12:57:20	ok	ok	428.5040	59.658	0.049216	21.06	64.695	11.863	52330973.386722	6	428.2152	8.87311e-05	1.46997e-04
2024/03/09	13:02:20	--	ok	428.4800	59.618	0.049216	21.10	64.681	11.891	47858619.450342	8	428.0447	9.21676e-05	1.60543e-04
2024/03/09	13:02:27	ok	ok	428.9140	59.751	0.049243	21.09	64.680	11.882	51049067.735358	5	428.7007	8.69588e-05	1.47799e-04
2024/03/09	13:07:27	ok	ok	428.7100	59.742	0.049243	21.13	64.666	11.909	45907784.821108	6	428.4980	9.01354e-05	1.28150e-04
2024/03/09	13:12:27	ok	ok	428.5920	59.727	0.049243	21.10	64.640	11.884	45878187.535764	6	428.4299	8.88980e-05	1.18425e-04
2024/03/09	13:17:27	ok	ok	428.6740	59.703	0.049243	21.14	64.659	11.917	46948003.232666	6	428.3179	9.11607e-05	1.20103e-04
2024/03/09	13:22:27	ok	ok	428.5300	59.665	0.049243	21.17	64.611	11.926	43814741.147775	7	428.1773	9.12759e-05	1.82128e-04
2024/03/09	13:27:27	--	ok	428.3700	59.633	0.049243	21.20	64.584	11.942	43881108.629955	7	428.1176	8.97761e-05	1.28844e-04
2024/03/09	13:27:34	ok	ok	429.0480	59.768	0.049275	21.21	64.544	11.943	52294189.087741	7	428.8063	9.03233e-05	1.85484e-04
2024/03/09	13:32:34	ok	ok	428.9560	59.757	0.049275	21.20	64.636	11.951	42019067.158710	6	428.6423	9.01858e-05	1.25371e-04
2024/03/09	13:37:34	ok	ok	428.8540	59.748	0.049275	21.23	64.611	11.965	46186938.353818	6	428.5977	8.82950e-05	1.72024e-04
2024/03/09	13:42:34	ok	ok	428.7620	59.732	0.049275	21.27	64.649	12.002	50059604.083398	7	428.5026	8.79353e-05	1.52513e-04
2024/03/09	13:47:34	ok	ok	428.6800	59.708	0.049275	21.33	64.608	12.033	41364425.248290	6	428.3559	8.92016e-05	1.11280e-04
2024/03/09	13:52:34	ok	ok	428.6040	59.672	0.049275	21.33	64.598	12.031	53495418.039200	8	428.2215	8.87696e-05	1.97331e-04
2024/03/09	13:57:34	ok	ok	428.5280	59.642	0.049275	21.38	64.576	12.068	53370048.587519	6	428.2297	8.86829e-05	1.66828e-04
2024/03/09	14:02:34	--	ok	428.4100	59.589	0.049275	21.38	64.588	12.070	47926696.845900	6	428.1649	8.73867e-05	1.54306e-04
2024/03/09	14:02:41	ok	ok	428.9880	59.765	0.049306	21.38	64.608	12.074	55725609.755055	6	428.7964	8.84612e-05	1.33597e-04
2024/03/09	14:07:41	ok	ok	428.9120	59.749	0.049306	21.42	64.520	12.086	46843402.201325	6	428.6037	8.61185e-05	1.34284e-04
2024/03/09	14:12:41	ok	ok	428.7860	59.730	0.049306	21.44	64.512	12.095	42638517.892476	8	428.4141	9.09575e-05	1.70932e-04
2024/03/09	14:17:41	ok	ok	428.6360	59.704	0.049306	21.48	64.530	12.129	47143820.041685	6	428.3882	8.92830e-05	1.25168e-04
2024/03/09	14:22:41	ok	ok	428.5860	59.663	0.049306	21.51	64.515	12.145	43787416.512685	5	428.3513	8.50077e-05	9.75387e-05
2024/03/09	14:27:41	--	ok	428.4720	59.617	0.049306	21.51	64.494	12.141	43408225.342042	8	428.1385	9.07758e-05	1.87061e-04
2024/03/09	14:27:49	ok	ok	428.9640	59.765	0.049333	21.51	64.506	12.143	56906461.120666	6	428.7973	8.79241e-05	1.78058e-04
2024/03/09	14:32:48	ok	ok	428.8260	59.754	0.049333	21.52	64.475	12.146	44351903.085291	7	428.5878	9.00574e-05	1.16234e-04
2024/03/09	14:37:48	ok	ok	428.6980	59.734	0.049333	21.54	64.466	12.156	54207199.308358	8	428.4717	8.99570e-05	1.43782e-04
2024/03/09	14:42:48	ok	ok	428.5320	59.695	0.049333	21.37	64.327	12.011	46793891.706595	6	428.3347	8.94283e-05	1.30388e-04
2024/03/09	14:47:48	--	ok	428.3380	59.648	0.049333	21.31	64.318	11.970	45419036.096886	8	428.1423	9.19792e-05	2.01164e-04
2024/03/09	14:47:55	ok	ok	429.0940	59.793	0.049368	21.38	64.277	12.012	52315144.475683	7	428.9352	9.25311e-05	1.62900e-04
2024/03/09	14:52:55	ok	ok	428.9860	59.772	0.049368	21.33	64.329	11.981	43094928.598271	9	428.7313	9.12499e-05	1.75988e-04
2024/03/09	14:57:55	ok	ok	428.7600	59.762	0.049368	21.36	64.324	12.001	55245290.595036	6	428.7053	8.86452e-05	1.04844e-04
2024/03/09	15:02:55	ok	ok	428.8600	59.754	0.049368	21.34	64.410	12.007	46083838.582201	6	428.6020	8.98183e-05	1.45422e-04
2024/03/09	15:07:55	ok	ok	428.5620	59.736	0.049368	21.36	64.442	12.023	49067810.149370	2	428.5574	9.11364e-05	1.32639e-16
2024/03/09	15:12:55	ok	ok	428.6180	59.711	0.049368	21.34	64.430	12.011	46798413.636085	8	428.3331	9.19512e-05	1.38346e-04
2024/03/09	15:17:55	--	ok	428.4900	59.666	0.049368	21.34	64.462	12.017	44841525.299406	8	428.2244	9.04575e-05	1.83925e-04
2024/03/09	15:18:02	ok	ok	428.9980	59.773	0.049394	21.34	64.451	12.015	54544961.137643	6	428.8781	8.96517e-05	1.15208e-04
2024/03/09	15:23:02	ok	ok	428.9280	59.765	0.049394	21.33	64.414	11.997	44925334.070281	6	428.6953	8.93694e-05	1.20579e-04
2024/03/09	15:28:02	ok	ok	428.9020	59.754	0.049394	21.36	64.401	12.015	40434787.900456	6	428.5657	8.88947e-05	1.39461e-04
2024/03/09	15:33:02	ok	ok	428.6740	59.730	0.049394	21.24	64.292	11.917	42787000.150232	8	428.3844	9.17797e-05	1.56175e-04
2024/03/09	15:38:02	ok	ok	428.6820	59.698	0.049394	21.26	64.306	11.929	41647520.142714	8	428.2939	9.15790e-05	1.81568e-04
2024/03/09	15:43:02	ok	ok	428.6440	59.679	0.049394	21.30	64.388	11.974	42507378.199647	7	428.3453	8.88861e-05	1.11697e-04
2024/03/09	15:48:02	ok	ok	428.5520	59.646	0.049394	21.36	64.433	12.021	47646260.840867	6	428.2595	8.94167e-05	1.67494e-04
2024/03/09	15:53:02	--	ok	428.3740	59.599	0.049394	21.36	64.465	12.027	41863433.547113	8	428.0696	9.14332e-05	1.50184e-04
2024/03/09	15:53:09	ok	ok	429.0120	59.770	0.049427	21.34	64.419	12.009	53295824.399237	6	428.8334	8.85525e-05	1.50133e-04
2024/03/09	15:58:09	ok	ok	429.0560	59.762	0.049427	21.41	64.378	12.050	48955034.696576	7	428.6570	9.08482e-05	1.31877e-04
2024/03/09	16:03:09	ok	ok	428.8700	59.746	0.049427	21.44	64.416	12.077	46910320.757732	7	428.5176	9.11164e-05	1.64942e-04
2024/03/09	16:08:09	ok	ok	428.7400	59.731	0.049427	21.48	64.361	12.097	52240894.454340	6	428.5226	8.72336e-05	1.21536e-04
2024/03/09	16:13:09	ok	ok	428.6380	59.700	0.049427	21.47	64.346	12.083	42561605.955687	9	428.3281	9.04036e-05	3.40055e-04
2024/03/09	16:18:09	ok	ok	428.5840	59.674	0.049427	21.54	64.265	12.118	50867916.672205	5	428.3813	8.51610e-05	1.37293e-04
2024/03/09	16:23:09	--	ok	428.4720	59.626	0.049427	21.60	64.338	12.173	46673417.029025	8	428.1307	9.31032e-05	1.86912e-04
2024/03/09	16:23:16	ok	ok	428.9280	59.772	0.049454	21.58	64.273	12.149	56519107.552358	6	428.7759	8.99742e-05	1.43139e-04
2024/03/09	16:28:16	ok	ok	428.9280	59.762	0.049454	21.64	64.315	12.199	49488297.366952	6	428.6932	8.78988e-05	1.50557e-04
2024/03/09	16:33:16	ok	ok	428.8380	59.748	0.049454	21.65	64.233	12.193	44862360.517690	8	428.4263	9.61029e-05	2.91909e-04
2024/03/09	16:38:16	--	ok	428.4740	59.710	0.049454	21.61	64.172	12.151	48199269.429625	8	428.3643	9.16383e-05	1.91079e-04
2024/03/09	16:38:23	ok	ok	429.1880	59.805	0.049482	21.62	64.163	12.159	52358548.195461	6	429.0925	8.92781e-05	1.34078e-04
2024/03/09	16:43:23	ok	ok	429.0600	59.779	0.049482	21.57	64.076	12.101	44473899.331214	5	428.9279	8.56995e-05	1.08428e-04
2024/03/09	16:48:23	ok	ok	428.9940	59.771	0.049482	21.55	64.213	12.118	43442682.978501	8	428.6635	9.36289e-05	1.89077e-04
2024/03/09	16:53:23	ok	ok	428.8340	59.763	0.049482	21.52	64.260	12.106	38900708.215790	6	428.6716	8.74782e-05	1.62240e-04
2024/03/09	16:58:23	ok	ok	428.7940	59.746	0.049482	21.51	64.154	12.076	43863140.574098	7	428.5309	8.96393e-05	1.30843e-04
2024/03/09	17:03:23	ok	ok	428.7660	59.715	0.049482	21.45	64.141	12.035	47569925.358727	8	428.4009	9.13398e-05	1.57688e-04
2024/03/09	17:08:23	ok	ok	428.6520	59.682	0.049482	21.41	64.176	12.012	39465469.484683	9	428.2228	9.48946e-05	3.10804e-04
2024/03/09	17:13:23	--	ok	428.4940	59.650	0.049482	21.42	64.201	12.026	45654892.016852	8	428.2642	8.90652e-05	1.34866e-04
2024/03/09	17:13:30	ok	ok	429.0140	59.774	0.049508	21.40	64.140	11.996	50909854.081396	6	428.8525	8.91246e-05	1.48716e-04
2024/03/09	17:18:30	ok	ok	428.9020	59.763	0.049508	21.40	64.131	11.994	45262628.050058	7	428.6498	9.02058e-05	1.15213e-04
2024/03/09	17:23:30	ok	ok	428.7920	59.751	0.049508	21.37	64.126	11.973	39088651.068508	7	428.5691	8.97050e-05	1.14238e-04
2024/03/09	17:28:30	ok	ok	428.7800	59.732	0.049508	21.36	64.123	11.963	48576702.626197	6	428.5243	8.88951e-05	1.01757e-04
2024/03/09	17:33:30	ok	ok	428.6740	59.700	0.049508	21.31	64.123	11.934	42009850.499881	7	428.4049	8.84649e-05	1.49556e-04
2024/03/09	17:38:30	ok	ok	428.6400	59.667	0.049508	21.31	64.082	11.926	43940142.976334	8	428.2227	9.27276e-05	2.24495e-04
2024/03/09	17:43:30	--	ok	428.4600	59.622	0.049508	21.26	64.094	11.890	42179409.190481	8	428.0896	9.51146e-05	2.82793e-04
2024/03/09	17:43:37	ok	ok	429.0560	59.773	0.049536	21.27	64.117	11.903	52358076.500799	6	428.8700	8.85154e-05	1.16389e-04
2024/03/09	17:48:37	ok	ok	428.9580	59.764	0.049536	21.23	64.022	11.856	38416519.539775	8	428.6340	9.19213e-05	2.09270e-04
2024/03/09	17:53:37	ok	ok	428.8740	59.751	0.049536	21.17	64.108	11.833	41367537.778315	8	428.5309	9.13174e-05	1.50142e-04
2024/03/09	17:58:37	ok	ok	428.7140	59.734	0.049536	21.07	64.176	11.777	38451638.608282	6	428.4762	8.99834e-05	1.08646e-04
2024/03/09	18:03:37	ok	ok	428.6600	59.708	0.049536	21.01	64.100	11.724	43183080.866765	9	428.2673	9.24768e-05	1.95150e-04
2024/03/09	18:08:37	--	ok	428.4840	59.680	0.049536	21.03	64.103	11.736	40541744.511029	6	428.2986	8.84728e-05	1.46341e-04
2024/03/09	18:08:44	ok	ok	429.1780	59.785	0.049563	21.03	64.050	11.726	46651429.644816	7	428.9202	8.98325e-05	1.41561e-04
2024/03/09	18:13:44	ok	ok	429.0440	59.768	0.049563	21.00	64.034	11.703	34739004.250119	7	428.7806	8.88407e-05	1.27343e-04
2024/03/09	18:18:44	ok	ok	428.8440	59.761	0.049563	20.97	64.027	11.682	38492195.938244	7	428.6551	9.12833e-05	1.18014e-04
2024/03/09	18:23:44	ok	ok	428.9160	59.750	0.049563	20.96	64.004	11.669	37133935.153763	6	428.5777	9.05492e-05	1.22697e-04
2024/03/09	18:28:44	ok	ok	428.6200	59.739	0.049563	20.89	64.022	11.625	44781782.655427	6	428.4877	9.00896e-05	1.26185e-04
2024/03/09	18:33:44	ok	ok	428.6300	59.719	0.049563	20.87	64.021	11.614	41666123.130564	6	428.4391	8.85627e-05	1.57153e-04
2024/03/09	18:38:44	--	ok	428.4880	59.700	0.049563	20.84	63.993	11.591	39171190.371322	7	428.3167	8.98663e-05	1.26923e-04
2024/03/09	18:38:51	ok	ok	429.1620	59.791	0.049589	20.83	63.970	11.578	47640461.494404	6	428.9871	8.89658e-05	1.52435e-04
2024/03/09	18:43:51	ok	ok	429.0780	59.767	0.049589	20.70	64.041	11.505	36744056.389866	8	428.8061	8.96852e-05	1.34092e-04
2024/03/09	18:48:51	ok	ok	428.9460	59.761	0.049589	20.62	64.057	11.451	32636214.032754	7	428.7081	8.96502e-05	1.42341e-04
2024/03/09	18:53:51	ok	ok	428.9400	59.752	0.049589	20.58	64.071	11.426	37886260.683927	7	428.5922	9.17310e-05	1.44992e-04
2024/03/09	18:58:51	ok	ok	428.9020	59.746	0.049589	20.60	63.948	11.422	41933072.413258	7	428.5799	9.01093e-05	1.31097e-04
2024/03/09	19:03:51	ok	ok	428.7420	59.732	0.049589	20.55	63.938	11.382	40419212.034294	7	428.3968	9.39449e-05	1.41649e-04
2024/03/09	19:08:51	ok	ok	428.6620	59.721	0.049589	20.56	63.908	11.385	40913806.902831	7	428.3590	9.27335e-05	1.52593e-04
2024/03/09	19:13:51	ok	ok	428.6960	59.704	0.049589	20.52	63.815	11.340	36967744.337626	7	428.3262	9.09350e-05	1.42907e-04
2024/03/09	19:18:51	ok	ok	428.5740	59.675	0.049589	20.48	63.871	11.324	40517031.433483	8	428.2698	9.12706e-05	1.51356e-04
2024/03/09	19:23:51	--	ok	428.4940	59.643	0.049589	20.46	63.838	11.307	36811342.187280	6	428.1972	8.89206e-05	1.16703e-04
2024/03/09	19:23:58	ok	ok	429.0300	59.762	0.049615	20.45	63.789	11.290	47627673.857374	5	428.8615	8.64406e-05	1.18437e-04
2024/03/09	19:28:58	ok	ok	428.9600	59.751	0.049615	20.39	63.865	11.266	36246153.516351	9	428.6076	9.13036e-05	1.62458e-04
2024/03/09	19:33:58	ok	ok	428.8600	59.746	0.049615	20.40	63.793	11.263	39215864.768218	7	428.5823	9.08517e-05	1.37041e-04
2024/03/09	19:38:58	ok	ok	428.7620	59.738	0.049615	20.38	63.810	11.248	31921640.793468	6	428.5245	8.97660e-05	1.22800e-04
2024/03/09	19:43:58	ok	ok	428.7440	59.733	0.049615	20.36	63.807	11.237	35816376.529054	7	428.4532	9.01662e-05	1.29180e-04
2024/03/09	19:48:58	ok	ok	428.5800	59.716	0.049615	20.33	63.780	11.215	41350235.069395	6	428.3971	9.07303e-05	1.49416e-04
2024/03/09	19:53:58	ok	ok	428.6440	59.698	0.049615	20.29	63.752	11.182	38762318.130535	8	428.2842	9.23291e-05	2.20378e-04
2024/03/09	19:58:58	--	ok	428.4640	59.681	0.049615	20.25	63.766	11.156	45742918.703994	6	428.3162	8.90929e-05	1.59379e-04
2024/03/09	19:59:05	ok	ok	429.1500	59.782	0.049643	20.25	63.746	11.153	44339033.703011	7	428.9196	8.93434e-05	1.27759e-04
2024/03/09	20:04:05	ok	ok	429.0200	59.760	0.049643	20.24	63.743	11.144	38068676.060867	8	428.7572	9.09436e-05	2.07594e-04
2024/03/09	20:09:05	ok	ok	428.8900	59.753	0.049643	20.22	63.742	11.135	36080714.820378	9	428.6222	9.14864e-05	1.74101e-04
2024/03/09	20:14:05	ok	ok	428.9560	59.747	0.049643	20.09	63.816	11.065	38461458.065427	7	428.6447	8.94093e-05	1.39703e-04
2024/03/09	20:19:05	ok	ok	428.7620	59.738	0.049643	20.04	63.883	11.040	35949669.474936	9	428.4879	9.07713e-05	1.74599e-04
2024/03/09	20:24:05	ok	ok	428.6380	59.733	0.049643	20.00	63.824	11.002	32153934.549958	9	428.4162	9.09069e-05	1.80765e-04
2024/03/09	20:29:05	ok	ok	428.6300	59.727	0.049643	20.00	63.771	10.993	37974382.998772	9	428.3843	9.19739e-05	2.32034e-04
2024/03/09	20:34:05	ok	ok	428.5860	59.720	0.049643	19.98	63.769	10.984	35692999.582660	8	428.3359	9.14960e-05	1.93932e-04
2024/03/09	20:39:05	ok	ok	428.5280	59.704	0.049643	19.98	63.769	10.984	39375456.027825	6	428.3593	8.91504e-05	1.15961e-04
2024/03/09	20:44:05	--	ok	428.4440	59.685	0.049643	19.94	63.738	10.950	44919777.379555	7	428.2676	8.98743e-05	1.66520e-04
2024/03/09	20:44:12	ok	ok	429.1900	59.789	0.049672	19.94	63.697	10.943	43517385.271375	6	428.9708	8.83379e-05	8.03738e-05
2024/03/09	20:49:12	ok	ok	429.0200	59.760	0.049672	19.92	63.684	10.932	35363673.606932	8	428.7490	9.10610e-05	2.01446e-04
2024/03/09	20:54:12	ok	ok	429.0420	59.754	0.049672	19.92	63.684	10.932	35412110.582805	6	428.7800	8.99785e-05	9.21682e-05
2024/03/09	20:59:12	ok	ok	428.9060	59.746	0.049672	19.88	63.709	10.909	29434866.042235	9	428.6222	8.96951e-05	1.54194e-04
2024/03/09	21:04:12	ok	ok	428.9160	59.741	0.049672	19.87	63.719	10.902	38115667.091826	8	428.5968	8.96637e-05	1.76917e-04
2024/03/09	21:09:12	ok	ok	428.8500	59.736	0.049672	19.84	63.682	10.877	34823080.564013	8	428.5370	9.09222e-05	2.11771e-04
2024/03/09	21:14:12	ok	ok	428.8120	59.731	0.049672	19.84	63.746	10.888	33767471.414985	6	428.5283	8.70977e-05	1.50990e-04
2024/03/09	21:19:12	ok	ok	428.7580	59.728	0.049672	19.84	63.682	10.877	37525654.473944	7	428.4608	8.96740e-05	1.60068e-04
2024/03/09	21:24:12	ok	ok	428.6380	59.716	0.049672	19.81	63.645	10.854	44652116.353734	7	428.3803	9.16586e-05	1.37459e-04
2024/03/09	21:29:12	ok	ok	428.5860	59.706	0.049672	19.77	63.679	10.833	35290157.401652	8	428.2699	9.18453e-05	1.90118e-04
2024/03/09	21:34:12	ok	ok	428.6140	59.699	0.049672	19.77	63.650	10.828	40298665.587911	9	428.2702	9.08704e-05	1.75413e-04
2024/03/09	21:39:12	ok	ok	428.6080	59.683	0.049672	19.74	63.687	10.815	39154697.537443	8	428.1883	9.18262e-05	1.70003e-04
2024/03/09	21:44:12	ok	ok	428.6040	59.660	0.049672	19.75	63.624	10.813	42101456.996702	6	428.2406	8.96490e-05	1.39517e-04
2024/03/09	21:49:12	--	ok	428.4220	59.645	0.049672	19.74	63.601	10.801	42002978.004234	8	428.0693	9.30418e-05	3.95377e-04
2024/03/09	21:49:19	ok	ok	429.1200	59.764	0.049701	19.73	63.578	10.788	43673461.454839	7	428.7978	9.24696e-05	2.60041e-04
2024/03/09	21:54:19	ok	ok	428.9260	59.748	0.049701	19.61	63.732	10.744	34466617.685357	8	428.5746	9.52736e-05	2.13398e-04
2024/03/09	21:59:19	ok	ok	428.8780	59.741	0.049701	19.57	63.746	10.719	34496246.274833	9	428.5255	9.34303e-05	2.47586e-04
2024/03/09	22:04:19	ok	ok	428.8100	59.735	0.049701	19.57	63.705	10.712	37245803.272960	9	428.5444	9.17109e-05	2.27496e-04
2024/03/09	22:09:19	ok	ok	428.8380	59.732	0.049701	19.58	63.642	10.710	39167333.571294	8	428.5128	9.19966e-05	2.70988e-04
2024/03/09	22:14:19	ok	ok	428.7380	59.727	0.049701	19.58	63.642	10.710	37544198.956603	7	428.4610	9.17019e-05	1.74301e-04
2024/03/09	22:19:19	ok	ok	428.6200	59.721	0.049701	19.58	63.664	10.714	31958468.515874	8	428.3729	9.12486e-05	1.36502e-04
2024/03/09	22:24:19	ok	ok	428.7580	59.715	0.049701	19.54	63.688	10.691	35455643.556499	8	428.3528	9.13430e-05	2.13760e-04
2024/03/09	22:29:19	ok	ok	428.6020	59.708	0.049701	19.56	63.595	10.684	35572545.898935	9	428.2725	9.32700e-05	2.21037e-04
2024/03/09	22:34:19	ok	ok	428.5940	59.698	0.049701	19.53	63.601	10.668	34031617.055055	8	428.2714	9.27765e-05	1.93330e-04
2024/03/09	22:39:19	ok	ok	428.5780	59.683	0.049701	19.54	63.636	10.682	45924432.065467	8	428.2082	9.27387e-05	2.15536e-04
2024/03/09	22:44:19	--	ok	428.4840	59.680	0.049701	19.54	63.636	10.682	37084926.895106	6	428.2521	8.89473e-05	1.64930e-04
2024/03/09	22:44:26	ok	ok	429.0240	59.762	0.049728	19.53	63.590	10.666	70583481.988508	5	428.8892	8.78952e-05	9.96464e-05
2024/03/09	22:49:26	ok	ok	428.9100	59.742	0.049728	19.49	63.574	10.637	55303126.624578	8	428.6334	9.30881e-05	2.18998e-04
2024/03/09	22:54:26	ok	ok	428.9560	59.737	0.049728	19.49	63.606	10.642	48215688.161676	10	428.5510	9.30221e-05	1.95088e-04
2024/03/09	22:59:26	ok	ok	428.8320	59.734	0.049728	19.49	63.574	10.637	47102795.770251	9	428.4931	9.42180e-05	2.42633e-04
2024/03/09	23:04:26	ok	ok	428.8520	59.729	0.049728	19.46	63.569	10.619	43812431.626798	9	416.5799	6.42188e-04	3.61577e-02
2024/03/09	23:09:26	ok	ok	428.7380	59.726	0.049728	19.49	63.531	10.629	44026095.328254	9	428.4654	9.01404e-05	2.58130e-04
2024/03/09	23:14:26	ok	ok	428.7500	59.720	0.049728	19.43	63.618	10.609	48278008.858265	8	428.3360	9.44860e-05	1.93995e-04
2024/03/09	23:19:26	ok	ok	428.7660	59.716	0.049728	19.37	63.682	10.585	44273171.623882	9	428.3059	9.38978e-05	2.15003e-04
2024/03/09	23:24:26	ok	ok	428.6360	59.707	0.049728	19.26	63.709	10.518	43182654.285392	7	428.2740	9.17326e-05	1.90435e-04
2024/03/09	23:29:26	ok	ok	428.6360	59.695	0.049728	19.23	63.682	10.495	52621420.081367	8	428.1735	9.38922e-05	2.10479e-04
2024/03/09	23:34:26	ok	ok	428.5520	59.692	0.049728	19.27	63.647	10.516	49749902.236272	10	428.1606	9.32574e-05	1.95462e-04
2024/03/09	23:39:26	--	ok	428.4640	59.677	0.049728	19.26	63.549	10.492	50371109.653554	8	428.1442	9.30576e-05	2.01170e-04
2024/03/09	23:39:33	ok	ok	429.0520	59.766	0.049755	19.29	63.606	10.519	74897818.984181	7	428.7286	9.38852e-05	2.65434e-04
2024/03/09	23:44:33	ok	ok	428.9540	59.747	0.049755	19.29	63.597	10.518	73450251.971302	9	428.7463	9.04981e-05	2.38187e-04
2024/03/09	23:49:33	ok	ok	428.9480	59.738	0.049755	19.26	63.569	10.495	67208041.122634	8	428.6056	9.28930e-05	2.24050e-04
2024/03/09	23:54:33	ok	ok	428.8000	59.733	0.049755	19.23	63.587	10.480	66621823.590702	8	428.4914	9.44564e-05	2.43657e-04
2024/03/09	23:59:33	ok	ok	428.8080	59.728	0.049755	19.22	63.542	10.464	64404168.095942	8	428.5093	9.09323e-05	2.33520e-04
2024/03/10	00:04:33	ok	ok	428.8000	59.725	0.049755	19.22	63.565	10.468	64390798.475374	7	428.4259	9.36632e-05	2.39306e-04
2024/03/10	00:09:33	ok	ok	428.7240	59.722	0.049755	19.20	63.551	10.456	76913727.455351	7	428.4408	9.25196e-05	2.36521e-04
2024/03/10	00:14:33	ok	ok	428.6500	59.719	0.049755	19.16	63.597	10.439	80567601.408160	8	428.3974	9.33413e-05	1.86740e-04
2024/03/10	00:19:33	ok	ok	428.6440	59.714	0.049755	19.13	63.624	10.425	69942465.201237	7	428.3021	9.39695e-05	2.42488e-04
2024/03/10	00:24:33	ok	ok	428.6500	59.711	0.049755	19.17	63.568	10.442	76901315.421312	8	428.3327	9.27540e-05	2.48591e-04
2024/03/10	00:29:33	ok	ok	428.5300	59.704	0.049755	19.14	63.554	10.422	71181836.847786	9	428.2298	9.26826e-05	2.35662e-04
2024/03/10	00:34:33	--	ok	428.4900	59.697	0.049755	19.12	63.560	10.406	73072696.135092	8	428.1947	9.34278e-05	2.60202e-04
2024/03/10	00:34:40	ok	ok	429.1140	59.774	0.049782	19.13	63.572	10.417	50750034.603353	7	428.8287	9.28637e-05	2.52494e-04
2024/03/10	00:39:40	ok	ok	429.0180	59.757	0.049782	19.10	63.568	10.399	38939402.403253	9	428.6545	9.52289e-05	2.33258e-04
2024/03/10	00:44:40	ok	ok	429.1020	59.745	0.049782	18.99	63.677	10.347	37611393.187873	7	428.6651	9.12244e-05	2.75135e-04
2024/03/10	00:49:40	ok	ok	428.8320	59.734	0.049782	18.96	63.693	10.333	39296910.773677	8	428.6184	9.20234e-05	2.47855e-04
2024/03/10	00:54:40	ok	ok	428.6800	59.731	0.049782	18.91	63.706	10.302	32644897.384853	8	428.5224	9.28787e-05	2.27568e-04
2024/03/10	00:59:40	ok	ok	428.7900	59.725	0.049782	18.93	63.659	10.310	33136266.356829	7	428.4849	9.34640e-05	2.31064e-04
2024/03/10	01:04:40	ok	ok	428.8660	59.722	0.049782	18.92	63.633	10.298	30659901.694094	8	428.4664	9.25797e-05	2.35656e-04
2024/03/10	01:09:40	ok	ok	428.8120	59.721	0.049782	18.98	63.613	10.329	33408862.188776	9	428.4468	9.28359e-05	2.23262e-04
2024/03/10	01:14:40	ok	ok	428.7800	59.718	0.049782	18.96	63.600	10.318	35740332.984312	7	428.4214	9.16299e-05	2.21046e-04
2024/03/10	01:19:40	ok	ok	428.6820	59.715	0.049782	18.96	63.610	10.320	34256888.282750	6	428.3158	9.52808e-05	2.15466e-04
2024/03/10	01:24:40	ok	ok	428.7320	59.709	0.049782	18.96	63.536	10.308	43897670.881644	7	428.3412	9.21859e-05	2.45638e-04
2024/03/10	01:29:40	ok	ok	428.7040	59.706	0.049782	18.93	63.595	10.300	39808714.212414	7	428.3276	9.16828e-05	2.55985e-04
2024/03/10	01:34:40	ok	ok	428.5260	59.698	0.049782	18.93	63.542	10.291	35198617.125393	8	428.2980	8.86661e-05	2.98433e-04
2024/03/10	01:39:40	ok	ok	428.5420	59.690	0.049782	18.95	63.554	10.301	39126111.531166	6	428.2200	9.19572e-05	2.73989e-04
2024/03/10	01:44:40	ok	ok	428.5020	59.683	0.049782	18.91	63.569	10.279	31020784.298207	8	428.1672	9.15566e-05	2.55606e-04
2024/03/10	01:49:40	--	ok	428.4240	59.678	0.049782	18.89	63.609	10.276	35564291.240340	9	428.1298	9.31227e-05	2.33117e-04
2024/03/10	01:49:47	ok	ok	429.0160	59.764	0.049811	18.89	63.600	10.275	54350844.661306	9	428.7964	9.23363e-05	2.80579e-04
2024/03/10	01:54:47	ok	ok	428.8320	59.748	0.049811	18.89	63.568	10.269	48763534.840180	9	428.6766	9.21678e-05	2.50530e-04
2024/03/10	01:59:47	ok	ok	428.9500	59.739	0.049811	18.95	63.522	10.296	40310703.616704	9	428.6250	9.14609e-05	2.35460e-04
2024/03/10	02:04:47	ok	ok	429.0300	59.731	0.049811	18.86	63.572	10.254	43602712.346464	7	428.5515	9.39098e-05	2.23074e-04
2024/03/10	02:09:47	ok	ok	428.9620	59.727	0.049811	18.83	63.632	10.246	41795459.103887	8	428.5558	9.44364e-05	1.97031e-04
2024/03/10	02:14:47	ok	ok	428.8600	59.722	0.049811	18.76	63.693	10.214	35360479.911158	7	428.4953	9.30414e-05	2.33321e-04
2024/03/10	02:19:47	ok	ok	428.8460	59.719	0.049811	18.74	63.723	10.201	38607051.128456	7	428.4011	9.56770e-05	2.48362e-04
2024/03/10	02:24:47	ok	ok	428.8660	59.716	0.049811	18.75	63.650	10.199	38865805.041849	9	428.4124	9.05263e-05	4.29934e-04
2024/03/10	02:29:47	ok	ok	428.9120	59.714	0.049811	18.81	63.606	10.225	38670483.011273	10	418.1823	5.80315e-04	3.31574e-02
2024/03/10	02:34:47	ok	ok	428.7980	59.711	0.049811	18.82	63.545	10.224	40096671.456636	9	428.3690	9.19080e-05	2.20472e-04
2024/03/10	02:39:47	ok	ok	428.8280	59.707	0.049811	18.81	63.554	10.217	35114481.229015	9	428.3732	9.08386e-05	2.38159e-04
2024/03/10	02:44:47	ok	ok	428.7660	59.705	0.049811	18.79	63.528	10.203	37801204.295834	8	428.3096	9.25555e-05	2.24529e-04
2024/03/10	02:49:47	ok	ok	428.6860	59.701	0.049811	18.78	63.526	10.195	42145082.661658	8	428.2994	9.19471e-05	2.27509e-04
2024/03/10	02:54:47	ok	ok	428.5680	59.698	0.049811	18.79	63.508	10.200	34805823.495657	9	428.2176	9.23807e-05	2.24499e-04
2024/03/10	02:59:47	ok	ok	428.6240	59.689	0.049811	18.82	63.555	10.225	38349880.120643	8	428.1942	9.31418e-05	2.22265e-04
2024/03/10	03:04:47	ok	ok	428.5760	59.682	0.049811	18.79	63.499	10.199	41619129.707505	10	428.0979	9.59005e-05	3.20250e-04
2024/03/10	03:09:47	--	ok	428.4420	59.671	0.049811	18.79	63.540	10.205	37021601.570678	8	428.1277	9.26142e-05	2.16748e-04
2024/03/10	03:09:54	ok	ok	429.0020	59.761	0.04984	18.79	63.528	10.203	56723853.575242	8	428.8090	9.16802e-05	2.75891e-04
2024/03/10	03:14:54	ok	ok	429.0440	59.744	0.04984	18.81	63.500	10.209	49032366.498003	7	428.6722	9.53098e-05	1.99012e-04
2024/03/10	03:19:54	ok	ok	428.9520	59.734	0.04984	18.78	63.473	10.186	48469737.590448	7	428.6154	9.43791e-05	2.14738e-04
2024/03/10	03:24:54	ok	ok	428.9760	59.729	0.04984	18.78	63.496	10.190	46896517.585370	8	428.6684	9.11220e-05	2.31454e-04
2024/03/10	03:29:54	ok	ok	428.8440	59.725	0.04984	18.75	63.513	10.177	48668982.519294	9	428.4603	9.59946e-05	3.25929e-04
2024/03/10	03:34:54	ok	ok	428.8400	59.721	0.04984	18.68	63.661	10.157	45290207.507211	8	428.4514	9.43781e-05	2.18457e-04
2024/03/10	03:39:54	ok	ok	428.7280	59.716	0.04984	18.62	63.629	10.118	43529161.651819	8	428.3897	9.47626e-05	2.13134e-04
2024/03/10	03:44:54	ok	ok	428.6960	59.716	0.04984	18.62	63.577	10.110	42362431.267790	9	428.3968	9.29060e-05	2.36606e-04
2024/03/10	03:49:54	ok	ok	428.7740	59.713	0.04984	18.67	63.542	10.130	48716336.062914	9	428.4043	9.40740e-05	2.36772e-04
2024/03/10	03:54:54	ok	ok	428.6200	59.709	0.04984	18.68	63.545	10.139	49155961.469034	7	428.3270	9.51873e-05	2.48951e-04
2024/03/10	03:59:54	ok	ok	428.6340	59.708	0.04984	18.71	63.537	10.155	50227458.186587	7	428.3204	9.49209e-05	2.22463e-04
2024/03/10	04:04:54	ok	ok	428.6220	59.701	0.04984	18.71	63.485	10.147	53093795.478451	9	428.2507	9.50655e-05	2.99017e-04
2024/03/10	04:09:54	--	ok	428.4880	59.698	0.04984	18.69	63.546	10.147	49378673.429232	9	428.2688	9.29036e-05	2.56134e-04
2024/03/10	04:10:02	ok	ok	429.2540	59.779	0.049866	18.72	63.476	10.153	44105983.235709	7	428.8757	9.34262e-05	2.70357e-04
2024/03/10	04:15:01	ok	ok	429.1340	59.757	0.049866	18.69	63.471	10.135	35173733.853136	9	428.7638	9.36860e-05	2.45114e-04
2024/03/10	04:20:01	ok	ok	429.0780	59.744	0.049866	18.68	63.503	10.132	43181674.696169	10	428.7498	9.33501e-05	3.18185e-04
2024/03/10	04:25:01	ok	ok	429.0540	59.737	0.049866	18.64	63.514	10.108	40063540.539424	9	428.6835	9.26461e-05	2.36351e-04
2024/03/10	04:30:01	ok	ok	428.9740	59.732	0.049866	18.64	63.505	10.107	32655967.028369	9	418.8787	5.39935e-04	3.04426e-02
2024/03/10	04:35:01	ok	ok	428.9420	59.726	0.049866	18.65	63.487	10.113	42545582.536735	10	428.6166	9.25311e-05	2.38797e-04
2024/03/10	04:40:01	ok	ok	428.6920	59.720	0.049866	18.62	63.471	10.093	30610284.408804	9	428.5102	9.36870e-05	2.36280e-04
2024/03/10	04:45:01	ok	ok	428.8280	59.718	0.049866	18.58	63.569	10.082	38621932.767382	8	428.5464	9.30029e-05	3.05292e-04
2024/03/10	04:50:01	ok	ok	428.8900	59.717	0.049866	18.58	63.569	10.082	38782251.096069	7	428.4277	9.63569e-05	2.41482e-04
2024/03/10	04:55:01	ok	ok	428.7620	59.713	0.049866	18.48	63.661	10.038	28732084.620182	8	428.3960	9.40182e-05	2.09556e-04
2024/03/10	05:00:01	ok	ok	428.7220	59.709	0.049866	18.41	63.673	9.998	34293275.011975	9	428.4027	9.17341e-05	2.29899e-04
2024/03/10	05:05:01	ok	ok	428.5580	59.707	0.049866	18.40	63.647	9.986	33524638.626156	9	417.3782	5.94678e-04	3.43717e-02
2024/03/10	05:10:01	ok	ok	428.6640	59.703	0.049866	18.42	63.587	9.993	36272172.533174	7	428.2116	9.64701e-05	3.65222e-04
2024/03/10	05:15:01	ok	ok	428.7100	59.701	0.049866	18.47	63.532	10.009	34503764.756188	9	428.3276	9.14074e-05	2.45965e-04
2024/03/10	05:20:01	--	ok	428.4900	59.697	0.049866	18.45	63.583	10.010	39349123.028228	9	428.2660	9.33094e-05	2.21557e-04
2024/03/10	05:20:09	ok	ok	429.0740	59.773	0.049892	18.48	63.536	10.018	50957272.613591	9	428.8109	9.37404e-05	2.42678e-04
2024/03/10	05:25:08	ok	ok	428.9300	59.752	0.049892	18.47	63.554	10.013	46690797.749849	8	428.6710	9.56973e-05	2.69707e-04
2024/03/10	05:30:08	ok	ok	428.9600	59.747	0.049892	18.42	63.568	9.990	45853962.280718	8	428.7201	9.32727e-05	2.50614e-04
2024/03/10	05:35:08	ok	ok	428.8960	59.738	0.049892	18.45	63.510	9.998	50396541.158290	8	428.6484	9.50770e-05	2.47596e-04
2024/03/10	05:40:08	ok	ok	428.9400	59.730	0.049892	18.44	63.537	9.993	49170019.295662	7	428.6086	9.54917e-05	2.62189e-04
2024/03/10	05:45:08	ok	ok	428.7820	59.725	0.049892	18.44	63.528	9.991	50206251.159437	10	428.5992	9.32950e-05	2.55101e-04
2024/03/10	05:50:08	ok	ok	428.9120	59.720	0.049892	18.40	63.522	9.967	48235231.289884	9	428.5579	9.50003e-05	2.83750e-04
2024/03/10	05:55:08	ok	ok	428.7280	59.718	0.049892	18.35	63.536	9.944	48018359.501743	9	416.7105	6.36187e-04	3.71363e-02
2024/03/10	06:00:08	ok	ok	428.7220	59.715	0.049892	18.41	63.532	9.976	48140741.928539	7	428.5117	9.46958e-05	2.64592e-04
2024/03/10	06:05:08	ok	ok	428.6600	59.712	0.049892	18.41	63.523	9.975	47206307.786255	8	428.4570	9.40708e-05	2.48107e-04
2024/03/10	06:10:08	ok	ok	428.6260	59.710	0.049892	18.30	63.665	9.931	46959145.898468	9	428.3554	9.42022e-05	2.20630e-04
2024/03/10	06:15:08	ok	ok	428.5440	59.704	0.049892	18.21	63.734	9.891	46333082.677549	9	428.3629	9.42601e-05	2.55945e-04
2024/03/10	06:20:08	ok	ok	428.5660	59.701	0.049892	18.18	63.677	9.865	39777873.635598	8	428.3315	9.19882e-05	2.69087e-04
2024/03/10	06:25:08	--	ok	428.4880	59.700	0.049892	18.24	63.560	9.880	52867633.781949	9	428.3031	9.41272e-05	2.28826e-04
2024/03/10	06:25:15	ok	ok	429.1720	59.811	0.049918	18.21	63.546	9.862	50837922.014957	9	428.8637	9.39814e-05	2.72963e-04
2024/03/10	06:30:15	ok	ok	429.1260	59.789	0.049918	18.27	63.555	9.897	43732377.281587	9	428.8618	8.53028e-05	3.04554e-04
2024/03/10	06:35:15	ok	ok	429.0280	59.776	0.049918	18.30	63.517	9.908	42406415.020131	9	428.7869	9.44475e-05	2.62913e-04
2024/03/10	06:40:15	ok	ok	428.9580	59.759	0.049918	18.27	63.513	9.890	43269708.556931	11	428.7422	9.31836e-05	2.43668e-04
2024/03/10	06:45:15	ok	ok	429.0740	59.752	0.049918	18.28	63.536	9.901	40673917.657966	8	428.6657	9.60379e-05	2.41788e-04
2024/03/10	06:50:15	ok	ok	428.9200	59.744	0.049918	18.32	63.531	9.926	43852959.952845	10	428.5722	1.00691e-04	4.64871e-04
2024/03/10	06:55:15	ok	ok	428.9000	59.736	0.049918	18.31	63.476	9.909	45174945.947045	10	428.6956	8.97252e-05	3.00760e-04
2024/03/10	07:00:15	ok	ok	428.9760	59.733	0.049918	18.34	63.513	9.931	47586131.570286	9	428.6707	9.11158e-05	3.51332e-04
2024/03/10	07:05:15	ok	ok	428.8040	59.726	0.049918	18.27	63.491	9.887	42064495.064609	9	428.5417	9.59026e-05	2.52967e-04
2024/03/10	07:10:15	ok	ok	428.8640	59.719	0.049918	18.30	63.517	9.908	47179832.792569	8	428.5149	9.68261e-05	2.92236e-04
2024/03/10	07:15:15	ok	ok	428.7660	59.719	0.049918	18.32	63.510	9.922	55166631.745009	9	428.5856	9.30999e-05	2.92579e-04
2024/03/10	07:20:15	ok	ok	428.7500	59.715	0.049918	18.28	63.482	9.893	50496536.890058	10	428.5519	9.27606e-05	2.53095e-04
2024/03/10	07:25:15	ok	ok	428.7060	59.713	0.049918	18.27	63.491	9.887	44364296.719506	8	428.5005	9.42719e-05	2.51208e-04
2024/03/10	07:30:15	ok	ok	428.6560	59.709	0.049918	18.17	63.569	9.841	44234578.452850	8	428.4714	9.31709e-05	2.55955e-04
2024/03/10	07:35:15	ok	ok	428.6220	59.706	0.049918	18.13	63.691	9.835	44035546.324732	10	428.4130	9.40671e-05	2.79289e-04
2024/03/10	07:40:15	ok	ok	428.5920	59.704	0.049918	18.14	63.609	9.831	41205791.003252	8	428.4031	9.40820e-05	2.59909e-04
2024/03/10	07:45:15	ok	ok	428.5240	59.702	0.049918	18.14	63.609	9.831	43606530.508757	8	428.5071	8.97344e-05	9.65389e-05
2024/03/10	07:50:15	ok	ok	428.5480	59.702	0.049918	18.18	63.519	9.841	46173504.413977	7	428.3822	9.39605e-05	2.93381e-04
2024/03/10	07:55:15	ok	ok	428.6340	59.699	0.049918	18.17	63.560	9.839	42482569.345144	9	418.6482	5.36960e-04	3.04714e-02
2024/03/10	08:00:15	--	ok	428.4940	59.698	0.049918	18.23	63.537	9.869	39695275.469545	9	428.2891	9.22143e-05	2.47923e-04
2024/03/10	08:00:23	ok	ok	429.1300	59.793	0.049944	18.21	63.503	9.856	51282242.296805	8	428.8573	9.36911e-05	2.47750e-04
2024/03/10	08:05:22	ok	ok	429.0220	59.760	0.049944	18.17	63.601	9.846	41822706.886614	9	428.7301	9.42108e-05	2.57377e-04
2024/03/10	08:10:22	ok	ok	428.9880	59.752	0.049944	18.21	63.546	9.862	43134681.751081	9	428.6966	9.44595e-05	2.28613e-04
2024/03/10	08:15:22	ok	ok	429.0080	59.746	0.049944	18.20	63.565	9.857	43502176.834216	7	428.7319	8.99547e-05	2.70875e-04
2024/03/10	08:20:22	ok	ok	428.9060	59.738	0.049944	18.20	63.574	9.859	42775089.000943	9	428.6897	9.30057e-05	2.29611e-04
2024/03/10	08:25:22	ok	ok	428.8760	59.731	0.049944	18.18	63.563	9.848	49106536.831892	8	428.6686	9.23273e-05	2.62234e-04
2024/03/10	08:30:22	ok	ok	428.9500	59.727	0.049944	18.21	63.587	9.869	46729116.058315	9	428.6582	9.21557e-05	2.86015e-04
2024/03/10	08:35:22	ok	ok	428.8640	59.725	0.049944	18.18	63.572	9.849	40877398.507159	10	428.6552	9.23939e-05	2.89779e-04
2024/03/10	08:40:22	ok	ok	428.9120	59.720	0.049944	18.23	63.569	9.874	51090004.700131	6	428.5728	9.52123e-05	2.70388e-04
2024/03/10	08:45:22	ok	ok	428.9060	59.715	0.049944	18.18	63.563	9.848	43777543.728707	8	428.5082	9.50497e-05	2.67592e-04
2024/03/10	08:50:22	ok	ok	428.8100	59.713	0.049944	18.18	63.542	9.844	44231059.730256	8	428.4812	9.68550e-05	2.82340e-04
2024/03/10	08:55:22	ok	ok	428.8140	59.712	0.049944	18.24	63.551	9.879	41316709.775881	9	428.5427	9.07676e-05	3.11430e-04
2024/03/10	09:00:22	ok	ok	428.7240	59.710	0.049944	18.24	63.569	9.882	41959763.116231	8	428.4925	9.40222e-05	2.31756e-04
2024/03/10	09:05:22	ok	ok	428.7760	59.708	0.049944	18.24	63.551	9.879	47953386.109327	8	428.4710	9.43179e-05	2.63128e-04
2024/03/10	09:10:22	ok	ok	428.6600	59.706	0.049944	18.24	63.551	9.879	46596453.641127	9	428.3668	9.56692e-05	2.52165e-04
2024/03/10	09:15:22	ok	ok	428.8180	59.707	0.049944	18.25	63.563	9.890	50494463.072742	7	428.4225	9.40699e-05	2.41525e-04
2024/03/10	09:20:22	ok	ok	428.6260	59.702	0.049944	18.27	63.522	9.891	46322341.970881	9	428.4133	9.34435e-05	2.70182e-04
2024/03/10	09:25:22	ok	ok	428.7100	59.701	0.049944	18.31	63.499	9.913	48439335.650152	8	428.4153	9.33488e-05	2.68388e-04
2024/03/10	09:30:22	ok	ok	428.6300	59.700	0.049944	18.31	63.528	9.917	45734557.975443	9	428.3663	9.32973e-05	2.66922e-04
2024/03/10	09:35:22	ok	ok	428.5760	59.696	0.049944	18.25	63.542	9.887	48397350.354560	8	428.3475	9.32687e-05	2.63182e-04
2024/03/10	09:40:22	ok	ok	428.6240	59.692	0.049944	18.32	63.542	9.927	49473570.509642	9	428.3111	9.35840e-05	2.83356e-04
2024/03/10	09:45:22	ok	ok	428.5960	59.691	0.049944	18.31	63.510	9.915	48733920.456602	8	428.2111	9.63338e-05	2.39614e-04
2024/03/10	09:50:22	--	ok	428.4440	59.685	0.049944	18.28	63.610	9.913	45447760.038057	9	428.1542	9.53631e-05	2.24189e-04
2024/03/10	09:50:29	ok	ok	429.0620	59.774	0.049972	18.27	63.618	9.906	56786008.329436	7	428.8146	9.46599e-05	2.75141e-04
2024/03/10	09:55:29	ok	ok	428.9540	59.751	0.049972	18.23	63.655	9.887	46802059.384722	10	428.7723	9.17129e-05	2.49687e-04
2024/03/10	10:00:29	ok	ok	429.0320	59.747	0.049972	18.21	63.664	9.881	47821528.076455	10	428.7389	9.15597e-05	2.85795e-04
2024/03/10	10:05:29	ok	ok	428.9780	59.741	0.049972	18.28	63.577	9.908	45555070.210196	9	428.6904	9.35753e-05	2.44233e-04
2024/03/10	10:10:29	ok	ok	428.8920	59.730	0.049972	18.25	63.574	9.892	48820811.274373	8	428.6977	9.31772e-05	2.51067e-04
2024/03/10	10:15:29	ok	ok	428.9100	59.728	0.049972	18.28	63.558	9.905	51392250.389061	6	428.6477	9.32513e-05	2.99108e-04
2024/03/10	10:20:29	ok	ok	428.8740	59.721	0.049972	18.28	63.587	9.909	48898174.834204	9	428.6150	9.08683e-05	3.33820e-04
2024/03/10	10:25:29	ok	ok	428.9380	59.719	0.049972	18.28	63.610	9.913	41500218.246725	8	428.5346	9.54435e-05	2.42196e-04
2024/03/10	10:30:29	ok	ok	428.9360	59.716	0.049972	18.30	63.560	9.915	45452022.611908	10	428.5448	9.26355e-05	3.52746e-04
2024/03/10	10:35:29	ok	ok	428.8200	59.715	0.049972	18.31	63.581	9.926	52386615.154265	7	428.5368	9.44395e-05	2.78460e-04
2024/03/10	10:40:29	ok	ok	428.7300	59.711	0.049972	18.30	63.578	9.917	42874029.416013	5	428.6093	9.03298e-05	5.74214e-05
2024/03/10	10:45:29	ok	ok	428.7760	59.711	0.049972	18.35	63.587	9.952	55200204.648971	8	428.5077	9.40409e-05	2.66532e-04
2024/03/10	10:50:29	ok	ok	428.6780	59.709	0.049972	18.38	63.604	9.970	50057453.647252	9	428.4551	9.56408e-05	3.18962e-04
2024/03/10	10:55:29	ok	ok	428.7940	59.706	0.049972	18.35	63.632	9.959	53908537.897837	7	428.4543	9.57140e-05	2.72937e-04
2024/03/10	11:00:29	ok	ok	428.7280	59.705	0.049972	18.38	63.633	9.975	49148506.376797	7	428.3159	9.63269e-05	2.13572e-04
2024/03/10	11:05:29	ok	ok	428.6840	59.702	0.049972	18.42	63.587	9.993	51971190.043757	10	428.4442	9.27562e-05	2.70275e-04
2024/03/10	11:10:29	ok	ok	428.6320	59.701	0.049972	18.45	63.604	10.013	55957891.328775	10	428.3250	9.60361e-05	4.27604e-04
2024/03/10	11:15:29	ok	ok	428.5760	59.701	0.049972	18.45	63.592	10.011	50693103.804412	10	428.3789	9.14973e-05	2.25946e-04
2024/03/10	11:20:29	ok	ok	428.6180	59.698	0.049972	18.41	63.577	9.983	50906054.848152	8	428.3414	9.27042e-05	2.03934e-04
2024/03/10	11:25:29	ok	ok	428.6320	59.695	0.049972	18.50	63.642	10.044	51469163.518283	8	428.2115	9.89920e-05	3.02716e-04
2024/03/10	11:30:29	ok	ok	428.6800	59.692	0.049972	18.47	63.638	10.026	51366684.653991	8	428.2438	9.66901e-05	2.85283e-04
2024/03/10	11:35:29	--	ok	428.4900	59.687	0.049972	18.48	63.641	10.034	51219812.936482	8	428.1465	9.71660e-05	3.43380e-04
2024/03/10	11:35:36	ok	ok	429.0080	59.761	0.049998	18.54	63.574	10.057	63538302.373806	10	428.8679	9.13889e-05	2.94936e-04
2024/03/10	11:40:36	ok	ok	428.9920	59.745	0.049998	18.50	63.600	10.037	50614229.712953	12	428.7238	9.30647e-05	2.91319e-04
2024/03/10	11:45:36	ok	ok	428.9160	59.740	0.049998	18.51	63.655	10.054	51624618.837901	10	428.6841	9.44962e-05	2.80389e-04
2024/03/10	11:50:36	ok	ok	428.8900	59.729	0.049998	18.54	63.597	10.061	58611801.853213	9	428.7090	9.34438e-05	2.74120e-04
2024/03/10	11:55:36	ok	ok	428.9240	59.726	0.049998	18.56	63.610	10.080	53819940.644910	9	428.6459	9.40550e-05	2.80828e-04
2024/03/10	12:00:36	ok	ok	428.9180	59.723	0.049998	18.55	63.609	10.072	50690603.987539	9	428.6172	9.45833e-05	2.52252e-04
2024/03/10	12:05:36	ok	ok	428.8180	59.724	0.049998	18.55	63.629	10.075	51693877.125805	8	428.6101	9.42433e-05	2.30342e-04
2024/03/10	12:10:36	ok	ok	428.8140	59.719	0.049998	18.55	63.641	10.077	57679264.323098	9	428.6138	9.30452e-05	2.66545e-04
2024/03/10	12:15:36	ok	ok	428.8020	59.716	0.049998	18.55	63.705	10.088	53570996.721611	8	428.5171	9.48994e-05	2.10084e-04
2024/03/10	12:20:36	ok	ok	428.8040	59.713	0.049998	18.59	63.659	10.104	51040910.689639	8	428.4535	9.66360e-05	3.01035e-04
2024/03/10	12:25:36	ok	ok	428.7600	59.712	0.049998	18.54	63.650	10.069	54889025.316319	7	428.4950	9.39440e-05	2.33224e-04
2024/03/10	12:30:36	ok	ok	428.7120	59.708	0.049998	18.55	63.673	10.082	52601818.382182	8	428.4782	9.52214e-05	3.12649e-04
2024/03/10	12:35:36	ok	ok	428.7260	59.709	0.049998	18.61	63.650	10.114	52219243.857517	9	428.4787	9.22034e-05	2.64123e-04
2024/03/10	12:40:36	ok	ok	428.6840	59.707	0.049998	18.59	63.679	10.107	54760541.862157	9	428.3825	9.42621e-05	2.06141e-04
2024/03/10	12:45:36	ok	ok	428.6300	59.705	0.049998	18.62	63.682	10.127	54277865.880506	7	428.3930	9.34842e-05	2.25844e-04
2024/03/10	12:50:36	ok	ok	428.6160	59.702	0.049998	18.62	63.641	10.120	51701837.465829	7	428.3500	9.36839e-05	2.47962e-04
2024/03/10	12:55:36	ok	ok	428.5780	59.699	0.049998	18.64	63.719	10.141	51383368.454081	11	418.2748	5.93886e-04	3.18149e-02
2024/03/10	13:00:36	ok	ok	428.5500	59.698	0.049998	18.68	63.725	10.167	52804328.564673	7	428.3395	9.26623e-05	2.47028e-04
2024/03/10	13:05:36	ok	ok	428.5640	59.692	0.049998	18.64	63.665	10.132	53070392.799302	10	428.2917	9.30765e-05	2.26833e-04
2024/03/10	13:10:36	ok	ok	428.5240	59.687	0.049998	18.65	63.697	10.147	55214077.773891	8	428.2643	9.31200e-05	2.23545e-04
2024/03/10	13:15:36	ok	ok	428.5780	59.685	0.049998	18.64	63.665	10.132	58269853.473572	9	428.2464	9.18480e-05	2.59807e-04
2024/03/10	13:20:36	--	ok	428.4400	59.683	0.049998	18.69	63.682	10.169	57842655.431103	9	428.2999	9.08002e-05	1.51628e-04
2024/03/10	13:20:43	ok	ok	429.0860	59.765	0.050027	18.67	63.627	10.144	66115532.258535	10	428.8647	9.34216e-05	2.17593e-04
2024/03/10	13:25:42	ok	ok	429.0140	59.745	0.050027	18.69	63.682	10.169	60960615.469661	10	428.8203	9.31508e-05	2.42798e-04
2024/03/10	13:30:42	ok	ok	429.0060	59.736	0.050027	18.68	63.650	10.155	67911891.711200	9	428.7003	9.46217e-05	2.19394e-04
2024/03/10	13:35:42	ok	ok	428.9300	59.731	0.050027	18.68	63.682	10.161	60093039.864336	9	428.6592	9.55144e-05	2.78593e-04
2024/03/10	13:40:42	ok	ok	428.8780	59.726	0.050027	18.71	63.655	10.174	56772354.477415	8	428.6559	9.50734e-05	3.40197e-04
2024/03/10	13:45:42	ok	ok	428.8820	59.723	0.050027	18.69	63.673	10.167	60430363.771331	9	428.6408	9.35469e-05	2.59565e-04
2024/03/10	13:50:42	ok	ok	428.8260	59.719	0.050027	18.68	63.673	10.159	53595435.493552	8	428.5360	9.47889e-05	2.18952e-04
2024/03/10	13:55:42	ok	ok	428.8620	59.720	0.050027	18.71	63.706	10.182	60940175.031074	9	428.6155	9.34736e-05	2.70440e-04
2024/03/10	14:00:42	ok	ok	428.7480	59.715	0.050027	18.72	63.687	10.187	62785880.031042	9	428.5582	9.18605e-05	2.33315e-04
2024/03/10	14:05:42	ok	ok	428.6780	59.714	0.050027	18.69	63.716	10.174	63346571.735011	9	428.4947	9.36058e-05	2.29961e-04
2024/03/10	14:10:42	ok	ok	428.6860	59.712	0.050027	18.67	63.659	10.149	60959341.661151	8	428.4558	9.36061e-05	2.41554e-04
2024/03/10	14:15:42	ok	ok	428.6800	59.710	0.050027	18.69	63.705	10.172	56916071.330435	7	428.4273	9.43967e-05	2.15184e-04
2024/03/10	14:20:42	ok	ok	428.6400	59.708	0.050027	18.69	63.651	10.164	62923956.540722	9	428.4085	9.34730e-05	2.14933e-04
2024/03/10	14:25:42	ok	ok	428.6280	59.706	0.050027	18.65	63.697	10.147	55514292.681824	8	428.3477	9.48724e-05	1.94058e-04
2024/03/10	14:30:42	ok	ok	428.5660	59.703	0.050027	18.59	63.784	10.124	50445269.206878	7	428.2830	9.41927e-05	2.42554e-04
2024/03/10	14:35:42	ok	ok	428.5960	59.692	0.050027	18.54	63.766	10.088	48185607.459440	9	428.2902	9.43602e-05	1.99128e-04
2024/03/10	14:40:42	--	ok	428.4880	59.694	0.050027	18.59	63.711	10.112	60321796.996930	7	428.4027	9.01379e-05	8.75430e-05
2024/03/10	14:40:49	ok	ok	429.1500	59.769	0.050053	18.62	63.682	10.127	59966163.154255	11	428.8725	9.22326e-05	3.12492e-04
2024/03/10	14:45:49	ok	ok	429.0060	59.745	0.050053	18.61	63.691	10.120	52441266.905042	9	428.7745	9.35213e-05	2.57031e-04
2024/03/10	14:50:49	ok	ok	429.0240	59.740	0.050053	18.58	63.738	10.109	53597218.141137	8	428.7581	9.39242e-05	2.43510e-04
2024/03/10	14:55:49	ok	ok	428.9960	59.735	0.050053	18.61	63.691	10.120	58545104.698873	9	428.7614	9.32299e-05	2.51942e-04
2024/03/10	15:00:49	ok	ok	428.9280	59.733	0.050053	18.59	63.679	10.107	56591179.331402	8	428.6483	9.29752e-05	2.16977e-04
2024/03/10	15:05:49	ok	ok	428.9240	59.724	0.050053	18.58	63.761	10.112	56617938.741221	8	428.6198	9.44457e-05	2.58671e-04
2024/03/10	15:10:49	ok	ok	428.8880	59.720	0.050053	18.55	63.725	10.091	55618836.929115	11	428.6310	9.10722e-05	3.54764e-04
2024/03/10	15:15:49	ok	ok	428.7780	59.717	0.050053	18.55	63.757	10.096	53104468.864598	9	428.5434	9.38948e-05	2.51854e-04
2024/03/10	15:20:49	ok	ok	428.7400	59.715	0.050053	18.50	63.780	10.066	55900823.316562	8	428.5106	9.31908e-05	2.41663e-04
2024/03/10	15:25:49	ok	ok	428.7420	59.713	0.050053	18.50	63.728	10.058	53535086.766851	9	428.5424	9.31733e-05	2.55903e-04
2024/03/10	15:30:49	ok	ok	428.7300	59.711	0.050053	18.51	63.719	10.064	54000149.285977	10	428.4873	9.18639e-05	1.97921e-04
2024/03/10	15:35:49	ok	ok	428.7740	59.709	0.050053	18.51	63.738	10.067	60488720.192924	7	428.4373	9.39852e-05	2.04012e-04
2024/03/10	15:40:49	ok	ok	428.7560	59.706	0.050053	18.48	63.757	10.053	58815461.277562	9	428.4657	9.62984e-05	3.07139e-04
2024/03/10	15:45:49	ok	ok	428.6680	59.705	0.050053	18.48	63.766	10.054	61181742.147432	8	428.4300	9.31161e-05	2.54976e-04
2024/03/10	15:50:49	ok	ok	428.6620	59.699	0.050053	18.42	63.716	10.013	60054171.525775	8	428.3680	9.29141e-05	2.67127e-04
2024/03/10	15:55:49	ok	ok	428.5360	59.697	0.050053	18.41	63.702	10.003	54044649.367852	10	428.2901	9.39508e-05	2.17624e-04
2024/03/10	16:00:49	ok	ok	428.5820	59.694	0.050053	18.42	63.728	10.015	52284326.592497	9	428.2815	9.53213e-05	2.17395e-04
2024/03/10	16:05:49	--	ok	428.4900	59.693	0.050053	18.44	63.738	10.024	52888536.792990	9	428.2757	9.32390e-05	2.37648e-04
2024/03/10	16:05:57	ok	ok	429.2020	59.767	0.050079	18.45	63.679	10.025	61857933.872688	7	428.9011	9.37210e-05	2.73712e-04
2024/03/10	16:10:56	ok	ok	429.0300	59.745	0.050079	18.35	63.737	9.975	59174609.148469	11	428.7398	9.46221e-05	2.41380e-04
2024/03/10	16:15:56	ok	ok	428.9680	59.736	0.050079	18.30	63.812	9.954	51992659.194191	10	428.7024	9.31695e-05	2.19807e-04
2024/03/10	16:20:56	ok	ok	428.8580	59.729	0.050079	18.24	63.844	9.924	48016630.175872	12	428.6488	9.25592e-05	2.77745e-04
2024/03/10	16:25:56	ok	ok	428.9360	59.727	0.050079	18.27	63.830	9.939	57601454.225011	10	428.6403	9.45213e-05	2.46100e-04
2024/03/10	16:30:56	ok	ok	428.8200	59.723	0.050079	18.32	63.700	9.952	59290557.694078	11	428.6060	9.52036e-05	2.40060e-04
2024/03/10	16:35:56	ok	ok	428.8680	59.718	0.050079	18.30	63.706	9.937	55316221.494218	11	428.5946	9.44135e-05	2.52946e-04
2024/03/10	16:40:56	ok	ok	428.8700	59.713	0.050079	18.28	63.769	9.938	52681358.606707	9	428.5498	9.36875e-05	2.42541e-04
2024/03/10	16:45:56	ok	ok	428.8140	59.714	0.050079	18.32	63.752	9.960	56559068.259996	8	428.5560	9.41229e-05	2.68375e-04
2024/03/10	16:50:56	ok	ok	428.7720	59.710	0.050079	18.23	63.760	9.903	49241987.906919	11	428.4108	9.46969e-05	3.71908e-04
2024/03/10	16:55:57	ok	ok	428.5360	59.709	0.050079	18.27	63.766	9.929	52627831.689563	10	428.4238	9.46675e-05	2.44573e-04
2024/03/10	17:00:56	ok	ok	428.6560	59.707	0.050079	18.24	63.774	9.913	53600140.817769	11	428.4154	9.18696e-05	3.03424e-04
2024/03/10	17:05:56	ok	ok	428.5360	59.703	0.050079	18.25	63.752	9.919	61964912.170513	10	428.3903	9.63409e-05	2.64038e-04
2024/03/10	17:10:56	ok	ok	428.5960	59.701	0.050079	18.18	63.793	9.883	51583696.554608	10	428.3777	9.48327e-05	2.58192e-04
2024/03/10	17:15:57	ok	ok	428.5420	59.698	0.050079	18.21	63.757	9.895	53746121.854914	10	428.3364	9.50059e-05	2.48896e-04
2024/03/10	17:20:56	ok	ok	428.5880	59.698	0.050079	18.21	63.810	9.903	57731333.093350	9	428.3954	9.09172e-05	3.43085e-04
2024/03/10	17:25:56	--	ok	428.4540	59.694	0.050079	18.21	63.725	9.890	60272282.716795	8	428.3335	9.52642e-05	2.54229e-04
2024/03/10	17:26:04	ok	ok	429.1100	59.791	0.050107	18.23	63.706	9.895	58797464.184121	9	428.8952	9.33866e-05	2.75828e-04
2024/03/10	17:31:03	ok	ok	429.0000	59.766	0.050107	18.18	63.774	9.880	46780187.589326	9	428.7671	9.21602e-05	3.11538e-04
2024/03/10	17:36:03	ok	ok	428.9620	59.752	0.050107	18.13	63.848	9.859	50145992.318423	10	428.7081	9.46704e-05	2.05385e-04
2024/03/10	17:41:03	ok	ok	428.9820	59.742	0.050107	18.06	63.893	9.825	54133209.546089	8	428.7308	9.32763e-05	2.33661e-04
2024/03/10	17:46:03	ok	ok	428.9680	59.735	0.050107	18.01	63.894	9.801	49357379.614917	10	428.6847	9.42122e-05	2.29466e-04
2024/03/10	17:51:03	ok	ok	428.9380	59.731	0.050107	18.06	63.861	9.820	47271228.928792	11	428.6294	9.40082e-05	2.53337e-04
2024/03/10	17:56:03	ok	ok	428.9920	59.727	0.050107	18.08	63.780	9.824	46275656.473637	11	428.6834	9.11636e-05	3.22335e-04
2024/03/10	18:01:03	ok	ok	428.9680	59.721	0.050107	18.06	63.796	9.811	55712146.397673	11	428.6191	9.37705e-05	2.63250e-04
2024/03/10	18:06:03	ok	ok	428.8720	59.717	0.050107	18.11	63.752	9.836	54107665.202327	10	428.6042	9.45983e-05	2.41487e-04
2024/03/10	18:11:03	ok	ok	428.8260	59.717	0.050107	18.08	63.757	9.820	49134564.419506	8	428.5798	9.34362e-05	2.47661e-04
2024/03/10	18:16:03	ok	ok	428.7880	59.712	0.050107	18.10	63.783	9.833	45435093.125276	10	428.5609	9.16664e-05	2.48823e-04
2024/03/10	18:21:03	ok	ok	428.7560	59.711	0.050107	18.08	63.737	9.817	60612544.074348	10	428.6073	8.66522e-05	2.81100e-04
2024/03/10	18:26:03	ok	ok	428.7160	59.709	0.050107	18.06	63.764	9.806	52367272.061553	10	428.4432	9.32345e-05	2.86479e-04
2024/03/10	18:31:03	ok	ok	428.7400	59.706	0.050107	18.06	63.764	9.806	53413212.565488	9	428.4614	9.37719e-05	2.53599e-04
2024/03/10	18:36:03	ok	ok	428.7660	59.703	0.050107	18.04	63.751	9.796	49863429.166003	11	428.4506	9.48638e-05	2.31728e-04
2024/03/10	18:41:03	ok	ok	428.6780	59.702	0.050107	18.04	63.732	9.793	52207905.318355	11	428.4238	9.46632e-05	2.32718e-04
2024/03/10	18:46:03	ok	ok	428.5580	59.697	0.050107	17.92	63.890	9.743	49136385.539068	12	428.3377	9.36934e-05	2.92741e-04
2024/03/10	18:51:03	ok	ok	428.5820	59.696	0.050107	17.84	63.922	9.706	48635744.402263	12	428.2804	9.43357e-05	2.72086e-04
2024/03/10	18:56:03	ok	ok	428.5760	59.695	0.050107	17.81	63.894	9.685	47872229.800335	9	428.2911	9.51136e-05	2.42033e-04
2024/03/10	19:01:03	ok	ok	428.6360	59.689	0.050107	17.86	63.871	9.706	46160790.179782	10	428.3006	9.28594e-05	3.22921e-04
2024/03/10	19:06:03	ok	ok	428.7120	59.704	0.050107	18.47	62.748	9.886	44928467.936148	10	418.1594	5.86043e-04	3.34023e-02
2024/03/10	19:11:03	ok	ok	428.8260	59.709	0.050107	18.92	62.425	10.102	56091130.778212	9	428.5394	9.37113e-05	2.22421e-04
2024/03/10	19:16:03	ok	ok	428.8740	59.711	0.050107	19.14	62.396	10.232	52324319.823359	8	428.4983	9.51110e-05	2.09943e-04
2024/03/10	19:21:03	ok	ok	428.8920	59.715	0.050107	19.29	62.345	10.311	53982289.498655	10	428.5659	9.33580e-05	2.04043e-04
2024/03/10	19:26:03	ok	ok	428.7840	59.715	0.050107	19.46	62.296	10.407	55269227.782541	8	428.5390	9.39339e-05	2.14731e-04
2024/03/10	19:31:03	ok	ok	428.8620	59.714	0.050107	19.56	62.332	10.471	54613308.264447	10	428.5771	9.36253e-05	2.12530e-04
2024/03/10	19:36:03	ok	ok	428.8740	59.718	0.050107	19.68	62.287	10.543	54207075.014689	9	428.6706	9.04432e-05	1.53952e-04
2024/03/10	19:41:03	ok	ok	428.8760	59.718	0.050107	19.78	62.310	10.608	58761931.924027	6	428.7000	8.87414e-05	1.80698e-04
2024/03/10	19:46:03	ok	ok	428.8800	59.717	0.050107	19.88	62.379	10.681	56375876.746382	8	428.5828	9.38071e-05	1.69347e-04
2024/03/10	19:51:03	ok	ok	428.8280	59.716	0.050107	19.92	62.313	10.697	54419547.695603	8	428.5781	9.10541e-05	1.62130e-04
2024/03/10	19:56:03	ok	ok	428.8760	59.715	0.050107	19.88	62.507	10.703	49103735.878032	9	428.5184	9.28323e-05	2.17976e-04
2024/03/10	20:01:03	ok	ok	428.8020	59.713	0.050107	19.81	62.635	10.682	58276746.202466	8	428.5017	9.24297e-05	1.85038e-04
2024/03/10	20:06:03	ok	ok	428.7340	59.707	0.050107	19.82	62.638	10.691	51078580.400861	9	428.4919	9.06664e-05	1.77311e-04
2024/03/10	20:11:03	ok	ok	428.7940	59.712	0.050107	20.00	62.483	10.771	53808551.245527	9	428.5022	9.18388e-05	1.85274e-04
2024/03/10	20:16:03	ok	ok	428.7780	59.705	0.050107	20.09	62.338	10.808	51091948.055078	6	428.5293	9.05315e-05	1.54098e-04
2024/03/10	20:21:03	ok	ok	428.7420	59.705	0.050107	20.16	62.379	10.859	54693800.691160	8	428.4812	9.24335e-05	1.85081e-04
2024/03/10	20:26:03	ok	ok	428.8100	59.705	0.050107	20.22	62.441	10.908	53991977.026272	8	428.3542	9.76404e-05	1.68438e-04
2024/03/10	20:31:03	ok	ok	428.6460	59.696	0.050107	20.26	62.492	10.942	59371392.053208	10	418.7856	5.58080e-04	2.83754e-02
2024/03/10	20:36:03	ok	ok	428.6840	59.693	0.050107	20.26	62.553	10.953	58758947.962520	9	428.4566	9.13946e-05	1.68630e-04
2024/03/10	20:41:03	ok	ok	428.6640	59.692	0.050107	20.38	62.425	11.004	58016885.602975	7	428.4537	9.13247e-05	1.58693e-04
2024/03/10	20:46:03	ok	ok	428.6100	59.685	0.050107	20.35	62.525	11.003	56217663.171606	6	428.4328	9.04129e-05	1.59520e-04
2024/03/10	20:51:03	ok	ok	428.6120	59.670	0.050107	20.36	62.593	11.023	59279973.465383	10	417.4455	6.19213e-04	3.21106e-02
2024/03/10	20:56:03	ok	ok	428.5680	59.657	0.050107	20.45	62.524	11.066	51939260.419599	7	428.3166	9.05043e-05	1.87666e-04
2024/03/10	21:01:03	ok	ok	428.5280	59.650	0.050107	20.32	62.789	11.032	51559648.689929	9	428.2008	9.32109e-05	1.84153e-04
2024/03/10	21:06:03	--	ok	428.3920	59.640	0.050107	20.22	62.869	10.982	56752720.246636	8	428.1816	9.25400e-05	1.93723e-04
2024/03/10	21:06:11	ok	ok	429.0580	59.743	0.050138	20.25	62.882	11.002	62354184.968503	8	428.8341	9.18276e-05	1.85958e-04
2024/03/10	21:11:10	ok	ok	428.9820	59.733	0.050138	20.22	62.869	10.982	51251461.770242	8	428.7104	9.24997e-05	2.16238e-04
2024/03/10	21:16:10	ok	ok	428.9320	59.730	0.050138	20.33	62.780	11.039	50187219.322565	10	428.6602	9.31069e-05	2.02402e-04
2024/03/10	21:21:10	ok	ok	428.9800	59.727	0.050138	20.40	62.718	11.073	57437805.647994	8	428.6835	9.29606e-05	2.06239e-04
2024/03/10	21:26:10	ok	ok	428.8620	59.725	0.050138	20.46	62.654	11.097	53850286.284725	9	428.6296	9.23051e-05	1.66656e-04
2024/03/10	21:31:10	ok	ok	428.9380	59.723	0.050138	20.52	62.716	11.145	52150996.390398	9	428.6017	9.23305e-05	2.34434e-04
2024/03/10	21:36:10	ok	ok	428.8520	59.722	0.050138	20.55	62.831	11.184	57487791.902114	8	428.6331	9.03457e-05	2.23798e-04
2024/03/10	21:41:10	ok	ok	428.8400	59.717	0.050138	20.55	62.799	11.179	55103073.814972	8	428.5179	9.38881e-05	1.89764e-04
2024/03/10	21:46:10	ok	ok	428.7400	59.709	0.050138	20.48	62.849	11.142	52264423.868004	9	428.4732	9.41103e-05	1.76701e-04
2024/03/10	21:51:10	ok	ok	428.7920	59.712	0.050138	20.59	62.805	11.209	61087869.941955	6	428.5664	8.91128e-05	1.01446e-04
2024/03/10	21:56:10	ok	ok	428.6400	59.701	0.050138	20.53	62.933	11.194	60466854.100184	6	428.5060	9.01248e-05	1.40216e-04
2024/03/10	22:01:10	ok	ok	428.6240	59.691	0.050138	20.49	63.000	11.178	57254736.538347	7	428.4515	9.08235e-05	1.37985e-04
2024/03/10	22:06:10	ok	ok	428.5200	59.674	0.050138	20.40	62.983	11.119	55724162.987544	8	428.3212	9.38343e-05	2.28051e-04
2024/03/10	22:11:10	ok	ok	428.5180	59.654	0.050138	20.33	63.046	11.086	55182496.179093	9	428.2465	9.25797e-05	1.73731e-04
2024/03/10	22:16:10	--	ok	428.4480	59.647	0.050138	20.36	63.082	11.109	54453603.039567	7	428.2623	9.15492e-05	1.79308e-04
2024/03/10	22:16:17	ok	ok	429.1880	59.739	0.050167	20.33	63.078	11.091	47276887.985416	6	428.8994	8.85373e-05	1.54914e-04
2024/03/10	22:21:16	ok	ok	429.1180	59.732	0.050167	20.48	62.965	11.163	42072968.961700	10	428.7886	8.91818e-05	1.70636e-04
2024/03/10	22:26:16	ok	ok	429.0800	59.730	0.050167	20.49	63.064	11.189	35184571.390958	9	428.6968	9.11407e-05	1.93056e-04
2024/03/10	22:31:16	ok	ok	428.9040	59.726	0.050167	20.48	63.029	11.174	37717768.077367	8	428.6645	9.19043e-05	1.75487e-04
2024/03/10	22:36:16	ok	ok	429.0840	59.725	0.050167	20.59	62.945	11.234	40985979.949766	10	428.5784	9.37908e-05	2.00889e-04
2024/03/10	22:41:16	ok	ok	428.9600	59.723	0.050167	20.60	63.020	11.256	34554395.196422	6	428.6493	8.90414e-05	1.41419e-04
2024/03/10	22:46:16	ok	ok	428.9800	59.718	0.050167	20.59	62.977	11.240	42142786.892035	6	428.6472	8.98484e-05	1.62622e-04
2024/03/10	22:51:16	ok	ok	428.7740	59.713	0.050167	20.58	63.111	11.255	37397556.961113	8	428.4846	9.41480e-05	2.21988e-04
2024/03/10	22:56:16	ok	ok	428.8080	59.710	0.050167	20.69	63.015	11.312	36805214.370934	6	428.5680	8.97280e-05	1.01684e-04
2024/03/10	23:01:16	ok	ok	428.8000	59.700	0.050167	20.66	62.977	11.286	37205259.609400	8	428.5189	8.94295e-05	1.39933e-04
2024/03/10	23:06:16	ok	ok	428.9100	59.693	0.050167	20.56	63.226	11.263	42152471.299265	7	428.4609	8.94207e-05	1.64977e-04
2024/03/10	23:11:16	ok	ok	428.7600	59.672	0.050167	20.48	63.285	11.220	37317430.169164	7	428.3718	9.11236e-05	1.55432e-04
2024/03/10	23:16:16	ok	ok	428.6580	59.666	0.050167	20.45	63.366	11.215	34659975.374060	6	428.3414	9.07659e-05	1.45372e-04
2024/03/10	23:21:16	--	ok	428.4520	59.650	0.050167	20.50	63.217	11.225	34322736.258549	8	428.2071	9.40020e-05	2.31947e-04
2024/03/10	23:21:24	ok	ok	429.1800	59.741	0.050195	20.53	63.253	11.251	44393466.374588	10	422.1330	4.04526e-04	1.46498e-02
2024/03/10	23:26:23	ok	ok	429.1200	59.738	0.050195	20.59	63.169	11.274	29538240.542184	9	428.7926	9.02840e-05	1.32603e-04
2024/03/10	23:31:23	ok	ok	429.1520	59.732	0.050195	20.66	63.137	11.314	34102813.923763	8	428.7767	8.98185e-05	1.72578e-04
2024/03/10	23:36:23	ok	ok	429.0340	59.727	0.050195	20.59	63.169	11.274	35204073.537682	9	428.6802	9.10984e-05	1.55241e-04
2024/03/10	23:41:23	ok	ok	428.9420	59.724	0.050195	20.65	63.275	11.330	38136564.720951	8	428.6448	9.30049e-05	1.84990e-04
2024/03/10	23:46:23	ok	ok	428.9300	59.724	0.050195	20.69	63.143	11.335	34683689.464182	8	428.5742	9.24876e-05	1.69377e-04
2024/03/10	23:51:23	ok	ok	428.9240	59.718	0.050195	20.68	63.203	11.337	37570423.777015	6	428.6202	9.03735e-05	1.53952e-04
2024/03/10	23:56:23	ok	ok	428.8500	59.719	0.050195	20.75	63.217	11.385	41860891.603724	7	428.5744	9.08744e-05	1.62342e-04
2024/03/11	00:01:23	ok	ok	428.8660	59.709	0.050195	20.75	63.239	11.389	31198764.227551	8	428.4706	9.23682e-05	1.63700e-04
2024/03/11	00:06:23	ok	ok	428.8100	59.699	0.050195	20.70	63.243	11.361	29992966.609166	7	428.5470	8.90428e-05	1.47206e-04
2024/03/11	00:11:23	ok	ok	428.7640	59.687	0.050195	20.70	63.243	11.361	34630007.602010	7	428.4357	9.20133e-05	1.34082e-04
2024/03/11	00:16:23	ok	ok	428.6460	59.673	0.050195	20.58	63.526	11.329	33215634.083649	7	428.3853	9.00869e-05	1.31960e-04
2024/03/11	00:21:23	ok	ok	428.6240	59.666	0.050195	20.52	63.441	11.274	43143051.984572	6	428.3568	8.97878e-05	1.36195e-04
2024/03/11	00:26:23	ok	ok	428.5900	59.646	0.050195	20.50	63.450	11.267	39680538.288444	7	428.2867	9.00716e-05	1.42538e-04
2024/03/11	00:31:23	ok	ok	428.5240	59.629	0.050195	20.59	63.349	11.307	32136181.119762	6	428.2814	9.03085e-05	1.57701e-04
2024/03/11	00:36:23	ok	ok	428.5080	59.610	0.050195	20.62	63.334	11.321	34318518.766769	8	428.1594	9.27732e-05	2.05790e-04
2024/03/11	00:41:23	ok	ok	428.5580	59.599	0.050195	20.69	63.281	11.359	30817144.839170	7	428.1390	9.29573e-05	1.90692e-04
2024/03/11	00:46:23	--	ok	428.4380	59.581	0.050195	20.69	63.293	11.362	33521795.341922	7	428.1390	9.18262e-05	1.62299e-04
2024/03/11	00:46:30	ok	ok	428.9240	59.726	0.050224	20.62	63.302	11.316	44927297.140426	6	428.7503	8.99116e-05	1.26101e-04
2024/03/11	00:51:30	ok	ok	428.9780	59.721	0.050224	20.68	63.322	11.358	34648520.365547	6	428.6803	9.02636e-05	1.39482e-04
2024/03/11	00:56:30	ok	ok	428.8920	59.718	0.050224	20.69	63.345	11.371	37299009.325970	9	428.5236	9.35557e-05	2.09915e-04
2024/03/11	01:01:30	ok	ok	428.8120	59.715	0.050224	20.70	63.391	11.388	34795334.783725	8	428.5400	9.20980e-05	1.79286e-04
2024/03/11	01:06:30	ok	ok	428.8780	59.711	0.050224	20.70	63.423	11.394	37809199.860840	6	428.5456	8.98967e-05	1.72189e-04
2024/03/11	01:11:30	ok	ok	428.7880	59.697	0.050224	20.70	63.380	11.386	33149884.801393	7	428.4520	9.15757e-05	1.28500e-04
2024/03/11	01:16:30	ok	ok	428.7760	59.692	0.050224	20.72	63.416	11.401	36895228.355707	6	428.4529	8.90673e-05	1.67613e-04
2024/03/11	01:21:30	ok	ok	428.7540	59.674	0.050224	20.68	63.491	11.388	33410556.444854	8	428.3412	9.35820e-05	2.08824e-04
2024/03/11	01:26:30	ok	ok	428.5900	59.660	0.050224	20.53	63.636	11.319	31159310.116064	7	428.3138	9.08332e-05	1.61161e-04
2024/03/11	01:31:30	--	ok	428.4720	59.631	0.050224	20.49	63.638	11.291	39861781.867789	6	428.2334	9.19330e-05	1.31498e-04
2024/03/11	01:31:38	ok	ok	429.1280	59.738	0.050252	20.52	63.665	11.314	41527435.203137	9	428.7699	9.20913e-05	2.09070e-04
2024/03/11	01:36:37	ok	ok	429.0720	59.726	0.050252	20.52	63.485	11.282	36403966.467803	9	428.6590	9.19760e-05	1.45537e-04
2024/03/11	01:41:37	ok	ok	428.9280	59.727	0.050252	20.60	63.531	11.348	34509223.372728	8	428.6773	9.09408e-05	1.34876e-04
2024/03/11	01:46:37	ok	ok	429.0720	59.723	0.050252	20.66	63.458	11.372	33875986.709291	8	428.6882	8.99890e-05	1.32124e-04
2024/03/11	01:51:37	ok	ok	428.9200	59.724	0.050252	20.66	63.532	11.385	35001815.006122	9	428.5912	9.29951e-05	1.95234e-04
2024/03/11	01:56:37	ok	ok	428.9340	59.720	0.050252	20.66	63.500	11.379	35205645.668178	7	428.6137	9.07696e-05	1.59549e-04
2024/03/11	02:01:37	ok	ok	428.9100	59.709	0.050252	20.69	63.485	11.396	34906038.865082	6	428.5210	9.15110e-05	1.60910e-04
2024/03/11	02:06:37	ok	ok	428.8900	59.707	0.050252	20.70	63.496	11.407	36973316.507807	6	428.5387	9.05754e-05	1.55665e-04
2024/03/11	02:11:37	ok	ok	428.7460	59.701	0.050252	20.76	63.412	11.429	32655735.119356	6	428.5068	9.06412e-05	1.25113e-04
2024/03/11	02:16:37	ok	ok	428.7680	59.689	0.050252	20.75	63.432	11.424	36525503.815248	9	428.4214	9.23601e-05	1.93839e-04
2024/03/11	02:21:37	ok	ok	428.7820	59.690	0.050252	20.79	63.449	11.455	42397555.922819	8	428.4009	9.25043e-05	1.52269e-04
2024/03/11	02:26:37	ok	ok	428.6880	59.652	0.050252	20.75	63.517	11.439	42966514.189283	6	428.4221	8.91805e-05	1.53416e-04
2024/03/11	02:31:37	ok	ok	428.5380	59.634	0.050252	20.69	63.558	11.409	35964028.626141	6	428.3213	9.05150e-05	1.58804e-04
2024/03/11	02:36:37	ok	ok	428.6040	59.614	0.050252	20.62	63.737	11.393	37699715.730734	7	428.2402	9.10105e-05	1.67161e-04
2024/03/11	02:41:37	--	ok	428.3080	59.603	0.050252	20.55	63.670	11.334	38183956.534383	9	428.1195	9.30756e-05	2.48071e-04
2024/03/11	02:41:44	ok	ok	429.1580	59.747	0.050288	20.58	63.688	11.358	58552126.425094	6	428.9759	8.80706e-05	1.51934e-04
2024/03/11	02:46:44	ok	ok	429.0700	59.737	0.050288	20.62	63.632	11.375	58573379.372079	9	428.7628	9.27049e-05	2.26104e-04
2024/03/11	02:51:44	ok	ok	429.0400	59.734	0.050288	20.70	63.572	11.421	54768736.404683	7	428.8016	9.11301e-05	1.65079e-04
2024/03/11	02:56:44	ok	ok	428.9280	59.730	0.050288	20.69	63.622	11.421	58945590.207630	9	428.6776	9.20595e-05	1.89565e-04
2024/03/11	03:01:44	ok	ok	428.9560	59.726	0.050288	20.79	63.536	11.471	57409826.628921	8	428.7019	9.06207e-05	1.40083e-04
2024/03/11	03:06:44	ok	ok	428.8720	59.723	0.050288	20.76	63.551	11.454	58878274.810581	7	428.6857	9.06546e-05	1.43385e-04
2024/03/11	03:11:44	ok	ok	428.8100	59.722	0.050288	20.78	63.522	11.459	54677468.356221	7	428.6478	9.03336e-05	1.34203e-04
2024/03/11	03:16:44	ok	ok	428.8700	59.714	0.050288	20.78	63.522	11.459	57384941.188348	8	428.5422	9.42798e-05	2.24998e-04
2024/03/11	03:21:44	ok	ok	428.7740	59.714	0.050288	20.80	63.549	11.482	57598105.485182	8	428.5006	9.20207e-05	1.64724e-04
2024/03/11	03:26:44	ok	ok	428.7160	59.704	0.050288	20.80	63.590	11.490	53583479.315975	6	428.5283	9.14859e-05	1.84220e-04
2024/03/11	03:31:44	ok	ok	428.6860	59.680	0.050288	20.76	63.595	11.462	63420783.152302	6	428.4939	8.98840e-05	1.40768e-04
2024/03/11	03:36:44	ok	ok	428.6060	59.680	0.050288	20.75	63.720	11.476	62034266.644825	6	428.4435	9.05664e-05	1.40430e-04
2024/03/11	03:41:44	--	ok	428.4940	59.663	0.050288	20.68	63.696	11.425	61890506.522019	7	428.3657	9.06520e-05	1.48982e-04
2024/03/11	03:41:51	ok	ok	429.2040	59.742	0.050314	20.72	63.693	11.451	54655027.504407	10	428.8375	9.14139e-05	1.79387e-04
2024/03/11	03:46:51	ok	ok	429.1020	59.733	0.050314	20.60	63.798	11.395	43088578.381621	8	428.7750	9.11606e-05	1.26078e-04
2024/03/11	03:51:51	ok	ok	428.9780	59.728	0.050314	20.56	63.792	11.364	43038366.481744	8	428.7311	9.05304e-05	1.78980e-04
2024/03/11	03:56:51	ok	ok	428.9720	59.724	0.050314	20.63	63.677	11.393	49463479.354752	9	428.7023	9.20473e-05	1.76788e-04
2024/03/11	04:01:51	ok	ok	428.9460	59.725	0.050314	20.70	63.688	11.441	46869694.766428	8	428.6546	9.13924e-05	2.20918e-04
2024/03/11	04:06:51	ok	ok	428.9160	59.719	0.050314	20.78	63.565	11.467	44213341.090218	9	428.6179	9.10670e-05	1.69044e-04
2024/03/11	04:11:51	ok	ok	428.8880	59.716	0.050314	20.76	63.636	11.469	44354918.827001	8	428.6136	9.00082e-05	1.30299e-04
2024/03/11	04:16:51	ok	ok	428.9280	59.713	0.050314	20.79	63.632	11.488	46655697.781979	7	428.6065	9.00976e-05	1.39359e-04
2024/03/11	04:21:51	ok	ok	428.8340	59.706	0.050314	20.80	63.560	11.484	44242946.814588	8	428.4663	9.37302e-05	1.92939e-04
2024/03/11	04:26:51	ok	ok	428.7740	59.702	0.050314	20.86	63.613	11.531	51098909.652695	8	428.5129	9.12811e-05	1.73753e-04
2024/03/11	04:31:51	ok	ok	428.7380	59.685	0.050314	20.84	63.568	11.514	45974100.688684	8	428.4788	9.12345e-05	1.13363e-04
2024/03/11	04:36:51	ok	ok	428.7740	59.686	0.050314	20.86	63.697	11.546	44089185.276959	8	428.4476	9.02162e-05	1.90272e-04
2024/03/11	04:41:51	ok	ok	428.6860	59.662	0.050314	20.86	63.613	11.531	46021170.299397	8	428.3792	9.01165e-05	1.24340e-04
2024/03/11	04:46:51	ok	ok	428.6560	59.649	0.050314	20.84	63.664	11.531	39211184.587815	8	428.3242	9.08700e-05	2.00392e-04
2024/03/11	04:51:51	ok	ok	428.5700	59.636	0.050314	20.86	63.655	11.539	51213597.883465	9	428.3139	9.08094e-05	1.38560e-04
2024/03/11	04:56:51	--	ok	428.4320	59.595	0.050314	20.73	63.812	11.483	43771818.388700	7	428.2205	9.12327e-05	1.22912e-04
2024/03/11	04:56:58	ok	ok	429.0760	59.734	0.050343	20.73	63.835	11.487	40476710.192081	7	428.9047	8.81369e-05	1.60914e-04
2024/03/11	05:01:58	ok	ok	428.9960	59.728	0.050343	20.65	63.828	11.429	31306678.280597	9	428.7135	9.21310e-05	1.92680e-04
2024/03/11	05:06:58	ok	ok	428.9580	59.722	0.050343	20.65	63.828	11.429	32013381.093248	8	428.6322	9.24120e-05	1.87290e-04
2024/03/11	05:11:58	ok	ok	428.9760	59.723	0.050343	20.73	63.748	11.472	38708241.869690	8	428.6935	9.05842e-05	1.73542e-04
2024/03/11	05:16:58	ok	ok	428.9040	59.717	0.050343	20.78	63.693	11.490	30892585.428112	9	428.5471	9.26428e-05	1.82670e-04
2024/03/11	05:21:58	ok	ok	428.8800	59.715	0.050343	20.83	63.673	11.524	39959917.289055	10	428.5940	9.08837e-05	1.43855e-04
2024/03/11	05:26:58	ok	ok	428.7960	59.708	0.050343	20.84	63.651	11.529	39347345.838951	9	428.5589	9.08239e-05	1.44637e-04
2024/03/11	05:31:58	ok	ok	428.8720	59.700	0.050343	20.84	63.696	11.537	30104255.252609	7	428.5093	9.02327e-05	1.11866e-04
2024/03/11	05:36:58	ok	ok	428.8120	59.690	0.050343	20.87	63.656	11.548	36717357.758640	7	428.4930	9.09692e-05	1.53817e-04
2024/03/11	05:41:58	ok	ok	428.7220	59.675	0.050343	20.84	63.769	11.551	35111180.407560	9	428.4258	9.03230e-05	1.81374e-04
2024/03/11	05:46:58	ok	ok	428.6120	59.665	0.050343	20.87	63.647	11.546	35444177.619871	7	428.3769	9.14322e-05	1.54618e-04
2024/03/11	05:51:58	ok	ok	428.7220	59.656	0.050343	20.86	63.729	11.552	35895947.622683	8	428.3932	9.06671e-05	1.54099e-04
2024/03/11	05:56:58	ok	ok	428.6340	59.619	0.050343	20.86	63.624	11.533	31833272.904831	9	416.2863	6.48130e-04	3.40912e-02
2024/03/11	06:01:58	--	ok	428.4960	59.603	0.050343	20.79	63.792	11.517	42105420.271082	7	428.2774	9.03604e-05	1.37067e-04
2024/03/11	06:02:05	ok	ok	429.0260	59.730	0.050369	20.78	63.851	11.519	42650860.742313	8	428.7917	9.01867e-05	1.63755e-04
2024/03/11	06:07:05	ok	ok	428.9320	59.723	0.050369	20.63	63.986	11.449	34892060.458395	10	428.6739	9.10292e-05	2.14862e-04
2024/03/11	06:12:05	ok	ok	428.9200	59.718	0.050369	20.58	64.007	11.415	37926921.126272	8	428.6150	9.03035e-05	1.87360e-04
2024/03/11	06:17:05	ok	ok	428.9240	59.719	0.050369	20.69	63.847	11.461	36645194.149397	9	417.2388	6.16581e-04	3.43066e-02
2024/03/11	06:22:05	ok	ok	428.7860	59.705	0.050369	20.70	63.871	11.474	32289169.486095	8	428.5304	9.16740e-05	1.66293e-04
2024/03/11	06:27:05	ok	ok	428.7820	59.696	0.050369	20.72	63.821	11.474	36860752.901502	8	428.5118	9.12235e-05	1.30600e-04
2024/03/11	06:32:05	ok	ok	428.7920	59.695	0.050369	20.76	63.796	11.498	36078512.410088	9	428.5005	9.06023e-05	1.75559e-04
2024/03/11	06:37:05	ok	ok	428.7280	59.685	0.050369	20.72	63.839	11.477	37206235.999929	8	428.4238	9.05484e-05	1.88746e-04
2024/03/11	06:42:05	ok	ok	428.7960	59.674	0.050369	20.80	63.793	11.526	33547602.418250	8	428.4148	9.03923e-05	1.41056e-04
2024/03/11	06:47:05	ok	ok	428.6480	59.646	0.050369	20.75	63.838	11.497	31973647.794816	6	428.3574	9.14670e-05	1.36485e-04
2024/03/11	06:52:05	ok	ok	428.6980	59.639	0.050369	20.76	63.828	11.504	39385342.336764	7	428.3650	8.95887e-05	1.10262e-04
2024/03/11	06:57:05	ok	ok	428.6360	59.631	0.050369	20.78	63.862	11.521	29869811.519518	7	428.3460	8.96498e-05	1.43092e-04
2024/03/11	07:02:05	ok	ok	428.5460	59.610	0.050369	20.80	63.774	11.523	36267202.810645	8	428.3272	8.92962e-05	1.41880e-04
2024/03/11	07:07:05	ok	ok	428.5400	59.578	0.050369	20.72	63.926	11.493	36034209.767370	7	428.1884	9.17772e-05	1.41545e-04
2024/03/11	07:12:05	--	ok	428.4360	59.547	0.050369	20.59	63.989	11.421	36133999.268392	7	428.1924	8.99651e-05	1.69794e-04
2024/03/11	07:12:12	ok	ok	428.9620	59.726	0.050398	20.58	64.103	11.432	42144367.130666	8	428.7268	9.00026e-05	1.73918e-04
2024/03/11	07:17:12	ok	ok	429.0800	59.724	0.050398	20.59	64.085	11.438	35126145.818539	6	428.7148	8.89431e-05	1.10186e-04
2024/03/11	07:22:12	ok	ok	428.9480	59.714	0.050398	20.59	63.934	11.411	31441892.942244	6	428.6282	9.03185e-05	1.43146e-04
2024/03/11	07:27:12	ok	ok	428.9380	59.712	0.050398	20.68	63.844	11.452	33263321.571111	8	428.5601	9.12989e-05	1.49660e-04
2024/03/11	07:32:12	ok	ok	428.9140	59.708	0.050398	20.72	63.897	11.488	32519478.907454	7	428.5854	9.11341e-05	1.37421e-04
2024/03/11	07:37:12	ok	ok	428.7380	59.697	0.050398	20.70	63.883	11.476	33307991.462085	9	428.5422	8.91007e-05	1.83926e-04
2024/03/11	07:42:12	ok	ok	428.7540	59.688	0.050398	20.73	63.888	11.497	29241480.594490	8	428.4127	9.38399e-05	2.17597e-04
2024/03/11	07:47:12	ok	ok	428.8000	59.678	0.050398	20.76	63.935	11.523	31502376.718451	8	428.4198	9.22999e-05	2.43000e-04
2024/03/11	07:52:12	ok	ok	428.7600	59.669	0.050398	20.78	63.810	11.511	31130198.144552	9	428.4170	9.12540e-05	1.85199e-04
2024/03/11	07:57:12	ok	ok	428.6160	59.644	0.050398	20.76	63.839	11.506	35846927.939336	8	428.3784	9.16787e-05	1.27643e-04
2024/03/11	08:02:12	ok	ok	428.7260	59.631	0.050398	20.78	63.766	11.503	35429664.026584	6	428.3622	9.06599e-05	1.46281e-04
2024/03/11	08:07:12	ok	ok	428.5960	59.616	0.050398	20.78	63.897	11.527	35226881.598234	9	428.2470	9.34286e-05	2.18289e-04
2024/03/11	08:12:12	ok	ok	428.5840	59.593	0.050398	20.75	63.815	11.493	37308359.050853	9	428.2286	9.10273e-05	1.75922e-04
2024/03/11	08:17:12	ok	ok	428.5880	59.600	0.050398	20.80	63.857	11.538	39040222.282868	7	428.2897	8.86192e-05	1.53323e-04
2024/03/11	08:22:12	--	ok	428.4460	59.565	0.050398	20.70	64.009	11.499	34507873.773626	6	428.2277	8.87811e-05	1.55765e-04
2024/03/11	08:22:20	ok	ok	429.0180	59.727	0.050427	20.69	63.975	11.484	43488547.539790	8	428.8219	8.82600e-05	1.63959e-04
2024/03/11	08:27:19	ok	ok	429.0920	59.720	0.050427	20.63	64.050	11.460	42182437.988689	9	428.6125	9.23265e-05	2.13986e-04
2024/03/11	08:32:19	ok	ok	428.9780	59.716	0.050427	20.60	64.076	11.445	36084951.707969	10	345.3288	2.49127e-03	3.64418e-02
2024/03/11	08:37:19	ok	ok	428.8480	59.713	0.050427	20.70	63.966	11.491	37061400.821184	8	428.6229	8.99160e-05	1.39229e-04
2024/03/11	08:42:19	ok	ok	428.7540	59.704	0.050427	20.69	63.998	11.488	34574502.264330	8	428.5042	9.21989e-05	1.52974e-04
2024/03/11	08:47:19	ok	ok	428.7540	59.698	0.050427	20.70	63.999	11.497	33696271.275582	7	428.5249	9.11779e-05	1.24126e-04
2024/03/11	08:52:19	ok	ok	428.8280	59.688	0.050427	20.80	63.890	11.544	35719145.413067	7	428.5214	9.04029e-05	1.12039e-04
2024/03/11	08:57:19	ok	ok	428.7420	59.679	0.050427	20.75	63.954	11.518	40451542.187031	8	428.4335	9.15283e-05	2.03324e-04
2024/03/11	09:02:19	ok	ok	428.7640	59.675	0.050427	20.80	63.931	11.551	28327362.472712	8	428.3673	9.08664e-05	1.35587e-04
2024/03/11	09:07:19	ok	ok	428.7220	59.652	0.050427	20.79	63.940	11.544	35994808.445939	8	428.3748	8.94507e-05	1.55860e-04
2024/03/11	09:12:19	ok	ok	428.6520	59.647	0.050427	20.83	63.894	11.564	36647629.444680	9	428.3889	9.11421e-05	1.51839e-04
2024/03/11	09:17:19	ok	ok	428.5380	59.613	0.050427	20.84	63.908	11.576	30879474.918597	7	428.3131	9.13342e-05	1.37252e-04
2024/03/11	09:22:19	ok	ok	428.5880	59.594	0.050427	20.83	63.874	11.561	30981543.126547	8	428.2729	9.07288e-05	1.73360e-04
2024/03/11	09:27:19	ok	ok	428.6320	59.595	0.050427	20.82	63.967	11.567	33226219.535954	6	428.2696	8.91685e-05	1.60446e-04
2024/03/11	09:32:19	ok	ok	428.5520	59.567	0.050427	20.83	63.906	11.566	34252625.601447	9	428.2109	9.09371e-05	1.46107e-04
2024/03/11	09:37:19	--	ok	428.4180	59.550	0.050427	20.80	64.027	11.568	38225382.919851	7	428.2195	8.81215e-05	1.25844e-04
2024/03/11	09:37:26	ok	ok	429.1440	59.730	0.050457	20.80	64.018	11.567	41906120.975942	7	428.8750	8.84110e-05	1.33625e-04
2024/03/11	09:42:25	ok	ok	429.0060	59.723	0.050457	20.83	63.917	11.568	31527133.770783	8	428.6580	9.20326e-05	1.51486e-04
2024/03/11	09:47:25	ok	ok	428.9260	59.719	0.050457	20.87	63.903	11.593	33496065.354030	7	428.7082	9.07652e-05	1.36986e-04
2024/03/11	09:52:25	ok	ok	428.9500	59.713	0.050457	20.83	63.949	11.574	32366246.034290	9	428.6330	9.02048e-05	1.72580e-04
2024/03/11	09:57:25	ok	ok	428.8900	59.703	0.050457	20.83	64.002	11.584	30883039.625174	7	428.5843	8.99774e-05	1.38877e-04
2024/03/11	10:02:25	ok	ok	428.8540	59.696	0.050457	20.89	63.929	11.608	33934977.453096	7	428.5545	9.04333e-05	1.22111e-04
2024/03/11	10:07:25	ok	ok	428.7680	59.698	0.050457	20.89	63.970	11.616	31025388.584335	6	428.5495	9.01663e-05	1.18635e-04
2024/03/11	10:12:25	ok	ok	428.7240	59.694	0.050457	20.87	64.009	11.612	38474667.093916	7	352.6272	2.02270e-03	2.05213e-02
2024/03/11	10:17:25	ok	ok	428.6760	59.658	0.050457	20.87	63.957	11.602	33846079.914416	8	428.3833	9.31022e-05	1.76777e-04
2024/03/11	10:22:25	ok	ok	428.7100	59.641	0.050457	20.80	64.071	11.576	41456571.234702	8	428.3774	9.15711e-05	1.21744e-04
2024/03/11	10:27:25	ok	ok	428.6280	59.634	0.050457	20.80	64.091	11.580	29074326.636493	7	428.3404	8.85077e-05	1.65748e-04
2024/03/11	10:32:25	ok	ok	428.5760	59.617	0.050457	20.79	64.080	11.569	40254687.986986	7	428.3506	8.96816e-05	1.37442e-04
2024/03/11	10:37:25	ok	ok	428.5720	59.593	0.050457	20.82	63.977	11.568	37600532.491132	8	428.2443	9.18372e-05	1.11454e-04
2024/03/11	10:42:25	ok	ok	428.5480	59.563	0.050457	20.86	64.007	11.603	35980491.844260	6	428.2584	8.87866e-05	1.33126e-04
2024/03/11	10:47:25	ok	ok	428.5180	59.570	0.050457	20.96	63.961	11.661	32171773.745590	7	428.2208	9.03904e-05	1.28838e-04
2024/03/11	10:52:25	--	ok	428.4700	59.567	0.050457	20.96	63.897	11.649	32726196.853756	8	428.1972	9.06407e-05	1.37905e-04
2024/03/11	10:52:32	ok	ok	429.0460	59.728	0.050485	20.99	63.871	11.664	40437720.586288	8	428.7963	9.05534e-05	1.61824e-04
2024/03/11	10:57:32	ok	ok	428.9140	59.716	0.050485	20.96	63.940	11.657	27316901.471033	8	428.6447	9.13282e-05	1.40602e-04
2024/03/11	11:02:32	ok	ok	428.8840	59.715	0.050485	20.91	63.995	11.638	36928733.058475	8	428.6442	8.99557e-05	1.40830e-04
2024/03/11	11:07:32	ok	ok	429.0400	59.713	0.050485	20.97	64.071	11.690	36640447.711970	8	428.6566	8.98820e-05	1.35033e-04
2024/03/11	11:12:32	ok	ok	428.9500	59.698	0.050485	20.97	63.954	11.669	30784084.195200	8	428.5852	8.99296e-05	1.77595e-04
2024/03/11	11:17:32	ok	ok	428.8360	59.687	0.050485	21.00	63.990	11.695	30749648.519630	7	428.5095	9.17622e-05	1.16133e-04
2024/03/11	11:22:32	ok	ok	428.9200	59.684	0.050485	21.00	63.958	11.689	31103949.549664	9	428.5002	9.03461e-05	1.46233e-04
2024/03/11	11:27:32	ok	ok	428.7520	59.659	0.050485	21.03	64.114	11.738	33411732.718692	7	428.4489	9.04895e-05	1.22023e-04
2024/03/11	11:32:32	ok	ok	428.8360	59.655	0.050485	21.04	64.031	11.732	31765841.325322	7	428.4263	9.06836e-05	1.22631e-04
2024/03/11	11:37:32	ok	ok	428.6480	59.631	0.050485	21.03	64.039	11.724	29564971.383996	6	428.3361	9.08289e-05	1.27251e-04
2024/03/11	11:42:32	ok	ok	428.6520	59.617	0.050485	21.07	64.016	11.747	30887991.652226	8	415.5510	6.54142e-04	3.69502e-02
2024/03/11	11:47:32	ok	ok	428.6220	59.591	0.050485	21.06	64.086	11.751	36399969.769413	8	428.2889	9.07269e-05	1.21062e-04
2024/03/11	11:52:32	ok	ok	428.6580	59.581	0.050485	21.11	64.031	11.781	31570005.322759	7	428.2989	8.90279e-05	1.52312e-04
2024/03/11	11:57:32	ok	ok	428.5200	59.562	0.050485	21.11	64.013	11.778	41117341.776892	7	428.2507	9.00680e-05	1.47316e-04
2024/03/11	12:02:32	ok	ok	428.5060	59.542	0.050485	21.16	64.041	11.812	33228072.959519	7	428.1910	9.05295e-05	1.20377e-04
2024/03/11	12:07:32	ok	ok	428.5320	59.532	0.050485	21.16	64.053	11.814	32769742.298839	8	415.0578	6.68718e-04	3.79075e-02
2024/03/11	12:12:32	ok	ok	428.6960	59.533	0.050485	21.16	64.021	11.808	40295845.039003	8	428.1322	9.05818e-05	1.89739e-04
2024/03/11	12:17:32	ok	ok	428.5820	59.502	0.050485	21.16	64.063	11.816	36573955.779256	7	428.1555	8.90550e-05	1.38022e-04
2024/03/11	12:22:32	--	ok	428.3540	59.484	0.050485	21.16	64.094	11.822	36137126.387122	6	428.1474	8.67371e-05	1.46025e-04
2024/03/11	12:22:39	ok	ok	429.1220	59.730	0.050518	21.13	64.132	11.810	42494908.304047	6	428.8441	8.93016e-05	1.59319e-04
2024/03/11	12:27:39	ok	ok	429.0880	59.721	0.050518	21.19	64.016	11.827	30760542.892159	8	428.6411	9.36680e-05	3.10465e-04
2024/03/11	12:32:39	ok	ok	429.0340	59.711	0.050518	21.17	64.022	11.818	35659599.918716	7	428.5521	9.35478e-05	3.24948e-04
2024/03/11	12:37:39	ok	ok	428.9100	59.704	0.050518	21.17	64.108	11.833	34834006.515252	8	428.5676	9.05418e-05	1.40118e-04
2024/03/11	12:42:39	ok	ok	428.8380	59.682	0.050518	21.14	64.114	11.816	32387052.352565	10	416.9378	6.50779e-04	3.41986e-02
2024/03/11	12:47:40	ok	ok	428.8120	59.684	0.050518	21.14	64.135	11.820	38777550.597179	8	428.5120	9.25301e-05	1.21527e-04
2024/03/11	12:52:39	ok	ok	428.7060	59.654	0.050518	21.16	64.140	11.830	29394255.046289	7	428.4805	8.89961e-05	1.19768e-04
2024/03/11	12:57:39	ok	ok	428.7320	59.657	0.050518	21.20	64.146	11.861	36435512.979398	7	428.4630	9.02925e-05	1.03826e-04
2024/03/11	13:02:39	ok	ok	428.7780	59.635	0.050518	21.20	64.082	11.849	35774081.643372	9	344.3827	2.44820e-03	3.67977e-02
2024/03/11	13:07:39	ok	ok	428.5840	59.626	0.050518	21.21	64.117	11.864	38782321.513158	9	428.3556	9.01546e-05	1.53600e-04
2024/03/11	13:12:39	ok	ok	428.6560	59.585	0.050518	21.19	64.155	11.853	29008407.876755	7	428.3182	9.01444e-05	1.37520e-04
2024/03/11	13:17:39	ok	ok	428.6340	59.563	0.050518	21.23	64.118	11.874	41550407.644913	6	428.3062	8.92609e-05	9.70961e-05
2024/03/11	13:22:39	ok	ok	428.5220	59.539	0.050518	21.21	64.160	11.872	34521525.839958	7	428.2489	9.03496e-05	1.22080e-04
2024/03/11	13:27:39	ok	ok	428.5920	59.548	0.050518	21.23	64.118	11.874	31118679.896561	7	428.2220	8.75295e-05	1.39989e-04
2024/03/11	13:32:39	ok	ok	428.5020	59.527	0.050518	21.27	64.085	11.897	34427109.564157	9	415.3572	6.84300e-04	3.63983e-02
2024/03/11	13:37:39	--	ok	428.4700	59.516	0.050518	21.30	64.155	11.930	33056880.691125	9	428.1409	8.81699e-05	1.17543e-04
2024/03/11	13:37:46	ok	ok	428.9960	59.722	0.050546	21.26	64.123	11.895	43254857.869152	7	428.7763	8.97107e-05	1.64183e-04
2024/03/11	13:42:46	ok	ok	428.8720	59.716	0.050546	21.29	64.182	11.926	33785475.625136	7	428.6563	9.04387e-05	1.27882e-04
2024/03/11	13:47:46	ok	ok	429.0500	59.705	0.050546	21.30	64.089	11.918	35179252.570937	7	428.6316	9.08257e-05	1.13794e-04
2024/03/11	13:52:46	ok	ok	428.8460	59.691	0.050546	21.33	64.105	11.939	31289364.559742	7	428.5764	8.84377e-05	1.32904e-04
2024/03/11	13:57:46	ok	ok	428.8220	59.674	0.050546	21.34	64.057	11.942	34049652.527226	6	428.5794	8.92656e-05	9.62597e-05
2024/03/11	14:02:46	ok	ok	428.8020	59.673	0.050546	21.37	64.091	11.966	37974649.438758	7	428.5281	8.91761e-05	1.52278e-04
2024/03/11	14:07:46	ok	ok	428.7240	59.649	0.050546	21.38	64.160	11.990	34891584.536997	8	428.4077	9.15419e-05	2.03051e-04
2024/03/11	14:12:46	ok	ok	428.7960	59.644	0.050546	21.42	64.103	12.008	31676750.593976	8	428.3195	9.30002e-05	3.37482e-04
2024/03/11	14:17:46	ok	ok	428.7000	59.607	0.050546	21.38	64.137	11.986	33062653.456978	8	428.3295	9.00010e-05	1.43970e-04
2024/03/11	14:22:46	ok	ok	428.7180	59.574	0.050546	21.34	64.163	11.961	35317593.651740	6	428.3340	8.94604e-05	1.26132e-04
2024/03/11	14:27:46	ok	ok	428.6240	59.568	0.050546	21.41	64.164	12.010	34426894.629030	9	428.2524	9.00203e-05	1.52274e-04
2024/03/11	14:32:46	ok	ok	428.5120	59.565	0.050546	21.42	64.062	12.000	37719370.169402	6	428.2901	8.81776e-05	1.03720e-04
2024/03/11	14:37:46	ok	ok	428.5640	59.540	0.050546	21.42	64.155	12.017	34503039.483194	8	428.1209	9.28888e-05	3.18828e-04
2024/03/11	14:42:46	ok	ok	428.5100	59.517	0.050546	21.37	64.135	11.975	39804609.269825	7	428.1332	8.99734e-05	1.27135e-04
2024/03/11	14:47:46	ok	ok	428.5200	59.493	0.050546	21.40	64.195	12.006	33784106.466543	7	428.1867	8.82673e-05	1.32964e-04
2024/03/11	14:52:46	--	ok	428.3840	59.491	0.050546	21.37	64.231	11.993	33268686.203178	7	428.1176	8.75557e-05	1.43006e-04
2024/03/11	14:52:54	ok	ok	429.2580	59.733	0.050578	21.38	64.201	11.998	42592869.147462	8	428.8844	8.86515e-05	1.52160e-04
2024/03/11	14:57:53	ok	ok	428.9980	59.723	0.050578	21.27	64.373	11.951	31904590.812610	7	428.6560	9.16349e-05	1.46268e-04
2024/03/11	15:02:53	ok	ok	428.9400	59.706	0.050578	21.19	64.401	11.899	30346345.920256	7	428.6527	8.91569e-05	1.29831e-04
2024/03/11	15:07:53	ok	ok	428.8100	59.698	0.050578	21.24	64.305	11.919	35487024.357576	9	428.5306	9.21298e-05	1.87772e-04
2024/03/11	15:12:53	ok	ok	428.8080	59.690	0.050578	21.29	64.218	11.933	33717486.471949	7	428.5595	8.87316e-05	1.25079e-04
2024/03/11	15:17:53	ok	ok	428.8200	59.665	0.050578	21.27	64.201	11.919	32181819.562399	8	428.4899	8.96000e-05	1.71002e-04
2024/03/11	15:22:53	ok	ok	428.7360	59.654	0.050578	21.31	64.167	11.942	41708383.566453	7	428.5032	8.92861e-05	1.16655e-04
2024/03/11	15:27:53	ok	ok	428.7800	59.649	0.050578	21.31	64.199	11.948	35302004.377849	8	428.3786	9.23610e-05	1.85167e-04
2024/03/11	15:32:53	ok	ok	428.6900	59.620	0.050578	21.33	64.137	11.945	36047643.063814	6	428.4163	8.94106e-05	1.19250e-04
2024/03/11	15:37:53	ok	ok	428.7640	59.600	0.050578	21.29	64.247	11.938	38207317.233490	8	428.3164	9.21452e-05	2.02941e-04
2024/03/11	15:42:53	ok	ok	428.5940	59.583	0.050578	21.31	64.167	11.942	42469201.510627	7	428.3169	8.98607e-05	1.13962e-04
2024/03/11	15:47:53	ok	ok	428.6880	59.556	0.050578	21.31	64.123	11.934	34166486.506152	8	428.3355	8.80704e-05	1.05467e-04
2024/03/11	15:52:53	ok	ok	428.5420	59.546	0.050578	21.30	64.273	11.952	31898999.164971	7	428.1951	8.99068e-05	1.56827e-04
2024/03/11	15:57:53	ok	ok	428.5800	59.525	0.050578	21.29	64.182	11.926	33564039.634680	6	428.1905	8.91048e-05	1.27384e-04
2024/03/11	16:02:53	--	ok	428.4500	59.505	0.050578	21.29	64.163	11.923	38164540.367732	7	428.1443	8.88826e-05	1.14595e-04
2024/03/11	16:03:01	ok	ok	429.0240	59.727	0.050606	21.29	64.269	11.942	41957707.555480	7	428.8107	9.03138e-05	1.87239e-04
2024/03/11	16:08:00	ok	ok	429.0760	59.723	0.050606	21.31	64.167	11.942	32419080.249534	8	428.7148	8.92232e-05	1.60432e-04
2024/03/11	16:13:00	ok	ok	429.0640	59.713	0.050606	21.27	64.149	11.909	33561386.512283	8	428.6706	9.08383e-05	1.06572e-04
2024/03/11	16:18:00	ok	ok	428.9700	59.709	0.050606	21.31	64.187	11.946	31498472.313506	8	428.6134	9.00272e-05	1.47222e-04
2024/03/11	16:23:00	ok	ok	428.9060	59.687	0.050606	21.16	64.309	11.861	32239958.028391	8	428.5454	9.05332e-05	1.36341e-04
2024/03/11	16:28:00	ok	ok	428.9020	59.677	0.050606	21.07	64.442	11.825	40922677.556304	6	428.5637	8.79718e-05	1.18740e-04
2024/03/11	16:33:00	ok	ok	428.6460	59.656	0.050606	21.01	64.453	11.789	40301771.990161	7	428.4350	8.86169e-05	1.28877e-04
2024/03/11	16:38:00	ok	ok	428.7140	59.633	0.050606	20.97	64.475	11.764	32274066.332936	6	428.4303	8.87381e-05	1.36684e-04
2024/03/11	16:43:00	ok	ok	428.6580	59.608	0.050606	21.04	64.300	11.781	32738851.009689	8	428.3969	8.87592e-05	1.47863e-04
2024/03/11	16:48:00	ok	ok	428.5260	59.603	0.050606	21.07	64.205	11.782	34791704.885209	8	428.3253	8.97826e-05	1.86179e-04
2024/03/11	16:53:00	ok	ok	428.5420	59.593	0.050606	21.09	64.274	11.807	40531019.063961	10	428.4470	8.42057e-05	2.99162e-04
2024/03/11	16:58:00	--	ok	428.4700	59.579	0.050606	21.10	64.201	11.803	36464335.832858	8	428.2079	9.12629e-05	1.69637e-04
2024/03/11	16:58:07	ok	ok	429.1800	59.740	0.050634	21.16	64.192	11.840	42860372.917171	8	428.9166	8.99605e-05	2.05154e-04
2024/03/11	17:03:07	ok	ok	429.1240	59.730	0.050634	21.09	64.251	11.803	31378132.521274	9	428.7707	9.07731e-05	1.75207e-04
2024/03/11	17:08:07	ok	ok	429.0520	59.726	0.050634	21.07	64.240	11.788	31593411.205314	7	428.7387	9.04340e-05	1.31804e-04
2024/03/11	17:13:07	ok	ok	429.1440	59.721	0.050634	21.09	64.295	11.811	40120973.956990	8	428.7634	8.77370e-05	1.67854e-04
2024/03/11	17:18:07	ok	ok	428.9860	59.711	0.050634	21.10	64.277	11.817	39127796.824949	9	428.6660	9.01477e-05	1.72750e-04
2024/03/11	17:23:07	ok	ok	428.8920	59.703	0.050634	21.09	64.274	11.807	34340883.059293	8	428.5773	9.21180e-05	2.00809e-04
2024/03/11	17:28:07	ok	ok	428.9000	59.684	0.050634	21.00	64.269	11.746	31066657.567797	7	428.5822	8.98100e-05	1.08964e-04
2024/03/11	17:33:07	ok	ok	428.8940	59.683	0.050634	21.03	64.297	11.771	34212222.457500	8	428.5429	9.08511e-05	1.47968e-04
2024/03/11	17:38:07	ok	ok	428.8360	59.664	0.050634	20.99	64.350	11.752	31717933.425021	7	428.4916	9.01140e-05	1.47778e-04
2024/03/11	17:43:07	ok	ok	428.8320	59.643	0.050634	20.87	64.457	11.693	32584406.384428	7	428.4565	8.81876e-05	1.21794e-04
2024/03/11	17:48:07	ok	ok	428.6740	59.635	0.050634	20.78	64.544	11.644	34165968.955778	7	428.3575	9.01884e-05	1.34448e-04
2024/03/11	17:53:07	ok	ok	428.5760	59.593	0.050634	20.73	64.517	11.610	34992141.329995	8	428.3122	9.04032e-05	1.22091e-04
2024/03/11	17:58:07	ok	ok	428.5960	59.602	0.050634	20.69	64.443	11.568	32241082.835204	8	419.9435	4.53025e-04	2.38387e-02
2024/03/11	18:03:07	--	ok	428.4440	59.576	0.050634	20.80	64.392	11.634	30412550.045432	8	428.2646	8.98862e-05	1.17454e-04
2024/03/11	18:03:15	ok	ok	429.2300	59.735	0.050663	20.76	64.405	11.608	42217572.525186	7	428.9526	8.87038e-05	1.53877e-04
2024/03/11	18:08:14	ok	ok	429.0620	59.731	0.050663	20.82	64.361	11.638	33111828.624711	8	428.8153	9.02744e-05	1.87336e-04
2024/03/11	18:13:14	ok	ok	429.0240	59.727	0.050663	20.79	64.369	11.621	30358636.856714	8	428.7644	9.00569e-05	1.57815e-04
2024/03/11	18:18:14	ok	ok	428.9560	59.724	0.050663	20.82	64.350	11.636	29175794.572806	8	428.6991	8.98565e-05	1.53254e-04
2024/03/11	18:23:14	ok	ok	429.0260	59.718	0.050663	20.78	64.302	11.600	30783515.228933	9	428.6720	9.11365e-05	1.85877e-04
2024/03/11	18:28:14	ok	ok	428.9680	59.713	0.050663	20.79	64.346	11.617	32157513.979383	8	428.6064	9.16346e-05	1.82131e-04
2024/03/11	18:33:14	ok	ok	428.9820	59.708	0.050663	20.80	64.295	11.617	32302891.322998	7	428.6565	9.11083e-05	1.78290e-04
2024/03/11	18:38:14	ok	ok	428.9140	59.707	0.050663	20.78	64.343	11.608	30259995.873851	8	428.6348	8.95323e-05	1.24278e-04
2024/03/11	18:43:14	ok	ok	428.9180	59.688	0.050663	20.76	64.370	11.602	40167824.125934	9	428.6079	8.91702e-05	1.21575e-04
2024/03/11	18:48:14	ok	ok	428.8400	59.683	0.050663	20.78	64.439	11.625	32953880.771001	9	428.4965	9.15023e-05	1.74271e-04
2024/03/11	18:53:14	ok	ok	428.7400	59.664	0.050663	20.62	64.483	11.527	36806239.015529	8	428.5263	8.81275e-05	1.33662e-04
2024/03/11	18:58:14	ok	ok	428.7740	59.654	0.050663	20.58	64.581	11.517	29368582.030143	8	428.3890	9.01388e-05	1.54732e-04
2024/03/11	19:03:14	ok	ok	428.6140	59.618	0.050663	20.49	64.576	11.458	30270525.929217	6	428.3615	9.08521e-05	1.39662e-04
2024/03/11	19:08:14	ok	ok	428.6940	59.620	0.050663	20.59	64.350	11.485	38780070.512008	8	428.3432	8.96607e-05	1.31660e-04
2024/03/11	19:13:14	ok	ok	428.6040	59.600	0.050663	20.62	64.355	11.504	26534980.639958	7	428.3072	8.92015e-05	1.41445e-04
2024/03/11	19:18:14	ok	ok	428.6340	59.584	0.050663	20.65	64.286	11.511	40383907.957712	8	428.3364	8.91105e-05	1.89399e-04
2024/03/11	19:23:14	ok	ok	428.7020	59.573	0.050663	20.65	64.309	11.515	38384751.328902	7	428.2389	9.06853e-05	1.62935e-04
2024/03/11	19:28:14	ok	ok	428.5000	59.554	0.050663	20.70	64.277	11.547	31612639.419083	8	428.2143	9.22935e-05	1.30329e-04
2024/03/11	19:33:14	ok	ok	428.5580	59.546	0.050663	20.70	64.201	11.533	37262616.526926	10	428.2154	8.97975e-05	1.60948e-04
2024/03/11	19:38:14	--	ok	428.4880	59.545	0.050663	20.72	64.236	11.549	35235983.399769	9	428.2168	8.93199e-05	1.97458e-04
2024/03/11	19:38:21	ok	ok	429.0260	59.723	0.050689	20.73	64.196	11.552	39056929.900468	7	428.8208	8.92778e-05	1.84704e-04
2024/03/11	19:43:21	ok	ok	428.9920	59.718	0.050689	20.72	64.320	11.564	34493718.525065	8	428.7111	8.89402e-05	1.66317e-04
2024/03/11	19:48:21	ok	ok	428.9500	59.708	0.050689	20.65	64.350	11.523	34480580.125685	7	428.6664	9.04881e-05	1.49184e-04
2024/03/11	19:53:21	ok	ok	428.9340	59.702	0.050689	20.59	64.402	11.494	31513337.053025	8	428.5943	9.01874e-05	1.78622e-04
2024/03/11	19:58:21	ok	ok	428.9040	59.696	0.050689	20.53	64.425	11.459	32307565.466220	9	428.5214	9.16188e-05	2.03439e-04
2024/03/11	20:03:21	ok	ok	428.8780	59.683	0.050689	20.46	64.475	11.420	36511271.007521	9	428.5120	8.86489e-05	1.72404e-04
2024/03/11	20:08:21	ok	ok	428.7480	59.675	0.050689	20.40	64.538	11.394	32223173.219713	10	428.4444	9.01036e-05	1.82296e-04
2024/03/11	20:13:21	ok	ok	428.8300	59.671	0.050689	20.50	64.356	11.427	32833843.491400	8	428.3767	9.29900e-05	2.67853e-04
2024/03/11	20:18:21	ok	ok	428.5800	59.634	0.050689	20.48	64.350	11.409	29496620.072942	8	428.3955	8.86638e-05	1.80004e-04
2024/03/11	20:23:21	ok	ok	428.7040	59.644	0.050689	20.50	64.387	11.433	32964105.549424	7	428.4081	8.93832e-05	1.30698e-04
2024/03/11	20:28:21	ok	ok	428.6180	59.615	0.050689	20.43	64.428	11.394	29273251.810522	9	428.3094	9.01117e-05	1.98836e-04
2024/03/11	20:33:21	ok	ok	428.5200	59.609	0.050689	20.46	64.306	11.390	31751258.443232	9	428.2611	9.12912e-05	1.76714e-04
2024/03/11	20:38:21	ok	ok	428.6420	59.603	0.050689	20.49	64.332	11.414	31806757.067645	7	428.3122	9.02975e-05	1.23913e-04
2024/03/11	20:43:21	ok	ok	428.6240	59.589	0.050689	20.48	64.318	11.403	41216744.142995	8	428.2406	9.08419e-05	1.56687e-04
2024/03/11	20:48:21	ok	ok	428.5060	59.587	0.050689	20.53	64.373	11.450	31250341.425394	7	428.2200	9.03667e-05	1.82012e-04
2024/03/11	20:53:21	--	ok	428.4460	59.564	0.050689	20.53	64.286	11.435	35256255.283032	6	428.2392	9.02852e-05	1.26491e-04
2024/03/11	20:53:28	ok	ok	429.0160	59.723	0.050718	20.49	64.268	11.403	69502972.674069	8	428.8088	8.86731e-05	1.43870e-04
2024/03/11	20:58:28	ok	ok	428.9440	59.721	0.050718	20.53	64.256	11.429	66975798.009919	9	428.7183	9.06467e-05	1.84801e-04
2024/03/11	21:03:28	ok	ok	428.9740	59.717	0.050718	20.40	64.465	11.381	75716079.619254	7	428.7409	8.85096e-05	1.20787e-04
2024/03/11	21:08:28	ok	ok	428.8780	59.709	0.050718	20.32	64.533	11.338	70647836.125985	7	428.6374	9.12744e-05	1.14362e-04
2024/03/11	21:13:28	ok	ok	428.8380	59.707	0.050718	20.32	64.521	11.336	70843935.231564	8	428.5868	9.02926e-05	1.44119e-04
2024/03/11	21:18:28	ok	ok	428.8120	59.702	0.050718	20.39	64.334	11.349	74887546.375496	9	428.5768	9.01217e-05	1.45957e-04
2024/03/11	21:23:28	ok	ok	428.8660	59.697	0.050718	20.42	64.350	11.371	65856508.535725	7	428.5646	9.00238e-05	1.61344e-04
2024/03/11	21:28:28	ok	ok	428.8160	59.693	0.050718	20.50	64.164	11.393	71244220.092055	8	428.5791	9.02672e-05	1.92982e-04
2024/03/11	21:33:28	ok	ok	428.8260	59.678	0.050718	20.46	64.251	11.380	78009311.800724	9	428.5566	9.00679e-05	9.93658e-05
2024/03/11	21:38:28	ok	ok	428.7240	59.673	0.050718	20.49	64.300	11.409	77000379.584137	9	428.5029	8.87439e-05	1.57139e-04
2024/03/11	21:43:28	ok	ok	428.7080	59.667	0.050718	20.52	64.199	11.408	71614538.691536	8	428.4694	8.99759e-05	1.69056e-04
2024/03/11	21:48:28	ok	ok	428.6920	59.659	0.050718	20.50	64.269	11.412	66128144.517485	8	428.4200	9.07080e-05	1.74699e-04
2024/03/11	21:53:28	ok	ok	428.7200	59.646	0.050718	20.53	64.233	11.425	70121088.155601	9	428.3289	9.36436e-05	3.60652e-04
2024/03/11	21:58:28	ok	ok	428.6480	59.621	0.050718	20.52	64.187	11.406	71978249.801033	11	428.3801	9.02630e-05	2.00953e-04
2024/03/11	22:03:28	ok	ok	428.5900	59.604	0.050718	20.48	64.254	11.392	72911921.644724	8	428.3478	9.04941e-05	9.93462e-05
2024/03/11	22:08:28	ok	ok	428.5640	59.584	0.050718	20.36	64.457	11.351	75204371.688167	8	428.3191	8.96587e-05	1.47835e-04
2024/03/11	22:13:28	ok	ok	428.5020	59.568	0.050718	20.26	64.448	11.285	70724866.760951	8	428.2062	9.09505e-05	1.70835e-04
2024/03/11	22:18:28	--	ok	428.4660	59.577	0.050718	20.28	64.421	11.290	73411307.718055	8	428.2235	9.09825e-05	1.60826e-04
2024/03/11	22:18:36	ok	ok	428.9500	59.722	0.050745	20.32	64.341	11.305	64634789.513424	7	428.8663	8.82239e-05	1.62471e-04
2024/03/11	22:23:35	ok	ok	429.1020	59.717	0.050745	20.38	64.279	11.331	38492777.883220	8	428.7032	9.08085e-05	1.96567e-04
2024/03/11	22:28:35	ok	ok	429.1260	59.714	0.050745	20.38	64.256	11.326	42897431.989229	9	428.7386	8.95680e-05	1.69908e-04
2024/03/11	22:33:35	ok	ok	429.0640	59.714	0.050745	20.42	64.190	11.343	39334241.344015	10	428.7075	8.94202e-05	1.81351e-04
2024/03/11	22:38:35	ok	ok	428.9440	59.709	0.050745	20.42	64.222	11.349	37756222.897855	7	428.6466	9.03878e-05	1.75874e-04
2024/03/11	22:43:35	ok	ok	429.0400	59.708	0.050745	20.46	64.283	11.386	37403764.943196	7	428.6278	9.07238e-05	1.84447e-04
2024/03/11	22:48:35	ok	ok	428.9200	59.703	0.050745	20.52	64.135	11.397	41296838.056672	8	428.6423	8.97160e-05	1.51417e-04
2024/03/11	22:53:35	ok	ok	428.8780	59.697	0.050745	20.45	64.269	11.375	41559105.050245	8	428.5704	9.10140e-05	1.56483e-04
2024/03/11	22:58:35	ok	ok	428.8420	59.682	0.050745	20.45	64.154	11.354	37132711.924621	9	428.5523	9.02822e-05	1.83585e-04
2024/03/11	23:03:35	ok	ok	428.8740	59.676	0.050745	20.45	64.218	11.366	33408361.103731	8	428.5270	8.93840e-05	1.50050e-04
2024/03/11	23:08:35	ok	ok	428.8180	59.673	0.050745	20.36	64.350	11.333	33487958.400105	7	428.5112	9.00353e-05	1.06365e-04
2024/03/11	23:13:35	ok	ok	428.7100	59.653	0.050745	20.26	64.439	11.283	41375556.237477	8	428.4590	8.86788e-05	1.69141e-04
2024/03/11	23:18:35	ok	ok	428.6540	59.652	0.050745	20.24	64.497	11.276	40043216.289549	8	428.3097	9.23739e-05	3.45664e-04
2024/03/11	23:23:35	ok	ok	428.8100	59.651	0.050745	20.31	64.297	11.286	36335650.424612	8	428.3247	9.26343e-05	2.22265e-04
2024/03/11	23:28:35	ok	ok	428.6800	59.622	0.050745	20.31	64.242	11.277	35709594.479032	8	428.3687	8.99296e-05	1.49238e-04
2024/03/11	23:33:35	ok	ok	428.7000	59.615	0.050745	20.39	64.259	11.336	35220034.686534	7	428.3566	8.98679e-05	1.32388e-04
2024/03/11	23:38:35	ok	ok	428.5540	59.608	0.050745	20.40	64.196	11.334	37385125.466214	8	428.2787	9.21666e-05	2.30455e-04
2024/03/11	23:43:35	ok	ok	428.6640	59.597	0.050745	20.33	64.250	11.297	44066735.004888	6	428.3534	8.93138e-05	1.67223e-04
2024/03/11	23:48:35	ok	ok	428.6160	59.559	0.050745	20.36	64.201	11.306	27762505.528903	8	428.2823	8.88200e-05	1.75978e-04
2024/03/11	23:53:35	ok	ok	428.5080	59.573	0.050745	20.40	64.167	11.329	37348744.705764	8	428.2495	9.10869e-05	1.48353e-04
2024/03/11	23:58:35	ok	ok	428.5240	59.539	0.050745	20.38	64.172	11.312	37410455.713801	7	428.2407	8.97690e-05	1.36574e-04
2024/03/12	00:03:35	--	ok	428.4900	59.543	0.050745	20.40	64.155	11.326	42353479.652973	9	428.1253	9.32217e-05	3.78935e-04
2024/03/12	00:03:42	ok	ok	428.9880	59.718	0.050771	20.45	64.100	11.345	62970453.848082	7	428.7894	8.87689e-05	1.82168e-04
2024/03/12	00:08:42	ok	ok	428.9080	59.706	0.050771	20.31	64.265	11.281	53975826.058289	9	428.6296	9.13720e-05	1.50655e-04
2024/03/12	00:13:42	ok	ok	428.8000	59.702	0.050771	20.19	64.396	11.230	53519616.360395	8	428.6139	8.98218e-05	1.47777e-04
2024/03/12	00:18:42	ok	ok	428.8900	59.704	0.050771	20.18	64.393	11.221	59792259.696823	9	428.5654	8.96048e-05	1.93650e-04
2024/03/12	00:23:42	ok	ok	428.6780	59.690	0.050771	20.16	64.360	11.204	55873433.776267	9	428.5026	9.04373e-05	2.14790e-04
2024/03/12	00:28:42	ok	ok	428.6520	59.687	0.050771	20.24	64.318	11.244	53513603.474703	9	428.4823	9.09512e-05	2.00664e-04
2024/03/12	00:33:42	ok	ok	428.7760	59.678	0.050771	20.22	64.199	11.215	59388340.989846	8	428.5599	8.89547e-05	1.04220e-04
2024/03/12	00:38:42	ok	ok	428.6820	59.677	0.050771	20.26	64.236	11.247	55991754.377579	11	428.4641	9.08023e-05	2.26765e-04
2024/03/12	00:43:42	ok	ok	428.7120	59.663	0.050771	20.24	64.274	11.237	57731147.828080	7	428.4575	9.10525e-05	1.63841e-04
2024/03/12	00:48:42	ok	ok	428.6120	59.655	0.050771	20.25	64.268	11.244	54693613.451476	8	428.4295	8.97521e-05	1.71832e-04
2024/03/12	00:53:42	ok	ok	428.5660	59.641	0.050771	20.24	64.254	11.233	59287907.386278	8	428.3195	9.32914e-05	1.83747e-04
2024/03/12	00:58:42	--	ok	428.4980	59.628	0.050771	20.26	64.172	11.236	57584355.337686	9	428.3773	9.01814e-05	1.60078e-04
2024/03/12	00:58:49	ok	ok	429.2220	59.731	0.050797	20.26	64.163	11.235	56345254.639899	8	428.9385	9.06113e-05	2.33418e-04
2024/03/12	01:03:48	ok	ok	429.0800	59.722	0.050797	20.25	64.245	11.240	49864870.863062	7	428.8584	9.11945e-05	1.36584e-04
2024/03/12	01:08:48	ok	ok	429.0040	59.720	0.050797	20.09	64.466	11.177	52367155.772738	7	428.6975	9.36327e-05	1.95349e-04
2024/03/12	01:13:48	ok	ok	429.0140	59.714	0.050797	20.03	64.488	11.136	51530642.575542	10	428.7498	8.99624e-05	1.57681e-04
2024/03/12	01:18:48	ok	ok	428.8800	59.710	0.050797	19.98	64.469	11.105	49555496.403209	7	428.6556	9.08642e-05	1.60637e-04
2024/03/12	01:23:48	ok	ok	428.8200	59.707	0.050797	19.98	64.425	11.097	46913649.977554	10	428.5902	9.25830e-05	2.57491e-04
2024/03/12	01:28:48	ok	ok	428.8940	59.706	0.050797	20.07	64.311	11.133	48555373.988644	8	428.5696	9.25075e-05	2.11325e-04
2024/03/12	01:33:48	ok	ok	428.8980	59.705	0.050797	20.08	64.356	11.150	50776403.443662	8	428.6454	8.95641e-05	1.65356e-04
2024/03/12	01:38:48	ok	ok	428.8580	59.696	0.050797	20.09	64.210	11.133	44852845.906245	9	428.5839	9.01576e-05	2.29465e-04
2024/03/12	01:43:48	ok	ok	428.8240	59.697	0.050797	20.12	64.291	11.166	44893066.572624	8	428.5544	9.19637e-05	1.64482e-04
2024/03/12	01:48:48	ok	ok	428.7860	59.696	0.050797	20.19	64.172	11.191	45547523.391398	9	428.5385	8.99832e-05	1.33212e-04
2024/03/12	01:53:48	ok	ok	428.8100	59.694	0.050797	20.14	64.237	11.166	44772969.544537	9	428.5175	8.98027e-05	1.62378e-04
2024/03/12	01:58:48	ok	ok	428.8360	59.683	0.050797	20.16	64.167	11.171	53521585.582652	7	428.5302	8.98233e-05	1.60820e-04
2024/03/12	02:03:48	ok	ok	428.8240	59.674	0.050797	20.04	64.424	11.133	52856017.857441	8	428.5346	8.77913e-05	1.75489e-04
2024/03/12	02:08:48	ok	ok	428.6840	59.660	0.050797	19.95	64.485	11.087	47605196.280530	9	428.4473	8.99509e-05	1.18181e-04
2024/03/12	02:13:48	ok	ok	428.5980	59.645	0.050797	19.92	64.428	11.060	45656866.977158	10	428.4030	9.00681e-05	1.54410e-04
2024/03/12	02:18:48	ok	ok	428.6160	59.642	0.050797	19.84	64.479	11.013	44972940.997977	9	428.3133	9.13730e-05	1.84125e-04
2024/03/12	02:23:48	ok	ok	428.5640	59.643	0.050797	19.95	64.292	11.054	52486057.769111	9	428.3648	8.98682e-05	2.45574e-04
2024/03/12	02:28:48	ok	ok	428.6420	59.645	0.050797	19.97	64.286	11.065	45284166.893688	8	428.3575	9.02740e-05	1.46209e-04
2024/03/12	02:33:48	ok	ok	428.5900	59.621	0.050797	20.03	64.315	11.106	52216234.278210	8	428.3345	8.85047e-05	1.95191e-04
2024/03/12	02:38:48	ok	ok	428.5400	59.604	0.050797	20.01	64.273	11.088	46048080.569562	8	428.1851	9.47194e-05	4.01653e-04
2024/03/12	02:43:48	ok	ok	428.5240	59.611	0.050797	20.08	64.186	11.120	42761216.040263	7	428.2974	9.06122e-05	1.42542e-04
2024/03/12	02:48:48	--	ok	428.4940	59.592	0.050797	20.01	64.283	11.090	46549125.147789	8	428.2499	9.05503e-05	1.78691e-04
2024/03/12	02:48:56	ok	ok	429.0900	59.719	0.050823	20.07	64.292	11.130	55025742.861249	8	428.8627	8.98188e-05	1.75118e-04
2024/03/12	02:53:55	ok	ok	429.0020	59.713	0.050823	20.08	64.250	11.131	41305246.090775	9	428.6979	9.09987e-05	2.34974e-04
2024/03/12	02:58:55	ok	ok	428.9300	59.711	0.050823	20.08	64.196	11.122	47424641.725844	8	428.6993	9.10696e-05	1.38959e-04
2024/03/12	03:03:55	ok	ok	428.9200	59.710	0.050823	20.03	64.315	11.106	45860849.580755	9	428.6543	9.07208e-05	1.51269e-04
2024/03/12	03:08:55	ok	ok	428.9280	59.703	0.050823	19.91	64.373	11.040	43885960.037129	9	428.5890	9.15232e-05	1.93642e-04
2024/03/12	03:13:55	ok	ok	428.9340	59.695	0.050823	19.87	64.398	11.018	47758590.418167	10	428.5876	9.04857e-05	1.79810e-04
2024/03/12	03:18:55	ok	ok	428.8480	59.689	0.050823	19.85	64.343	10.999	44495334.022848	8	428.5065	9.22421e-05	1.71452e-04
2024/03/12	03:23:55	ok	ok	428.7620	59.691	0.050823	19.92	64.323	11.042	53636570.141466	9	428.5384	9.13470e-05	1.90708e-04
2024/03/12	03:28:55	ok	ok	428.7740	59.689	0.050823	19.94	64.346	11.054	46392434.655692	7	428.5847	8.86305e-05	1.32288e-04
2024/03/12	03:33:55	ok	ok	428.7420	59.680	0.050823	20.03	64.167	11.081	46842134.480318	9	428.4662	9.23863e-05	1.96176e-04
2024/03/12	03:38:55	ok	ok	428.7060	59.676	0.050823	20.07	64.205	11.115	40511556.130624	6	428.5101	9.02455e-05	1.21066e-04
2024/03/12	03:43:55	ok	ok	428.7520	59.677	0.050823	20.04	64.242	11.102	48728402.278364	9	428.4276	9.30061e-05	1.89401e-04
2024/03/12	03:48:55	ok	ok	428.7040	59.667	0.050823	20.07	64.205	11.115	49596764.785578	7	428.4938	9.03033e-05	1.01943e-04
2024/03/12	03:53:55	ok	ok	428.7500	59.663	0.050823	20.09	64.158	11.124	50067208.693282	8	428.4602	8.90121e-05	1.76693e-04
2024/03/12	03:58:55	ok	ok	428.6300	59.651	0.050823	20.01	64.260	11.086	49302010.857840	8	428.3995	9.11886e-05	2.57970e-04
2024/03/12	04:03:55	ok	ok	428.6380	59.635	0.050823	19.92	64.387	11.053	43893432.673545	8	428.3895	8.94041e-05	1.29886e-04
2024/03/12	04:08:55	ok	ok	428.5560	59.623	0.050823	19.87	64.430	11.024	53560015.622550	8	428.3516	8.95102e-05	1.59138e-04
2024/03/12	04:13:55	ok	ok	428.5320	59.611	0.050823	19.84	64.479	11.013	46042617.931745	9	428.2816	9.06860e-05	1.40099e-04
2024/03/12	04:18:55	ok	ok	428.5420	59.599	0.050823	19.88	64.315	11.013	53069149.114952	7	428.3097	9.03109e-05	1.56069e-04
2024/03/12	04:23:55	ok	ok	428.5200	59.594	0.050823	19.97	64.254	11.059	46379473.828395	8	428.2409	9.29231e-05	1.56791e-04
2024/03/12	04:28:55	ok	ok	428.5600	59.601	0.050823	19.92	64.291	11.036	43954733.419829	7	428.3146	8.91092e-05	1.48425e-04
2024/03/12	04:33:55	ok	ok	428.5000	59.564	0.050823	19.95	64.283	11.052	50560607.357089	9	428.2382	9.19715e-05	1.58645e-04
2024/03/12	04:38:55	--	ok	428.4260	59.564	0.050823	20.03	64.114	11.071	47465068.846005	9	428.2282	9.01692e-05	1.18358e-04
2024/03/12	04:39:02	ok	ok	429.1480	59.718	0.050853	20.03	64.135	11.075	51102895.584130	8	428.8718	8.84734e-05	1.83357e-04
2024/03/12	04:44:02	ok	ok	429.1100	59.712	0.050853	19.95	64.199	11.038	45148483.466687	8	428.7239	9.04850e-05	1.80437e-04
2024/03/12	04:49:02	ok	ok	428.9460	59.710	0.050853	20.00	64.227	11.072	43835150.766629	8	428.7343	8.87230e-05	1.83653e-04
2024/03/12	04:54:02	ok	ok	428.9140	59.703	0.050853	20.00	64.118	11.053	39500380.094672	10	428.6497	9.00240e-05	2.02596e-04
2024/03/12	04:59:02	ok	ok	428.9240	59.699	0.050853	19.85	64.396	11.008	45581094.910266	9	428.6592	9.00883e-05	1.92427e-04
2024/03/12	05:04:02	ok	ok	428.8500	59.696	0.050853	19.78	64.425	10.968	45690331.666501	9	428.6029	8.96231e-05	1.97529e-04
2024/03/12	05:09:02	ok	ok	428.8640	59.693	0.050853	19.80	64.398	10.972	45530597.796526	10	428.6031	8.80718e-05	1.63759e-04
2024/03/12	05:14:02	ok	ok	428.7720	59.689	0.050853	19.81	64.324	10.970	42755057.070470	7	428.5752	8.90257e-05	1.55933e-04
2024/03/12	05:19:02	ok	ok	428.7400	59.694	0.050853	19.87	64.218	10.988	45245697.977785	8	428.5206	9.04962e-05	1.58609e-04
2024/03/12	05:24:02	ok	ok	428.7740	59.683	0.050853	19.87	64.218	10.988	47658567.026705	9	428.5163	9.02647e-05	2.13637e-04
2024/03/12	05:29:02	ok	ok	428.8400	59.676	0.050853	19.87	64.237	10.991	47999550.799465	9	428.4854	9.04159e-05	2.11992e-04
2024/03/12	05:34:02	ok	ok	428.7220	59.667	0.050853	19.91	64.169	11.005	44003608.872885	7	428.4865	9.02129e-05	1.32332e-04
2024/03/12	05:39:02	ok	ok	428.6600	59.669	0.050853	19.89	64.222	11.005	43165052.205534	8	428.4526	8.97638e-05	1.46747e-04
2024/03/12	05:44:02	ok	ok	428.6940	59.659	0.050853	19.88	64.263	11.004	51288302.929622	9	428.5136	8.71195e-05	1.93765e-04
2024/03/12	05:49:02	ok	ok	428.5260	59.631	0.050853	19.80	64.346	10.963	45922882.857865	7	428.4044	8.91636e-05	1.47653e-04
2024/03/12	05:54:02	ok	ok	428.5320	59.641	0.050853	19.68	64.433	10.906	42390799.414818	7	428.3322	9.13321e-05	1.62312e-04
2024/03/12	05:59:02	ok	ok	428.6940	59.618	0.050853	19.64	64.425	10.877	52500669.308141	10	351.8999	2.13435e-03	2.93678e-02
2024/03/12	06:04:02	--	ok	428.4880	59.601	0.050853	19.57	64.521	10.849	47498748.952127	8	428.2456	9.08204e-05	2.16015e-04
2024/03/12	06:04:09	ok	ok	429.0380	59.714	0.050879	19.56	64.562	10.846	53892205.357194	8	428.7857	9.10247e-05	2.22372e-04
2024/03/12	06:09:09	ok	ok	428.9740	59.711	0.050879	19.65	64.352	10.874	44523699.340846	9	428.6549	9.37700e-05	3.21682e-04
2024/03/12	06:14:09	ok	ok	428.9540	59.709	0.050879	19.68	64.379	10.897	49582887.378589	8	428.7169	9.20045e-05	1.64510e-04
2024/03/12	06:19:09	ok	ok	429.0120	59.708	0.050879	19.68	64.315	10.886	45584286.414694	9	428.7322	9.08569e-05	2.06930e-04
2024/03/12	06:24:09	ok	ok	429.0680	59.707	0.050879	19.73	64.247	10.902	41250523.362250	10	419.2174	5.41925e-04	2.88221e-02
2024/03/12	06:29:09	ok	ok	428.8940	59.703	0.050879	19.75	64.295	10.927	43651341.542272	8	428.6232	9.26070e-05	2.06715e-04
2024/03/12	06:34:09	ok	ok	428.9740	59.697	0.050879	19.70	64.370	10.904	42355302.145277	8	428.6413	9.06836e-05	1.90886e-04
2024/03/12	06:39:09	ok	ok	428.8720	59.698	0.050879	19.75	64.305	10.929	46076352.988752	9	428.6366	8.98265e-05	1.43091e-04
2024/03/12	06:44:09	ok	ok	428.9480	59.700	0.050879	19.74	64.366	10.931	40101616.851447	8	428.6163	8.95453e-05	1.99743e-04
2024/03/12	06:49:09	ok	ok	428.8660	59.687	0.050879	19.57	64.466	10.840	46013369.546622	7	428.5342	9.12781e-05	2.27977e-04
2024/03/12	06:54:09	ok	ok	428.8200	59.687	0.050879	19.58	64.512	10.856	39340744.568845	8	428.4885	9.20197e-05	1.97301e-04
2024/03/12	06:59:09	ok	ok	428.7920	59.683	0.050879	19.58	64.492	10.853	43162273.451028	9	428.4785	9.11050e-05	2.18339e-04
2024/03/12	07:04:09	ok	ok	428.7860	59.679	0.050879	19.67	64.346	10.883	37836049.918308	8	428.5356	8.91054e-05	1.50312e-04
2024/03/12	07:09:09	ok	ok	428.7280	59.675	0.050879	19.70	64.329	10.897	38570116.152500	10	428.4081	9.25662e-05	2.11343e-04
2024/03/12	07:14:09	ok	ok	428.7780	59.672	0.050879	19.68	64.392	10.899	43133146.248415	9	428.4662	8.98402e-05	1.91936e-04
2024/03/12	07:19:09	ok	ok	428.8160	59.667	0.050879	19.70	64.402	10.909	45103275.572173	9	428.4178	9.15593e-05	2.01282e-04
2024/03/12	07:24:09	ok	ok	428.7420	59.669	0.050879	19.73	64.300	10.911	43247357.324087	9	428.4506	9.07577e-05	1.78670e-04
2024/03/12	07:29:09	ok	ok	428.7520	59.669	0.050879	19.80	64.291	10.954	42519685.368744	10	428.3616	9.31758e-05	2.38327e-04
2024/03/12	07:34:10	ok	ok	428.6580	59.645	0.050879	19.77	64.265	10.932	37786166.736586	6	428.4402	8.99590e-05	1.14626e-04
2024/03/12	07:39:09	ok	ok	428.7520	59.650	0.050879	19.77	64.341	10.945	46539919.728045	9	418.6719	5.39075e-04	2.73928e-02
2024/03/12	07:44:09	ok	ok	428.7000	59.634	0.050879	19.80	64.291	10.954	43700626.345120	9	428.3610	9.03198e-05	1.83491e-04
2024/03/12	07:49:09	ok	ok	428.7060	59.629	0.050879	19.85	64.288	10.989	41091489.240545	8	428.3498	9.06965e-05	1.87187e-04
2024/03/12	07:54:09	ok	ok	428.6760	59.613	0.050879	19.85	64.288	10.989	45232500.733575	9	428.3912	8.82634e-05	1.60972e-04
2024/03/12	07:59:09	ok	ok	428.6880	59.604	0.050879	19.84	64.373	10.995	41763192.000606	8	428.3428	9.02569e-05	1.35787e-04
2024/03/12	08:04:09	ok	ok	428.6980	59.619	0.050879	19.87	64.323	11.006	43608232.112427	9	428.3278	9.03565e-05	1.30849e-04
2024/03/12	08:09:09	ok	ok	428.6780	59.584	0.050879	19.87	64.346	11.009	39214213.049572	9	428.2435	9.14325e-05	2.98352e-04
2024/03/12	08:14:09	ok	ok	428.5980	59.592	0.050879	19.88	64.324	11.014	48837746.367432	8	428.3275	8.95138e-05	1.30329e-04
2024/03/12	08:19:10	ok	ok	428.6980	59.577	0.050879	19.92	64.355	11.047	44200204.707890	9	428.3277	8.90244e-05	1.53433e-04
2024/03/12	08:24:09	ok	ok	428.6220	59.553	0.050879	19.78	64.480	10.977	42067613.197418	7	428.2362	9.13967e-05	1.37507e-04
2024/03/12	08:29:09	ok	ok	428.5000	59.543	0.050879	19.73	64.588	10.960	39962351.887024	9	428.1446	9.12755e-05	1.73171e-04
2024/03/12	08:34:09	--	ok	428.4200	59.569	0.050879	19.87	64.346	11.009	40914190.998385	9	428.1621	9.21569e-05	2.06358e-04
2024/03/12	08:34:18	ok	ok	429.0160	59.711	0.050909	19.87	64.334	11.007	53194808.465733	5	428.6986	9.40955e-05	2.33485e-04
2024/03/12	08:39:18	ok	ok	428.8800	59.709	0.050909	19.91	64.405	11.045	40122715.905076	9	428.6720	9.19550e-05	1.84276e-04
2024/03/12	08:44:18	ok	ok	428.9400	59.708	0.050909	19.97	64.338	11.074	44547624.986848	8	428.8024	8.71676e-05	1.52217e-04
2024/03/12	08:49:18	ok	ok	428.8660	59.705	0.050909	19.98	64.373	11.088	47029300.533206	9	428.6764	9.14421e-05	2.08147e-04
2024/03/12	08:54:18	ok	ok	428.9120	59.705	0.050909	19.98	64.361	11.086	46066701.076991	8	428.6227	9.24997e-05	1.72964e-04
2024/03/12	08:59:18	ok	ok	428.9220	59.701	0.050909	20.04	64.297	11.112	49115172.090708	8	428.6776	8.99552e-05	1.44373e-04
2024/03/12	09:04:18	ok	ok	428.8140	59.700	0.050909	20.07	64.355	11.141	48224251.294582	9	428.6564	9.01576e-05	1.69948e-04
2024/03/12	09:09:18	ok	ok	428.8120	59.694	0.050909	20.09	64.360	11.159	47732318.753093	8	428.6225	9.02539e-05	1.76911e-04
2024/03/12	09:14:18	ok	ok	428.7340	59.693	0.050909	20.14	64.387	11.192	44931557.610443	7	428.5958	9.03550e-05	1.32426e-04
2024/03/12	09:19:18	ok	ok	428.7680	59.683	0.050909	20.11	64.446	11.183	41692351.661137	9	428.5546	9.09580e-05	1.71439e-04
2024/03/12	09:24:18	ok	ok	428.7280	59.681	0.050909	20.15	64.442	11.210	43308210.719380	8	428.5728	9.12691e-05	1.56148e-04
2024/03/12	09:29:18	ok	ok	428.7740	59.681	0.050909	20.15	64.529	11.225	50410514.292860	7	428.5604	9.06058e-05	1.34342e-04
2024/03/12	09:34:18	ok	ok	428.6540	59.679	0.050909	20.18	64.553	11.249	53640802.352671	7	428.5209	9.04101e-05	1.41544e-04
2024/03/12	09:39:18	ok	ok	428.6880	59.669	0.050909	20.22	64.411	11.252	44898487.547127	10	428.5122	9.04916e-05	1.96329e-04
2024/03/12	09:44:18	ok	ok	428.7160	59.651	0.050909	20.19	64.448	11.239	54333640.814943	9	428.5231	9.04417e-05	2.14569e-04
2024/03/12	09:49:18	ok	ok	428.6360	59.661	0.050909	20.24	64.520	11.280	53050747.909479	9	428.4066	9.31565e-05	3.80492e-04
2024/03/12	09:54:18	ok	ok	428.6660	59.657	0.050909	20.28	64.430	11.292	45685835.178106	7	428.4889	8.98846e-05	1.29692e-04
2024/03/12	09:59:18	ok	ok	428.6460	59.638	0.050909	20.25	64.511	11.287	47087945.148482	8	428.4021	9.18727e-05	1.72434e-04
2024/03/12	10:04:18	ok	ok	428.6600	59.637	0.050909	20.28	64.494	11.303	51787238.441076	8	428.4553	9.02536e-05	1.34014e-04
2024/03/12	10:09:18	ok	ok	428.5940	59.632	0.050909	20.31	64.530	11.327	49737405.601776	9	428.3942	9.06188e-05	1.92194e-04
2024/03/12	10:14:18	ok	ok	428.5460	59.602	0.050909	20.18	64.746	11.282	48336538.146350	8	428.2885	9.24877e-05	2.09784e-04
2024/03/12	10:19:18	ok	ok	428.5120	59.595	0.050909	20.15	64.698	11.254	48474178.619454	7	428.3237	9.06791e-05	1.19097e-04
2024/03/12	10:24:18	--	ok	428.4600	59.590	0.050909	20.22	64.604	11.285	43307140.341053	8	428.3064	9.10692e-05	1.20854e-04
2024/03/12	10:24:25	ok	ok	429.1340	59.720	0.050937	20.24	64.552	11.285	55927185.789802	8	428.9624	8.74809e-05	1.57472e-04
2024/03/12	10:29:25	ok	ok	429.0760	59.719	0.050937	20.32	64.556	11.342	43868797.363301	10	428.8025	9.06905e-05	1.85100e-04
2024/03/12	10:34:25	ok	ok	429.0440	59.715	0.050937	20.29	64.561	11.324	46114103.641491	8	428.7886	8.92473e-05	1.54974e-04
2024/03/12	10:39:25	ok	ok	429.0600	59.712	0.050937	20.32	64.649	11.359	44610828.532058	9	428.7859	8.99682e-05	1.68102e-04
2024/03/12	10:44:25	ok	ok	428.9980	59.710	0.050937	20.33	64.588	11.357	44324973.738601	9	428.7069	9.06966e-05	1.78914e-04
2024/03/12	10:49:25	ok	ok	429.0160	59.709	0.050937	20.39	64.570	11.391	54886541.263559	8	428.7503	9.05327e-05	1.18823e-04
2024/03/12	10:54:25	ok	ok	428.9380	59.706	0.050937	20.42	64.585	11.413	54176350.471319	9	419.8455	4.97435e-04	2.65877e-02
2024/03/12	10:59:25	ok	ok	429.0140	59.705	0.050937	20.36	64.680	11.391	45921449.458802	7	428.7216	8.91495e-05	1.37571e-04
2024/03/12	11:04:25	ok	ok	428.8520	59.701	0.050937	20.43	64.598	11.424	53932177.591735	8	428.6659	9.11489e-05	1.52149e-04
2024/03/12	11:09:25	ok	ok	428.8740	59.689	0.050937	20.43	64.565	11.418	48111924.977048	8	428.6769	8.85329e-05	1.32840e-04
2024/03/12	11:14:25	ok	ok	428.8540	59.688	0.050937	20.45	64.707	11.452	42733399.749511	8	428.5922	9.09581e-05	1.69435e-04
2024/03/12	11:19:25	ok	ok	428.7740	59.681	0.050937	20.48	64.671	11.465	49698331.164286	8	428.5745	9.08644e-05	1.44073e-04
2024/03/12	11:24:25	ok	ok	428.8400	59.686	0.050937	20.52	64.709	11.499	49637045.842668	10	428.5896	8.93530e-05	1.61879e-04
2024/03/12	11:29:25	ok	ok	428.8780	59.674	0.050937	20.49	64.704	11.480	47129251.350536	9	428.6047	8.92877e-05	1.45069e-04
2024/03/12	11:34:25	ok	ok	428.7880	59.659	0.050937	20.56	64.631	11.514	44473027.604245	7	428.5644	8.99762e-05	1.46732e-04
2024/03/12	11:39:25	ok	ok	428.7400	59.664	0.050937	20.56	64.686	11.524	43737318.779470	8	428.5200	8.98253e-05	1.52278e-04
2024/03/12	11:44:25	ok	ok	428.7900	59.651	0.050937	20.58	64.677	11.534	53881856.227917	7	428.5286	9.00813e-05	1.37273e-04
2024/03/12	11:49:25	ok	ok	428.7000	59.650	0.050937	20.58	64.700	11.539	48757371.163126	8	428.4938	9.04164e-05	1.22624e-04
2024/03/12	11:54:25	ok	ok	428.7640	59.628	0.050937	20.62	64.666	11.560	50417275.145039	7	428.5767	8.65663e-05	2.02226e-04
2024/03/12	11:59:25	ok	ok	428.6880	59.616	0.050937	20.60	64.727	11.561	42428687.734490	8	428.4542	8.84908e-05	1.64251e-04
2024/03/12	12:04:25	ok	ok	428.6640	59.610	0.050937	20.65	64.755	11.595	50131432.153343	6	428.4476	8.98893e-05	1.42850e-04
2024/03/12	12:09:25	ok	ok	428.6400	59.600	0.050937	20.66	64.685	11.592	50157550.898073	8	428.3595	9.11417e-05	1.80393e-04
2024/03/12	12:14:25	ok	ok	428.6200	59.593	0.050937	20.68	64.782	11.620	47489740.627443	6	428.3914	8.98134e-05	1.56057e-04
2024/03/12	12:19:25	ok	ok	428.5600	59.591	0.050937	20.73	64.718	11.646	44648270.233005	9	428.3265	9.20079e-05	1.74817e-04
2024/03/12	12:24:25	ok	ok	428.5740	59.583	0.050937	20.75	64.721	11.656	49569739.332537	6	428.3760	8.96720e-05	1.19742e-04
2024/03/12	12:29:25	ok	ok	428.6240	59.579	0.050937	20.83	64.707	11.711	50206327.631393	6	428.3810	8.92453e-05	1.35131e-04
2024/03/12	12:34:25	ok	ok	428.5720	59.538	0.050937	20.73	64.858	11.672	52537555.220337	6	428.3499	8.87229e-05	1.45534e-04
2024/03/12	12:39:25	ok	ok	428.5240	59.551	0.050937	20.82	64.746	11.707	53331706.410726	8	428.2495	9.17366e-05	1.83284e-04
2024/03/12	12:44:25	--	ok	428.4880	59.522	0.050937	20.80	64.744	11.698	48691961.723600	6	428.2445	8.99619e-05	1.30439e-04
2024/03/12	12:44:32	ok	ok	428.9980	59.715	0.050964	20.83	64.759	11.721	56157007.086890	7	428.8382	8.82713e-05	1.49305e-04
2024/03/12	12:49:32	ok	ok	428.9220	59.709	0.050964	20.87	64.799	11.755	43559191.622067	7	428.7383	9.00288e-05	1.07387e-04
2024/03/12	12:54:32	ok	ok	428.9280	59.704	0.050964	20.90	64.762	11.769	52055315.796479	8	428.7194	9.06647e-05	1.70715e-04
2024/03/12	12:59:32	ok	ok	428.8280	59.705	0.050964	20.96	64.773	11.809	48498884.836490	10	417.7442	6.18009e-04	3.22117e-02
2024/03/12	13:04:32	ok	ok	428.7740	59.689	0.050964	20.97	64.753	11.815	42047876.073046	7	428.6461	9.05952e-05	1.12963e-04
2024/03/12	13:09:32	ok	ok	428.8080	59.684	0.050964	20.99	64.790	11.832	50382764.742128	8	428.6312	9.06766e-05	1.85833e-04
2024/03/12	13:14:32	ok	ok	428.7780	59.679	0.050964	21.00	64.814	11.846	51681628.253441	7	428.6256	8.99263e-05	1.52183e-04
2024/03/12	13:19:32	ok	ok	428.9020	59.671	0.050964	21.06	64.804	11.882	47468248.576337	8	428.5943	9.05574e-05	2.25374e-04
2024/03/12	13:24:32	ok	ok	428.7400	59.656	0.050964	21.09	64.851	11.913	50803083.716425	8	428.5655	9.00854e-05	1.28430e-04
2024/03/12	13:29:32	ok	ok	428.7420	59.643	0.050964	21.16	64.822	11.956	40855200.613626	7	428.5337	8.98528e-05	1.69342e-04
2024/03/12	13:34:32	ok	ok	428.7500	59.635	0.050964	21.19	64.773	11.967	52091893.788001	6	428.5595	8.98667e-05	1.43666e-04
2024/03/12	13:39:32	ok	ok	428.7620	59.622	0.050964	21.19	64.869	11.985	47728104.068405	7	428.4901	9.11520e-05	1.09790e-04
2024/03/12	13:44:32	ok	ok	428.6340	59.613	0.050964	21.21	64.810	11.993	45072712.079386	7	428.5136	8.89844e-05	1.24122e-04
2024/03/12	13:49:32	ok	ok	428.6360	59.601	0.050964	21.27	64.874	12.043	48933843.085691	8	428.4044	9.24963e-05	2.00404e-04
2024/03/12	13:54:32	ok	ok	428.6220	59.591	0.050964	21.29	64.868	12.054	47438388.868927	10	428.4001	9.15654e-05	1.66835e-04
2024/03/12	13:59:32	ok	ok	428.5680	59.579	0.050964	21.33	64.833	12.075	44914376.730956	6	428.4329	8.85128e-05	1.25808e-04
2024/03/12	14:04:32	ok	ok	428.5780	59.554	0.050964	21.37	64.840	12.106	42443860.000149	8	428.3269	9.15765e-05	1.98845e-04
2024/03/12	14:09:32	ok	ok	428.5100	59.551	0.050964	21.37	64.851	12.108	57978723.228207	8	428.2966	9.24605e-05	2.31674e-04
2024/03/12	14:14:32	--	ok	428.4980	59.546	0.050964	21.42	64.799	12.138	57027861.818948	8	416.1162	6.29204e-04	3.53132e-02
2024/03/12	14:14:39	ok	ok	429.1680	59.718	0.05099	21.41	64.805	12.130	55396553.897982	9	348.4335	2.32860e-03	2.59410e-02
2024/03/12	14:19:39	ok	ok	429.0360	59.715	0.05099	21.45	64.814	12.161	60125996.748016	6	428.8714	8.90149e-05	8.94727e-05
2024/03/12	14:24:39	ok	ok	429.0420	59.707	0.05099	21.47	64.764	12.161	53808376.951013	6	428.8286	8.96977e-05	1.49240e-04
2024/03/12	14:29:39	ok	ok	428.9520	59.698	0.05099	21.51	64.836	12.205	59481114.848852	7	428.7650	9.02874e-05	2.16029e-04
2024/03/12	14:34:39	ok	ok	428.8880	59.692	0.05099	21.50	64.877	12.203	55312858.820137	9	347.6804	2.36655e-03	3.69354e-02
2024/03/12	14:39:39	ok	ok	428.8340	59.686	0.05099	21.55	64.865	12.241	49830135.147742	7	428.6721	8.95858e-05	1.29986e-04
2024/03/12	14:44:39	ok	ok	428.9260	59.672	0.05099	21.58	64.892	12.266	56567908.532167	9	428.6221	9.15087e-05	1.86360e-04
2024/03/12	14:49:39	ok	ok	428.8260	59.660	0.05099	21.61	64.932	12.295	55141656.341732	9	428.5617	9.19971e-05	2.23713e-04
2024/03/12	14:54:39	ok	ok	428.7240	59.645	0.05099	21.61	64.941	12.297	63158286.198321	7	428.5885	8.92753e-05	1.94702e-04
2024/03/12	14:59:39	ok	ok	428.7620	59.640	0.05099	21.68	64.945	12.347	56148699.209170	9	428.5187	9.17841e-05	1.95004e-04
2024/03/12	15:04:39	ok	ok	428.7300	59.618	0.05099	21.68	64.923	12.342	53166568.416570	7	428.5351	8.88067e-05	1.66343e-04
2024/03/12	15:09:39	ok	ok	428.6820	59.612	0.05099	21.71	64.895	12.358	52180019.605459	9	428.4567	9.14540e-05	1.93151e-04
2024/03/12	15:14:39	ok	ok	428.7020	59.596	0.05099	21.71	64.993	12.377	48483996.042957	9	428.3541	9.31384e-05	2.41039e-04
2024/03/12	15:19:39	ok	ok	428.6940	59.572	0.05099	21.68	65.039	12.364	53857515.849834	8	349.9901	2.18503e-03	2.93900e-02
2024/03/12	15:24:39	ok	ok	428.5340	59.560	0.05099	21.64	65.203	12.367	52321502.732508	7	428.4213	8.82637e-05	1.27223e-04
2024/03/12	15:29:39	ok	ok	428.6180	59.549	0.05099	21.74	65.019	12.403	46714613.607147	7	428.3660	8.87761e-05	1.38285e-04
2024/03/12	15:34:39	ok	ok	428.5820	59.538	0.05099	21.78	65.060	12.439	60199890.066177	9	422.0336	3.75363e-04	1.93246e-02
2024/03/12	15:39:39	ok	ok	428.5640	59.517	0.05099	21.85	65.010	12.481	57154595.507433	7	428.3507	8.85832e-05	1.43359e-04
2024/03/12	15:44:39	--	ok	428.4860	59.513	0.05099	21.85	65.051	12.489	54148739.901815	8	428.2709	9.09445e-05	2.44277e-04
2024/03/12	15:44:47	ok	ok	429.0140	59.713	0.051016	21.85	65.020	12.483	66662236.073242	7	428.8755	8.84301e-05	1.41974e-04
2024/03/12	15:49:46	ok	ok	428.9320	59.703	0.051016	21.87	65.075	12.504	54356165.994612	8	428.7069	8.98453e-05	1.92675e-04
2024/03/12	15:54:46	ok	ok	428.9400	59.691	0.051016	21.93	65.055	12.550	51226619.799277	6	428.7350	8.84170e-05	1.28839e-04
2024/03/12	15:59:46	ok	ok	428.8480	59.687	0.051016	21.98	65.055	12.581	57711704.963426	8	428.6825	9.02268e-05	1.78515e-04
2024/03/12	16:04:46	ok	ok	428.7740	59.652	0.051016	21.96	65.052	12.571	58732803.951669	8	428.6475	8.86911e-05	1.37179e-04
2024/03/12	16:09:46	ok	ok	428.8400	59.655	0.051016	21.98	65.139	12.597	55976486.790847	6	428.6047	8.89680e-05	1.00243e-04
2024/03/12	16:14:46	ok	ok	428.7620	59.637	0.051016	22.05	65.112	12.644	59395812.276046	6	428.5647	8.99760e-05	1.06447e-04
2024/03/12	16:19:46	ok	ok	428.7880	59.615	0.051016	22.11	65.046	12.674	55009563.568238	7	428.4774	9.15572e-05	2.55619e-04
2024/03/12	16:24:46	ok	ok	428.7120	59.587	0.051016	22.06	65.103	12.652	55776697.629460	7	428.5030	8.88379e-05	1.21146e-04
2024/03/12	16:29:46	ok	ok	428.6460	59.572	0.051016	22.12	65.060	12.686	59494680.746992	9	428.3425	9.39538e-05	2.36833e-04
2024/03/12	16:34:46	ok	ok	428.6560	59.570	0.051016	22.11	65.206	12.705	53515891.838409	9	428.2911	9.37169e-05	2.30576e-04
2024/03/12	16:39:46	--	ok	428.3500	59.483	0.051016	21.36	66.494	12.406	45141809.407926	6	428.1829	8.95649e-05	1.17996e-04
2024/03/12	16:39:53	ok	ok	429.0960	59.728	0.05105	21.40	66.557	12.448	51524739.416784	6	428.8829	9.00863e-05	1.28220e-04
2024/03/12	16:44:53	ok	ok	428.9060	59.694	0.05105	21.09	66.751	12.262	42682777.915158	8	428.6580	9.11311e-05	1.57080e-04
2024/03/12	16:49:54	ok	ok	428.8420	59.664	0.05105	20.91	66.877	12.162	50099583.268030	9	428.6314	8.96105e-05	1.48023e-04
2024/03/12	16:54:53	ok	ok	428.5620	59.648	0.05105	20.78	66.893	12.068	53783830.769899	8	428.5074	9.10374e-05	1.53846e-04
2024/03/12	16:59:53	ok	ok	428.6240	59.619	0.05105	20.62	66.957	11.969	45158415.223870	7	428.4493	9.07952e-05	1.55350e-04
2024/03/12	17:04:53	ok	ok	428.5480	59.579	0.05105	20.55	66.920	11.912	51646864.889989	6	428.3906	8.98121e-05	1.34860e-04
2024/03/12	17:09:53	ok	ok	428.5080	59.556	0.05105	20.43	66.984	11.846	43081757.288715	9	428.3199	8.98053e-05	1.20329e-04
2024/03/12	17:14:53	--	ok	428.4300	59.540	0.05105	20.36	66.957	11.792	50561003.481229	8	428.2490	9.12139e-05	1.78978e-04
2024/03/12	17:15:01	ok	ok	428.9760	59.732	0.05108	20.35	66.978	11.786	58946266.400911	6	428.9041	8.85597e-05	1.20174e-04
2024/03/12	17:20:00	ok	ok	428.9320	59.721	0.05108	20.33	67.005	11.782	44580645.085506	10	428.6474	9.43230e-05	3.28708e-04
2024/03/12	17:25:00	ok	ok	428.8460	59.710	0.05108	20.25	66.947	11.713	47484973.823923	9	428.6503	9.15402e-05	1.71440e-04
2024/03/12	17:30:00	ok	ok	428.8260	59.703	0.05108	20.22	66.934	11.692	49646579.049725	9	428.6079	9.07507e-05	1.43673e-04
2024/03/12	17:35:00	ok	ok	428.7640	59.686	0.05108	20.19	66.928	11.671	52140669.863168	8	428.5635	9.13362e-05	1.67033e-04
2024/03/12	17:40:00	ok	ok	428.7200	59.676	0.05108	20.16	66.923	11.651	51106950.868691	9	428.5266	9.01039e-05	1.73230e-04
2024/03/12	17:45:00	ok	ok	428.6360	59.668	0.05108	20.11	66.883	11.606	63643170.768182	7	428.5257	9.06261e-05	1.32972e-04
2024/03/12	17:50:00	ok	ok	428.6940	59.649	0.05108	20.09	66.827	11.587	56428122.767354	10	428.4941	9.07321e-05	1.13916e-04
2024/03/12	17:55:00	ok	ok	428.6200	59.633	0.05108	20.04	66.860	11.555	50339704.278829	9	428.3809	9.17955e-05	1.66493e-04
2024/03/12	18:00:00	ok	ok	428.6020	59.624	0.05108	20.05	66.841	11.560	53260136.267581	6	428.4579	8.89967e-05	1.13684e-04
2024/03/12	18:05:00	ok	ok	428.5400	59.597	0.05108	19.97	66.838	11.504	55769924.467080	9	421.4253	4.07333e-04	1.92863e-02
2024/03/12	18:10:00	ok	ok	428.6140	59.578	0.05108	19.92	66.799	11.467	50779215.829821	8	428.2636	9.33975e-05	2.24729e-04
2024/03/12	18:15:00	ok	ok	428.5480	59.562	0.05108	19.84	66.859	11.420	51881019.155940	9	428.2085	9.22746e-05	1.69703e-04
2024/03/12	18:20:00	--	ok	428.4900	59.551	0.05108	19.82	66.804	11.402	51871047.626473	8	428.1904	9.26309e-05	1.78344e-04
2024/03/12	18:20:07	ok	ok	429.0720	59.726	0.051106	19.87	66.799	11.429	60286059.749305	7	428.8162	9.09399e-05	1.37667e-04
2024/03/12	18:25:07	ok	ok	428.9980	59.719	0.051106	19.84	66.731	11.398	45261639.413577	7	428.7347	8.88843e-05	1.37481e-04
2024/03/12	18:30:07	ok	ok	428.9880	59.712	0.051106	19.84	66.754	11.402	49896760.076221	10	428.6132	9.35913e-05	1.95804e-04
2024/03/12	18:35:07	ok	ok	428.8820	59.708	0.051106	19.81	66.696	11.374	53113039.934374	9	416.2864	6.66663e-04	3.50351e-02
2024/03/12	18:40:07	ok	ok	428.8800	59.697	0.051106	19.82	66.709	11.385	54706967.208781	8	428.6081	9.07966e-05	1.61701e-04
2024/03/12	18:45:07	ok	ok	428.7840	59.690	0.051106	19.81	66.664	11.369	52792246.944396	9	428.5433	9.28187e-05	1.74596e-04
2024/03/12	18:50:07	ok	ok	428.8600	59.683	0.051106	19.81	66.664	11.369	49791814.368334	8	428.5312	9.21410e-05	1.68128e-04
2024/03/12	18:55:07	ok	ok	428.8280	59.674	0.051106	19.80	66.534	11.336	51850240.141912	8	428.5384	9.08984e-05	1.63955e-04
2024/03/12	19:00:07	ok	ok	428.7520	59.668	0.051106	19.81	66.580	11.354	52267742.637074	8	428.4960	9.06158e-05	1.57394e-04
2024/03/12	19:05:07	ok	ok	428.7140	59.658	0.051106	19.75	66.600	11.319	57184563.236621	8	428.4480	9.32582e-05	2.04968e-04
2024/03/12	19:10:07	ok	ok	428.6540	59.639	0.051106	19.77	66.581	11.326	54671476.165104	8	428.4264	9.23416e-05	1.54011e-04
2024/03/12	19:15:07	ok	ok	428.6600	59.628	0.051106	19.78	66.531	11.327	56889862.643835	8	428.4411	9.20511e-05	1.50758e-04
2024/03/12	19:20:07	ok	ok	428.6620	59.623	0.051106	19.74	66.503	11.294	54798756.514904	10	428.3977	8.91534e-05	2.69521e-04
2024/03/12	19:25:07	ok	ok	428.5980	59.611	0.051106	19.74	66.513	11.295	56450850.214766	8	428.4062	9.06315e-05	2.10297e-04
2024/03/12	19:30:07	ok	ok	428.6480	59.608	0.051106	19.71	66.456	11.268	58256329.882946	8	428.4130	8.96126e-05	1.20442e-04
2024/03/12	19:35:07	ok	ok	428.5800	59.591	0.051106	19.73	66.490	11.282	55123200.489968	8	428.3051	9.33251e-05	1.82961e-04
2024/03/12	19:40:07	ok	ok	428.5300	59.576	0.051106	19.74	66.448	11.284	53617284.413499	9	428.2586	9.24433e-05	1.83834e-04
2024/03/12	19:45:07	--	ok	428.4940	59.563	0.051106	19.70	66.474	11.260	53876217.571085	8	428.2572	9.18325e-05	1.51576e-04
2024/03/12	19:45:15	ok	ok	428.9800	59.726	0.051132	19.70	66.474	11.260	67852700.809639	8	428.8544	8.84018e-05	3.12671e-04
2024/03/12	19:50:14	ok	ok	429.0060	59.719	0.051132	19.67	66.438	11.237	48780127.414656	8	428.7354	9.09572e-05	1.59955e-04
2024/03/12	19:55:14	ok	ok	428.9740	59.714	0.051132	19.68	66.462	11.250	52980513.827996	9	428.7534	9.02592e-05	1.48587e-04
2024/03/12	20:00:14	ok	ok	428.9300	59.710	0.051132	19.65	66.458	11.229	51212206.444005	8	428.6533	9.24873e-05	1.61998e-04
2024/03/12	20:05:14	ok	ok	428.8400	59.708	0.051132	19.67	66.374	11.226	47739104.314073	8	428.6871	9.03979e-05	1.27941e-04
2024/03/12	20:10:14	ok	ok	428.9060	59.703	0.051132	19.64	66.380	11.207	49713826.541330	8	428.5931	9.25388e-05	2.01168e-04
2024/03/12	20:15:14	ok	ok	428.8680	59.696	0.051132	19.63	66.401	11.202	52012369.408128	10	428.6290	9.01141e-05	1.62677e-04
2024/03/12	20:20:14	ok	ok	428.7540	59.682	0.051132	19.52	66.499	11.145	50946091.755201	9	428.5157	9.21304e-05	1.90971e-04
2024/03/12	20:25:14	ok	ok	428.7440	59.676	0.051132	19.50	66.452	11.127	50057099.849976	9	428.5061	9.09422e-05	1.66845e-04
2024/03/12	20:30:14	ok	ok	428.6640	59.671	0.051132	19.49	66.419	11.113	53626587.296921	11	428.4330	9.17859e-05	3.90702e-04
2024/03/12	20:35:14	ok	ok	428.7160	59.662	0.051132	19.53	66.384	11.135	47635135.802174	9	428.5007	9.12037e-05	1.60985e-04
2024/03/12	20:40:14	ok	ok	428.8000	59.650	0.051132	19.56	66.343	11.145	50610184.352080	10	428.4367	9.21086e-05	1.66737e-04
2024/03/12	20:45:14	ok	ok	428.6780	59.639	0.051132	19.54	66.342	11.136	60838400.758294	7	428.5298	8.99831e-05	1.33954e-04
2024/03/12	20:50:14	ok	ok	428.6860	59.637	0.051132	19.54	66.342	11.136	57727249.811389	10	428.4987	8.88993e-05	1.55638e-04
2024/03/12	20:55:14	ok	ok	428.6400	59.624	0.051132	19.56	66.343	11.145	56648126.065445	9	428.4072	9.19193e-05	1.54951e-04
2024/03/12	21:00:14	ok	ok	428.6540	59.622	0.051132	19.57	66.339	11.155	56354015.365111	8	428.4595	8.86924e-05	1.78883e-04
2024/03/12	21:05:14	ok	ok	428.5840	59.604	0.051132	19.57	66.275	11.144	63164106.132439	7	428.3823	9.22734e-05	1.44649e-04
2024/03/12	21:10:14	ok	ok	428.5620	59.584	0.051132	19.54	66.270	11.124	56868334.977954	8	428.3387	9.22637e-05	1.92559e-04
2024/03/12	21:15:14	ok	ok	428.5780	59.591	0.051132	19.53	66.256	11.113	56611624.377614	7	428.3663	9.11176e-05	1.27039e-04
2024/03/12	21:20:14	ok	ok	428.5140	59.579	0.051132	19.54	66.259	11.122	54928592.298532	7	428.3256	9.04154e-05	1.64113e-04
2024/03/12	21:25:14	--	ok	428.4680	59.570	0.051132	19.58	66.213	11.143	60997878.745448	9	428.2612	9.28478e-05	2.03443e-04
2024/03/12	21:25:21	ok	ok	429.0900	59.728	0.051159	19.57	66.188	11.130	56601333.784932	8	428.9167	9.06814e-05	2.23001e-04
2024/03/12	21:30:21	ok	ok	429.1620	59.724	0.051159	19.58	66.191	11.139	39042576.711378	9	428.8250	9.05233e-05	1.82696e-04
2024/03/12	21:35:21	ok	ok	429.1260	59.719	0.051159	19.56	66.174	11.117	39171439.708025	9	428.7874	9.15377e-05	1.30378e-04
2024/03/12	21:40:21	ok	ok	429.0580	59.717	0.051159	19.58	66.213	11.143	42819387.345773	8	428.7383	9.18312e-05	2.20734e-04
2024/03/12	21:45:21	ok	ok	429.1000	59.711	0.051159	19.54	66.195	11.112	36909723.199286	10	428.6921	9.27968e-05	1.83383e-04
2024/03/12	21:50:21	ok	ok	429.0700	59.710	0.051159	19.54	66.142	11.103	36059683.274309	9	428.7248	9.09440e-05	1.99230e-04
2024/03/12	21:55:21	ok	ok	428.9860	59.706	0.051159	19.56	66.163	11.115	39706426.040234	9	428.6404	9.06635e-05	2.56814e-04
2024/03/12	22:00:21	ok	ok	429.0240	59.702	0.051159	19.57	66.113	11.117	39493060.576902	9	428.5970	9.37078e-05	2.18983e-04
2024/03/12	22:05:21	ok	ok	429.0680	59.694	0.051159	19.53	66.140	11.094	36951851.512435	9	428.5945	9.32463e-05	2.14392e-04
2024/03/12	22:10:21	ok	ok	429.1300	59.691	0.051159	19.52	66.201	11.095	42621065.643378	5	428.7491	8.74180e-05	1.37304e-04
2024/03/12	22:15:21	ok	ok	428.7960	59.686	0.051159	19.56	66.133	11.110	42523164.058236	8	428.5972	9.11286e-05	1.76698e-04
2024/03/12	22:20:21	ok	ok	428.6860	59.682	0.051159	19.53	66.128	11.092	45344418.086706	9	428.5480	9.21935e-05	1.58160e-04
2024/03/12	22:25:21	ok	ok	428.8860	59.675	0.051159	19.53	66.128	11.092	39297640.156672	8	428.4890	9.29265e-05	3.80284e-04
2024/03/12	22:30:21	ok	ok	428.8480	59.669	0.051159	19.52	66.149	11.087	40001472.377239	9	428.4999	9.21821e-05	1.84268e-04
2024/03/12	22:35:21	ok	ok	428.7380	59.652	0.051159	19.56	66.069	11.099	42249995.085583	7	428.6105	8.86315e-05	8.94672e-05
2024/03/12	22:40:21	ok	ok	428.8880	59.652	0.051159	19.53	66.117	11.090	40673848.471412	9	428.4942	9.21781e-05	1.67215e-04
2024/03/12	22:45:21	ok	ok	428.7360	59.643	0.051159	19.50	66.154	11.077	43145522.691953	10	416.3376	6.79451e-04	3.58759e-02
2024/03/12	22:50:21	ok	ok	428.7140	59.632	0.051159	19.42	66.227	11.035	33205037.564019	10	428.3693	9.34849e-05	3.22797e-04
2024/03/12	22:55:21	ok	ok	428.7320	59.623	0.051159	19.40	66.213	11.023	29455640.373376	8	428.4041	9.06837e-05	1.69150e-04
2024/03/12	23:00:21	ok	ok	428.7180	59.602	0.051159	19.43	66.113	11.025	36658873.848553	7	428.4235	9.02513e-05	1.47557e-04
2024/03/12	23:05:21	ok	ok	428.7220	59.605	0.051159	19.46	66.149	11.050	33481506.585918	9	428.3576	9.15958e-05	2.12997e-04
2024/03/12	23:10:21	ok	ok	428.6940	59.599	0.051159	19.49	66.046	11.050	37833271.741635	7	428.3896	9.25349e-05	1.56559e-04
2024/03/12	23:15:21	ok	ok	428.7020	59.589	0.051159	19.47	66.087	11.048	38679805.064077	10	428.3240	9.17832e-05	3.14610e-04
2024/03/12	23:20:21	ok	ok	428.6280	59.584	0.051159	19.49	66.058	11.052	31609958.903996	8	428.3304	9.01258e-05	1.59183e-04
2024/03/12	23:25:21	ok	ok	428.5980	59.566	0.051159	19.47	66.023	11.038	37306893.329140	8	428.3313	9.17099e-05	2.19014e-04
2024/03/12	23:30:21	ok	ok	428.6120	59.557	0.051159	19.47	66.044	11.041	41748363.976244	6	428.3786	8.81233e-05	1.40396e-04
2024/03/12	23:35:21	ok	ok	428.6940	59.557	0.051159	19.49	66.004	11.043	35835568.472338	6	428.3164	9.04952e-05	1.59013e-04
2024/03/12	23:40:21	ok	ok	428.6680	59.540	0.051159	19.44	66.050	11.023	40959575.166296	8	428.2558	9.12940e-05	2.02934e-04
2024/03/12	23:45:21	ok	ok	428.5480	59.531	0.051159	19.52	66.041	11.068	35792085.961897	8	428.3048	8.86253e-05	1.47021e-04
2024/03/12	23:50:21	ok	ok	428.6340	59.527	0.051159	19.46	66.012	11.027	37876851.830367	8	428.2309	9.10502e-05	2.05491e-04
2024/03/12	23:55:21	ok	ok	428.5840	59.513	0.051159	19.44	66.082	11.029	37376630.800003	6	428.2374	9.08255e-05	1.31729e-04
2024/03/13	00:00:21	ok	ok	428.6120	59.512	0.051159	19.49	66.026	11.047	36891560.021324	9	428.1963	9.06575e-05	1.53676e-04
2024/03/13	00:05:21	ok	ok	428.6060	59.517	0.051159	19.46	66.012	11.027	44128384.535647	6	428.2327	9.03811e-05	1.18418e-04
2024/03/13	00:10:21	--	ok	428.4440	59.492	0.051159	19.46	66.012	11.027	35952999.669613	8	428.1374	9.18860e-05	1.37894e-04
2024/03/13	00:10:28	ok	ok	429.0260	59.716	0.051188	19.49	65.994	11.042	47800775.922408	7	428.7967	9.17451e-05	1.70761e-04
2024/03/13	00:15:28	ok	ok	429.0180	59.703	0.051188	19.43	65.985	11.004	40113891.050385	7	428.7195	8.91788e-05	1.45942e-04
2024/03/13	00:20:28	ok	ok	428.8660	59.694	0.051188	19.43	66.007	11.008	34118601.891587	10	419.2610	5.41236e-04	2.76156e-02
2024/03/13	00:25:28	ok	ok	428.9160	59.692	0.051188	19.44	65.975	11.011	32498300.503864	7	428.6149	9.30544e-05	1.57085e-04
2024/03/13	00:30:28	ok	ok	428.9520	59.685	0.051188	19.43	65.953	10.998	35121849.467917	9	428.6120	9.20936e-05	1.58722e-04
2024/03/13	00:35:28	ok	ok	428.8720	59.683	0.051188	19.43	65.995	11.005	34232008.509942	5	428.6521	9.00216e-05	9.57101e-05
2024/03/13	00:40:28	ok	ok	428.8460	59.673	0.051188	19.39	66.030	10.984	36785751.580220	7	428.5253	9.27854e-05	2.16848e-04
2024/03/13	00:45:28	ok	ok	428.9120	59.660	0.051188	19.30	66.113	10.942	37683376.246708	8	428.5842	8.67277e-05	2.85192e-04
2024/03/13	00:50:28	ok	ok	428.6800	59.660	0.051188	19.27	66.108	10.923	32087225.026754	7	428.4473	9.28085e-05	1.76045e-04
2024/03/13	00:55:28	ok	ok	428.8160	59.659	0.051188	19.30	66.069	10.935	35318526.619127	8	428.4734	9.13737e-05	1.72365e-04
2024/03/13	01:00:28	ok	ok	428.7840	59.632	0.051188	19.33	66.000	10.943	36853593.192401	9	428.4427	9.18641e-05	1.88798e-04
2024/03/13	01:05:28	ok	ok	428.7720	59.641	0.051188	19.33	65.991	10.941	36739848.212958	8	428.4014	9.42602e-05	2.27206e-04
2024/03/13	01:10:28	ok	ok	428.8040	59.628	0.051188	19.32	65.989	10.932	33322338.321884	9	428.3999	9.19194e-05	1.55724e-04
2024/03/13	01:15:28	ok	ok	428.7020	59.620	0.051188	19.33	65.991	10.941	34679700.260719	10	428.3623	9.31698e-05	2.06391e-04
2024/03/13	01:20:28	ok	ok	428.6780	59.607	0.051188	19.33	65.968	10.937	32956971.223700	9	428.3867	9.14165e-05	1.61515e-04
2024/03/13	01:25:28	ok	ok	428.7420	59.600	0.051188	19.33	65.968	10.937	32990541.184773	9	428.3313	9.24673e-05	2.21394e-04
2024/03/13	01:30:28	ok	ok	428.7860	59.587	0.051188	19.33	65.936	10.932	36907213.046167	9	428.3483	9.16614e-05	1.64550e-04
2024/03/13	01:35:28	ok	ok	428.5940	59.589	0.051188	19.33	65.936	10.932	34606682.995891	8	428.2962	9.30075e-05	1.69923e-04
2024/03/13	01:40:28	ok	ok	428.6920	59.575	0.051188	19.27	65.971	10.900	41366683.158544	6	428.4170	9.01957e-05	1.26192e-04
2024/03/13	01:45:28	ok	ok	428.6680	59.572	0.051188	19.33	65.936	10.932	36705391.654105	8	428.3083	9.07110e-05	1.74367e-04
2024/03/13	01:50:28	ok	ok	428.6840	59.559	0.051188	19.30	65.953	10.916	38165704.891178	8	428.3366	8.99893e-05	1.58100e-04
2024/03/13	01:55:28	ok	ok	428.6080	59.570	0.051188	19.32	65.954	10.926	34373992.988050	6	428.2911	9.15132e-05	1.36872e-04
2024/03/13	02:00:28	ok	ok	428.5160	59.544	0.051188	19.32	65.902	10.918	26172097.040811	8	428.2450	9.03486e-05	1.49212e-04
2024/03/13	02:05:28	ok	ok	428.5820	59.537	0.051188	19.34	65.939	10.941	36777094.451618	7	428.2584	9.17265e-05	1.46110e-04
2024/03/13	02:10:28	ok	ok	428.5560	59.527	0.051188	19.32	65.925	10.922	38609887.368398	9	428.2168	9.17649e-05	4.22128e-04
2024/03/13	02:15:28	ok	ok	428.5420	59.520	0.051188	19.30	65.943	10.914	32470721.382311	8	428.1852	9.15235e-05	1.84495e-04
2024/03/13	02:20:28	ok	ok	428.6240	59.519	0.051188	19.34	65.959	10.944	39339274.885906	7	428.2126	9.15626e-05	1.80662e-04
2024/03/13	02:25:28	ok	ok	428.5640	59.504	0.051188	19.32	65.913	10.920	39083544.108974	8	428.1913	9.04581e-05	1.15258e-04
2024/03/13	02:30:28	ok	ok	428.5320	59.506	0.051188	19.33	65.916	10.929	34400989.067129	8	428.1875	9.03927e-05	1.84563e-04
2024/03/13	02:35:28	--	ok	428.4480	59.494	0.051188	19.30	65.899	10.907	37100677.334640	8	428.2096	8.92841e-05	1.75324e-04
2024/03/13	02:35:35	ok	ok	429.0280	59.710	0.051216	19.32	65.893	10.916	44214916.032425	8	428.8148	8.95051e-05	2.47003e-04
2024/03/13	02:40:35	ok	ok	429.0060	59.698	0.051216	19.34	65.898	10.934	39000815.635911	8	428.6916	9.05040e-05	1.82598e-04
2024/03/13	02:45:35	ok	ok	429.0100	59.696	0.051216	19.34	65.866	10.929	41264522.267204	10	428.6964	9.04220e-05	2.10470e-04
2024/03/13	02:50:35	ok	ok	428.7780	59.689	0.051216	19.30	65.931	10.912	33519720.616270	9	428.5798	9.30702e-05	1.69822e-04
2024/03/13	02:55:35	ok	ok	428.8360	59.691	0.051216	19.23	66.049	10.885	39068849.163637	9	428.4701	9.52278e-05	3.63337e-04
2024/03/13	03:00:35	ok	ok	428.7720	59.678	0.051216	19.23	66.027	10.882	33451871.141770	9	428.5442	9.43201e-05	2.69953e-04
2024/03/13	03:05:35	ok	ok	428.9320	59.676	0.051216	19.27	65.927	10.893	41303190.367082	8	428.5494	9.21755e-05	1.97612e-04
2024/03/13	03:10:35	ok	ok	428.9240	59.668	0.051216	19.27	65.959	10.898	35089350.587643	8	428.4787	9.34186e-05	1.84643e-04
2024/03/13	03:15:35	ok	ok	428.8140	59.656	0.051216	19.26	65.945	10.887	33298263.424292	9	428.4149	9.48858e-05	1.99198e-04
2024/03/13	03:20:35	ok	ok	428.8860	59.657	0.051216	19.32	65.881	10.914	32323068.112455	8	428.5088	9.26783e-05	1.88236e-04
2024/03/13	03:25:35	ok	ok	428.7640	59.642	0.051216	19.30	65.879	10.904	36124548.119220	8	428.4824	9.17613e-05	1.93820e-04
2024/03/13	03:30:35	ok	ok	428.9280	59.641	0.051216	19.32	65.913	10.920	40686564.426473	7	428.5172	9.08807e-05	1.47773e-04
2024/03/13	03:35:35	ok	ok	428.8100	59.646	0.051216	19.34	65.875	10.930	36629556.015948	9	428.4217	9.29573e-05	2.38076e-04
2024/03/13	03:40:35	ok	ok	428.6800	59.622	0.051216	19.32	65.861	10.911	33324079.285915	10	428.3654	9.38782e-05	1.92697e-04
2024/03/13	03:45:35	ok	ok	428.7860	59.625	0.051216	19.33	65.904	10.927	34111260.681670	9	428.3563	9.42461e-05	2.04058e-04
2024/03/13	03:50:35	ok	ok	428.7420	59.616	0.051216	19.33	65.875	10.922	40459073.238028	9	428.4153	9.21489e-05	1.39734e-04
2024/03/13	03:55:35	ok	ok	428.5760	59.601	0.051216	19.33	65.843	10.916	35153257.447080	8	428.3675	9.25072e-05	1.63492e-04
2024/03/13	04:00:35	ok	ok	428.7020	59.594	0.051216	19.37	65.806	10.938	40958105.044869	5	428.4727	8.94952e-05	1.20027e-04
2024/03/13	04:05:35	ok	ok	428.5760	59.593	0.051216	19.36	65.835	10.934	43617065.133140	9	428.3314	9.23100e-05	3.36700e-04
2024/03/13	04:10:35	ok	ok	428.6620	59.575	0.051216	19.34	65.801	10.918	39667652.331072	10	428.2725	9.31594e-05	3.22805e-04
2024/03/13	04:15:35	ok	ok	428.5800	59.568	0.051216	19.29	65.812	10.884	42819483.171173	7	428.3819	8.99667e-05	1.40027e-04
2024/03/13	04:20:35	ok	ok	428.5740	59.564	0.051216	19.36	65.815	10.931	35824003.526444	9	428.3104	9.14200e-05	1.61869e-04
2024/03/13	04:25:35	ok	ok	428.6020	59.553	0.051216	19.34	65.834	10.924	34473614.898935	9	428.2707	9.27988e-05	1.48315e-04
2024/03/13	04:30:35	ok	ok	428.6700	59.550	0.051216	19.32	65.797	10.900	43420228.845398	7	428.3199	9.07034e-05	1.59915e-04
2024/03/13	04:35:35	ok	ok	428.5200	59.541	0.051216	19.32	65.765	10.895	33605431.676756	8	428.2442	9.28665e-05	1.72142e-04
2024/03/13	04:40:35	ok	ok	428.6140	59.529	0.051216	19.29	65.876	10.895	37982260.818524	8	428.1874	9.31774e-05	3.91627e-04
2024/03/13	04:45:35	ok	ok	428.5140	59.525	0.051216	19.19	65.872	10.829	32779180.292622	9	428.1884	9.13567e-05	1.66578e-04
2024/03/13	04:50:35	--	ok	428.4160	59.514	0.051216	19.22	65.844	10.843	35499167.977071	7	428.2377	9.07696e-05	1.57108e-04
2024/03/13	04:50:43	ok	ok	429.0780	59.720	0.051246	19.22	65.824	10.840	42517299.860105	8	428.8075	9.27294e-05	1.98955e-04
2024/03/13	04:55:42	ok	ok	429.0560	59.712	0.051246	19.27	65.789	10.870	34516401.792922	10	428.7074	9.29115e-05	1.85081e-04
2024/03/13	05:00:42	ok	ok	429.0140	59.710	0.051246	19.24	65.806	10.854	35237062.959020	8	428.6991	9.26352e-05	2.12798e-04
2024/03/13	05:05:42	ok	ok	428.9660	59.707	0.051246	19.23	65.742	10.835	38107919.125698	9	428.5998	9.55548e-05	1.92717e-04
2024/03/13	05:10:42	ok	ok	428.9800	59.700	0.051246	19.24	65.765	10.847	35684073.540103	8	428.6939	9.24941e-05	1.63076e-04
2024/03/13	05:15:42	ok	ok	428.9980	59.697	0.051246	19.20	65.798	10.826	31793747.528292	10	428.6100	9.23483e-05	1.76941e-04
2024/03/13	05:20:42	ok	ok	428.9500	59.694	0.051246	19.22	65.760	10.829	36896825.147569	8	428.5812	9.36816e-05	1.95764e-04
2024/03/13	05:25:42	ok	ok	429.0500	59.687	0.051246	19.24	65.774	10.849	35916771.991678	9	428.5529	9.34647e-05	1.84721e-04
2024/03/13	05:30:42	ok	ok	428.9460	59.679	0.051246	19.22	65.760	10.829	40415228.429642	10	428.4881	9.53492e-05	3.50794e-04
2024/03/13	05:35:42	ok	ok	428.9960	59.675	0.051246	19.20	65.766	10.820	34380231.467481	10	428.5532	9.08632e-05	2.76838e-04
2024/03/13	05:40:42	ok	ok	428.8960	59.670	0.051246	19.23	65.742	10.835	36129979.773827	8	428.5921	9.11222e-05	1.75654e-04
2024/03/13	05:45:42	ok	ok	428.8640	59.675	0.051246	19.23	65.730	10.833	39093982.601332	9	428.5047	9.47056e-05	2.17855e-04
2024/03/13	05:50:42	ok	ok	428.7940	59.664	0.051246	19.23	65.719	10.831	34654733.151628	8	428.4958	9.25068e-05	1.98856e-04
2024/03/13	05:55:42	ok	ok	428.8300	59.659	0.051246	19.19	65.756	10.810	34978822.158597	9	428.4761	9.43035e-05	1.98722e-04
2024/03/13	06:00:42	ok	ok	428.7800	59.653	0.051246	19.20	65.725	10.813	33578924.112211	9	428.5174	9.05669e-05	1.69650e-04
2024/03/13	06:05:42	ok	ok	428.7880	59.646	0.051246	19.22	65.760	10.829	35132906.416601	8	428.4324	9.43113e-05	2.43271e-04
2024/03/13	06:10:42	ok	ok	428.6760	59.636	0.051246	19.20	65.673	10.805	34647114.741992	9	428.3991	9.45027e-05	1.51472e-04
2024/03/13	06:15:42	ok	ok	428.6480	59.625	0.051246	19.10	65.838	10.771	32000728.243520	9	428.4108	9.23308e-05	1.55051e-04
2024/03/13	06:20:42	ok	ok	428.6980	59.623	0.051246	19.06	65.852	10.746	34341475.344904	8	428.3906	9.25272e-05	1.51991e-04
2024/03/13	06:25:42	ok	ok	428.6140	59.612	0.051246	19.02	65.834	10.716	34907691.682733	7	428.3906	9.21434e-05	1.47617e-04
2024/03/13	06:30:42	ok	ok	428.7860	59.605	0.051246	19.09	65.760	10.748	41758552.496782	7	428.4068	9.25121e-05	1.99972e-04
2024/03/13	06:35:42	ok	ok	428.6580	59.599	0.051246	19.10	65.710	10.750	32228354.284105	8	428.3662	9.12967e-05	1.61819e-04
2024/03/13	06:40:42	ok	ok	428.6620	59.589	0.051246	19.10	65.721	10.752	33340631.093985	8	428.3217	9.34317e-05	1.77876e-04
2024/03/13	06:45:42	ok	ok	428.6400	59.583	0.051246	19.12	65.753	10.765	33243583.817288	7	428.3163	9.31558e-05	1.32443e-04
2024/03/13	06:50:42	ok	ok	428.6460	59.568	0.051246	19.10	65.730	10.753	39050828.258743	10	428.2759	9.26797e-05	1.81317e-04
2024/03/13	06:55:42	ok	ok	428.6080	59.577	0.051246	19.10	65.710	10.750	29798481.020747	9	428.2997	9.20417e-05	1.58344e-04
2024/03/13	07:00:42	ok	ok	428.5060	59.559	0.051246	19.07	65.705	10.731	35891846.256593	8	428.2516	9.31132e-05	1.76069e-04
2024/03/13	07:05:42	ok	ok	428.6100	59.549	0.051246	19.09	65.739	10.745	32589533.484232	9	416.9787	6.04470e-04	3.65330e-02
2024/03/13	07:10:42	ok	ok	428.5800	59.544	0.051246	19.09	65.739	10.745	41020409.705929	8	428.2563	9.24615e-05	1.88021e-04
2024/03/13	07:15:42	ok	ok	428.5640	59.540	0.051246	19.13	65.734	10.771	33793426.137607	8	428.2362	9.26116e-05	1.54971e-04
2024/03/13	07:20:42	--	ok	428.4640	59.532	0.051246	19.10	65.762	10.758	41264892.647296	8	428.2450	9.26461e-05	1.62295e-04
2024/03/13	07:20:49	ok	ok	429.0800	59.714	0.051274	19.10	65.730	10.753	46401564.836992	9	428.7677	9.35244e-05	2.13469e-04
2024/03/13	07:25:49	ok	ok	429.1380	59.709	0.051274	19.10	65.698	10.748	32337106.760550	9	428.7837	8.93608e-05	2.10916e-04
2024/03/13	07:30:49	ok	ok	428.8960	59.707	0.051274	19.10	65.730	10.753	35600637.607655	8	428.6763	9.34664e-05	1.93969e-04
2024/03/13	07:35:49	ok	ok	428.8960	59.708	0.051274	19.14	65.725	10.778	33739640.715137	9	428.6266	9.39115e-05	1.92475e-04
2024/03/13	07:40:49	ok	ok	428.9320	59.702	0.051274	19.12	65.701	10.757	37091208.584966	9	428.5903	9.42445e-05	2.02846e-04
2024/03/13	07:45:49	ok	ok	429.0760	59.698	0.051274	19.12	65.711	10.759	32859921.680146	8	428.6927	9.27911e-05	2.13739e-04
2024/03/13	07:50:49	ok	ok	428.9720	59.698	0.051274	19.17	65.710	10.794	33589589.964268	9	428.6427	9.25060e-05	1.55848e-04
2024/03/13	07:55:49	ok	ok	428.9220	59.692	0.051274	19.14	65.716	10.776	31222664.546502	9	428.5390	9.55862e-05	1.80283e-04
2024/03/13	08:00:49	ok	ok	429.0660	59.693	0.051274	19.20	65.725	10.813	33634778.756285	8	428.5874	9.31737e-05	2.09302e-04
2024/03/13	08:05:49	ok	ok	428.9300	59.688	0.051274	19.22	65.728	10.824	34528473.377856	8	428.6085	9.35500e-05	1.68587e-04
2024/03/13	08:10:49	ok	ok	428.9440	59.680	0.051274	19.20	65.705	10.810	37564918.180896	10	428.5942	9.20507e-05	1.87808e-04
2024/03/13	08:15:49	ok	ok	428.8580	59.682	0.051274	19.22	65.728	10.824	42574061.184335	7	428.6568	9.04287e-05	1.19729e-04
2024/03/13	08:20:49	ok	ok	428.9480	59.671	0.051274	19.24	65.721	10.840	32114871.669589	9	428.5136	9.36388e-05	1.63016e-04
2024/03/13	08:25:49	ok	ok	428.8520	59.661	0.051274	19.24	65.711	10.838	33504503.311236	8	428.4937	9.45761e-05	1.62651e-04
2024/03/13	08:30:49	ok	ok	428.7960	59.667	0.051274	19.24	65.711	10.838	34182955.173532	8	428.4540	9.62835e-05	2.66153e-04
2024/03/13	08:35:49	ok	ok	429.0220	59.661	0.051274	19.29	65.707	10.867	39452539.466312	9	428.5324	9.14829e-05	1.83851e-04
2024/03/13	08:40:49	ok	ok	428.8220	59.649	0.051274	19.27	65.716	10.858	38282747.311338	7	428.5179	9.33148e-05	1.51715e-04
2024/03/13	08:45:49	ok	ok	428.8960	59.652	0.051274	19.32	65.724	10.888	32469892.935752	9	428.4840	9.24121e-05	2.08140e-04
2024/03/13	08:50:49	ok	ok	428.8100	59.641	0.051274	19.29	65.664	10.860	37115382.746806	9	428.4975	9.21244e-05	1.52991e-04
2024/03/13	08:55:49	ok	ok	428.7460	59.633	0.051274	19.29	65.751	10.874	38325302.412266	9	428.5017	9.16569e-05	2.01089e-04
2024/03/13	09:00:49	ok	ok	428.8580	59.636	0.051274	19.32	65.647	10.876	35982693.640481	8	428.4585	9.26810e-05	1.62411e-04
2024/03/13	09:05:49	ok	ok	428.7220	59.629	0.051274	19.39	65.692	10.927	31814218.276845	10	428.4293	9.09958e-05	2.03242e-04
2024/03/13	09:10:49	ok	ok	428.9240	59.614	0.051274	19.36	65.719	10.915	35457165.897712	9	428.4080	9.36019e-05	1.76876e-04
2024/03/13	09:15:49	ok	ok	428.7320	59.619	0.051274	19.40	65.682	10.934	41420969.326920	9	428.4338	9.30637e-05	2.03271e-04
2024/03/13	09:20:49	ok	ok	428.7960	59.615	0.051274	19.39	65.692	10.927	34681324.582809	10	428.4351	9.08417e-05	1.37643e-04
2024/03/13	09:25:49	ok	ok	428.7680	59.605	0.051274	19.43	65.698	10.956	36287752.505490	10	428.3831	9.30541e-05	1.63595e-04
2024/03/13	09:30:49	ok	ok	428.5660	59.596	0.051274	19.42	65.728	10.952	41470928.192323	9	428.3719	9.34323e-05	1.85125e-04
2024/03/13	09:35:49	ok	ok	428.7040	59.587	0.051274	19.49	65.687	10.990	36846111.039095	9	428.3434	9.29069e-05	2.04868e-04
2024/03/13	09:40:49	ok	ok	428.6020	59.581	0.051274	19.47	65.737	10.990	44308896.173645	10	428.3502	9.07330e-05	2.63919e-04
2024/03/13	09:45:49	ok	ok	428.6420	59.576	0.051274	19.50	65.710	11.003	39079834.350746	9	428.3420	9.33550e-05	1.59040e-04
2024/03/13	09:50:49	ok	ok	428.6280	59.572	0.051274	19.50	65.657	10.994	34139335.866823	8	428.3199	9.36619e-05	1.57434e-04
2024/03/13	09:55:49	ok	ok	428.6320	59.564	0.051274	19.54	65.696	11.028	42525520.848868	8	428.4031	9.04566e-05	1.45847e-04
2024/03/13	10:00:49	ok	ok	428.7200	59.561	0.051274	19.57	65.710	11.049	43900471.949333	7	428.3686	9.09637e-05	1.79830e-04
2024/03/13	10:05:49	ok	ok	428.6520	59.563	0.051274	19.60	65.673	11.060	40805182.231849	8	428.3165	9.34241e-05	1.86030e-04
2024/03/13	10:10:49	ok	ok	428.7020	59.549	0.051274	19.63	65.698	11.084	37726064.253719	6	428.3652	9.05515e-05	1.17517e-04
2024/03/13	10:15:49	ok	ok	428.5920	59.552	0.051274	19.61	65.760	11.085	42542959.191966	8	428.3237	9.21340e-05	2.06322e-04
2024/03/13	10:20:49	--	ok	428.4100	59.539	0.051274	19.64	65.701	11.093	39304139.749414	10	417.7639	5.95073e-04	3.41698e-02
2024/03/13	10:20:56	ok	ok	429.1780	59.730	0.051304	19.67	65.684	11.109	40844000.907114	9	428.9240	9.24669e-05	2.09615e-04
2024/03/13	10:25:56	ok	ok	429.1320	59.724	0.051304	19.68	65.719	11.124	38557836.338910	7	428.8546	9.34688e-05	1.73286e-04
2024/03/13	10:30:56	ok	ok	429.1020	59.724	0.051304	19.71	65.670	11.135	34082387.702478	8	428.8631	9.20807e-05	1.56863e-04
2024/03/13	10:35:56	ok	ok	429.1360	59.724	0.051304	19.74	65.684	11.154	35414731.809820	9	428.7560	9.48759e-05	1.83357e-04
2024/03/13	10:40:56	ok	ok	428.9480	59.720	0.051304	19.75	65.655	11.158	34442431.685804	8	428.7464	9.47946e-05	2.04252e-04
2024/03/13	10:45:56	ok	ok	429.0320	59.718	0.051304	19.80	65.715	11.196	34038277.900646	10	428.7538	9.36195e-05	1.91092e-04
2024/03/13	10:50:56	ok	ok	429.0740	59.717	0.051304	19.81	65.719	11.208	39335887.919952	9	428.7763	9.29522e-05	1.52410e-04
2024/03/13	10:55:56	ok	ok	429.1540	59.716	0.051304	19.85	65.724	11.235	39116039.348595	9	428.8271	8.97225e-05	1.93498e-04
2024/03/13	11:00:56	ok	ok	429.0580	59.713	0.051304	19.88	65.675	11.246	35385243.592955	7	428.7729	9.16314e-05	1.41128e-04
2024/03/13	11:05:56	ok	ok	428.8540	59.706	0.051304	19.91	65.724	11.272	38520570.114710	8	428.7204	9.29637e-05	1.69447e-04
2024/03/13	11:10:56	ok	ok	429.0200	59.710	0.051304	19.95	65.719	11.299	38318706.599848	10	428.7627	9.05248e-05	2.29463e-04
2024/03/13	11:15:56	ok	ok	429.0440	59.703	0.051304	20.00	65.757	11.336	38178519.670026	8	428.8066	8.95274e-05	1.61807e-04
2024/03/13	11:20:56	ok	ok	428.8840	59.702	0.051304	20.00	65.716	11.329	40744674.772355	9	428.6930	9.26187e-05	1.49308e-04
2024/03/13	11:25:56	ok	ok	429.0380	59.695	0.051304	20.07	65.716	11.376	39305428.838902	9	428.7406	8.97766e-05	1.52989e-04
2024/03/13	11:30:56	ok	ok	429.0960	59.694	0.051304	20.09	65.710	11.393	37277943.556294	8	428.7033	9.21881e-05	1.59628e-04
2024/03/13	11:35:56	ok	ok	429.0060	59.680	0.051304	20.12	65.715	11.413	39265221.870468	8	428.7061	9.27839e-05	2.02250e-04
2024/03/13	11:40:56	ok	ok	429.0620	59.695	0.051304	20.12	65.747	11.419	35230154.516318	8	428.6956	9.24954e-05	1.88172e-04
2024/03/13	11:45:56	ok	ok	429.0480	59.679	0.051304	20.15	65.742	11.436	34901940.739364	9	428.6562	9.06874e-05	1.66302e-04
2024/03/13	11:50:56	ok	ok	429.0240	59.671	0.051304	20.16	65.765	11.449	34041907.328755	8	428.6233	9.26966e-05	1.65717e-04
2024/03/13	11:55:56	ok	ok	429.0200	59.674	0.051304	20.21	65.716	11.469	38187338.451281	9	428.6805	9.06018e-05	1.83271e-04
2024/03/13	12:00:56	ok	ok	429.0600	59.668	0.051304	20.19	65.725	11.462	36773454.784587	9	428.6302	9.09901e-05	1.73563e-04
[truncated: 11,141 more rows]
