# Supplementary material for: Plastic Creep Constraint in Nylon Instrument Strings
Source: Materials (Basel). 2025 Jan 7;18(2):223. doi: 10.3390/ma18020223 (PMC11766866; doi:10.3390/ma18020223)
Supplement: Supplementary file 1 [file materials-18-00223-s001.zip › data_files/string_N34_nylon/string_test_data_N34_step_2.csv]

Date	Time	+-	f0	Frequency	Tension	LengthAdj	Temp	Rel.Hm	Abs.Hm	Pk.Magnitude	Harmonics	Fitted.f0	Bend.Stiff	Fit.Error
2024/04/18	09:14:03	--	ok	428.8940	59.241	0.053842	19.87	54.476	9.321	40229235.230116	12	428.4853	9.29178e-05	2.87454e-04
2024/04/18	09:14:14	--	ok	465.8260	69.262	0.055551	19.82	54.583	9.316	23526424.413137	9	465.1374	1.06873e-04	2.84089e-04
2024/04/18	09:14:24	ok	ok	463.1460	68.584	0.05541	19.73	54.707	9.283	11137483.613511	9	462.5888	1.04090e-04	2.41235e-04
2024/04/18	09:19:23	--	ok	462.2040	68.139	0.05541	20.22	56.280	9.831	10177623.227585	8	460.9111	1.10143e-04	3.86928e-04
2024/04/18	09:19:32	--	ok	461.2620	68.133	0.055449	20.22	56.234	9.823	12710176.795546	7	461.0059	1.03219e-04	2.70560e-04
2024/04/18	09:19:40	--	ok	463.3540	68.621	0.055536	20.19	56.263	9.812	17766382.101639	8	462.6108	1.03244e-04	2.50347e-04
2024/04/18	09:19:48	--	ok	463.5680	68.567	0.055519	20.12	56.312	9.780	12541175.107870	9	462.3596	1.07727e-04	3.47579e-04
2024/04/18	09:19:57	ok	ok	462.9760	68.534	0.055491	20.05	56.481	9.769	11644590.864461	9	462.2728	1.09910e-04	3.57952e-04
2024/04/18	09:24:56	--	ok	462.0880	68.423	0.055491	20.48	57.168	10.135	11239889.022275	8	461.8493	1.11961e-04	3.38893e-04
2024/04/18	09:25:03	--	ok	462.6880	68.441	0.055536	20.45	57.174	10.119	16457436.845147	9	462.0710	1.05458e-04	2.54052e-04
2024/04/18	09:25:10	ok	ok	463.1500	68.537	0.055551	20.40	57.179	10.095	14637337.977174	10	462.3113	1.07336e-04	3.30871e-04
2024/04/18	09:30:10	ok	ok	463.1020	68.435	0.055551	20.66	57.742	10.347	11551334.150679	10	461.9144	1.09865e-04	4.19716e-04
2024/04/18	09:35:10	--	ok	462.4280	68.409	0.055551	20.82	58.236	10.530	11393582.394873	8	461.6208	1.10502e-04	3.16150e-04
2024/04/18	09:35:17	ok	ok	463.0060	68.544	0.05558	20.80	58.154	10.507	13125971.078507	10	462.3021	1.05740e-04	3.75144e-04
2024/04/18	09:40:17	ok	ok	463.0680	68.452	0.05558	20.90	58.477	10.627	14207540.840067	11	462.1696	9.47990e-05	2.33929e-04
2024/04/18	09:45:17	--	ok	462.2600	68.426	0.05558	21.00	58.720	10.732	12620920.940551	9	461.7702	1.07443e-04	3.25735e-04
2024/04/18	09:45:24	--	ok	463.4060	68.683	0.055617	21.01	58.679	10.733	18602573.460587	10	462.6621	1.01446e-04	2.16797e-04
2024/04/18	09:45:32	ok	ok	462.8120	68.466	0.055597	21.01	58.633	10.724	14376890.468737	10	462.1783	1.01320e-04	2.38852e-04
2024/04/18	09:50:31	--	ok	462.7760	68.437	0.055597	21.11	58.955	10.847	10971214.578869	7	461.9682	1.00593e-04	2.66210e-04
2024/04/18	09:50:38	ok	ok	463.1680	68.480	0.055608	21.10	58.907	10.830	13403986.124341	10	462.2067	1.01776e-04	3.07013e-04
2024/04/18	09:55:38	--	ok	463.7380	68.438	0.055608	21.19	59.069	10.913	10921150.836301	9	461.8666	1.11768e-04	4.18319e-04
2024/04/18	09:55:45	--	ok	461.9800	68.185	0.055571	21.17	59.055	10.901	16007394.863657	8	461.2493	9.98761e-05	2.79143e-04
2024/04/18	09:55:52	ok	ok	463.1220	68.490	0.055622	21.17	59.068	10.903	11714680.843927	10	462.1834	1.07326e-04	3.59244e-04
2024/04/18	10:00:52	--	ok	463.2220	68.450	0.055622	21.24	59.216	10.976	8252065.881161	7	462.0703	1.02153e-04	2.35572e-04
2024/04/18	10:00:59	--	ok	462.6280	68.423	0.055611	21.27	59.178	10.986	17137885.147609	10	461.9104	1.00570e-04	2.65175e-04
2024/04/18	10:01:07	ok	ok	462.8600	68.479	0.05563	21.24	59.216	10.976	15083622.584062	11	462.2767	1.00990e-04	2.65741e-04
2024/04/18	10:06:06	ok	ok	463.0820	68.451	0.05563	21.33	59.255	11.036	8974858.028359	8	461.9058	1.09783e-04	3.77032e-04
2024/04/18	10:11:06	--	ok	462.7580	68.433	0.05563	21.44	59.397	11.136	10981323.919716	7	461.9276	9.98324e-05	2.15525e-04
2024/04/18	10:11:13	ok	ok	462.8000	68.474	0.055642	21.41	59.452	11.128	15462562.641527	11	462.2231	1.00463e-04	2.41424e-04
2024/04/18	10:16:13	ok	ok	462.8260	68.443	0.055642	21.47	59.507	11.174	10593589.286582	7	461.9939	1.02221e-04	2.53825e-04
2024/04/18	10:21:13	ok	ok	463.1940	68.434	0.055642	21.55	59.678	11.262	9252385.707188	8	461.7113	1.12449e-04	3.69316e-04
2024/04/18	10:26:13	--	ok	462.2040	68.417	0.055642	21.65	59.696	11.331	10443452.285058	8	461.6497	1.07160e-04	2.94154e-04
2024/04/18	10:26:21	--	ok	463.4420	68.675	0.055682	21.70	59.626	11.346	13860318.055138	10	462.6278	1.01528e-04	2.28437e-04
2024/04/18	10:26:28	--	ok	462.7980	68.452	0.05566	21.70	59.567	11.335	13295071.981947	10	462.1431	9.86763e-05	2.19966e-04
2024/04/18	10:26:35	ok	ok	463.1280	68.491	0.05567	21.61	59.564	11.278	12217457.358894	9	462.2017	1.04738e-04	3.51531e-04
2024/04/18	10:31:35	--	ok	462.7540	68.474	0.05567	21.72	59.800	11.397	8717451.772819	10	462.1599	1.00816e-04	2.69502e-04
2024/04/18	10:31:42	ok	ok	462.9580	68.581	0.055682	21.70	59.760	11.372	10402079.806583	9	462.3494	1.05012e-04	3.72363e-04
2024/04/18	10:36:41	ok	ok	462.8860	68.510	0.055682	21.82	59.818	11.465	9719748.719491	7	462.2651	1.00095e-04	2.58699e-04
2024/04/18	10:41:41	ok	ok	463.1000	68.471	0.055682	21.91	59.910	11.540	8336824.654088	8	462.1377	9.96167e-05	2.12976e-04
2024/04/18	10:46:41	--	ok	462.5740	68.452	0.055682	21.93	59.960	11.567	10053699.718417	7	461.9717	1.01616e-04	2.10447e-04
2024/04/18	10:46:49	ok	ok	463.0660	68.605	0.055703	21.96	59.976	11.590	13027099.843970	9	462.4261	1.01572e-04	2.92893e-04
2024/04/18	10:51:48	ok	ok	462.9060	68.548	0.055703	22.05	60.011	11.653	12746368.092766	9	462.1397	1.09147e-04	3.67726e-04
2024/04/18	10:56:48	ok	ok	463.0300	68.491	0.055703	22.16	59.998	11.728	13721915.579877	10	462.1965	9.91213e-05	2.18927e-04
2024/04/18	11:01:48	ok	ok	463.0680	68.467	0.055703	22.22	60.061	11.778	10948765.298105	9	461.9502	1.04602e-04	3.33370e-04
2024/04/18	11:06:48	--	ok	462.4380	68.450	0.055703	22.28	60.136	11.831	11722511.610810	8	461.6966	1.13538e-04	4.91509e-04
2024/04/18	11:06:55	--	ok	463.4120	68.672	0.055732	22.29	60.139	11.841	12377876.887688	8	462.4515	1.06790e-04	3.65942e-04
2024/04/18	11:07:02	--	ok	462.7100	68.460	0.055711	22.31	60.108	11.846	11714351.189445	9	462.0563	9.91572e-05	2.69490e-04
2024/04/18	11:07:10	ok	ok	462.8980	68.536	0.055726	22.16	60.182	11.764	13994064.366894	11	462.3512	9.82084e-05	2.75121e-04
2024/04/18	11:12:09	ok	ok	463.0780	68.529	0.055726	22.36	60.130	11.888	9847400.887546	8	462.1168	1.05758e-04	3.29176e-04
2024/04/18	11:17:09	--	ok	462.6260	68.464	0.055726	22.01	60.752	11.769	14626351.594531	9	462.0245	9.84085e-05	2.17538e-04
2024/04/18	11:17:16	ok	ok	463.0700	68.628	0.055744	22.02	60.798	11.786	13373555.127617	8	462.3819	1.03256e-04	2.50753e-04
2024/04/18	11:22:16	--	ok	462.7800	68.543	0.055744	21.78	60.949	11.653	8442307.410436	8	462.1989	9.93828e-05	2.08267e-04
2024/04/18	11:22:23	ok	ok	463.0160	68.654	0.055755	21.77	60.967	11.648	11828172.952145	8	462.3940	1.03250e-04	3.43227e-04
2024/04/18	11:27:22	--	ok	463.3660	68.593	0.055755	21.70	61.051	11.617	8963756.493356	10	462.1672	1.05153e-04	3.02177e-04
2024/04/18	11:27:29	--	ok	462.4780	68.459	0.055737	21.70	61.051	11.617	11677721.614821	8	461.9830	9.67304e-05	2.87967e-04
2024/04/18	11:27:37	ok	ok	463.0800	68.663	0.055763	21.74	61.082	11.652	14723101.382065	8	462.4094	1.04480e-04	2.33259e-04
2024/04/18	11:32:36	--	ok	463.9520	68.602	0.055763	21.62	61.157	11.589	7354395.758083	8	462.2085	1.04940e-04	2.20243e-04
2024/04/18	11:32:44	--	ok	461.9400	68.272	0.055715	21.62	61.114	11.581	14538184.818609	8	461.2734	9.91296e-05	3.16972e-04
2024/04/18	11:32:51	ok	ok	463.1020	68.645	0.055769	21.61	61.164	11.581	12789449.376489	9	462.3793	1.02221e-04	2.36160e-04
2024/04/18	11:37:50	ok	ok	463.0320	68.599	0.055769	21.60	61.216	11.582	11735894.141237	9	462.3199	9.93823e-05	2.51378e-04
2024/04/18	11:42:50	--	ok	462.7820	68.537	0.055769	21.55	61.262	11.561	7341281.270292	9	462.2052	9.78410e-05	2.46789e-04
2024/04/18	11:42:57	ok	ok	463.0200	68.666	0.05578	21.57	61.285	11.574	11365373.162334	9	462.3868	1.03389e-04	2.85662e-04
2024/04/18	11:47:57	ok	ok	463.0920	68.600	0.05578	21.52	61.340	11.556	7357930.307649	8	462.0982	1.11897e-04	3.69057e-04
2024/04/18	11:52:57	--	ok	462.7680	68.551	0.05578	21.58	61.395	11.605	10375518.586480	7	462.1171	1.02612e-04	2.36540e-04
2024/04/18	11:53:05	--	ok	463.2800	68.672	0.055791	21.57	61.329	11.582	11029488.160711	8	462.4693	9.94064e-05	2.76480e-04
2024/04/18	11:53:12	ok	ok	462.9160	68.515	0.055778	21.54	61.376	11.573	8523179.475254	11	462.1475	1.00515e-04	2.54452e-04
2024/04/18	11:58:12	--	ok	462.3080	68.497	0.055778	21.60	61.408	11.619	6986215.970791	9	461.9691	1.05115e-04	2.92418e-04
2024/04/18	11:58:19	--	ok	463.3580	68.739	0.055812	21.60	61.376	11.613	12989516.411152	9	462.7584	1.03698e-04	2.67340e-04
2024/04/18	11:58:26	ok	ok	463.0540	68.651	0.055794	21.60	61.398	11.617	12026085.980776	8	462.3073	1.05357e-04	3.21109e-04
2024/04/18	12:03:26	ok	ok	462.8900	68.604	0.055794	21.60	61.453	11.627	10493240.720885	9	462.1278	1.06914e-04	3.23611e-04
2024/04/18	12:08:26	ok	ok	462.8520	68.552	0.055794	21.61	61.472	11.640	7577283.951080	9	462.0188	1.08192e-04	3.16691e-04
2024/04/18	12:13:26	ok	ok	462.8980	68.517	0.055794	21.64	61.523	11.669	9542544.560706	7	462.0450	1.01194e-04	2.28620e-04
2024/04/18	12:18:26	--	ok	462.5360	68.492	0.055794	21.65	61.622	11.697	8783044.689121	8	461.7469	1.16587e-04	3.83119e-04
2024/04/18	12:18:33	--	ok	463.2980	68.702	0.055817	21.70	61.587	11.719	10933746.762248	8	462.4397	1.04071e-04	2.81589e-04
2024/04/18	12:18:40	ok	ok	462.8580	68.545	0.055803	21.68	61.585	11.708	12185390.394239	8	462.2001	9.88602e-05	2.59197e-04
2024/04/18	12:23:40	--	ok	462.3780	68.509	0.055803	21.71	61.601	11.731	5616942.571450	8	461.8431	1.14289e-04	3.73761e-04
2024/04/18	12:23:47	--	ok	463.3880	68.742	0.055834	21.71	61.642	11.739	14779862.213721	10	462.6904	1.03492e-04	2.63519e-04
2024/04/18	12:23:55	ok	ok	462.8700	68.634	0.055815	21.74	61.637	11.758	13178785.372812	10	462.3544	9.81008e-05	2.36737e-04
2024/04/18	12:28:54	--	ok	462.6840	68.583	0.055815	21.78	61.613	11.780	9814356.504491	8	462.0425	1.10704e-04	2.89790e-04
2024/04/18	12:29:01	--	ok	463.3460	68.726	0.05583	21.80	61.614	11.791	14680474.452407	10	462.5804	1.01255e-04	2.47007e-04
2024/04/18	12:29:09	--	ok	462.7740	68.553	0.055813	21.77	61.535	11.756	11753090.553195	9	462.1744	1.00478e-04	2.88328e-04
2024/04/18	12:29:16	--	ok	463.2720	68.649	0.055824	21.74	61.550	11.741	10215815.417806	8	462.3789	9.96086e-05	2.32741e-04
2024/04/18	12:29:23	--	ok	462.7460	68.494	0.055811	21.70	61.660	11.733	10164142.498461	8	462.0083	1.02519e-04	2.78121e-04
2024/04/18	12:29:30	ok	ok	463.0040	68.601	0.055823	21.67	61.784	11.737	12869727.437948	8	462.2536	1.02470e-04	2.65732e-04
2024/04/18	12:34:30	ok	ok	463.0440	68.621	0.055823	21.85	61.627	11.832	7727774.572926	8	462.2627	1.02868e-04	2.60201e-04
2024/04/18	12:39:30	ok	ok	463.0300	68.566	0.055823	21.87	61.682	11.852	6881206.936253	7	462.1378	1.03083e-04	2.42299e-04
2024/04/18	12:44:30	--	ok	462.6620	68.524	0.055823	21.93	61.660	11.895	7595032.182436	8	462.0656	1.01213e-04	2.17727e-04
2024/04/18	12:44:37	--	ok	462.7260	68.692	0.05584	21.89	61.665	11.868	14983765.091445	10	462.4604	9.90058e-05	2.22260e-04
2024/04/18	12:44:45	--	ok	463.7680	68.744	0.055854	21.89	61.677	11.871	12455017.567796	8	462.5874	1.09105e-04	3.98806e-04
2024/04/18	12:44:52	--	ok	462.5420	68.468	0.055815	21.87	61.714	11.858	12587111.518950	9	461.8657	1.01280e-04	2.71545e-04
2024/04/18	12:44:59	ok	ok	463.1020	68.620	0.055838	21.82	61.823	11.850	14818814.909481	7	462.2872	1.04247e-04	2.68429e-04
2024/04/18	12:49:59	--	ok	464.1400	68.636	0.055838	21.99	61.704	11.944	9397849.049918	8	462.0311	1.17608e-04	4.84694e-04
2024/04/18	12:50:06	--	ok	461.9920	68.216	0.055781	21.95	61.686	11.911	9379718.646948	11	461.1426	9.47510e-05	2.87152e-04
2024/04/18	12:50:14	ok	ok	462.8460	68.554	0.055831	21.96	61.700	11.923	13598938.269766	8	462.1523	1.03023e-04	2.59541e-04
2024/04/18	12:55:13	--	ok	463.3100	68.519	0.055831	22.02	61.700	11.961	10772083.122760	8	461.9231	1.10418e-04	3.20961e-04
2024/04/18	12:55:20	--	ok	462.4340	68.460	0.055816	22.02	61.709	11.963	13119163.141935	9	461.7539	1.00274e-04	2.39150e-04
2024/04/18	12:55:28	ok	ok	462.8580	68.643	0.055844	22.02	61.656	11.953	15320130.947820	8	462.3458	1.02259e-04	2.45770e-04
2024/04/18	13:00:27	ok	ok	462.9500	68.584	0.055844	22.08	61.720	12.006	10508296.427783	7	462.1971	1.02551e-04	2.31972e-04
2024/04/18	13:05:27	--	ok	463.2640	68.557	0.055844	22.11	61.756	12.033	10536057.748686	8	461.9291	1.13677e-04	3.99443e-04
2024/04/18	13:05:34	--	ok	462.3100	68.474	0.055831	22.13	61.761	12.052	13718723.601380	10	461.9105	1.00372e-04	2.65480e-04
2024/04/18	13:05:42	--	ok	463.3500	68.730	0.055866	22.11	61.756	12.033	16014079.867827	8	462.5787	1.03107e-04	2.60178e-04
2024/04/18	13:05:49	ok	ok	462.8420	68.551	0.055848	22.11	61.746	12.031	10326405.962337	8	462.1969	1.01035e-04	2.85649e-04
2024/04/18	13:10:49	--	ok	462.6680	68.549	0.055848	22.16	61.765	12.074	10139281.423845	8	461.9882	1.09194e-04	2.95434e-04
2024/04/18	13:10:57	ok	ok	463.1140	68.705	0.055865	22.18	61.779	12.086	12419809.892869	7	462.4436	1.02324e-04	3.10946e-04
2024/04/18	13:15:56	ok	ok	463.1340	68.665	0.055865	22.13	61.814	12.063	13345136.685641	7	462.3038	1.05174e-04	3.07160e-04
2024/04/18	13:20:56	ok	ok	463.0360	68.609	0.055865	21.98	61.958	11.982	9127899.304856	8	462.2047	9.80499e-05	2.39418e-04
2024/04/18	13:25:56	--	ok	462.6420	68.545	0.055865	21.89	61.997	11.932	8357524.630580	7	462.0796	1.00015e-04	2.13707e-04
2024/04/18	13:26:03	--	ok	463.2360	68.718	0.055883	21.89	62.007	11.934	14159189.329777	9	462.4779	9.99859e-05	3.05065e-04
2024/04/18	13:26:11	ok	ok	463.0180	68.599	0.055871	21.93	62.004	11.961	10699138.231057	7	462.2156	1.01781e-04	2.65744e-04
2024/04/18	13:31:10	--	ok	463.8320	68.567	0.055871	21.84	62.020	11.896	6359350.247646	8	461.6853	1.28493e-04	7.63255e-04
2024/04/18	13:31:17	--	ok	462.1320	68.326	0.055829	21.85	61.988	11.901	11282681.427710	9	461.3191	9.66541e-05	2.58073e-04
2024/04/18	13:31:25	ok	ok	463.0280	68.577	0.055873	21.87	61.961	11.905	15007774.782531	8	462.1741	1.01538e-04	2.49236e-04
2024/04/18	13:36:24	--	ok	462.7880	68.542	0.055873	21.82	62.048	11.893	10096768.188935	8	462.0219	1.00742e-04	2.13873e-04
2024/04/18	13:36:31	ok	ok	462.9700	68.650	0.055883	21.82	62.016	11.886	15351297.404656	10	462.2743	9.92736e-05	2.73305e-04
2024/04/18	13:41:31	ok	ok	463.0220	68.594	0.055883	21.80	62.043	11.873	13029412.738749	8	462.1545	1.00641e-04	2.41583e-04
2024/04/18	13:46:31	--	ok	462.7380	68.556	0.055883	21.81	62.121	11.897	12144240.877500	8	462.0351	1.02173e-04	2.50420e-04
2024/04/18	13:46:38	--	ok	463.4520	68.678	0.055897	21.81	62.098	11.893	9684706.233129	10	462.3525	1.01002e-04	2.48746e-04
2024/04/18	13:46:45	--	ok	462.7140	68.482	0.055874	21.80	62.066	11.878	8941974.317046	10	461.8777	1.00391e-04	2.38882e-04
2024/04/18	13:46:52	ok	ok	463.0420	68.565	0.055888	21.71	62.135	11.832	11509885.795830	9	462.1207	1.03277e-04	2.45965e-04
2024/04/18	13:51:52	ok	ok	463.1500	68.549	0.055888	21.81	62.077	11.889	5973988.717430	8	461.9033	1.10509e-04	3.40976e-04
2024/04/18	13:56:52	--	ok	464.3300	68.521	0.055888	21.78	62.081	11.870	5356647.297041	9	461.8330	1.10489e-04	3.84034e-04
2024/04/18	13:56:59	--	ok	461.6620	68.168	0.055821	21.80	62.095	11.883	8988949.706725	9	460.5827	1.00774e-04	2.30941e-04
2024/04/18	13:57:07	ok	ok	462.9640	68.524	0.055888	21.78	62.081	11.870	13093963.862891	8	462.0071	1.01824e-04	2.44497e-04
2024/04/18	14:02:06	ok	ok	463.0640	68.497	0.055888	21.80	62.130	11.890	7871991.891549	7	461.8817	9.98705e-05	2.02037e-04
2024/04/18	14:07:06	--	ok	462.3820	68.480	0.055888	21.80	62.066	11.878	9794524.468222	8	461.5038	1.19425e-04	5.91120e-04
2024/04/18	14:07:13	ok	ok	463.0240	68.726	0.055919	21.77	62.090	11.862	7496787.343106	8	462.4544	1.01677e-04	2.64664e-04
2024/04/18	14:12:13	--	ok	463.2220	68.696	0.055919	21.81	62.121	11.897	8160400.325054	9	462.3549	9.82576e-05	2.37073e-04
2024/04/18	14:12:20	--	ok	463.4020	68.584	0.055909	21.81	62.109	11.895	9327887.998103	8	462.0976	1.02149e-04	2.34828e-04
2024/04/18	14:12:28	ok	ok	462.8200	68.471	0.055889	21.84	62.039	11.900	8977080.037415	8	461.7407	9.99018e-05	2.86529e-04
2024/04/18	14:17:27	--	--	412.0000	68.465	0.055889	21.81	62.098	11.893	5850738.364317	8	461.5049	1.09410e-04	4.16524e-04
2024/04/18	14:17:34	--	ok	462.4900	68.466	0.055889	21.81	62.057	11.885	9955897.595337	9	461.6126	1.03151e-04	3.28962e-04
2024/04/18	14:17:41	--	ok	463.3440	68.601	0.055914	21.85	62.043	11.912	10581362.272428	7	462.1932	1.02069e-04	3.06319e-04
2024/04/18	14:17:48	--	ok	462.3420	68.479	0.055897	21.82	62.026	11.888	8208631.921690	8	461.7738	1.01748e-04	2.84591e-04
2024/04/18	14:17:55	--	ok	463.2060	68.721	0.05593	21.80	62.031	11.871	11326135.751504	8	462.4109	1.03849e-04	2.45033e-04
2024/04/18	14:18:02	ok	ok	462.9980	68.606	0.05592	21.71	62.145	11.835	9527290.695378	11	462.2243	9.94200e-05	2.07355e-04
2024/04/18	14:23:02	--	ok	463.6200	68.599	0.05592	21.82	62.081	11.899	7351182.737824	8	462.0288	1.07206e-04	3.12772e-04
2024/04/18	14:23:09	--	ok	462.4300	68.448	0.055888	21.82	62.090	11.901	8236060.116778	9	461.5306	9.96058e-05	2.93613e-04
2024/04/18	14:23:17	--	ok	462.7820	68.567	0.055917	21.84	62.084	11.909	9232754.981206	8	462.1057	1.02593e-04	3.06620e-04
2024/04/18	14:23:24	--	ok	463.3540	68.660	0.055928	21.81	62.057	11.885	9326527.680170	8	462.2468	1.06105e-04	2.38739e-04
2024/04/18	14:23:31	--	ok	462.7140	68.496	0.05591	21.74	62.075	11.841	11900255.790548	8	461.9416	9.93859e-05	2.41823e-04
2024/04/18	14:23:38	ok	ok	462.9340	68.592	0.055924	21.72	62.159	11.846	12232590.550019	7	462.1915	1.00763e-04	2.85644e-04
2024/04/18	14:28:38	ok	ok	463.0640	68.594	0.055924	21.84	62.072	11.906	13313876.140723	9	462.0866	1.02615e-04	1.94389e-04
2024/04/18	14:33:38	ok	ok	462.8400	68.559	0.055924	21.84	62.103	11.912	9739437.712246	8	461.9073	1.09682e-04	3.26002e-04
2024/04/18	14:38:38	ok	ok	462.9620	68.526	0.055924	21.84	62.084	11.909	12309333.991234	8	462.0127	9.77549e-05	2.17056e-04
2024/04/18	14:43:38	--	ok	462.3080	68.503	0.055924	21.81	62.068	11.887	11454546.545076	7	461.8787	1.00401e-04	2.27852e-04
2024/04/18	14:43:45	ok	ok	463.1480	68.756	0.055959	21.84	62.094	11.911	10508653.906591	10	462.6519	1.00626e-04	2.42390e-04
2024/04/18	14:48:45	--	--	412.0000	68.742	0.055959	21.84	62.072	11.906	6365975.437494	10	462.4626	1.00655e-04	2.13073e-04
2024/04/18	14:48:52	ok	ok	463.1740	68.740	0.055959	21.81	62.077	11.889	9143678.456914	10	462.4926	1.01635e-04	2.64214e-04
2024/04/18	14:53:52	ok	ok	463.1840	68.722	0.055959	21.82	62.090	11.901	5627430.357035	9	462.3436	1.02870e-04	2.62577e-04
2024/04/18	14:58:52	--	ok	462.3980	68.694	0.055959	21.85	62.107	11.924	4650107.796957	10	462.3662	9.65962e-05	2.32195e-04
2024/04/18	14:58:59	--	ok	463.4340	68.767	0.055989	21.80	62.171	11.898	13741829.251647	9	462.7854	9.98366e-05	2.78998e-04
2024/04/18	14:59:07	ok	ok	462.9720	68.691	0.055968	21.80	62.159	11.896	8090095.752904	8	462.2817	1.03434e-04	3.06725e-04
2024/04/18	15:04:06	ok	ok	462.9740	68.652	0.055968	21.82	62.100	11.903	10000740.359639	7	462.2643	9.80352e-05	2.50615e-04
2024/04/18	15:09:06	--	ok	461.6240	68.607	0.055968	21.81	62.132	11.900	6602292.043814	8	462.1252	1.00158e-04	2.24627e-04
2024/04/18	15:09:13	--	ok	463.8460	69.027	0.056037	21.81	62.098	11.893	14648320.126625	11	463.5001	1.01584e-04	2.71392e-04
2024/04/18	15:09:21	--	ok	464.1120	68.906	0.055995	21.80	62.150	11.894	10270886.544340	11	463.2306	1.00884e-04	2.92122e-04
2024/04/18	15:09:28	ok	ok	463.0480	68.560	0.055938	21.77	62.177	11.879	9637616.914175	10	462.0399	1.00813e-04	2.48566e-04
2024/04/18	15:14:28	--	ok	463.2240	68.556	0.055938	21.82	62.112	11.905	6439914.235532	7	462.0082	9.86935e-05	2.40669e-04
2024/04/18	15:14:35	ok	ok	462.9640	68.490	0.055927	21.81	62.089	11.891	9528348.261880	10	461.7895	1.00758e-04	2.29378e-04
2024/04/18	15:19:34	--	--	412.0700	68.480	0.055927	21.81	62.068	11.887	5456194.239723	10	461.8156	9.60601e-05	2.09229e-04
2024/04/18	15:19:41	--	ok	462.7760	68.483	0.055927	21.84	62.072	11.906	7914172.647250	10	461.8418	9.63742e-05	3.00112e-04
2024/04/18	15:19:48	--	ok	462.5540	68.524	0.055938	21.85	61.988	11.901	14419664.802244	7	462.0072	1.00380e-04	2.64200e-04
2024/04/18	15:19:55	--	ok	462.7140	68.712	0.055961	21.81	62.004	11.875	9976633.530354	9	462.3658	1.02188e-04	4.19184e-04
2024/04/18	15:20:02	ok	ok	462.8360	68.703	0.055975	21.71	62.135	11.832	8759835.843064	8	462.3811	1.00711e-04	2.74083e-04
2024/04/18	15:25:02	--	ok	462.6880	68.693	0.055975	21.81	62.121	11.897	9044167.951207	8	462.2328	1.05757e-04	3.06966e-04
2024/04/18	15:25:09	--	ok	462.7960	68.692	0.055991	21.82	62.081	11.899	15623848.059121	9	462.3030	1.01588e-04	2.24428e-04
2024/04/18	15:25:16	--	ok	463.4760	68.747	0.056001	21.80	62.054	11.875	9160541.930014	8	462.4836	1.02952e-04	2.98529e-04
2024/04/18	15:25:24	ok	ok	462.8640	68.658	0.055977	21.77	62.058	11.856	8503512.658045	8	462.2875	9.97993e-05	2.83819e-04
2024/04/18	15:30:23	--	ok	462.6840	68.642	0.055977	21.80	62.095	11.883	8350737.716636	9	462.1365	1.02067e-04	2.19242e-04
2024/04/18	15:30:31	ok	ok	463.0980	68.673	0.055993	21.84	62.072	11.906	10839428.022550	7	462.3135	9.99474e-05	3.17791e-04
2024/04/18	15:35:30	--	ok	462.3820	68.631	0.055993	21.82	62.081	11.899	9636486.344536	7	462.1688	9.91833e-05	2.22643e-04
2024/04/18	15:35:37	--	ok	463.4440	68.771	0.056024	21.82	62.135	11.909	10038512.333294	11	462.8318	9.93146e-05	2.20485e-04
2024/04/18	15:35:45	--	ok	463.4700	68.765	0.056002	21.81	62.109	11.895	8151455.808911	7	462.6694	1.04799e-04	3.35354e-04
2024/04/18	15:35:52	ok	ok	462.9880	68.726	0.055978	21.81	62.068	11.887	7589915.424181	7	462.4518	1.00964e-04	2.57337e-04
2024/04/18	15:40:51	--	ok	464.2660	68.716	0.055978	21.81	62.077	11.889	5709248.901127	8	462.1865	1.09144e-04	3.91400e-04
2024/04/18	15:40:58	--	ok	462.2780	68.283	0.055914	21.84	62.029	11.898	8546108.142039	10	461.1090	9.78371e-05	2.80003e-04
2024/04/18	15:41:06	--	ok	462.4620	68.492	0.05595	21.82	62.058	11.895	10326350.088553	9	461.8845	9.78340e-05	2.27723e-04
2024/04/18	15:41:13	--	ok	462.6760	68.494	0.055978	21.78	62.104	11.874	9212235.422107	9	461.9275	9.57483e-05	2.45845e-04
2024/04/18	15:41:20	ok	ok	462.8420	68.563	0.055994	21.75	62.185	11.871	8084798.553958	8	462.1121	9.94243e-05	2.87462e-04
2024/04/18	15:46:20	--	--	412.1480	68.557	0.055994	21.82	62.123	11.907	6556015.971590	9	461.9665	1.04616e-04	3.10109e-04
2024/04/18	15:46:27	--	ok	462.3840	68.564	0.055994	21.82	62.090	11.901	8563797.957684	8	462.0490	9.99156e-05	2.82390e-04
2024/04/18	15:46:34	ok	ok	463.0700	68.760	0.056025	21.85	62.095	11.922	12201243.032443	8	462.6440	1.01875e-04	2.45538e-04
2024/04/18	15:51:34	--	ok	462.7720	68.753	0.056025	21.84	62.072	11.906	8730525.253857	7	462.5247	1.00727e-04	2.23564e-04
2024/04/18	15:51:41	--	ok	463.8260	68.768	0.056036	21.82	62.048	11.893	9652544.272019	9	462.7473	9.99829e-05	2.48574e-04
2024/04/18	15:51:48	--	ok	463.2940	68.765	0.055995	21.82	62.036	11.890	7943785.454892	9	462.7208	9.93920e-05	2.85173e-04
2024/04/18	15:51:55	--	ok	463.3040	68.753	0.05598	21.80	62.095	11.883	8574432.635977	8	462.5395	1.00995e-04	2.47754e-04
2024/04/18	15:52:03	ok	ok	463.1520	68.640	0.055965	21.77	62.167	11.877	9987360.925318	9	462.2351	1.00285e-04	3.06127e-04
2024/04/18	15:57:02	--	ok	463.4320	68.656	0.055965	21.84	62.061	11.904	6259349.722190	7	462.2026	1.00474e-04	2.11017e-04
2024/04/18	15:57:09	--	ok	462.4960	68.485	0.055943	21.88	62.068	11.935	7635294.010513	10	461.7692	1.00446e-04	2.65736e-04
2024/04/18	15:57:17	ok	ok	463.0020	68.493	0.055968	21.87	62.025	11.917	8973424.342487	10	461.9520	9.42211e-05	2.68098e-04
2024/04/18	16:02:16	ok	ok	462.8780	68.486	0.055968	21.87	62.098	11.932	4467804.797306	8	461.6586	1.06131e-04	3.57303e-04
2024/04/18	16:07:16	--	ok	463.2340	68.477	0.055968	21.84	62.049	11.902	6585639.727923	8	461.5619	1.08216e-04	3.34966e-04
2024/04/18	16:07:23	--	ok	462.2000	68.454	0.055957	21.84	62.084	11.909	7598856.229166	10	461.5496	9.58134e-05	2.05310e-04
2024/04/18	16:07:31	--	ok	462.4440	68.487	0.055997	21.88	62.039	11.929	12203591.333879	9	461.8322	9.93203e-05	2.30131e-04
2024/04/18	16:07:38	ok	ok	462.9100	68.701	0.056025	21.85	61.967	11.897	8619239.607630	8	462.3127	1.03470e-04	3.20460e-04
2024/04/18	16:12:38	ok	ok	462.8460	68.655	0.056025	21.85	62.022	11.908	6537262.907391	8	462.0309	1.10378e-04	3.87899e-04
2024/04/18	16:17:38	ok	ok	462.9640	68.617	0.056025	21.88	62.068	11.935	10229331.148798	8	462.1420	1.02053e-04	2.16430e-04
2024/04/18	16:22:38	--	ok	461.2420	68.576	0.056025	21.82	62.058	11.895	8475067.778235	9	462.2221	9.18306e-05	2.24312e-04
2024/04/18	16:22:46	--	ok	464.9600	69.087	0.056114	21.88	62.039	11.929	10967419.582109	9	463.6778	1.09754e-04	5.22322e-04
2024/04/18	16:22:53	--	ok	464.7280	69.068	0.056015	21.85	62.063	11.916	7969003.311186	9	463.7384	1.01692e-04	2.53153e-04
2024/04/18	16:23:01	--	ok	463.2300	68.716	0.055928	21.81	62.034	11.881	9761825.156800	9	462.3222	1.01042e-04	3.11275e-04
2024/04/18	16:23:08	--	ok	462.5020	68.595	0.055916	21.80	62.171	11.898	10306810.033957	9	462.0849	1.01619e-04	3.08947e-04
2024/04/18	16:23:15	--	ok	463.4600	68.750	0.055941	21.75	62.260	11.886	11504712.084592	8	462.5062	1.02642e-04	3.03023e-04
2024/04/18	16:23:23	ok	ok	463.1040	68.564	0.055918	21.74	62.333	11.890	8454358.440831	8	462.0579	1.00902e-04	2.51125e-04
2024/04/18	16:28:22	--	--	412.2880	68.568	0.055918	21.87	62.036	11.920	7037752.196056	7	462.0748	9.73563e-05	2.26119e-04
2024/04/18	16:28:29	--	ok	462.4840	68.574	0.055918	21.85	62.043	11.912	8930668.687483	8	462.0116	1.04034e-04	3.47550e-04
2024/04/18	16:28:36	--	ok	463.2980	68.754	0.055944	21.87	62.025	11.917	10973206.734833	8	462.5734	1.00904e-04	2.40158e-04
2024/04/18	16:28:44	--	ok	463.3740	68.639	0.055929	21.80	62.066	11.878	8230230.372519	9	462.2100	1.02279e-04	2.94799e-04
2024/04/18	16:28:51	--	ok	462.4160	68.490	0.05591	21.77	62.251	11.893	8818297.919667	11	461.8543	9.79757e-05	2.27977e-04
2024/04/18	16:28:58	ok	ok	463.0080	68.713	0.055939	21.74	62.267	11.878	8391478.289868	8	462.3769	1.02701e-04	2.54179e-04
2024/04/18	16:33:58	--	ok	463.5320	68.714	0.055939	21.85	62.022	11.908	7249725.049604	8	462.3845	9.74456e-05	2.47271e-04
2024/04/18	16:34:05	--	ok	462.5840	68.495	0.055913	21.85	62.011	11.906	7274917.508438	8	461.8649	9.81821e-05	2.70714e-04
2024/04/18	16:34:13	ok	ok	463.0300	68.660	0.055933	21.85	61.988	11.901	12362706.576619	10	462.2714	9.84260e-05	2.50595e-04
2024/04/18	16:39:12	--	ok	463.2840	68.623	0.055933	21.84	61.997	11.892	6849996.855726	9	462.1325	9.96437e-05	1.99531e-04
2024/04/18	16:39:19	--	ok	462.7820	68.505	0.05592	21.85	61.999	11.903	8897901.803652	9	461.8954	9.85238e-05	2.53541e-04
2024/04/18	16:39:27	--	ok	462.7800	68.577	0.05593	21.84	62.008	11.894	11243891.895402	8	462.0787	1.00704e-04	3.11171e-04
2024/04/18	16:39:34	ok	ok	463.1520	68.666	0.055941	21.81	62.013	11.877	13415622.512809	9	462.3249	9.61135e-05	2.61872e-04
2024/04/18	16:44:33	ok	ok	463.1740	68.643	0.055941	21.84	62.049	11.902	10315640.131427	8	461.9940	1.10854e-04	3.68572e-04
2024/04/18	16:49:33	ok	ok	463.1880	68.607	0.055941	21.81	62.034	11.881	6737512.991122	8	461.9164	1.10236e-04	3.91454e-04
2024/04/18	16:54:33	ok	ok	462.9980	68.568	0.055941	21.84	62.084	11.909	8447895.975509	9	461.9022	1.07543e-04	3.67758e-04
2024/04/18	16:59:33	ok	ok	463.0460	68.546	0.055941	21.78	62.072	11.868	9500103.866180	8	461.9590	9.92570e-05	2.79018e-04
2024/04/18	17:04:33	--	ok	462.3520	68.516	0.055941	21.81	62.098	11.893	10084263.756822	8	461.8615	1.00970e-04	2.30965e-04
2024/04/18	17:04:40	--	ok	462.6640	68.509	0.055974	21.80	62.054	11.875	7408026.187441	9	461.9605	9.62771e-05	2.59134e-04
2024/04/18	17:04:48	--	ok	462.2740	68.507	0.05599	21.81	62.045	11.883	7610510.489265	9	461.8732	1.00140e-04	3.03169e-04
2024/04/18	17:04:55	--	ok	462.2380	68.496	0.056027	21.75	62.077	11.851	7481467.088443	8	461.8285	1.01016e-04	3.03139e-04
2024/04/18	17:05:02	--	ok	462.6700	68.625	0.056066	21.72	62.116	11.838	9496728.455606	8	462.1545	1.02536e-04	3.50891e-04
2024/04/18	17:05:09	ok	ok	462.9200	68.742	0.056082	21.68	62.203	11.825	12374963.698940	8	462.4324	1.03692e-04	4.14543e-04
2024/04/18	17:10:09	--	ok	462.7960	68.737	0.056082	21.80	62.043	11.873	7449580.867667	9	462.3486	1.02965e-04	2.65349e-04
2024/04/18	17:10:16	--	ok	463.4620	68.762	0.056092	21.78	62.061	11.866	8325637.791541	9	462.6585	1.00201e-04	2.43861e-04
2024/04/18	17:10:23	--	ok	463.4780	68.762	0.056069	21.77	62.039	11.852	10090587.568124	8	462.5344	1.05023e-04	3.60034e-04
2024/04/18	17:10:31	--	ok	463.5640	68.759	0.056045	21.74	62.066	11.839	8480247.062344	8	462.5784	1.01143e-04	2.28154e-04
2024/04/18	17:10:38	--	ok	463.3500	68.752	0.056017	21.71	62.155	11.836	6886337.848877	9	462.5090	1.02658e-04	3.53025e-04
2024/04/18	17:10:45	--	ok	463.2300	68.744	0.055999	21.68	62.235	11.832	10039688.274577	7	462.4735	1.00964e-04	2.54352e-04
2024/04/18	17:10:52	--	ok	463.2440	68.736	0.055988	21.67	62.332	11.841	9473025.747106	8	462.4157	1.03115e-04	2.51024e-04
2024/04/18	17:10:59	ok	ok	463.1140	68.702	0.055976	21.60	62.382	11.803	9962490.018672	7	462.3081	1.02471e-04	2.71807e-04
2024/04/18	17:15:59	--	ok	461.5500	68.702	0.055976	21.77	62.026	11.850	7213884.109935	9	462.2475	1.03955e-04	3.16492e-04
2024/04/18	17:16:07	ok	ok	463.1400	68.692	0.056049	21.74	62.034	11.833	7898182.031150	9	462.2814	9.98297e-05	2.39017e-04
2024/04/18	17:21:06	--	ok	463.6780	68.666	0.056049	21.71	62.090	11.824	6386545.820090	8	462.0250	1.11061e-04	4.18010e-04
2024/04/18	17:21:13	ok	ok	462.8760	68.680	0.056015	21.75	62.068	11.849	7849657.107567	8	462.2077	1.02990e-04	2.93567e-04
2024/04/18	17:26:13	--	ok	462.5160	68.629	0.056015	21.70	62.077	11.812	6184329.479850	8	462.1849	9.72391e-05	2.00349e-04
2024/04/18	17:26:20	--	ok	462.6120	68.622	0.056039	21.71	62.039	11.814	12269212.624599	9	462.1784	9.77444e-05	2.62904e-04
2024/04/18	17:26:27	--	ok	462.4900	68.618	0.056059	21.75	62.004	11.837	9637817.672610	8	462.1084	1.01310e-04	2.97123e-04
2024/04/18	17:26:35	--	ok	462.6920	68.648	0.056084	21.71	61.962	11.800	9064005.258063	8	462.1792	1.02545e-04	3.37452e-04
2024/04/18	17:26:42	ok	ok	463.0340	68.743	0.0561	21.64	61.971	11.754	11699892.442605	9	462.5016	9.97217e-05	2.86694e-04
2024/04/18	17:31:42	--	ok	463.2420	68.732	0.0561	21.68	62.022	11.791	9714067.609133	10	462.2616	1.05679e-04	3.82522e-04
2024/04/18	17:31:50	ok	ok	462.9240	68.721	0.056088	21.71	62.039	11.814	7382211.695976	8	462.3204	1.03658e-04	2.78797e-04
2024/04/18	17:36:49	--	ok	462.6760	68.703	0.056088	21.68	62.054	11.797	4826047.292948	7	462.2838	9.91097e-05	1.88168e-04
2024/04/18	17:36:56	ok	ok	462.9220	68.732	0.056104	21.67	62.052	11.788	9051230.038146	9	462.3952	1.01869e-04	2.55280e-04
2024/04/18	17:41:56	--	ok	463.2540	68.714	0.056104	21.64	62.057	11.770	7213139.305017	9	462.2991	9.99475e-05	1.92794e-04
2024/04/18	17:42:03	--	ok	462.7880	68.603	0.056091	21.67	62.072	11.791	12897680.020777	8	462.1079	1.00051e-04	2.88891e-04
2024/04/18	17:42:11	--	ok	462.5200	68.701	0.056102	21.70	62.036	11.804	8188518.846472	8	462.2313	1.04344e-04	3.47794e-04
2024/04/18	17:42:18	--	ok	463.2160	68.772	0.056126	21.65	62.039	11.776	10694749.315010	10	462.6843	1.05004e-04	3.76319e-04
2024/04/18	17:42:25	--	ok	463.6380	68.766	0.056115	21.61	62.043	11.748	11404329.492662	10	462.7002	1.02165e-04	2.29420e-04
2024/04/18	17:42:32	ok	ok	463.1640	68.764	0.056083	21.57	62.173	11.742	8534157.095340	10	462.6201	1.02980e-04	3.01090e-04
2024/04/18	17:47:32	--	ok	462.6780	68.765	0.056083	21.64	62.048	11.769	7192208.170646	9	462.6635	9.88288e-05	2.47400e-04
2024/04/18	17:47:39	ok	ok	463.1360	68.763	0.056099	21.61	61.999	11.739	6611604.804084	10	462.6142	1.02612e-04	3.27063e-04
2024/04/18	17:52:39	--	ok	462.5340	68.759	0.056099	21.60	61.994	11.730	9088355.160490	10	462.5173	1.03604e-04	2.65957e-04
2024/04/18	17:52:46	--	ok	463.3500	68.758	0.056122	21.62	61.993	11.747	10635110.409547	8	462.5526	1.00792e-04	2.45397e-04
2024/04/18	17:52:54	ok	ok	463.2000	68.759	0.056105	21.62	61.993	11.747	8759937.074461	9	462.5758	1.00975e-04	2.38171e-04
2024/04/18	17:57:53	--	--	412.7300	68.752	0.056105	21.60	62.029	11.736	5455844.185438	7	462.5278	9.87849e-05	2.14813e-04
2024/04/18	17:58:00	--	ok	462.6840	68.750	0.056105	21.58	62.036	11.727	7891208.752040	8	462.4436	1.04926e-04	3.33662e-04
2024/04/18	17:58:07	ok	ok	462.9420	68.750	0.056121	21.60	62.029	11.736	7192933.079015	9	462.4078	1.04796e-04	3.23057e-04
2024/04/18	18:03:07	--	ok	462.6580	68.739	0.056121	21.55	62.031	11.706	7674143.085064	10	462.3405	1.02951e-04	1.93692e-04
2024/04/18	18:03:14	--	ok	463.6260	68.766	0.056138	21.57	61.961	11.702	9871007.705976	10	462.7060	9.98535e-05	2.67222e-04
2024/04/18	18:03:22	--	ok	463.2240	68.765	0.056107	21.62	61.993	11.747	9494572.705419	10	462.6570	1.02558e-04	3.72084e-04
2024/04/18	18:03:29	--	ok	463.2480	68.763	0.056096	21.52	61.975	11.675	8024879.587001	10	462.6420	1.01835e-04	2.60715e-04
2024/04/18	18:03:36	ok	ok	463.1700	68.761	0.056083	21.47	62.103	11.662	7068085.676507	9	462.6242	1.02026e-04	3.02003e-04
2024/04/18	18:08:36	--	ok	462.6220	68.758	0.056083	21.52	62.004	11.681	10323340.846170	12	462.5000	1.03219e-04	2.61435e-04
2024/04/18	18:08:46	--	ok	463.4620	68.758	0.056102	21.54	61.985	11.688	9589582.717343	9	462.5666	1.00980e-04	2.96178e-04
2024/04/18	18:08:53	--	ok	463.4800	68.757	0.056079	21.51	62.013	11.673	6817036.273168	10	462.4604	1.05780e-04	4.18734e-04
2024/04/18	18:09:01	--	ok	463.2160	68.754	0.056055	21.47	62.058	11.653	10262878.528934	9	462.5343	9.99711e-05	2.67087e-04
2024/04/18	18:09:08	ok	ok	463.1880	68.750	0.056044	21.45	62.098	11.652	9502924.533127	8	462.4661	1.02954e-04	2.80100e-04
2024/04/18	18:14:07	--	ok	463.3520	68.747	0.056044	21.47	61.994	11.641	4998530.572788	9	462.4376	1.01987e-04	2.43882e-04
2024/04/18	18:14:15	--	ok	463.7620	68.749	0.056027	21.48	61.976	11.649	8312492.349532	8	462.4288	1.02894e-04	3.37521e-04
2024/04/18	18:14:22	--	ok	462.0800	68.508	0.055988	21.50	61.988	11.660	7585625.054714	10	461.8206	9.95504e-05	2.70723e-04
2024/04/18	18:14:29	--	ok	462.4920	68.495	0.056034	21.47	61.994	11.641	9361824.723855	9	461.7973	9.92204e-05	2.46622e-04
2024/04/18	18:14:36	--	ok	462.1740	68.486	0.05606	21.45	61.981	11.630	7327121.229298	8	461.7442	1.01617e-04	3.02856e-04
2024/04/18	18:14:44	--	ok	462.1340	68.483	0.056102	21.42	62.017	11.617	7978031.553989	7	461.7035	1.01619e-04	3.65107e-04
2024/04/18	18:14:51	--	ok	463.2520	68.755	0.056145	21.37	62.168	11.607	11020323.515451	9	462.6030	9.83879e-05	2.49988e-04
2024/04/18	18:14:58	--	ok	463.4120	68.756	0.056133	21.34	62.283	11.611	10071620.704661	8	462.4719	1.05204e-04	3.58527e-04
2024/04/18	18:15:06	--	ok	463.4220	68.755	0.056112	21.29	62.420	11.599	7510778.749067	8	462.5083	1.02212e-04	3.37852e-04
2024/04/18	18:15:13	--	ok	463.3080	68.754	0.056091	21.29	62.473	11.609	6524159.847769	7	462.5102	1.03373e-04	3.21894e-04
2024/04/18	18:15:20	ok	ok	462.8200	68.753	0.056076	21.24	62.583	11.600	7632565.575700	7	462.5166	1.00727e-04	2.40644e-04
2024/04/18	18:20:20	--	ok	462.6660	68.755	0.056076	21.47	61.971	11.637	9312320.527150	8	462.4453	1.03850e-04	2.03339e-04
2024/04/18	18:20:27	ok	ok	463.0540	68.756	0.056092	21.51	61.917	11.655	8800570.316867	9	462.5185	1.02306e-04	2.85323e-04
2024/04/18	18:25:26	ok	ok	463.1100	68.744	0.056092	21.40	61.981	11.592	6555701.073098	10	462.2890	1.07320e-04	3.85866e-04
2024/04/18	18:30:26	--	ok	462.7860	68.732	0.056092	21.42	62.008	11.615	7065417.212643	8	462.1915	1.09666e-04	3.28132e-04
2024/04/18	18:30:33	ok	ok	462.9060	68.731	0.056103	21.40	62.004	11.596	9738911.867227	10	462.3781	1.00679e-04	2.62935e-04
2024/04/18	18:35:33	--	ok	463.4360	68.719	0.056103	21.37	61.976	11.572	7625961.864759	11	462.3243	9.88827e-05	2.38528e-04
2024/04/18	18:35:40	--	ok	463.9460	68.713	0.056081	21.38	62.002	11.587	6474529.080755	8	462.2757	1.02535e-04	2.88866e-04
2024/04/18	18:35:47	ok	ok	463.1400	68.714	0.056034	21.37	61.988	11.574	7906251.962967	10	462.3059	9.99776e-05	2.69807e-04
2024/04/18	18:40:47	--	ok	462.2140	68.694	0.056034	21.36	62.007	11.568	5767898.640496	8	462.1853	1.00729e-04	2.23719e-04
2024/04/18	18:40:54	--	ok	462.7900	68.690	0.056073	21.36	61.952	11.558	8508362.185864	8	462.1970	1.01378e-04	2.64302e-04
2024/04/18	18:41:02	--	ok	462.4520	68.682	0.056083	21.34	61.939	11.547	8081589.404406	7	462.1909	1.01743e-04	3.02255e-04
2024/04/18	18:41:09	--	ok	462.7800	68.673	0.056111	21.31	61.967	11.532	8578141.328795	8	462.1565	1.02029e-04	2.90295e-04
2024/04/18	18:41:16	ok	ok	463.0100	68.657	0.056122	21.30	61.985	11.527	8493321.602725	8	462.1646	9.90966e-05	2.39652e-04
2024/04/18	18:46:16	--	ok	462.2620	68.649	0.056122	21.29	61.961	11.513	6778960.172086	8	462.0418	1.04274e-04	2.76625e-04
2024/04/18	18:46:23	ok	ok	463.1180	68.743	0.056159	21.27	61.958	11.502	11996398.339890	9	462.4253	1.01840e-04	2.40181e-04
2024/04/18	18:51:23	ok	ok	463.1100	68.730	0.056159	21.24	61.985	11.489	11164719.183592	9	462.3796	9.93068e-05	2.62163e-04
2024/04/18	18:56:23	ok	ok	463.0480	68.718	0.056159	21.23	61.952	11.473	8810828.364315	9	462.2937	9.90569e-05	2.49110e-04
2024/04/18	19:01:23	--	ok	463.4720	68.701	0.056159	21.17	61.984	11.441	6669392.344161	9	462.1942	1.00626e-04	2.52529e-04
2024/04/18	19:01:30	--	ok	462.5660	68.705	0.056136	21.20	61.958	11.456	8113499.256135	8	462.2217	1.04685e-04	3.42742e-04
2024/04/18	19:01:38	ok	ok	462.8380	68.696	0.056157	21.19	61.889	11.434	12238292.692283	9	462.2303	1.00178e-04	2.15045e-04
2024/04/18	19:06:37	ok	ok	462.8540	68.664	0.056157	21.10	62.004	11.399	9709460.923083	11	462.1674	9.99883e-05	2.15674e-04
2024/04/18	19:11:37	--	ok	462.3500	68.628	0.056157	21.07	61.965	11.371	8648553.769231	8	462.0608	1.01548e-04	2.38130e-04
2024/04/18	19:11:45	--	ok	463.4940	68.764	0.05619	21.07	62.007	11.378	11594983.226414	10	462.7374	1.00039e-04	2.85482e-04
2024/04/18	19:11:52	--	ok	463.2460	68.766	0.056166	21.10	62.013	11.401	9569288.527697	10	462.7172	1.02593e-04	2.49672e-04
2024/04/18	19:11:59	ok	ok	463.0640	68.766	0.056153	21.01	61.976	11.336	8787325.159318	11	462.7399	1.00499e-04	2.63514e-04
2024/04/18	19:16:59	--	ok	462.7440	68.757	0.056153	21.04	61.907	11.343	12640341.957469	9	462.4657	1.11506e-04	3.05752e-04
2024/04/18	19:17:06	--	ok	463.9200	68.757	0.056166	21.06	61.942	11.358	8938388.439553	10	462.6157	1.02799e-04	2.55163e-04
2024/04/18	19:17:14	--	ok	463.3320	68.758	0.05612	21.03	61.926	11.337	8213631.281706	8	462.6437	1.03527e-04	2.64984e-04
2024/04/18	19:17:21	--	ok	463.3160	68.754	0.056103	21.01	61.965	11.334	7166584.720524	10	462.6275	1.01367e-04	2.74660e-04
2024/04/18	19:17:28	--	ok	463.4820	68.751	0.056088	20.97	62.011	11.314	8237771.515673	9	462.5217	1.04551e-04	3.31140e-04
2024/04/18	19:17:36	ok	ok	463.0860	68.731	0.056063	20.91	62.130	11.299	9901097.334812	10	462.3398	1.01609e-04	2.63228e-04
2024/04/18	19:22:35	--	ok	462.5800	68.736	0.056063	20.99	61.907	11.306	6737782.236277	9	462.3880	9.82795e-05	2.64677e-04
2024/04/18	19:22:42	ok	ok	463.0520	68.736	0.056084	21.01	61.935	11.328	8052515.699219	8	462.2901	1.07592e-04	3.78646e-04
2024/04/18	19:27:42	--	ok	462.6820	68.721	0.056084	20.96	61.924	11.290	7193960.312801	8	462.2845	9.97716e-05	2.23118e-04
2024/04/18	19:27:49	--	ok	462.7180	68.723	0.0561	20.96	61.860	11.278	7976987.099855	8	462.2083	1.09486e-04	4.04117e-04
2024/04/18	19:27:57	--	ok	462.7500	68.720	0.056114	20.96	61.880	11.282	8675507.469492	10	462.2741	1.02365e-04	3.35186e-04
2024/04/18	19:28:04	--	ok	462.6160	68.711	0.056127	20.94	61.857	11.269	6960267.679039	11	462.2316	1.02959e-04	2.59089e-04
2024/04/18	19:28:11	ok	ok	463.1120	68.697	0.056146	20.90	61.988	11.265	9245551.460217	9	462.2263	1.02426e-04	3.11213e-04
2024/04/18	19:33:11	--	ok	462.6560	68.698	0.056146	20.91	61.830	11.244	8386720.646663	9	462.0151	1.14229e-04	3.75702e-04
2024/04/18	19:33:18	ok	ok	462.9180	68.697	0.056163	20.91	61.819	11.243	9844470.988264	8	462.2325	1.02018e-04	2.71442e-04
2024/04/18	19:38:18	ok	ok	462.9680	68.671	0.056163	20.86	61.906	11.222	6891951.075760	11	462.0556	1.04554e-04	3.75642e-04
2024/04/18	19:43:18	ok	ok	462.8340	68.656	0.056163	20.79	61.883	11.172	6962762.861528	9	462.0655	1.00141e-04	2.69564e-04
2024/04/18	19:48:18	--	ok	462.7680	68.625	0.056163	20.76	61.889	11.154	7096154.541651	8	461.8746	1.09427e-04	3.15722e-04
2024/04/18	19:48:25	--	ok	462.2560	68.610	0.056175	20.79	61.894	11.174	8543906.850368	8	462.0097	1.04281e-04	3.27508e-04
2024/04/18	19:48:32	--	ok	463.3760	68.759	0.056212	20.82	61.802	11.175	12534063.045719	8	462.6642	1.04923e-04	2.58371e-04
2024/04/18	19:48:40	ok	ok	463.1700	68.764	0.056194	20.79	61.830	11.163	11328628.482344	9	462.7032	1.02658e-04	2.33272e-04
2024/04/18	19:53:39	ok	ok	463.0700	68.752	0.056194	20.70	61.930	11.126	8077609.532646	10	462.6123	1.02145e-04	2.24296e-04
2024/04/18	19:58:39	ok	ok	462.8320	68.745	0.056194	20.60	62.008	11.076	10219461.601984	10	462.4590	1.05533e-04	2.41258e-04
2024/04/18	20:03:39	ok	ok	463.0080	68.742	0.056194	20.52	61.981	11.014	7224100.915213	10	462.3161	1.08257e-04	3.75268e-04
2024/04/18	20:08:39	ok	ok	462.8900	68.737	0.056194	20.40	62.100	10.963	6864632.212963	10	462.1951	1.09750e-04	4.52673e-04
2024/04/18	20:13:39	ok	ok	462.8960	68.732	0.056194	20.45	61.958	10.966	11058226.676622	10	462.3844	9.98069e-05	2.02044e-04
2024/04/18	20:18:39	ok	ok	462.8020	68.724	0.056194	20.39	61.958	10.930	8222056.266094	9	462.1433	1.12248e-04	3.48212e-04
2024/04/18	20:23:39	ok	ok	463.1320	68.721	0.056194	20.39	61.917	10.923	7587093.395307	9	462.2398	1.01441e-04	2.07246e-04
2024/04/18	20:28:39	ok	ok	462.8740	68.705	0.056194	20.35	61.962	10.904	7656696.942930	10	462.1865	1.01330e-04	2.01775e-04
2024/04/18	20:33:39	--	ok	462.3380	68.699	0.056194	20.29	61.953	10.866	7612807.546256	8	462.1603	1.01106e-04	2.31545e-04
2024/04/18	20:33:46	ok	ok	463.1580	68.735	0.056227	20.31	61.944	10.873	11981635.744980	8	462.3956	1.04685e-04	2.56994e-04
2024/04/18	20:38:46	--	ok	462.6420	68.727	0.056227	20.24	61.921	10.825	7058959.386892	10	462.2982	1.02554e-04	2.18433e-04
2024/04/18	20:38:53	--	ok	463.3520	68.774	0.056244	20.29	61.898	10.857	11407898.585455	9	462.7545	9.94335e-05	1.65904e-04
2024/04/18	20:39:00	ok	ok	463.0900	68.761	0.056227	20.28	61.898	10.848	10849009.611265	8	462.6042	1.08055e-04	3.50035e-04
2024/04/18	20:44:00	ok	ok	463.1420	68.746	0.056227	20.24	61.869	10.816	8719726.490356	9	462.5881	9.93061e-05	1.70341e-04
2024/04/18	20:49:00	--	ok	463.7240	68.742	0.056227	20.19	61.917	10.797	7581767.873974	9	462.3860	1.10895e-04	3.65900e-04
2024/04/18	20:49:08	ok	ok	463.1200	68.743	0.056191	20.19	61.874	10.790	9327965.444089	8	462.6059	9.82575e-05	2.25645e-04
2024/04/18	20:54:07	--	ok	463.5960	68.736	0.056191	20.18	61.894	10.785	8666550.365898	9	462.4101	1.07189e-04	2.89404e-04
2024/04/18	20:54:14	ok	ok	462.9100	68.737	0.056161	20.18	61.798	10.768	9904753.967349	9	462.4589	1.04380e-04	2.60049e-04
2024/04/18	20:59:14	ok	ok	462.9040	68.734	0.056161	20.16	61.869	10.771	6386526.370631	9	462.4586	9.75599e-05	1.88150e-04
2024/04/18	21:04:14	--	ok	462.7540	68.730	0.056161	20.08	61.834	10.713	8976097.561744	9	462.3639	1.02839e-04	1.79259e-04
2024/04/18	21:04:21	ok	ok	463.0980	68.731	0.056173	20.08	61.825	10.711	11713975.719278	9	462.4049	1.03075e-04	2.30920e-04
2024/04/18	21:09:21	--	ok	462.7120	68.726	0.056173	20.07	61.843	10.706	9667788.749832	8	462.3505	1.01495e-04	2.19914e-04
2024/04/18	21:09:28	ok	ok	463.0460	68.725	0.056187	20.05	61.865	10.700	9857130.946242	10	462.3765	1.00578e-04	2.61354e-04
2024/04/18	21:14:28	--	ok	462.5840	68.722	0.056187	20.01	61.846	10.670	9299884.825857	9	461.9992	1.21117e-04	5.57026e-04
2024/04/18	21:14:35	ok	ok	462.9420	68.722	0.056208	20.01	61.889	10.677	10653071.343473	8	462.2059	1.09328e-04	3.05960e-04
2024/04/18	21:19:35	ok	ok	463.0880	68.715	0.056208	20.00	61.855	10.663	8013811.318686	9	462.2697	1.00722e-04	1.99904e-04
2024/04/18	21:24:35	--	ok	462.7660	68.707	0.056208	19.91	61.906	10.617	8455182.773305	10	462.0557	1.08916e-04	3.82061e-04
2024/04/18	21:24:42	--	ok	462.7140	68.710	0.05622	19.95	61.880	10.639	11044995.957524	8	462.0589	1.12335e-04	3.89521e-04
2024/04/18	21:24:50	ok	ok	462.8940	68.703	0.056234	19.97	61.778	10.633	11588303.004182	8	462.0793	1.09770e-04	3.40135e-04
2024/04/18	21:29:49	--	ok	462.7180	68.687	0.056234	19.84	62.002	10.590	8999292.941338	9	461.8635	1.18746e-04	4.84259e-04
2024/04/18	21:29:56	--	ok	462.5880	68.720	0.056248	19.82	61.999	10.581	10643689.997238	8	462.2577	1.04546e-04	3.04595e-04
2024/04/18	21:30:03	--	ok	463.4200	68.773	0.056268	19.85	61.952	10.590	12309111.209679	9	462.6982	1.04890e-04	2.37245e-04
2024/04/18	21:30:11	--	ok	463.3920	68.785	0.056248	19.84	61.926	10.577	12009742.558592	8	462.6654	1.09564e-04	3.89503e-04
2024/04/18	21:30:18	--	ok	463.4260	68.768	0.056228	19.80	61.942	10.554	11406168.488729	9	462.4806	1.17832e-04	5.04160e-04
2024/04/18	21:30:25	--	ok	463.3120	68.762	0.056207	19.75	61.999	10.537	13426124.870508	8	462.6818	1.03208e-04	2.45779e-04
2024/04/18	21:30:33	--	ok	462.7720	68.761	0.056192	19.74	62.145	10.553	10319060.615360	8	462.5733	1.10292e-04	4.10298e-04
2024/04/18	21:30:40	--	ok	463.5260	68.764	0.056202	19.71	62.237	10.552	9371327.840196	8	462.5593	1.11377e-04	4.44333e-04
2024/04/18	21:30:47	--	ok	463.5560	68.760	0.056177	19.67	62.254	10.529	9092068.895299	8	462.4872	1.14642e-04	4.88301e-04
2024/04/18	21:30:54	ok	ok	463.0600	68.744	0.056149	19.65	62.356	10.536	8540581.809853	9	462.4769	1.10248e-04	3.21944e-04
2024/04/18	21:35:54	ok	ok	463.0280	68.747	0.056149	19.73	61.953	10.513	7296919.492601	8	462.5481	1.02909e-04	2.56401e-04
2024/04/18	21:40:54	ok	ok	463.0600	68.740	0.056149	19.67	62.029	10.491	8386924.537596	9	462.3391	1.13012e-04	3.80134e-04
2024/04/18	21:45:54	ok	ok	462.9260	68.733	0.056149	19.71	61.920	10.499	10217329.557038	9	462.4701	1.02542e-04	2.40126e-04
2024/04/18	21:50:54	ok	ok	463.1420	68.729	0.056149	19.71	61.897	10.495	8240350.639174	9	462.2958	1.11136e-04	3.36862e-04
2024/04/18	21:55:54	--	ok	462.7440	68.726	0.056149	19.73	61.889	10.502	9544060.360393	9	462.2476	1.11923e-04	3.84322e-04
2024/04/18	21:56:01	--	ok	463.2820	68.727	0.056161	19.68	61.884	10.475	8981525.568039	8	462.4073	1.05165e-04	2.87914e-04
2024/04/18	21:56:09	ok	ok	463.1820	68.724	0.056148	19.68	61.894	10.476	9790398.164093	8	462.3438	1.06525e-04	2.88976e-04
2024/04/18	22:01:08	ok	ok	462.9520	68.722	0.056148	19.68	61.884	10.475	9187301.713263	9	462.1760	1.12186e-04	4.04128e-04
2024/04/18	22:06:08	--	ok	462.5200	68.719	0.056148	19.67	61.871	10.464	10999595.502596	9	462.2406	1.08440e-04	2.08776e-04
2024/04/18	22:06:15	--	ok	462.6980	68.719	0.056171	19.67	61.871	10.464	9690760.782597	9	462.2782	1.06046e-04	2.57608e-04
2024/04/18	22:06:23	ok	ok	463.0800	68.718	0.056186	19.63	61.865	10.437	10715755.788964	10	462.3860	9.95677e-05	2.28211e-04
2024/04/18	22:11:22	--	ok	462.5120	68.716	0.056186	19.68	61.830	10.465	10288063.304552	9	462.2809	1.03110e-04	2.08458e-04
2024/04/18	22:11:30	--	ok	462.5220	68.714	0.056211	19.67	61.848	10.460	12897622.181089	8	462.2909	1.03238e-04	2.31044e-04
2024/04/18	22:11:37	ok	ok	462.8240	68.713	0.056234	19.65	61.825	10.447	9536157.021408	9	462.2074	1.08236e-04	2.65824e-04
2024/04/18	22:16:36	--	ok	462.7020	68.712	0.056234	19.61	61.851	10.426	7211563.180219	9	462.0617	1.12703e-04	3.52321e-04
2024/04/18	22:16:44	ok	ok	463.1660	68.709	0.056249	19.61	61.851	10.426	9043873.803902	9	462.1480	1.06555e-04	2.74951e-04
2024/04/18	22:21:43	--	ok	462.1920	68.710	0.056249	19.60	61.848	10.416	8993818.214686	8	462.1892	1.02613e-04	1.99296e-04
2024/04/18	22:21:50	--	ok	463.3820	68.788	0.05629	19.61	61.778	10.414	13920677.928439	10	462.7112	1.05951e-04	2.86086e-04
2024/04/18	22:21:58	--	ok	463.5560	68.813	0.056271	19.63	61.715	10.412	9438618.578932	8	462.7450	1.05711e-04	3.36580e-04
2024/04/18	22:22:05	--	ok	463.3980	68.801	0.056243	19.64	61.686	10.415	11783571.869522	8	462.8580	9.76375e-05	2.64954e-04
2024/04/18	22:22:12	--	ok	463.2200	68.782	0.056223	19.63	61.695	10.408	12783926.773938	8	462.7483	1.02247e-04	2.76399e-04
2024/04/18	22:22:20	--	ok	463.4740	68.770	0.056213	19.56	61.736	10.371	10641602.588363	8	462.6507	1.07108e-04	3.16494e-04
2024/04/18	22:22:27	--	ok	463.3300	68.771	0.056189	19.53	61.839	10.372	8852272.585973	8	462.6404	1.07006e-04	2.83385e-04
2024/04/18	22:22:34	--	ok	463.7160	68.750	0.056173	19.47	61.979	10.362	8679959.347924	8	462.5343	1.08961e-04	3.58787e-04
2024/04/18	22:22:42	--	ok	462.2960	68.611	0.056137	19.46	62.072	10.369	10437996.360455	8	461.8656	1.05416e-04	2.51263e-04
2024/04/18	22:22:49	--	ok	462.4780	68.605	0.056172	19.40	62.181	10.351	9522736.639977	8	461.8599	1.07042e-04	3.32066e-04
2024/04/18	22:22:56	--	ok	462.4480	68.604	0.056198	19.39	62.232	10.352	8902273.168462	8	461.8347	1.08130e-04	2.81810e-04
2024/04/18	22:23:04	ok	ok	462.8400	68.599	0.056225	19.34	62.309	10.339	8780809.553656	7	461.8986	1.04527e-04	2.58108e-04
2024/04/18	22:28:03	--	ok	462.2320	68.630	0.056225	19.57	61.802	10.392	8981999.012760	9	461.9598	1.01840e-04	2.32879e-04
2024/04/18	22:28:10	ok	ok	462.8220	68.692	0.056263	19.57	61.791	10.390	12438490.640766	8	462.0730	1.06822e-04	2.72532e-04
2024/04/18	22:33:10	--	ok	462.7580	68.681	0.056263	19.52	61.805	10.359	10103340.703395	9	461.8792	1.12614e-04	3.18640e-04
2024/04/18	22:33:17	ok	ok	463.0720	68.718	0.056275	19.54	61.810	10.376	14287501.410938	8	462.3124	1.05204e-04	2.58274e-04
2024/04/18	22:38:17	ok	ok	463.0420	68.712	0.056275	19.50	61.793	10.347	11695721.179601	10	462.1400	1.07692e-04	3.42839e-04
2024/04/18	22:43:17	--	ok	462.7700	68.709	0.056275	19.46	61.819	10.327	9300881.021815	9	462.0687	1.11639e-04	3.45212e-04
2024/04/18	22:43:24	--	ok	463.4340	68.725	0.056287	19.50	61.811	10.350	11514241.974551	8	462.3217	1.12401e-04	4.16505e-04
2024/04/18	22:43:31	--	ok	462.5840	68.669	0.056265	19.49	61.820	10.343	13597017.934346	9	462.0130	1.04667e-04	2.32589e-04
2024/04/18	22:43:39	ok	ok	463.0740	68.723	0.056286	19.47	61.819	10.335	11610787.733689	8	462.5467	9.63808e-05	2.43428e-04
2024/04/18	22:48:38	ok	ok	463.1520	68.719	0.056286	19.43	61.814	10.308	10512670.459361	9	462.1721	1.14829e-04	3.61469e-04
2024/04/18	22:53:38	ok	ok	462.9580	68.717	0.056286	19.34	61.958	10.280	16282938.408611	9	462.3264	1.00851e-04	2.10740e-04
2024/04/18	22:58:38	ok	ok	462.9900	68.712	0.056286	19.26	61.958	10.229	9555279.535492	8	462.2285	1.04071e-04	2.37701e-04
2024/04/18	23:03:38	ok	ok	463.1420	68.710	0.056286	19.24	61.935	10.216	11855789.810592	10	462.1088	1.11906e-04	4.01315e-04
2024/04/18	23:08:38	--	ok	463.3940	68.706	0.056286	19.27	61.843	10.218	10327303.123440	9	462.0495	1.10634e-04	3.81477e-04
2024/04/18	23:08:45	--	ok	462.4940	68.593	0.056266	19.27	61.906	10.228	12279871.121396	9	461.7488	1.07575e-04	2.51875e-04
2024/04/18	23:08:53	ok	ok	463.1260	68.715	0.056291	19.29	61.855	10.230	12987037.114807	8	462.4231	9.72770e-05	2.49860e-04
2024/04/18	23:13:52	ok	ok	462.9040	68.712	0.056291	19.26	61.883	10.217	13026919.446704	9	462.2488	1.04135e-04	2.11945e-04
2024/04/18	23:18:52	--	ok	462.7080	68.710	0.056291	19.24	61.903	10.210	10190065.592002	9	462.0957	1.12240e-04	3.90815e-04
2024/04/18	23:18:59	--	ok	463.4840	68.742	0.056305	19.27	61.843	10.218	11622440.731019	8	462.5053	1.08032e-04	3.71345e-04
2024/04/18	23:19:07	--	ok	462.7180	68.687	0.056282	19.27	61.833	10.216	11836721.078463	9	462.0128	1.05470e-04	3.50774e-04
2024/04/18	23:19:14	ok	ok	463.0380	68.715	0.056295	19.24	61.839	10.200	12583268.816945	7	462.4003	1.00234e-04	2.54994e-04
2024/04/18	23:24:14	ok	ok	462.8580	68.713	0.056295	19.26	61.820	10.206	10508847.285089	9	462.3291	1.01539e-04	2.20759e-04
2024/04/18	23:29:14	ok	ok	462.8900	68.711	0.056295	19.23	61.848	10.193	12410022.043687	9	462.1191	1.12694e-04	3.39107e-04
2024/04/18	23:34:14	--	ok	462.7060	68.710	0.056295	19.23	61.837	10.191	11990168.250592	9	462.0241	1.16455e-04	4.07577e-04
2024/04/18	23:34:21	ok	ok	463.1360	68.739	0.05631	19.26	61.830	10.208	12324374.651771	9	462.4710	1.06846e-04	4.13762e-04
2024/04/18	23:39:21	--	ok	463.2260	68.725	0.05631	19.23	61.793	10.184	12547725.282341	9	462.3352	1.13296e-04	3.69031e-04
2024/04/18	23:39:28	ok	ok	463.1420	68.710	0.056299	19.24	61.807	10.194	10722904.537831	8	462.2162	1.06666e-04	3.08185e-04
2024/04/18	23:44:28	--	ok	462.7200	68.708	0.056299	19.23	61.805	10.186	11767711.450859	8	462.2653	1.01701e-04	2.43807e-04
2024/04/18	23:44:35	ok	ok	463.0740	68.728	0.056312	19.20	61.801	10.168	14452154.403731	9	462.5045	1.04512e-04	2.63177e-04
2024/04/18	23:49:35	--	ok	463.2160	68.724	0.056312	19.16	61.784	10.141	9160145.981098	9	462.4908	1.00977e-04	2.40408e-04
2024/04/18	23:49:42	ok	ok	463.1160	68.710	0.056302	19.19	61.756	10.153	11118840.056121	9	462.2053	1.06621e-04	2.94168e-04
2024/04/18	23:54:42	ok	ok	462.9580	68.707	0.056302	19.13	61.843	10.133	11231774.269694	9	462.1235	1.11112e-04	3.50510e-04
2024/04/18	23:59:42	--	ok	462.3660	68.703	0.056302	19.14	61.802	10.135	12837314.781798	9	462.2297	1.02346e-04	2.10800e-04
2024/04/18	23:59:49	--	ok	463.6260	68.850	0.056333	19.19	61.798	10.159	11304039.615086	9	462.8421	1.05357e-04	2.75132e-04
2024/04/18	23:59:57	--	ok	462.7160	68.705	0.056302	19.17	61.764	10.146	10215943.187975	8	462.1259	1.08003e-04	3.18117e-04
2024/04/19	00:00:04	ok	ok	462.9620	68.725	0.056316	19.16	61.773	10.139	10829317.308465	9	462.3705	1.13364e-04	4.11899e-04
2024/04/19	00:05:03	--	ok	462.7640	68.722	0.056316	19.16	61.796	10.143	8507115.524903	9	462.5329	9.72000e-05	2.51918e-04
2024/04/19	00:05:10	--	ok	463.4740	68.779	0.056328	19.13	61.791	10.125	11716918.377312	9	462.5703	1.12820e-04	4.30094e-04
2024/04/19	00:05:18	ok	ok	463.1540	68.704	0.056305	19.14	61.802	10.135	10233213.887347	8	462.3267	9.50433e-05	2.63950e-04
2024/04/19	00:10:17	--	ok	462.5980	68.703	0.056305	19.13	61.791	10.125	10140692.426920	9	462.2536	1.00460e-04	2.63119e-04
2024/04/19	00:10:24	--	ok	463.2720	68.753	0.056324	19.14	61.759	10.128	10873265.790477	9	462.5658	1.07869e-04	3.49594e-04
2024/04/19	00:10:32	ok	ok	462.9760	68.712	0.056311	19.16	61.720	10.131	13225742.781806	9	462.1722	1.10229e-04	4.60578e-04
2024/04/19	00:15:31	--	ok	462.5780	68.709	0.056311	19.03	61.828	10.072	11497257.582081	9	462.2072	1.06434e-04	2.51755e-04
2024/04/19	00:15:38	--	ok	463.6020	68.791	0.056331	19.02	61.889	10.074	11176644.003486	8	462.7279	1.01703e-04	2.68694e-04
2024/04/19	00:15:46	--	ok	462.5220	68.691	0.056302	19.01	61.843	10.059	12154766.287969	7	462.1098	1.01178e-04	2.33426e-04
2024/04/19	00:15:53	ok	ok	463.1640	68.740	0.056325	19.01	61.930	10.073	12511515.718731	8	462.4854	1.09916e-04	3.91890e-04
2024/04/19	00:20:52	--	ok	462.7480	68.731	0.056325	18.95	61.869	10.028	9495339.496203	10	462.6776	9.02648e-05	3.56245e-04
2024/04/19	00:20:59	--	ok	463.2760	68.821	0.056338	18.96	61.871	10.038	12929626.039541	8	462.7243	1.06241e-04	3.04618e-04
2024/04/19	00:21:07	--	ok	463.3000	68.728	0.056324	18.96	61.901	10.043	12473686.834456	8	462.5279	1.00972e-04	2.77213e-04
2024/04/19	00:21:14	ok	ok	462.8240	68.704	0.05631	18.96	61.860	10.036	12185217.012451	8	462.0660	1.10942e-04	3.96547e-04
2024/04/19	00:26:13	--	ok	462.6480	68.701	0.05631	18.99	61.759	10.036	8305617.778340	8	462.1509	1.02204e-04	2.81711e-04
2024/04/19	00:26:20	ok	ok	462.9940	68.733	0.056327	19.01	61.750	10.044	11688881.461910	9	462.4451	1.08440e-04	3.85502e-04
2024/04/19	00:31:20	ok	ok	462.8280	68.728	0.056327	19.02	61.793	10.058	11108944.197238	10	462.5451	1.00258e-04	2.26403e-04
2024/04/19	00:36:20	--	ok	463.6520	68.721	0.056327	18.99	61.801	10.042	7013744.828180	9	462.2299	1.18095e-04	4.88449e-04
2024/04/19	00:36:28	--	ok	462.3940	68.591	0.056294	19.01	61.791	10.050	12937500.889017	8	461.7552	1.05189e-04	2.49477e-04
2024/04/19	00:36:35	ok	ok	463.1160	68.719	0.056324	19.03	61.775	10.063	12515370.242075	9	462.4647	1.01213e-04	2.65119e-04
2024/04/19	00:41:35	--	ok	462.7340	68.712	0.056324	18.96	61.807	10.027	9875295.556943	8	462.3530	1.02221e-04	2.49718e-04
2024/04/19	00:41:42	--	ok	463.5560	68.762	0.056337	18.92	61.843	10.008	12574713.783359	7	462.7036	1.00139e-04	2.62765e-04
2024/04/19	00:41:50	--	ok	462.5560	68.687	0.05631	18.95	61.816	10.019	12821880.194993	9	462.0040	1.06440e-04	2.81105e-04
2024/04/19	00:41:57	ok	ok	463.1300	68.731	0.056331	18.92	61.875	10.013	12325210.674457	8	462.6258	9.70758e-05	2.75796e-04
2024/04/19	00:46:56	ok	ok	463.1080	68.723	0.056331	18.92	61.788	9.999	11409921.142583	9	462.2661	1.17482e-04	4.57560e-04
2024/04/19	00:51:56	ok	ok	463.0860	68.721	0.056331	18.92	61.801	10.001	10908136.460827	10	462.3306	1.09651e-04	3.57763e-04
2024/04/19	00:56:56	ok	ok	463.0940	68.717	0.056331	18.91	61.798	9.993	11340129.849477	9	462.4688	9.92913e-05	2.64491e-04
2024/04/19	01:01:56	--	ok	462.7260	68.714	0.056331	18.89	61.828	9.988	12397789.971499	9	462.3094	1.07765e-04	2.60351e-04
2024/04/19	01:02:03	--	ok	463.3740	68.783	0.056345	18.91	61.798	9.993	11973735.581954	8	462.6777	1.03905e-04	2.55324e-04
2024/04/19	01:02:10	ok	ok	462.9240	68.707	0.056327	18.89	61.765	9.978	12721972.841807	8	462.2536	1.06314e-04	3.46124e-04
2024/04/19	01:07:10	ok	ok	463.1440	68.706	0.056327	18.85	61.865	9.969	9630443.172855	9	462.0378	1.16592e-04	4.70696e-04
2024/04/19	01:12:10	--	ok	462.6200	68.705	0.056327	18.85	61.852	9.967	10172535.567620	8	462.2836	1.00332e-04	2.44797e-04
2024/04/19	01:12:18	ok	ok	463.1480	68.767	0.056345	18.88	61.816	9.979	12829786.519235	8	462.6221	1.05458e-04	3.08459e-04
2024/04/19	01:17:17	--	ok	463.3640	68.738	0.056345	18.83	61.810	9.952	11924053.738986	9	462.6039	1.01569e-04	2.31243e-04
2024/04/19	01:17:24	--	ok	462.7320	68.702	0.056327	18.86	61.846	9.976	11227369.858708	9	462.1271	1.07981e-04	3.41154e-04
2024/04/19	01:17:31	ok	ok	462.8340	68.723	0.05634	18.86	61.802	9.968	9566450.111344	8	462.4869	1.01440e-04	2.83270e-04
2024/04/19	01:22:31	--	ok	463.3720	68.720	0.05634	18.83	61.798	9.950	10467729.582343	8	462.5055	9.92796e-05	2.38785e-04
2024/04/19	01:22:38	ok	ok	462.8440	68.687	0.056322	18.83	61.798	9.950	11964999.800777	8	462.1230	1.00176e-04	2.51241e-04
2024/04/19	01:27:37	ok	ok	462.9020	68.683	0.056322	18.83	61.819	9.954	12871274.438854	9	461.9406	1.11079e-04	2.75434e-04
2024/04/19	01:32:37	ok	ok	462.8740	68.681	0.056322	18.83	61.819	9.954	9791844.722511	9	461.8724	1.13567e-04	3.73760e-04
2024/04/19	01:37:37	--	ok	462.1580	68.671	0.056322	18.85	61.801	9.959	15262048.694178	9	461.9469	1.07283e-04	3.03038e-04
2024/04/19	01:37:44	--	ok	463.4860	68.881	0.056364	18.82	61.733	9.932	10911246.513377	8	463.0090	9.80612e-05	2.54500e-04
2024/04/19	01:37:52	ok	ok	462.8860	68.709	0.05634	18.85	61.779	9.955	9808941.236224	8	462.3479	1.04613e-04	3.86609e-04
2024/04/19	01:42:51	--	ok	463.2480	68.707	0.05634	18.81	61.837	9.941	11468856.324396	8	462.3387	1.02421e-04	3.17414e-04
2024/04/19	01:42:58	--	ok	463.2180	68.685	0.056328	18.81	61.805	9.936	13296648.857838	8	462.1123	1.01756e-04	2.70729e-04
2024/04/19	01:43:06	--	ok	462.4320	68.609	0.056317	18.81	61.761	9.929	10361100.728749	9	461.7884	1.07279e-04	3.38078e-04
2024/04/19	01:43:13	ok	ok	462.9860	68.713	0.056345	18.83	61.765	9.945	9221550.424719	8	462.5062	9.79938e-05	2.50842e-04
2024/04/19	01:48:12	--	ok	462.7020	68.715	0.056345	18.75	61.819	9.905	12359976.208835	8	462.4911	9.75540e-05	2.86502e-04
2024/04/19	01:48:19	--	ok	463.3840	68.790	0.056359	18.76	61.852	9.919	9339582.722616	7	462.7694	1.00888e-04	2.99400e-04
2024/04/19	01:48:26	--	ok	462.7980	68.706	0.056341	18.74	61.825	9.897	16662869.969820	10	462.3499	9.91859e-05	2.61389e-04
2024/04/19	01:48:34	ok	ok	463.1500	68.726	0.05635	18.75	61.819	9.905	12346631.716330	8	462.3649	1.12935e-04	4.26122e-04
2024/04/19	01:53:33	--	ok	462.7000	68.720	0.05635	18.65	61.898	9.860	13661439.398940	9	462.3723	1.10364e-04	2.88469e-04
2024/04/19	01:53:40	--	ok	463.3440	68.842	0.056365	18.71	61.884	9.891	11527379.965950	8	462.7532	1.06869e-04	3.48695e-04
2024/04/19	01:53:48	ok	ok	462.9440	68.715	0.056348	18.67	61.805	9.853	13258717.385440	7	462.4647	1.03340e-04	2.87362e-04
2024/04/19	01:58:47	--	ok	462.6600	68.713	0.056348	18.72	61.823	9.889	10345555.506148	11	462.5354	9.36243e-05	3.11451e-04
2024/04/19	01:58:54	--	ok	463.3100	68.832	0.056364	18.71	61.791	9.876	10186316.301085	8	462.6870	1.09949e-04	3.50139e-04
2024/04/19	01:59:01	ok	ok	463.1760	68.718	0.056349	18.74	61.761	9.887	14000146.192841	8	462.4248	1.05328e-04	2.92182e-04
2024/04/19	02:04:01	ok	ok	462.9840	68.715	0.056349	18.72	61.782	9.882	12100804.575453	9	462.4647	9.77517e-05	2.37697e-04
2024/04/19	02:09:01	ok	ok	462.9800	68.709	0.056349	18.71	61.769	9.872	10247865.551068	9	462.2203	1.12238e-04	3.57082e-04
2024/04/19	02:14:01	--	ok	463.3040	68.708	0.056349	18.71	61.779	9.874	10394549.924586	9	462.1685	1.13549e-04	3.87122e-04
2024/04/19	02:14:08	--	ok	462.7020	68.681	0.056334	18.74	61.752	9.885	13747203.898737	8	462.0588	1.01836e-04	2.82521e-04
2024/04/19	02:14:15	ok	ok	463.1540	68.707	0.056349	18.76	61.714	9.896	12060629.709474	8	462.4504	9.99253e-05	2.59062e-04
2024/04/19	02:19:15	ok	ok	463.0240	68.706	0.056349	18.74	61.773	9.889	11348630.628284	8	462.3153	1.03318e-04	2.31162e-04
2024/04/19	02:24:15	ok	ok	463.1180	68.705	0.056349	18.72	61.814	9.887	10497307.681387	8	462.2908	1.03897e-04	2.58313e-04
2024/04/19	02:29:15	--	ok	463.3560	68.703	0.056349	18.68	61.796	9.860	8851381.352520	8	462.2397	1.03394e-04	2.14014e-04
2024/04/19	02:29:22	--	ok	462.5340	68.649	0.056331	18.69	61.798	9.868	15555826.796759	9	461.9045	1.03126e-04	2.43611e-04
2024/04/19	02:29:30	--	ok	463.2200	68.710	0.056354	18.68	61.807	9.861	12253070.537113	8	462.2653	1.11509e-04	4.20403e-04
2024/04/19	02:29:37	ok	ok	462.8640	68.690	0.056343	18.65	61.782	9.842	11363315.077637	8	462.0616	1.09285e-04	3.17959e-04
2024/04/19	02:34:37	--	ok	462.6900	68.692	0.056343	18.71	61.747	9.869	11916220.237930	9	461.9900	1.11935e-04	4.15496e-04
2024/04/19	02:34:44	ok	ok	463.0940	68.718	0.056358	18.71	61.695	9.861	12019715.354880	9	462.3908	1.08220e-04	2.94265e-04
2024/04/19	02:39:43	--	ok	462.7400	68.713	0.056358	18.71	61.727	9.866	10532566.394898	8	462.3865	1.03405e-04	2.73375e-04
2024/04/19	02:39:50	--	ok	463.2300	68.785	0.056371	18.69	61.746	9.859	12161330.580987	9	462.6341	1.06986e-04	3.46488e-04
2024/04/19	02:39:58	--	ok	463.2460	68.716	0.05636	18.71	61.715	9.864	12814949.204424	8	462.3738	1.06551e-04	5.21710e-04
2024/04/19	02:40:05	--	ok	462.7840	68.695	0.056348	18.65	61.729	9.833	12425849.654876	9	462.0761	1.09599e-04	3.59595e-04
2024/04/19	02:40:12	ok	ok	463.1040	68.707	0.056358	18.59	61.857	9.818	12445218.146763	8	462.3702	1.05688e-04	2.77108e-04
2024/04/19	02:45:12	ok	ok	463.0340	68.709	0.056358	18.71	61.747	9.869	12549607.426577	8	462.3881	9.95812e-05	2.02130e-04
2024/04/19	02:50:12	ok	ok	463.1880	68.706	0.056358	18.72	61.782	9.882	10676968.793537	9	462.3683	9.95966e-05	2.47788e-04
2024/04/19	02:55:12	ok	ok	463.1780	68.704	0.056358	18.65	61.782	9.842	10819162.892374	9	462.2290	1.10099e-04	3.23831e-04
2024/04/19	03:00:12	ok	ok	462.9340	68.703	0.056358	18.65	61.791	9.843	13301632.732616	8	462.2822	1.01832e-04	2.54151e-04
2024/04/19	03:05:12	ok	ok	462.9460	68.702	0.056358	18.65	61.814	9.847	10873331.095498	10	462.3940	9.35326e-05	3.66351e-04
2024/04/19	03:10:12	ok	ok	463.1400	68.700	0.056358	18.65	61.834	9.850	9131213.797692	9	462.2760	1.00356e-04	2.36917e-04
2024/04/19	03:15:12	--	ok	462.7580	68.700	0.056358	18.68	61.819	9.863	9823597.556589	9	462.0348	1.13460e-04	4.15984e-04
2024/04/19	03:15:19	--	ok	463.3260	68.724	0.05637	18.65	61.761	9.839	10508665.415486	9	462.3813	1.12355e-04	3.62269e-04
2024/04/19	03:15:27	ok	ok	462.8020	68.690	0.056354	18.68	61.711	9.846	10791706.606889	8	462.0845	1.07840e-04	3.28935e-04
2024/04/19	03:20:26	--	ok	462.6160	68.688	0.056354	18.62	61.851	9.836	9131855.722457	9	461.9156	1.13821e-04	4.26682e-04
2024/04/19	03:20:33	--	ok	463.4000	68.728	0.056373	18.64	61.811	9.837	10580045.129960	8	462.4583	1.07463e-04	3.33514e-04
2024/04/19	03:20:40	ok	ok	462.9960	68.685	0.056353	18.59	61.828	9.814	14796222.731218	9	462.0452	1.04226e-04	2.97147e-04
2024/04/19	03:25:40	ok	ok	462.8860	68.680	0.056353	18.56	61.852	9.802	10809978.966179	9	461.8491	1.16789e-04	4.55598e-04
2024/04/19	03:30:40	--	ok	462.5380	68.677	0.056353	18.52	61.880	9.782	13319543.772749	9	462.0224	1.01639e-04	2.80964e-04
2024/04/19	03:30:47	ok	ok	463.1020	68.729	0.056376	18.50	61.897	9.769	13421792.735319	8	462.4860	1.04779e-04	2.96660e-04
2024/04/19	03:35:47	ok	ok	463.1760	68.719	0.056376	18.54	61.819	9.780	7402826.135194	9	462.2732	1.15019e-04	4.03834e-04
2024/04/19	03:40:47	ok	ok	463.0500	68.717	0.056376	18.59	61.857	9.818	11705433.507049	8	462.4359	1.03882e-04	2.53775e-04
2024/04/19	03:45:47	ok	ok	462.9840	68.714	0.056376	18.58	61.843	9.808	11725227.125958	9	462.2749	1.12507e-04	3.29554e-04
2024/04/19	03:50:47	--	ok	463.2360	68.709	0.056376	18.61	61.775	9.816	9581105.798843	8	462.4060	1.02119e-04	2.38652e-04
2024/04/19	03:50:54	ok	ok	462.8720	68.694	0.056365	18.62	61.820	9.831	11544132.471055	8	462.1394	1.05683e-04	3.13866e-04
2024/04/19	03:55:54	ok	ok	463.0920	68.694	0.056365	18.62	61.798	9.827	11658344.107845	10	462.0827	1.08113e-04	3.04810e-04
2024/04/19	04:00:54	ok	ok	463.0200	68.690	0.056365	18.62	61.820	9.831	13755294.035635	9	462.1741	1.03186e-04	2.68414e-04
2024/04/19	04:05:54	ok	ok	462.8420	68.688	0.056365	18.64	61.788	9.834	10558462.407723	9	462.1384	1.00502e-04	2.59980e-04
2024/04/19	04:10:54	--	ok	463.3000	68.686	0.056365	18.65	61.782	9.842	8402275.227412	9	461.9404	1.13413e-04	3.72949e-04
2024/04/19	04:11:01	--	ok	462.4540	68.588	0.05635	18.65	61.761	9.839	13727551.978008	10	461.8156	1.02122e-04	2.26480e-04
2024/04/19	04:11:08	--	ok	462.7840	68.707	0.056376	18.65	61.750	9.837	10943113.153653	8	462.3476	1.03858e-04	3.29104e-04
2024/04/19	04:11:16	--	ok	463.2360	68.743	0.056387	18.62	61.798	9.827	12115196.677027	7	462.6491	1.00061e-04	2.81592e-04
2024/04/19	04:11:23	ok	ok	462.8680	68.702	0.056376	18.61	61.807	9.821	11049879.974124	9	462.1655	1.11601e-04	3.69734e-04
2024/04/19	04:16:22	ok	ok	462.9060	68.703	0.056376	18.67	61.711	9.838	11365484.844529	8	462.2562	1.04396e-04	2.59499e-04
2024/04/19	04:21:22	ok	ok	463.1840	68.701	0.056376	18.65	61.770	9.840	10721793.652419	10	462.1611	1.10154e-04	3.50338e-04
2024/04/19	04:26:22	--	ok	462.6100	68.699	0.056376	18.62	61.769	9.823	9532470.527200	9	462.0567	1.14832e-04	4.19086e-04
2024/04/19	04:26:29	--	ok	463.3240	68.775	0.056395	18.67	61.764	9.847	12476668.780524	9	462.5972	1.09732e-04	3.26009e-04
2024/04/19	04:26:36	--	ok	462.6860	68.703	0.056379	18.67	61.752	9.845	11425670.496575	9	462.3372	1.01299e-04	2.67415e-04
2024/04/19	04:26:44	ok	ok	463.1360	68.755	0.056394	18.64	61.788	9.834	12258575.037256	8	462.6469	1.03531e-04	2.61133e-04
2024/04/19	04:31:43	--	ok	463.3000	68.745	0.056394	18.64	61.779	9.832	7946006.115287	10	462.5301	1.06228e-04	3.71580e-04
2024/04/19	04:31:50	ok	ok	462.8060	68.702	0.056379	18.65	61.729	9.833	11718420.290619	8	462.2739	1.05049e-04	3.55904e-04
2024/04/19	04:36:50	--	ok	462.7640	68.702	0.056379	18.65	61.814	9.847	9469654.116746	9	462.3369	9.89760e-05	2.76101e-04
2024/04/19	04:36:57	ok	ok	463.1880	68.733	0.056391	18.65	61.791	9.843	13323158.706982	10	462.4958	1.04850e-04	3.95704e-04
2024/04/19	04:41:57	ok	ok	463.1620	68.719	0.056391	18.64	61.769	9.830	11195493.183277	9	462.5242	9.94078e-05	2.30043e-04
2024/04/19	04:46:57	--	ok	463.3460	68.717	0.056391	18.64	61.788	9.834	10759188.149863	9	462.4906	1.00451e-04	2.30662e-04
2024/04/19	04:47:04	ok	ok	462.8140	68.687	0.056374	18.69	61.798	9.868	10090235.876904	9	462.0354	1.06722e-04	3.30749e-04
2024/04/19	04:52:04	ok	ok	462.9780	68.682	0.056374	18.65	61.834	9.850	8561259.737216	9	462.0718	1.03811e-04	2.47162e-04
2024/04/19	04:57:04	ok	ok	462.9420	68.681	0.056374	18.65	61.802	9.845	8800346.091191	9	462.1100	9.99852e-05	2.03010e-04
2024/04/19	05:02:04	--	ok	463.3540	68.674	0.056374	18.56	61.906	9.810	10719176.072649	9	461.8661	1.13003e-04	3.46579e-04
2024/04/19	05:02:11	--	ok	462.4900	68.541	0.056356	18.55	61.915	9.804	10228993.953047	9	461.7354	9.99852e-05	2.52710e-04
2024/04/19	05:02:19	ok	ok	462.9980	68.699	0.056381	18.59	61.837	9.815	11171048.626163	8	462.3458	9.92465e-05	2.78154e-04
2024/04/19	05:07:18	ok	ok	462.8260	68.692	0.056381	18.48	61.915	9.762	9533599.350111	9	462.1765	1.00504e-04	2.38586e-04
2024/04/19	05:12:18	--	ok	462.2220	68.690	0.056381	18.52	61.869	9.780	10592158.432210	11	462.2559	9.48538e-05	3.35888e-04
2024/04/19	05:12:25	--	ok	463.4580	68.912	0.05642	18.48	61.874	9.756	10819279.710515	8	462.9457	1.02884e-04	2.70799e-04
2024/04/19	05:12:33	ok	ok	462.9560	68.719	0.056397	18.54	61.924	9.796	12017618.990765	9	462.4170	1.06792e-04	2.78622e-04
2024/04/19	05:17:32	--	ok	463.2660	68.715	0.056397	18.55	61.851	9.794	12639835.297953	8	462.4559	1.01768e-04	2.53310e-04
2024/04/19	05:17:39	--	ok	462.7100	68.693	0.056384	18.56	61.788	9.792	10360663.874964	8	462.1708	1.04489e-04	2.57369e-04
2024/04/19	05:17:47	ok	ok	463.0180	68.718	0.056398	18.58	61.825	9.805	13052730.371521	11	462.4714	1.04048e-04	3.51555e-04
2024/04/19	05:22:46	ok	ok	463.0580	68.713	0.056398	18.55	61.820	9.789	8545507.043249	9	462.3271	1.09466e-04	3.32764e-04
2024/04/19	05:27:46	--	ok	462.6040	68.713	0.056398	18.58	61.814	9.804	10871537.627977	8	462.2583	1.12500e-04	4.63575e-04
2024/04/19	05:27:53	--	ok	463.5560	68.857	0.056418	18.58	61.802	9.802	11702391.199935	8	462.7448	1.08468e-04	3.76570e-04
2024/04/19	05:28:00	--	ok	462.6740	68.700	0.056391	18.59	61.805	9.810	11918017.837400	7	462.2921	1.01533e-04	2.87763e-04
2024/04/19	05:28:08	--	ok	463.4700	68.744	0.056406	18.55	61.820	9.789	11430647.058951	8	462.5366	1.06101e-04	3.59523e-04
2024/04/19	05:28:15	--	ok	462.5080	68.676	0.056383	18.55	61.820	9.789	9924846.091717	8	461.9050	1.13945e-04	4.85050e-04
2024/04/19	05:28:22	--	ok	463.2500	68.734	0.056407	18.54	61.839	9.783	10575282.588454	8	462.5280	1.06286e-04	3.22373e-04
2024/04/19	05:28:30	ok	ok	462.8120	68.702	0.056395	18.48	61.903	9.760	12106133.531555	7	462.3229	1.02928e-04	2.61610e-04
2024/04/19	05:33:29	--	ok	462.5340	68.704	0.056395	18.56	61.811	9.795	8203450.113450	9	462.3065	1.05855e-04	2.80912e-04
2024/04/19	05:33:36	--	ok	463.2500	68.843	0.056418	18.58	61.791	9.800	10981142.399565	9	462.7784	1.06806e-04	2.82623e-04
2024/04/19	05:33:44	--	ok	463.3240	68.735	0.056406	18.59	61.773	9.805	11355916.401768	8	462.5150	1.07410e-04	3.35822e-04
2024/04/19	05:33:51	ok	ok	462.8060	68.697	0.05639	18.56	61.811	9.795	10156363.036587	8	462.0998	1.11323e-04	4.01049e-04
2024/04/19	05:38:50	ok	ok	463.0040	68.696	0.05639	18.59	61.828	9.814	9750872.820964	9	462.0455	1.13287e-04	3.69621e-04
2024/04/19	05:43:50	ok	ok	462.9340	68.694	0.05639	18.59	61.857	9.818	11324687.355309	9	462.1445	1.06873e-04	2.51837e-04
2024/04/19	05:48:50	ok	ok	462.9060	68.692	0.05639	18.55	61.894	9.801	12306070.378535	8	462.1526	1.04073e-04	2.91406e-04
2024/04/19	05:53:50	ok	ok	463.1520	68.692	0.05639	18.59	61.869	9.820	8965827.723709	9	462.1415	1.03081e-04	2.45377e-04
2024/04/19	05:58:50	--	ok	462.7900	68.688	0.05639	18.61	61.839	9.826	8924232.990780	9	461.9770	1.12663e-04	3.67020e-04
2024/04/19	05:58:57	ok	ok	463.0540	68.705	0.0564	18.59	61.857	9.818	11847184.789866	9	462.3419	1.04986e-04	2.67231e-04
2024/04/19	06:03:57	--	ok	463.2180	68.703	0.0564	18.65	61.846	9.852	10215383.398782	9	462.1633	1.13238e-04	4.02450e-04
2024/04/19	06:04:04	--	ok	462.7900	68.682	0.05639	18.59	61.837	9.815	13415223.117073	11	462.1026	1.02183e-04	2.39971e-04
2024/04/19	06:04:12	ok	ok	462.9220	68.702	0.0564	18.61	61.830	9.825	11460873.663187	8	462.1963	1.11962e-04	3.98559e-04
2024/04/19	06:09:11	--	ok	462.6820	68.701	0.0564	18.61	61.819	9.823	9085665.540142	8	462.2768	1.04625e-04	3.06118e-04
2024/04/19	06:09:18	ok	ok	463.1380	68.750	0.056415	18.62	61.798	9.827	10144549.583683	10	462.6596	1.00299e-04	2.64280e-04
2024/04/19	06:14:18	ok	ok	462.9740	68.740	0.056415	18.55	61.862	9.796	10538997.960319	8	462.5727	1.02909e-04	3.03374e-04
2024/04/19	06:19:18	ok	ok	462.8660	68.733	0.056415	18.58	61.843	9.808	13025511.911609	9	462.5629	1.02082e-04	2.63258e-04
2024/04/19	06:24:18	ok	ok	463.1900	68.725	0.056415	18.61	61.848	9.828	10479665.398331	9	462.3501	1.13513e-04	3.64362e-04
2024/04/19	06:29:18	--	ok	462.6700	68.721	0.056415	18.62	61.862	9.837	12313161.558903	10	462.5556	9.63163e-05	2.59176e-04
2024/04/19	06:29:25	--	ok	463.3520	68.862	0.056431	18.65	61.846	9.852	13566123.319059	8	462.8591	1.03096e-04	2.73475e-04
2024/04/19	06:29:33	ok	ok	463.1280	68.720	0.056414	18.62	61.820	9.831	10398076.150590	8	462.4735	1.05783e-04	3.03551e-04
2024/04/19	06:34:32	--	ok	462.7940	68.716	0.056414	18.62	61.842	9.834	10588276.525078	7	462.5130	9.96353e-05	2.67764e-04
2024/04/19	06:34:39	ok	ok	462.8580	68.776	0.056424	18.61	61.839	9.826	10471548.214655	8	462.6577	1.07300e-04	2.83831e-04
2024/04/19	06:39:39	--	ok	463.3360	68.760	0.056424	18.64	61.884	9.849	8683368.345716	9	462.5008	1.11675e-04	3.34433e-04
2024/04/19	06:39:47	--	ok	462.7740	68.703	0.056408	18.59	61.846	9.816	10277679.386277	8	462.2988	1.02392e-04	2.49378e-04
2024/04/19	06:39:54	ok	ok	463.0000	68.726	0.056419	18.65	61.855	9.854	12216895.232964	8	462.5163	1.04707e-04	2.54238e-04
2024/04/19	06:44:53	ok	ok	463.0560	68.721	0.056419	18.67	61.889	9.867	10329797.848544	9	462.3512	1.12212e-04	3.71816e-04
2024/04/19	06:49:53	ok	ok	463.0260	68.720	0.056419	18.67	61.825	9.856	9253618.461020	10	462.5006	1.01092e-04	3.00619e-04
2024/04/19	06:54:53	--	ok	463.4680	68.721	0.056419	18.65	61.846	9.852	7839603.418464	9	462.2306	1.17976e-04	5.03071e-04
2024/04/19	06:55:00	--	ok	462.5360	68.659	0.056396	18.67	61.848	9.860	14479880.340131	8	461.9594	1.05184e-04	2.61677e-04
2024/04/19	06:55:08	ok	ok	462.9680	68.715	0.056418	18.69	61.788	9.866	10347449.566349	8	462.3190	1.14400e-04	4.09427e-04
2024/04/19	07:00:07	ok	ok	462.8940	68.713	0.056418	18.67	61.857	9.862	12191955.828601	8	462.4379	1.02537e-04	2.71775e-04
2024/04/19	07:05:07	ok	ok	463.0740	68.711	0.056418	18.69	61.883	9.881	9892248.524752	9	462.4774	1.00374e-04	2.74209e-04
2024/04/19	07:10:07	ok	ok	462.8980	68.711	0.056418	18.69	61.883	9.881	10075867.576507	8	462.3866	1.05560e-04	2.41840e-04
2024/04/19	07:15:07	--	ok	462.4260	68.707	0.056418	18.68	61.871	9.872	10703615.076408	10	462.4158	9.93355e-05	2.22480e-04
2024/04/19	07:15:14	--	ok	463.7360	68.923	0.056447	18.75	61.839	9.909	14701886.252548	11	463.0447	1.00224e-04	2.09895e-04
2024/04/19	07:15:22	--	ok	462.7820	68.696	0.056411	18.71	61.855	9.886	11529165.379825	8	462.1685	1.07603e-04	2.87692e-04
2024/04/19	07:15:29	ok	ok	463.0000	68.711	0.056421	18.62	61.851	9.836	11639115.523652	8	462.3466	1.10333e-04	3.35829e-04
2024/04/19	07:20:28	--	ok	462.5620	68.709	0.056421	18.71	61.833	9.883	11863538.234701	9	462.2413	1.15154e-04	4.67397e-04
2024/04/19	07:20:35	--	ok	463.7920	68.868	0.056443	18.71	61.833	9.883	12121474.303617	8	462.9816	9.89370e-05	2.28236e-04
2024/04/19	07:20:42	--	ok	462.7640	68.670	0.056404	18.75	61.851	9.911	12025641.472021	8	462.1193	9.95118e-05	2.55967e-04
2024/04/19	07:20:50	--	ok	462.7300	68.700	0.056415	18.65	61.814	9.847	11454102.560706	8	462.2085	1.07026e-04	3.36354e-04
2024/04/19	07:20:57	ok	ok	463.1640	68.720	0.056428	18.62	61.938	9.850	11201671.034116	8	462.5382	1.03566e-04	3.07831e-04
2024/04/19	07:25:56	--	ok	462.7160	68.729	0.056428	18.72	61.834	9.891	8254846.908985	10	462.4160	1.06476e-04	3.43295e-04
2024/04/19	07:26:03	--	ok	463.4760	68.864	0.056442	18.76	61.810	9.912	12181431.586898	8	462.9178	1.03199e-04	2.28499e-04
2024/04/19	07:26:10	ok	ok	462.8580	68.706	0.056419	18.76	61.778	9.907	14994808.446385	9	462.3812	1.02333e-04	2.72598e-04
2024/04/19	07:31:10	--	ok	463.3740	68.706	0.056419	18.75	61.851	9.911	9922395.844231	8	462.3592	1.03049e-04	2.99047e-04
2024/04/19	07:31:18	ok	ok	462.8100	68.650	0.0564	18.76	61.801	9.910	13837982.521801	9	461.9291	1.04937e-04	2.52724e-04
2024/04/19	07:36:17	ok	ok	462.9700	68.647	0.0564	18.76	61.865	9.921	11737326.908725	10	461.7893	1.11030e-04	4.11981e-04
2024/04/19	07:41:17	--	ok	462.3200	68.628	0.0564	18.75	61.862	9.912	10730295.420519	9	461.9118	1.04385e-04	2.48500e-04
2024/04/19	07:41:24	ok	ok	463.1000	68.761	0.056434	18.79	61.866	9.936	16058311.888751	8	462.6594	1.06713e-04	2.88467e-04
2024/04/19	07:46:24	--	ok	463.3920	68.736	0.056434	18.79	61.875	9.938	9862902.642036	8	462.5763	1.02158e-04	3.01363e-04
2024/04/19	07:46:31	ok	ok	462.8280	68.694	0.056415	18.78	61.897	9.934	11775200.609315	9	462.2066	1.03343e-04	2.90271e-04
2024/04/19	07:51:31	ok	ok	462.9020	68.693	0.056415	18.79	61.910	9.944	10359283.396890	9	462.1706	1.01439e-04	2.51163e-04
2024/04/19	07:56:31	ok	ok	462.8720	68.688	0.056415	18.78	61.897	9.934	10178772.668879	10	462.0181	1.10416e-04	3.89632e-04
2024/04/19	08:01:31	ok	ok	463.0800	68.690	0.056415	18.83	61.947	9.975	11082387.416744	9	462.1098	1.04267e-04	2.73372e-04
2024/04/19	08:06:31	ok	ok	462.9580	68.686	0.056415	18.83	61.947	9.975	9330716.517027	8	462.1018	1.03255e-04	2.63065e-04
2024/04/19	08:11:31	--	ok	462.4940	68.684	0.056415	18.85	61.906	9.976	8499250.590364	9	462.1055	1.01351e-04	1.99691e-04
2024/04/19	08:11:38	ok	ok	463.1560	68.748	0.056439	18.89	61.901	10.000	13570710.839848	9	462.6585	1.02544e-04	2.71157e-04
2024/04/19	08:16:37	ok	ok	463.1080	68.735	0.056439	18.88	61.933	9.997	9943826.799936	9	462.4596	1.10416e-04	3.01280e-04
2024/04/19	08:21:37	ok	ok	463.1420	68.732	0.056439	18.86	61.984	9.998	9506430.313603	9	462.4203	1.11215e-04	3.84117e-04
2024/04/19	08:26:37	--	ok	463.4200	68.728	0.056439	18.91	61.926	10.014	11735900.209211	9	462.3810	1.13348e-04	3.92225e-04
2024/04/19	08:26:44	--	ok	462.6240	68.682	0.056419	18.88	61.942	9.999	11239354.109789	8	462.0738	1.04367e-04	2.62504e-04
2024/04/19	08:26:51	--	ok	463.2220	68.718	0.056437	18.89	61.956	10.009	11519924.036394	8	462.4768	1.06246e-04	2.88166e-04
2024/04/19	08:26:59	--	ok	462.7960	68.701	0.056426	18.92	61.897	10.017	11311051.952460	9	462.2323	1.05617e-04	2.89505e-04
2024/04/19	08:27:06	ok	ok	463.1760	68.712	0.056436	18.86	61.920	9.987	11808212.747302	9	462.3862	1.05475e-04	4.00829e-04
2024/04/19	08:32:05	--	ok	463.5840	68.713	0.056436	18.93	61.920	10.028	8659711.014435	9	462.2289	1.16351e-04	4.58126e-04
2024/04/19	08:32:12	--	ok	462.5760	68.590	0.056407	18.96	61.935	10.048	10003514.863324	7	461.8891	1.00418e-04	2.32670e-04
2024/04/19	08:32:19	ok	ok	462.9620	68.703	0.056428	18.93	61.920	10.028	11028818.417955	8	462.2572	1.06709e-04	2.74794e-04
2024/04/19	08:37:19	--	ok	462.7640	68.703	0.056428	18.92	61.917	10.020	8946114.175806	10	462.3562	9.85234e-05	3.11409e-04
2024/04/19	08:37:26	ok	ok	462.9960	68.722	0.056439	18.99	61.906	10.059	12983521.361548	8	462.6461	9.80190e-05	2.86701e-04
2024/04/19	08:42:26	--	ok	463.4100	68.718	0.056439	18.99	61.929	10.063	8824891.174349	8	462.4824	1.02218e-04	2.25441e-04
2024/04/19	08:42:33	--	ok	462.6000	68.669	0.056419	18.98	61.956	10.060	10559464.260149	8	462.1396	9.87829e-05	2.43075e-04
2024/04/19	08:42:40	ok	ok	462.8160	68.718	0.056439	19.02	61.880	10.073	11426649.785147	9	462.4593	1.05476e-04	4.05559e-04
2024/04/19	08:47:40	ok	ok	463.1040	68.715	0.056439	19.05	61.906	10.093	9536273.048565	10	449.8940	9.61032e-04	3.22134e-02
2024/04/19	08:52:40	ok	ok	463.0700	68.714	0.056439	19.03	61.944	10.091	10759610.291172	9	462.4957	1.00804e-04	2.97741e-04
2024/04/19	08:57:40	--	ok	462.7960	68.711	0.056439	19.10	61.944	10.134	11313925.320125	10	462.3544	1.06733e-04	2.95635e-04
2024/04/19	08:57:47	--	ok	463.4880	68.746	0.056449	19.09	61.975	10.129	13296278.495674	8	462.6262	1.07380e-04	3.09008e-04
2024/04/19	08:57:55	--	ok	462.6960	68.684	0.056425	19.05	61.947	10.099	12787984.435192	8	462.1244	1.02998e-04	2.59317e-04
2024/04/19	08:58:02	ok	ok	462.9820	68.714	0.05644	19.02	61.953	10.084	10642637.342319	7	462.5036	1.00111e-04	2.62879e-04
2024/04/19	09:03:01	--	ok	462.7360	68.713	0.05644	19.09	61.994	10.133	11107732.054928	9	462.4050	1.02111e-04	2.16419e-04
2024/04/19	09:03:08	--	ok	463.2620	68.764	0.056453	19.09	61.965	10.128	11794728.062195	9	462.5231	1.15603e-04	4.10515e-04
2024/04/19	09:03:16	--	ok	462.7400	68.712	0.05644	19.09	61.930	10.122	9731753.023069	9	462.3708	1.08632e-04	2.85222e-04
2024/04/19	09:03:23	ok	ok	463.0820	68.749	0.056452	19.09	61.912	10.119	10036090.328149	9	462.5692	1.10851e-04	3.45802e-04
2024/04/19	09:08:22	ok	ok	463.0660	68.750	0.056452	19.14	61.929	10.155	10266338.492441	9	462.5033	1.12801e-04	3.67515e-04
2024/04/19	09:13:23	ok	ok	462.9640	68.746	0.056452	19.16	61.953	10.169	7869384.037277	9	462.5216	1.09651e-04	3.32465e-04
2024/04/19	09:18:22	--	ok	463.4500	68.740	0.056452	19.17	61.924	10.172	9827040.626275	9	462.4508	1.13581e-04	3.66686e-04
2024/04/19	09:18:29	--	ok	462.6880	68.695	0.05643	19.17	61.967	10.179	11616723.320026	9	462.2173	9.80914e-05	2.04469e-04
2024/04/19	09:18:36	--	ok	463.2100	68.720	0.056445	19.20	61.938	10.190	12101823.867627	8	462.4608	1.06836e-04	2.76144e-04
2024/04/19	09:18:44	ok	ok	462.9560	68.701	0.056435	19.16	61.921	10.164	11160383.842654	8	462.2216	1.04588e-04	2.52838e-04
2024/04/19	09:23:43	ok	ok	463.1820	68.703	0.056435	19.19	61.979	10.189	8933858.334587	9	462.2595	1.02082e-04	2.51457e-04
2024/04/19	09:28:43	ok	ok	462.9280	68.700	0.056435	19.24	61.956	10.219	10937150.955037	8	462.2118	1.01225e-04	2.33168e-04
2024/04/19	09:33:43	--	ok	462.7140	68.700	0.056435	19.24	61.903	10.210	7230925.335160	9	462.0760	1.12604e-04	3.41565e-04
2024/04/19	09:33:50	ok	ok	463.1400	68.725	0.056449	19.26	61.947	10.227	12251595.593294	9	462.5257	1.05077e-04	2.67392e-04
2024/04/19	09:38:50	--	ok	463.2080	68.722	0.056449	19.30	61.962	10.255	9889608.687293	8	462.5323	9.98499e-05	2.44335e-04
2024/04/19	09:38:57	ok	ok	462.9720	68.705	0.056439	19.27	61.949	10.235	9399517.581968	8	462.2481	1.03651e-04	2.45365e-04
2024/04/19	09:43:57	--	ok	463.5140	68.704	0.056439	19.34	61.939	10.277	11466318.069899	8	462.2886	1.00118e-04	2.60253e-04
2024/04/19	09:44:04	--	ok	462.1660	68.498	0.056414	19.32	61.956	10.264	12097756.529342	8	461.6811	1.04560e-04	2.34586e-04
2024/04/19	09:44:12	--	ok	463.3180	68.731	0.056455	19.36	61.942	10.288	11382292.135404	8	462.6840	9.84520e-05	2.31215e-04
2024/04/19	09:44:19	--	ok	462.7900	68.701	0.056439	19.30	61.921	10.249	12408974.894806	9	462.1809	1.04973e-04	2.55262e-04
2024/04/19	09:44:26	ok	ok	462.8900	68.715	0.056449	19.29	61.984	10.251	10812939.675912	8	462.4082	1.06161e-04	2.64973e-04
2024/04/19	09:49:26	--	ok	462.7180	68.719	0.056449	19.42	61.961	10.325	10712481.441350	9	462.3302	1.10524e-04	3.68716e-04
2024/04/19	09:49:33	--	ok	463.4780	68.783	0.056463	19.39	61.935	10.302	12967388.156246	10	462.7442	1.04254e-04	3.76952e-04
2024/04/19	09:49:40	ok	ok	462.8840	68.703	0.05644	19.43	61.907	10.324	11380364.223861	9	462.2029	1.06937e-04	2.54282e-04
2024/04/19	09:54:40	--	ok	462.7900	68.701	0.05644	19.40	61.947	10.313	11959089.877184	9	462.0524	1.13604e-04	3.94511e-04
2024/04/19	09:54:47	ok	ok	462.9820	68.718	0.05645	19.43	61.939	10.329	13878750.914235	9	462.4569	1.03217e-04	2.15956e-04
2024/04/19	09:59:47	--	ok	462.7800	68.717	0.05645	19.47	61.958	10.358	9002453.601105	8	462.3985	1.03879e-04	2.29690e-04
2024/04/19	09:59:54	--	ok	463.5820	68.748	0.05646	19.46	61.944	10.348	11382277.572292	8	462.6795	1.01539e-04	2.61001e-04
2024/04/19	10:00:02	--	ok	462.2940	68.650	0.056432	19.46	61.935	10.346	9681849.588083	8	461.9887	1.07609e-04	2.89385e-04
2024/04/19	10:00:09	--	ok	463.2060	68.775	0.056466	19.40	61.967	10.316	10829225.902187	9	462.7277	1.05445e-04	2.94473e-04
2024/04/19	10:00:16	--	ok	463.2320	68.722	0.056457	19.40	62.011	10.323	13236494.920329	11	462.5528	1.00867e-04	2.44269e-04
2024/04/19	10:00:24	ok	ok	463.1680	68.702	0.056445	19.34	62.130	10.309	10878893.221322	9	462.2907	1.00309e-04	2.19389e-04
2024/04/19	10:05:23	ok	ok	463.1340	68.709	0.056445	19.50	61.952	10.373	8032911.385583	10	462.1264	1.12363e-04	4.35166e-04
2024/04/19	10:10:23	--	ok	462.3760	68.709	0.056445	19.52	61.985	10.389	10243821.251726	8	462.2810	1.02127e-04	2.30705e-04
2024/04/19	10:10:31	--	ok	463.3460	68.865	0.056476	19.54	61.999	10.407	12995664.679007	9	462.9452	1.05538e-04	3.37434e-04
2024/04/19	10:10:38	--	ok	463.3500	68.732	0.056459	19.54	61.958	10.400	10302493.991032	9	462.5613	1.03374e-04	2.87673e-04
2024/04/19	10:10:47	--	ok	462.7340	68.699	0.056442	19.52	61.942	10.382	11891669.731224	8	462.1761	1.06279e-04	2.37230e-04
2024/04/19	10:10:55	--	ok	462.7700	68.719	0.056454	19.49	61.990	10.372	11127578.029065	8	462.4819	1.01175e-04	2.48079e-04
2024/04/19	10:11:02	--	ok	463.2780	68.744	0.056466	19.42	62.118	10.351	10112961.130115	8	462.6920	1.01039e-04	2.23791e-04
2024/04/19	10:11:12	ok	ok	462.8400	68.714	0.056452	19.39	62.242	10.353	12330246.591563	9	462.3195	1.03488e-04	2.62461e-04
2024/04/19	10:16:12	--	ok	462.5240	68.716	0.056452	19.54	61.958	10.400	7360434.112180	9	462.4006	1.03737e-04	2.10914e-04
2024/04/19	10:16:19	--	ok	463.5060	68.839	0.056476	19.56	61.990	10.414	11097251.582585	9	462.9053	1.05012e-04	2.87847e-04
2024/04/19	10:16:27	--	ok	463.2580	68.715	0.056451	19.56	61.961	10.409	12510347.864175	8	462.3218	1.04102e-04	3.75590e-04
2024/04/19	10:16:34	ok	ok	462.8940	68.665	0.056438	19.53	61.985	10.397	12660088.144704	8	462.0512	1.04985e-04	2.15922e-04
2024/04/19	10:21:34	--	ok	463.2920	68.675	0.056438	19.60	61.965	10.436	7016610.612848	9	462.0738	1.01360e-04	2.04157e-04
2024/04/19	10:21:41	--	ok	462.4580	68.535	0.056424	19.60	61.965	10.436	10690524.503788	9	461.7811	1.03459e-04	2.14447e-04
2024/04/19	10:21:49	ok	ok	462.9480	68.717	0.05645	19.58	61.994	10.433	10838962.035483	8	462.3700	1.04981e-04	2.43313e-04
2024/04/19	10:26:48	ok	ok	462.9100	68.715	0.05645	19.64	61.952	10.460	7716955.954745	8	462.3560	1.00310e-04	2.20182e-04
2024/04/19	10:31:48	--	ok	463.8740	68.712	0.05645	19.68	62.002	10.495	9785422.414633	8	462.3288	1.00393e-04	2.24289e-04
2024/04/19	10:31:55	--	ok	462.1640	68.430	0.056407	19.65	61.997	10.476	13352938.825572	9	461.3883	1.01576e-04	2.85162e-04
2024/04/19	10:32:03	--	ok	462.7960	68.709	0.056449	19.65	62.016	10.479	11622071.564479	9	462.1970	1.08301e-04	3.52732e-04
2024/04/19	10:32:10	ok	ok	463.1040	68.722	0.056459	19.64	61.994	10.467	11165613.617820	8	462.4971	1.01792e-04	2.35927e-04
2024/04/19	10:37:10	--	ok	462.6180	68.722	0.056459	19.68	62.002	10.495	10432567.908884	8	462.4113	1.04765e-04	2.12383e-04
2024/04/19	10:37:17	--	ok	463.3880	68.822	0.056477	19.71	61.961	10.506	13504672.136314	8	462.9042	1.04047e-04	3.03267e-04
2024/04/19	10:37:25	ok	ok	463.1000	68.723	0.056458	19.73	61.953	10.513	10842651.630692	8	462.3849	1.07363e-04	3.18293e-04
2024/04/19	10:42:24	--	ok	462.3900	68.722	0.056458	19.73	61.975	10.516	11490070.627500	10	462.4276	1.03667e-04	1.69907e-04
2024/04/19	10:42:31	--	ok	463.7880	68.921	0.056488	19.73	61.962	10.514	12104566.517909	8	463.0350	1.07202e-04	3.42822e-04
2024/04/19	10:42:39	--	ok	462.7200	68.703	0.05645	19.73	61.921	10.507	10665168.460889	8	462.2100	1.05245e-04	2.37949e-04
2024/04/19	10:42:46	ok	ok	463.0460	68.728	0.056463	19.71	61.984	10.510	10504147.210386	7	462.6033	9.96970e-05	2.27948e-04
2024/04/19	10:47:45	--	ok	463.3620	68.728	0.056463	19.74	61.999	10.529	12549655.436704	9	462.4620	1.04800e-04	2.88863e-04
2024/04/19	10:47:52	--	ok	462.6160	68.684	0.056445	19.77	62.022	10.551	11255302.225366	9	462.1098	1.03942e-04	2.03681e-04
2024/04/19	10:48:00	ok	ok	463.0740	68.729	0.056464	19.78	61.994	10.554	13944235.176557	8	462.5251	1.04942e-04	2.36725e-04
2024/04/19	10:52:59	--	ok	462.7960	68.728	0.056464	19.82	61.935	10.570	9114358.585992	9	462.3483	1.12323e-04	3.30385e-04
2024/04/19	10:53:06	--	ok	463.3300	68.766	0.056474	19.85	61.981	10.595	12189517.823129	9	462.7080	1.06825e-04	2.66371e-04
2024/04/19	10:53:13	--	ok	463.2480	68.718	0.056458	19.87	61.975	10.604	12907965.034372	9	462.3434	1.04700e-04	2.46843e-04
2024/04/19	10:53:21	--	ok	462.4000	68.663	0.056446	19.82	61.979	10.578	9929154.105436	8	462.0917	1.04111e-04	2.45350e-04
2024/04/19	10:53:28	--	ok	463.6140	68.750	0.056475	19.74	62.061	10.539	11454497.916570	9	462.6909	1.04989e-04	2.97461e-04
2024/04/19	10:53:35	--	ok	462.6940	68.630	0.056445	19.70	62.130	10.525	10211318.038065	9	462.0452	1.01667e-04	2.58684e-04
2024/04/19	10:53:43	ok	ok	463.0640	68.717	0.05646	19.71	62.205	10.547	11693721.263389	8	462.3517	1.03805e-04	2.30333e-04
2024/04/19	10:58:42	--	ok	463.3000	68.722	0.05646	19.88	62.020	10.620	8470810.423081	8	462.3546	1.03934e-04	1.87472e-04
2024/04/19	10:58:49	--	ok	462.7040	68.657	0.056446	19.89	62.011	10.627	10459074.713499	8	462.0939	1.03529e-04	2.35224e-04
2024/04/19	10:58:56	ok	ok	463.1540	68.722	0.05646	19.88	61.985	10.614	12025772.795010	9	462.4316	1.02778e-04	2.92568e-04
2024/04/19	11:03:56	--	ok	463.2440	68.721	0.05646	19.91	62.066	10.644	9033632.791436	9	462.2888	1.08692e-04	2.31699e-04
2024/04/19	11:04:03	ok	ok	462.8440	68.682	0.056448	19.91	62.034	10.639	12020500.972975	8	462.1132	1.05397e-04	2.78495e-04
2024/04/19	11:09:03	ok	ok	462.9100	68.677	0.056448	19.98	62.066	10.691	8648480.724714	9	462.0184	1.09073e-04	2.66337e-04
2024/04/19	11:14:03	ok	ok	462.8120	68.678	0.056448	20.04	62.031	10.720	7478494.346530	9	462.1107	1.02513e-04	2.18623e-04
2024/04/19	11:19:03	--	ok	462.3460	68.661	0.056448	20.04	62.107	10.733	7755962.889507	8	462.0771	1.03375e-04	2.14437e-04
2024/04/19	11:19:10	--	ok	463.4660	68.770	0.056481	20.04	62.063	10.726	13128495.917761	10	462.7997	1.00507e-04	2.32393e-04
2024/04/19	11:19:18	ok	ok	463.1920	68.708	0.056458	20.04	62.063	10.726	12124162.293961	9	462.3032	1.01242e-04	2.00866e-04
2024/04/19	11:24:17	--	ok	462.7680	68.707	0.056458	20.11	62.008	10.760	9139197.536743	9	462.2779	1.03270e-04	2.30453e-04
2024/04/19	11:24:24	ok	ok	462.9360	68.730	0.056469	20.11	62.043	10.766	11879011.099291	8	462.4728	1.06129e-04	2.41218e-04
2024/04/19	11:29:24	ok	ok	462.9980	68.729	0.056469	20.16	62.008	10.795	8400763.360019	8	462.4714	1.02399e-04	1.87956e-04
2024/04/19	11:34:24	ok	ok	462.9880	68.728	0.056469	20.19	62.022	10.816	9621967.253355	9	462.2968	1.12057e-04	3.17540e-04
2024/04/19	11:39:24	--	ok	462.5720	68.727	0.056469	20.21	62.025	10.825	8761223.843093	8	462.4082	1.04238e-04	2.30057e-04
2024/04/19	11:39:31	--	ok	463.5220	68.798	0.05649	20.21	62.100	10.838	11627893.256760	8	462.7896	1.09792e-04	3.24926e-04
2024/04/19	11:39:38	--	ok	462.7580	68.718	0.056464	20.22	62.090	10.846	11259192.703133	8	462.3080	1.05137e-04	2.53365e-04
2024/04/19	11:39:46	ok	ok	463.1060	68.736	0.056476	20.22	62.081	10.845	10247005.604450	8	462.5459	1.04196e-04	2.63526e-04
2024/04/19	11:44:45	ok	ok	462.8740	68.734	0.056476	20.29	62.048	10.883	10698900.266154	9	462.3237	1.16746e-04	4.15831e-04
2024/04/19	11:49:45	--	ok	463.4480	68.733	0.056476	20.31	62.103	10.901	9837220.025522	9	462.3354	1.13250e-04	3.74584e-04
2024/04/19	11:49:52	--	ok	462.4620	68.630	0.056454	20.32	62.075	10.906	12185043.024619	9	462.0263	1.02967e-04	2.61701e-04
2024/04/19	11:50:00	ok	ok	463.1680	68.742	0.056481	20.33	62.077	10.915	11764627.577252	8	462.5873	1.06264e-04	2.67223e-04
2024/04/19	11:54:59	--	ok	463.8080	68.740	0.056481	20.35	62.121	10.931	11652593.208809	9	462.6058	9.89243e-05	2.33255e-04
2024/04/19	11:55:07	--	ok	462.0160	68.483	0.056441	20.35	62.090	10.926	10505255.883863	8	461.6997	1.03765e-04	2.92687e-04
2024/04/19	11:55:14	--	ok	463.2680	68.762	0.056489	20.38	62.043	10.936	13538372.902643	9	462.7767	1.02841e-04	2.41789e-04
2024/04/19	11:55:21	ok	ok	462.9460	68.731	0.056477	20.29	62.100	10.892	11475485.115891	8	462.3517	1.10587e-04	3.29362e-04
2024/04/19	12:00:21	ok	ok	462.8880	68.731	0.056477	20.42	62.058	10.966	10772374.282562	9	462.3439	1.09833e-04	2.56449e-04
2024/04/19	12:05:21	ok	ok	463.0780	68.728	0.056477	20.46	62.089	10.997	8617806.426772	8	462.3793	1.04501e-04	2.14933e-04
2024/04/19	12:10:21	ok	ok	462.9060	68.727	0.056477	20.48	62.094	11.009	7475411.528536	8	462.3475	1.06107e-04	2.20912e-04
2024/04/19	12:15:21	--	ok	462.5660	68.725	0.056477	20.52	62.153	11.045	8318880.380170	9	462.3976	1.00129e-04	2.11138e-04
2024/04/19	12:15:28	--	ok	463.3000	68.784	0.056498	20.53	62.177	11.059	12326064.367989	9	462.7458	1.08583e-04	3.34526e-04
2024/04/19	12:15:36	--	ok	462.7760	68.737	0.056483	20.55	62.168	11.066	12293107.823818	9	462.4144	1.10378e-04	3.47723e-04
2024/04/19	12:15:43	ok	ok	462.9900	68.755	0.056494	20.50	62.118	11.030	13445274.695774	8	462.6479	1.09924e-04	3.47481e-04
2024/04/19	12:20:42	ok	ok	463.0360	68.753	0.056494	20.56	62.159	11.073	10446882.224607	11	462.6988	1.03336e-04	2.04451e-04
2024/04/19	12:25:42	ok	ok	463.0740	68.751	0.056494	20.58	62.121	11.079	12411161.299587	10	462.6142	1.03591e-04	1.89414e-04
2024/04/19	12:30:42	ok	ok	462.9680	68.746	0.056494	20.59	62.167	11.095	13017617.437888	9	462.5765	1.04853e-04	2.79677e-04
2024/04/19	12:35:42	--	ok	463.9420	68.745	0.056494	20.65	62.135	11.126	8842077.786517	10	462.4696	1.07674e-04	3.33740e-04
2024/04/19	12:35:49	--	ok	462.2320	68.464	0.056447	20.66	62.126	11.133	11389063.375365	8	461.6037	9.99764e-05	2.31906e-04
2024/04/19	12:35:56	ok	ok	462.9100	68.734	0.056485	20.69	62.100	11.147	9733040.179167	8	462.4214	1.04068e-04	2.76623e-04
2024/04/19	12:40:56	ok	ok	463.1780	68.731	0.056485	20.72	62.177	11.179	10498840.851192	9	462.2189	1.15284e-04	4.25568e-04
2024/04/19	12:45:56	ok	ok	463.1160	68.727	0.056485	20.75	62.182	11.199	12486425.310192	10	462.3671	1.01526e-04	2.19504e-04
2024/04/19	12:50:56	--	ok	463.2360	68.723	0.056485	20.79	62.223	11.234	9424544.675727	9	462.3402	1.00309e-04	2.32093e-04
2024/04/19	12:51:03	--	ok	462.6240	68.643	0.056474	20.79	62.171	11.225	11457363.454580	10	462.1336	9.96002e-05	2.70878e-04
2024/04/19	12:51:11	ok	ok	463.1640	68.740	0.056492	20.78	62.116	11.206	12233427.338922	9	462.4478	1.06097e-04	2.53458e-04
2024/04/19	12:56:10	ok	ok	463.0860	68.736	0.056492	20.82	62.240	11.254	8646145.259032	9	462.2709	1.14399e-04	3.53274e-04
2024/04/19	13:01:10	ok	ok	463.0160	68.733	0.056492	20.87	62.205	11.285	9216208.223644	9	462.2012	1.14681e-04	3.97887e-04
2024/04/19	13:06:10	ok	ok	463.0980	68.729	0.056492	20.91	62.214	11.314	10851780.299081	10	462.3551	1.03457e-04	2.73801e-04
2024/04/19	13:11:10	--	ok	463.2020	68.723	0.056492	21.00	62.187	11.366	11649905.821879	10	462.3494	1.02636e-04	2.47428e-04
2024/04/19	13:11:17	ok	ok	462.8540	68.657	0.056482	20.99	62.226	11.364	11970023.594301	9	462.1800	1.00339e-04	2.51237e-04
2024/04/19	13:16:17	--	ok	462.5500	68.640	0.056482	21.04	62.217	11.399	11567265.551193	8	462.1088	1.02184e-04	2.31962e-04
2024/04/19	13:16:25	ok	ok	463.1440	68.750	0.056504	21.04	62.185	11.394	11051286.970570	8	462.5711	1.05141e-04	2.64980e-04
2024/04/19	13:21:24	--	ok	463.2580	68.747	0.056504	21.10	62.228	11.440	9346182.559404	9	462.5345	1.02023e-04	1.87094e-04
2024/04/19	13:21:31	ok	ok	463.0640	68.708	0.056492	21.09	62.245	11.434	13016124.844281	10	462.2807	1.03467e-04	2.84636e-04
2024/04/19	13:26:31	--	ok	462.5220	68.694	0.056492	21.10	62.258	11.446	12049725.258314	9	462.1223	1.11264e-04	3.29179e-04
2024/04/19	13:26:38	--	ok	463.4720	68.764	0.056515	21.11	62.231	11.450	13921456.484166	8	462.7483	1.04516e-04	2.76109e-04
2024/04/19	13:26:46	ok	ok	463.1060	68.693	0.056492	21.07	62.222	11.418	13107977.271796	8	462.2049	1.05300e-04	3.38337e-04
2024/04/19	13:31:45	--	ok	463.2580	68.682	0.056492	21.16	62.205	11.473	8552288.619802	8	462.2037	1.01543e-04	2.28654e-04
2024/04/19	13:31:52	--	ok	462.5980	68.562	0.056479	21.19	62.210	11.494	12077441.116167	8	461.9817	1.01275e-04	2.79902e-04
2024/04/19	13:32:00	ok	ok	462.9840	68.725	0.056499	21.17	62.196	11.480	13010598.169888	8	462.4096	1.01357e-04	2.66597e-04
2024/04/19	13:36:59	--	ok	462.7860	68.719	0.056499	21.23	62.217	11.522	12741933.587570	8	462.1379	1.12736e-04	3.64197e-04
2024/04/19	13:37:06	ok	ok	462.8840	68.751	0.056509	21.20	62.235	11.507	12818655.292918	10	462.5527	1.02534e-04	2.91131e-04
2024/04/19	13:42:06	--	ok	463.4740	68.747	0.056509	21.24	62.254	11.539	14472325.911135	9	462.5190	1.02340e-04	2.25849e-04
2024/04/19	13:42:14	ok	ok	462.8620	68.572	0.056486	21.26	62.213	11.541	11199746.186779	8	461.9842	1.02347e-04	2.97492e-04
2024/04/19	13:47:13	--	ok	462.7420	68.563	0.056486	21.30	62.219	11.570	11452582.498762	7	462.0001	1.00507e-04	1.87624e-04
2024/04/19	13:47:23	ok	ok	462.8080	68.694	0.056499	21.30	62.274	11.580	11306350.801792	10	462.2829	1.01151e-04	2.05982e-04
2024/04/19	13:52:22	--	ok	463.4940	68.673	0.056499	21.33	62.235	11.591	7035984.867144	10	462.0943	1.08232e-04	4.03672e-04
2024/04/19	13:52:29	--	ok	462.0020	68.478	0.056474	21.34	62.228	11.601	10181933.094186	8	461.7164	1.01378e-04	2.35995e-04
2024/04/19	13:52:37	--	ok	463.2760	68.766	0.056524	21.36	62.210	11.606	13646264.471792	9	462.8392	9.91320e-05	2.24075e-04
2024/04/19	13:52:44	ok	ok	463.0200	68.740	0.056511	21.30	62.242	11.575	12874914.277192	10	462.4469	1.02671e-04	3.04769e-04
2024/04/19	13:57:44	ok	ok	463.0360	68.738	0.056511	21.41	62.187	11.640	9403591.491306	9	462.2894	1.08835e-04	3.59013e-04
2024/04/19	14:02:44	ok	ok	462.8840	68.729	0.056511	21.47	62.219	11.683	9998019.761695	10	462.1692	1.15321e-04	5.52743e-04
2024/04/19	14:07:44	--	ok	462.5180	68.719	0.056511	21.48	62.245	11.699	11336483.876634	9	462.3382	1.02020e-04	1.81864e-04
2024/04/19	14:07:51	--	ok	463.6200	68.779	0.056534	21.48	62.232	11.697	10294031.405682	10	462.8222	1.05036e-04	3.02655e-04
2024/04/19	14:07:58	--	ok	462.6360	68.669	0.056503	21.50	62.213	11.702	12898843.931350	9	462.1808	1.03298e-04	2.51753e-04
2024/04/19	14:08:06	--	ok	463.2460	68.756	0.056521	21.50	62.213	11.702	13698302.176412	9	462.5928	1.01820e-04	2.69029e-04
2024/04/19	14:08:13	ok	ok	463.0220	68.697	0.056509	21.45	62.246	11.680	12249987.280629	8	462.2741	1.02330e-04	2.47687e-04
2024/04/19	14:13:12	ok	ok	462.8880	68.701	0.056509	21.57	62.214	11.749	11789111.635532	9	462.3215	1.01802e-04	2.39311e-04
2024/04/19	14:18:12	--	ok	462.6780	68.683	0.056509	21.61	62.214	11.780	10347597.114029	9	462.1280	1.08327e-04	3.61480e-04
2024/04/19	14:18:19	ok	ok	463.1760	68.757	0.056525	21.62	62.226	11.792	10964923.636303	9	462.6558	9.96850e-05	2.60137e-04
2024/04/19	14:23:19	ok	ok	462.9500	68.754	0.056525	21.65	62.263	11.819	9358230.718149	9	462.5326	1.00871e-04	1.82824e-04
2024/04/19	14:28:19	--	ok	463.2240	68.751	0.056525	21.67	62.267	11.829	7719797.075665	9	462.3668	1.06430e-04	3.73252e-04
2024/04/19	14:28:27	--	ok	462.7700	68.696	0.056514	21.71	62.240	11.853	12717978.953726	9	462.2848	9.95443e-05	2.60420e-04
2024/04/19	14:28:34	--	ok	462.7120	68.753	0.056525	21.72	62.181	11.850	11814278.206409	9	462.5204	1.01429e-04	2.45936e-04
2024/04/19	14:28:41	--	ok	463.4100	68.776	0.05654	21.71	62.187	11.842	10685046.613644	10	462.7897	1.05141e-04	2.64971e-04
2024/04/19	14:28:49	ok	ok	462.9640	68.706	0.05652	21.65	62.135	11.794	12714340.724863	9	462.3333	1.00936e-04	2.49624e-04
2024/04/19	14:33:48	--	ok	462.4400	68.712	0.05652	21.70	62.272	11.849	11377074.110408	8	462.3805	9.73861e-05	2.12413e-04
2024/04/19	14:33:56	--	ok	463.5680	68.799	0.056547	21.74	62.246	11.874	11802260.381195	9	462.9465	1.02234e-04	2.93801e-04
2024/04/19	14:34:03	ok	ok	462.8260	68.705	0.056519	21.74	62.203	11.866	13746496.738194	9	462.3637	1.00909e-04	2.23636e-04
2024/04/19	14:39:02	--	ok	462.7100	68.684	0.056519	21.71	62.263	11.857	9087919.578728	8	462.3279	9.68409e-05	1.87586e-04
2024/04/19	14:39:09	ok	ok	463.1960	68.761	0.056533	21.74	62.246	11.874	12319823.144870	9	462.5916	1.04414e-04	2.81220e-04
2024/04/19	14:44:08	--	ok	463.2740	68.754	0.056533	21.77	62.274	11.897	7711688.404574	8	462.3903	1.09547e-04	2.87074e-04
2024/04/19	14:44:15	--	ok	462.4720	68.666	0.05652	21.77	62.242	11.891	10837707.506833	9	462.2728	9.90735e-05	2.58966e-04
2024/04/19	14:44:23	ok	ok	463.1980	68.773	0.056546	21.78	62.296	11.911	10139234.536694	8	462.7730	1.05606e-04	3.32521e-04
2024/04/19	14:49:22	--	ok	463.7040	68.771	0.056546	21.80	62.290	11.921	9530586.203083	10	462.5938	1.10899e-04	3.88331e-04
2024/04/19	14:49:29	--	ok	462.7180	68.547	0.056511	21.75	62.240	11.882	13773143.715745	9	461.9639	1.00322e-04	2.66630e-04
2024/04/19	14:49:37	ok	ok	462.8760	68.697	0.056525	21.81	62.217	11.916	13070063.795754	8	462.2867	1.02217e-04	2.69228e-04
2024/04/19	14:54:36	ok	ok	462.9980	68.679	0.056525	21.82	62.242	11.930	11695789.666803	9	462.2698	1.01182e-04	2.11411e-04
2024/04/19	14:59:36	--	ok	463.2340	68.660	0.056525	21.80	62.226	11.908	8892582.513495	8	462.2001	1.00274e-04	2.00403e-04
2024/04/19	14:59:43	--	ok	462.5760	68.532	0.056514	21.81	62.205	11.914	12292856.367167	8	461.9405	1.01925e-04	2.78202e-04
2024/04/19	14:59:50	--	ok	462.7980	68.735	0.056535	21.84	62.222	11.935	11659520.586898	9	462.4430	9.90618e-05	2.93563e-04
2024/04/19	14:59:57	ok	ok	463.0460	68.761	0.056545	21.81	62.205	11.914	12050912.507760	9	462.5862	9.96331e-05	3.91279e-04
2024/04/19	15:04:57	--	ok	463.3400	68.758	0.056545	21.84	62.222	11.935	10070427.068217	7	462.5415	9.82562e-05	2.05998e-04
2024/04/19	15:05:04	--	ok	462.4280	68.637	0.056528	21.88	62.176	11.956	12457974.420752	10	462.1765	1.02944e-04	2.52988e-04
2024/04/19	15:05:12	--	ok	463.3740	68.775	0.056556	21.87	62.196	11.950	13172879.667267	8	462.8347	1.00362e-04	2.90630e-04
2024/04/19	15:05:19	ok	ok	462.8420	68.712	0.056538	21.82	62.199	11.922	11343287.860305	10	462.3436	1.03528e-04	2.52338e-04
2024/04/19	15:10:19	ok	ok	463.0080	68.714	0.056538	21.84	62.263	11.943	8494756.562089	6	462.3437	9.49660e-05	9.65390e-05
2024/04/19	15:15:19	--	ok	462.7880	68.700	0.056538	21.85	62.246	11.951	8789502.734242	9	462.2868	1.00501e-04	1.80358e-04
2024/04/19	15:15:26	ok	ok	463.1040	68.758	0.056548	21.88	62.199	11.960	14363967.205051	9	462.5375	1.00184e-04	2.51673e-04
2024/04/19	15:20:26	ok	ok	462.8900	68.746	0.056548	21.88	62.263	11.972	11219900.756129	11	462.3932	1.05210e-04	2.77297e-04
2024/04/19	15:25:26	ok	ok	462.8940	68.738	0.056548	21.88	62.240	11.968	10479052.995183	9	462.2889	1.07044e-04	3.47156e-04
2024/04/19	15:30:26	ok	ok	462.9500	68.715	0.056548	21.91	62.255	11.991	9425561.562237	9	462.1171	1.14914e-04	4.76318e-04
2024/04/19	15:35:26	--	ok	462.7520	68.693	0.056548	21.95	62.231	12.016	11066713.513940	8	462.3089	9.91874e-05	1.79237e-04
2024/04/19	15:35:34	ok	ok	463.1480	68.760	0.05656	21.91	62.246	11.989	14442190.125912	10	462.6066	9.93952e-05	2.32749e-04
2024/04/19	15:40:33	ok	ok	463.1400	68.753	0.05656	21.95	62.231	12.016	13938705.422962	7	462.5043	9.46790e-05	6.77720e-05
2024/04/19	15:45:33	ok	ok	462.8820	68.740	0.05656	21.95	62.264	12.023	10877390.729938	8	462.4473	1.00312e-04	2.03757e-04
2024/04/19	15:50:33	ok	ok	462.8360	68.723	0.05656	21.93	62.263	12.011	11981938.888227	11	462.3525	1.03243e-04	2.09687e-04
2024/04/19	15:55:33	--	ok	462.5200	68.700	0.05656	21.95	62.254	12.020	14228935.155857	10	462.2771	1.03852e-04	2.13905e-04
2024/04/19	15:55:41	--	ok	463.4860	68.788	0.056585	21.99	62.272	12.054	14942701.795094	9	462.8668	1.01236e-04	2.31487e-04
2024/04/19	15:55:49	--	ok	462.7960	68.712	0.056561	21.95	62.210	12.012	14147408.047660	9	462.3722	1.01042e-04	2.18299e-04
2024/04/19	15:55:56	ok	ok	462.9180	68.760	0.05657	21.91	62.267	11.994	12500405.427844	9	462.5562	1.00861e-04	2.59738e-04
2024/04/19	16:00:55	--	ok	463.4380	68.752	0.05657	21.96	62.223	12.024	9922357.980060	7	462.4777	1.01465e-04	2.24132e-04
2024/04/19	16:01:02	--	ok	462.6840	68.565	0.056549	21.99	62.208	12.041	12662528.170908	10	462.0639	9.91797e-05	2.79340e-04
2024/04/19	16:01:10	ok	ok	462.9240	68.722	0.056564	22.02	62.223	12.063	12950841.020299	9	462.4114	1.00470e-04	2.52510e-04
2024/04/19	16:06:09	--	ok	462.7600	68.694	0.056564	21.93	62.219	12.003	14291965.141338	10	462.3509	9.83722e-05	2.26326e-04
2024/04/19	16:06:16	ok	ok	463.0220	68.762	0.056576	21.96	62.214	12.022	15950606.034912	9	462.5630	1.01683e-04	2.65056e-04
2024/04/19	16:11:15	--	ok	462.6740	68.752	0.056576	21.89	62.274	11.986	11363417.226579	9	462.3634	1.06970e-04	2.86835e-04
2024/04/19	16:11:22	--	ok	463.5740	68.781	0.056592	21.89	62.286	11.988	12081297.959986	9	462.8286	1.01383e-04	2.36597e-04
2024/04/19	16:11:29	--	ok	462.6500	68.655	0.056564	21.91	62.255	11.991	13401203.760311	9	462.2187	1.01362e-04	2.54143e-04
2024/04/19	16:11:37	ok	ok	463.1520	68.764	0.056581	21.82	62.295	11.940	13245810.644230	8	462.5866	1.02304e-04	2.44133e-04
2024/04/19	16:16:36	--	ok	464.1340	68.755	0.056581	21.91	62.235	11.987	8018722.108769	8	462.2824	1.15365e-04	4.28170e-04
2024/04/19	16:16:44	--	ok	461.8460	68.405	0.056524	21.89	62.232	11.978	16224373.166066	10	461.2910	9.91568e-05	2.01109e-04
2024/04/19	16:16:51	--	ok	462.7560	68.762	0.056582	21.91	62.223	11.985	13162410.850703	10	462.5574	1.01468e-04	2.27872e-04
2024/04/19	16:16:58	ok	ok	463.0000	68.777	0.056594	21.84	62.286	11.947	15593495.278911	9	462.7890	1.01719e-04	2.35608e-04
2024/04/19	16:21:58	--	ok	463.7820	68.773	0.056594	21.88	62.251	11.970	9191719.401177	8	462.4723	1.15311e-04	5.05037e-04
2024/04/19	16:22:05	--	ok	462.3220	68.511	0.056555	21.87	62.205	11.952	13459556.994538	10	461.8844	1.01126e-04	2.19211e-04
2024/04/19	16:22:12	ok	ok	462.9620	68.767	0.056589	21.91	62.203	11.981	13118124.205109	10	462.6400	1.00386e-04	2.04812e-04
2024/04/19	16:27:12	ok	ok	463.1220	68.763	0.056589	21.88	62.240	11.968	10930962.146216	9	462.3780	1.13693e-04	3.83399e-04
2024/04/19	16:32:12	ok	ok	462.8440	68.756	0.056589	21.91	62.203	11.981	12889139.959902	8	462.4815	1.00349e-04	2.02092e-04
2024/04/19	16:37:12	ok	ok	462.8520	68.742	0.056589	21.89	62.200	11.971	11626877.533035	8	462.4553	9.86503e-05	1.97179e-04
2024/04/19	16:42:12	--	ok	463.4880	68.731	0.056589	21.91	62.203	11.981	8860491.886166	8	462.4100	9.81026e-05	2.21940e-04
2024/04/19	16:42:19	--	ok	462.4860	68.517	0.056565	21.95	62.190	12.008	13748680.170673	10	461.9356	9.82347e-05	2.37380e-04
2024/04/19	16:42:27	ok	ok	462.9460	68.740	0.05659	21.93	62.132	11.986	11414230.700220	10	462.4679	1.00940e-04	2.56475e-04
2024/04/19	16:47:26	ok	ok	463.0800	68.711	0.05659	21.91	62.171	11.975	10201491.485292	8	462.1816	1.10678e-04	3.59261e-04
2024/04/19	16:52:26	--	ok	462.5820	68.696	0.05659	21.92	62.205	11.991	10101197.486336	10	462.2094	1.06778e-04	3.68396e-04
2024/04/19	16:52:33	--	ok	463.5240	68.775	0.056611	21.91	62.267	11.994	14942907.406970	8	462.7607	1.02491e-04	2.63965e-04
2024/04/19	16:52:41	ok	ok	462.8200	68.652	0.056585	21.92	62.217	11.993	14204131.236803	8	462.2623	9.86272e-05	2.46631e-04
2024/04/19	16:57:40	--	ok	462.3220	68.633	0.056585	21.93	62.100	11.980	11405462.726309	9	462.1346	1.04178e-04	2.31829e-04
2024/04/19	16:57:47	--	ok	463.4420	68.787	0.056619	21.93	62.132	11.986	14770253.107315	9	462.8518	1.03135e-04	2.53903e-04
2024/04/19	16:57:54	ok	ok	463.0980	68.729	0.056597	21.95	62.167	12.004	11670275.691485	9	462.4179	1.00912e-04	2.41349e-04
2024/04/19	17:02:54	--	ok	462.6200	68.716	0.056597	21.89	62.167	11.965	9705961.099238	9	462.2357	1.06287e-04	2.79094e-04
2024/04/19	17:03:01	--	ok	463.5480	68.775	0.056616	21.93	62.176	11.994	11622839.675726	9	462.7402	1.02555e-04	2.54586e-04
2024/04/19	17:03:09	--	ok	462.7120	68.626	0.056588	21.91	62.171	11.975	12161316.768166	8	462.1855	1.01392e-04	2.39581e-04
2024/04/19	17:03:16	ok	ok	463.1000	68.740	0.056602	21.91	62.159	11.973	14563921.959787	9	462.4590	1.03032e-04	2.17697e-04
2024/04/19	17:08:15	--	ok	463.2620	68.728	0.056602	21.92	62.182	11.986	8224933.837547	9	462.4016	9.96683e-05	2.25244e-04
2024/04/19	17:08:22	--	ok	462.7060	68.596	0.05659	21.91	62.116	11.964	16079807.114372	10	462.1398	9.88270e-05	2.47293e-04
2024/04/19	17:08:30	ok	ok	462.9980	68.734	0.056604	21.92	62.107	11.972	13659304.339412	8	462.4049	1.03878e-04	2.61874e-04
2024/04/19	17:13:29	ok	ok	462.8300	68.718	0.056604	21.89	62.126	11.957	13131641.175553	8	462.2663	1.05417e-04	2.05176e-04
2024/04/19	17:18:29	--	ok	462.6860	68.699	0.056604	21.88	62.153	11.951	11656323.058461	9	462.3791	9.32903e-05	3.33400e-04
2024/04/19	17:18:36	ok	ok	462.9780	68.767	0.05662	21.89	62.136	11.959	11925246.050393	8	462.6082	1.02701e-04	2.72047e-04
2024/04/19	17:23:35	--	ok	462.5120	68.761	0.05662	21.89	62.177	11.967	11011733.037905	7	462.5639	9.91601e-05	2.52829e-04
2024/04/19	17:23:43	--	ok	463.9080	68.841	0.056644	21.87	62.109	11.934	14184054.846335	10	463.0164	1.04878e-04	3.34426e-04
2024/04/19	17:23:50	ok	ok	463.0080	68.597	0.056599	21.88	62.090	11.939	14585072.525332	9	462.1395	9.76324e-05	2.28431e-04
2024/04/19	17:28:50	--	ok	462.5480	68.584	0.056599	21.84	62.126	11.917	12160595.047956	9	461.8697	1.13434e-04	3.39772e-04
2024/04/19	17:28:57	--	ok	463.2240	68.762	0.056621	21.84	62.126	11.917	16122923.585938	11	462.5309	1.03471e-04	2.31734e-04
2024/04/19	17:29:05	--	ok	462.6940	68.695	0.05661	21.87	62.185	11.948	12881539.291866	8	462.3099	1.00717e-04	2.97926e-04
2024/04/19	17:29:12	--	ok	463.2200	68.765	0.056625	21.81	62.173	11.907	13005851.544479	9	462.5227	1.05778e-04	2.93867e-04
2024/04/19	17:29:19	ok	ok	463.0320	68.704	0.056614	21.75	62.272	11.888	11683612.004490	10	462.2945	1.03016e-04	2.28448e-04
2024/04/19	17:34:19	--	ok	462.7520	68.705	0.056614	21.82	62.112	11.905	9384810.799887	8	462.1097	1.12131e-04	3.36792e-04
2024/04/19	17:34:26	ok	ok	463.0360	68.764	0.056626	21.81	62.121	11.897	15950859.488110	9	462.5361	1.02459e-04	2.29793e-04
2024/04/19	17:39:26	ok	ok	463.0760	68.752	0.056626	21.78	62.127	11.878	12325532.721557	11	462.4703	1.00956e-04	2.81730e-04
2024/04/19	17:44:26	--	ok	462.4120	68.745	0.056626	21.81	62.077	11.889	13742270.004134	8	462.1700	1.16666e-04	4.37659e-04
2024/04/19	17:44:33	--	ok	463.6880	68.845	0.056656	21.81	62.068	11.887	12426052.223076	12	463.0448	9.90708e-05	2.05758e-04
2024/04/19	17:44:41	ok	ok	463.0760	68.711	0.056622	21.80	62.075	11.880	15563050.948979	10	462.3287	1.00388e-04	2.20534e-04
2024/04/19	17:49:40	ok	ok	462.9440	68.691	0.056622	21.75	62.089	11.853	12833499.437560	8	462.0410	1.13371e-04	4.07584e-04
2024/04/19	17:54:40	--	ok	462.5100	68.666	0.056622	21.72	62.072	11.830	12584342.922951	8	462.1775	1.00281e-04	1.98883e-04
2024/04/19	17:54:48	--	ok	463.2780	68.772	0.056646	21.74	62.075	11.841	13697838.861680	10	462.7395	1.01272e-04	2.59914e-04
2024/04/19	17:54:55	ok	ok	463.1560	68.743	0.056632	21.72	62.084	11.832	11525013.176579	10	462.4107	1.04157e-04	2.81978e-04
2024/04/19	17:59:54	ok	ok	462.9680	68.723	0.056632	21.68	62.075	11.801	11350958.226221	8	462.1564	1.12094e-04	3.88179e-04
2024/04/19	18:04:54	ok	ok	463.0280	68.706	0.056632	21.64	62.090	11.777	12825939.561269	10	462.3017	1.00133e-04	2.59337e-04
2024/04/19	18:09:54	--	ok	462.5080	68.691	0.056632	21.60	62.136	11.756	9387987.544700	10	462.0437	1.15126e-04	6.07213e-04
2024/04/19	18:10:01	--	ok	463.2860	68.776	0.056657	21.64	62.057	11.770	11896794.855399	10	462.7177	1.04548e-04	3.06696e-04
2024/04/19	18:10:09	ok	ok	463.0700	68.748	0.056643	21.62	62.054	11.759	14582681.632698	8	462.4134	1.04105e-04	2.07951e-04
2024/04/19	18:15:08	--	ok	462.6460	68.734	0.056643	21.60	62.029	11.736	12710218.927080	8	462.3280	1.02752e-04	2.32725e-04
2024/04/19	18:15:15	--	ok	463.3500	68.774	0.05666	21.58	62.016	11.723	16163891.346867	7	462.7131	1.05172e-04	3.00631e-04
2024/04/19	18:15:23	ok	ok	462.9120	68.738	0.056643	21.61	62.043	11.748	15614768.872553	8	462.3293	1.05395e-04	2.71191e-04
2024/04/19	18:20:22	ok	ok	462.8740	68.713	0.056643	21.55	62.040	11.708	13912519.553888	7	462.2368	1.05870e-04	2.51880e-04
2024/04/19	18:25:22	ok	ok	462.8920	68.699	0.056643	21.52	62.036	11.687	14420139.277672	7	462.2021	1.03135e-04	2.17467e-04
2024/04/19	18:30:22	--	ok	462.4520	68.684	0.056643	21.48	62.008	11.655	12634987.689986	8	462.0165	1.12149e-04	3.36132e-04
2024/04/19	18:30:29	--	ok	463.3660	68.780	0.05667	21.48	61.967	11.647	13156880.024229	9	462.7426	1.02745e-04	2.32619e-04
2024/04/19	18:30:37	ok	ok	462.9220	68.742	0.056652	21.55	61.956	11.692	15347591.342318	9	462.4042	1.01899e-04	2.46410e-04
2024/04/19	18:35:36	ok	ok	463.0700	68.726	0.056652	21.42	61.997	11.613	10893287.186557	8	462.3039	9.82654e-05	2.28550e-04
2024/04/19	18:40:36	--	ok	462.5080	68.699	0.056652	21.38	61.979	11.583	15666469.716439	8	462.1967	1.02079e-04	1.88536e-04
2024/04/19	18:40:43	--	ok	463.3800	68.775	0.056676	21.34	61.984	11.555	12694151.084134	8	462.6765	1.07468e-04	3.21827e-04
2024/04/19	18:40:51	ok	ok	462.8800	68.735	0.056658	21.36	61.975	11.562	14577207.342830	8	462.2821	1.07002e-04	3.16166e-04
2024/04/19	18:45:50	ok	ok	462.8760	68.721	0.056658	21.36	61.952	11.558	13942474.712159	7	462.2404	1.04652e-04	2.35678e-04
2024/04/19	18:50:50	--	ok	462.6740	68.703	0.056658	21.30	61.975	11.525	12239123.337326	8	462.1795	1.05573e-04	2.14173e-04
2024/04/19	18:50:57	--	ok	463.3420	68.759	0.056674	21.31	61.924	11.524	13593477.228432	9	462.5502	1.04510e-04	2.57730e-04
2024/04/19	18:51:05	--	ok	462.7640	68.697	0.056657	21.31	61.912	11.522	12165313.579223	8	462.1687	1.02852e-04	2.69465e-04
2024/04/19	18:51:12	ok	ok	462.9460	68.746	0.056668	21.27	61.929	11.497	12822228.050099	8	462.4032	1.04428e-04	2.44214e-04
2024/04/19	18:56:11	ok	ok	463.0680	68.747	0.056668	21.27	61.929	11.497	11438037.646844	8	462.2006	1.13237e-04	3.61091e-04
2024/04/19	19:01:11	ok	ok	463.0520	68.727	0.056668	21.17	61.984	11.441	10621651.460131	8	462.3048	1.01648e-04	2.06733e-04
2024/04/19	19:06:11	ok	ok	462.9420	68.714	0.056668	21.13	61.892	11.398	14765345.170709	10	462.2448	1.03226e-04	2.60214e-04
2024/04/19	19:11:11	--	ok	463.9900	68.698	0.056668	21.06	61.910	11.352	10202809.498292	7	462.2049	1.01842e-04	2.08177e-04
2024/04/19	19:11:18	--	ok	461.6860	68.395	0.056619	21.09	61.938	11.378	11900125.015627	9	461.1842	9.87910e-05	2.43501e-04
2024/04/19	19:11:26	ok	ok	463.1580	68.755	0.056685	21.09	61.851	11.362	11641598.658722	10	462.5433	1.05185e-04	2.97491e-04
2024/04/19	19:16:25	ok	ok	462.8120	68.749	0.056685	21.04	61.888	11.339	10365188.094464	8	462.4378	1.03750e-04	2.13306e-04
2024/04/19	19:21:25	--	ok	463.2780	68.744	0.056685	21.01	61.880	11.318	10859944.652107	9	462.2559	1.09559e-04	3.50695e-04
2024/04/19	19:21:33	ok	ok	462.9900	68.665	0.056671	20.99	61.820	11.290	11876995.153271	9	462.0600	1.05026e-04	2.63971e-04
2024/04/19	19:26:32	--	ok	462.4280	68.647	0.056671	20.87	61.907	11.231	13106325.879831	9	461.9647	1.09135e-04	4.55325e-04
2024/04/19	19:26:40	--	ok	463.3840	68.764	0.056699	20.90	61.880	11.245	11975435.011092	8	462.6493	1.05262e-04	2.90062e-04
2024/04/19	19:26:47	ok	ok	462.8360	68.724	0.056681	20.87	61.843	11.219	14341961.063235	7	462.2550	1.05611e-04	2.92577e-04
2024/04/19	19:31:46	--	ok	462.6440	68.695	0.056681	20.78	61.933	11.173	11181991.102976	8	462.2002	9.88576e-05	2.25371e-04
2024/04/19	19:31:53	ok	ok	462.8100	68.752	0.056698	20.78	61.921	11.171	11513780.878291	8	462.5207	1.06534e-04	2.77876e-04
2024/04/19	19:36:53	ok	ok	462.9380	68.746	0.056698	20.70	61.962	11.131	12064213.475154	9	462.4802	1.02089e-04	2.25586e-04
2024/04/19	19:41:53	ok	ok	462.8300	68.740	0.056698	20.60	61.933	11.062	10456907.102574	9	462.3970	1.03270e-04	2.05470e-04
2024/04/19	19:46:53	--	ok	462.7500	68.737	0.056698	20.56	61.938	11.034	14482619.348317	8	462.2038	1.11482e-04	3.43715e-04
2024/04/19	19:47:00	ok	ok	463.0060	68.756	0.05671	20.53	61.942	11.018	12602280.868568	8	462.6160	1.05044e-04	2.46457e-04
2024/04/19	19:51:59	--	ok	463.3080	68.749	0.05671	20.48	61.997	10.992	11959266.807609	7	462.5523	1.02948e-04	2.01999e-04
2024/04/19	19:52:07	ok	ok	462.8380	68.718	0.056695	20.48	61.997	10.992	14443668.990190	10	462.2119	1.02170e-04	3.77102e-04
2024/04/19	19:57:06	ok	ok	462.9180	68.709	0.056695	20.40	61.898	10.928	10310330.390014	8	462.2079	1.00264e-04	2.23866e-04
2024/04/19	20:02:06	--	ok	462.1720	68.692	0.056695	20.31	61.976	10.879	14234144.791730	8	461.9505	1.13848e-04	3.08849e-04
2024/04/19	20:02:13	--	ok	463.5380	68.870	0.056736	20.31	61.965	10.877	19375452.143033	9	462.9991	1.03963e-04	2.33375e-04
2024/04/19	20:02:21	ok	ok	462.9960	68.739	0.05671	20.33	61.971	10.897	13587853.365863	8	462.2914	1.10051e-04	3.55492e-04
2024/04/19	20:07:20	--	ok	462.7680	68.732	0.05671	20.21	62.025	10.825	13479575.777673	8	462.1424	1.14946e-04	3.61819e-04
2024/04/19	20:07:27	ok	ok	463.0200	68.750	0.056721	20.22	61.994	10.830	15702480.684581	9	462.5321	1.05924e-04	2.43350e-04
2024/04/19	20:12:26	ok	ok	463.1600	68.744	0.056721	20.15	61.994	10.784	12210045.165964	9	462.5167	1.01846e-04	1.92388e-04
2024/04/19	20:17:26	--	ok	463.2180	68.739	0.056721	20.15	61.942	10.775	11378638.388427	9	462.5354	9.86534e-05	2.18298e-04
2024/04/19	20:17:33	--	ok	462.5540	68.721	0.05671	20.12	61.970	10.763	11797368.719603	7	462.1951	1.07518e-04	2.59138e-04
2024/04/19	20:17:41	--	ok	463.2660	68.772	0.056732	20.15	61.953	10.777	15929332.786161	9	462.7147	1.04566e-04	2.22190e-04
2024/04/19	20:17:48	ok	ok	462.9500	68.736	0.056719	20.14	61.920	10.763	11432297.286480	7	462.3683	1.05941e-04	2.91158e-04
2024/04/19	20:22:47	ok	ok	462.8660	68.734	0.056719	20.14	61.866	10.753	12358919.984091	9	462.2688	1.07803e-04	3.40828e-04
2024/04/19	20:27:47	ok	ok	462.8680	68.732	0.056719	20.12	61.865	10.745	9506850.312405	9	462.4114	9.74019e-05	1.95905e-04
2024/04/19	20:32:47	ok	ok	463.0240	68.727	0.056719	20.07	61.866	10.710	11315957.471516	7	462.3173	1.01981e-04	2.14235e-04
2024/04/19	20:37:47	--	ok	462.7180	68.720	0.056719	20.00	61.897	10.670	12034316.921321	9	462.1229	1.11022e-04	3.21628e-04
2024/04/19	20:37:54	--	ok	463.5460	68.745	0.056733	20.03	61.912	10.691	14413938.416851	9	462.5573	1.04871e-04	2.41657e-04
2024/04/19	20:38:02	--	ok	462.5180	68.642	0.056706	20.03	61.883	10.686	15288431.695992	9	461.9443	1.03637e-04	2.99902e-04
2024/04/19	20:38:09	ok	ok	463.0000	68.735	0.05673	20.01	61.834	10.668	17740000.963407	9	462.4753	1.03952e-04	2.51721e-04
2024/04/19	20:43:08	ok	ok	462.9060	68.733	0.05673	20.00	61.823	10.657	10286071.620783	9	462.2771	1.12442e-04	3.55496e-04
2024/04/19	20:48:08	--	ok	463.4060	68.730	0.05673	19.88	61.892	10.598	9178463.768795	9	462.1960	1.16661e-04	4.17752e-04
2024/04/19	20:48:15	--	ok	462.4760	68.644	0.05671	19.91	61.865	10.610	14847048.476874	8	461.9482	1.04331e-04	2.50110e-04
2024/04/19	20:48:23	ok	ok	463.1400	68.739	0.056735	19.89	61.915	10.610	14291268.902931	9	462.4992	1.06303e-04	2.75913e-04
2024/04/19	20:53:22	--	ok	462.7420	68.732	0.056735	19.84	61.855	10.565	14340587.559473	9	462.4468	1.02615e-04	2.53008e-04
2024/04/19	20:53:29	--	ok	463.2440	68.781	0.056748	19.85	61.910	10.583	15741220.225510	9	462.7066	1.05521e-04	2.85236e-04
2024/04/19	20:53:37	ok	ok	462.9680	68.734	0.056737	19.85	61.888	10.579	21590542.260126	9	462.4473	1.05421e-04	2.57009e-04
2024/04/19	20:58:36	ok	ok	463.1840	68.730	0.056737	19.82	61.852	10.556	11108287.743029	7	462.4600	9.42473e-05	7.55512e-05
2024/04/19	21:03:36	ok	ok	463.1580	68.727	0.056737	19.74	61.871	10.507	13175119.636074	7	462.4177	1.01741e-04	2.50882e-04
2024/04/19	21:08:36	ok	ok	463.0580	68.724	0.056737	19.68	61.830	10.465	12322195.426545	9	462.1826	1.11912e-04	3.65333e-04
2024/04/19	21:13:36	ok	ok	462.9580	68.720	0.056737	19.64	61.866	10.445	12362278.357687	8	462.3035	1.01485e-04	2.02909e-04
2024/04/19	21:18:36	--	ok	462.7900	68.715	0.056737	19.57	61.846	10.400	12927104.146129	8	462.2524	1.02167e-04	2.04834e-04
2024/04/19	21:18:44	ok	ok	463.1900	68.732	0.056746	19.58	61.848	10.408	13392755.097179	9	462.4353	1.05719e-04	2.95832e-04
2024/04/19	21:23:43	--	ok	462.7980	68.726	0.056746	19.52	61.901	10.375	10815574.528833	8	462.4124	1.03939e-04	2.19375e-04
2024/04/19	21:23:51	ok	ok	463.0560	68.751	0.056756	19.50	61.875	10.361	16635875.908724	8	462.6271	1.04263e-04	2.85648e-04
2024/04/19	21:28:50	ok	ok	463.0820	68.745	0.056756	19.47	61.894	10.347	14223951.029708	10	462.6028	1.00921e-04	2.48547e-04
2024/04/19	21:33:50	--	ok	463.2380	68.738	0.056756	19.40	61.883	10.302	11304707.504575	9	462.3534	1.15025e-04	4.05858e-04
2024/04/19	21:33:57	--	ok	462.7920	68.718	0.056745	19.40	61.883	10.302	13610419.773147	9	462.2590	1.04056e-04	3.08038e-04
2024/04/19	21:34:05	ok	ok	463.0280	68.734	0.056755	19.40	61.862	10.298	15070343.909879	9	462.5240	1.03100e-04	2.58222e-04
2024/04/19	21:39:04	ok	ok	463.0320	68.728	0.056755	19.42	61.759	10.291	12190168.045338	10	462.3794	1.07572e-04	4.01017e-04
2024/04/19	21:44:04	ok	ok	462.8320	68.726	0.056755	19.46	61.787	10.321	14282549.716000	9	462.2684	1.16130e-04	4.17523e-04
2024/04/19	21:49:04	--	ok	462.6960	68.723	0.056755	19.42	61.747	10.289	14434515.877339	9	462.4337	1.02255e-04	2.27873e-04
2024/04/19	21:49:11	ok	ok	463.1780	68.786	0.05677	19.43	61.686	10.287	16583186.846853	9	462.7890	1.01273e-04	3.02331e-04
2024/04/19	21:54:11	ok	ok	462.8420	68.765	0.05677	19.39	61.711	10.265	15213633.863270	9	462.6301	1.05862e-04	2.46694e-04
2024/04/19	21:59:11	--	ok	463.5700	68.757	0.05677	19.40	61.692	10.270	10430543.236755	9	462.5282	1.11322e-04	4.01355e-04
2024/04/19	21:59:18	--	ok	462.6500	68.687	0.056742	19.42	61.631	10.270	14817808.595134	9	462.1068	1.03277e-04	2.39180e-04
2024/04/19	21:59:26	ok	ok	462.9360	68.724	0.056759	19.43	61.590	10.271	14984675.767854	9	462.4482	1.04900e-04	2.66233e-04
2024/04/19	22:04:25	--	ok	462.7840	68.720	0.056759	19.34	61.631	10.226	14788195.409171	10	462.4174	1.02904e-04	2.16391e-04
2024/04/19	22:04:32	ok	ok	463.1340	68.749	0.05677	19.33	61.660	10.223	15084618.456043	9	462.6256	1.04253e-04	2.45384e-04
2024/04/19	22:09:32	ok	ok	462.8880	68.739	0.05677	19.33	61.628	10.218	9612708.680595	9	462.5670	1.03825e-04	2.54837e-04
2024/04/19	22:14:32	--	ok	463.3980	68.733	0.05677	19.29	61.622	10.191	9470720.186516	9	462.3147	1.18309e-04	5.23781e-04
2024/04/19	22:14:40	--	ok	462.6020	68.694	0.05675	19.27	61.601	10.178	20720031.616061	9	462.1379	1.04955e-04	2.66689e-04
2024/04/19	22:14:47	ok	ok	463.0200	68.733	0.05677	19.30	61.604	10.196	13359388.662998	9	462.5254	1.07044e-04	3.06006e-04
2024/04/19	22:19:46	ok	ok	462.9920	68.729	0.05677	19.24	61.563	10.154	12946410.302376	9	462.5548	1.02506e-04	2.64758e-04
2024/04/19	22:24:46	ok	ok	463.0480	68.724	0.05677	19.23	61.530	10.141	10850593.571039	9	462.2869	1.17985e-04	4.41644e-04
2024/04/19	22:29:46	--	ok	462.7980	68.720	0.05677	19.07	61.697	10.076	10561846.778245	9	462.4376	9.98129e-05	2.14102e-04
2024/04/19	22:29:53	--	ok	463.4300	68.759	0.05678	19.10	61.701	10.094	13887339.272760	9	462.6650	1.03918e-04	2.81825e-04
2024/04/19	22:30:01	--	ok	462.5320	68.703	0.056759	19.10	61.669	10.089	13079980.684854	11	462.2708	9.67752e-05	2.39077e-04
2024/04/19	22:30:08	--	ok	463.2220	68.760	0.056782	19.09	61.678	10.081	16618384.046855	9	462.6849	1.02447e-04	2.80758e-04
2024/04/19	22:30:15	ok	ok	463.0260	68.717	0.056771	19.01	61.782	10.049	12298196.050655	9	462.4142	1.02482e-04	2.79325e-04
2024/04/19	22:35:15	ok	ok	463.0340	68.719	0.056771	19.01	61.665	10.030	12757695.142902	9	462.2400	1.15304e-04	4.25535e-04
2024/04/19	22:40:15	ok	ok	462.8320	68.714	0.056771	18.92	61.718	9.988	13694520.224243	8	462.3577	1.03257e-04	2.00255e-04
2024/04/19	22:45:15	ok	ok	462.8880	68.711	0.056771	18.88	61.700	9.960	10719187.216350	9	462.1938	1.10936e-04	3.70057e-04
2024/04/19	22:50:15	--	ok	462.5740	68.709	0.056771	18.88	61.624	9.947	12386213.801434	8	462.3105	1.04195e-04	2.88991e-04
2024/04/19	22:50:22	--	ok	463.4020	68.805	0.056792	18.86	61.654	9.945	15400557.067082	9	462.7647	1.03583e-04	2.82764e-04
2024/04/19	22:50:30	ok	ok	462.9740	68.710	0.056773	18.88	61.636	9.949	13629792.313707	9	462.3577	1.00325e-04	2.39873e-04
2024/04/19	22:55:29	--	ok	462.7060	68.707	0.056773	18.86	61.540	9.926	12686686.520953	9	462.1790	1.13310e-04	3.67655e-04
2024/04/19	22:55:36	ok	ok	463.0680	68.750	0.056787	18.86	61.559	9.929	13198837.667863	8	462.6417	1.02542e-04	2.97060e-04
2024/04/19	23:00:36	ok	ok	462.8180	68.737	0.056787	18.85	61.578	9.923	11688670.074885	8	462.5930	1.01920e-04	2.65371e-04
2024/04/19	23:05:36	ok	ok	462.9260	68.734	0.056787	18.83	61.544	9.910	9789453.987354	9	462.3895	1.12147e-04	3.26166e-04
2024/04/19	23:10:36	ok	ok	463.0480	68.727	0.056787	18.79	61.601	9.894	11670967.144907	9	462.5151	1.02705e-04	2.94082e-04
2024/04/19	23:15:36	ok	ok	462.9120	68.719	0.056787	18.82	61.521	9.898	10739754.096189	9	462.2972	1.16589e-04	4.52595e-04
2024/04/19	23:20:36	ok	ok	463.1380	68.717	0.056787	18.79	61.485	9.875	15049381.517265	10	462.4953	1.02071e-04	2.50727e-04
2024/04/19	23:25:36	--	ok	462.7840	68.715	0.056787	18.76	61.514	9.864	8962621.370332	9	462.2596	1.14506e-04	4.56857e-04
2024/04/19	23:25:43	--	ok	463.2100	68.763	0.056797	18.75	61.512	9.856	14213822.865422	9	462.6691	1.03386e-04	2.73022e-04
2024/04/19	23:25:50	ok	ok	462.9640	68.716	0.056787	18.76	61.398	9.846	12527454.672562	9	462.4147	1.05411e-04	2.88520e-04
2024/04/19	23:30:50	--	ok	462.6720	68.711	0.056787	18.74	61.476	9.841	13949306.991958	10	462.4488	1.00356e-04	2.69302e-04
2024/04/19	23:30:58	--	ok	463.6140	68.812	0.056803	18.74	61.422	9.833	12882104.840175	10	462.8468	9.76203e-05	2.96498e-04
2024/04/19	23:31:05	--	ok	462.7200	68.691	0.056773	18.74	61.370	9.824	12724907.314733	11	462.1545	1.03085e-04	2.90838e-04
2024/04/19	23:31:12	--	ok	462.7980	68.711	0.056786	18.74	61.413	9.831	11763708.560994	10	462.4513	1.02497e-04	2.42557e-04
2024/04/19	23:31:19	ok	ok	463.0720	68.731	0.056796	18.68	61.404	9.797	16201418.701788	9	462.5424	1.06553e-04	3.04910e-04
2024/04/19	23:36:19	ok	ok	463.0680	68.737	0.056796	18.67	61.454	9.797	11848610.940464	8	462.5763	1.02361e-04	2.19921e-04
2024/04/19	23:41:19	ok	ok	462.8960	68.731	0.056796	18.59	61.518	9.764	11343481.870085	8	462.6067	1.00697e-04	2.67916e-04
2024/04/19	23:46:19	ok	ok	462.9540	68.725	0.056796	18.51	61.527	9.718	13678656.883100	9	462.5215	9.93270e-05	2.64482e-04
2024/04/19	23:51:19	--	ok	462.6320	68.716	0.056796	18.41	61.544	9.664	14898909.251359	8	462.4442	1.04612e-04	2.40696e-04
2024/04/19	23:51:27	ok	ok	463.1560	68.870	0.056815	18.42	61.558	9.674	11400858.285106	9	462.9272	9.73253e-05	2.44588e-04
2024/04/19	23:56:26	--	ok	463.7040	68.833	0.056815	18.35	61.546	9.632	8986789.561254	9	462.6602	1.12270e-04	3.98770e-04
2024/04/19	23:56:33	--	ok	462.5420	68.681	0.05678	18.40	61.512	9.651	12454640.623370	9	462.0510	1.05090e-04	2.70616e-04
2024/04/19	23:56:41	ok	ok	463.1940	68.739	0.056802	18.41	61.532	9.662	12394474.450479	8	462.5321	1.02761e-04	3.59144e-04
2024/04/20	00:01:40	--	ok	463.4160	68.732	0.056802	18.42	61.440	9.655	11268299.073793	9	462.5398	1.02032e-04	2.72339e-04
2024/04/20	00:01:47	--	ok	462.6420	68.687	0.056782	18.40	61.489	9.648	15224850.354363	9	462.0754	1.06776e-04	2.74056e-04
2024/04/20	00:01:55	ok	ok	462.9240	68.717	0.056799	18.42	61.463	9.659	13046310.916265	9	462.4644	1.05311e-04	3.00178e-04
2024/04/20	00:06:54	ok	ok	462.8180	68.713	0.056799	18.44	61.421	9.660	11653189.812895	9	462.2969	1.12198e-04	3.62261e-04
2024/04/20	00:11:54	--	ok	462.7360	68.711	0.056799	18.37	61.411	9.619	14797102.070491	9	461.9637	1.36436e-04	9.42111e-04
2024/04/20	00:12:01	--	ok	463.5320	68.799	0.056812	18.37	61.444	9.624	12526297.620803	9	462.7163	1.01385e-04	3.19722e-04
2024/04/20	00:12:09	--	ok	462.5140	68.690	0.056786	18.40	61.384	9.631	11109725.526294	9	462.1609	1.02944e-04	2.96964e-04
2024/04/20	00:12:16	--	ok	463.2220	68.754	0.05681	18.37	61.349	9.609	11586114.704464	9	462.5979	1.06914e-04	3.01785e-04
2024/04/20	00:12:23	ok	ok	463.0020	68.704	0.0568	18.32	61.427	9.597	12565699.622940	8	462.4046	1.04714e-04	2.75102e-04
2024/04/20	00:17:23	ok	ok	463.0100	68.705	0.0568	18.34	61.375	9.596	9735238.975385	10	462.2469	1.10374e-04	4.17268e-04
2024/04/20	00:22:23	ok	ok	463.1980	68.703	0.0568	18.31	61.393	9.584	9583476.067495	8	462.3963	1.01655e-04	2.66869e-04
2024/04/20	00:27:23	--	ok	462.7580	68.701	0.0568	18.28	61.367	9.563	14337853.861527	8	462.3618	1.04249e-04	3.41746e-04
2024/04/20	00:27:30	ok	ok	463.1580	68.750	0.056811	18.27	61.334	9.551	11869061.204838	8	462.6452	1.03297e-04	3.04815e-04
2024/04/20	00:32:30	ok	ok	463.0480	68.737	0.056811	18.23	61.390	9.535	12691752.152172	9	462.5916	1.01199e-04	2.74841e-04
2024/04/20	00:37:30	--	ok	463.2600	68.730	0.056811	18.21	61.421	9.532	12128875.109682	9	462.2258	1.27013e-04	7.74948e-04
2024/04/20	00:37:37	ok	ok	462.8180	68.696	0.056799	18.23	61.399	9.537	11862885.891746	8	462.2223	1.05592e-04	3.11073e-04
2024/04/20	00:42:37	ok	ok	462.9280	68.694	0.056799	18.13	61.430	9.486	11221324.292441	8	462.2262	1.02820e-04	2.12530e-04
2024/04/20	00:47:37	--	ok	462.5600	68.691	0.056799	18.07	61.505	9.466	12087698.818303	9	462.0965	1.09532e-04	3.45416e-04
2024/04/20	00:47:44	ok	ok	462.9980	68.798	0.05682	18.04	61.480	9.447	15668285.842631	9	462.6779	1.02382e-04	2.51456e-04
2024/04/20	00:52:44	ok	ok	463.0600	68.754	0.05682	17.92	61.523	9.382	7037200.811441	9	462.4348	1.12066e-04	4.05982e-04
2024/04/20	00:57:44	--	ok	463.3900	68.760	0.05682	17.90	61.509	9.371	7505003.329792	9	462.4140	1.12227e-04	3.87873e-04
2024/04/20	00:57:51	--	ok	462.6600	68.688	0.056801	17.93	61.505	9.386	14596953.394320	9	462.1317	1.04034e-04	3.91281e-04
2024/04/20	00:57:59	ok	ok	463.0740	68.737	0.056818	17.92	61.512	9.380	13240470.174694	8	462.5669	1.01108e-04	2.52201e-04
2024/04/20	01:02:59	--	ok	463.3540	68.728	0.056818	17.94	61.347	9.371	9621828.356228	8	462.5336	9.99644e-05	2.21817e-04
2024/04/20	01:03:06	ok	ok	463.0980	68.685	0.056801	17.92	61.376	9.359	10965178.379153	9	462.0854	1.04878e-04	3.71811e-04
2024/04/20	01:08:06	--	ok	462.3920	68.684	0.056801	17.90	61.386	9.352	11461565.127164	9	461.9944	1.09185e-04	3.15510e-04
2024/04/20	01:08:13	--	ok	463.2240	68.843	0.05683	17.92	61.398	9.363	13807695.378009	8	462.8023	1.02303e-04	2.05891e-04
2024/04/20	01:08:20	ok	ok	462.9580	68.739	0.05682	17.99	61.353	9.395	13796755.733372	8	462.5702	1.03289e-04	2.34595e-04
2024/04/20	01:13:20	--	ok	463.2260	68.727	0.05682	17.90	61.363	9.348	11834607.394081	8	462.4945	1.02713e-04	1.79889e-04
2024/04/20	01:13:27	--	ok	462.7480	68.693	0.056809	17.88	61.320	9.333	11502129.057447	8	462.2624	1.04500e-04	2.97589e-04
2024/04/20	01:13:35	--	ok	463.3480	68.734	0.056821	17.92	61.324	9.352	12110744.663704	7	462.6588	9.74585e-05	2.53667e-04
2024/04/20	01:13:42	--	ok	462.7340	68.686	0.056804	17.87	61.370	9.333	14236520.034419	9	462.1526	1.04203e-04	3.02756e-04
2024/04/20	01:13:49	ok	ok	462.9420	68.704	0.056817	17.83	61.427	9.318	13023638.103688	8	462.4519	1.04484e-04	2.78600e-04
2024/04/20	01:18:49	ok	ok	462.8880	68.719	0.056817	18.06	61.292	9.426	14178350.025297	9	462.5277	1.01076e-04	2.58627e-04
2024/04/20	01:23:49	ok	ok	463.0260	68.717	0.056817	18.17	61.265	9.484	10665158.587420	9	462.3442	1.12588e-04	3.43214e-04
2024/04/20	01:28:49	ok	ok	463.0200	68.716	0.056817	18.28	61.280	9.550	9760996.866715	8	462.5203	9.89093e-05	2.49226e-04
2024/04/20	01:33:49	--	ok	462.6720	68.720	0.056817	18.40	61.238	9.608	12569090.173159	9	462.2984	1.17446e-04	4.41535e-04
2024/04/20	01:33:56	--	ok	463.2780	68.855	0.056833	18.32	61.193	9.560	16673238.789000	9	462.8195	1.05671e-04	3.40595e-04
2024/04/20	01:34:04	ok	ok	463.1360	68.724	0.05682	18.32	61.225	9.565	14493963.016458	10	462.5874	1.00999e-04	2.77281e-04
2024/04/20	01:39:03	ok	ok	462.9400	68.722	0.05682	18.35	61.239	9.584	14434078.133593	9	462.3710	1.14357e-04	4.98198e-04
2024/04/20	01:44:03	--	ok	462.7980	68.720	0.05682	18.27	61.343	9.552	10251608.629820	9	462.3724	1.12688e-04	3.90494e-04
2024/04/20	01:44:10	ok	ok	463.1520	68.797	0.056829	18.27	61.366	9.556	12772795.609165	9	462.6916	1.03467e-04	2.98313e-04
2024/04/20	01:49:10	--	ok	462.7980	68.780	0.056829	18.21	61.367	9.524	13599476.932365	10	462.7373	9.57354e-05	2.28280e-04
2024/04/20	01:49:17	--	ok	463.2260	68.896	0.056839	18.23	61.370	9.532	16131720.152792	9	462.9034	1.01566e-04	2.34896e-04
2024/04/20	01:49:25	ok	ok	463.0920	68.778	0.056828	18.23	61.358	9.530	12248433.805930	9	462.6252	1.05333e-04	3.25806e-04
2024/04/20	01:54:24	--	ok	463.3180	68.763	0.056828	18.20	61.334	9.511	15159678.453097	9	462.6241	1.01457e-04	2.28474e-04
2024/04/20	01:54:34	--	ok	462.7400	68.694	0.056813	18.21	61.357	9.522	16809276.829173	9	462.2896	1.03679e-04	3.25705e-04
2024/04/20	01:54:42	ok	ok	463.0480	68.733	0.056825	18.21	61.335	9.519	11089715.935318	9	462.5714	1.01954e-04	3.30947e-04
2024/04/20	01:59:41	--	ok	462.7920	68.745	0.056825	18.25	61.321	9.541	14086825.527859	11	462.6897	9.26301e-05	2.30168e-04
2024/04/20	01:59:48	--	ok	463.3400	68.842	0.056835	18.31	61.285	9.567	14833815.127699	11	462.7694	1.03477e-04	3.59680e-04
2024/04/20	01:59:56	ok	ok	462.9160	68.710	0.056819	18.31	61.276	9.566	12213856.661305	9	462.4247	1.02850e-04	2.84402e-04
2024/04/20	02:04:55	--	ok	463.3720	68.710	0.056819	18.35	61.210	9.580	11324432.285405	8	462.4533	1.01435e-04	3.06896e-04
2024/04/20	02:05:02	--	ok	462.7200	68.672	0.056801	18.37	61.210	9.587	10886375.297566	7	462.0908	1.02895e-04	3.10064e-04
2024/04/20	02:05:10	--	ok	462.5260	68.697	0.056814	18.37	61.221	9.589	12017963.729777	8	462.3276	1.04718e-04	2.70727e-04
2024/04/20	02:05:17	ok	ok	463.0160	68.848	0.056837	18.34	61.216	9.572	12611406.732195	8	462.8311	1.00046e-04	3.53390e-04
2024/04/20	02:10:16	--	ok	463.7560	68.840	0.056837	18.40	61.266	9.613	10823324.025807	9	462.6283	1.13353e-04	4.16571e-04
2024/04/20	02:10:23	--	ok	462.4580	68.662	0.0568	18.37	61.210	9.587	11031537.282317	9	461.9909	1.03201e-04	2.65369e-04
2024/04/20	02:10:31	ok	ok	463.1180	68.739	0.056827	18.41	61.187	9.608	11119494.521784	8	462.6207	1.02446e-04	2.65684e-04
2024/04/20	02:15:30	ok	ok	463.1660	68.734	0.056827	18.44	61.242	9.632	12807574.262095	9	462.5861	1.02355e-04	2.68048e-04
2024/04/20	02:20:30	--	ok	462.7900	68.732	0.056827	18.48	61.152	9.642	11221844.885052	8	462.5524	1.04304e-04	2.22111e-04
2024/04/20	02:20:37	--	ok	463.4900	68.838	0.056837	18.50	61.219	9.662	11293542.641068	9	462.7503	1.04045e-04	3.33181e-04
2024/04/20	02:20:45	--	ok	462.6120	68.692	0.056813	18.51	61.157	9.660	10937000.224044	10	462.2807	1.02561e-04	2.84165e-04
2024/04/20	02:20:52	ok	ok	463.1160	68.750	0.056831	18.45	61.118	9.622	12286360.169450	9	462.5938	1.05716e-04	4.10402e-04
2024/04/20	02:25:51	--	ok	463.2100	68.765	0.056831	18.47	61.256	9.651	10866075.176869	8	462.6937	9.99806e-05	2.99738e-04
2024/04/20	02:25:58	ok	ok	462.9780	68.708	0.056822	18.50	61.219	9.662	11971214.406288	9	462.4672	1.03467e-04	2.79488e-04
2024/04/20	02:30:58	--	ok	462.6040	68.705	0.056822	18.51	61.262	9.676	14915808.900936	10	462.4476	1.03448e-04	2.89270e-04
2024/04/20	02:31:05	--	ok	463.3060	68.874	0.056841	18.50	61.239	9.665	16106297.694818	9	462.8409	1.03341e-04	2.41969e-04
2024/04/20	02:31:12	ok	ok	463.0480	68.726	0.056826	18.51	61.210	9.668	11001795.684119	9	462.5276	1.04036e-04	3.23477e-04
2024/04/20	02:36:12	ok	ok	462.9700	68.720	0.056826	18.51	61.210	9.668	12958927.900281	9	462.5289	1.04857e-04	2.90992e-04
2024/04/20	02:41:12	ok	ok	462.8700	68.712	0.056826	18.40	61.299	9.618	10806144.788189	9	462.3307	1.11688e-04	3.54994e-04
2024/04/20	02:46:12	--	ok	462.7220	68.708	0.056826	18.32	61.363	9.587	11812327.659156	8	462.4148	1.03476e-04	2.32841e-04
2024/04/20	02:46:20	--	ok	463.2440	68.798	0.056839	18.32	61.352	9.585	19114037.536409	9	462.7288	1.02917e-04	2.92858e-04
2024/04/20	02:46:27	ok	ok	462.9980	68.709	0.056828	18.32	61.384	9.590	11332478.011684	9	462.4572	1.04064e-04	2.85193e-04
2024/04/20	02:51:26	--	ok	462.5520	68.708	0.056828	18.31	61.393	9.584	12222310.821709	10	462.4825	1.01064e-04	3.23608e-04
2024/04/20	02:51:34	--	ok	463.4980	68.887	0.056849	18.28	61.335	9.558	12928954.538599	9	462.9135	1.03438e-04	2.13831e-04
2024/04/20	02:51:41	ok	ok	462.8760	68.700	0.056825	18.28	61.335	9.558	13382306.325562	9	462.3197	1.06158e-04	3.45302e-04
2024/04/20	02:56:40	--	ok	462.5460	68.698	0.056825	18.23	61.411	9.539	11757375.339033	8	462.3529	1.05654e-04	2.36871e-04
2024/04/20	02:56:48	--	ok	463.3320	68.860	0.056847	18.23	61.390	9.535	12469431.258699	8	462.9074	9.83489e-05	2.08193e-04
2024/04/20	02:56:55	--	ok	462.7860	68.711	0.056831	18.23	61.370	9.532	13723623.999508	9	462.4696	1.05578e-04	3.10854e-04
2024/04/20	02:57:02	ok	ok	463.1340	68.766	0.056841	18.14	61.389	9.488	12858925.094022	8	462.7256	9.93130e-05	2.48139e-04
2024/04/20	03:02:02	ok	ok	462.9120	68.780	0.056841	18.20	61.376	9.518	11569814.830038	9	462.6982	9.77634e-05	2.53206e-04
2024/04/20	03:07:02	ok	ok	462.9520	68.773	0.056841	18.27	61.302	9.546	14400326.542546	9	462.6887	1.00052e-04	1.89710e-04
2024/04/20	03:12:02	ok	ok	463.0720	68.768	0.056841	18.30	61.253	9.555	12781028.866786	9	462.5415	1.11694e-04	3.44077e-04
2024/04/20	03:17:02	--	ok	462.6800	68.764	0.056841	18.35	61.303	9.594	13133386.134733	8	462.6516	1.04221e-04	2.39569e-04
2024/04/20	03:17:09	--	ok	463.3700	68.922	0.056857	18.32	61.257	9.571	15933756.536380	9	462.9739	1.03879e-04	2.40446e-04
2024/04/20	03:17:16	ok	ok	463.1180	68.738	0.056839	18.37	61.242	9.592	12907015.784741	10	462.6005	1.01870e-04	2.55224e-04
2024/04/20	03:22:16	ok	ok	463.1700	68.737	0.056839	18.32	61.266	9.572	13596151.185107	10	462.6051	1.00983e-04	2.38629e-04
2024/04/20	03:27:16	ok	ok	462.8500	68.731	0.056839	18.35	61.239	9.584	13665100.619495	11	462.7404	9.28694e-05	4.09929e-04
2024/04/20	03:32:16	ok	ok	462.9640	68.728	0.056839	18.35	61.230	9.583	14930037.414103	9	462.4212	1.10501e-04	3.53771e-04
2024/04/20	03:37:16	--	ok	462.7120	68.719	0.056839	18.34	61.280	9.582	11981535.143342	9	462.4163	1.11815e-04	3.55267e-04
2024/04/20	03:37:23	--	ok	463.2520	68.842	0.056853	18.37	61.233	9.591	13597895.091146	8	462.8744	1.02837e-04	2.80604e-04
2024/04/20	03:37:31	ok	ok	463.1680	68.730	0.056841	18.32	61.215	9.564	16498930.215829	9	462.5740	1.04446e-04	2.67133e-04
2024/04/20	03:42:30	--	ok	462.6060	68.722	0.056841	18.25	61.334	9.543	11196030.056842	10	462.6208	9.58651e-05	2.43388e-04
2024/04/20	03:42:37	--	ok	463.3020	68.899	0.05686	18.25	61.311	9.540	16383278.159273	9	462.9459	1.00627e-04	2.12474e-04
2024/04/20	03:42:45	ok	ok	463.1720	68.738	0.056845	18.25	61.311	9.540	17532407.017018	8	462.6074	1.01384e-04	2.76083e-04
2024/04/20	03:47:44	ok	ok	462.8260	68.744	0.056845	18.16	61.379	9.494	11774194.997590	9	462.6357	9.80223e-05	2.86254e-04
2024/04/20	03:52:44	ok	ok	462.9080	68.737	0.056845	18.13	61.430	9.486	12381267.606317	10	462.5438	1.01704e-04	2.17791e-04
2024/04/20	03:57:44	ok	ok	462.8740	68.731	0.056845	18.10	61.477	9.478	14691733.520927	10	462.5838	9.90557e-05	2.56192e-04
2024/04/20	04:02:44	ok	ok	463.0840	68.725	0.056845	18.14	61.347	9.482	13386550.540584	10	462.4031	1.10652e-04	4.16481e-04
2024/04/20	04:07:44	ok	ok	463.0900	68.719	0.056845	18.21	61.303	9.514	11842962.474004	8	462.5190	9.95377e-05	2.33706e-04
2024/04/20	04:12:44	--	ok	463.2760	68.716	0.056845	18.20	61.324	9.510	10293985.248643	9	462.3370	1.13374e-04	3.90002e-04
2024/04/20	04:12:51	--	ok	462.4780	68.687	0.056832	18.23	61.294	9.520	11039007.964631	9	462.1921	1.04183e-04	3.58463e-04
2024/04/20	04:12:58	--	ok	463.3240	68.812	0.056857	18.20	61.292	9.505	13103599.559117	8	462.7316	1.06203e-04	2.77872e-04
2024/04/20	04:13:05	--	ok	462.7180	68.697	0.056842	18.14	61.315	9.477	13459220.042568	8	462.3570	1.07003e-04	3.31827e-04
2024/04/20	04:13:13	--	ok	463.3560	68.756	0.056855	18.13	61.439	9.487	18472677.004673	9	462.6070	1.04146e-04	2.68419e-04
2024/04/20	04:13:20	ok	ok	463.1120	68.688	0.056838	18.11	61.500	9.489	13539498.665662	9	462.2326	1.03760e-04	3.41022e-04
2024/04/20	04:18:19	ok	ok	463.1920	68.694	0.056838	18.23	61.265	9.516	11795206.129629	9	462.2039	1.12112e-04	4.18075e-04
2024/04/20	04:23:19	ok	ok	462.9040	68.691	0.056838	18.23	61.317	9.524	8650902.812075	9	462.1668	1.12548e-04	3.89905e-04
2024/04/20	04:28:19	--	ok	462.7520	68.692	0.056838	18.25	61.299	9.538	10925613.467653	9	462.2698	1.04637e-04	2.66226e-04
2024/04/20	04:28:26	ok	ok	463.1500	68.732	0.05685	18.28	61.262	9.547	17339575.548907	10	462.6000	1.01399e-04	2.41150e-04
2024/04/20	04:33:25	ok	ok	462.9500	68.726	0.05685	18.27	61.324	9.549	12692960.956838	7	462.5034	1.03610e-04	2.01624e-04
2024/04/20	04:38:25	ok	ok	462.8700	68.720	0.05685	18.25	61.279	9.535	11946785.362590	9	462.3610	1.12661e-04	4.39969e-04
2024/04/20	04:43:25	ok	ok	463.1060	68.712	0.05685	18.14	61.440	9.496	12137957.948941	8	462.6345	9.44743e-05	2.45705e-04
2024/04/20	04:48:25	--	ok	462.7680	68.708	0.05685	18.07	61.453	9.458	14569491.925646	8	462.4679	1.02440e-04	3.23493e-04
2024/04/20	04:48:32	ok	ok	463.0940	68.784	0.056861	18.04	61.459	9.444	12287907.994707	9	462.5942	1.09611e-04	3.59731e-04
2024/04/20	04:53:32	ok	ok	462.8100	68.780	0.056861	18.00	61.494	9.425	12973066.668011	8	462.5699	1.02509e-04	2.12891e-04
2024/04/20	04:58:32	ok	ok	463.0160	68.768	0.056861	17.99	61.462	9.411	12818658.479103	9	462.6385	1.01337e-04	2.98812e-04
2024/04/20	05:03:32	ok	ok	462.9680	68.758	0.056861	18.06	61.375	9.438	11870623.918270	8	462.6190	9.92091e-05	1.91462e-04
2024/04/20	05:08:32	ok	ok	462.8660	68.751	0.056861	18.06	61.408	9.443	11898408.249807	9	462.4361	1.13834e-04	3.76699e-04
2024/04/20	05:13:32	ok	ok	462.8800	68.739	0.056861	18.11	61.372	9.469	11260719.267114	9	462.5798	1.00092e-04	2.78146e-04
2024/04/20	05:18:32	ok	ok	462.8380	68.737	0.056861	18.11	61.384	9.471	13317206.549549	9	462.4467	1.11300e-04	3.60058e-04
2024/04/20	05:23:32	--	ok	462.7600	68.731	0.056861	18.13	61.344	9.472	15233388.880104	12	462.8090	8.78769e-05	5.05005e-04
2024/04/20	05:23:40	--	ok	463.3240	68.855	0.056873	18.16	61.370	9.493	16425622.203521	8	462.8291	1.00041e-04	2.45757e-04
2024/04/20	05:23:47	ok	ok	463.1000	68.715	0.056857	18.11	61.302	9.458	10735482.387862	8	462.5327	1.00407e-04	2.34258e-04
2024/04/20	05:28:46	ok	ok	462.9320	68.709	0.056857	18.14	61.324	9.478	11828065.795539	8	462.5054	1.00930e-04	2.73949e-04
2024/04/20	05:33:46	--	ok	462.7280	68.703	0.056857	18.07	61.347	9.441	12987383.198819	9	462.4153	1.04733e-04	2.78518e-04
2024/04/20	05:33:53	--	ok	463.2180	68.796	0.05687	18.07	61.389	9.448	14028919.569620	8	462.7545	1.01529e-04	2.43789e-04
2024/04/20	05:34:00	ok	ok	463.0660	68.712	0.05686	18.13	61.398	9.481	16024135.269900	9	462.4843	1.03587e-04	3.01455e-04
2024/04/20	05:39:00	ok	ok	462.8660	68.711	0.05686	18.11	61.311	9.460	13905533.479587	9	462.4721	1.03600e-04	3.27214e-04
2024/04/20	05:44:00	--	ok	463.2880	68.708	0.05686	18.10	61.393	9.465	12047679.717884	9	462.0402	1.29961e-04	8.00293e-04
2024/04/20	05:44:07	--	ok	462.7660	68.680	0.056846	18.08	61.367	9.452	12522282.329410	8	462.2957	9.43188e-05	3.36068e-04
2024/04/20	05:44:14	ok	ok	462.9400	68.697	0.056857	18.13	61.386	9.479	19124561.513279	8	462.4524	1.00537e-04	2.75093e-04
2024/04/20	05:49:14	ok	ok	463.0960	68.695	0.056857	17.99	61.482	9.414	10990989.750134	9	462.2482	1.08745e-04	3.19148e-04
2024/04/20	05:54:14	ok	ok	462.9340	68.694	0.056857	17.93	61.558	9.395	12600508.152673	9	462.3633	9.97343e-05	2.99196e-04
2024/04/20	05:59:14	--	ok	462.3640	68.690	0.056857	17.87	61.592	9.367	12464003.578451	8	462.1333	1.11970e-04	4.00767e-04
2024/04/20	05:59:21	--	ok	463.2960	68.935	0.056888	17.88	61.563	9.370	17059551.210998	9	462.9950	1.01057e-04	1.85581e-04
2024/04/20	05:59:29	ok	ok	463.1920	68.791	0.056874	17.86	61.590	9.359	14669919.045351	10	462.7614	9.66221e-05	2.21336e-04
2024/04/20	06:04:28	ok	ok	463.0440	68.776	0.056874	17.87	61.444	9.344	13332166.187624	8	462.6413	1.00105e-04	1.77786e-04
2024/04/20	06:09:28	ok	ok	463.1140	68.777	0.056874	17.97	61.480	9.407	13557432.750689	7	462.6129	9.99958e-05	2.18944e-04
2024/04/20	06:14:28	ok	ok	463.0340	68.755	0.056874	17.96	61.466	9.397	9894007.556753	7	462.6357	9.97592e-05	1.98886e-04
2024/04/20	06:19:28	--	ok	463.2780	68.792	0.056874	18.48	60.919	9.605	12540582.544829	9	462.8105	9.66588e-05	2.77953e-04
2024/04/20	06:19:35	ok	ok	462.9020	68.704	0.056861	18.52	60.862	9.621	13124096.142841	9	462.3972	1.04957e-04	3.39455e-04
2024/04/20	06:24:35	ok	ok	462.9340	68.707	0.056861	18.76	60.941	9.773	12073981.568378	9	462.5093	1.02831e-04	2.68665e-04
2024/04/20	06:29:35	--	ok	463.2240	68.712	0.056861	18.95	60.850	9.863	12263934.665258	10	462.4418	1.09024e-04	3.21919e-04
2024/04/20	06:29:42	ok	ok	462.9180	68.689	0.05685	18.93	60.807	9.848	16553768.084587	9	462.2749	1.04084e-04	2.75175e-04
2024/04/20	06:34:42	ok	ok	462.8000	68.692	0.05685	19.09	60.809	9.939	10501978.380330	8	462.3413	1.00801e-04	2.16639e-04
2024/04/20	06:39:42	ok	ok	462.8120	68.693	0.05685	19.23	60.679	10.001	10068317.206689	10	462.2335	1.10292e-04	4.58281e-04
2024/04/20	06:44:42	--	ok	462.7880	68.693	0.05685	19.33	60.685	10.061	11432693.104276	9	462.1561	1.15645e-04	4.07488e-04
2024/04/20	06:44:49	ok	ok	463.1480	68.716	0.05686	19.34	60.633	10.061	14326920.497453	9	462.5896	1.04249e-04	2.93500e-04
2024/04/20	06:49:49	ok	ok	463.1380	68.714	0.05686	19.40	60.642	10.095	9527703.776931	9	462.3989	1.13167e-04	3.97138e-04
2024/04/20	06:54:49	--	ok	463.5280	68.712	0.05686	19.46	60.629	10.128	7769898.398416	8	462.5990	9.90247e-05	1.98517e-04
2024/04/20	06:54:56	ok	ok	462.8080	68.642	0.056834	19.50	60.624	10.151	11014449.913171	8	462.0042	1.04480e-04	2.23235e-04
2024/04/20	06:59:56	--	ok	462.2940	68.641	0.056834	19.54	60.639	10.179	11511327.312167	7	462.0053	1.03119e-04	1.71046e-04
2024/04/20	07:00:04	--	ok	463.3140	68.769	0.056869	19.58	60.635	10.204	14685418.482446	9	462.8563	9.94333e-05	2.62439e-04
2024/04/20	07:00:11	ok	ok	462.9520	68.699	0.056854	19.56	60.601	10.181	12742651.655802	10	462.5122	9.84036e-05	2.58737e-04
2024/04/20	07:05:10	ok	ok	463.1020	68.701	0.056854	19.65	60.562	10.233	9621836.191909	9	462.2722	1.13737e-04	3.80978e-04
2024/04/20	07:10:10	ok	ok	462.8600	68.701	0.056854	19.65	60.571	10.235	11388276.273239	10	462.2956	1.09392e-04	3.29872e-04
2024/04/20	07:15:10	ok	ok	462.8540	68.702	0.056854	19.74	60.594	10.290	10574122.433412	8	462.4503	1.02496e-04	1.82497e-04
2024/04/20	07:20:10	--	ok	462.3820	68.703	0.056854	19.80	60.615	10.327	14070766.407495	9	462.4326	1.01826e-04	1.87752e-04
2024/04/20	07:20:17	--	ok	463.6560	68.899	0.056884	19.81	60.552	10.326	14901709.542087	9	463.0757	1.03420e-04	2.64163e-04
2024/04/20	07:20:25	ok	ok	462.9940	68.696	0.056852	19.81	60.542	10.325	16651401.144954	9	462.3232	1.03873e-04	2.26004e-04
2024/04/20	07:25:24	ok	ok	463.0080	68.698	0.056852	19.87	60.615	10.371	14691768.267820	9	462.3946	1.01166e-04	2.18590e-04
2024/04/20	07:30:24	--	ok	462.5960	68.699	0.056852	19.89	60.552	10.377	13689855.578971	9	462.3923	1.00380e-04	1.97001e-04
2024/04/20	07:30:32	--	ok	463.3440	68.772	0.056871	19.91	60.534	10.382	15332831.935027	9	462.7983	1.03502e-04	2.51219e-04
2024/04/20	07:30:39	ok	ok	463.1580	68.701	0.056855	19.89	60.534	10.373	14296840.790980	9	462.3926	1.04516e-04	2.56823e-04
2024/04/20	07:35:39	ok	ok	463.0780	68.703	0.056855	20.00	60.461	10.423	14835268.991088	10	462.4488	1.00277e-04	2.49975e-04
2024/04/20	07:40:39	--	ok	462.5640	68.702	0.056855	20.03	60.478	10.443	12613783.737860	9	462.3390	1.07723e-04	2.13980e-04
2024/04/20	07:40:46	--	ok	463.4900	68.786	0.056876	20.04	60.456	10.448	17056749.851731	8	462.8825	1.02629e-04	2.14373e-04
2024/04/20	07:40:54	--	ok	462.6140	68.694	0.056852	20.03	60.446	10.438	10499171.138581	9	462.2754	1.06981e-04	2.66043e-04
2024/04/20	07:41:01	--	ok	463.5040	68.722	0.056871	19.98	60.502	10.422	14349163.516592	9	462.6687	1.01569e-04	2.68957e-04
2024/04/20	07:41:08	--	ok	462.5760	68.635	0.056846	19.88	60.638	10.383	11792896.762218	9	462.0339	1.06641e-04	3.17366e-04
2024/04/20	07:41:16	ok	ok	463.1200	68.707	0.056867	19.89	60.745	10.410	13499040.803044	9	462.5194	1.03322e-04	3.05162e-04
2024/04/20	07:46:15	ok	ok	462.9940	68.725	0.056867	20.09	60.414	10.475	11529316.285336	9	462.4367	1.17268e-04	4.31135e-04
2024/04/20	07:51:15	ok	ok	463.0840	68.722	0.056867	20.14	60.452	10.508	11970311.551657	9	462.4778	1.11292e-04	3.01053e-04
2024/04/20	07:56:15	ok	ok	463.0660	68.722	0.056867	20.19	60.511	10.552	11867762.696543	9	462.4278	1.15380e-04	3.75981e-04
2024/04/20	08:01:16	ok	ok	462.9860	68.719	0.056867	20.24	60.497	10.576	12554653.845244	9	462.6400	9.95254e-05	1.87729e-04
2024/04/20	08:06:15	--	ok	462.7420	68.718	0.056867	20.31	60.507	10.621	15425134.212327	9	462.5458	1.04342e-04	1.91170e-04
2024/04/20	08:06:22	--	ok	463.3920	68.797	0.05688	20.28	60.502	10.604	14183758.016572	10	462.8800	1.02417e-04	2.46778e-04
2024/04/20	08:06:30	ok	ok	463.0480	68.705	0.056861	20.28	60.397	10.585	14299991.565988	9	462.3896	1.05444e-04	2.74214e-04
2024/04/20	08:11:29	ok	ok	462.8380	68.707	0.056861	20.36	60.452	10.646	10281514.711742	8	462.4146	1.03298e-04	2.18294e-04
2024/04/20	08:16:29	ok	ok	463.0000	68.708	0.056861	20.42	60.484	10.688	10389767.081987	8	462.2070	1.17151e-04	4.22366e-04
2024/04/20	08:21:29	--	ok	463.3140	68.708	0.056861	20.46	60.461	10.709	9025654.772919	7	462.4007	1.02644e-04	2.60692e-04
2024/04/20	08:21:36	--	ok	462.5540	68.645	0.056845	20.48	60.473	10.721	13810253.306564	9	462.0412	1.06431e-04	3.05790e-04
2024/04/20	08:21:44	ok	ok	463.1140	68.713	0.056867	20.45	60.404	10.691	13663807.312992	8	462.5856	1.00320e-04	2.62335e-04
2024/04/20	08:26:43	--	ok	463.3300	68.713	0.056867	20.50	60.468	10.737	10343216.888540	8	462.3988	1.12504e-04	3.31338e-04
2024/04/20	08:26:50	--	ok	462.6240	68.674	0.056851	20.49	60.519	10.738	12469605.509611	9	462.1219	1.05737e-04	3.65014e-04
2024/04/20	08:26:58	ok	ok	463.1840	68.714	0.056869	20.48	60.516	10.729	14093719.168316	10	462.5663	1.02689e-04	3.22425e-04
2024/04/20	08:31:57	ok	ok	463.0100	68.716	0.056869	20.53	60.493	10.760	9000347.720257	9	462.5818	1.01481e-04	2.18894e-04
2024/04/20	08:36:57	ok	ok	463.0620	68.716	0.056869	20.58	60.534	10.796	10583494.185819	8	462.3433	1.12838e-04	4.05234e-04
2024/04/20	08:41:57	ok	ok	463.1640	68.715	0.056869	20.65	60.525	10.838	10732584.215083	9	462.5387	1.02593e-04	2.24142e-04
2024/04/20	08:46:57	ok	ok	463.1580	68.714	0.056869	20.70	60.534	10.875	11253429.793412	7	462.4546	1.03468e-04	2.79588e-04
2024/04/20	08:51:58	ok	ok	463.1440	68.715	0.056869	20.75	60.574	10.909	9758688.087455	8	462.3004	1.13225e-04	3.48217e-04
2024/04/20	08:56:57	--	ok	462.5420	68.712	0.056869	20.76	60.438	10.893	10050418.543664	8	462.4386	1.03100e-04	2.45500e-04
2024/04/20	08:57:04	--	ok	463.5460	68.814	0.056892	20.78	60.482	10.911	17293103.403258	9	462.9244	1.06231e-04	2.46816e-04
2024/04/20	08:57:12	ok	ok	462.8560	68.700	0.056865	20.78	60.493	10.913	13363359.941957	11	462.3573	1.01223e-04	2.52777e-04
2024/04/20	09:02:11	--	ok	463.2040	68.706	0.056865	20.80	60.478	10.927	9398939.591350	7	462.3169	1.03277e-04	2.61869e-04
2024/04/20	09:02:18	--	ok	462.6220	68.655	0.056855	20.84	60.464	10.952	16083585.070119	11	462.1861	1.00115e-04	2.48642e-04
2024/04/20	09:02:26	ok	ok	463.1520	68.715	0.056874	20.80	60.424	10.918	16286774.032863	8	462.5176	1.03495e-04	2.86081e-04
2024/04/20	09:07:25	ok	ok	462.9940	68.715	0.056874	20.84	60.548	10.967	10876805.970950	8	462.4593	1.01505e-04	2.54656e-04
2024/04/20	09:12:25	--	ok	463.2940	68.714	0.056874	20.89	60.473	10.981	11929227.897684	8	462.4892	1.02123e-04	2.53118e-04
2024/04/20	09:12:32	--	ok	462.6860	68.671	0.05686	20.89	60.502	10.986	13217672.276147	8	462.1846	1.03112e-04	2.77358e-04
2024/04/20	09:12:40	ok	ok	463.0060	68.712	0.056875	20.89	60.461	10.979	12697959.421419	8	462.4349	1.06294e-04	3.25252e-04
2024/04/20	09:17:39	ok	ok	463.1860	68.714	0.056875	20.89	60.525	10.990	10517287.671664	9	462.2740	1.14129e-04	4.84688e-04
2024/04/20	09:22:39	ok	ok	462.8360	68.713	0.056875	20.96	60.493	11.029	11991345.004228	8	462.2429	1.13349e-04	3.30967e-04
2024/04/20	09:27:39	--	ok	462.6220	68.712	0.056875	20.99	60.520	11.053	12511346.249201	8	462.4250	1.01668e-04	2.50431e-04
2024/04/20	09:27:46	--	ok	463.5060	68.759	0.056894	20.99	60.533	11.055	15044067.275323	9	462.7747	1.05554e-04	3.13709e-04
2024/04/20	09:27:53	ok	ok	462.8720	68.688	0.056869	21.00	60.543	11.065	16290000.613930	8	462.2717	1.02462e-04	2.59636e-04
2024/04/20	09:32:53	--	ok	463.3960	68.696	0.056869	21.04	60.552	11.094	8031598.410373	7	462.2674	1.01625e-04	2.24561e-04
2024/04/20	09:33:00	--	ok	462.4100	68.526	0.056849	21.04	60.529	11.090	13204329.701160	10	461.9047	1.01905e-04	2.97672e-04
2024/04/20	09:33:08	--	ok	463.2260	68.716	0.056878	21.04	60.529	11.090	12635417.768263	10	462.4578	1.04467e-04	2.79750e-04
2024/04/20	09:33:15	ok	ok	462.9460	68.642	0.056868	20.96	60.525	11.035	12649417.604820	9	462.1931	1.01959e-04	2.74129e-04
2024/04/20	09:38:14	ok	ok	462.8480	68.676	0.056868	21.13	60.514	11.144	8485649.662658	10	462.1593	1.05001e-04	3.07007e-04
2024/04/20	09:43:14	--	ok	462.5120	68.671	0.056868	21.11	60.542	11.139	9869272.382590	9	462.1940	1.03335e-04	2.07394e-04
2024/04/20	09:43:21	--	ok	463.3780	68.733	0.056892	21.14	60.548	11.159	13831882.507798	11	462.7327	1.02435e-04	2.72008e-04
2024/04/20	09:43:29	ok	ok	462.8160	68.691	0.056873	21.11	60.520	11.135	16042581.858285	8	462.3119	1.01153e-04	2.37697e-04
2024/04/20	09:48:28	ok	ok	462.8880	68.688	0.056873	21.16	60.487	11.156	10738401.821172	9	462.1829	1.10198e-04	2.55449e-04
2024/04/20	09:53:28	ok	ok	462.8400	68.693	0.056873	21.20	60.516	11.189	10350466.679413	8	462.0968	1.12928e-04	3.80001e-04
2024/04/20	09:58:28	--	ok	462.7960	68.682	0.056873	21.24	60.534	11.220	9728450.695541	8	462.2261	1.01293e-04	2.30533e-04
2024/04/20	09:58:35	ok	ok	463.0160	68.716	0.056883	21.27	60.516	11.234	15502977.363037	9	462.4349	1.04317e-04	2.83711e-04
2024/04/20	10:03:35	ok	ok	462.9180	68.713	0.056883	21.33	60.516	11.271	12447172.462305	9	462.2049	1.16295e-04	4.49427e-04
2024/04/20	10:08:35	ok	ok	462.9400	68.712	0.056883	21.34	60.487	11.276	12805625.014724	8	462.1341	1.17186e-04	4.84956e-04
2024/04/20	10:13:35	ok	ok	462.9180	68.710	0.056883	21.44	60.557	11.354	13302650.678482	10	462.1387	1.19521e-04	7.02812e-04
2024/04/20	10:18:35	ok	ok	462.8680	68.704	0.056883	21.47	60.529	11.366	11929124.163402	8	462.1860	1.11326e-04	3.20338e-04
2024/04/20	10:23:35	--	ok	462.2640	68.696	0.056883	21.50	60.546	11.389	11533805.656427	9	462.3200	1.02240e-04	2.17891e-04
2024/04/20	10:23:42	--	ok	463.8160	68.845	0.05692	21.42	60.543	11.341	14805556.217552	10	463.0825	1.01907e-04	2.25876e-04
2024/04/20	10:23:50	ok	ok	462.8860	68.646	0.056879	21.40	60.571	11.328	11666608.280117	9	462.2146	1.00598e-04	2.27566e-04
2024/04/20	10:28:49	--	ok	462.1600	68.659	0.056879	21.50	60.578	11.395	10784452.874837	9	462.1060	1.09624e-04	2.84856e-04
2024/04/20	10:28:56	--	ok	463.7420	68.841	0.056921	21.50	60.566	11.392	16994932.520009	9	463.0339	1.03234e-04	2.55676e-04
2024/04/20	10:29:04	ok	ok	462.8340	68.673	0.056884	21.48	60.607	11.391	14482043.152726	10	462.2935	9.99549e-05	2.09815e-04
2024/04/20	10:34:03	ok	ok	462.9380	68.683	0.056884	21.58	60.452	11.427	9741735.709461	8	462.1646	1.08720e-04	2.62139e-04
2024/04/20	10:39:03	--	ok	462.7720	68.674	0.056884	21.64	60.551	11.485	13795351.615927	9	462.2299	1.02991e-04	1.93429e-04
2024/04/20	10:39:10	ok	ok	463.1060	68.724	0.056895	21.62	60.525	11.469	15701600.118886	12	462.5045	1.02268e-04	2.11572e-04
2024/04/20	10:44:10	ok	ok	462.9440	68.718	0.056895	21.68	60.566	11.514	10811222.971216	9	462.4600	9.87362e-05	2.66474e-04
2024/04/20	10:49:10	--	ok	462.7960	68.713	0.056895	21.72	60.574	11.544	11616790.199643	7	462.3877	1.02448e-04	2.20323e-04
2024/04/20	10:49:17	ok	ok	463.1900	68.732	0.056905	21.74	60.557	11.552	18481815.474437	9	462.6216	1.03365e-04	2.26723e-04
2024/04/20	10:54:17	--	ok	462.7140	68.731	0.056905	21.77	60.562	11.570	12227631.012256	10	462.4849	1.05843e-04	3.38903e-04
2024/04/20	10:54:24	--	ok	463.5040	68.761	0.05692	21.78	60.542	11.575	15711702.817339	10	462.8672	1.02784e-04	2.24810e-04
2024/04/20	10:54:31	--	ok	462.4780	68.686	0.056895	21.80	60.514	11.581	15233606.994132	9	462.3332	1.00430e-04	2.52651e-04
2024/04/20	10:54:39	--	ok	463.3260	68.743	0.056921	21.71	60.562	11.533	16587530.790276	10	462.7790	1.03380e-04	2.54114e-04
2024/04/20	10:54:46	ok	ok	463.0100	68.711	0.056905	21.62	60.697	11.502	13617853.598448	8	462.4739	9.93869e-05	2.23941e-04
2024/04/20	10:59:46	ok	ok	463.0280	68.727	0.056905	21.75	60.633	11.575	11198200.765880	10	462.7198	9.11009e-05	5.18115e-04
2024/04/20	11:04:46	ok	ok	462.8020	68.721	0.056905	21.67	60.681	11.527	8957174.823645	8	462.4309	1.02853e-04	2.47708e-04
2024/04/20	11:09:46	ok	ok	462.9320	68.717	0.056905	21.75	60.653	11.579	11703037.829579	9	462.4191	1.01210e-04	2.11046e-04
2024/04/20	11:14:46	ok	ok	463.0740	68.711	0.056905	21.78	60.681	11.602	10124164.699013	9	462.1650	1.14383e-04	4.37278e-04
2024/04/20	11:19:46	--	ok	462.7080	68.704	0.056905	21.82	60.667	11.628	12226524.565168	9	462.3980	9.93307e-05	2.39016e-04
2024/04/20	11:19:53	--	ok	463.3380	68.737	0.056919	21.85	60.661	11.646	11737704.367534	10	462.5949	1.05297e-04	3.30537e-04
2024/04/20	11:20:01	--	ok	462.7140	68.683	0.056902	21.81	60.589	11.604	14631289.296545	11	462.3504	9.85931e-05	2.58786e-04
2024/04/20	11:20:08	ok	ok	462.9120	68.726	0.056916	21.71	60.658	11.551	13264497.656875	10	462.5264	1.01611e-04	2.56928e-04
2024/04/20	11:25:07	ok	ok	463.0200	68.730	0.056916	21.85	60.725	11.659	11827763.866718	9	462.4974	1.04142e-04	2.48136e-04
2024/04/20	11:30:07	--	ok	462.7060	68.726	0.056916	21.95	60.624	11.706	9510341.039309	8	462.3376	1.12160e-04	3.55912e-04
2024/04/20	11:30:14	--	ok	463.4340	68.749	0.056931	21.96	60.584	11.707	14843622.521278	10	462.8288	1.01313e-04	2.17543e-04
2024/04/20	11:30:21	ok	ok	463.1200	68.698	0.05691	21.96	60.597	11.710	11676077.315562	9	462.3870	9.98883e-05	2.19858e-04
2024/04/20	11:35:21	ok	ok	462.8080	68.702	0.05691	22.05	60.665	11.781	9454420.572733	9	462.3647	1.00271e-04	1.97100e-04
2024/04/20	11:40:21	ok	ok	462.8600	68.697	0.05691	22.09	60.693	11.817	10518345.412994	8	462.1484	1.11083e-04	3.36746e-04
2024/04/20	11:45:21	--	ok	462.4460	68.674	0.05691	22.08	60.766	11.820	11418612.826728	8	462.2553	1.03357e-04	1.88549e-04
2024/04/20	11:45:28	--	ok	463.3880	68.755	0.056937	22.08	60.754	11.818	11974564.035418	9	462.8325	9.99715e-05	2.36729e-04
2024/04/20	11:45:36	--	ok	462.6940	68.712	0.056918	22.06	60.804	11.817	16148843.407420	9	462.3754	1.03268e-04	2.39383e-04
2024/04/20	11:45:43	ok	ok	462.8540	68.737	0.056933	21.99	60.813	11.771	14450304.150058	9	462.6231	1.02802e-04	2.34680e-04
2024/04/20	11:50:43	--	ok	463.2780	68.734	0.056933	21.61	61.315	11.610	9979597.662324	8	462.5441	1.01128e-04	2.28502e-04
2024/04/20	11:50:50	--	ok	462.7900	68.691	0.05692	21.62	61.297	11.616	10260625.327976	8	462.3104	1.00335e-04	2.43963e-04
2024/04/20	11:50:57	ok	ok	463.0460	68.727	0.05693	21.61	61.271	11.602	13802902.199223	10	462.5033	1.00404e-04	2.54731e-04
2024/04/20	11:55:57	ok	ok	462.8040	68.718	0.05693	21.44	61.358	11.504	9214428.058250	8	462.3532	1.03557e-04	2.13093e-04
2024/04/20	12:00:57	ok	ok	462.8460	68.711	0.05693	21.31	61.463	11.439	11300637.863582	8	462.1012	1.15421e-04	4.14104e-04
2024/04/20	12:05:57	--	ok	462.6080	68.695	0.05693	21.24	61.485	11.397	11936157.126625	9	462.2128	1.05709e-04	2.16362e-04
2024/04/20	12:06:05	ok	ok	462.8560	68.741	0.056949	21.26	61.508	11.410	17781213.503902	9	462.6289	1.03807e-04	2.34923e-04
2024/04/20	12:11:04	ok	ok	462.9340	68.737	0.056949	21.21	61.564	11.392	10498575.431763	7	462.5643	1.02447e-04	2.26642e-04
2024/04/20	12:16:04	--	ok	462.5960	68.732	0.056949	21.21	61.553	11.390	13957319.412542	8	462.5075	1.05423e-04	2.69354e-04
2024/04/20	12:16:11	--	ok	463.6420	68.814	0.05697	21.23	61.599	11.407	14880457.392204	9	462.9474	1.04682e-04	2.58229e-04
2024/04/20	12:16:18	ok	ok	462.9020	68.706	0.056938	21.20	61.550	11.381	16412959.499084	9	462.3074	1.02066e-04	2.33367e-04
2024/04/20	12:21:18	--	ok	462.5400	68.698	0.056938	21.16	61.672	11.375	12697623.748655	10	462.2588	1.02328e-04	2.36208e-04
2024/04/20	12:21:25	--	ok	463.3200	68.748	0.056961	21.17	61.631	11.376	13270706.518175	10	462.7453	1.01330e-04	2.28703e-04
2024/04/20	12:21:33	--	ok	462.7640	68.719	0.056945	21.16	61.650	11.371	12452018.622081	8	462.3764	1.04438e-04	2.52085e-04
2024/04/20	12:21:40	ok	ok	463.0960	68.736	0.056956	21.10	61.663	11.336	14149924.838170	9	462.6806	9.80950e-05	2.59897e-04
2024/04/20	12:26:39	ok	ok	462.9420	68.736	0.056956	21.20	61.627	11.395	9454639.682545	9	462.6760	9.56753e-05	2.78036e-04
2024/04/20	12:31:39	--	ok	463.2300	68.732	0.056956	21.20	61.700	11.408	10570319.027415	7	462.4991	1.04160e-04	2.51771e-04
2024/04/20	12:31:46	ok	ok	462.9800	68.706	0.056945	21.19	61.677	11.395	13794946.926659	11	462.3543	9.98954e-05	2.53014e-04
2024/04/20	12:36:46	ok	ok	462.8280	68.696	0.056945	21.21	61.660	11.410	9860697.830410	8	462.1414	1.09654e-04	2.98018e-04
2024/04/20	12:41:46	--	ok	462.7580	68.690	0.056945	21.21	61.682	11.414	9284552.682250	9	462.1284	1.07580e-04	2.48448e-04
2024/04/20	12:41:53	ok	ok	462.9640	68.730	0.056957	21.21	61.672	11.412	16251187.803449	9	462.4860	1.02603e-04	2.31314e-04
2024/04/20	12:46:53	--	ok	462.6860	68.727	0.056957	21.29	61.704	11.466	10224501.926906	8	462.1713	1.20268e-04	5.60583e-04
2024/04/20	12:47:00	--	ok	463.5860	68.752	0.056973	21.23	61.715	11.429	12859334.839406	11	462.7530	1.02213e-04	2.52529e-04
2024/04/20	12:47:07	--	ok	462.7940	68.649	0.056944	21.26	61.691	11.444	11855876.166144	9	462.1915	1.01317e-04	2.20716e-04
2024/04/20	12:47:15	ok	ok	462.8520	68.709	0.056953	21.19	61.709	11.401	10913122.040777	8	462.3601	1.00908e-04	3.15586e-04
2024/04/20	12:52:14	--	ok	462.5560	68.713	0.056953	21.29	61.674	11.460	13912354.793398	9	462.2495	1.08426e-04	3.10539e-04
2024/04/20	12:52:21	ok	ok	463.1560	68.757	0.056976	21.30	61.677	11.470	14374988.243893	11	462.8401	9.97229e-05	2.79526e-04
2024/04/20	12:57:21	ok	ok	462.8440	68.748	0.056976	21.33	61.682	11.488	12395083.887590	8	462.5674	1.12300e-04	3.53123e-04
2024/04/20	13:02:21	--	ok	463.4080	68.744	0.056976	21.36	61.718	11.514	11319776.388757	8	462.6781	1.00481e-04	2.28706e-04
2024/04/20	13:02:28	ok	ok	463.0140	68.698	0.056956	21.36	61.727	11.516	12501181.558637	9	462.3304	9.95314e-05	2.21321e-04
2024/04/20	13:07:28	ok	ok	463.1260	68.690	0.056956	21.41	61.706	11.550	10432472.990934	9	462.1147	1.10387e-04	4.14439e-04
2024/04/20	13:12:28	--	ok	462.6360	68.684	0.056956	21.47	61.718	11.589	9528397.146420	9	462.1412	1.06898e-04	3.56462e-04
2024/04/20	13:12:35	--	ok	463.2380	68.740	0.056973	21.45	61.724	11.582	13205696.019594	9	462.6368	1.01407e-04	2.27551e-04
2024/04/20	13:12:43	ok	ok	463.0400	68.710	0.056962	21.41	61.706	11.550	10452352.011163	8	462.3776	1.00470e-04	2.76828e-04
2024/04/20	13:17:42	--	ok	462.7260	68.705	0.056962	21.47	61.736	11.593	14665411.048867	9	462.3648	9.96709e-05	2.08084e-04
2024/04/20	13:17:49	ok	ok	463.0620	68.740	0.056975	21.50	61.723	11.610	14781472.322553	9	462.6520	9.86434e-05	2.52856e-04
2024/04/20	13:22:49	ok	ok	463.0300	68.737	0.056975	21.51	61.714	11.617	13470750.745886	8	462.4146	1.09307e-04	2.68384e-04
2024/04/20	13:27:49	ok	ok	462.8260	68.735	0.056975	21.54	61.761	11.646	13070885.676568	9	462.4471	1.04728e-04	2.35785e-04
2024/04/20	13:32:49	--	ok	462.6320	68.730	0.056975	21.60	61.770	11.687	11395410.194562	8	462.3702	1.07427e-04	2.63171e-04
2024/04/20	13:32:56	--	ok	463.4140	68.767	0.056994	21.58	61.779	11.678	15328817.439343	10	462.8758	9.95400e-05	2.61111e-04
2024/04/20	13:33:04	ok	ok	463.0900	68.722	0.056973	21.58	61.802	11.682	16207715.579840	10	462.4515	9.94700e-05	2.37773e-04
2024/04/20	13:38:03	ok	ok	463.0360	68.719	0.056973	21.64	61.747	11.712	11501149.013914	9	462.3996	1.02007e-04	2.61359e-04
2024/04/20	13:43:03	ok	ok	462.9680	68.702	0.056973	21.65	61.770	11.725	10221028.783870	8	462.2720	1.05573e-04	2.70320e-04
2024/04/20	13:48:03	--	ok	463.2180	68.698	0.056973	21.68	61.755	11.740	9734760.960023	10	462.3477	9.98849e-05	2.03843e-04
2024/04/20	13:48:10	--	ok	462.4460	68.606	0.056962	21.70	61.769	11.754	10436861.751938	9	462.1520	9.91792e-05	2.27219e-04
2024/04/20	13:48:18	--	ok	463.2320	68.747	0.05699	21.70	61.724	11.745	11525679.452554	9	462.6534	1.01974e-04	2.35432e-04
2024/04/20	13:48:25	ok	ok	462.9940	68.709	0.056979	21.65	61.761	11.723	11447568.724625	8	462.3880	1.01585e-04	2.07687e-04
2024/04/20	13:53:24	ok	ok	462.9620	68.714	0.056979	21.71	61.750	11.759	8188610.599416	9	462.2206	1.10162e-04	4.55803e-04
2024/04/20	13:58:24	--	ok	462.7320	68.694	0.056979	21.72	61.720	11.762	13350336.601108	9	462.2455	1.06908e-04	2.95620e-04
2024/04/20	13:58:31	--	ok	463.2020	68.744	0.056992	21.74	61.755	11.780	12834394.225577	12	462.6040	1.01414e-04	2.45192e-04
2024/04/20	13:58:39	ok	ok	463.0520	68.716	0.056982	21.74	61.732	11.776	16750490.971155	9	462.4123	1.01113e-04	2.76857e-04
2024/04/20	14:03:38	ok	ok	462.9040	68.700	0.056982	21.74	61.755	11.780	8486596.357422	8	462.0108	1.21954e-04	6.84061e-04
2024/04/20	14:08:38	--	ok	462.6200	68.686	0.056982	21.81	61.756	11.828	10770834.166014	7	462.3193	1.01248e-04	1.92951e-04
2024/04/20	14:08:45	ok	ok	463.1700	68.750	0.057001	21.78	61.741	11.805	17440219.495398	11	462.7032	1.01406e-04	2.44309e-04
2024/04/20	14:13:44	ok	ok	462.9700	68.746	0.057001	21.87	61.724	11.860	8197995.931888	8	462.6227	1.00802e-04	2.06389e-04
2024/04/20	14:18:44	--	ok	463.2820	68.744	0.057001	21.87	61.778	11.870	9300580.422570	8	462.5885	1.01791e-04	2.43611e-04
2024/04/20	14:18:51	ok	ok	462.8500	68.685	0.056987	21.84	61.784	11.851	18099950.488503	10	462.3639	9.62504e-05	2.47362e-04
2024/04/20	14:23:50	--	ok	462.5400	68.667	0.056987	21.91	61.700	11.884	9835968.462977	9	462.2921	1.02188e-04	2.24178e-04
2024/04/20	14:23:57	--	ok	463.3940	68.753	0.05701	21.92	61.682	11.890	11710331.540430	10	462.7724	9.95678e-05	2.54506e-04
2024/04/20	14:24:05	ok	ok	463.0980	68.678	0.05699	21.92	61.756	11.904	11766694.909397	8	462.3921	9.76228e-05	2.80203e-04
2024/04/20	14:29:04	ok	ok	463.0100	68.675	0.05699	21.92	61.787	11.910	10989377.705405	9	462.3373	9.91702e-05	1.94860e-04
2024/04/20	14:34:04	--	ok	462.7800	68.654	0.05699	21.96	61.796	11.941	11764118.142553	9	462.1778	1.05463e-04	3.14172e-04
2024/04/20	14:34:11	ok	ok	463.0320	68.733	0.057001	21.98	61.733	11.938	14385419.616633	9	462.5330	9.90586e-05	2.31412e-04
2024/04/20	14:39:11	ok	ok	463.0600	68.719	0.057001	22.02	61.729	11.967	12253054.913088	9	462.2183	1.15675e-04	4.48872e-04
2024/04/20	14:44:11	--	ok	462.5780	68.698	0.057001	22.02	61.764	11.974	10535714.912587	8	462.4269	9.81173e-05	1.88595e-04
2024/04/20	14:44:18	--	ok	463.4160	68.758	0.057022	21.99	61.724	11.948	13309172.423948	10	462.8368	9.83875e-05	2.42530e-04
2024/04/20	14:44:25	ok	ok	462.8160	68.701	0.057002	22.03	61.778	11.986	17538677.253683	9	462.3819	1.01741e-04	2.22669e-04
2024/04/20	14:49:25	ok	ok	463.0940	68.662	0.057002	21.84	61.837	11.861	9008851.309883	8	462.1017	1.11656e-04	4.12681e-04
2024/04/20	14:54:25	--	ok	462.5620	68.648	0.057002	21.75	61.929	11.822	6969298.995537	8	462.2042	9.87535e-05	1.99926e-04
2024/04/20	14:54:32	--	ok	463.2320	68.751	0.057023	21.75	61.884	11.814	11456683.544406	9	462.6697	1.00190e-04	2.36913e-04
2024/04/20	14:54:40	ok	ok	463.0100	68.715	0.057012	21.78	61.837	11.823	9094496.326609	9	462.4446	9.99589e-05	2.16253e-04
2024/04/20	14:59:40	--	ok	462.4500	68.696	0.057012	21.67	61.848	11.749	7497680.359761	7	462.3216	9.82185e-05	2.16670e-04
2024/04/20	14:59:48	--	ok	463.4380	68.771	0.057039	21.68	61.828	11.754	14148590.698082	8	462.8963	1.02251e-04	2.63538e-04
2024/04/20	14:59:55	ok	ok	462.9100	68.722	0.057018	21.67	61.889	11.757	10208609.290774	8	462.4564	1.00499e-04	2.16692e-04
2024/04/20	15:04:55	ok	ok	462.8220	68.698	0.057018	21.58	61.843	11.690	7745917.229611	9	462.3954	9.87746e-05	2.93646e-04
2024/04/20	15:09:55	--	ok	463.2180	68.680	0.057018	21.57	61.949	11.699	6066436.812539	7	462.2873	1.00640e-04	2.03507e-04
2024/04/20	15:10:02	ok	ok	462.8420	68.586	0.057007	21.57	61.906	11.691	8037370.243694	8	462.1826	9.61637e-05	1.98076e-04
2024/04/20	15:15:02	--	ok	462.6840	68.561	0.057007	21.51	61.884	11.649	8695224.104923	9	462.0340	1.03203e-04	2.35771e-04
2024/04/20	15:15:10	ok	ok	462.9080	68.702	0.057022	21.52	61.834	11.649	12039824.461697	9	462.3916	9.99309e-05	2.46123e-04
2024/04/20	15:20:09	ok	ok	463.1440	68.676	0.057022	21.48	61.880	11.631	6134505.026965	6	462.2873	9.51470e-05	9.02334e-05
2024/04/20	15:25:09	--	ok	462.4100	68.656	0.057022	21.45	61.906	11.616	4427022.463489	9	462.0740	1.10217e-04	4.21136e-04
2024/04/20	15:25:16	--	ok	463.5620	68.764	0.057052	21.44	61.915	11.608	11252146.470522	9	462.9062	9.75505e-05	2.44186e-04
2024/04/20	15:25:23	ok	ok	462.9480	68.668	0.057024	21.47	61.898	11.623	8400960.137031	9	462.3027	9.90226e-05	2.27943e-04
2024/04/20	15:30:23	--	ok	462.2540	68.646	0.057024	21.45	61.843	11.604	5697863.579268	8	462.0012	1.13830e-04	3.68396e-04
2024/04/20	15:30:30	--	ok	463.5000	68.790	0.057061	21.41	61.866	11.580	11865865.285516	9	463.0520	1.00312e-04	2.80560e-04
2024/04/20	15:30:38	--	ok	463.9740	68.770	0.057036	21.42	61.857	11.587	8905209.068759	8	462.8662	1.03618e-04	2.90237e-04
2024/04/20	15:30:45	--	ok	463.5120	68.766	0.056987	21.41	61.843	11.575	8438627.369148	8	462.8645	1.02494e-04	2.11673e-04
2024/04/20	15:30:52	--	ok	463.6760	68.757	0.056962	21.34	61.897	11.539	11041861.157783	8	462.7467	1.04778e-04	2.99930e-04
2024/04/20	15:31:00	ok	ok	463.0080	68.592	0.056928	21.31	62.020	11.542	8132629.176857	9	462.1689	1.01026e-04	2.76454e-04
2024/04/20	15:35:59	ok	ok	462.9380	68.628	0.056928	21.38	61.851	11.559	6801277.413240	9	462.0021	1.12400e-04	4.48610e-04
2024/04/20	15:40:59	--	ok	463.2460	68.596	0.056928	21.36	61.834	11.536	5918940.433625	8	461.9094	1.14502e-04	4.18391e-04
2024/04/20	15:41:07	--	ok	462.2800	68.498	0.056915	21.37	61.816	11.542	11404297.690969	8	461.8722	1.02228e-04	2.53952e-04
2024/04/20	15:41:14	--	ok	462.7640	68.627	0.056951	21.37	61.805	11.540	7691139.817353	9	462.2779	9.70748e-05	2.65896e-04
2024/04/20	15:41:21	ok	ok	462.8820	68.600	0.056963	21.37	61.752	11.530	9620008.884403	9	462.2384	9.76987e-05	2.51210e-04
2024/04/20	15:46:21	--	ok	462.3440	68.599	0.056963	21.33	61.874	11.524	5951022.180947	9	462.0197	1.04337e-04	2.99029e-04
2024/04/20	15:46:28	--	ok	462.6620	68.589	0.056996	21.30	61.834	11.499	10590179.030120	9	462.1660	9.92034e-05	2.62424e-04
2024/04/20	15:46:36	--	ok	462.2700	68.583	0.057013	21.33	61.787	11.508	7960430.904714	7	462.1686	9.86779e-05	2.51963e-04
2024/04/20	15:46:43	ok	ok	462.8280	68.742	0.05705	21.27	61.810	11.475	7795407.199745	9	462.5439	1.01940e-04	3.35549e-04
2024/04/20	15:51:42	--	--	412.0000	68.736	0.05705	21.33	61.787	11.508	6446892.091474	8	462.3572	1.10622e-04	3.33143e-04
2024/04/20	15:51:49	ok	ok	462.9420	68.736	0.05705	21.30	61.782	11.489	10415504.009724	9	462.5699	9.65398e-05	2.87289e-04
2024/04/20	15:56:48	--	ok	463.2480	68.728	0.05705	21.30	61.816	11.495	6552495.362331	8	462.2405	1.14276e-04	3.68492e-04
2024/04/20	15:56:55	ok	ok	462.8400	68.716	0.057038	21.31	61.828	11.506	7962542.155371	8	462.4361	9.90677e-05	2.77302e-04
2024/04/20	16:01:55	--	ok	463.2340	68.696	0.057038	21.30	61.782	11.489	3987572.487705	8	462.1493	1.13210e-04	3.68073e-04
2024/04/20	16:02:02	--	ok	462.5740	68.703	0.057026	21.29	61.769	11.478	6729918.331416	9	462.3915	9.82386e-05	2.62391e-04
2024/04/20	16:02:10	ok	ok	462.8520	68.699	0.057047	21.30	61.759	11.485	12105418.840697	9	462.3570	1.00638e-04	2.65438e-04
2024/04/20	16:07:09	--	ok	463.2640	68.686	0.057047	21.26	61.816	11.467	4266750.871784	8	462.1312	1.10942e-04	3.14964e-04
2024/04/20	16:07:16	ok	ok	463.1060	68.679	0.057034	21.26	61.796	11.463	9675744.225977	9	462.3190	1.00125e-04	2.42368e-04
2024/04/20	16:12:16	--	ok	462.5500	68.652	0.057034	21.26	61.796	11.463	5424133.245403	7	462.2185	1.00228e-04	2.22058e-04
2024/04/20	16:12:23	--	ok	463.2220	68.722	0.057056	21.24	61.814	11.458	9357438.211784	7	462.4796	9.94008e-05	2.93756e-04
2024/04/20	16:12:30	ok	ok	463.1100	68.721	0.057046	21.29	61.779	11.480	7594899.725888	8	462.4613	1.00184e-04	2.43117e-04
2024/04/20	16:17:30	--	ok	462.7860	68.707	0.057046	21.24	61.793	11.454	7582213.589731	9	462.2219	1.08959e-04	3.50026e-04
2024/04/20	16:17:38	--	ok	462.6120	68.710	0.057056	21.26	61.860	11.475	13099709.642692	9	462.4001	9.87735e-05	2.60786e-04
2024/04/20	16:17:45	--	ok	463.6380	68.755	0.057075	21.24	61.814	11.458	11147938.115127	9	462.8152	1.00703e-04	2.61966e-04
2024/04/20	16:17:52	--	ok	463.7520	68.754	0.057044	21.21	61.756	11.428	10006033.558663	8	462.7532	1.02450e-04	2.37802e-04
2024/04/20	16:18:00	--	ok	463.4600	68.751	0.057006	21.20	61.798	11.426	8183355.466427	11	462.7258	9.95502e-05	2.13637e-04
2024/04/20	16:18:07	--	ok	463.3220	68.747	0.056983	21.17	61.846	11.416	9256403.357108	8	462.6925	9.92376e-05	2.45129e-04
2024/04/20	16:18:14	--	ok	462.6760	68.743	0.056967	21.14	61.979	11.423	6959509.204270	8	462.5343	1.02205e-04	2.60031e-04
2024/04/20	16:18:21	ok	ok	462.9820	68.741	0.056982	21.06	62.039	11.376	10855632.941317	7	462.5900	9.99306e-05	2.48141e-04
2024/04/20	16:23:21	ok	ok	463.1060	68.744	0.056982	21.20	61.752	11.418	4884019.254891	7	462.5406	1.02236e-04	2.27513e-04
2024/04/20	16:28:21	ok	ok	462.9340	68.738	0.056982	21.19	61.796	11.417	6542372.063815	7	462.5339	9.91262e-05	2.33300e-04
2024/04/20	16:33:21	ok	ok	462.9300	68.733	0.056982	21.17	61.801	11.408	10670085.033299	8	462.5216	9.88046e-05	2.67086e-04
2024/04/20	16:38:21	--	ok	462.5040	68.728	0.056982	21.14	61.765	11.383	9024783.798532	9	462.3367	1.08410e-04	3.45753e-04
2024/04/20	16:38:28	ok	ok	462.9400	68.721	0.057007	21.16	61.779	11.395	10505540.923426	8	462.4118	1.02743e-04	2.44891e-04
2024/04/20	16:43:28	ok	ok	462.8440	68.711	0.057007	21.11	61.782	11.367	8033476.875318	8	462.3622	1.02660e-04	2.33139e-04
2024/04/20	16:48:28	--	ok	462.4500	68.701	0.057007	21.10	61.788	11.359	10755183.336218	9	462.2296	1.07596e-04	2.92443e-04
2024/04/20	16:48:36	--	ok	462.7480	68.705	0.057035	21.11	61.791	11.369	12961989.320421	10	462.3465	1.00673e-04	2.77743e-04
2024/04/20	16:48:43	ok	ok	462.9500	68.697	0.057048	21.09	61.807	11.354	17059246.364816	9	462.3393	1.02373e-04	1.91801e-04
2024/04/20	16:53:42	--	ok	462.2140	68.684	0.057048	21.06	61.706	11.315	8157718.129347	9	462.4356	9.00481e-05	3.51080e-04
2024/04/20	16:53:49	ok	ok	463.1560	68.747	0.057087	21.09	61.733	11.341	14993504.374691	8	462.6419	1.02454e-04	2.41539e-04
2024/04/20	16:58:49	--	ok	463.7580	68.743	0.057087	21.04	61.759	11.316	10562505.728517	8	462.5654	1.03921e-04	2.44364e-04
2024/04/20	16:58:56	ok	ok	463.1920	68.745	0.057049	21.04	61.759	11.316	11678643.392704	7	462.6163	1.01341e-04	2.61850e-04
2024/04/20	17:03:55	ok	ok	462.8980	68.739	0.057049	21.00	61.793	11.294	10215804.144865	8	462.3836	1.11797e-04	3.21836e-04
2024/04/20	17:08:55	--	ok	462.7960	68.734	0.057049	20.97	61.711	11.259	9104737.327698	8	462.3863	1.08365e-04	2.67635e-04
2024/04/20	17:09:02	ok	ok	463.0920	68.736	0.057059	21.01	61.720	11.289	12939139.941354	11	462.5377	9.88837e-05	2.67292e-04
2024/04/20	17:14:02	--	ok	462.4100	68.727	0.057059	20.97	61.723	11.262	10546825.413225	7	462.4039	1.02789e-04	2.21391e-04
2024/04/20	17:14:09	--	ok	463.2360	68.735	0.057089	20.97	61.711	11.259	9293397.163707	8	462.4881	1.02006e-04	2.98865e-04
2024/04/20	17:14:17	--	ok	463.2240	68.735	0.057077	20.97	61.733	11.264	10770197.660038	9	462.5633	9.82582e-05	2.43682e-04
2024/04/20	17:14:24	ok	ok	463.1260	68.730	0.057066	20.89	61.793	11.220	7291083.148715	8	462.4683	1.02497e-04	3.02923e-04
2024/04/20	17:19:23	--	ok	462.4640	68.728	0.057066	20.90	61.764	11.224	10405063.132344	8	462.2832	1.11490e-04	2.68555e-04
2024/04/20	17:19:30	ok	ok	463.1000	68.737	0.057093	20.93	61.738	11.238	17953326.586457	9	462.5183	1.02442e-04	2.48433e-04
2024/04/20	17:24:30	ok	ok	462.9240	68.731	0.057093	20.90	61.764	11.224	10091971.626522	7	462.4336	1.04065e-04	2.34955e-04
2024/04/20	17:29:30	--	ok	462.4900	68.716	0.057093	20.91	61.733	11.227	8730402.251222	7	462.4361	1.02017e-04	2.30569e-04
2024/04/20	17:29:37	--	ok	463.7700	68.781	0.057118	20.93	61.683	11.228	12131303.136166	10	462.9565	1.01987e-04	1.85615e-04
2024/04/20	17:29:44	--	ok	463.5120	68.778	0.05708	20.90	61.678	11.208	12215850.970376	9	462.9520	1.03986e-04	2.37144e-04
2024/04/20	17:29:51	--	ok	463.3020	68.768	0.057054	20.86	61.637	11.173	10868407.476955	9	462.9246	1.02402e-04	2.45291e-04
2024/04/20	17:29:59	--	ok	463.4400	68.765	0.057039	20.84	61.764	11.187	13079618.251286	10	462.8838	1.01738e-04	2.24332e-04
2024/04/20	17:30:06	--	ok	463.6120	68.758	0.057017	20.80	61.833	11.172	9915710.585873	9	462.8069	1.05980e-04	3.04390e-04
2024/04/20	17:30:13	ok	ok	463.0500	68.736	0.056987	20.79	61.894	11.174	8015517.069587	8	462.5435	1.02223e-04	2.83393e-04
2024/04/20	17:35:13	--	ok	462.5940	68.742	0.056987	20.90	61.668	11.206	7681417.032396	10	462.6564	9.91459e-05	2.58289e-04
2024/04/20	17:35:20	ok	ok	463.0800	68.739	0.057006	20.89	61.624	11.190	12371984.976698	11	462.5956	1.02586e-04	2.32774e-04
2024/04/20	17:40:20	ok	ok	463.1620	68.736	0.057006	20.89	61.665	11.197	11667763.646937	10	462.5705	9.99567e-05	2.71014e-04
2024/04/20	17:45:20	ok	ok	462.9520	68.729	0.057006	20.82	61.663	11.150	7762853.033015	7	462.4741	1.03244e-04	2.27896e-04
2024/04/20	17:50:20	ok	ok	463.1940	68.723	0.057006	20.84	61.617	11.161	7786086.609084	9	462.2101	1.18331e-04	4.10403e-04
2024/04/20	17:55:20	ok	ok	463.0240	68.718	0.057006	20.84	61.627	11.162	8836642.449258	8	462.2790	1.11724e-04	3.35654e-04
2024/04/20	18:00:20	ok	ok	462.8280	68.705	0.057006	20.80	61.617	11.133	9376740.137940	8	462.3863	1.02333e-04	2.59801e-04
2024/04/20	18:05:20	--	ok	462.5420	68.698	0.057006	20.79	61.627	11.126	8847088.172725	8	462.2042	1.11708e-04	3.00843e-04
2024/04/20	18:05:27	--	ok	463.2240	68.691	0.057029	20.79	61.605	11.122	8646112.954392	9	462.4008	9.74339e-05	2.80857e-04
2024/04/20	18:05:34	ok	ok	463.0680	68.687	0.057019	20.78	61.540	11.102	11878336.998577	9	462.3593	1.01353e-04	2.36904e-04
2024/04/20	18:10:34	ok	ok	463.0220	68.674	0.057019	20.79	61.605	11.122	9346051.419502	7	462.2466	1.04858e-04	2.42289e-04
2024/04/20	18:15:34	--	ok	462.6000	68.665	0.057019	20.73	61.563	11.078	8632623.814065	9	462.1349	1.06320e-04	3.20078e-04
2024/04/20	18:15:41	--	ok	463.2240	68.661	0.057038	20.75	61.553	11.085	11945912.375179	7	462.2879	1.00438e-04	2.74415e-04
2024/04/20	18:15:49	--	ok	462.7240	68.657	0.057028	20.78	61.527	11.100	11533503.072075	9	462.2200	1.03383e-04	3.62590e-04
2024/04/20	18:15:56	ok	ok	462.9200	68.640	0.057041	20.76	61.567	11.096	12958348.664731	9	462.2422	1.00772e-04	2.60751e-04
2024/04/20	18:20:55	--	ok	462.3300	68.633	0.057041	20.72	61.592	11.073	8697250.686678	8	462.2613	9.84383e-05	2.34769e-04
2024/04/20	18:21:02	--	ok	462.4560	68.645	0.057075	20.72	61.549	11.066	11942908.389676	9	462.3061	9.96840e-05	2.82841e-04
2024/04/20	18:21:09	--	ok	462.6860	68.640	0.057102	20.73	61.532	11.073	13257711.654975	10	462.2517	9.92923e-05	2.47578e-04
2024/04/20	18:21:17	--	ok	463.3800	68.730	0.057117	20.75	61.480	11.072	9930061.617132	9	462.5653	1.01725e-04	2.45520e-04
2024/04/20	18:21:24	--	ok	463.2900	68.723	0.057099	20.70	61.514	11.051	10603325.206012	8	462.5187	1.01643e-04	2.48018e-04
2024/04/20	18:21:32	ok	ok	463.1200	68.720	0.057084	20.63	61.608	11.023	8505812.995280	9	462.4335	1.04133e-04	2.87598e-04
2024/04/20	18:26:31	ok	ok	462.8500	68.726	0.057084	20.68	61.564	11.043	7051874.297477	9	462.3008	1.12336e-04	3.49223e-04
2024/04/20	18:31:31	--	ok	462.6280	68.714	0.057084	20.63	61.555	11.014	9498684.888950	7	462.4306	1.01950e-04	2.37305e-04
2024/04/20	18:31:38	ok	ok	462.8560	68.713	0.057102	20.65	61.549	11.021	12117939.488346	8	462.3840	1.05326e-04	2.70502e-04
2024/04/20	18:36:38	--	ok	462.5360	68.699	0.057102	20.59	61.549	10.985	10376007.626502	10	462.2476	1.12272e-04	3.12891e-04
2024/04/20	18:36:45	ok	ok	462.9500	68.729	0.057126	20.58	61.535	10.974	9185945.586349	9	462.6006	9.85003e-05	2.33893e-04
2024/04/20	18:41:45	--	ok	463.3140	68.726	0.057126	20.58	61.558	10.978	7917544.511334	8	462.4198	1.06566e-04	2.23115e-04
2024/04/20	18:41:53	ok	ok	463.1920	68.726	0.05711	20.59	61.472	10.972	9527766.478914	9	462.4329	1.06675e-04	3.01719e-04
2024/04/20	18:46:52	--	ok	462.5640	68.722	0.05711	20.55	61.518	10.951	9494085.992214	8	462.4424	1.02516e-04	2.08628e-04
2024/04/20	18:47:00	--	ok	463.4160	68.733	0.057132	20.55	61.445	10.938	12832204.526225	9	462.5708	1.03341e-04	2.63759e-04
2024/04/20	18:47:07	ok	ok	462.9680	68.735	0.057111	20.56	61.436	10.945	9262538.270548	9	462.5894	1.03571e-04	2.24642e-04
2024/04/20	18:52:06	ok	ok	462.9940	68.729	0.057111	20.49	61.489	10.910	11977414.772990	10	462.5133	1.04322e-04	1.91613e-04
2024/04/20	18:57:06	ok	ok	462.8400	68.724	0.057111	20.43	61.413	10.861	10528387.389338	9	462.4301	1.08135e-04	2.21695e-04
2024/04/20	19:02:06	ok	ok	463.1100	68.715	0.057111	20.36	61.466	10.825	8090147.122867	9	462.2821	1.12469e-04	3.62658e-04
2024/04/20	19:07:06	--	ok	463.2400	68.708	0.057111	20.33	61.471	10.809	9518229.699767	9	462.3377	1.07369e-04	2.28841e-04
2024/04/20	19:07:13	ok	ok	462.8380	68.711	0.0571	20.33	61.450	10.805	11626858.241442	9	462.4379	1.02527e-04	2.34248e-04
2024/04/20	19:12:13	ok	ok	463.0220	68.702	0.0571	20.24	61.498	10.751	9874829.865206	9	462.4266	9.79025e-05	2.26364e-04
2024/04/20	19:17:13	ok	ok	462.9180	68.695	0.0571	20.16	61.530	10.712	11244796.596151	8	462.3052	1.03644e-04	2.23511e-04
2024/04/20	19:22:13	--	ok	462.3820	68.678	0.0571	20.12	61.471	10.676	12193265.433735	10	462.2510	1.04891e-04	2.01055e-04
2024/04/20	19:22:21	ok	ok	462.8380	68.673	0.05713	20.12	61.448	10.672	11511322.805246	10	462.2884	1.00427e-04	2.54851e-04
2024/04/20	19:27:20	ok	ok	462.8380	68.655	0.05713	20.04	61.457	10.621	8695598.991434	10	462.0944	1.08880e-04	2.74805e-04
2024/04/20	19:32:20	--	ok	462.5420	68.631	0.05713	19.95	61.486	10.571	6975100.678309	8	461.9731	1.13967e-04	3.83574e-04
2024/04/20	19:32:27	ok	ok	463.1840	68.728	0.057153	19.97	61.512	10.587	13721164.466262	9	462.5876	1.02106e-04	2.17296e-04
2024/04/20	19:37:27	ok	ok	463.1600	68.722	0.057153	19.94	61.454	10.558	11772222.350669	9	462.4126	1.07754e-04	2.10204e-04
2024/04/20	19:42:27	--	ok	462.3920	68.720	0.057153	19.89	61.468	10.534	9172254.631659	8	462.4673	1.02726e-04	1.93984e-04
2024/04/20	19:42:37	--	ok	463.5680	68.872	0.057183	19.91	61.416	10.533	14520676.751475	9	463.1029	1.04781e-04	2.47749e-04
2024/04/20	19:42:44	--	ok	463.6780	68.872	0.057155	19.88	61.422	10.517	13518334.516972	11	463.1075	1.04693e-04	2.33179e-04
2024/04/20	19:42:52	--	ok	463.5540	68.868	0.057121	19.88	61.445	10.521	10417613.378293	9	463.2191	9.75489e-05	2.23967e-04
2024/04/20	19:42:59	--	ok	463.8800	68.846	0.057093	19.85	61.482	10.510	12479050.895402	9	463.1009	1.04095e-04	2.38799e-04
2024/04/20	19:43:06	--	ok	463.3720	68.735	0.057049	19.80	61.527	10.483	9487511.816057	9	462.6719	1.04721e-04	2.71309e-04
2024/04/20	19:43:14	--	ok	462.6700	68.693	0.057031	19.75	61.617	10.472	8811059.678856	8	462.3025	1.03699e-04	2.50519e-04
2024/04/20	19:43:21	ok	ok	462.8180	68.696	0.057047	19.73	61.761	10.480	11248089.158109	10	462.3258	1.01943e-04	2.33150e-04
2024/04/20	19:48:20	--	ok	462.7720	68.697	0.057047	19.77	61.503	10.462	8690411.348789	8	462.3351	1.01469e-04	1.80922e-04
2024/04/20	19:48:27	--	ok	462.7980	68.702	0.057058	19.74	61.489	10.442	15357344.970494	9	462.3158	1.04905e-04	2.69600e-04
2024/04/20	19:48:35	ok	ok	462.9620	68.699	0.057068	19.75	61.500	10.452	10297903.092729	9	462.3757	1.02206e-04	2.23391e-04
2024/04/20	19:53:34	--	ok	462.7040	68.691	0.057068	19.63	61.503	10.376	12898378.623269	9	462.3048	1.02017e-04	1.83349e-04
2024/04/20	19:53:42	--	ok	462.7600	68.688	0.057083	19.65	61.495	10.391	13877847.608124	9	462.2565	1.05116e-04	2.17167e-04
2024/04/20	19:53:49	ok	ok	462.8760	68.688	0.057095	19.67	61.466	10.396	14659796.120619	9	462.2727	1.03471e-04	2.11766e-04
2024/04/20	19:58:48	--	ok	462.4940	68.682	0.057095	19.52	61.563	10.318	10996833.621358	9	462.0725	1.12170e-04	3.41642e-04
2024/04/20	19:58:55	--	ok	462.7260	68.674	0.05712	19.54	61.564	10.334	11421824.597536	9	462.1977	1.03596e-04	2.13212e-04
2024/04/20	19:59:03	ok	ok	462.9200	68.678	0.057134	19.57	61.581	10.355	11537338.828726	9	462.2356	1.02512e-04	2.27202e-04
2024/04/20	20:04:02	--	ok	462.3300	68.663	0.057134	19.50	61.517	10.301	12896710.080649	9	462.1479	1.04072e-04	2.29440e-04
2024/04/20	20:04:09	ok	ok	463.1720	68.724	0.057167	19.52	61.518	10.310	12845954.642047	9	462.6057	1.02915e-04	2.54449e-04
2024/04/20	20:09:09	ok	ok	462.8300	68.719	0.057167	19.44	61.476	10.260	10797884.824038	9	462.3513	1.14026e-04	3.69992e-04
2024/04/20	20:14:09	--	ok	463.2060	68.717	0.057167	19.44	61.422	10.251	14411184.863689	8	462.4976	1.01656e-04	1.91076e-04
2024/04/20	20:14:16	ok	ok	463.1700	68.720	0.057157	19.44	61.453	10.256	12916621.665419	9	462.5675	1.01755e-04	2.38638e-04
2024/04/20	20:19:16	ok	ok	463.1580	68.716	0.057157	19.37	61.402	10.206	8950134.228397	9	462.3615	1.09714e-04	3.55622e-04
2024/04/20	20:24:16	ok	ok	463.0580	68.715	0.057157	19.37	61.370	10.201	9735945.401938	8	462.4669	1.01837e-04	1.98179e-04
2024/04/20	20:29:16	ok	ok	463.0200	68.713	0.057157	19.33	61.331	10.168	10725981.529509	9	462.3580	1.10599e-04	2.82229e-04
2024/04/20	20:34:16	--	ok	463.3860	68.707	0.057157	19.26	61.331	10.125	10531724.066241	9	462.2181	1.15077e-04	3.77008e-04
2024/04/20	20:34:23	ok	ok	462.9640	68.709	0.057138	19.26	61.321	10.124	13059035.179190	9	462.3891	1.04919e-04	2.49701e-04
2024/04/20	20:39:23	--	ok	462.7640	68.703	0.057138	19.23	61.338	10.109	11097899.212483	9	462.2862	1.06340e-04	2.32346e-04
2024/04/20	20:39:30	ok	ok	463.0440	68.704	0.057149	19.23	61.349	10.111	13460013.915072	8	462.3946	1.01377e-04	2.45317e-04
2024/04/20	20:44:30	--	ok	462.5100	68.695	0.057149	19.19	61.311	10.079	13955913.952125	9	462.2650	1.08291e-04	2.76340e-04
2024/04/20	20:44:37	ok	ok	462.9920	68.710	0.057174	19.23	61.262	10.097	18028551.850296	9	462.4679	1.03882e-04	2.29195e-04
2024/04/20	20:49:37	ok	ok	462.9440	68.707	0.057174	19.13	61.280	10.041	10129778.194208	9	462.4210	1.00040e-04	2.26843e-04
2024/04/20	20:54:37	--	ok	462.4700	68.703	0.057174	19.12	61.289	10.035	16681381.368631	10	462.4502	1.00330e-04	3.12279e-04
2024/04/20	20:54:44	--	ok	463.4260	68.800	0.0572	19.12	61.205	10.021	18972672.566950	9	462.9269	1.04041e-04	2.78603e-04
2024/04/20	20:54:51	--	ok	463.5620	68.817	0.057179	19.12	61.193	10.019	17361616.730691	9	462.9856	1.03946e-04	2.66320e-04
2024/04/20	20:54:59	--	ok	463.3980	68.812	0.057151	19.12	61.193	10.019	11874755.714871	9	462.9747	1.01584e-04	3.37716e-04
2024/04/20	20:55:06	--	ok	463.6820	68.795	0.057132	19.05	61.247	9.985	11684994.683112	8	463.0051	9.92943e-05	2.64219e-04
2024/04/20	20:55:14	--	ok	463.4500	68.783	0.057098	18.98	61.343	9.960	10269496.430692	9	462.9150	1.03278e-04	2.86134e-04
2024/04/20	20:55:21	ok	ok	463.1980	68.735	0.057075	18.92	61.472	9.948	12515289.958679	9	462.7191	1.05088e-04	2.43296e-04
2024/04/20	21:00:21	ok	ok	462.9600	68.738	0.057075	18.96	61.352	9.954	12462185.132218	9	462.5232	1.15376e-04	4.35009e-04
2024/04/20	21:05:21	ok	ok	462.8600	68.730	0.057075	18.86	61.347	9.895	9348706.058525	8	462.6543	1.03575e-04	2.12772e-04
2024/04/20	21:10:21	--	ok	463.2860	68.721	0.057075	18.78	61.418	9.857	14334211.517310	8	462.6068	1.03182e-04	2.94764e-04
2024/04/20	21:10:29	--	ok	462.7700	68.699	0.057061	18.76	61.418	9.849	9530181.424147	8	462.3517	1.01390e-04	2.87638e-04
2024/04/20	21:10:36	ok	ok	462.8080	68.699	0.057072	18.76	61.386	9.844	12925241.832268	9	462.3539	1.03270e-04	2.65331e-04
2024/04/20	21:15:35	--	ok	462.4620	68.695	0.057072	18.68	61.372	9.792	9209408.487228	11	462.4201	9.36637e-05	2.68572e-04
2024/04/20	21:15:42	--	ok	462.7980	68.696	0.057099	18.69	61.375	9.800	10724662.697734	8	462.2936	1.04186e-04	3.12373e-04
2024/04/20	21:15:50	ok	ok	462.8760	68.696	0.057109	18.71	61.344	9.805	13165708.070808	9	462.2780	1.06358e-04	2.79840e-04
2024/04/20	21:20:49	--	ok	462.3900	68.693	0.057109	18.71	61.271	9.793	11731934.657380	10	462.3303	9.75931e-05	1.92068e-04
2024/04/20	21:20:56	--	ok	462.6180	68.692	0.057139	18.71	61.283	9.795	14352783.701293	8	462.2684	1.03579e-04	2.80735e-04
2024/04/20	21:21:04	ok	ok	463.1220	68.691	0.057158	18.72	61.294	9.804	11440656.343032	9	462.3032	1.01252e-04	2.96504e-04
2024/04/20	21:26:03	ok	ok	462.9340	68.683	0.057158	18.65	61.221	9.752	10789482.261662	8	462.2447	1.03442e-04	2.77339e-04
2024/04/20	21:31:03	--	ok	462.3800	68.678	0.057158	18.65	61.210	9.751	10222720.512737	8	462.2271	1.01339e-04	2.08289e-04
2024/04/20	21:31:10	--	ok	463.3300	68.703	0.057189	18.68	61.202	9.765	12794115.118817	9	462.4635	1.02516e-04	2.95030e-04
2024/04/20	21:31:18	ok	ok	463.0020	68.705	0.057173	18.67	61.169	9.752	12418818.227330	9	462.4690	1.06978e-04	3.08919e-04
2024/04/20	21:36:17	ok	ok	463.1600	68.700	0.057173	18.59	61.212	9.716	12835377.031574	9	462.4879	1.01084e-04	2.66845e-04
2024/04/20	21:41:17	--	ok	462.7640	68.700	0.057173	18.56	61.175	9.695	10239900.860533	9	462.2840	1.12612e-04	3.39078e-04
2024/04/20	21:41:24	--	ok	462.7120	68.698	0.057184	18.61	61.161	9.718	10924547.912490	9	462.2288	1.15276e-04	4.67866e-04
2024/04/20	21:41:32	--	ok	463.2540	68.711	0.057198	18.59	61.169	9.709	14988442.056317	9	462.6012	1.03489e-04	2.84437e-04
2024/04/20	21:41:39	ok	ok	463.1360	68.715	0.057186	18.54	61.257	9.691	9350124.151755	7	462.6502	1.01966e-04	2.65275e-04
2024/04/20	21:46:38	ok	ok	462.9740	68.709	0.057186	18.52	61.192	9.673	10268159.188748	8	462.5656	1.02513e-04	2.50109e-04
2024/04/20	21:51:38	--	ok	462.7980	68.707	0.057186	18.54	61.193	9.681	11787765.190231	9	462.4815	1.08554e-04	3.01949e-04
2024/04/20	21:51:45	--	ok	463.4860	68.707	0.057195	18.52	61.147	9.666	11601664.174622	9	462.5247	1.03121e-04	2.94173e-04
2024/04/20	21:51:52	--	ok	463.2020	68.710	0.057172	18.55	61.132	9.680	11051171.269588	8	462.5941	1.04009e-04	2.95105e-04
2024/04/20	21:52:00	ok	ok	463.0560	68.708	0.057162	18.51	61.093	9.649	9412407.840008	8	462.6051	1.00307e-04	2.77103e-04
2024/04/20	21:56:59	ok	ok	462.9300	68.705	0.057162	18.45	61.147	9.626	9636514.883832	8	462.4961	1.01815e-04	2.39314e-04
2024/04/20	22:01:59	--	ok	463.2540	68.701	0.057162	18.31	61.244	9.561	8575405.759310	9	462.3014	1.14423e-04	4.11132e-04
2024/04/20	22:02:06	ok	ok	462.8220	68.702	0.057149	18.30	61.265	9.557	18996495.427112	9	462.4562	1.07752e-04	2.81085e-04
2024/04/20	22:07:05	--	ok	462.6220	68.697	0.057149	18.21	61.292	9.513	9987964.049618	9	462.3045	1.11110e-04	3.47615e-04
2024/04/20	22:07:13	ok	ok	463.1220	68.698	0.057167	18.23	61.265	9.516	10637863.571314	9	462.3814	1.05329e-04	2.91966e-04
2024/04/20	22:12:12	ok	ok	462.9060	68.695	0.057167	18.14	61.271	9.470	9095813.086490	8	462.3932	1.03631e-04	2.74387e-04
2024/04/20	22:17:12	--	ok	462.5940	68.693	0.057167	18.07	61.335	9.440	9845122.162617	9	462.1912	1.15722e-04	3.93261e-04
2024/04/20	22:17:19	ok	ok	462.8760	68.692	0.057188	18.06	61.312	9.429	12197273.548129	9	462.3776	1.01706e-04	2.73386e-04
2024/04/20	22:22:19	--	ok	462.2600	68.688	0.057188	18.00	61.274	9.391	12313363.406018	11	462.3105	1.03035e-04	2.35164e-04
2024/04/20	22:22:26	--	ok	463.4460	68.801	0.057224	18.01	61.253	9.396	12505069.333307	8	462.8850	9.92819e-05	2.17832e-04
2024/04/20	22:22:33	--	ok	463.3760	68.829	0.057202	18.01	61.242	9.394	16679430.914857	9	462.8839	1.02362e-04	2.52125e-04
2024/04/20	22:22:41	--	ok	463.4700	68.822	0.057184	18.01	61.233	9.393	11584693.046875	9	462.9832	9.82094e-05	2.57656e-04
2024/04/20	22:22:48	--	ok	463.7100	68.797	0.057161	17.99	61.238	9.377	10283275.306248	7	462.9511	9.92427e-05	2.18751e-04
2024/04/20	22:22:55	--	ok	463.6400	68.791	0.057125	17.92	61.334	9.353	9301482.109793	8	462.8680	1.00061e-04	2.95806e-04
2024/04/20	22:23:03	ok	ok	463.1500	68.705	0.057094	17.90	61.375	9.350	10465573.702306	7	462.5957	9.75108e-05	2.20200e-04
2024/04/20	22:28:02	ok	ok	462.9180	68.708	0.057094	18.00	61.198	9.380	11911497.243817	10	462.5941	1.01420e-04	2.59317e-04
2024/04/20	22:33:02	--	ok	463.3140	68.706	0.057094	17.97	61.205	9.365	10734625.063392	9	462.4130	1.11550e-04	3.49188e-04
2024/04/20	22:33:09	--	ok	462.5640	68.681	0.057078	17.96	61.180	9.353	9716046.964868	9	462.3033	9.70132e-05	2.96339e-04
2024/04/20	22:33:17	--	ok	462.7820	68.680	0.0571	18.00	61.178	9.377	10353236.091607	9	462.2244	1.01395e-04	3.50825e-04
2024/04/20	22:33:24	--	ok	462.7280	68.673	0.05711	17.90	61.205	9.324	11095645.984716	9	462.2557	1.01504e-04	2.66851e-04
2024/04/20	22:33:31	--	ok	462.5720	68.665	0.057124	17.88	61.279	9.327	11483056.974027	9	462.1349	1.04687e-04	2.56976e-04
2024/04/20	22:33:38	--	ok	462.6900	68.662	0.057145	17.86	61.379	9.327	8383669.211424	8	462.1645	1.00064e-04	2.69247e-04
2024/04/20	22:33:45	--	ok	462.5900	68.661	0.05716	17.87	61.390	9.336	14957622.379233	9	462.0906	1.06285e-04	3.22269e-04
2024/04/20	22:33:53	--	ok	463.2660	68.662	0.05718	17.81	61.445	9.314	9042132.037586	8	462.1400	1.03494e-04	2.71054e-04
2024/04/20	22:34:00	ok	ok	462.9900	68.659	0.057168	17.79	61.517	9.310	8122816.221394	8	462.1115	1.05325e-04	3.01900e-04
2024/04/20	22:39:00	--	ok	462.5080	68.673	0.057168	17.93	61.123	9.328	11549504.661182	9	462.0692	1.10439e-04	2.82261e-04
2024/04/20	22:39:07	ok	ok	462.8920	68.669	0.057192	17.92	61.123	9.321	13355757.367238	9	462.2035	1.01279e-04	2.47939e-04
2024/04/20	22:44:07	--	ok	462.3520	68.660	0.057192	17.90	61.088	9.307	10764566.307827	9	461.9519	1.15282e-04	4.26374e-04
2024/04/20	22:44:14	--	ok	463.2960	68.747	0.057224	17.87	61.074	9.288	14052062.517695	9	462.7596	1.02877e-04	1.92016e-04
2024/04/20	22:44:22	--	ok	463.3160	68.770	0.057209	17.87	61.137	9.298	11633427.586447	8	462.8605	9.98399e-05	1.85426e-04
2024/04/20	22:44:29	--	ok	463.4460	68.760	0.057194	17.92	61.091	9.316	11674751.125547	8	462.8260	9.93305e-05	2.31263e-04
2024/04/20	22:44:36	--	ok	463.2540	68.752	0.057172	17.84	61.102	9.278	9734946.770780	8	462.7963	1.00804e-04	1.95094e-04
2024/04/20	22:44:43	--	ok	463.2580	68.738	0.05716	17.84	61.175	9.289	12267151.033626	9	462.7511	1.02208e-04	2.46610e-04
2024/04/20	22:44:51	--	ok	463.3140	68.744	0.057147	17.83	61.205	9.285	11522697.557084	9	462.7249	1.02410e-04	2.17976e-04
2024/04/20	22:44:58	--	ok	463.3060	68.741	0.057131	17.76	61.311	9.262	11662467.885726	9	462.6907	1.05209e-04	2.13414e-04
2024/04/20	22:45:06	--	ok	463.4160	68.739	0.057116	17.70	61.462	9.254	9847369.771242	9	462.7473	1.03518e-04	2.66474e-04
2024/04/20	22:45:13	ok	ok	463.1180	68.695	0.057096	17.66	61.582	9.249	8814371.965826	9	462.4927	1.00419e-04	2.27664e-04
2024/04/20	22:50:12	ok	ok	463.1060	68.712	0.057096	18.04	61.004	9.374	9720248.853817	9	462.4902	1.05932e-04	2.53893e-04
2024/04/20	22:55:12	--	ok	463.6000	68.713	0.057096	18.14	61.038	9.434	9794735.354722	8	462.5613	1.00750e-04	1.99046e-04
2024/04/20	22:55:19	--	ok	462.5760	68.613	0.057066	18.14	61.061	9.438	14564534.808759	9	461.8897	1.05223e-04	2.85296e-04
2024/04/20	22:55:26	--	ok	462.4840	68.608	0.057087	18.13	61.018	9.422	11742319.364973	8	461.9236	1.03350e-04	2.51655e-04
2024/04/20	22:55:34	--	ok	462.5520	68.591	0.057112	18.08	60.999	9.395	9455258.522718	8	461.9164	1.01121e-04	2.77399e-04
2024/04/20	22:55:41	--	ok	462.5300	68.560	0.057135	18.03	61.160	9.389	9892537.588408	9	461.8300	1.03782e-04	2.44932e-04
2024/04/20	22:55:48	--	ok	462.3660	68.564	0.057158	17.99	61.260	9.380	9902502.246832	10	461.8794	9.90697e-05	2.25704e-04
2024/04/20	22:55:55	--	ok	462.3360	68.614	0.057189	17.99	61.366	9.396	14079923.322413	9	461.9508	1.02771e-04	2.78051e-04
2024/04/20	22:56:03	ok	ok	463.0640	68.723	0.057222	17.94	61.434	9.385	11172246.572156	9	462.6338	1.02427e-04	2.49548e-04
2024/04/20	23:01:02	--	ok	463.2020	68.737	0.057222	18.17	61.118	9.462	11698058.746296	9	462.5545	1.10583e-04	3.49899e-04
2024/04/20	23:01:09	--	ok	463.4240	68.754	0.057212	18.14	61.009	9.430	9519417.698140	8	462.7576	9.95284e-05	2.25585e-04
2024/04/20	23:01:16	--	ok	463.4320	68.758	0.057191	18.17	60.990	9.442	11345775.501570	8	462.7983	9.80538e-05	2.30756e-04
2024/04/20	23:01:24	--	ok	463.3840	68.753	0.05717	18.14	61.019	9.431	9464644.917856	9	462.7377	1.00279e-04	2.45854e-04
2024/04/20	23:01:31	--	ok	463.2980	68.739	0.057151	18.10	61.077	9.416	9573696.330131	9	462.7105	9.96301e-05	2.79015e-04
2024/04/20	23:01:38	ok	ok	463.1480	68.735	0.057136	18.04	61.173	9.400	10805772.993085	9	462.6154	1.04641e-04	2.45496e-04
2024/04/20	23:06:38	ok	ok	463.0380	68.753	0.057136	18.08	61.138	9.417	10378374.979107	8	462.7013	1.01406e-04	1.76921e-04
2024/04/20	23:11:39	ok	ok	462.8880	68.748	0.057136	18.11	61.088	9.425	12477819.812697	9	462.5299	1.10414e-04	3.27461e-04
2024/04/20	23:16:38	ok	ok	463.0200	68.735	0.057136	18.06	61.143	9.403	9657923.632660	8	462.6584	9.99590e-05	1.96694e-04
2024/04/20	23:21:38	ok	ok	462.8520	68.733	0.057136	18.01	61.169	9.383	11763681.283346	8	462.6431	1.01692e-04	2.40111e-04
2024/04/20	23:26:38	--	ok	463.2840	68.725	0.057136	17.99	61.143	9.362	10915529.832779	9	462.4499	1.13485e-04	4.02111e-04
2024/04/20	23:26:45	ok	ok	463.1000	68.725	0.057122	17.99	61.143	9.362	12146377.211581	8	462.6262	1.00325e-04	2.46277e-04
2024/04/20	23:31:44	ok	ok	462.9080	68.724	0.057122	18.07	61.082	9.401	11940268.208303	9	462.4747	1.12048e-04	3.08920e-04
2024/04/20	23:36:44	ok	ok	463.1380	68.721	0.057122	18.10	61.065	9.414	11477474.826039	8	462.6016	1.01768e-04	1.87500e-04
2024/04/20	23:41:44	ok	ok	462.9620	68.716	0.057122	18.16	60.999	9.436	8610097.264291	9	462.3728	1.17335e-04	4.94858e-04
2024/04/20	23:46:44	--	ok	463.2100	68.716	0.057122	18.13	61.036	9.425	8771739.436463	8	462.5758	1.01727e-04	2.13262e-04
2024/04/20	23:46:52	--	ok	463.2080	68.719	0.057112	18.14	61.061	9.438	12380009.254380	9	462.6252	1.02741e-04	2.40590e-04
2024/04/20	23:46:59	ok	ok	462.9520	68.703	0.057102	18.10	61.001	9.405	11735944.183611	10	462.5995	9.65145e-05	2.37470e-04
2024/04/20	23:51:58	ok	ok	462.9820	68.697	0.057102	18.13	61.006	9.420	9632737.682215	9	462.4813	1.01563e-04	2.51709e-04
2024/04/20	23:56:58	ok	ok	462.9040	68.695	0.057102	18.08	61.041	9.402	10191512.994359	9	462.4025	1.05500e-04	2.50788e-04
2024/04/21	00:01:58	--	ok	462.5520	68.695	0.057102	18.10	61.033	9.409	9697610.894256	11	462.5695	9.45254e-05	2.58945e-04
2024/04/21	00:02:05	ok	ok	463.0420	68.694	0.057124	18.11	61.004	9.412	10599653.381377	10	462.4999	1.00950e-04	3.11869e-04
2024/04/21	00:07:05	--	ok	462.6260	68.690	0.057124	17.99	61.102	9.356	9284847.327055	9	462.2856	1.09026e-04	3.14481e-04
2024/04/21	00:07:12	ok	ok	463.1520	68.689	0.057142	17.97	61.109	9.350	10103231.713033	9	462.3975	1.03260e-04	3.01340e-04
2024/04/21	00:12:12	--	ok	462.5860	68.688	0.057142	17.88	61.118	9.302	10794703.734832	9	462.2539	1.12148e-04	3.50012e-04
2024/04/21	00:12:19	ok	ok	462.8960	68.689	0.057162	17.90	61.132	9.313	12754622.537169	10	462.3842	1.00481e-04	3.12516e-04
2024/04/21	00:17:19	--	ok	462.7660	68.690	0.057162	18.11	60.793	9.380	11680084.922133	8	462.4285	1.01411e-04	2.10272e-04
2024/04/21	00:17:26	ok	ok	462.9040	68.688	0.057174	18.13	60.743	9.380	9383909.046729	9	462.4478	1.00235e-04	2.35680e-04
2024/04/21	00:22:26	ok	ok	462.9100	68.694	0.057174	18.45	60.674	9.552	10835916.153122	8	462.6037	9.55509e-05	2.53803e-04
2024/04/21	00:27:26	--	ok	462.7620	68.695	0.057174	18.61	60.601	9.629	11212364.339340	9	462.3112	1.12973e-04	4.11732e-04
2024/04/21	00:27:34	ok	ok	463.1160	68.695	0.057186	18.62	60.571	9.632	8924019.935763	8	462.4872	1.03058e-04	2.96863e-04
2024/04/21	00:32:33	--	ok	463.3240	68.697	0.057186	18.71	60.542	9.676	9327815.978076	10	462.3876	1.08410e-04	4.02287e-04
2024/04/21	00:32:40	ok	ok	463.1260	68.696	0.05717	18.71	60.488	9.668	10680848.894195	9	462.5288	9.97898e-05	2.98069e-04
2024/04/21	00:37:40	ok	ok	462.9980	68.699	0.05717	18.92	60.381	9.772	11128191.258254	9	462.4807	1.06759e-04	2.63969e-04
2024/04/21	00:42:40	ok	ok	462.8980	68.701	0.05717	19.05	60.259	9.824	11142745.983382	8	462.5621	1.03920e-04	2.97934e-04
2024/04/21	00:47:40	ok	ok	463.1440	68.701	0.05717	19.19	60.227	9.901	9720021.492858	9	462.3886	1.13186e-04	3.99895e-04
2024/04/21	00:52:40	ok	ok	463.1140	68.703	0.05717	19.30	60.171	9.959	13946106.114702	9	462.6119	1.00959e-04	2.50295e-04
2024/04/21	00:57:40	--	ok	462.6400	68.703	0.05717	19.36	60.148	9.990	10897152.597075	10	462.6174	1.01293e-04	2.10719e-04
2024/04/21	00:57:47	--	ok	463.5360	68.702	0.057188	19.36	60.125	9.986	12680305.162078	9	462.5416	1.05775e-04	2.73090e-04
2024/04/21	00:57:55	ok	ok	463.0360	68.698	0.057161	19.36	60.148	9.990	11042215.884281	9	462.5594	1.02333e-04	2.53234e-04
2024/04/21	01:02:54	ok	ok	463.0840	68.703	0.057161	19.42	60.125	10.019	10148820.868371	9	462.4021	1.14763e-04	3.93422e-04
2024/04/21	01:07:54	ok	ok	462.9840	68.707	0.057161	19.53	60.089	10.079	10075630.467743	9	462.5549	1.05867e-04	2.51431e-04
2024/04/21	01:12:54	--	ok	463.3960	68.703	0.057161	19.46	60.130	10.045	9182419.909813	9	462.4233	1.12070e-04	3.84498e-04
2024/04/21	01:13:01	--	ok	463.2300	68.703	0.057142	19.47	60.140	10.054	11185040.812270	9	462.5772	1.02782e-04	2.44363e-04
2024/04/21	01:13:09	--	ok	463.3100	68.701	0.05713	19.46	60.162	10.050	10172749.145924	9	462.5791	1.01847e-04	2.25604e-04
2024/04/21	01:13:16	ok	ok	462.9680	68.697	0.057115	19.42	60.145	10.022	12193750.321732	9	462.4911	1.04151e-04	2.35325e-04
2024/04/21	01:18:15	ok	ok	463.0860	68.703	0.057115	19.42	60.198	10.031	9596799.311158	8	462.5541	1.02480e-04	2.28994e-04
2024/04/21	01:23:15	--	ok	463.4500	68.701	0.057115	19.36	60.212	10.000	10860476.951625	9	462.3471	1.13311e-04	4.28790e-04
2024/04/21	01:23:22	ok	ok	462.9840	68.691	0.057093	19.34	60.166	9.983	15079105.313033	9	462.3570	1.02212e-04	2.35747e-04
2024/04/21	01:28:22	--	ok	462.7060	68.689	0.057093	19.36	60.200	9.998	10000777.349000	9	462.1842	1.12442e-04	3.42571e-04
2024/04/21	01:28:29	ok	ok	462.8260	68.688	0.057107	19.39	60.194	10.013	10711555.702099	9	462.3729	1.00238e-04	2.58085e-04
2024/04/21	01:33:29	ok	ok	462.8980	68.687	0.057107	19.36	60.212	10.000	10800082.077360	9	462.2337	1.07441e-04	2.80113e-04
2024/04/21	01:38:29	ok	ok	462.9160	68.688	0.057107	19.47	60.153	10.056	11425847.971184	9	462.3505	9.96485e-05	2.21494e-04
2024/04/21	01:43:29	ok	ok	463.1800	68.685	0.057107	19.53	60.002	10.064	10196226.784945	9	462.1049	1.17054e-04	4.72755e-04
2024/04/21	01:48:29	--	ok	462.4020	68.684	0.057107	19.58	60.052	10.106	10053249.815776	9	462.2784	1.07652e-04	2.52606e-04
2024/04/21	01:48:36	ok	ok	462.8200	68.688	0.057137	19.64	60.061	10.141	9932838.979851	8	462.3566	1.03230e-04	2.38649e-04
2024/04/21	01:53:36	ok	ok	462.9880	68.682	0.057137	19.67	60.127	10.169	12376839.212071	9	462.2988	1.04490e-04	2.67235e-04
2024/04/21	01:58:36	ok	ok	462.9340	68.684	0.057137	19.68	60.024	10.160	9235584.583673	9	462.1522	1.12108e-04	3.46650e-04
2024/04/21	02:03:36	ok	ok	463.0280	68.681	0.057137	19.71	59.997	10.173	8489010.150323	8	462.2621	1.03196e-04	2.11335e-04
2024/04/21	02:08:36	ok	ok	462.8680	68.680	0.057137	19.71	60.006	10.174	11398960.978300	10	462.3072	1.00810e-04	2.24391e-04
2024/04/21	02:13:36	--	ok	462.7500	68.676	0.057137	19.73	60.104	10.199	9819371.953470	9	462.1012	1.13174e-04	3.45320e-04
2024/04/21	02:13:43	ok	ok	463.0360	68.677	0.057149	19.68	60.099	10.173	11615661.187841	9	462.2614	1.02853e-04	2.14789e-04
2024/04/21	02:18:43	ok	ok	463.1120	68.667	0.057149	19.60	60.171	10.134	10803518.203334	8	462.2097	1.04573e-04	2.47273e-04
2024/04/21	02:23:43	--	ok	462.6780	68.663	0.057149	19.57	60.157	10.116	9085493.910197	9	462.0739	1.09117e-04	2.83306e-04
2024/04/21	02:23:50	ok	ok	462.9680	68.662	0.057165	19.54	60.143	10.096	11363656.196971	9	462.1787	1.02612e-04	2.25342e-04
2024/04/21	02:28:50	--	ok	462.5480	68.655	0.057165	19.53	60.171	10.093	9494390.414695	9	462.0077	1.11952e-04	2.90219e-04
2024/04/21	02:28:57	--	ok	462.7940	68.648	0.057188	19.50	60.145	10.071	9313718.623968	9	462.2208	9.85127e-05	2.17946e-04
2024/04/21	02:29:05	--	ok	462.7360	68.649	0.057198	19.53	60.171	10.093	11977334.463166	9	462.1400	1.02205e-04	2.39980e-04
2024/04/21	02:29:12	--	ok	462.7920	68.634	0.057211	19.50	60.113	10.065	11279607.198548	8	462.1343	1.01563e-04	2.17527e-04
2024/04/21	02:29:19	--	ok	462.7740	68.676	0.057221	19.42	60.189	10.029	13301593.060058	8	462.3090	1.02373e-04	2.16591e-04
2024/04/21	02:29:26	ok	ok	463.1940	68.698	0.057232	19.40	60.386	10.053	12128287.278594	10	462.4808	1.01711e-04	2.97577e-04
2024/04/21	02:34:26	ok	ok	462.8320	68.705	0.057232	19.49	60.175	10.068	12548783.987558	9	462.3983	1.11634e-04	3.94858e-04
2024/04/21	02:39:26	--	ok	463.6320	68.704	0.057232	19.54	60.099	10.088	11035090.292260	9	462.3609	1.15652e-04	4.07230e-04
2024/04/21	02:39:34	--	ok	463.2660	68.713	0.057201	19.61	60.099	10.131	12679858.640958	9	462.6803	1.02783e-04	2.06854e-04
2024/04/21	02:39:41	ok	ok	463.1820	68.706	0.057188	19.52	60.021	10.060	9497287.469276	9	462.5975	1.03378e-04	2.70033e-04
2024/04/21	02:44:40	--	ok	463.3980	68.706	0.057188	19.61	60.067	10.126	9552055.827086	10	462.5263	1.08464e-04	3.64645e-04
2024/04/21	02:44:47	--	ok	463.3140	68.708	0.057168	19.63	60.038	10.129	11493660.540668	9	462.6496	1.01970e-04	3.19598e-04
2024/04/21	02:44:55	--	ok	463.3400	68.705	0.057152	19.61	60.024	10.119	10418677.785986	9	462.6162	1.04318e-04	2.77341e-04
2024/04/21	02:45:02	--	ok	463.2260	68.701	0.057136	19.61	60.024	10.119	9861819.476938	7	462.6394	1.00406e-04	2.44012e-04
2024/04/21	02:45:09	--	ok	463.2860	68.700	0.057124	19.57	60.049	10.097	8446971.791604	8	462.5595	1.01431e-04	2.70904e-04
2024/04/21	02:45:16	ok	ok	462.8620	68.687	0.05711	19.49	60.090	10.054	11254797.312599	9	462.3423	1.04910e-04	2.23439e-04
2024/04/21	02:50:16	--	ok	463.2560	68.698	0.05711	19.71	59.985	10.171	11166220.388867	9	462.5470	9.96136e-05	2.39128e-04
2024/04/21	02:50:23	ok	ok	462.9120	68.676	0.057098	19.73	59.924	10.168	12678534.070779	9	462.2627	1.02070e-04	2.51167e-04
2024/04/21	02:55:23	ok	ok	463.0380	68.675	0.057098	19.73	59.998	10.181	8119839.890823	10	462.1343	1.07834e-04	3.44289e-04
2024/04/21	03:00:23	--	ok	462.5640	68.664	0.057098	19.74	60.011	10.191	10247741.180864	9	462.0822	1.12385e-04	2.63420e-04
2024/04/21	03:00:31	--	ok	462.4480	68.670	0.057119	19.75	59.969	10.192	9650672.505773	9	462.2820	9.93195e-05	2.09010e-04
2024/04/21	03:00:38	ok	ok	462.9160	68.652	0.057146	19.78	59.901	10.198	11732688.978541	9	462.2010	1.01172e-04	3.13632e-04
2024/04/21	03:05:37	ok	ok	463.0520	68.659	0.057146	19.81	60.011	10.234	9110359.937571	9	462.0126	1.14396e-04	3.54921e-04
2024/04/21	03:10:37	--	ok	463.2440	68.652	0.057146	19.77	59.971	10.202	8966926.878477	8	462.1981	1.01497e-04	2.09718e-04
2024/04/21	03:10:44	ok	ok	462.8080	68.657	0.057135	19.78	59.953	10.207	10655450.971009	10	462.2130	1.00966e-04	2.02057e-04
2024/04/21	03:15:44	--	ok	462.5600	68.654	0.057135	19.80	59.911	10.208	10450457.303838	9	462.0185	1.13822e-04	3.98633e-04
2024/04/21	03:15:51	ok	ok	463.0460	68.658	0.057156	19.81	59.937	10.222	10510272.954485	9	462.2109	1.01867e-04	2.39690e-04
2024/04/21	03:20:51	--	ok	462.3980	68.638	0.057156	19.71	60.081	10.187	9315233.196581	8	462.1325	9.98002e-05	1.99721e-04
2024/04/21	03:20:58	--	ok	462.4760	68.637	0.057186	19.68	60.056	10.165	11760662.373886	9	462.1412	1.01835e-04	1.93383e-04
2024/04/21	03:21:06	--	ok	462.6480	68.598	0.057213	19.68	60.089	10.171	11903716.910560	9	461.9730	1.06736e-04	2.72976e-04
2024/04/21	03:21:13	ok	ok	462.8920	68.681	0.05723	19.64	60.081	10.144	11455395.445228	9	462.3408	1.02411e-04	2.30857e-04
2024/04/21	03:26:13	ok	ok	462.9260	68.690	0.05723	19.61	60.108	10.133	12010061.642382	9	462.2092	1.12181e-04	3.64795e-04
2024/04/21	03:31:13	--	ok	462.5960	68.687	0.05723	19.57	60.148	10.114	14024873.639852	9	462.2173	1.11781e-04	2.96902e-04
2024/04/21	03:31:20	--	ok	463.4660	68.728	0.05725	19.58	60.104	10.115	13282191.382609	9	462.7327	1.04747e-04	2.92289e-04
2024/04/21	03:31:28	ok	ok	463.1120	68.705	0.057227	19.61	60.079	10.128	8702063.404396	8	462.6303	1.01792e-04	2.80062e-04
2024/04/21	03:36:27	--	ok	462.7920	68.706	0.057227	19.56	60.145	10.104	11747045.188189	9	462.4229	1.11885e-04	3.73166e-04
2024/04/21	03:36:34	--	ok	463.4340	68.700	0.057237	19.54	60.090	10.087	13795600.325725	9	462.5200	1.06289e-04	2.86536e-04
2024/04/21	03:36:41	ok	ok	463.1260	68.700	0.057216	19.54	60.108	10.090	12420580.814908	9	462.5202	1.05508e-04	3.01394e-04
2024/04/21	03:41:41	ok	ok	463.0880	68.701	0.057216	19.52	60.171	10.085	13729651.169423	9	462.5539	1.02435e-04	2.71827e-04
2024/04/21	03:46:41	ok	ok	462.9160	68.700	0.057216	19.57	60.102	10.106	11103996.336337	9	462.3632	1.13872e-04	4.10674e-04
2024/04/21	03:51:41	--	ok	463.3060	68.700	0.057216	19.64	60.061	10.141	10248502.608361	8	462.5686	9.96795e-05	2.24648e-04
2024/04/21	03:51:48	ok	ok	463.1820	68.701	0.057201	19.68	59.971	10.151	9284813.437218	9	462.6687	9.51099e-05	2.36987e-04
2024/04/21	03:56:48	--	ok	463.3140	68.700	0.057201	19.70	59.919	10.150	9107067.942487	9	462.3447	1.12912e-04	3.97478e-04
2024/04/21	03:56:55	ok	ok	463.0940	68.701	0.057185	19.71	59.965	10.167	15441765.584926	8	462.5571	1.02289e-04	2.54857e-04
2024/04/21	04:01:55	--	ok	463.4140	68.699	0.057185	19.75	59.980	10.194	10391646.215281	9	462.3046	1.15021e-04	4.61094e-04
2024/04/21	04:02:03	--	ok	463.5200	68.699	0.057165	19.74	59.957	10.182	10452804.539062	9	462.5336	1.03205e-04	2.38823e-04
2024/04/21	04:02:10	--	ok	463.4180	68.696	0.057139	19.74	59.948	10.180	11332457.109641	9	462.5033	1.02247e-04	2.89911e-04
2024/04/21	04:02:17	ok	ok	462.8780	68.675	0.057118	19.68	59.939	10.145	12577368.586519	9	462.2501	1.04770e-04	2.50611e-04
2024/04/21	04:07:17	ok	ok	462.9080	68.689	0.057118	19.77	59.953	10.199	9382822.882763	9	462.2515	1.09552e-04	2.90324e-04
2024/04/21	04:12:17	ok	ok	462.8320	68.684	0.057118	19.78	59.921	10.201	7740728.659367	8	462.3520	1.02449e-04	2.11248e-04
2024/04/21	04:17:17	--	ok	463.2500	68.687	0.057118	19.77	59.971	10.202	9239382.758368	9	462.1645	1.13873e-04	3.59069e-04
2024/04/21	04:17:24	ok	ok	462.8680	68.636	0.057106	19.81	59.957	10.225	9824290.080937	9	462.1247	1.00309e-04	2.41891e-04
2024/04/21	04:22:24	--	ok	462.6040	68.615	0.057106	19.71	60.049	10.181	8970199.838426	9	461.9465	1.11067e-04	2.68706e-04
2024/04/21	04:22:31	--	ok	462.5620	68.608	0.057125	19.77	60.015	10.209	9179497.066552	8	462.0852	1.03176e-04	2.74210e-04
2024/04/21	04:22:39	--	ok	462.7320	68.574	0.057147	19.70	59.919	10.150	14612514.395871	11	462.0081	1.03479e-04	2.40845e-04
2024/04/21	04:22:46	ok	ok	462.8380	68.556	0.05716	19.65	59.934	10.127	11229240.751138	9	461.9858	1.01898e-04	2.72625e-04
2024/04/21	04:27:45	--	ok	462.3200	68.582	0.05716	19.57	60.157	10.116	10381890.304630	8	461.9714	1.04113e-04	1.84793e-04
2024/04/21	04:27:52	--	ok	462.4820	68.586	0.057194	19.60	60.117	10.125	10143101.296093	9	462.0300	9.88529e-05	2.23930e-04
2024/04/21	04:28:00	--	ok	462.6360	68.551	0.05722	19.61	60.099	10.131	11553526.463301	9	461.9066	1.04666e-04	2.39801e-04
2024/04/21	04:28:07	ok	ok	462.8600	68.665	0.057238	19.57	60.102	10.106	13233369.385317	8	462.2543	1.01232e-04	2.73084e-04
2024/04/21	04:33:06	ok	ok	462.8640	68.671	0.057238	19.47	60.131	10.053	13591300.030287	8	462.2352	1.02977e-04	2.09741e-04
2024/04/21	04:38:06	--	ok	463.2740	68.664	0.057238	19.44	60.171	10.042	9396985.448182	8	462.2128	1.00132e-04	1.90830e-04
2024/04/21	04:38:13	--	ok	462.7780	68.677	0.057225	19.42	60.154	10.024	10192059.010607	9	462.2665	1.00786e-04	2.44353e-04
2024/04/21	04:38:20	ok	ok	462.8920	68.665	0.057235	19.49	60.198	10.072	13977975.050501	9	462.1343	1.08498e-04	3.01259e-04
2024/04/21	04:43:20	--	ok	462.5280	68.665	0.057235	19.49	60.143	10.063	12821750.042077	8	462.1994	1.03494e-04	2.20778e-04
2024/04/21	04:43:27	--	ok	463.3680	68.720	0.057259	19.49	60.113	10.058	14532289.856152	8	462.6688	1.04806e-04	3.33766e-04
2024/04/21	04:43:35	--	ok	463.2180	68.715	0.057241	19.47	60.079	10.044	12749758.112204	8	462.7154	1.02104e-04	2.47194e-04
2024/04/21	04:43:42	--	ok	463.2060	68.705	0.05723	19.42	60.102	10.015	11532213.391736	10	462.6722	9.99588e-05	2.33672e-04
2024/04/21	04:43:49	--	ok	463.2540	68.703	0.05722	19.37	60.171	10.001	9634593.895916	10	451.0589	8.91975e-04	2.97861e-02
2024/04/21	04:43:56	--	ok	463.4440	68.700	0.057207	19.33	60.313	10.000	8850984.139164	8	462.6064	1.01059e-04	2.52420e-04
2024/04/21	04:44:04	ok	ok	463.1400	68.700	0.057185	19.27	60.378	9.976	9838226.050738	9	462.4212	1.10897e-04	3.86047e-04
2024/04/21	04:49:03	--	ok	463.2240	68.721	0.057185	19.57	60.029	10.094	8253061.188042	9	462.5977	1.10421e-04	3.10998e-04
2024/04/21	04:49:10	--	ok	463.4520	68.722	0.057174	19.58	59.966	10.091	11952857.807191	9	462.7230	1.02058e-04	3.27404e-04
2024/04/21	04:49:17	--	ok	463.3680	68.710	0.057151	19.54	59.939	10.062	18277150.278255	9	462.6767	1.04423e-04	2.32076e-04
2024/04/21	04:49:25	ok	ok	463.0860	68.686	0.057133	19.46	59.969	10.018	11159101.818888	9	462.3712	1.03876e-04	2.47295e-04
2024/04/21	04:54:24	--	ok	462.7500	68.692	0.057133	19.58	59.998	10.097	10228191.014782	8	462.4577	1.02775e-04	2.40431e-04
2024/04/21	04:54:32	ok	ok	462.9940	68.693	0.057145	19.57	59.966	10.084	10666717.791087	9	462.4580	1.01449e-04	2.63391e-04
2024/04/21	04:59:31	ok	ok	462.9940	68.692	0.057145	19.60	60.066	10.116	10339263.060289	8	462.4150	1.03613e-04	1.95320e-04
2024/04/21	05:04:31	--	ok	462.7620	68.693	0.057145	19.61	60.003	10.115	10536639.057524	9	462.3535	1.08214e-04	2.63121e-04
2024/04/21	05:04:38	ok	ok	463.0760	68.690	0.057157	19.60	60.021	10.109	19158720.704086	9	462.4057	1.01677e-04	1.94476e-04
2024/04/21	05:09:38	--	ok	462.7520	68.689	0.057157	19.61	60.024	10.119	12921621.063040	9	462.3504	1.05312e-04	2.11258e-04
2024/04/21	05:09:45	ok	ok	463.0980	68.687	0.057169	19.63	59.974	10.118	10439505.263119	8	462.4319	1.00682e-04	2.18614e-04
2024/04/21	05:14:45	--	ok	462.5720	68.685	0.057169	19.57	60.008	10.090	10000538.508549	9	462.2146	1.12238e-04	3.12113e-04
2024/04/21	05:14:53	ok	ok	462.9200	68.686	0.057191	19.60	59.937	10.094	15484739.136221	9	462.3760	1.04233e-04	2.27655e-04
2024/04/21	05:19:53	--	ok	462.4220	68.683	0.057191	19.56	60.070	10.091	14372746.750741	10	462.4056	9.90278e-05	2.18469e-04
2024/04/21	05:20:00	ok	ok	462.8520	68.683	0.057219	19.54	60.035	10.078	13935092.137299	9	462.3179	1.04439e-04	2.55746e-04
2024/04/21	05:24:59	ok	ok	462.9860	68.676	0.057219	19.40	60.175	10.018	9529519.827744	9	462.0747	1.16405e-04	4.43985e-04
2024/04/21	05:29:59	--	ok	462.5360	68.669	0.057219	19.34	60.157	9.982	11246689.169076	9	462.2828	9.78778e-05	1.95827e-04
2024/04/21	05:30:06	ok	ok	462.8680	68.668	0.057242	19.32	60.153	9.965	19578283.141792	9	462.2537	1.00741e-04	2.15057e-04
2024/04/21	05:35:06	--	ok	462.6040	68.663	0.057242	19.30	60.191	9.962	12492379.790215	9	462.1243	1.05240e-04	2.27747e-04
2024/04/21	05:35:13	--	ok	463.4080	68.695	0.057262	19.29	60.189	9.954	11647555.883237	9	462.5316	1.02225e-04	2.38178e-04
2024/04/21	05:35:20	ok	ok	463.1120	68.694	0.057242	19.33	60.163	9.975	13516925.650304	9	462.5571	1.00339e-04	2.38810e-04
2024/04/21	05:40:20	--	ok	462.6640	68.694	0.057242	19.26	60.227	9.943	10168418.617380	9	462.3142	1.12994e-04	3.72677e-04
2024/04/21	05:40:27	--	ok	463.2860	68.692	0.057258	19.29	60.189	9.954	18440347.387304	9	462.5015	1.01026e-04	2.46165e-04
2024/04/21	05:40:34	ok	ok	462.8780	68.691	0.057245	19.23	60.171	9.917	10056240.571902	9	462.5097	1.01817e-04	2.42561e-04
2024/04/21	05:45:34	--	ok	463.2600	68.691	0.057245	19.23	60.214	9.924	10495603.016989	9	462.4173	1.04900e-04	2.59587e-04
2024/04/21	05:45:41	ok	ok	463.1680	68.693	0.057232	19.23	60.182	9.919	12847553.120258	9	462.4958	9.97739e-05	2.54739e-04
2024/04/21	05:50:41	--	ok	463.4740	68.688	0.057232	19.20	60.166	9.899	13118925.416783	9	462.4479	1.00530e-04	2.53298e-04
2024/04/21	05:50:49	ok	ok	462.8940	68.687	0.057208	19.22	60.203	9.914	11815562.750112	9	462.4153	1.03480e-04	2.57300e-04
2024/04/21	05:55:48	--	ok	463.4580	68.688	0.057208	19.20	60.125	9.892	8731754.771016	9	462.2525	1.11218e-04	3.89308e-04
2024/04/21	05:55:56	ok	ok	462.9200	68.689	0.057185	19.17	60.162	9.883	18173275.849396	9	462.3941	1.02719e-04	2.69174e-04
2024/04/21	06:00:55	ok	ok	462.9820	68.687	0.057185	19.14	60.232	9.877	11476622.375711	8	462.3595	1.03001e-04	2.40872e-04
2024/04/21	06:05:55	ok	ok	463.1200	68.687	0.057185	19.26	60.111	9.924	9220430.522055	8	462.3833	1.03401e-04	2.33825e-04
2024/04/21	06:10:55	--	ok	463.3140	68.687	0.057185	19.37	60.053	9.982	11621576.992008	8	462.3805	1.03153e-04	2.48802e-04
2024/04/21	06:11:03	ok	ok	463.1900	68.688	0.05717	19.39	60.003	9.981	14006616.249117	9	462.4470	9.96310e-05	2.73021e-04
2024/04/21	06:16:02	--	ok	462.7920	68.685	0.05717	19.42	59.944	9.988	10967186.173296	9	462.4708	9.74963e-05	2.44240e-04
2024/04/21	06:16:09	--	ok	463.3900	68.685	0.05718	19.42	59.985	9.995	9591568.631233	9	462.3851	1.03239e-04	2.11379e-04
2024/04/21	06:16:17	ok	ok	463.1860	68.679	0.057161	19.42	59.974	9.994	11418370.698970	8	462.3845	1.01730e-04	2.76498e-04
2024/04/21	06:21:16	ok	ok	462.9240	68.683	0.057161	19.44	59.966	10.008	10718694.717159	9	462.2692	1.13269e-04	3.72321e-04
2024/04/21	06:26:16	--	ok	462.7440	68.681	0.057161	19.44	59.979	10.010	9242170.437441	9	462.1275	1.16916e-04	5.30429e-04
2024/04/21	06:26:23	ok	ok	462.8880	68.683	0.057173	19.47	59.983	10.028	11019943.752828	8	462.3943	1.01174e-04	2.81215e-04
2024/04/21	06:31:22	--	ok	462.7260	68.682	0.057173	19.47	59.930	10.019	8670616.602777	10	462.2653	1.07621e-04	3.52327e-04
2024/04/21	06:31:29	ok	ok	462.8820	68.684	0.057186	19.52	59.957	10.049	14053956.642937	9	462.3644	1.03780e-04	2.25733e-04
2024/04/21	06:36:29	ok	ok	463.0560	68.681	0.057186	19.52	59.957	10.049	9754254.793109	9	462.1645	1.13073e-04	3.89088e-04
2024/04/21	06:41:29	ok	ok	462.8140	68.679	0.057186	19.53	59.948	10.055	11539530.516530	9	462.2334	1.08899e-04	2.52960e-04
2024/04/21	06:46:29	--	ok	462.5620	68.676	0.057186	19.54	59.983	10.069	9745209.475249	8	462.3003	1.02884e-04	1.99276e-04
2024/04/21	06:46:37	ok	ok	462.9080	68.678	0.057208	19.58	59.893	10.079	14669023.676018	9	462.3893	1.01272e-04	2.55832e-04
2024/04/21	06:51:36	--	ok	462.6120	68.666	0.057208	19.46	60.067	10.034	11346005.131634	8	462.2938	1.00555e-04	2.16492e-04
2024/04/21	06:51:43	ok	ok	462.8720	68.664	0.057227	19.43	60.052	10.014	9901445.481860	9	462.2110	1.05826e-04	2.77476e-04
2024/04/21	06:56:43	--	ok	462.6940	68.664	0.057227	19.36	60.148	9.990	10542161.285899	8	462.2730	1.00384e-04	2.31641e-04
2024/04/21	06:56:50	--	ok	462.5480	68.660	0.057243	19.34	60.166	9.983	11111867.408746	9	462.2447	1.02112e-04	2.08094e-04
2024/04/21	06:56:57	ok	ok	463.1640	68.662	0.057265	19.33	60.121	9.968	14611179.455808	8	462.2573	1.04017e-04	2.74291e-04
2024/04/21	07:01:57	--	ok	463.3480	68.661	0.057265	19.29	60.136	9.945	12277810.373586	9	462.0147	1.18427e-04	4.46990e-04
2024/04/21	07:02:04	ok	ok	462.9940	68.671	0.057248	19.29	60.180	9.953	12281549.984416	9	462.3000	1.01040e-04	2.70928e-04
2024/04/21	07:07:04	--	ok	462.7740	68.670	0.057248	19.33	60.111	9.966	10225030.377224	9	462.1324	1.12577e-04	3.79521e-04
2024/04/21	07:07:11	ok	ok	462.9020	68.669	0.057259	19.37	60.066	9.984	14728914.932019	9	462.3221	1.01206e-04	2.31304e-04
2024/04/21	07:12:11	--	ok	463.4220	68.667	0.057259	19.46	59.992	10.022	11497985.603168	9	462.0891	1.15691e-04	4.20192e-04
2024/04/21	07:12:18	ok	ok	462.8140	68.669	0.057238	19.47	60.026	10.035	10909893.239439	9	462.3322	1.01064e-04	2.29240e-04
2024/04/21	07:17:18	ok	ok	462.8200	68.669	0.057238	19.49	60.017	10.041	11562682.728286	9	462.2330	1.04886e-04	2.25243e-04
2024/04/21	07:22:18	--	ok	463.2540	68.659	0.057238	19.56	60.047	10.088	9038809.514231	9	462.0839	1.13989e-04	4.40676e-04
2024/04/21	07:22:25	ok	ok	462.9160	68.670	0.057226	19.56	60.038	10.086	15041246.098353	9	462.3049	1.03076e-04	2.12180e-04
2024/04/21	07:27:25	ok	ok	462.9680	68.662	0.057226	19.57	59.985	10.087	8859199.790798	9	462.1892	1.06885e-04	2.14955e-04
2024/04/21	07:32:25	--	ok	462.2320	68.657	0.057226	19.57	60.008	10.090	10314552.078207	11	462.1370	1.06975e-04	3.46754e-04
2024/04/21	07:32:32	--	ok	462.7920	68.641	0.057264	19.56	60.026	10.084	16916334.259256	9	462.2094	1.03207e-04	2.18147e-04
2024/04/21	07:32:39	ok	ok	462.9680	68.679	0.057274	19.53	59.960	10.057	13419961.240019	9	462.3472	1.05351e-04	3.07016e-04
2024/04/21	07:37:39	--	ok	462.3660	68.683	0.057274	19.58	60.052	10.106	12211904.894228	11	462.3527	1.03610e-04	2.48263e-04
2024/04/21	07:37:46	--	ok	463.6540	68.817	0.057305	19.61	60.035	10.120	22919395.602000	9	463.0417	1.04451e-04	2.81358e-04
2024/04/21	07:37:54	ok	ok	463.1380	68.791	0.057273	19.63	59.974	10.118	16934438.264260	10	463.0366	1.01834e-04	2.86944e-04
2024/04/21	07:42:53	--	ok	463.3360	68.787	0.057273	19.58	60.031	10.102	14994243.561387	8	462.9990	1.00525e-04	2.35695e-04
2024/04/21	07:43:00	--	ok	463.6000	68.796	0.057257	19.64	60.008	10.132	16223685.794397	9	462.9749	1.03906e-04	2.55751e-04
2024/04/21	07:43:08	--	ok	463.7800	68.776	0.057227	19.60	59.989	10.103	11254346.778237	9	463.0539	9.85102e-05	2.71359e-04
2024/04/21	07:43:15	--	ok	463.8060	68.738	0.057188	19.58	60.021	10.101	10882488.769735	9	462.8799	1.01136e-04	2.97532e-04
2024/04/21	07:43:23	--	ok	462.6200	68.533	0.057148	19.50	60.072	10.059	11028677.688804	9	461.9499	1.04434e-04	2.09290e-04
2024/04/21	07:43:30	--	ok	462.6340	68.527	0.057166	19.43	60.209	10.041	12221526.168805	9	461.9400	1.04394e-04	2.59315e-04
2024/04/21	07:43:37	--	ok	462.6060	68.538	0.057184	19.43	60.349	10.064	11037607.088177	10	462.0136	1.00938e-04	2.36080e-04
2024/04/21	07:43:45	--	ok	462.7800	68.535	0.057204	19.43	60.401	10.073	14567444.731560	9	461.9393	1.05822e-04	2.27343e-04
2024/04/21	07:43:52	--	ok	462.3360	68.524	0.057215	19.37	60.424	10.043	10106402.290723	10	461.9335	1.05226e-04	2.37054e-04
2024/04/21	07:43:59	--	ok	462.6740	68.521	0.057248	19.36	60.497	10.048	10398111.185848	9	461.8906	1.07344e-04	2.68201e-04
2024/04/21	07:44:07	--	ok	462.0160	68.522	0.057264	19.32	60.671	10.051	16168075.555792	9	461.8596	1.08416e-04	2.94095e-04
2024/04/21	07:44:14	--	ok	463.6160	68.785	0.057313	19.32	60.768	10.067	13140828.784130	8	462.9915	1.01901e-04	3.40182e-04
2024/04/21	07:44:21	--	ok	463.5480	68.787	0.057283	19.29	60.827	10.060	15792626.594620	9	462.9849	1.03140e-04	2.46821e-04
2024/04/21	07:44:28	--	ok	463.6940	68.783	0.057256	19.29	60.836	10.061	13169427.671832	9	462.9712	1.04107e-04	2.80622e-04
2024/04/21	07:44:36	--	ok	463.3960	68.779	0.057221	19.29	60.880	10.068	16136784.280842	10	462.9750	1.02414e-04	2.58065e-04
2024/04/21	07:44:43	--	ok	463.4680	68.779	0.057202	19.26	60.969	10.066	15119766.035981	8	462.9472	1.04289e-04	2.64821e-04
2024/04/21	07:44:51	ok	ok	463.0860	68.697	0.057178	19.19	61.015	10.031	10484617.870676	9	462.5461	1.03241e-04	2.20846e-04
2024/04/21	07:49:50	--	ok	463.2480	68.713	0.057178	19.65	59.934	10.127	11695600.852024	9	462.6422	1.08067e-04	2.88621e-04
2024/04/21	07:49:57	ok	ok	463.0220	68.694	0.057166	19.68	59.928	10.144	15217839.221011	9	462.4779	1.04552e-04	2.35455e-04
2024/04/21	07:54:57	--	ok	462.7000	68.693	0.057166	19.70	60.015	10.166	8724665.362214	9	462.5004	1.00586e-04	2.13418e-04
2024/04/21	07:55:04	--	ok	463.2080	68.696	0.05718	19.74	59.989	10.187	14835784.147443	9	462.5576	1.02354e-04	2.62966e-04
2024/04/21	07:55:11	ok	ok	463.0520	68.693	0.057171	19.73	59.883	10.161	10725052.869954	9	462.5158	1.02075e-04	2.55116e-04
2024/04/21	08:00:11	--	ok	463.3740	68.695	0.057171	19.75	59.980	10.194	10706869.012073	9	462.5605	9.71232e-05	1.99586e-04
2024/04/21	08:00:18	ok	ok	462.8060	68.639	0.057152	19.73	59.979	10.178	15399268.416584	9	462.1556	1.05978e-04	2.36588e-04
2024/04/21	08:05:18	--	ok	462.1720	68.639	0.057152	19.77	59.971	10.202	9714381.630857	8	462.2208	1.02481e-04	1.97090e-04
2024/04/21	08:05:25	ok	ok	463.0000	68.644	0.057193	19.78	59.944	10.205	10566891.601448	9	462.2476	1.02098e-04	2.20374e-04
2024/04/21	08:10:25	ok	ok	462.8420	68.641	0.057193	19.84	59.983	10.245	10479333.136467	9	462.0415	1.12124e-04	3.67108e-04
2024/04/21	08:15:25	--	ok	463.2380	68.644	0.057193	19.84	60.035	10.254	10540257.862326	9	462.0207	1.14725e-04	3.92003e-04
2024/04/21	08:15:32	ok	ok	462.8500	68.642	0.057182	19.87	60.008	10.267	17446999.285700	9	462.2082	1.04919e-04	2.51233e-04
2024/04/21	08:20:32	ok	ok	462.9400	68.636	0.057182	19.85	59.974	10.252	10311752.158365	9	461.9560	1.16634e-04	4.69827e-04
2024/04/21	08:25:32	--	ok	462.4780	68.623	0.057182	19.91	60.003	10.291	11389194.261504	9	462.0610	1.09091e-04	2.23593e-04
2024/04/21	08:25:39	--	ok	462.6760	68.631	0.057207	19.92	59.994	10.299	20964578.221080	9	462.1569	1.06003e-04	2.31166e-04
2024/04/21	08:25:46	--	ok	462.6420	68.609	0.057223	19.94	59.976	10.303	12077912.173366	9	462.1948	1.01667e-04	2.54658e-04
2024/04/21	08:25:54	ok	ok	462.8520	68.571	0.057241	19.82	59.992	10.239	12000904.834879	8	462.1066	1.03049e-04	2.80203e-04
2024/04/21	08:30:53	ok	ok	462.8600	68.629	0.057241	19.97	59.969	10.322	12809190.697270	8	462.1886	1.01961e-04	2.32305e-04
2024/04/21	08:35:53	ok	ok	462.9100	68.620	0.057241	20.01	59.976	10.347	11401785.559367	9	461.9312	1.16986e-04	3.78987e-04
2024/04/21	08:40:53	ok	ok	462.8520	68.608	0.057241	20.08	59.953	10.387	10418311.059124	8	462.1165	1.03085e-04	2.19630e-04
2024/04/21	08:45:53	ok	ok	462.9520	68.597	0.057241	20.08	59.985	10.392	11701692.944146	9	462.1313	1.02231e-04	2.57543e-04
2024/04/21	08:50:53	--	ok	462.5940	68.591	0.057241	20.08	60.081	10.409	10736976.035890	9	461.9742	1.11846e-04	3.17321e-04
2024/04/21	08:51:00	ok	ok	462.8780	68.577	0.057262	20.08	60.038	10.402	14096943.612164	9	462.1082	1.01469e-04	2.76393e-04
2024/04/21	08:56:00	ok	ok	462.8540	68.582	0.057262	20.09	60.040	10.410	10550193.952134	9	461.8772	1.16461e-04	3.36414e-04
2024/04/21	09:01:00	--	ok	462.4520	68.563	0.057262	20.11	60.139	10.435	12264758.955555	9	461.9465	1.09383e-04	2.62732e-04
2024/04/21	09:01:07	ok	ok	463.1920	68.695	0.057289	20.08	60.122	10.416	18788210.039119	8	462.4600	1.05192e-04	1.97231e-04
2024/04/21	09:06:07	ok	ok	462.8260	68.691	0.057289	20.14	60.143	10.454	17722489.897007	9	462.4083	1.04812e-04	2.36901e-04
2024/04/21	09:11:07	ok	ok	462.8840	68.692	0.057289	20.26	60.085	10.521	15808516.531250	9	462.3787	1.05541e-04	2.09255e-04
2024/04/21	09:16:07	ok	ok	463.0900	68.686	0.057289	20.28	60.079	10.529	11606306.880640	8	462.4098	1.04107e-04	2.27299e-04
2024/04/21	09:21:07	--	ok	462.6860	68.685	0.057289	20.35	60.099	10.576	11561513.662606	9	462.2629	1.13799e-04	3.62658e-04
2024/04/21	09:21:14	--	ok	463.4420	68.713	0.057304	20.36	60.122	10.588	14200854.073649	9	462.6411	1.11643e-04	3.04065e-04
2024/04/21	09:21:22	ok	ok	463.1960	68.710	0.057283	20.33	60.012	10.552	13991655.871284	10	462.7629	9.94450e-05	2.12239e-04
2024/04/21	09:26:21	--	ok	463.9240	68.715	0.057283	20.42	60.111	10.622	13377924.971878	9	462.5762	1.14157e-04	3.73758e-04
2024/04/21	09:26:28	--	ok	463.4360	68.716	0.057236	20.42	60.090	10.619	13489243.992364	9	462.7193	1.03413e-04	2.50230e-04
2024/04/21	09:26:35	--	ok	463.3700	68.712	0.057214	20.42	60.049	10.611	13460597.249491	9	462.7127	1.02663e-04	2.47976e-04
2024/04/21	09:26:43	--	ok	463.3660	68.709	0.057196	20.35	60.108	10.577	15089541.434215	9	462.6608	1.04460e-04	2.39233e-04
2024/04/21	09:26:50	ok	ok	463.0940	68.674	0.057178	20.26	60.223	10.545	15144020.321126	10	462.3769	1.05499e-04	2.11409e-04
2024/04/21	09:31:49	--	ok	463.6640	68.700	0.057178	20.50	60.020	10.657	10169208.153019	8	462.5031	1.03563e-04	2.25542e-04
2024/04/21	09:31:56	--	ok	462.4000	68.452	0.057145	20.49	60.061	10.656	9875688.056775	10	461.8080	1.02939e-04	3.20900e-04
2024/04/21	09:32:04	--	ok	461.9480	68.444	0.057174	20.48	60.038	10.644	13448932.414300	9	461.8031	1.05802e-04	2.78743e-04
2024/04/21	09:32:11	--	ok	462.3560	68.433	0.057227	20.38	60.116	10.597	15139355.292540	9	461.7875	1.02530e-04	2.98807e-04
2024/04/21	09:32:18	--	ok	462.1460	68.425	0.057259	20.32	60.232	10.583	12807050.780832	8	461.6997	1.02438e-04	2.63201e-04
2024/04/21	09:32:26	--	ok	463.5260	68.698	0.057302	20.25	60.415	10.570	11037548.392065	9	462.5492	1.01099e-04	2.42499e-04
2024/04/21	09:32:33	ok	ok	463.1300	68.701	0.057276	20.25	60.520	10.589	13229901.547704	9	462.4285	1.10894e-04	2.98456e-04
2024/04/21	09:37:32	--	ok	463.5260	68.712	0.057276	20.58	60.034	10.706	12068263.645732	9	462.5335	1.12473e-04	3.52915e-04
2024/04/21	09:37:39	--	ok	463.2020	68.713	0.05725	20.58	60.034	10.706	18482790.497575	9	462.7019	1.03096e-04	2.18132e-04
2024/04/21	09:37:46	--	ok	463.4020	68.709	0.05724	20.58	60.021	10.704	14316436.473911	9	462.6478	1.03100e-04	2.34821e-04
2024/04/21	09:37:54	--	ok	463.4400	68.703	0.05722	20.52	60.002	10.663	12209008.878448	8	462.5958	1.03789e-04	2.22285e-04
2024/04/21	09:38:01	--	ok	463.4240	68.704	0.057198	20.50	60.020	10.657	11982327.154908	9	462.5590	1.03456e-04	2.66305e-04
2024/04/21	09:38:08	ok	ok	462.9380	68.652	0.057176	20.45	60.139	10.644	11387191.023269	8	462.3648	1.01968e-04	2.71600e-04
2024/04/21	09:43:08	ok	ok	463.0140	68.692	0.057176	20.66	60.058	10.762	10103785.887392	9	462.4330	1.03164e-04	1.99721e-04
2024/04/21	09:48:08	ok	ok	463.0160	68.688	0.057176	20.72	60.079	10.801	10909334.783264	8	462.4558	1.03609e-04	2.18905e-04
2024/04/21	09:53:08	ok	ok	463.0600	68.684	0.057176	20.76	60.075	10.827	10818936.293620	9	462.2576	1.15392e-04	3.59373e-04
2024/04/21	09:58:08	ok	ok	463.1080	68.686	0.057176	20.80	60.177	10.873	9065106.199182	10	462.3754	1.05062e-04	2.43988e-04
2024/04/21	10:03:08	--	ok	462.5580	68.675	0.057176	20.83	60.076	10.873	11180115.589606	10	462.4099	1.00713e-04	2.25627e-04
2024/04/21	10:03:15	ok	ok	463.0680	68.683	0.057198	20.86	60.157	10.905	12036800.956086	9	462.4212	1.04251e-04	2.65346e-04
2024/04/21	10:08:15	ok	ok	462.8180	68.681	0.057198	20.93	60.116	10.943	12629412.838372	9	462.2618	1.12838e-04	3.10133e-04
2024/04/21	10:13:15	ok	ok	462.8120	68.677	0.057198	21.01	60.130	10.998	7500766.849108	2	462.4482	9.44248e-05	4.43189e-16
2024/04/21	10:18:15	ok	ok	462.8680	68.670	0.057198	21.07	60.107	11.030	10582237.356042	9	462.2141	1.14228e-04	3.61747e-04
2024/04/21	10:23:15	ok	ok	462.8960	68.665	0.057198	21.14	60.131	11.082	14688020.255622	9	462.2942	1.08862e-04	2.63869e-04
2024/04/21	10:28:15	ok	ok	463.0520	68.663	0.057198	21.19	60.182	11.119	11682638.187148	8	462.0906	1.18381e-04	5.00672e-04
2024/04/21	10:33:15	--	ok	462.5760	68.658	0.057198	21.26	60.130	11.154	13036048.203031	7	462.3182	1.03137e-04	2.36027e-04
2024/04/21	10:33:23	ok	ok	462.9080	68.655	0.057219	21.29	60.177	11.182	16115929.456098	9	462.3642	1.05547e-04	2.79186e-04
2024/04/21	10:38:22	--	ok	462.6100	68.650	0.057219	21.31	60.194	11.202	15627985.050941	8	462.3135	1.04169e-04	2.28296e-04
2024/04/21	10:38:29	ok	ok	463.0160	68.645	0.057239	21.34	60.122	11.208	19638081.848787	11	462.3763	1.01622e-04	2.39100e-04
2024/04/21	10:43:29	--	ok	462.6540	68.641	0.057239	21.42	60.148	11.267	10534032.881396	8	462.1965	1.09682e-04	2.90348e-04
2024/04/21	10:43:36	ok	ok	462.8640	68.633	0.057256	21.38	60.108	11.233	14116350.281800	9	462.3239	1.02537e-04	2.34677e-04
2024/04/21	10:48:36	ok	ok	463.1120	68.632	0.057256	21.47	60.175	11.300	9007419.280205	8	462.1485	1.11479e-04	3.43510e-04
2024/04/21	10:53:36	ok	ok	463.0340	68.621	0.057256	21.52	60.208	11.342	11083913.013155	7	462.2796	1.03231e-04	2.36758e-04
2024/04/21	10:58:36	--	ok	463.5920	68.608	0.057256	21.62	60.162	11.400	9386935.742743	8	462.0780	1.14219e-04	4.25707e-04
2024/04/21	10:58:43	--	ok	463.3740	68.619	0.057227	21.62	60.162	11.400	13021720.687882	10	462.3728	9.91323e-05	2.45889e-04
2024/04/21	10:58:51	ok	ok	462.9240	68.581	0.057208	21.65	60.113	11.410	10286014.019681	9	462.3102	1.00167e-04	2.46444e-04
2024/04/21	11:03:50	ok	ok	463.0260	68.607	0.057208	21.72	60.189	11.471	13904908.620144	10	462.4049	9.46396e-05	2.24893e-04
2024/04/21	11:08:50	--	ok	462.6360	68.586	0.057208	21.80	60.148	11.511	10898692.557325	10	462.3248	1.00078e-04	2.24441e-04
2024/04/21	11:08:57	--	ok	462.7660	68.576	0.057226	21.75	60.140	11.481	12502512.530048	9	462.2909	9.91067e-05	2.29441e-04
2024/04/21	11:09:05	--	ok	462.7940	68.550	0.057238	21.71	60.163	11.457	11382700.897472	9	462.2663	9.83028e-05	3.06138e-04
2024/04/21	11:09:12	--	ok	462.5820	68.533	0.057248	21.62	60.267	11.420	14579973.505243	9	462.1804	1.01243e-04	2.91461e-04
2024/04/21	11:09:19	--	ok	462.7520	68.512	0.057269	21.57	60.409	11.408	12135127.773276	10	462.1369	1.02055e-04	2.30244e-04
2024/04/21	11:09:27	ok	ok	462.9600	68.497	0.057282	21.55	60.523	11.421	15602245.681614	9	462.1130	1.01065e-04	2.26453e-04
2024/04/21	11:14:26	ok	ok	462.8260	68.565	0.057282	21.87	60.162	11.560	12210451.801375	8	462.1294	1.07812e-04	2.64534e-04
2024/04/21	11:19:26	--	ok	462.5860	68.563	0.057282	21.95	60.218	11.627	11765347.320081	8	462.0576	1.12864e-04	3.70676e-04
2024/04/21	11:19:33	ok	ok	463.0420	68.656	0.057302	21.93	60.162	11.606	17296621.941611	9	462.4366	1.01762e-04	2.04934e-04
2024/04/21	11:24:33	ok	ok	462.9980	68.639	0.057302	21.99	60.267	11.666	14349072.658204	8	462.2563	1.10287e-04	3.39044e-04
2024/04/21	11:29:33	ok	ok	463.1180	68.630	0.057302	22.08	60.218	11.714	10870420.400232	9	462.4291	9.87084e-05	2.24517e-04
2024/04/21	11:34:33	--	ok	463.3940	68.617	0.057302	22.15	60.253	11.769	11895819.674543	8	462.2397	1.08554e-04	3.18738e-04
2024/04/21	11:34:40	ok	ok	462.9840	68.648	0.057283	22.22	60.232	11.812	21718900.969911	9	462.4710	9.99120e-05	2.34649e-04
2024/04/21	11:39:39	ok	ok	462.9180	68.631	0.057283	22.25	60.185	11.823	9714484.808753	9	462.2777	1.07775e-04	3.80157e-04
2024/04/21	11:44:39	ok	ok	463.0080	68.616	0.057283	22.31	60.237	11.871	10663678.818412	7	462.3716	1.01191e-04	2.25610e-04
2024/04/21	11:49:39	--	ok	462.6080	68.550	0.057283	21.91	60.768	11.705	11639702.772957	9	449.7071	9.21532e-04	3.28200e-02
2024/04/21	11:49:46	--	ok	462.7680	68.531	0.057302	21.92	60.790	11.718	12806756.833306	9	462.2134	1.00808e-04	2.08812e-04
2024/04/21	11:49:54	ok	ok	462.9480	68.644	0.057314	21.95	60.795	11.739	15173343.500077	9	462.4637	9.95813e-05	2.58383e-04
2024/04/21	11:54:53	ok	ok	463.0980	68.623	0.057314	21.74	60.931	11.623	15209174.492746	9	462.4245	9.62232e-05	2.81029e-04
2024/04/21	11:59:53	--	ok	462.7120	68.597	0.057314	21.61	61.059	11.562	11961655.423412	8	462.1546	1.08393e-04	2.91309e-04
2024/04/21	12:00:01	--	ok	463.3380	68.709	0.057328	21.60	61.086	11.558	12871981.057474	11	462.5627	1.01405e-04	2.00858e-04
2024/04/21	12:00:08	ok	ok	463.1840	68.697	0.057312	21.60	61.097	11.560	12557867.906665	8	462.5594	9.92413e-05	1.98237e-04
2024/04/21	12:05:07	ok	ok	462.9600	68.681	0.057312	21.55	61.091	11.528	10715011.680384	7	462.4402	1.02949e-04	2.26141e-04
2024/04/21	12:10:07	ok	ok	463.0740	68.665	0.057312	21.51	61.160	11.513	12480110.936626	8	462.2581	1.10146e-04	3.45153e-04
2024/04/21	12:15:07	ok	ok	462.8060	68.639	0.057312	21.51	61.137	11.509	14535026.093534	8	462.3505	1.01700e-04	2.16480e-04
2024/04/21	12:20:07	ok	ok	462.9320	68.621	0.057312	21.47	61.183	11.489	11080341.885945	7	462.2604	1.04684e-04	2.03646e-04
2024/04/21	12:25:07	ok	ok	462.8740	68.605	0.057312	21.47	61.202	11.493	15283043.411144	8	462.2546	1.01133e-04	1.94773e-04
2024/04/21	12:30:07	ok	ok	462.8900	68.584	0.057312	21.47	61.212	11.494	14426417.504118	8	462.2677	9.95949e-05	2.18375e-04
2024/04/21	12:35:07	--	ok	462.7460	68.561	0.057312	21.47	61.257	11.503	13623954.433013	8	462.0587	1.09840e-04	2.72983e-04
2024/04/21	12:35:15	ok	ok	463.0760	68.560	0.057324	21.45	61.210	11.485	12588591.858783	8	462.1647	1.03032e-04	2.30212e-04
2024/04/21	12:40:14	--	ok	462.5000	68.537	0.057324	21.48	61.260	11.514	11110868.133204	9	462.1142	1.03366e-04	2.18355e-04
2024/04/21	12:40:21	--	ok	463.3460	68.730	0.057349	21.45	61.201	11.483	18365933.713606	10	462.6975	1.02518e-04	2.88705e-04
2024/04/21	12:40:29	--	ok	463.4880	68.722	0.057332	21.47	61.270	11.505	12205000.785577	8	462.5946	1.04280e-04	2.48993e-04
2024/04/21	12:40:36	--	ok	463.3200	68.713	0.057308	21.42	61.248	11.473	11897319.755937	8	462.6356	1.00513e-04	2.32549e-04
2024/04/21	12:40:43	ok	ok	462.9600	68.707	0.057292	21.36	61.375	11.450	14980210.741231	11	462.5752	1.02053e-04	2.47557e-04
2024/04/21	12:45:43	ok	ok	463.1800	68.717	0.057292	21.48	61.260	11.514	12407615.726631	8	462.6172	1.00193e-04	2.09556e-04
2024/04/21	12:50:43	ok	ok	462.9420	68.711	0.057292	21.50	61.315	11.533	11934396.882588	8	462.3809	1.11188e-04	3.16634e-04
2024/04/21	12:55:43	ok	ok	463.1780	68.700	0.057292	21.55	61.271	11.562	12795765.199503	8	462.3183	1.13611e-04	3.92321e-04
2024/04/21	13:00:43	ok	ok	463.1880	68.689	0.057292	21.57	61.306	11.578	13958226.650574	10	462.5048	9.90961e-05	2.12278e-04
2024/04/21	13:05:43	ok	ok	462.9380	68.670	0.057292	21.60	61.302	11.599	12962889.390054	8	462.1222	1.22115e-04	5.73210e-04
2024/04/21	13:10:43	ok	ok	462.9480	68.661	0.057292	21.62	61.297	11.616	10646120.408537	8	462.2404	1.12149e-04	3.20315e-04
2024/04/21	13:15:43	--	ok	462.5120	68.644	0.057292	21.68	61.338	11.661	10970030.377289	7	462.4153	9.39437e-05	7.27854e-05
2024/04/21	13:15:50	ok	ok	462.9180	68.648	0.057316	21.70	61.317	11.668	13206330.628753	8	462.4307	9.84471e-05	2.20862e-04
2024/04/21	13:20:50	--	ok	463.2320	68.623	0.057316	21.71	61.366	11.686	8850793.663074	8	462.3278	1.01561e-04	2.11922e-04
2024/04/21	13:20:57	ok	ok	462.9440	68.624	0.057305	21.70	61.340	11.672	11170401.416557	9	462.3983	9.89245e-05	2.13799e-04
2024/04/21	13:25:57	ok	ok	463.0420	68.606	0.057305	21.75	61.329	11.708	11604668.022311	8	462.2820	1.02087e-04	2.09401e-04
2024/04/21	13:30:57	--	ok	462.6700	68.591	0.057305	21.77	61.363	11.723	10057248.656038	8	462.1424	1.08734e-04	3.53014e-04
2024/04/21	13:31:05	ok	ok	462.8200	68.598	0.057321	21.78	61.386	11.737	13089396.924071	9	462.3500	9.84903e-05	2.34562e-04
2024/04/21	13:36:04	--	ok	462.5020	68.574	0.057321	21.80	61.411	11.753	10695299.478134	8	462.0609	1.13378e-04	3.87724e-04
2024/04/21	13:36:11	ok	ok	462.8860	68.562	0.057346	21.84	61.312	11.761	9356355.398628	10	462.2576	1.02557e-04	2.36796e-04
2024/04/21	13:41:11	ok	ok	463.0600	68.539	0.057346	21.84	61.343	11.767	9511273.890166	7	462.2131	9.94112e-05	2.03068e-04
2024/04/21	13:46:11	ok	ok	462.8720	68.522	0.057346	21.89	61.366	11.811	7132435.265969	8	462.1806	9.47104e-05	9.25415e-05
2024/04/21	13:51:11	--	ok	462.6500	68.516	0.057346	21.95	61.375	11.851	8136834.835295	9	461.9938	1.11227e-04	3.62877e-04
2024/04/21	13:51:18	ok	ok	463.0000	68.682	0.057363	21.92	61.349	11.826	11558706.053401	9	462.5208	1.01029e-04	2.55586e-04
2024/04/21	13:56:18	ok	ok	462.8140	68.660	0.057363	22.01	61.353	11.885	9388343.755586	7	462.4238	1.03439e-04	1.93200e-04
2024/04/21	14:01:18	ok	ok	463.1440	68.642	0.057363	22.02	61.367	11.897	10960975.713095	7	462.4177	1.00756e-04	2.02892e-04
2024/04/21	14:06:18	--	ok	462.4700	68.626	0.057363	22.08	61.344	11.933	9746787.758513	9	462.3864	1.03473e-04	2.47173e-04
2024/04/21	14:06:25	--	ok	463.6320	68.758	0.05739	22.09	61.347	11.944	16424184.044889	9	462.9896	9.95418e-05	2.45263e-04
2024/04/21	14:06:33	--	ok	463.2220	68.720	0.057358	22.08	61.334	11.931	12513554.768943	8	462.6043	1.01985e-04	3.06891e-04
2024/04/21	14:06:40	--	ok	463.3840	68.703	0.057347	22.05	61.297	11.903	11412402.691235	8	462.6169	9.99455e-05	2.38391e-04
2024/04/21	14:06:47	ok	ok	462.9840	68.680	0.057328	22.03	61.370	11.906	11879946.106843	9	462.5657	1.00758e-04	2.16129e-04
2024/04/21	14:11:47	ok	ok	462.8920	68.701	0.057328	22.12	61.363	11.966	13939499.094994	7	462.5361	1.00650e-04	2.11246e-04
2024/04/21	14:16:47	ok	ok	463.0320	68.667	0.057328	22.06	61.363	11.925	9287893.861592	7	462.4574	1.01055e-04	2.07836e-04
2024/04/21	14:21:47	ok	ok	462.8480	68.624	0.057328	21.91	61.453	11.837	6830816.719874	9	462.5678	8.93241e-05	4.47934e-04
2024/04/21	14:26:47	ok	ok	462.9660	68.603	0.057328	21.84	61.494	11.795	8705132.426075	8	462.2313	1.07817e-04	2.58832e-04
2024/04/21	14:31:47	--	ok	462.6540	68.576	0.057328	21.77	61.546	11.758	7059569.616948	8	462.1273	1.11016e-04	3.57587e-04
2024/04/21	14:31:54	ok	ok	463.0680	68.584	0.057345	21.80	61.498	11.769	11998966.098493	9	462.3370	9.98357e-05	2.55221e-04
2024/04/21	14:36:54	ok	ok	462.8740	68.557	0.057345	21.78	61.537	11.766	10643446.179544	7	462.3755	9.35062e-05	2.91936e-04
2024/04/21	14:41:54	ok	ok	462.8620	68.538	0.057345	21.72	61.517	11.724	6598956.202073	8	462.2180	9.76012e-05	2.18465e-04
2024/04/21	14:46:54	--	ok	462.7900	68.520	0.057345	21.68	61.530	11.698	7142967.477624	8	461.9778	1.11392e-04	3.87760e-04
2024/04/21	14:47:01	ok	ok	462.9160	68.521	0.057355	21.71	61.482	11.708	10895626.904536	8	462.2149	9.83091e-05	2.11667e-04
2024/04/21	14:52:01	ok	ok	463.0360	68.504	0.057355	21.68	61.530	11.698	9687490.293999	8	461.8945	1.14237e-04	4.84812e-04
2024/04/21	14:57:01	ok	ok	463.1080	68.493	0.057355	21.64	61.512	11.667	9481400.559511	9	462.0789	9.85425e-05	1.83776e-04
2024/04/21	15:02:01	ok	ok	462.8520	68.485	0.057355	21.61	61.527	11.650	13686105.660615	9	461.9969	1.01550e-04	2.54492e-04
2024/04/21	15:07:01	--	ok	462.7700	68.478	0.057355	21.62	61.530	11.660	9350526.486685	9	461.8666	1.08063e-04	3.78651e-04
2024/04/21	15:07:08	--	ok	462.4940	68.478	0.057367	21.64	61.491	11.663	15728305.833643	8	461.9907	1.02642e-04	2.41969e-04
2024/04/21	15:07:16	--	ok	463.6160	68.638	0.057392	21.64	61.500	11.665	11080681.981011	9	462.5042	9.75170e-05	2.34868e-04
2024/04/21	15:07:23	ok	ok	462.9680	68.633	0.057361	21.62	61.541	11.662	10158222.608896	9	462.4545	1.01394e-04	2.27786e-04
2024/04/21	15:12:23	ok	ok	463.1340	68.615	0.057361	21.62	61.509	11.656	12020721.855846	9	462.3913	9.91221e-05	2.38981e-04
2024/04/21	15:17:23	ok	ok	462.9380	68.589	0.057361	21.64	61.512	11.667	8098800.106031	8	462.1477	1.12195e-04	3.27189e-04
2024/04/21	15:22:23	--	ok	462.3220	68.562	0.057361	21.61	61.518	11.648	7293733.425079	8	462.1073	1.11415e-04	3.32528e-04
2024/04/21	15:22:30	ok	ok	463.0620	68.594	0.057395	21.61	61.518	11.648	13200334.012855	8	462.3158	1.02845e-04	2.64242e-04
2024/04/21	15:27:30	--	ok	463.5240	68.575	0.057395	21.61	61.518	11.648	8395782.393490	8	462.1026	1.11963e-04	3.71607e-04
2024/04/21	15:27:37	ok	ok	463.1060	68.587	0.057369	21.62	61.486	11.651	11799547.396399	7	462.3230	1.01419e-04	2.42675e-04
2024/04/21	15:32:37	ok	ok	462.8140	68.564	0.057369	21.60	61.494	11.635	7967850.644323	9	462.1136	1.09001e-04	3.53538e-04
2024/04/21	15:37:37	--	ok	462.3340	68.550	0.057369	21.57	61.518	11.618	8861675.907591	11	462.2671	9.79059e-05	2.04689e-04
2024/04/21	15:37:44	ok	ok	463.1840	68.606	0.057402	21.58	61.448	11.615	12108218.401132	9	462.3780	1.00745e-04	2.59953e-04
2024/04/21	15:42:44	ok	ok	463.1360	68.572	0.057402	21.57	61.477	11.610	11343003.972813	9	462.3280	9.87673e-05	1.95333e-04
2024/04/21	15:47:44	ok	ok	463.0980	68.555	0.057402	21.51	61.489	11.575	8194722.938274	8	462.0858	1.11899e-04	3.21844e-04
2024/04/21	15:52:44	ok	ok	463.0260	68.535	0.057402	21.58	61.468	11.619	10962142.840251	8	462.1045	1.08897e-04	2.84343e-04
2024/04/21	15:57:44	--	ok	463.5540	68.524	0.057402	21.58	61.436	11.613	7917882.575438	8	461.9940	1.13119e-04	4.04364e-04
2024/04/21	15:57:52	--	ok	462.7260	68.524	0.057374	21.60	61.462	11.629	12170199.476080	8	462.2510	9.92859e-05	2.37101e-04
2024/04/21	15:57:59	--	ok	462.7340	68.527	0.057388	21.60	61.462	11.629	11730649.679730	8	462.2198	1.02096e-04	2.38079e-04
2024/04/21	15:58:06	ok	ok	463.0200	68.518	0.057401	21.55	61.444	11.595	11512967.913604	10	462.1973	1.00682e-04	2.06186e-04
2024/04/21	16:03:05	ok	ok	463.1700	68.506	0.057401	21.54	61.399	11.578	8368679.120412	8	462.1794	9.80650e-05	1.99958e-04
2024/04/21	16:08:05	--	ok	463.2980	68.497	0.057401	21.57	61.404	11.596	7474655.054878	8	461.9779	1.10109e-04	3.43083e-04
2024/04/21	16:08:12	--	ok	462.6440	68.501	0.057386	21.57	61.381	11.592	10232650.239751	9	462.1939	9.81828e-05	2.19130e-04
2024/04/21	16:08:20	ok	ok	462.9980	68.510	0.057404	21.61	61.379	11.622	10559754.851882	9	462.2048	9.81661e-05	3.16147e-04
2024/04/21	16:13:19	--	ok	462.7640	68.500	0.057404	21.55	61.402	11.587	11086144.526424	9	462.1678	9.87912e-05	2.29125e-04
2024/04/21	16:13:26	ok	ok	463.1760	68.600	0.057416	21.57	61.445	11.604	14071292.992028	8	462.3370	1.03863e-04	2.68054e-04
2024/04/21	16:18:26	--	ok	463.4720	68.581	0.057416	21.60	61.366	11.611	8207985.274774	8	462.1335	1.12361e-04	3.30238e-04
2024/04/21	16:18:33	ok	ok	462.9660	68.578	0.057392	21.55	61.411	11.589	11289286.415398	9	462.3917	9.79756e-05	2.28159e-04
2024/04/21	16:23:33	--	ok	463.3580	68.570	0.057392	21.57	61.358	11.588	11620015.120428	9	462.3357	9.85999e-05	2.17887e-04
2024/04/21	16:23:40	ok	ok	463.0980	68.570	0.057374	21.57	61.370	11.590	15173820.852655	8	462.2663	1.04511e-04	2.56827e-04
2024/04/21	16:28:40	ok	ok	462.9060	68.550	0.057374	21.57	61.381	11.592	10045449.929485	8	462.2114	1.02687e-04	2.22251e-04
2024/04/21	16:33:40	--	ok	462.4160	68.528	0.057374	21.52	61.386	11.564	14275372.569896	10	462.2189	1.01082e-04	2.22651e-04
2024/04/21	16:33:47	ok	ok	463.0560	68.529	0.057403	21.52	61.363	11.560	9161591.773314	8	462.2446	1.01902e-04	2.27531e-04
2024/04/21	16:38:47	--	ok	462.6480	68.515	0.057403	21.51	61.372	11.553	9352881.859875	9	462.1958	9.87970e-05	2.35654e-04
2024/04/21	16:38:56	ok	ok	462.8660	68.563	0.057421	21.50	61.379	11.545	8303445.311550	8	462.3214	9.97547e-05	2.28412e-04
2024/04/21	16:43:56	ok	ok	463.0660	68.533	0.057421	21.47	61.299	11.511	8809404.681290	7	462.2147	1.00072e-04	2.34544e-04
2024/04/21	16:48:56	ok	ok	462.9640	68.521	0.057421	21.45	61.372	11.515	5495098.997659	8	462.1826	9.96204e-05	2.10661e-04
2024/04/21	16:53:56	ok	ok	463.0420	68.510	0.057421	21.41	61.343	11.482	10181174.163832	9	462.1936	9.73939e-05	2.09337e-04
2024/04/21	16:58:56	--	ok	462.0980	68.494	0.057421	21.42	61.334	11.489	5172356.475289	10	462.1155	1.01045e-04	1.99592e-04
2024/04/21	16:59:04	--	ok	463.7540	68.767	0.057466	21.42	61.324	11.487	13996051.077279	9	463.0511	1.04881e-04	2.27346e-04
2024/04/21	16:59:11	--	ok	463.4780	68.761	0.057429	21.38	61.326	11.461	10463024.700886	8	463.0540	9.94933e-05	2.55216e-04
2024/04/21	16:59:18	--	ok	463.3200	68.759	0.057405	21.33	61.422	11.440	12493073.274660	9	462.9493	1.03582e-04	2.73481e-04
2024/04/21	16:59:25	--	ok	463.7480	68.757	0.057389	21.31	61.472	11.440	8571881.094373	8	462.9412	1.03414e-04	2.98470e-04
2024/04/21	16:59:32	ok	ok	462.9480	68.716	0.057351	21.26	61.627	11.432	9518286.334197	9	462.6582	1.01669e-04	2.59437e-04
2024/04/21	17:04:32	ok	ok	462.8960	68.725	0.057351	21.37	61.283	11.442	7756513.045233	9	462.4755	1.11950e-04	3.08844e-04
2024/04/21	17:09:32	--	ok	462.6500	68.713	0.057351	21.36	61.302	11.437	6323843.041550	9	462.4057	1.14449e-04	3.62117e-04
2024/04/21	17:09:39	ok	ok	463.0360	68.710	0.057368	21.36	61.321	11.440	10408199.229780	9	462.5808	1.02972e-04	2.92892e-04
2024/04/21	17:14:39	ok	ok	463.1660	68.692	0.057368	21.27	61.285	11.377	8360571.865548	8	462.3492	1.11723e-04	3.49852e-04
2024/04/21	17:19:39	--	ok	463.2280	68.683	0.057368	21.29	61.311	11.393	9408518.319454	8	462.4541	1.04427e-04	2.02381e-04
[truncated: 8,331 more rows]
