# Supplementary material for: Plastic Creep Constraint in Nylon Instrument Strings
Source: Materials (Basel). 2025 Jan 7;18(2):223. doi: 10.3390/ma18020223 (PMC11766866; doi:10.3390/ma18020223)
Supplement: Supplementary file 1 [file materials-18-00223-s001.zip › data_files/string_N34_nylon/string_test_data_N34_step_3.csv]

Date	Time	+-	f0	Frequency	Tension	LengthAdj	Temp	Rel.Hm	Abs.Hm	Pk.Magnitude	Harmonics	Fitted.f0	Bend.Stiff	Fit.Error
2024/05/06	10:12:33	--	ok	462.7300	67.889	0.061546	20.91	63.601	11.567	5742268.250464	9	461.9301	1.12710e-04	3.06957e-04
2024/05/06	10:12:43	--	ok	490.9840	76.034	0.062881	20.87	63.656	11.548	19381440.475488	9	490.7209	1.05439e-04	2.20951e-04
2024/05/06	10:12:52	--	ok	489.0400	75.708	0.062834	20.84	63.716	11.541	10655539.178142	10	489.2776	9.75875e-05	2.49375e-04
2024/05/06	10:13:00	ok	ok	489.9780	75.948	0.06288	20.82	63.764	11.530	18783122.957019	10	489.9152	1.01289e-04	2.23524e-04
2024/05/06	10:18:00	--	ok	488.0700	75.431	0.06288	20.84	65.006	11.775	17691884.483615	9	487.8519	1.10702e-04	4.03967e-04
2024/05/06	10:18:07	--	ok	489.7800	76.005	0.062974	20.84	65.028	11.779	19797886.356731	11	489.9195	9.94225e-05	2.37155e-04
2024/05/06	10:18:14	ok	ok	490.2000	76.025	0.062985	20.84	65.051	11.783	20236923.304097	10	490.1030	1.01234e-04	1.97925e-04
2024/05/06	10:23:14	--	ok	489.3220	75.757	0.062985	20.89	65.454	11.885	18318558.705233	11	489.0943	1.06089e-04	3.72066e-04
2024/05/06	10:23:22	ok	ok	490.0900	76.012	0.063018	20.90	65.455	11.895	22067047.669619	10	489.8631	1.00006e-04	2.58379e-04
2024/05/06	10:28:21	--	ok	489.0860	75.776	0.063018	20.97	65.597	11.969	16543819.371871	11	489.1004	1.04012e-04	3.40843e-04
2024/05/06	10:28:28	ok	ok	490.1920	76.041	0.063062	20.97	65.609	11.971	19592448.646925	10	490.1063	1.01876e-04	2.19566e-04
2024/05/06	10:33:28	--	ok	489.6460	75.942	0.063062	21.04	65.771	12.051	16415009.325486	11	489.3533	1.06934e-04	4.22755e-04
2024/05/06	10:33:35	ok	ok	489.8400	76.027	0.063079	21.03	65.780	12.043	18579989.535196	10	489.8590	9.86402e-05	2.66361e-04
2024/05/06	10:38:35	--	ok	489.1780	75.873	0.063079	21.07	65.895	12.092	15246917.667369	11	489.2144	1.05703e-04	3.14545e-04
2024/05/06	10:38:43	--	ok	490.5200	76.076	0.06312	21.09	65.908	12.108	21166972.694538	10	490.1525	1.02857e-04	2.17721e-04
2024/05/06	10:38:50	ok	ok	490.1100	76.071	0.063095	21.10	65.911	12.117	20752190.344034	10	490.1363	1.01305e-04	2.08595e-04
2024/05/06	10:43:49	--	ok	489.5180	76.015	0.063095	21.16	65.975	12.169	17853663.477451	11	489.4957	1.06859e-04	3.95448e-04
2024/05/06	10:43:56	--	ok	489.7400	76.006	0.063118	21.17	65.977	12.178	19389474.811867	10	489.6275	1.00914e-04	2.44512e-04
2024/05/06	10:44:04	--	ok	489.7780	76.031	0.06313	21.16	66.017	12.176	21039828.484908	11	489.8349	9.65154e-05	2.60130e-04
2024/05/06	10:44:11	ok	ok	489.8880	76.047	0.063141	21.13	66.087	12.170	18248073.462343	10	490.0011	1.00403e-04	2.25193e-04
2024/05/06	10:49:10	--	ok	489.4100	76.004	0.063141	21.23	66.053	12.232	17071459.483079	14	489.4705	1.03631e-04	3.97137e-04
2024/05/06	10:49:17	--	ok	490.2940	76.090	0.06317	21.23	66.030	12.228	24250601.865767	10	490.1105	1.01065e-04	2.18435e-04
2024/05/06	10:49:25	--	ok	490.2060	76.092	0.063156	21.23	66.021	12.226	20072558.839915	10	490.1506	9.90519e-05	1.91921e-04
2024/05/06	10:49:32	ok	ok	490.1940	76.079	0.063146	21.20	66.101	12.222	17766773.953425	11	490.0999	9.84845e-05	2.19821e-04
2024/05/06	10:54:31	--	ok	489.4740	76.030	0.063146	21.34	66.117	12.326	15555399.661189	14	489.5720	1.03251e-04	2.96327e-04
2024/05/06	10:54:38	--	ok	489.5640	76.030	0.063171	21.30	66.110	12.294	20255346.891978	11	489.7024	1.00310e-04	2.49914e-04
2024/05/06	10:54:46	--	ok	490.2840	76.091	0.063192	21.31	66.113	12.304	18904542.001493	11	490.1080	9.95269e-05	2.58263e-04
2024/05/06	10:54:53	--	ok	490.2640	76.096	0.063179	21.29	66.117	12.286	23514694.123299	11	490.1332	9.91554e-05	2.48172e-04
2024/05/06	10:55:00	ok	ok	490.0960	76.081	0.063166	21.24	66.186	12.268	19781646.092576	10	490.0981	9.94023e-05	2.44625e-04
2024/05/06	11:00:00	--	ok	489.4380	76.034	0.063166	21.37	66.177	12.356	20299279.610542	10	489.6068	1.05788e-04	3.07604e-04
2024/05/06	11:00:08	ok	ok	489.9140	76.031	0.063193	21.33	66.168	12.324	21221296.616760	10	489.7011	9.93322e-05	2.53027e-04
2024/05/06	11:05:07	--	ok	489.5340	75.899	0.063193	21.45	66.215	12.424	21938464.925376	10	489.1348	1.07896e-04	3.79868e-04
2024/05/06	11:05:14	--	ok	489.6860	76.043	0.063215	21.44	66.255	12.422	20838893.838014	11	489.7457	1.00050e-04	2.48557e-04
2024/05/06	11:05:22	ok	ok	489.9080	76.083	0.063231	21.40	66.268	12.394	21421608.975185	11	490.0301	9.81914e-05	2.72860e-04
2024/05/06	11:10:21	--	ok	489.7240	76.032	0.063231	21.51	66.291	12.479	16108998.615475	11	489.4302	1.06822e-04	4.24916e-04
2024/05/06	11:10:29	ok	ok	489.8140	76.057	0.063244	21.51	66.279	12.477	18289300.740705	11	489.9076	9.69424e-05	2.60145e-04
2024/05/06	11:15:28	--	ok	489.3940	76.015	0.063244	21.58	66.357	12.543	18021642.533841	13	489.4851	9.69334e-05	2.45233e-04
2024/05/06	11:15:36	ok	ok	490.0600	76.122	0.063274	21.58	66.357	12.543	21585759.026064	9	490.0250	1.01487e-04	2.29096e-04
2024/05/06	11:20:35	--	ok	489.6200	76.044	0.063274	21.62	66.387	12.580	19569860.185410	14	489.5390	1.01734e-04	4.14902e-04
2024/05/06	11:20:42	ok	ok	489.9860	76.100	0.063292	21.64	66.369	12.588	21808866.555592	11	489.9659	1.01406e-04	2.45488e-04
2024/05/06	11:25:42	ok	ok	489.8220	76.044	0.063292	21.71	66.403	12.645	20002713.962124	13	489.5974	9.61064e-05	2.35459e-04
2024/05/06	11:30:42	--	ok	488.6860	75.941	0.063292	21.75	66.476	12.690	19540300.961152	13	489.2061	9.80535e-05	3.97179e-04
2024/05/06	11:30:50	--	ok	490.5180	76.343	0.063356	21.74	66.398	12.666	21136860.697231	11	490.5689	9.89274e-05	2.28673e-04
2024/05/06	11:30:57	ok	ok	490.0480	76.115	0.063332	21.75	66.456	12.687	20244229.398224	11	489.9297	1.01973e-04	2.41696e-04
2024/05/06	11:35:56	ok	ok	489.8880	76.048	0.063332	21.84	66.484	12.753	15016677.629860	11	489.4396	1.04943e-04	3.65751e-04
2024/05/06	11:40:56	--	ok	488.9920	75.938	0.063332	21.88	66.513	12.790	17323741.691689	9	489.0303	1.04590e-04	3.06277e-04
2024/05/06	11:41:03	--	ok	490.2460	76.269	0.06338	21.89	66.439	12.787	20173059.567633	10	490.2585	9.67515e-05	2.78999e-04
2024/05/06	11:41:11	--	ok	489.7680	76.105	0.063369	21.85	66.508	12.769	19275619.020062	10	489.9471	9.74843e-05	2.74185e-04
2024/05/06	11:41:18	ok	ok	490.1800	76.201	0.06338	21.87	66.499	12.777	22580451.075215	11	490.1514	9.83671e-05	2.31574e-04
2024/05/06	11:46:17	--	ok	489.6900	76.064	0.06338	21.95	66.503	12.841	15430611.667538	14	489.6552	1.00102e-04	3.95258e-04
2024/05/06	11:46:24	ok	ok	490.1520	76.155	0.063395	21.93	66.470	12.823	17786433.172085	11	490.0323	9.77407e-05	2.76502e-04
2024/05/06	11:51:23	ok	ok	490.0700	76.058	0.063395	21.98	66.522	12.864	14632284.049785	11	489.4562	1.03912e-04	4.22244e-04
2024/05/06	11:56:23	--	ok	489.0500	75.965	0.063395	21.98	66.543	12.868	15999627.207166	9	489.1512	9.86220e-05	2.43601e-04
2024/05/06	11:56:31	ok	ok	490.1920	76.278	0.063441	21.99	66.548	12.881	18825888.343891	9	490.1990	1.00354e-04	2.61261e-04
2024/05/06	12:01:30	--	ok	489.4620	76.079	0.063441	22.05	66.567	12.927	17470006.345646	10	489.5727	1.06652e-04	3.75584e-04
2024/05/06	12:01:38	--	ok	490.4680	76.316	0.063467	22.02	66.520	12.896	20420442.074964	11	490.2673	9.99967e-05	2.36887e-04
2024/05/06	12:01:45	--	ok	489.7040	76.081	0.063445	22.02	66.604	12.912	17709990.483441	10	489.5467	1.10211e-04	5.23172e-04
2024/05/06	12:01:52	ok	ok	489.8480	76.192	0.063459	21.98	66.682	12.895	21039861.951214	9	490.0602	9.94855e-05	2.76162e-04
2024/05/06	12:06:52	--	ok	489.7580	76.067	0.063459	22.03	66.609	12.923	18352615.264905	10	489.4329	1.10059e-04	5.18995e-04
2024/05/06	12:07:00	--	ok	489.7440	76.119	0.063471	22.11	66.589	12.975	20143847.993203	11	489.6987	1.08521e-04	5.07643e-04
2024/05/06	12:07:07	ok	ok	490.1460	76.241	0.063483	22.06	66.590	12.941	22590685.073813	10	490.1230	1.00344e-04	2.46929e-04
2024/05/06	12:12:06	--	ok	489.4240	76.074	0.063483	22.09	66.577	12.962	23825449.551520	11	489.6367	1.00908e-04	2.32267e-04
2024/05/06	12:12:13	--	ok	490.4480	76.324	0.063511	22.12	66.581	12.983	27899388.848131	11	490.2861	9.95878e-05	2.52770e-04
2024/05/06	12:12:21	ok	ok	490.1220	76.095	0.06349	22.12	66.581	12.983	16534578.327047	9	489.7724	1.00592e-04	2.43325e-04
2024/05/06	12:17:20	--	ok	489.2720	76.033	0.06349	21.44	67.488	12.653	8523570.093055	13	489.1755	1.01974e-04	3.89837e-04
2024/05/06	12:17:27	ok	ok	490.0480	76.231	0.063525	21.42	67.486	12.641	14702367.115988	10	489.9954	1.01125e-04	2.37399e-04
2024/05/06	12:22:27	--	ok	489.7440	76.066	0.063525	21.04	67.776	12.418	13528319.717051	10	489.4272	1.06002e-04	3.24452e-04
2024/05/06	12:22:34	ok	ok	490.0700	76.140	0.063537	21.06	67.758	12.424	15016330.366167	10	489.7895	1.00678e-04	2.35305e-04
2024/05/06	12:27:34	--	ok	489.5660	76.055	0.063537	20.82	67.973	12.291	11658344.940018	10	489.2479	1.06105e-04	3.46211e-04
2024/05/06	12:27:42	ok	ok	490.1760	76.186	0.063558	20.86	67.912	12.310	12722806.029685	11	489.8019	1.01353e-04	2.49146e-04
2024/05/06	12:32:41	--	ok	489.4060	76.063	0.063558	20.60	68.113	12.166	14617555.823311	10	489.4492	9.99259e-05	2.63698e-04
2024/05/06	12:32:48	ok	ok	490.1840	76.308	0.063587	20.60	68.074	12.159	12834728.219334	11	490.0634	9.95408e-05	2.25145e-04
2024/05/06	12:37:48	ok	ok	489.9760	76.143	0.063587	20.43	68.202	12.061	15846180.464969	10	489.4832	1.13399e-04	4.57520e-04
2024/05/06	12:42:48	--	ok	489.5860	76.056	0.063587	20.32	68.289	11.998	12890346.405064	9	489.3638	1.02240e-04	2.17401e-04
2024/05/06	12:42:55	--	ok	490.3000	76.208	0.063607	20.32	68.260	11.993	17357412.985045	10	489.7875	1.02624e-04	2.38558e-04
2024/05/06	12:43:02	--	ok	489.7720	76.070	0.063593	20.33	68.251	12.001	12237531.623853	10	489.4861	1.02201e-04	2.12664e-04
2024/05/06	12:43:10	--	ok	490.6360	76.146	0.063603	20.32	68.219	11.986	11266859.722081	11	489.7322	9.99360e-05	2.26447e-04
2024/05/06	12:43:17	--	ok	489.3200	76.003	0.063573	20.33	68.261	12.003	12956891.909554	10	489.0383	1.01761e-04	2.28774e-04
2024/05/06	12:43:24	--	ok	489.7540	76.145	0.063605	20.31	68.164	11.965	13628279.668688	10	489.7246	1.02570e-04	2.23908e-04
2024/05/06	12:43:31	ok	ok	489.9580	76.274	0.063617	20.36	68.174	12.006	14237000.609490	10	489.9775	1.02368e-04	2.21697e-04
2024/05/06	12:48:31	ok	ok	489.8780	76.120	0.063617	20.19	68.338	11.917	9901710.673315	11	489.4384	1.10155e-04	4.28372e-04
2024/05/06	12:53:31	--	ok	489.2780	76.054	0.063617	20.11	68.406	11.870	13756259.703040	10	489.2128	1.11334e-04	3.93306e-04
2024/05/06	12:53:38	--	ok	490.3800	76.323	0.063652	20.07	68.399	11.841	11618347.171099	11	490.1025	1.02245e-04	2.32382e-04
2024/05/06	12:53:45	--	ok	490.2240	76.157	0.063634	20.09	68.371	11.854	12455327.937550	10	489.6803	1.03861e-04	2.37966e-04
2024/05/06	12:53:53	--	ok	489.4440	76.065	0.063623	20.07	68.399	11.841	12987997.686584	10	489.4696	1.02237e-04	2.21092e-04
2024/05/06	12:54:00	--	ok	490.4080	76.306	0.06365	20.08	68.452	11.859	12229380.475263	9	490.0015	1.07461e-04	2.16191e-04
2024/05/06	12:54:07	ok	ok	490.0260	76.101	0.063631	20.07	68.429	11.846	10877745.737522	10	489.5868	1.03142e-04	2.36437e-04
2024/05/06	12:59:07	ok	ok	489.9820	76.049	0.063631	20.01	68.438	11.807	8832772.868073	11	489.1748	1.08277e-04	3.90017e-04
2024/05/06	13:04:07	--	ok	488.9320	76.026	0.063631	19.91	68.493	11.747	14847754.802650	10	488.8705	1.15516e-04	5.40608e-04
2024/05/06	13:04:15	ok	ok	490.1400	76.330	0.063682	19.94	68.498	11.768	9004888.905983	11	490.1689	1.01455e-04	2.31601e-04
2024/05/06	13:09:14	ok	ok	490.1680	76.251	0.063682	19.82	68.550	11.699	7391649.895687	10	489.8925	9.73513e-05	2.81177e-04
2024/05/06	13:14:14	--	ok	488.4780	76.120	0.063682	19.77	68.663	11.680	6684224.265752	10	489.5945	1.01845e-04	2.15326e-04
2024/05/06	13:14:22	--	ok	490.6080	76.626	0.063756	19.78	68.603	11.679	9497978.380105	11	491.1115	1.05028e-04	2.44992e-04
2024/05/06	13:14:29	--	ok	491.1280	76.403	0.063727	19.75	68.586	11.656	11920990.652137	11	490.5425	9.97017e-05	2.37190e-04
2024/05/06	13:14:36	--	ok	489.1900	76.049	0.063672	19.77	68.582	11.667	11983711.464899	11	489.3527	9.99040e-05	2.32481e-04
2024/05/06	13:14:44	--	ok	490.5280	76.329	0.063711	19.75	68.577	11.655	13062959.276275	10	490.1745	1.03043e-04	2.53257e-04
2024/05/06	13:14:51	ok	ok	490.0020	76.111	0.063686	19.77	68.641	11.677	14324758.815165	10	489.6151	1.02420e-04	2.28124e-04
2024/05/06	13:19:50	--	ok	489.2460	76.055	0.063686	19.70	68.618	11.624	11577874.267871	10	489.2895	1.07220e-04	2.96449e-04
2024/05/06	13:19:57	--	ok	490.4700	76.327	0.063722	19.67	68.605	11.603	15406592.584567	10	490.1970	1.01766e-04	2.34744e-04
2024/05/06	13:20:05	ok	ok	490.0680	76.141	0.0637	19.67	68.655	11.612	14290847.646785	10	489.6539	1.03394e-04	2.49748e-04
2024/05/06	13:25:04	--	ok	489.3480	76.062	0.0637	19.65	68.682	11.605	10596710.673871	11	489.3936	1.03194e-04	2.30280e-04
2024/05/06	13:25:11	--	ok	490.5100	76.320	0.063731	19.65	68.673	11.604	14303098.606047	10	490.1303	1.01938e-04	2.55280e-04
2024/05/06	13:25:19	ok	ok	490.0040	76.098	0.063706	19.63	68.637	11.579	10918473.509676	11	489.5872	9.98418e-05	2.28626e-04
2024/05/06	13:30:18	--	ok	489.4560	76.049	0.063706	19.56	68.696	11.541	12265574.068497	10	489.1117	1.16480e-04	3.69471e-04
2024/05/06	13:30:25	--	ok	490.6600	76.269	0.063732	19.57	68.667	11.547	12808696.257355	11	489.9146	1.00508e-04	2.46788e-04
2024/05/06	13:30:33	--	ok	489.4020	76.038	0.063701	19.60	68.724	11.574	14117514.003983	11	489.1854	1.02079e-04	2.21022e-04
2024/05/06	13:30:40	ok	ok	489.9600	76.233	0.063729	19.54	68.673	11.528	6837040.683953	10	489.8397	1.01530e-04	2.42722e-04
2024/05/06	13:35:39	--	ok	484.1740	76.103	0.063729	19.52	68.740	11.521	4599810.742911	10	489.4148	1.10352e-04	3.88895e-04
2024/05/06	13:35:47	--	ok	496.2820	77.900	0.064013	19.54	68.756	11.542	9110096.380887	10	495.4673	1.05364e-04	2.03146e-04
2024/05/06	13:35:54	--	ok	491.5800	76.635	0.063707	19.50	68.727	11.508	13684263.911540	11	491.2506	1.02249e-04	2.41230e-04
2024/05/06	13:36:02	--	ok	489.0780	76.117	0.063631	19.52	68.708	11.516	15330843.225447	9	489.5429	1.05264e-04	2.37211e-04
2024/05/06	13:36:09	--	ok	491.1380	76.421	0.063675	19.53	68.692	11.522	17373400.817975	10	490.5669	1.03435e-04	2.62215e-04
2024/05/06	13:36:16	--	ok	489.5380	76.052	0.06362	19.53	68.722	11.527	13006065.191076	9	489.3167	1.05831e-04	2.47867e-04
2024/05/06	13:36:24	ok	ok	490.0020	76.244	0.063642	19.54	68.704	11.533	14091738.004665	9	489.8013	1.08404e-04	2.67834e-04
2024/05/06	13:41:23	ok	ok	489.9960	76.132	0.063642	19.47	68.701	11.485	11892591.817048	10	489.4486	1.11950e-04	3.65116e-04
2024/05/06	13:46:23	--	ok	489.2300	76.060	0.063642	19.39	68.809	11.446	13327404.487902	10	489.2739	1.12575e-04	3.03010e-04
2024/05/06	13:46:30	--	ok	490.2960	76.332	0.063679	19.40	68.811	11.455	14325105.080228	11	490.2494	1.01614e-04	2.58361e-04
2024/05/06	13:46:37	--	ok	490.2240	76.268	0.063666	19.44	68.768	11.477	14474049.349693	9	489.8953	1.06091e-04	2.42654e-04
2024/05/06	13:46:45	--	ok	490.2820	76.140	0.063655	19.44	68.779	11.479	13356244.697752	10	489.6969	9.98016e-05	2.55244e-04
2024/05/06	13:46:52	--	ok	489.5080	76.049	0.063641	19.42	68.774	11.460	16621479.615353	9	489.3553	1.06265e-04	2.44146e-04
2024/05/06	13:46:59	ok	ok	490.1240	76.248	0.063665	19.40	68.782	11.450	18434457.996601	10	489.8869	1.03899e-04	2.53738e-04
2024/05/06	13:51:58	ok	ok	490.1820	76.136	0.063665	19.39	68.820	11.448	9135508.556265	10	489.4979	1.11654e-04	2.79372e-04
2024/05/06	13:56:58	--	ok	489.2920	76.066	0.063665	19.29	68.873	11.390	15267016.374581	9	489.2860	1.15100e-04	3.44448e-04
2024/05/06	13:57:05	--	ok	490.5760	76.327	0.063699	19.32	68.898	11.414	17980292.238796	11	490.1771	1.02019e-04	2.50106e-04
2024/05/06	13:57:13	ok	ok	489.8280	76.100	0.063671	19.33	68.859	11.417	19122006.419015	10	489.5391	1.03387e-04	2.52215e-04
2024/05/06	14:02:12	--	ok	489.4460	76.052	0.063671	19.30	68.896	11.403	9541376.970303	9	489.3745	1.00169e-04	2.19615e-04
2024/05/06	14:02:19	ok	ok	490.0320	76.281	0.063698	19.30	68.865	11.398	16853797.605028	11	489.9642	1.00341e-04	2.52062e-04
2024/05/06	14:07:19	ok	ok	489.9540	76.177	0.063698	19.26	68.939	11.381	15009846.069851	9	489.7271	1.00767e-04	2.27279e-04
2024/05/06	14:12:19	--	ok	489.4840	76.086	0.063698	19.26	68.960	11.385	12665154.003698	9	489.2672	1.21218e-04	4.35296e-04
2024/05/06	14:12:26	ok	ok	490.0860	76.312	0.063722	19.24	68.957	11.374	13395507.159036	10	490.0389	1.03282e-04	2.51911e-04
2024/05/06	14:17:26	ok	ok	489.8280	76.225	0.063722	19.22	68.983	11.360	13716207.616128	10	489.7210	1.06428e-04	2.51492e-04
2024/05/06	14:22:26	--	ok	489.5980	76.128	0.063722	19.22	69.003	11.363	14202224.934612	10	489.5552	1.03138e-04	2.56083e-04
2024/05/06	14:22:33	ok	ok	490.0720	76.308	0.063742	19.20	68.989	11.350	17977687.336812	11	490.0043	1.01343e-04	2.89475e-04
2024/05/06	14:27:33	ok	ok	489.9420	76.236	0.063742	19.17	69.026	11.339	14914264.736353	11	489.6737	1.07300e-04	3.83789e-04
2024/05/06	14:32:33	--	ok	489.5620	76.129	0.063742	19.14	69.039	11.321	13860942.695037	9	489.4134	1.15805e-04	3.02769e-04
2024/05/06	14:32:40	--	ok	490.3960	76.314	0.063763	19.16	69.024	11.330	16504915.323257	10	490.0714	1.02354e-04	2.41296e-04
2024/05/06	14:32:47	ok	ok	489.9820	76.146	0.063744	19.17	68.985	11.332	12764898.504844	10	489.6582	1.02710e-04	2.47492e-04
2024/05/06	14:37:47	--	ok	489.3060	76.080	0.063744	19.12	69.056	11.306	18804167.702675	10	489.4102	1.03460e-04	2.17750e-04
2024/05/06	14:37:54	--	ok	490.3760	76.330	0.063777	19.13	69.088	11.320	13697018.209322	11	490.1792	1.01495e-04	2.69019e-04
2024/05/06	14:38:02	ok	ok	490.1720	76.234	0.063759	19.12	69.047	11.305	17967238.550454	11	489.7041	1.05244e-04	2.63151e-04
2024/05/06	14:43:01	--	ok	489.3680	76.133	0.063759	19.12	69.067	11.308	13462573.640706	11	489.4671	1.06501e-04	3.01193e-04
2024/05/06	14:43:08	--	ok	490.3920	76.335	0.06379	19.10	69.084	11.302	13183621.023586	11	490.2219	1.02095e-04	2.46778e-04
2024/05/06	14:43:16	--	ok	489.7980	76.248	0.063771	19.09	69.062	11.288	15093113.903162	9	489.7889	1.04744e-04	2.27463e-04
2024/05/06	14:43:23	--	ok	490.2840	76.307	0.06378	19.10	69.094	11.304	14526513.939880	10	489.9724	1.05025e-04	2.72308e-04
2024/05/06	14:43:30	--	ok	489.7780	76.191	0.063767	19.10	69.084	11.302	13758542.684551	10	489.6864	1.05229e-04	2.41651e-04
2024/05/06	14:43:37	ok	ok	489.8700	76.289	0.063777	19.09	69.071	11.289	14805815.848660	10	489.9654	1.00719e-04	2.46230e-04
2024/05/06	14:48:37	--	ok	489.5240	76.200	0.063777	19.09	69.102	11.294	9851578.596550	10	489.5734	1.09367e-04	3.48914e-04
2024/05/06	14:48:44	ok	ok	490.0520	76.332	0.0638	19.07	69.061	11.279	11685642.351728	10	490.2241	1.03167e-04	2.39712e-04
2024/05/06	14:53:44	ok	ok	489.8980	76.302	0.0638	19.07	69.149	11.293	8294580.910797	11	489.7441	1.15392e-04	5.19122e-04
2024/05/06	14:58:44	ok	ok	489.8300	76.240	0.0638	19.03	69.143	11.264	5933108.191784	10	489.6348	1.10125e-04	3.78815e-04
2024/05/06	15:03:44	--	ok	489.6460	76.149	0.0638	19.03	69.181	11.270	10431955.237604	10	489.5954	1.02807e-04	2.43368e-04
2024/05/06	15:03:51	ok	ok	490.1520	76.302	0.063817	19.05	69.145	11.273	9246649.753546	10	489.9461	1.04685e-04	2.43752e-04
2024/05/06	15:08:51	--	ok	489.0300	76.229	0.063817	19.01	69.177	11.251	9895836.842177	10	489.6005	1.11623e-04	4.24683e-04
2024/05/06	15:08:58	ok	ok	490.0060	76.217	0.063864	19.01	69.168	11.250	14731903.971834	10	489.7294	1.03832e-04	2.59484e-04
2024/05/06	15:13:58	ok	ok	489.8720	76.117	0.063864	18.99	69.207	11.246	11972651.607103	11	489.3978	1.08435e-04	3.95526e-04
2024/05/06	15:18:58	ok	ok	489.8040	76.062	0.063864	18.95	69.239	11.223	12331938.388219	10	489.1332	1.18610e-04	4.47269e-04
2024/05/06	15:23:58	--	ok	489.1540	76.039	0.063864	18.93	69.248	11.215	12816295.044324	10	489.0172	1.16604e-04	3.18682e-04
2024/05/06	15:24:05	--	ok	489.2620	76.037	0.063905	18.95	69.239	11.223	16149663.475857	10	489.1687	1.02682e-04	2.55716e-04
2024/05/06	15:24:13	--	ok	489.5500	76.076	0.06394	18.93	69.207	11.209	13330111.053319	9	489.3891	1.08764e-04	2.68102e-04
2024/05/06	15:24:20	ok	ok	489.9400	76.280	0.063962	18.93	69.236	11.213	15236815.148256	11	489.8762	1.02729e-04	2.62427e-04
2024/05/06	15:29:19	ok	ok	489.8800	76.180	0.063962	18.88	69.299	11.186	13448301.967109	11	489.4907	1.09737e-04	3.70235e-04
2024/05/06	15:34:19	--	ok	489.3380	76.094	0.063962	18.83	69.322	11.162	11574012.578451	11	489.3133	1.08497e-04	4.06634e-04
2024/05/06	15:34:27	--	ok	490.4600	76.327	0.063994	18.86	69.264	11.172	13597611.278292	11	490.1517	1.01597e-04	2.21895e-04
2024/05/06	15:34:34	--	ok	490.5460	76.325	0.063972	18.86	69.264	11.172	14805822.747984	11	490.1003	1.03405e-04	2.57353e-04
2024/05/06	15:34:41	--	ok	490.8380	76.322	0.063946	18.89	69.291	11.194	12257005.245094	10	490.0973	1.03353e-04	2.30863e-04
2024/05/06	15:34:49	--	ok	490.3660	76.315	0.063905	18.86	69.255	11.171	14377381.904257	9	490.0901	1.02680e-04	2.24349e-04
2024/05/06	15:34:56	ok	ok	489.8580	76.305	0.063887	18.85	69.262	11.161	14938084.259288	11	490.0018	1.02028e-04	2.36351e-04
2024/05/06	15:39:55	--	ok	490.2060	76.244	0.063887	18.81	69.287	11.139	13000597.793944	10	489.7816	1.02069e-04	2.61402e-04
2024/05/06	15:40:02	ok	ok	489.9760	76.217	0.063878	18.85	69.303	11.168	16345630.741537	10	489.7086	1.03172e-04	2.53375e-04
2024/05/06	15:45:02	ok	ok	489.8920	76.124	0.063878	18.79	69.354	11.139	14532308.755465	11	489.3204	1.13024e-04	5.18040e-04
2024/05/06	15:50:02	ok	ok	489.8040	76.066	0.063878	18.78	69.360	11.131	15290389.084177	10	489.4042	1.01115e-04	2.51284e-04
2024/05/06	15:55:02	--	ok	489.3220	76.038	0.063878	18.69	69.368	11.076	17074062.229146	10	489.1347	1.06136e-04	2.73588e-04
2024/05/06	15:55:09	--	ok	489.5320	76.036	0.06391	18.71	69.369	11.087	15572660.640902	10	489.2592	9.87071e-05	2.62076e-04
2024/05/06	15:55:17	--	ok	489.2920	76.035	0.063933	18.72	69.342	11.092	13870319.716320	9	489.1583	1.07466e-04	2.33394e-04
2024/05/06	15:55:24	--	ok	488.6360	76.034	0.063967	18.74	69.303	11.094	10570821.684504	10	489.1869	1.02016e-04	2.44699e-04
2024/05/06	15:55:31	ok	ok	490.1120	76.328	0.064033	18.71	69.349	11.084	13674103.089409	11	490.1848	1.03110e-04	2.15573e-04
2024/05/06	16:00:31	ok	ok	490.1320	76.298	0.064033	18.68	69.364	11.067	12828391.315165	11	489.7755	1.11427e-04	3.55101e-04
2024/05/06	16:05:31	ok	ok	490.1560	76.244	0.064033	18.65	69.378	11.052	13184228.020984	11	489.6041	1.09116e-04	4.10530e-04
2024/05/06	16:10:31	ok	ok	490.1640	76.154	0.064033	18.59	69.378	11.012	14167895.319855	10	489.4555	1.10098e-04	3.70167e-04
2024/05/06	16:15:31	--	ok	489.7020	76.076	0.064033	18.59	69.429	11.020	11130965.441492	11	489.3123	1.08274e-04	3.77757e-04
2024/05/06	16:15:38	ok	ok	489.8800	76.223	0.064047	18.56	69.456	11.007	17546649.076600	10	489.7505	1.01655e-04	2.12123e-04
2024/05/06	16:20:38	ok	ok	490.0220	76.127	0.064047	18.58	69.509	11.024	13058646.986859	10	489.5387	1.02569e-04	2.42352e-04
2024/05/06	16:25:38	--	ok	489.5260	76.069	0.064047	18.48	69.491	10.957	11981084.328744	10	489.2066	1.12473e-04	4.44667e-04
2024/05/06	16:25:45	--	ok	490.4700	76.283	0.06407	18.52	69.479	10.983	12806116.014197	10	489.8994	1.01697e-04	2.37384e-04
2024/05/06	16:25:53	--	ok	490.4640	76.283	0.064048	18.52	69.500	10.986	17311885.535955	11	489.8298	1.04379e-04	2.43564e-04
2024/05/06	16:26:00	ok	ok	490.0440	76.283	0.064025	18.54	69.491	10.993	13952349.247619	9	489.8839	1.02415e-04	2.24877e-04
2024/05/06	16:30:59	--	ok	489.7820	76.213	0.064025	18.52	69.509	10.988	12024568.102556	11	489.5242	1.08857e-04	3.93998e-04
2024/05/06	16:31:06	ok	ok	490.0540	76.203	0.064035	18.47	69.509	10.951	16779901.547000	11	489.7210	9.94918e-05	2.33059e-04
2024/05/06	16:36:06	--	ok	489.6280	76.119	0.064035	18.47	69.551	10.958	12580764.935947	10	489.4728	1.05482e-04	2.64422e-04
2024/05/06	16:36:14	--	ok	489.6640	76.107	0.064053	18.47	69.509	10.951	16291505.363657	11	489.5186	1.00496e-04	2.51213e-04
2024/05/06	16:36:21	--	ok	489.6400	76.098	0.064069	18.47	69.561	10.959	16779925.411909	10	489.4733	1.03638e-04	2.58872e-04
2024/05/06	16:36:28	--	ok	490.2880	76.267	0.064086	18.47	69.561	10.959	16474932.227577	11	489.8095	1.02890e-04	2.49935e-04
2024/05/06	16:36:35	ok	ok	490.1320	76.272	0.064073	18.48	69.502	10.959	14732387.457407	10	489.8757	1.02468e-04	2.25779e-04
2024/05/06	16:41:35	--	ok	488.8020	76.195	0.064073	18.42	69.552	10.930	10658329.803512	9	489.6427	1.04262e-04	2.51439e-04
2024/05/06	16:41:42	--	ok	490.8160	76.445	0.06413	18.42	69.552	10.930	20315198.269148	11	490.5326	1.02200e-04	2.77529e-04
2024/05/06	16:41:49	--	ok	490.6240	76.465	0.064091	18.44	69.525	10.935	15584842.617756	11	490.5726	1.01356e-04	2.49129e-04
2024/05/06	16:41:57	--	ok	490.9000	76.452	0.064061	18.41	69.520	10.917	17444606.949943	11	490.5574	1.02734e-04	2.34689e-04
2024/05/06	16:42:04	--	ok	490.8820	76.460	0.064018	18.42	69.493	10.921	14895132.973997	11	490.5647	1.02442e-04	2.67955e-04
2024/05/06	16:42:12	ok	ok	489.8400	76.232	0.063975	18.45	69.516	10.943	15144671.401606	10	489.7593	1.03665e-04	2.25639e-04
2024/05/06	16:47:11	ok	ok	489.8540	76.169	0.063975	18.40	69.598	10.920	14559295.607195	11	489.6422	9.94942e-05	2.74568e-04
2024/05/06	16:52:11	--	ok	489.6060	76.089	0.063975	18.38	69.606	10.911	13714347.290164	10	489.4513	1.01429e-04	2.74298e-04
2024/05/06	16:52:18	--	ok	489.6900	76.083	0.063994	18.37	69.574	10.897	12611427.502603	11	489.4349	1.01489e-04	2.42938e-04
2024/05/06	16:52:26	--	ok	489.7460	76.081	0.064009	18.37	69.574	10.897	14559207.470656	11	489.4214	1.02705e-04	2.51097e-04
2024/05/06	16:52:33	--	ok	489.7060	76.076	0.064021	18.40	69.548	10.912	17024911.743526	10	489.4533	1.01622e-04	2.36030e-04
2024/05/06	16:52:40	--	ok	489.4400	76.071	0.064035	18.40	69.538	10.911	16295863.164497	10	489.4183	1.03196e-04	2.59033e-04
2024/05/06	16:52:47	--	ok	489.5940	76.069	0.064062	18.41	69.541	10.920	19713938.192743	11	489.3357	1.05974e-04	2.85055e-04
2024/05/06	16:52:55	--	ok	489.6700	76.068	0.064082	18.40	69.519	10.908	15750191.781967	10	489.3836	1.04347e-04	2.45284e-04
2024/05/06	16:53:02	ok	ok	489.9460	76.101	0.064098	18.35	69.541	10.884	13573662.937682	11	489.5310	1.00969e-04	2.25059e-04
2024/05/06	16:58:01	ok	ok	489.9560	76.055	0.064098	18.34	69.598	10.882	13018390.538208	10	489.1751	1.12505e-04	4.15607e-04
2024/05/06	17:03:01	--	ok	489.6460	76.032	0.064098	18.34	69.607	10.884	13899887.893889	10	489.1539	1.05864e-04	2.61973e-04
2024/05/06	17:03:08	ok	ok	489.9080	76.146	0.064114	18.30	69.612	10.859	19374393.393062	11	489.5489	1.01745e-04	2.26632e-04
2024/05/06	17:08:08	--	ok	489.5700	76.071	0.064114	18.27	69.625	10.842	18504232.810882	11	489.1753	1.12133e-04	4.30259e-04
2024/05/06	17:08:15	ok	ok	489.8080	76.267	0.064135	18.28	69.628	10.851	16298898.361409	11	489.8285	1.01416e-04	2.34982e-04
2024/05/06	17:13:14	--	ok	490.2840	76.180	0.064135	18.25	69.635	10.835	18427018.332422	10	489.5920	1.04706e-04	2.36041e-04
2024/05/06	17:13:21	ok	ok	489.9600	76.208	0.064122	18.21	69.635	10.807	16359897.941215	10	489.6721	1.03933e-04	2.36037e-04
2024/05/06	17:18:21	--	ok	490.2580	76.124	0.064122	18.18	69.680	10.796	14843421.053737	11	489.4779	1.04117e-04	2.38795e-04
2024/05/06	17:18:28	ok	ok	489.9020	76.123	0.064109	18.20	69.665	10.803	15519219.502099	11	489.5626	1.01267e-04	2.09015e-04
2024/05/06	17:23:27	--	ok	489.4580	76.065	0.064109	18.17	69.679	10.787	16780172.876126	9	489.3410	1.02988e-04	2.19532e-04
2024/05/06	17:23:34	--	ok	489.6600	76.054	0.064135	18.17	69.670	10.785	20837245.998022	11	489.3170	1.04532e-04	2.59733e-04
2024/05/06	17:23:41	--	ok	489.3480	76.206	0.064151	18.18	69.651	10.791	13256282.931329	10	489.6749	1.03791e-04	2.32838e-04
2024/05/06	17:23:48	--	ok	490.3620	76.352	0.064182	18.18	69.630	10.788	18444885.039587	11	490.2791	1.04706e-04	2.23591e-04
2024/05/06	17:23:56	ok	ok	490.1840	76.357	0.064165	18.17	69.598	10.774	13269467.697019	11	490.3157	1.03481e-04	2.47056e-04
2024/05/06	17:28:55	--	ok	489.6080	76.317	0.064165	18.13	69.712	10.765	14775861.000485	11	490.0699	1.04672e-04	2.27902e-04
2024/05/06	17:29:02	--	ok	490.5540	76.323	0.064184	18.16	69.697	10.781	15398396.417975	10	490.1441	1.04523e-04	2.51944e-04
2024/05/06	17:29:09	--	ok	490.5840	76.329	0.064157	18.16	69.688	10.780	19066981.965323	9	490.1430	1.07195e-04	2.47781e-04
2024/05/06	17:29:17	ok	ok	490.0800	76.327	0.064129	18.13	69.680	10.760	14365449.509888	10	490.0994	1.08843e-04	4.54038e-04
2024/05/06	17:34:16	ok	ok	490.1700	76.309	0.064129	18.11	69.699	10.754	13165409.779569	11	489.9180	1.07597e-04	3.61255e-04
2024/05/06	17:39:16	--	ok	489.6680	76.284	0.064129	18.06	69.711	10.720	12541456.246279	10	489.8769	1.00382e-04	2.18687e-04
2024/05/06	17:39:23	ok	ok	489.8500	76.281	0.064145	18.06	69.711	10.720	13979999.707002	11	489.8698	1.01635e-04	2.50388e-04
2024/05/06	17:44:23	--	ok	489.7660	76.239	0.064145	18.04	69.767	10.720	8217431.198959	10	489.5247	1.12753e-04	4.24841e-04
2024/05/06	17:44:31	--	ok	489.5920	76.237	0.064156	18.04	69.738	10.716	16792808.264012	11	489.7034	1.02672e-04	2.66572e-04
2024/05/06	17:44:38	ok	ok	489.9960	76.231	0.064176	18.07	69.763	10.737	14741958.212683	10	489.6900	1.03348e-04	2.41676e-04
2024/05/06	17:49:37	--	ok	489.6860	76.149	0.064176	18.03	69.786	10.713	11448345.196220	11	489.5397	1.00693e-04	2.30731e-04
2024/05/06	17:49:44	--	ok	489.7420	76.215	0.06419	18.01	69.772	10.702	13913391.260406	11	489.7117	9.93489e-05	2.50429e-04
2024/05/06	17:49:51	--	ok	489.7520	76.293	0.064203	18.00	69.761	10.692	15255982.547807	11	489.9447	1.02507e-04	2.47929e-04
2024/05/06	17:49:59	ok	ok	490.0380	76.319	0.064214	18.01	69.712	10.693	15168705.889369	11	490.1736	1.01456e-04	2.26315e-04
2024/05/06	17:54:58	--	ok	489.7720	76.301	0.064214	17.96	69.784	10.669	11336343.441305	11	489.8534	1.08559e-04	3.29765e-04
2024/05/06	17:55:05	--	ok	490.5420	76.328	0.064225	17.99	69.757	10.681	15468372.829301	11	490.2379	1.01217e-04	2.38684e-04
2024/05/06	17:55:12	--	ok	490.6200	76.341	0.064199	17.96	69.795	10.670	19383785.344420	10	490.2245	1.06053e-04	2.50949e-04
2024/05/06	17:55:19	--	ok	490.3960	76.338	0.06417	17.97	69.766	10.674	12870659.912585	11	490.2670	1.02063e-04	2.42267e-04
2024/05/06	17:55:27	--	ok	490.6720	76.336	0.06415	17.97	69.816	10.682	13557109.434756	11	490.2024	1.06653e-04	2.60516e-04
2024/05/06	17:55:34	--	ok	490.5880	76.335	0.064118	17.99	69.799	10.688	15725832.148768	11	490.3345	9.86986e-05	2.63278e-04
2024/05/06	17:55:41	--	ok	489.6500	76.263	0.06409	17.97	69.804	10.680	15183733.809289	11	489.8376	1.00490e-04	2.43347e-04
2024/05/06	17:55:48	--	ok	490.2400	76.268	0.064106	17.97	69.804	10.680	21532578.504259	11	489.8173	1.04559e-04	2.21892e-04
2024/05/06	17:55:56	ok	ok	490.0440	76.270	0.064095	17.97	69.798	10.679	17566456.379411	11	489.8610	1.00396e-04	2.41568e-04
2024/05/06	18:00:55	--	ok	489.6660	76.227	0.064095	17.93	69.758	10.646	13109234.652613	10	489.5119	1.11674e-04	4.24501e-04
2024/05/06	18:01:02	--	ok	489.6800	76.216	0.064111	17.90	69.784	10.631	12645224.147829	11	489.7341	9.94887e-05	2.67249e-04
2024/05/06	18:01:09	--	ok	489.7320	76.212	0.064126	17.92	69.744	10.635	16945978.279303	10	489.6839	1.03761e-04	2.35745e-04
2024/05/06	18:01:17	ok	ok	490.0500	76.213	0.064139	17.93	69.780	10.649	16652548.538220	10	489.6925	1.02660e-04	2.40991e-04
2024/05/06	18:06:16	--	ok	489.4280	76.144	0.064139	17.88	69.850	10.631	10114863.271645	10	489.5265	1.00887e-04	2.29626e-04
2024/05/06	18:06:23	ok	ok	489.8160	76.138	0.064167	17.88	69.812	10.625	15735142.661363	11	489.5695	1.01163e-04	2.31422e-04
2024/05/06	18:11:23	--	ok	489.2360	76.077	0.064167	17.83	69.822	10.592	17077082.532302	11	489.3043	1.07501e-04	2.68688e-04
2024/05/06	18:11:30	--	ok	489.6300	76.061	0.064203	17.86	69.845	10.614	15499028.983428	11	489.3379	1.03676e-04	2.23922e-04
2024/05/06	18:11:38	ok	ok	489.9160	76.227	0.064221	17.84	69.813	10.600	15289059.232637	11	489.7712	9.83329e-05	2.45270e-04
2024/05/06	18:16:37	ok	ok	490.1380	76.203	0.064221	18.47	69.085	10.884	14449540.037361	11	489.5680	1.09707e-04	3.45034e-04
2024/05/06	18:21:37	--	ok	489.7340	76.153	0.064221	18.88	68.763	11.100	17515093.842005	10	489.5144	1.10814e-04	3.89508e-04
2024/05/06	18:21:44	ok	ok	490.0460	76.271	0.064234	18.88	68.782	11.103	19586389.990329	10	489.8991	1.04603e-04	2.56925e-04
2024/05/06	18:26:44	ok	ok	490.0720	76.208	0.064234	19.17	68.571	11.264	18442587.101463	11	489.8382	9.73497e-05	2.14534e-04
2024/05/06	18:31:44	ok	ok	489.8640	76.135	0.064234	19.34	68.447	11.357	23856759.337417	10	489.4785	1.11981e-04	3.62665e-04
2024/05/06	18:36:44	--	ok	489.6660	76.071	0.064234	19.52	68.394	11.463	18415992.780405	8	489.4536	1.05438e-04	2.34622e-04
2024/05/06	18:36:51	--	ok	490.2640	76.225	0.064249	19.53	68.408	11.474	24852849.797114	11	489.8567	9.87922e-05	2.63016e-04
2024/05/06	18:36:59	ok	ok	490.1660	76.238	0.064237	19.49	68.421	11.448	24673805.526739	10	489.8316	1.02516e-04	2.33569e-04
2024/05/06	18:41:58	ok	ok	489.8600	76.152	0.064237	19.70	68.284	11.567	23283989.028016	10	489.4268	1.19781e-04	4.47333e-04
2024/05/06	18:46:58	--	ok	489.5380	76.063	0.064237	19.80	68.261	11.630	25800072.309535	9	489.4628	1.08741e-04	2.40590e-04
2024/05/06	18:47:05	ok	ok	489.9040	76.149	0.064259	19.80	68.280	11.633	23992830.624487	9	489.6922	1.04757e-04	2.54609e-04
2024/05/06	18:52:05	--	ok	489.6260	76.064	0.064259	19.84	68.260	11.659	28915180.122966	9	489.3695	1.13007e-04	2.67034e-04
2024/05/06	18:52:12	ok	ok	490.0980	76.235	0.064277	19.82	68.205	11.641	26456885.346654	10	489.8761	1.01166e-04	2.33433e-04
2024/05/06	18:57:12	--	ok	489.7120	76.118	0.064277	19.92	68.202	11.708	27457170.271751	9	489.5419	1.09810e-04	2.32779e-04
2024/05/06	18:57:20	--	ok	490.2460	76.269	0.064291	19.95	68.154	11.718	23982121.982512	9	489.9015	1.06612e-04	2.47753e-04
2024/05/06	18:57:27	ok	ok	490.1520	76.270	0.064279	19.94	68.182	11.713	25540206.842598	11	489.9917	9.99255e-05	2.23819e-04
2024/05/06	19:02:26	--	ok	489.6820	76.170	0.064279	20.00	68.193	11.755	26488270.460278	9	489.5979	1.11499e-04	2.96488e-04
2024/05/06	19:02:33	ok	ok	490.1260	76.210	0.064294	20.01	68.136	11.755	24723088.133916	10	489.8466	1.01066e-04	2.29447e-04
2024/05/06	19:07:32	--	ok	489.7040	76.094	0.064294	20.07	68.124	11.793	21394977.248942	10	489.4116	1.10805e-04	3.96453e-04
2024/05/06	19:07:39	ok	ok	490.0160	76.243	0.064308	20.05	68.099	11.778	26202973.127671	11	489.8903	9.88319e-05	2.18282e-04
2024/05/06	19:12:39	--	ok	489.7920	76.113	0.064308	20.09	68.118	11.811	23315332.278418	8	489.5330	1.06355e-04	2.19149e-04
2024/05/06	19:12:46	ok	ok	490.0260	76.224	0.064318	20.11	68.141	11.824	26613170.129376	9	489.8159	1.05947e-04	2.35378e-04
2024/05/06	19:17:46	--	ok	489.6240	76.105	0.064318	20.12	68.113	11.830	21725650.721599	8	489.5710	1.05814e-04	2.43016e-04
2024/05/06	19:17:53	ok	ok	490.0380	76.284	0.064336	20.15	68.106	11.847	24845355.130483	10	489.9943	1.01882e-04	2.15185e-04
2024/05/06	19:22:53	ok	ok	489.9620	76.162	0.064336	20.15	68.118	11.849	22575261.795573	8	489.6661	1.06413e-04	2.52696e-04
2024/05/06	19:27:53	--	ok	489.5120	76.067	0.064336	20.21	68.046	11.876	22393966.786249	9	489.4576	1.04475e-04	2.17738e-04
2024/05/06	19:28:00	--	ok	490.2660	76.285	0.06436	20.19	68.045	11.866	28439737.043731	9	489.9285	1.08309e-04	2.45546e-04
2024/05/06	19:28:08	--	ok	490.3000	76.276	0.064347	20.22	68.037	11.885	27107672.321307	10	489.9562	1.02160e-04	2.23283e-04
2024/05/06	19:28:15	--	ok	490.2140	76.266	0.064333	20.19	68.063	11.869	25887273.000136	9	489.9273	1.04180e-04	2.36969e-04
2024/05/06	19:28:22	ok	ok	490.1880	76.253	0.064322	20.14	68.124	11.841	23485087.126004	9	489.8968	1.05381e-04	2.48286e-04
2024/05/06	19:33:22	--	ok	489.6780	76.126	0.064322	20.24	68.019	11.891	23246698.441386	9	489.4545	1.20244e-04	3.95002e-04
2024/05/06	19:33:30	ok	ok	489.8640	76.132	0.064337	20.22	68.067	11.890	23843638.378054	9	489.6514	1.05132e-04	2.29715e-04
2024/05/06	19:38:29	--	ok	489.4340	76.051	0.064337	20.26	68.023	11.911	21355706.046266	10	489.2229	1.10931e-04	4.30606e-04
2024/05/06	19:38:36	ok	ok	489.9540	76.108	0.064365	20.24	68.000	11.888	22961297.328680	10	489.6398	1.00447e-04	2.28781e-04
2024/05/06	19:43:36	--	ok	489.4500	76.042	0.064365	20.26	68.055	11.916	19706267.362666	10	489.1721	1.13129e-04	4.62460e-04
2024/05/06	19:43:43	ok	ok	490.1680	76.258	0.064391	20.25	68.042	11.904	21235102.202113	9	489.9159	1.03980e-04	2.37710e-04
2024/05/06	19:48:43	ok	ok	490.0240	76.113	0.064391	20.29	67.990	11.925	22134297.817109	10	489.5105	1.08123e-04	3.33869e-04
2024/05/06	19:53:43	--	ok	489.7600	76.044	0.064391	20.29	68.009	11.929	22804626.614694	10	489.2594	1.09107e-04	3.25737e-04
2024/05/06	19:53:50	ok	ok	490.1060	76.112	0.064403	20.28	68.037	11.924	24506982.869182	10	489.6260	1.02491e-04	2.27882e-04
2024/05/06	19:58:49	--	ok	489.5980	76.044	0.064403	20.29	67.999	11.927	23535241.862573	10	489.3568	1.03538e-04	2.55736e-04
2024/05/06	19:58:57	ok	ok	490.1500	76.203	0.064422	20.29	67.999	11.927	30778583.691602	10	489.8202	1.01299e-04	2.29880e-04
2024/05/06	20:03:56	--	ok	489.5960	76.068	0.064422	20.25	67.953	11.889	30885300.251278	10	489.4585	1.03948e-04	2.54108e-04
2024/05/06	20:04:03	--	ok	490.3720	76.262	0.064442	20.29	67.977	11.923	28099934.653517	10	489.9303	1.00615e-04	2.21479e-04
2024/05/06	20:04:10	ok	ok	489.9060	76.073	0.064424	20.28	67.987	11.915	30701863.440991	10	489.5513	1.01980e-04	2.50298e-04
2024/05/06	20:09:10	--	ok	489.7080	76.034	0.064424	20.28	67.976	11.913	27044826.412211	10	489.1656	1.08526e-04	3.46155e-04
2024/05/06	20:09:17	ok	ok	489.8560	76.090	0.064438	20.28	67.945	11.908	23807344.304422	10	489.6165	9.98602e-05	2.52985e-04
2024/05/06	20:14:17	--	ok	489.5560	76.036	0.064438	20.26	67.973	11.902	21228521.750815	10	489.1656	1.09689e-04	3.90787e-04
2024/05/06	20:14:24	ok	ok	490.0180	76.181	0.064459	20.26	67.964	11.900	21756711.583064	10	489.7777	1.01179e-04	2.22276e-04
2024/05/06	20:19:24	--	ok	489.5220	76.062	0.064459	20.28	67.976	11.913	23580188.949691	8	489.4476	1.05362e-04	2.29625e-04
2024/05/06	20:19:31	--	ok	490.2860	76.276	0.064482	20.28	67.945	11.908	19596979.865583	10	489.9944	1.01524e-04	2.37474e-04
2024/05/06	20:19:39	ok	ok	489.8100	76.124	0.064469	20.26	68.005	11.907	22120656.982836	10	489.6751	1.03046e-04	2.43159e-04
2024/05/06	20:24:38	--	ok	489.7140	76.046	0.064469	20.26	67.935	11.895	22511903.563216	10	489.3392	1.06079e-04	2.63416e-04
2024/05/06	20:24:45	ok	ok	490.0120	76.144	0.064482	20.26	67.955	11.899	22497730.012638	9	489.6721	1.06191e-04	2.48730e-04
2024/05/06	20:29:45	--	ok	489.6280	76.050	0.064482	20.25	67.932	11.885	19937575.593104	9	489.4037	1.02786e-04	2.69436e-04
2024/05/06	20:29:52	ok	ok	489.9620	76.206	0.0645	20.25	67.941	11.887	18744142.418211	9	489.7938	1.05163e-04	2.14482e-04
2024/05/06	20:34:52	ok	ok	490.0040	76.075	0.0645	20.24	67.939	11.877	13075659.890197	10	489.3594	1.10172e-04	3.85527e-04
2024/05/06	20:39:52	--	ok	489.3200	76.033	0.0645	20.22	67.927	11.866	16711917.905880	10	489.2276	1.05418e-04	2.59120e-04
2024/05/06	20:40:00	ok	ok	490.1620	76.277	0.064533	20.22	67.916	11.864	17681516.456464	10	490.0076	1.01555e-04	2.34188e-04
2024/05/06	20:44:59	--	ok	489.5660	76.131	0.064533	20.21	67.852	11.842	14069519.464385	10	489.5775	1.07080e-04	2.56893e-04
2024/05/06	20:45:07	ok	ok	490.1260	76.307	0.064554	20.25	67.903	11.880	18272905.843896	9	490.0767	1.05684e-04	2.21641e-04
2024/05/06	20:50:06	--	ok	490.4080	76.207	0.064554	20.22	67.886	11.859	16041185.867909	9	489.5808	1.21179e-04	4.45011e-04
2024/05/06	20:50:14	--	ok	489.4660	76.045	0.064535	20.22	67.875	11.857	16778661.556923	10	489.4290	1.00391e-04	2.33022e-04
2024/05/06	20:50:21	ok	ok	490.0020	76.264	0.06456	20.21	67.834	11.839	17565871.509016	9	489.9191	1.06297e-04	2.24393e-04
2024/05/06	20:55:20	--	ok	489.5640	76.131	0.06456	20.24	67.900	11.870	16578460.915874	8	489.6114	1.07060e-04	2.53124e-04
2024/05/06	20:55:27	--	ok	490.2180	76.306	0.064581	20.21	67.863	11.844	18512573.156777	11	490.1665	9.91611e-05	2.28152e-04
2024/05/06	20:55:34	ok	ok	490.1880	76.234	0.064571	20.22	67.816	11.847	18242641.021512	10	489.9038	1.02138e-04	2.20589e-04
2024/05/06	21:00:34	--	ok	489.7760	76.096	0.064571	20.21	67.822	11.836	19640833.648672	10	489.5284	1.07099e-04	3.07819e-04
2024/05/06	21:00:42	ok	ok	489.8040	76.218	0.064582	20.19	67.831	11.829	19459283.349842	9	489.8779	1.03138e-04	2.14366e-04
2024/05/06	21:05:41	--	ok	489.4540	76.079	0.064582	20.19	67.831	11.829	17568217.601774	9	489.5521	1.02546e-04	2.20273e-04
2024/05/06	21:05:48	ok	ok	490.1480	76.301	0.064608	20.16	67.845	11.811	18708210.226144	9	490.1070	1.04675e-04	2.36148e-04
2024/05/06	21:10:48	--	ok	489.5700	76.212	0.064608	20.15	67.831	11.799	15530754.760917	10	489.7793	1.05201e-04	2.62237e-04
2024/05/06	21:10:55	--	ok	490.3700	76.318	0.064629	20.15	67.831	11.799	20122566.598920	9	490.2828	1.04427e-04	2.42371e-04
2024/05/06	21:11:03	--	ok	490.2680	76.231	0.064611	20.16	67.774	11.799	18968529.865481	10	489.9143	1.00619e-04	2.58277e-04
2024/05/06	21:11:10	ok	ok	489.8720	76.080	0.064598	20.16	67.816	11.806	22220604.506891	10	489.5806	1.03187e-04	2.45238e-04
2024/05/06	21:16:09	--	ok	489.2980	76.034	0.064598	20.18	67.868	11.826	20642313.575264	11	489.3013	1.04643e-04	2.70018e-04
2024/05/06	21:16:16	ok	ok	490.1440	76.296	0.064632	20.15	67.781	11.791	18616757.725154	9	490.1071	1.04034e-04	2.32190e-04
2024/05/06	21:21:16	ok	ok	489.9260	76.176	0.064632	20.12	67.826	11.780	13010078.107007	9	489.5412	1.22269e-04	4.11840e-04
2024/05/06	21:26:16	--	ok	489.6360	76.063	0.064632	20.14	67.761	11.778	20119761.047281	10	489.3384	1.13719e-04	4.77849e-04
2024/05/06	21:26:23	ok	ok	490.1320	76.239	0.06465	20.12	67.758	11.768	17778926.090923	10	489.9572	1.00895e-04	2.25337e-04
2024/05/06	21:31:23	--	ok	489.5380	76.094	0.06465	20.09	67.834	11.761	14505134.270022	10	489.5521	1.06882e-04	2.73966e-04
2024/05/06	21:31:30	ok	ok	490.1500	76.296	0.064672	20.11	67.825	11.769	20049901.748539	9	490.1156	1.03779e-04	2.37730e-04
2024/05/06	21:36:30	ok	ok	489.8900	76.202	0.064672	20.09	67.771	11.751	13146569.597364	11	489.8038	1.02592e-04	2.51037e-04
2024/05/06	21:41:30	--	ok	489.4600	76.076	0.064672	20.09	67.813	11.758	15543234.416080	9	489.3213	1.21722e-04	4.34008e-04
2024/05/06	21:41:37	--	ok	490.2500	76.301	0.064698	20.09	67.834	11.761	15566480.478182	10	490.1845	9.87294e-05	2.52726e-04
2024/05/06	21:41:45	--	ok	489.7940	76.217	0.064686	20.07	67.817	11.740	18697327.521460	10	489.6555	1.12658e-04	4.84206e-04
2024/05/06	21:41:52	--	ok	490.2380	76.284	0.064696	20.04	67.875	11.730	17718289.108211	11	490.1006	9.93738e-05	2.51968e-04
2024/05/06	21:41:59	ok	ok	489.9440	76.166	0.064685	20.00	67.898	11.705	18707694.907170	10	489.8488	1.00388e-04	2.47702e-04
2024/05/06	21:46:59	--	ok	489.7380	76.076	0.064685	20.07	67.779	11.734	17276330.262555	9	489.5866	1.05621e-04	2.43916e-04
2024/05/06	21:47:06	ok	ok	490.0600	76.201	0.064697	20.07	67.749	11.728	18925893.619908	9	489.8739	1.04826e-04	2.34225e-04
2024/05/06	21:52:06	--	ok	489.5080	76.069	0.064697	20.05	67.715	11.711	15958234.561914	10	489.4511	1.08353e-04	3.49946e-04
2024/05/06	21:52:13	ok	ok	490.0580	76.290	0.064721	20.05	67.747	11.717	15968317.613924	10	490.0925	1.04329e-04	2.34987e-04
2024/05/06	21:57:13	ok	ok	489.9640	76.177	0.064721	20.01	67.767	11.691	12540045.843331	9	489.7482	1.08350e-04	2.37006e-04
2024/05/06	22:02:13	ok	ok	489.8200	76.071	0.064721	20.01	67.707	11.681	13542394.397302	10	489.4927	1.07367e-04	2.83766e-04
2024/05/06	22:07:13	--	ok	489.4140	76.025	0.064721	20.03	67.710	11.692	18990322.242696	9	489.3358	1.02625e-04	2.47139e-04
2024/05/06	22:07:21	--	ok	490.3220	76.247	0.064749	20.00	67.684	11.668	16666488.008280	9	489.9273	1.05928e-04	2.22899e-04
2024/05/06	22:07:28	--	ok	489.5620	76.079	0.064734	20.00	67.726	11.675	14529191.336967	9	489.6525	9.97990e-05	2.64426e-04
2024/05/06	22:07:35	ok	ok	490.1120	76.273	0.064755	20.00	67.684	11.668	14876035.121121	9	490.0594	1.03640e-04	2.48113e-04
2024/05/06	22:12:34	--	ok	489.7700	76.154	0.064755	19.98	67.662	11.655	13988801.257339	9	489.6126	1.13231e-04	3.02785e-04
2024/05/06	22:12:41	ok	ok	490.0040	76.257	0.064766	19.97	67.692	11.651	18322625.675819	9	490.0340	1.01550e-04	2.62742e-04
2024/05/06	22:17:41	--	ok	489.6760	76.135	0.064766	19.95	67.698	11.639	11854606.639914	10	489.7514	1.00104e-04	2.60556e-04
2024/05/06	22:17:48	--	ok	490.4980	76.282	0.064782	19.98	67.662	11.655	16939255.539180	10	490.1284	1.00197e-04	2.21977e-04
2024/05/06	22:17:56	--	ok	489.5840	76.055	0.064758	19.95	67.678	11.636	18793660.292275	11	489.5835	1.00318e-04	2.45527e-04
2024/05/06	22:18:03	ok	ok	490.1020	76.246	0.064778	19.97	67.710	11.654	19866369.245146	11	490.0157	9.83623e-05	2.56164e-04
2024/05/06	22:23:02	--	ok	489.7540	76.128	0.064778	19.95	67.657	11.632	23091671.185683	9	489.6049	1.11206e-04	2.39357e-04
2024/05/06	22:23:10	ok	ok	489.9800	76.251	0.064789	19.98	67.652	11.653	12064624.608062	9	489.9739	1.04793e-04	2.43139e-04
2024/05/06	22:28:09	ok	ok	489.9300	76.129	0.064789	19.92	67.643	11.612	12668056.299747	10	489.4600	1.19051e-04	4.77986e-04
2024/05/06	22:33:09	--	ok	488.7080	76.038	0.064789	19.94	67.634	11.619	9497740.119014	9	489.4630	1.05446e-04	2.62677e-04
2024/05/06	22:33:17	--	ok	490.6680	76.409	0.064852	19.92	67.652	11.613	19233101.033804	10	490.6935	1.01398e-04	2.46259e-04
2024/05/06	22:33:24	ok	ok	490.1080	76.253	0.06482	19.95	67.646	11.630	17521762.398665	9	489.9765	1.04131e-04	2.44864e-04
2024/05/06	22:38:23	--	ok	489.7340	76.121	0.06482	19.91	67.620	11.597	13988243.007783	9	489.5761	1.13852e-04	2.91876e-04
2024/05/06	22:38:31	ok	ok	489.9100	76.253	0.064833	19.92	67.591	11.603	18542035.573158	11	489.9859	1.01259e-04	2.28187e-04
2024/05/06	22:43:31	--	ok	489.5860	76.134	0.064833	19.88	67.646	11.583	16395915.008765	9	489.4985	1.18139e-04	3.59989e-04
2024/05/06	22:43:39	ok	ok	490.1580	76.291	0.064853	19.85	67.620	11.559	19333408.088601	9	490.1538	1.02792e-04	2.42717e-04
2024/05/06	22:48:38	ok	ok	489.8480	76.201	0.064853	19.85	67.601	11.555	17856134.308896	8	489.8242	1.05699e-04	2.32924e-04
2024/05/06	22:53:38	ok	ok	489.9100	76.090	0.064853	19.85	67.601	11.555	16640875.971748	8	489.5699	1.06758e-04	2.49085e-04
2024/05/06	22:58:38	--	ok	489.4480	76.027	0.064853	19.81	67.573	11.524	16988080.733551	9	489.2153	1.17836e-04	3.55790e-04
2024/05/06	22:58:45	--	ok	490.2360	76.239	0.064879	19.84	67.547	11.537	17353995.435320	9	489.9507	1.06106e-04	2.39734e-04
2024/05/06	22:58:53	--	ok	489.5440	76.116	0.064868	19.82	67.565	11.531	14243105.317947	9	489.7042	1.06216e-04	2.57460e-04
2024/05/06	22:59:00	--	ok	490.5980	76.287	0.06489	19.81	67.593	11.527	16895624.079763	10	490.1650	1.01124e-04	2.57808e-04
2024/05/06	22:59:08	ok	ok	490.1820	76.245	0.064861	19.74	67.662	11.490	22137946.316015	10	490.0081	1.00219e-04	2.68162e-04
2024/05/06	23:04:07	--	ok	489.6900	76.153	0.064861	19.81	67.523	11.515	16593422.079048	9	489.7307	1.03844e-04	2.79842e-04
2024/05/06	23:04:14	ok	ok	489.9240	76.144	0.064876	19.84	67.568	11.541	18290565.775388	11	489.7928	9.83110e-05	2.56280e-04
2024/05/06	23:09:14	--	ok	489.5520	76.052	0.064876	19.77	67.547	11.491	13989730.292460	9	489.2530	1.22568e-04	4.58562e-04
2024/05/06	23:09:21	ok	ok	489.9620	76.159	0.064898	19.81	67.523	11.515	20361470.438276	11	489.8053	1.01287e-04	2.17864e-04
2024/05/06	23:14:21	ok	ok	490.1060	76.057	0.064898	19.77	67.515	11.485	14035287.257513	9	489.2363	1.25159e-04	5.19916e-04
2024/05/06	23:19:21	--	ok	489.0820	76.016	0.064898	19.73	67.529	11.459	16370405.267680	9	489.1554	1.17853e-04	3.59512e-04
2024/05/06	23:19:29	--	ok	490.3320	76.300	0.064942	19.77	67.515	11.485	20708967.181806	10	490.2660	1.00609e-04	2.45477e-04
2024/05/06	23:19:36	--	ok	490.3100	76.298	0.064926	19.73	67.518	11.457	18494198.689494	11	490.2180	1.00817e-04	2.29317e-04
2024/05/06	23:19:43	--	ok	490.2480	76.293	0.064911	19.75	67.501	11.472	19336659.663992	10	490.1795	1.02621e-04	2.55004e-04
2024/05/06	23:19:51	--	ok	490.4840	76.288	0.064899	19.70	67.593	11.450	15320060.199897	11	490.1547	9.98703e-05	2.53229e-04
2024/05/06	23:19:58	--	ok	490.5180	76.283	0.064876	19.65	67.669	11.434	17735937.281916	10	490.1236	1.01921e-04	2.60027e-04
2024/05/06	23:20:05	--	ok	490.3000	76.245	0.064851	19.63	67.735	11.427	18710377.755753	11	490.0173	1.00253e-04	2.14986e-04
2024/05/06	23:20:12	ok	ok	489.9460	76.094	0.064836	19.60	67.793	11.417	18738300.882462	10	489.7194	1.01939e-04	2.27047e-04
2024/05/06	23:25:12	--	ok	489.6940	76.043	0.064836	19.71	67.477	11.441	20020043.636161	9	489.5063	1.06455e-04	2.42146e-04
2024/05/06	23:25:19	--	ok	489.7180	76.038	0.064851	19.73	67.468	11.448	18838927.249248	10	489.4897	1.03383e-04	2.19730e-04
2024/05/06	23:25:27	--	ok	489.6760	76.035	0.064864	19.70	67.481	11.431	15956499.834486	9	489.4762	1.04850e-04	2.25350e-04
2024/05/06	23:25:34	--	ok	489.7320	76.028	0.06488	19.67	67.559	11.426	18858904.413613	9	489.4568	1.05124e-04	2.33664e-04
2024/05/06	23:25:42	--	ok	489.7640	76.026	0.064893	19.61	67.642	11.403	19340056.720864	9	489.4275	1.04987e-04	2.43994e-04
2024/05/06	23:25:49	--	ok	489.5360	76.022	0.064904	19.60	67.730	11.407	20617941.128663	9	489.4062	1.06352e-04	2.32495e-04
2024/05/06	23:25:56	ok	ok	489.9860	76.055	0.064927	19.57	67.797	11.400	20344022.983976	10	489.6087	1.02378e-04	2.36111e-04
2024/05/06	23:30:56	--	ok	489.6660	76.020	0.064927	19.70	67.504	11.435	13968131.651920	10	489.2941	1.07139e-04	3.09576e-04
2024/05/06	23:31:03	ok	ok	490.0140	76.110	0.064943	19.70	67.481	11.431	15375148.586407	9	489.7283	1.03906e-04	2.39444e-04
2024/05/06	23:36:03	ok	ok	489.8640	76.033	0.064943	19.67	67.459	11.409	11572936.423311	8	489.4435	1.07366e-04	2.21875e-04
2024/05/06	23:41:03	--	ok	489.3420	76.009	0.064943	19.65	67.486	11.403	12358681.121643	9	489.2431	1.06185e-04	2.45359e-04
2024/05/06	23:41:10	--	ok	490.2640	76.226	0.064975	19.68	67.460	11.418	17683785.557794	11	490.0073	9.73731e-05	2.78848e-04
2024/05/06	23:41:17	--	ok	490.3180	76.225	0.064963	19.63	67.481	11.385	17330848.376536	11	489.9606	1.01018e-04	2.20665e-04
2024/05/06	23:41:24	--	ok	490.2780	76.210	0.064947	19.63	67.451	11.379	16081338.680326	11	489.9520	9.91636e-05	2.40221e-04
2024/05/06	23:41:32	ok	ok	490.0620	76.194	0.064934	19.64	67.495	11.396	13657047.028101	9	489.8615	1.05282e-04	2.42827e-04
2024/05/06	23:46:31	--	ok	489.7020	76.090	0.064934	19.61	67.468	11.373	19114475.588170	10	489.5776	1.08116e-04	2.71682e-04
2024/05/06	23:46:38	ok	ok	489.8440	76.085	0.064948	19.61	67.460	11.372	21457251.238671	10	489.6330	1.03895e-04	2.72121e-04
2024/05/06	23:51:38	--	ok	489.1700	76.024	0.064948	19.60	67.465	11.362	13393165.528472	9	489.2332	1.18653e-04	3.70504e-04
2024/05/06	23:51:45	ok	ok	490.0940	76.110	0.064988	19.58	67.433	11.348	18779190.286346	10	489.7508	1.01673e-04	2.63821e-04
2024/05/06	23:56:45	--	ok	489.5460	76.027	0.064988	19.58	67.433	11.348	11822365.374430	10	489.3256	1.14529e-04	3.59628e-04
2024/05/06	23:56:52	ok	ok	489.9540	76.227	0.06501	19.56	67.408	11.324	16495335.352801	11	489.9766	9.96698e-05	2.17272e-04
2024/05/07	00:01:52	--	ok	489.0760	76.109	0.06501	19.54	67.405	11.315	9219143.254107	9	489.6413	1.09920e-04	2.66341e-04
2024/05/07	00:01:59	--	ok	490.5120	76.387	0.065055	19.54	67.417	11.317	9895350.046438	11	490.6493	1.01588e-04	2.43367e-04
2024/05/07	00:02:07	--	ok	490.7000	76.380	0.06503	19.52	67.451	11.305	20513719.910951	11	490.6706	1.01101e-04	2.28571e-04
2024/05/07	00:02:14	--	ok	490.9840	76.376	0.064996	19.54	67.427	11.318	17082569.525055	11	490.6463	1.00934e-04	2.93534e-04
2024/05/07	00:02:22	--	ok	490.8740	76.351	0.064948	19.44	67.543	11.272	17343906.101205	10	490.6225	1.01410e-04	2.75917e-04
2024/05/07	00:02:29	ok	ok	490.1320	76.198	0.064906	19.42	67.628	11.269	19336129.745386	10	489.9029	1.02082e-04	2.55768e-04
2024/05/07	00:07:28	--	ok	489.7720	76.118	0.064906	19.53	67.404	11.306	16032571.654716	9	489.4377	1.24184e-04	4.92226e-04
2024/05/07	00:07:35	ok	ok	490.0480	76.111	0.064917	19.54	67.367	11.308	15653718.853995	10	489.7647	1.01018e-04	2.59259e-04
2024/05/07	00:12:35	--	ok	489.6100	76.032	0.064917	19.47	67.395	11.267	16753757.604669	10	489.3074	1.15359e-04	4.03592e-04
2024/05/07	00:12:42	--	ok	489.5140	76.032	0.064936	19.49	67.378	11.273	16300889.292185	10	489.5291	1.02329e-04	2.31716e-04
2024/05/07	00:12:49	--	ok	489.6120	76.028	0.064959	19.49	67.387	11.275	19333753.677612	10	489.5194	1.02677e-04	2.52272e-04
2024/05/07	00:12:57	--	ok	489.4540	76.026	0.064978	19.49	67.408	11.278	17540655.355817	9	489.4695	1.06567e-04	2.47247e-04
2024/05/07	00:13:04	--	ok	489.6600	76.020	0.065004	19.49	67.396	11.276	15960657.125977	12	489.5489	1.00245e-04	2.56498e-04
2024/05/07	00:13:11	--	ok	489.5300	76.017	0.065021	19.42	67.446	11.239	16992413.148950	9	489.4459	1.04538e-04	2.47206e-04
2024/05/07	00:13:19	ok	ok	490.1160	76.190	0.065043	19.42	67.556	11.257	15004299.221981	10	489.9435	1.01456e-04	2.36565e-04
2024/05/07	00:18:18	--	ok	489.7220	76.097	0.065043	19.46	67.362	11.253	12418664.757011	10	489.4674	1.18316e-04	3.86342e-04
2024/05/07	00:18:26	--	ok	490.2300	76.233	0.065056	19.49	67.346	11.268	18216343.192057	11	489.9989	1.00968e-04	2.50554e-04
2024/05/07	00:18:33	ok	ok	490.1720	76.238	0.065046	19.47	67.376	11.264	17253322.216581	10	490.0035	1.02327e-04	2.52306e-04
2024/05/07	00:23:32	ok	ok	489.8880	76.133	0.065046	19.44	67.359	11.242	18082870.312236	10	489.6753	1.06395e-04	2.93302e-04
2024/05/07	00:28:32	--	ok	489.7820	76.050	0.065046	19.43	67.346	11.231	14947367.953534	9	489.5238	1.03486e-04	2.41041e-04
2024/05/07	00:28:39	--	ok	489.7380	76.039	0.065056	19.42	67.335	11.220	15463307.377558	9	489.5462	1.03732e-04	2.41969e-04
2024/05/07	00:28:46	ok	ok	490.1220	76.145	0.065068	19.44	67.369	11.243	20322317.399129	11	489.8526	9.81633e-05	2.49624e-04
2024/05/07	00:33:46	--	ok	489.7860	76.048	0.065068	19.39	67.340	11.202	19051206.780859	10	489.6277	9.94382e-05	2.32228e-04
2024/05/07	00:33:53	ok	ok	489.9840	76.151	0.065079	19.42	67.285	11.212	21493933.827358	9	489.8057	1.04139e-04	2.19596e-04
2024/05/07	00:38:53	--	ok	490.3180	76.050	0.065079	19.36	67.326	11.182	19317116.542489	10	489.3650	1.16377e-04	4.23893e-04
2024/05/07	00:39:01	ok	ok	489.8880	76.064	0.065064	19.39	67.330	11.200	17286171.709950	10	489.6030	1.05822e-04	2.32552e-04
2024/05/07	00:44:00	--	ok	489.6320	76.015	0.065064	19.30	67.314	11.141	15290709.741768	8	489.3641	1.07729e-04	2.35667e-04
2024/05/07	00:44:07	ok	ok	489.8460	76.016	0.065081	19.30	67.358	11.148	23782848.646117	9	489.4261	1.06094e-04	2.33697e-04
2024/05/07	00:49:07	--	ok	489.6580	75.999	0.065081	19.27	67.309	11.121	18010463.435246	9	489.2165	1.01875e-04	2.42531e-04
2024/05/07	00:49:14	ok	ok	490.0640	76.053	0.065097	19.30	67.295	11.138	19410075.388959	9	489.5707	1.08026e-04	2.35064e-04
2024/05/07	00:54:14	--	ok	489.3960	76.011	0.065097	19.29	67.285	11.128	19566678.497414	10	489.3868	1.03980e-04	2.24221e-04
2024/05/07	00:54:21	--	ok	490.2500	76.248	0.065126	19.27	67.282	11.117	21021181.369765	11	489.9699	1.04395e-04	2.64702e-04
2024/05/07	00:54:29	--	ok	490.3200	76.255	0.065115	19.29	67.312	11.132	15771448.316771	9	490.0268	1.03241e-04	2.84239e-04
2024/05/07	00:54:36	ok	ok	490.0500	76.248	0.065099	19.24	67.317	11.103	18297842.545504	11	490.0577	1.00755e-04	2.72683e-04
2024/05/07	00:59:35	--	ok	489.6960	76.155	0.065099	19.23	67.295	11.091	14657948.199016	10	489.6342	1.10037e-04	3.79719e-04
2024/05/07	00:59:42	ok	ok	490.0000	76.156	0.065113	19.23	67.272	11.087	18006613.819733	10	489.7879	1.03547e-04	2.53311e-04
2024/05/07	01:04:42	--	ok	489.5420	76.060	0.065113	19.19	67.236	11.053	14208931.314572	10	489.4205	1.12471e-04	4.79006e-04
2024/05/07	01:04:49	ok	ok	489.9680	76.149	0.065136	19.22	67.271	11.078	18291648.656726	11	489.7994	1.01423e-04	2.29118e-04
2024/05/07	01:09:49	--	ok	489.6240	76.063	0.065136	19.19	67.245	11.055	17724647.444064	10	489.4886	1.08220e-04	2.65672e-04
2024/05/07	01:09:57	ok	ok	490.0420	76.231	0.065154	19.20	67.198	11.056	17135051.852859	11	489.9452	1.02056e-04	2.40054e-04
2024/05/07	01:14:56	--	ok	489.7780	76.136	0.065154	19.09	67.321	11.003	16249186.844998	10	489.6040	1.09972e-04	3.47162e-04
2024/05/07	01:15:03	ok	ok	490.1960	76.233	0.065164	19.10	67.294	11.009	16491650.754162	10	489.9581	1.03165e-04	2.46596e-04
2024/05/07	01:20:03	--	ok	489.7700	76.146	0.065164	19.05	67.373	10.984	14814908.031664	9	489.7519	1.02432e-04	2.58509e-04
2024/05/07	01:20:10	ok	ok	490.1100	76.249	0.065175	19.03	67.321	10.967	14681340.806938	11	489.9746	1.01753e-04	2.55318e-04
2024/05/07	01:25:10	ok	ok	489.9540	76.162	0.065175	19.02	67.218	10.941	20555787.810687	11	489.7775	1.01283e-04	2.64403e-04
2024/05/07	01:30:10	ok	ok	489.8060	76.077	0.065175	19.02	67.207	10.940	17733559.282835	11	489.4621	1.10716e-04	3.70775e-04
2024/05/07	01:35:10	--	ok	489.4100	76.020	0.065175	18.99	67.213	10.922	15980369.217802	9	489.4410	1.02681e-04	2.46771e-04
2024/05/07	01:35:17	--	ok	490.2240	76.258	0.065203	18.99	67.234	10.925	18963877.503819	10	490.0803	1.02047e-04	2.56095e-04
2024/05/07	01:35:24	--	ok	490.4340	76.169	0.065193	18.98	67.199	10.911	23803152.658977	11	489.8092	1.03041e-04	2.68601e-04
2024/05/07	01:35:32	ok	ok	490.1640	76.077	0.065172	18.95	67.227	10.896	17026490.118673	11	489.6651	1.00325e-04	2.73532e-04
2024/05/07	01:40:31	--	ok	489.1700	76.022	0.065172	18.96	67.230	10.907	13760259.167503	9	489.4361	1.02424e-04	2.35761e-04
2024/05/07	01:40:38	ok	ok	490.1660	76.266	0.065212	18.98	67.190	10.909	20969325.755243	11	490.1255	1.01293e-04	2.52502e-04
2024/05/07	01:45:38	ok	ok	490.1040	76.194	0.065212	18.93	67.184	10.881	18038441.665777	10	489.8588	1.01396e-04	2.60416e-04
2024/05/07	01:50:38	ok	ok	490.0580	76.116	0.065212	18.88	67.184	10.845	19043401.088497	9	489.6879	1.02982e-04	2.35045e-04
2024/05/07	01:55:38	ok	ok	489.8000	76.045	0.065212	18.85	67.170	10.824	22135805.049860	10	489.3849	1.10453e-04	4.12373e-04
2024/05/07	02:00:38	ok	ok	489.8620	76.004	0.065212	18.83	67.135	10.810	22296009.516501	11	489.3770	1.01939e-04	2.83078e-04
2024/05/07	02:05:38	--	ok	489.4520	75.989	0.065212	18.83	67.156	10.813	19753372.076757	9	489.0225	1.19412e-04	3.61559e-04
2024/05/07	02:05:45	ok	ok	490.0460	76.161	0.065238	18.81	67.131	10.792	16830459.769147	11	489.8239	1.00691e-04	2.64081e-04
2024/05/07	02:10:45	ok	ok	489.9260	76.061	0.065238	18.75	67.143	10.758	19471052.151268	10	489.5461	1.05484e-04	2.74866e-04
2024/05/07	02:15:45	--	ok	489.6400	76.013	0.065238	18.74	67.120	10.745	21813758.429584	11	489.4314	1.02345e-04	2.54462e-04
2024/05/07	02:15:53	--	ok	490.2720	76.177	0.065255	18.75	67.083	10.749	14486180.393803	11	489.8447	1.01842e-04	2.54438e-04
2024/05/07	02:16:00	ok	ok	489.8780	76.034	0.065243	18.75	67.134	10.757	18903895.839938	11	489.5581	1.00947e-04	2.73458e-04
2024/05/07	02:21:00	--	ok	489.3340	75.998	0.065243	18.71	67.135	10.730	17412144.445332	11	489.3068	1.07222e-04	2.75147e-04
2024/05/07	02:21:07	--	ok	490.5220	76.258	0.065274	18.72	67.098	10.733	18880806.991842	11	490.1091	1.01685e-04	2.45595e-04
2024/05/07	02:21:15	--	ok	489.6100	76.029	0.06525	18.69	67.163	10.724	19706123.796552	11	489.5328	1.01913e-04	2.53329e-04
2024/05/07	02:21:22	ok	ok	489.9800	76.210	0.065268	18.68	67.131	10.711	19138650.197271	11	489.9254	1.02573e-04	2.33629e-04
2024/05/07	02:26:21	ok	ok	489.9600	76.133	0.065268	18.65	67.066	10.684	15159734.639377	11	489.5673	1.12072e-04	4.24787e-04
2024/05/07	02:31:21	ok	ok	489.8560	76.056	0.065268	18.61	67.120	10.665	15547420.016888	10	489.5911	1.03172e-04	2.43466e-04
2024/05/07	02:36:21	--	ok	489.4860	76.008	0.065268	18.62	67.039	10.661	15815480.862741	10	489.3353	1.09179e-04	3.14973e-04
2024/05/07	02:36:28	ok	ok	489.8760	76.237	0.065293	18.58	67.033	10.631	16954817.580662	11	490.0304	1.01397e-04	2.27059e-04
2024/05/07	02:41:28	ok	ok	490.0680	76.148	0.065293	18.52	67.115	10.609	13292809.934460	11	489.7804	1.02933e-04	2.37665e-04
2024/05/07	02:46:28	--	ok	489.7380	76.085	0.065293	18.47	67.097	10.571	18386375.190484	11	489.4953	1.08433e-04	3.40088e-04
2024/05/07	02:46:36	ok	ok	489.9480	76.215	0.065305	18.44	67.121	10.557	17719501.761248	10	489.9516	1.01934e-04	2.36759e-04
2024/05/07	02:51:35	--	ok	490.6580	76.134	0.065305	18.35	67.097	10.501	14478224.543392	9	489.7239	1.03175e-04	2.14636e-04
2024/05/07	02:51:42	--	ok	489.4140	75.966	0.065274	18.35	67.138	10.508	19337115.833441	11	489.0747	1.00420e-04	2.52257e-04
2024/05/07	02:51:50	--	ok	489.6000	76.103	0.065302	18.35	67.097	10.501	18557356.972508	10	489.7242	1.01997e-04	2.77863e-04
2024/05/07	02:51:57	--	ok	490.3560	76.255	0.065321	18.37	67.152	10.518	15826468.267674	10	490.0771	1.03857e-04	2.36264e-04
2024/05/07	02:52:04	--	ok	489.7660	76.100	0.065304	18.32	67.134	10.489	18141288.177208	11	489.7026	1.01351e-04	2.54677e-04
2024/05/07	02:52:11	ok	ok	490.0760	76.216	0.065315	18.30	67.198	10.482	20772985.663865	10	489.9352	1.03048e-04	2.41998e-04
2024/05/07	02:57:11	--	ok	489.7700	76.155	0.065315	18.37	67.030	10.499	18543959.833915	14	489.7498	1.05140e-04	3.57183e-04
2024/05/07	02:57:18	--	ok	490.4240	76.244	0.065326	18.35	67.047	10.493	21068280.099038	11	490.0522	1.02816e-04	2.45209e-04
2024/05/07	02:57:26	--	ok	489.7060	76.048	0.065306	18.38	67.042	10.509	17930479.916088	11	489.5883	1.03293e-04	2.42239e-04
2024/05/07	02:57:33	ok	ok	490.0360	76.187	0.065319	18.31	67.080	10.472	18836313.657910	11	489.8863	1.02915e-04	2.47275e-04
2024/05/07	03:02:32	--	ok	489.5660	76.114	0.065319	18.31	66.998	10.459	14358077.988541	14	489.6206	1.06792e-04	4.30487e-04
2024/05/07	03:02:39	--	ok	490.3080	76.266	0.06534	18.35	67.016	10.488	21009247.458479	10	490.2081	1.02607e-04	2.36773e-04
2024/05/07	03:02:47	ok	ok	489.8440	76.185	0.065325	18.34	67.065	10.486	20716515.455178	10	489.8495	1.04237e-04	2.11308e-04
2024/05/07	03:07:46	ok	ok	489.9700	76.111	0.065325	18.27	67.033	10.438	16798824.694703	10	489.5233	1.12555e-04	4.76349e-04
2024/05/07	03:12:46	--	ok	489.7060	76.049	0.065325	18.25	67.001	10.425	19726831.857148	11	489.4190	1.10438e-04	3.89928e-04
2024/05/07	03:12:53	ok	ok	490.0440	76.203	0.065339	18.27	67.002	10.433	19429762.386122	11	489.8904	1.02779e-04	2.09075e-04
2024/05/07	03:17:53	ok	ok	489.8920	76.118	0.065339	18.17	67.025	10.376	23482778.421657	9	489.7140	1.04354e-04	2.52946e-04
2024/05/07	03:22:53	--	ok	489.7020	76.054	0.065339	18.18	66.978	10.377	16564916.916854	9	489.5797	1.04293e-04	2.49906e-04
2024/05/07	03:23:00	ok	ok	490.0580	76.211	0.065353	18.20	67.001	10.390	21386240.570018	11	489.9264	1.03294e-04	2.24808e-04
2024/05/07	03:28:00	ok	ok	489.8640	76.141	0.065353	18.13	67.001	10.346	17513593.962064	10	489.7612	1.02989e-04	2.57293e-04
2024/05/07	03:33:00	--	ok	489.7000	76.077	0.065353	18.11	66.987	10.336	20586239.280409	9	489.6350	1.03510e-04	2.34735e-04
2024/05/07	03:33:07	--	ok	490.3520	76.224	0.065367	18.11	66.978	10.334	21664539.876846	11	489.9747	1.02459e-04	2.36807e-04
2024/05/07	03:33:15	ok	ok	489.8720	76.048	0.065351	18.11	66.998	10.337	19865326.660274	10	489.5789	1.02578e-04	2.42475e-04
2024/05/07	03:38:14	--	ok	489.6300	76.004	0.065351	18.04	66.964	10.290	21013252.911368	10	489.4506	1.02081e-04	2.59888e-04
2024/05/07	03:38:21	ok	ok	490.1480	76.183	0.065368	18.07	66.918	10.299	20572024.910777	10	489.8550	1.02394e-04	2.21322e-04
2024/05/07	03:43:21	ok	ok	489.8980	76.116	0.065368	18.03	66.952	10.278	21321592.822378	10	489.6663	1.03353e-04	2.51580e-04
2024/05/07	03:48:21	ok	ok	489.8720	76.051	0.065368	17.97	66.932	10.241	24379282.224405	11	489.3705	1.13531e-04	4.54745e-04
2024/05/07	03:53:21	ok	ok	489.8120	76.004	0.065368	17.94	66.888	10.218	25442311.658903	10	489.2724	1.12658e-04	3.83528e-04
2024/05/07	03:58:21	--	ok	489.4820	75.981	0.065368	17.86	66.964	10.176	20376634.934658	10	489.2906	1.02050e-04	2.29578e-04
2024/05/07	03:58:28	ok	ok	490.1620	76.208	0.065393	17.84	66.943	10.165	20711571.070854	11	489.8893	1.03004e-04	2.25963e-04
2024/05/07	04:03:28	ok	ok	490.0620	76.136	0.065393	17.77	66.992	10.129	22757215.890541	10	489.6184	1.07712e-04	2.78956e-04
2024/05/07	04:08:28	--	ok	489.6980	76.073	0.065393	17.73	66.992	10.103	19399049.090787	10	489.5727	1.02768e-04	2.41182e-04
2024/05/07	04:08:35	ok	ok	490.1700	76.220	0.065407	17.74	66.955	10.107	18578701.175769	11	489.9526	1.00380e-04	2.57684e-04
2024/05/07	04:13:34	ok	ok	490.0880	76.173	0.065407	17.70	66.938	10.079	19702119.053106	11	489.6622	1.09643e-04	3.55088e-04
2024/05/07	04:18:34	ok	ok	490.0000	76.165	0.065407	18.16	66.114	10.227	19727337.632221	10	489.6227	1.12412e-04	4.31500e-04
2024/05/07	04:23:34	ok	ok	489.9100	76.122	0.065407	18.38	65.921	10.333	22698246.274243	11	489.4972	1.12701e-04	5.15773e-04
2024/05/07	04:28:34	--	ok	489.6800	76.058	0.065407	18.51	65.762	10.387	27974987.004189	10	489.6084	1.02538e-04	2.36285e-04
2024/05/07	04:28:42	--	ok	490.2680	76.221	0.065422	18.51	65.815	10.395	29882569.875889	10	489.9654	1.03024e-04	2.33729e-04
2024/05/07	04:28:49	ok	ok	490.1220	76.101	0.06541	18.51	65.815	10.395	30302319.520365	11	489.7136	1.01781e-04	2.57719e-04
2024/05/07	04:33:48	ok	ok	490.0420	76.032	0.06541	18.61	65.661	10.433	28877238.002286	11	489.5692	1.02405e-04	2.47328e-04
2024/05/07	04:38:48	ok	ok	489.8260	76.000	0.06541	18.67	65.586	10.456	24299748.377796	10	489.4415	1.05119e-04	2.59767e-04
2024/05/07	04:43:48	--	ok	489.6220	75.978	0.06541	18.72	65.583	10.490	24529873.378267	10	489.2857	1.08815e-04	3.03122e-04
2024/05/07	04:43:55	ok	ok	490.0520	76.133	0.065428	18.69	65.515	10.461	29760973.462039	11	489.7771	1.02691e-04	2.56308e-04
2024/05/07	04:48:55	ok	ok	489.9840	76.055	0.065428	18.74	65.533	10.491	28850909.481760	10	489.4813	1.11265e-04	3.79698e-04
2024/05/07	04:53:55	ok	ok	490.0520	76.006	0.065428	18.76	65.496	10.503	26371876.550181	10	489.5143	1.02846e-04	2.80014e-04
2024/05/07	04:58:55	--	ok	489.7460	75.980	0.065428	18.89	65.336	10.555	27617055.595857	10	489.2687	1.09526e-04	3.81354e-04
2024/05/07	04:59:02	ok	ok	489.9740	76.061	0.06544	18.89	65.368	10.560	27208400.374729	10	489.6929	1.03887e-04	2.64339e-04
2024/05/07	05:04:02	ok	ok	490.0080	76.011	0.06544	18.92	65.341	10.574	23779325.003440	10	489.4267	1.09457e-04	3.87260e-04
2024/05/07	05:09:02	ok	ok	489.8580	75.986	0.06544	19.02	65.249	10.621	29165922.010558	11	489.4477	1.01112e-04	2.51659e-04
2024/05/07	05:14:02	--	ok	489.4580	75.972	0.06544	19.06	65.171	10.635	28598175.935132	10	489.2687	1.04351e-04	2.50559e-04
2024/05/07	05:14:09	ok	ok	490.1880	76.180	0.065466	19.07	65.217	10.651	26656464.468594	11	489.9443	1.01432e-04	2.53035e-04
2024/05/07	05:19:09	ok	ok	489.8240	76.088	0.065466	19.09	65.124	10.644	30152942.014087	10	489.6223	1.11434e-04	3.92979e-04
2024/05/07	05:24:09	ok	ok	489.9720	76.024	0.065466	19.14	65.101	10.676	25757111.461332	11	489.4791	1.08059e-04	3.30028e-04
2024/05/07	05:29:09	ok	ok	489.8900	75.988	0.065466	19.17	65.052	10.686	24892787.857069	8	489.4243	1.08664e-04	2.58589e-04
2024/05/07	05:34:09	ok	ok	489.9200	75.974	0.065466	19.20	65.110	10.712	26253955.863341	10	489.1647	1.13634e-04	4.67325e-04
2024/05/07	05:39:09	--	ok	489.7460	75.966	0.065466	19.19	65.055	10.695	23488231.620636	9	488.9442	1.22976e-04	4.21026e-04
2024/05/07	05:39:16	--	ok	489.7440	75.988	0.065478	19.19	65.055	10.695	25887581.418644	10	489.5145	1.03262e-04	2.47569e-04
2024/05/07	05:39:24	ok	ok	489.9480	76.090	0.06549	19.23	65.093	10.728	27954088.421725	10	489.7959	1.02872e-04	2.38483e-04
2024/05/07	05:44:23	ok	ok	489.8820	76.009	0.06549	19.23	65.074	10.725	24257402.819042	9	489.3205	1.22824e-04	4.39116e-04
2024/05/07	05:49:23	ok	ok	489.9140	75.982	0.06549	19.24	65.011	10.723	25149371.092070	10	489.2500	1.15950e-04	3.81415e-04
2024/05/07	05:54:23	--	ok	489.7920	75.972	0.06549	19.30	65.020	10.762	25631593.468084	10	489.0944	1.17754e-04	3.90826e-04
2024/05/07	05:54:30	--	ok	489.6660	75.991	0.0655	19.27	65.005	10.740	21690566.141460	9	489.5273	1.06023e-04	2.53675e-04
2024/05/07	05:54:38	ok	ok	490.1740	76.134	0.065516	19.27	65.016	10.742	25956362.106230	10	489.9298	1.00850e-04	2.74747e-04
2024/05/07	05:59:37	--	ok	490.2400	76.058	0.065516	19.30	65.032	10.764	29679444.378051	11	489.7033	1.03099e-04	2.44393e-04
2024/05/07	05:59:44	--	ok	489.7380	75.983	0.065505	19.33	64.950	10.768	22912373.497989	9	489.4525	1.06540e-04	2.43608e-04
2024/05/07	05:59:52	ok	ok	490.1660	76.057	0.065517	19.30	64.915	10.744	21981347.678276	9	489.7441	1.06932e-04	2.39854e-04
2024/05/07	06:04:51	--	ok	489.7080	75.999	0.065517	19.33	64.920	10.763	17674742.185003	10	489.3998	1.11651e-04	4.54073e-04
2024/05/07	06:04:59	ok	ok	490.0160	76.142	0.065531	19.29	64.932	10.738	20000274.545753	10	489.9058	1.02338e-04	2.47972e-04
2024/05/07	06:09:58	--	ok	490.2520	76.049	0.065531	19.34	64.910	10.770	20717928.522177	10	489.7488	1.01195e-04	2.51607e-04
2024/05/07	06:10:05	--	ok	489.7020	75.981	0.065519	19.32	64.959	10.762	19527949.408320	10	489.4730	1.02193e-04	2.47635e-04
2024/05/07	06:10:13	ok	ok	489.8480	76.071	0.065533	19.34	64.923	10.772	23287413.518503	11	489.8054	1.01096e-04	2.39314e-04
2024/05/07	06:15:12	--	ok	489.5920	76.006	0.065533	19.33	64.950	10.768	23708417.571649	10	489.5191	1.08299e-04	3.02937e-04
2024/05/07	06:15:19	--	ok	490.3260	76.196	0.065552	19.33	64.897	10.760	24589811.311018	10	490.0647	1.02322e-04	2.71957e-04
2024/05/07	06:15:27	ok	ok	490.0880	76.027	0.065537	19.36	64.955	10.788	18405999.232774	10	489.6772	1.04066e-04	2.63430e-04
2024/05/07	06:20:26	--	ok	489.7020	75.994	0.065537	19.39	64.895	10.795	19660691.206764	9	489.3532	1.17499e-04	3.42736e-04
2024/05/07	06:20:33	--	ok	490.4120	76.110	0.065551	19.36	64.901	10.779	21364734.015812	11	489.9104	9.89109e-05	2.60671e-04
2024/05/07	06:20:41	--	ok	489.3100	75.977	0.065531	19.37	64.881	10.784	25335818.637245	9	489.4134	1.05696e-04	2.75476e-04
2024/05/07	06:20:48	--	ok	490.3560	76.221	0.065564	19.40	64.877	10.800	22719743.274319	11	490.1311	1.03385e-04	2.48206e-04
2024/05/07	06:20:55	ok	ok	489.9380	76.026	0.065547	19.30	64.933	10.747	24744615.821630	9	489.6558	1.08441e-04	2.37448e-04
2024/05/07	06:25:55	--	ok	489.7500	76.002	0.065547	19.39	64.906	10.797	25220797.528150	12	489.6400	9.82032e-05	2.59706e-04
2024/05/07	06:26:02	ok	ok	490.1980	76.107	0.065559	19.40	64.886	10.802	23055127.700707	10	489.8835	1.02595e-04	2.41664e-04
2024/05/07	06:31:02	ok	ok	490.1380	76.026	0.065559	19.42	64.869	10.809	20881400.049781	11	489.7011	1.01719e-04	2.34869e-04
2024/05/07	06:36:02	--	ok	489.7220	75.988	0.065559	19.40	64.845	10.795	22941162.045075	10	489.5279	1.03110e-04	2.47808e-04
2024/05/07	06:36:09	ok	ok	490.0200	76.093	0.065572	19.43	64.837	10.812	22905529.242213	9	489.8542	1.05052e-04	2.75007e-04
2024/05/07	06:41:09	ok	ok	490.1220	76.013	0.065572	19.46	64.822	10.828	19484093.895083	11	489.4873	1.09345e-04	4.32855e-04
2024/05/07	06:46:09	--	ok	489.5060	75.985	0.065572	19.50	64.840	10.857	26084968.932768	9	489.3650	1.15598e-04	2.92907e-04
2024/05/07	06:46:16	--	ok	490.6920	76.177	0.065596	19.47	64.781	10.830	22844643.546667	11	490.0299	1.01110e-04	2.53096e-04
2024/05/07	06:46:24	--	ok	489.4720	75.968	0.065563	19.50	64.796	10.850	21913795.862381	9	489.3017	1.04953e-04	2.65161e-04
2024/05/07	06:46:31	--	ok	490.2400	76.078	0.065588	19.50	64.817	10.853	22207910.611047	10	489.8763	1.01592e-04	2.44605e-04
2024/05/07	06:46:38	ok	ok	489.8580	75.986	0.065577	19.49	64.817	10.845	24558874.247800	10	489.5755	1.02505e-04	2.42623e-04
2024/05/07	06:51:38	--	ok	489.7080	75.979	0.065577	19.49	64.837	10.848	22512356.352211	10	489.2199	1.16608e-04	5.00209e-04
2024/05/07	06:51:45	ok	ok	489.9400	76.048	0.065591	19.52	64.831	10.866	20737532.054648	10	489.7620	1.03316e-04	2.22616e-04
2024/05/07	06:56:45	--	ok	489.6800	75.994	0.065591	19.56	64.849	10.894	16178986.119175	9	489.5361	1.09083e-04	2.25335e-04
2024/05/07	06:56:52	ok	ok	490.0800	76.121	0.065606	19.52	64.831	10.866	27572816.383227	10	489.9027	1.04410e-04	2.65593e-04
2024/05/07	07:01:52	ok	ok	489.9300	76.046	0.065606	19.57	64.776	10.892	20113002.640942	10	489.5319	1.14505e-04	5.17312e-04
2024/05/07	07:06:52	ok	ok	490.1200	75.991	0.065606	19.60	64.855	10.923	14769999.255530	9	489.5642	1.03510e-04	2.65389e-04
2024/05/07	07:11:52	--	ok	489.7040	75.977	0.065606	19.60	64.855	10.923	14032423.048840	8	489.4204	1.05846e-04	2.18838e-04
2024/05/07	07:11:59	ok	ok	490.0600	76.031	0.065621	19.60	64.800	10.913	23146521.362631	9	489.7754	1.05177e-04	2.40300e-04
2024/05/07	07:16:59	ok	ok	490.0600	75.990	0.065621	19.64	64.767	10.935	19607514.641366	9	489.5238	1.08497e-04	2.44156e-04
2024/05/07	07:21:59	--	ok	489.7080	75.976	0.065621	19.67	64.813	10.962	20466781.239402	9	489.2498	1.17906e-04	3.29716e-04
2024/05/07	07:22:06	ok	ok	490.1100	76.022	0.065635	19.65	64.778	10.946	25172795.347405	9	489.7006	1.06383e-04	2.63232e-04
2024/05/07	07:27:06	--	ok	489.7340	75.986	0.065635	19.71	64.778	10.983	20356326.023220	9	489.3417	1.17742e-04	3.49929e-04
2024/05/07	07:27:13	--	ok	490.3460	76.053	0.065647	19.70	64.773	10.972	19061312.978098	9	489.8222	1.07224e-04	2.24622e-04
2024/05/07	07:27:21	ok	ok	489.9080	75.979	0.065631	19.70	64.712	10.962	26976908.724858	10	489.4887	1.01921e-04	2.31285e-04
2024/05/07	07:32:20	--	ok	489.3920	75.965	0.065631	19.71	64.767	10.981	25422814.128562	9	489.1642	1.14526e-04	3.00576e-04
2024/05/07	07:32:27	--	ok	490.2080	76.110	0.06566	19.71	64.787	10.985	29189598.851783	9	489.8853	1.09646e-04	2.55093e-04
2024/05/07	07:32:35	ok	ok	490.0880	76.017	0.06565	19.71	64.767	10.981	25592811.890800	10	489.7429	1.01998e-04	2.32289e-04
2024/05/07	07:37:34	--	ok	489.7000	75.984	0.06565	19.77	64.776	11.019	25229897.605078	9	489.2734	1.24492e-04	4.93836e-04
2024/05/07	07:37:41	--	ok	490.3120	76.073	0.065665	19.80	64.749	11.032	25893321.801624	9	489.8531	1.06833e-04	2.47023e-04
2024/05/07	07:37:49	ok	ok	489.9180	75.983	0.06565	19.80	64.717	11.026	25858301.036030	10	489.5617	1.01367e-04	2.49527e-04
2024/05/07	07:42:48	--	ok	489.6840	75.973	0.06565	19.81	64.762	11.044	21246776.195990	9	489.0942	1.23025e-04	4.69503e-04
2024/05/07	07:42:55	ok	ok	490.0960	76.005	0.065665	19.80	64.749	11.032	25345039.437809	10	489.6974	1.03188e-04	2.39879e-04
2024/05/07	07:47:55	ok	ok	489.8340	75.982	0.065665	19.81	64.718	11.037	22862920.909594	9	489.2689	1.20414e-04	3.92593e-04
2024/05/07	07:52:55	--	ok	489.6700	75.970	0.065665	19.85	64.787	11.075	23331240.012875	10	489.1895	1.11323e-04	3.44824e-04
2024/05/07	07:53:02	ok	ok	489.9220	76.004	0.06568	19.85	64.735	11.066	16470693.533654	10	489.7010	1.03083e-04	2.37317e-04
2024/05/07	07:58:02	ok	ok	490.0240	75.982	0.06568	19.89	64.741	11.094	12399280.527547	10	489.3544	1.09922e-04	3.57468e-04
2024/05/07	08:03:02	--	ok	489.5680	75.971	0.06568	19.91	64.732	11.101	13597083.393504	8	489.2848	1.07332e-04	2.70412e-04
2024/05/07	08:03:09	--	ok	490.4220	76.037	0.065701	19.91	64.744	11.104	20321754.053213	10	489.8087	1.02904e-04	2.29360e-04
2024/05/07	08:03:16	--	ok	489.5960	75.970	0.065681	19.91	64.778	11.109	24919497.883396	9	489.3690	1.03644e-04	2.69450e-04
2024/05/07	08:03:24	--	ok	489.7960	76.012	0.065701	19.84	64.703	11.052	14888084.023152	10	489.7602	1.02163e-04	2.45745e-04
2024/05/07	08:03:31	ok	ok	489.8820	76.080	0.06571	19.81	64.804	11.051	18397199.095719	11	489.9298	1.03573e-04	2.50739e-04
2024/05/07	08:08:31	ok	ok	490.1580	76.022	0.06571	19.92	64.727	11.111	16930893.916897	9	489.7187	1.07826e-04	2.38659e-04
2024/05/07	08:13:31	ok	ok	490.1780	75.989	0.06571	19.95	64.762	11.135	8503413.989412	10	489.4530	1.10625e-04	3.72632e-04
2024/05/07	08:18:31	--	ok	489.7840	75.975	0.06571	20.01	64.727	11.167	10918475.965645	9	489.3035	1.11996e-04	2.51822e-04
2024/05/07	08:18:39	ok	ok	489.9940	75.996	0.065721	20.00	64.746	11.161	25399967.661063	9	489.6195	1.08019e-04	2.45528e-04
2024/05/07	08:23:38	--	ok	489.6400	75.981	0.065721	20.07	64.749	11.209	22854198.012693	9	489.2767	1.20298e-04	3.53981e-04
2024/05/07	08:23:45	--	ok	490.2760	76.040	0.065738	20.03	64.709	11.174	30437943.014154	10	489.8449	1.03319e-04	2.37848e-04
2024/05/07	08:23:52	ok	ok	490.0280	75.986	0.065725	20.04	64.764	11.192	25243650.853901	9	489.5620	1.06129e-04	2.49007e-04
2024/05/07	08:28:52	--	ok	489.7500	75.972	0.065725	20.08	64.739	11.216	21696755.562896	11	489.2501	1.09417e-04	3.69569e-04
2024/05/07	08:28:59	--	ok	489.5820	75.993	0.065737	20.07	64.739	11.207	16202288.735767	8	489.6131	1.08195e-04	2.58080e-04
2024/05/07	08:29:07	--	ok	490.7700	76.138	0.065757	20.09	64.732	11.223	26962599.453635	9	490.0314	1.08693e-04	2.45168e-04
2024/05/07	08:29:14	--	ok	489.5900	75.941	0.06572	20.08	64.707	11.211	25591656.295161	10	489.2726	1.02951e-04	2.52533e-04
2024/05/07	08:29:21	ok	ok	489.8780	75.992	0.06574	20.00	64.736	11.160	20253997.897275	9	489.6619	1.05495e-04	2.37828e-04
2024/05/07	08:34:21	ok	ok	490.1140	75.982	0.06574	20.11	64.723	11.231	10038338.547886	10	489.5483	1.01081e-04	2.84625e-04
2024/05/07	08:39:21	--	ok	489.6340	75.965	0.06574	20.18	64.671	11.269	11106562.481402	10	489.1726	1.12983e-04	4.33141e-04
2024/05/07	08:39:28	ok	ok	490.1980	75.999	0.065757	20.16	64.668	11.258	22671634.701726	9	489.6938	1.06313e-04	2.39140e-04
2024/05/07	08:44:28	ok	ok	489.9320	75.983	0.065757	20.22	64.689	11.300	20150815.639783	11	489.4819	1.02926e-04	2.55230e-04
2024/05/07	08:49:28	ok	ok	489.9880	75.963	0.065757	20.32	64.694	11.366	22438976.263267	10	489.3500	1.02415e-04	2.50946e-04
2024/05/07	08:54:28	--	ok	489.6740	75.903	0.065757	20.32	64.704	11.368	18485676.383333	11	489.2047	1.00205e-04	2.28662e-04
2024/05/07	08:54:36	ok	ok	489.9900	75.984	0.065773	20.38	64.685	11.402	18030390.427044	10	489.5873	9.97203e-05	2.78601e-04
2024/05/07	08:59:35	--	ok	489.5660	75.948	0.065773	20.39	64.686	11.411	16149654.835955	10	489.1377	1.11217e-04	4.53911e-04
2024/05/07	08:59:42	--	ok	490.2180	76.003	0.065794	20.40	64.709	11.424	20818676.479915	9	489.7642	1.04407e-04	2.58433e-04
2024/05/07	08:59:50	ok	ok	489.8880	75.984	0.065784	20.40	64.666	11.417	24487356.974070	10	489.5288	1.03699e-04	2.43394e-04
2024/05/07	09:04:49	--	ok	489.5660	75.953	0.065784	20.46	64.666	11.454	18924821.414433	13	489.2754	1.04537e-04	4.24435e-04
2024/05/07	09:04:56	ok	ok	490.1120	76.007	0.065805	20.45	64.634	11.439	19393946.787078	10	489.7941	1.04250e-04	2.43645e-04
2024/05/07	09:09:56	--	ok	489.4880	75.989	0.065805	20.48	64.680	11.467	15294276.784003	11	489.5922	1.00199e-04	2.57628e-04
2024/05/07	09:10:04	--	ok	490.5860	76.116	0.065829	20.56	64.666	11.520	17685046.154462	9	490.1198	1.03078e-04	2.33434e-04
2024/05/07	09:10:11	ok	ok	489.9360	75.980	0.065801	20.53	64.607	11.492	24335171.491258	10	489.5016	1.02252e-04	2.67155e-04
2024/05/07	09:15:10	--	ok	489.5600	75.935	0.065801	20.58	64.677	11.534	25463796.331955	10	489.1751	1.08816e-04	3.77932e-04
2024/05/07	09:15:18	ok	ok	490.0880	76.003	0.065822	20.60	64.599	11.539	24454941.229720	10	489.7919	1.01187e-04	2.49316e-04
2024/05/07	09:20:17	--	ok	489.6620	75.983	0.065822	20.65	64.714	11.588	25317485.491512	10	489.4763	1.05880e-04	2.90812e-04
2024/05/07	09:20:24	--	ok	490.4940	76.015	0.065839	20.66	64.652	11.586	22951359.764367	10	489.8765	1.01960e-04	2.65524e-04
2024/05/07	09:20:31	--	ok	489.7680	75.943	0.065815	20.68	64.622	11.591	21737124.888831	11	489.4025	9.91838e-05	2.61866e-04
2024/05/07	09:20:39	ok	ok	489.8840	75.986	0.065826	20.63	64.627	11.563	28008990.544407	11	489.6298	1.00626e-04	2.55903e-04
2024/05/07	09:25:38	--	ok	489.5460	75.951	0.065826	20.73	64.654	11.635	22919698.837496	14	489.3861	1.00449e-04	3.84328e-04
2024/05/07	09:25:45	ok	ok	490.1980	76.012	0.065848	20.72	64.631	11.620	20521141.433911	10	489.8737	1.02343e-04	2.56375e-04
2024/05/07	09:30:45	--	ok	489.7040	75.989	0.065848	20.78	64.631	11.660	17338670.752967	10	489.5562	1.04680e-04	2.78251e-04
2024/05/07	09:30:52	ok	ok	490.0880	76.018	0.065862	20.79	64.634	11.669	26595714.530397	9	489.8892	1.05224e-04	2.43397e-04
2024/05/07	09:35:51	--	ok	489.6980	75.995	0.065862	20.89	64.588	11.728	17792144.228923	13	489.6466	1.03791e-04	3.86411e-04
2024/05/07	09:35:58	--	ok	490.4000	76.035	0.065877	20.89	64.599	11.730	21792494.540494	10	489.9897	1.02731e-04	2.57203e-04
2024/05/07	09:36:06	ok	ok	490.1600	76.013	0.065858	20.87	64.585	11.717	24953144.003976	10	489.9103	1.03348e-04	2.55324e-04
2024/05/07	09:41:05	ok	ok	489.9920	75.994	0.065858	20.91	64.648	11.757	20044863.676365	11	489.5144	1.08687e-04	3.53786e-04
2024/05/07	09:46:05	--	ok	489.6280	75.956	0.065858	21.01	64.654	11.826	21348771.864670	13	489.5109	9.88504e-05	2.63446e-04
2024/05/07	09:46:12	ok	ok	489.9320	75.966	0.065875	21.00	64.652	11.816	22108570.407760	11	489.5504	9.77502e-05	2.87829e-04
2024/05/07	09:51:12	--	ok	489.2720	75.874	0.065875	21.07	64.689	11.871	23666692.756327	11	489.2010	1.03328e-04	3.10383e-04
2024/05/07	09:51:20	--	ok	490.3080	76.031	0.065911	21.10	64.704	11.896	24872364.166602	10	490.0021	9.99902e-05	2.52730e-04
2024/05/07	09:51:27	--	ok	490.3700	76.022	0.065896	21.10	64.662	11.888	25775057.455910	10	490.0038	1.00673e-04	2.73321e-04
2024/05/07	09:51:34	--	ok	490.3740	76.010	0.065878	21.10	64.652	11.886	27125097.773587	10	489.9043	1.01664e-04	2.63254e-04
2024/05/07	09:51:42	--	ok	490.3540	76.005	0.06586	21.03	64.732	11.851	24027839.936473	10	489.8419	1.00807e-04	2.77389e-04
2024/05/07	09:51:49	ok	ok	490.0780	75.996	0.065843	20.99	64.790	11.832	25717459.392079	10	489.7022	1.01877e-04	2.63190e-04
2024/05/07	09:56:48	--	ok	489.6680	75.973	0.065843	21.17	64.620	11.928	20097819.914529	14	489.5002	1.02282e-04	4.55661e-04
2024/05/07	09:56:55	ok	ok	489.8960	75.970	0.065859	21.19	64.593	11.934	22065324.650229	12	489.6369	9.51632e-05	2.87235e-04
2024/05/07	10:01:55	--	ok	489.3040	75.874	0.065859	21.27	64.694	12.010	22866419.786914	12	489.3414	9.87551e-05	2.58279e-04
2024/05/07	10:02:03	--	ok	489.4080	75.859	0.065893	21.26	64.616	11.986	24092295.569780	14	489.4350	9.32336e-05	3.04896e-04
2024/05/07	10:02:10	ok	ok	489.9480	75.996	0.065922	21.29	64.588	12.002	25084663.197060	13	489.8146	9.51829e-05	2.89106e-04
2024/05/07	10:07:09	--	ok	489.6520	75.930	0.065922	21.33	64.662	12.043	21342257.070771	9	489.4250	1.01389e-04	2.99037e-04
2024/05/07	10:07:16	ok	ok	489.9080	76.004	0.065939	21.36	64.613	12.055	23146631.370890	10	489.8017	1.00482e-04	2.99163e-04
2024/05/07	10:12:16	ok	ok	490.1140	75.954	0.065939	21.45	64.622	12.125	19368683.905425	11	489.4774	9.97462e-05	2.81459e-04
2024/05/07	10:17:16	--	ok	489.3160	75.829	0.065939	21.51	64.620	12.164	19011900.545736	13	489.1798	1.03815e-04	3.54098e-04
2024/05/07	10:17:23	--	ok	490.4440	76.018	0.065972	21.52	64.645	12.178	17478765.366750	12	490.0228	9.63014e-05	2.90472e-04
2024/05/07	10:17:31	ok	ok	489.9960	76.017	0.065951	21.52	64.645	12.178	22773829.862148	11	489.9659	9.76074e-05	3.01174e-04
2024/05/07	10:22:30	--	ok	489.5920	75.983	0.065951	21.61	64.608	12.234	21383930.735020	13	489.5845	1.03470e-04	3.54031e-04
2024/05/07	10:22:37	ok	ok	489.9000	75.979	0.06597	21.60	64.671	12.236	24348658.229000	10	489.6226	1.01209e-04	2.87989e-04
2024/05/07	10:27:37	--	ok	489.3180	75.871	0.06597	21.71	64.671	12.315	19295794.527593	10	489.1986	1.08385e-04	4.23861e-04
2024/05/07	10:27:45	ok	ok	490.1880	76.024	0.066004	21.68	64.634	12.288	17893826.024660	11	490.0257	1.00396e-04	2.60940e-04
2024/05/07	10:32:44	--	ok	489.7500	75.989	0.066004	21.81	64.657	12.383	13791366.207131	14	489.7610	9.45001e-05	2.70664e-04
2024/05/07	10:32:51	ok	ok	490.1520	76.019	0.066016	21.80	64.666	12.375	15273144.069523	11	489.9567	9.98812e-05	2.66973e-04
2024/05/07	10:37:51	ok	ok	489.9880	75.971	0.066016	21.87	64.668	12.425	16522452.664030	7	489.5875	1.12251e-04	3.69591e-04
2024/05/07	10:42:51	--	ok	489.4240	75.834	0.066016	21.99	64.659	12.516	16213965.630558	8	489.3443	9.93534e-05	2.18499e-04
2024/05/07	10:42:58	--	ok	490.2320	76.020	0.066044	21.99	64.640	12.512	20770586.594272	10	489.9637	9.92618e-05	2.71782e-04
2024/05/07	10:43:06	--	ok	490.2560	76.018	0.066033	21.99	64.607	12.506	25169881.303269	11	489.9559	1.00702e-04	2.58565e-04
2024/05/07	10:43:13	--	ok	490.2320	76.016	0.06602	21.98	64.616	12.496	21545084.178904	10	489.9630	9.89414e-05	2.94540e-04
2024/05/07	10:43:20	ok	ok	489.9200	76.011	0.066009	21.92	64.668	12.465	26130692.260461	14	490.0247	9.13413e-05	4.02632e-04
2024/05/07	10:48:20	--	ok	489.5980	75.941	0.066009	22.09	64.625	12.582	24021292.535801	9	489.4433	1.07440e-04	3.12543e-04
2024/05/07	10:48:27	ok	ok	490.0180	75.940	0.066028	22.11	64.617	12.591	23207419.171525	9	489.6025	9.98552e-05	2.57684e-04
2024/05/07	10:53:26	--	ok	489.2660	75.786	0.066028	22.19	64.677	12.662	23029838.078173	9	489.1425	1.06866e-04	3.13524e-04
2024/05/07	10:53:33	ok	ok	489.8980	75.963	0.066064	22.18	64.640	12.645	21026004.727968	12	489.7439	9.51531e-05	2.77459e-04
2024/05/07	10:58:33	--	ok	489.6280	75.796	0.066064	22.31	64.709	12.752	23778560.376962	8	489.2807	1.02202e-04	2.72468e-04
2024/05/07	10:58:40	ok	ok	489.9960	75.975	0.066082	22.32	64.668	12.754	22219775.865343	9	489.7138	9.94647e-05	2.58362e-04
2024/05/07	11:03:40	--	ok	489.3660	75.800	0.066082	22.42	64.698	12.833	19645288.186081	9	489.2676	1.05194e-04	2.97549e-04
2024/05/07	11:03:48	ok	ok	489.9400	76.024	0.066113	22.40	64.631	12.809	19951323.145223	10	489.9827	9.93397e-05	2.64527e-04
2024/05/07	11:08:47	--	ok	489.6300	75.906	0.066113	22.49	64.700	12.884	18475136.730068	12	489.4842	1.04252e-04	4.33241e-04
2024/05/07	11:08:54	--	ok	490.3480	76.021	0.066131	22.52	64.707	12.907	19007349.054119	9	489.9879	9.75522e-05	2.58611e-04
2024/05/07	11:09:02	ok	ok	490.1280	76.019	0.066115	22.54	64.668	12.919	21220465.073182	13	490.0294	9.44264e-05	2.52855e-04
2024/05/07	11:14:01	--	ok	489.5160	75.862	0.066115	22.47	64.997	12.933	18244430.346923	11	489.5527	9.70362e-05	2.32739e-04
2024/05/07	11:14:08	--	ok	489.6860	75.954	0.066138	22.47	64.988	12.932	19621460.297642	10	489.7183	9.91618e-05	2.42108e-04
2024/05/07	11:14:16	ok	ok	489.9820	76.028	0.066153	22.46	64.987	12.921	23370292.087561	10	489.9941	9.94164e-05	2.48218e-04
2024/05/07	11:19:15	--	ok	489.6720	75.876	0.066153	22.09	65.719	12.795	11909793.684712	11	489.5200	9.90304e-05	2.47960e-04
2024/05/07	11:19:23	--	ok	489.7500	76.010	0.066169	22.09	65.719	12.795	11534592.723467	11	489.8490	9.84916e-05	2.78144e-04
2024/05/07	11:19:30	ok	ok	490.0600	76.035	0.066181	22.11	65.701	12.802	14421622.644564	11	490.1196	9.84413e-05	2.38609e-04
2024/05/07	11:24:29	--	ok	489.7580	75.955	0.066181	21.95	65.948	12.734	10792276.046983	10	489.5133	1.06522e-04	3.61102e-04
2024/05/07	11:24:36	ok	ok	489.8460	76.020	0.066193	21.98	65.954	12.755	15194377.763419	11	489.9564	9.81450e-05	2.57486e-04
2024/05/07	11:29:36	--	ok	489.4060	75.894	0.066193	21.92	66.050	12.732	11970524.788491	10	489.3988	1.08493e-04	4.24172e-04
2024/05/07	11:29:43	ok	ok	489.9260	76.040	0.066222	21.95	66.044	12.752	13852027.752230	10	490.1841	9.93420e-05	2.92625e-04
2024/05/07	11:34:43	--	ok	489.5980	75.985	0.066222	21.88	66.169	12.724	14987163.145402	9	489.7203	1.01911e-04	2.69071e-04
2024/05/07	11:34:51	ok	ok	490.1720	76.042	0.066242	21.88	66.159	12.722	14728533.730935	10	490.1839	9.98591e-05	2.70890e-04
2024/05/07	11:39:50	ok	ok	489.9480	75.995	0.066242	21.88	66.224	12.734	16122274.103871	11	489.7589	1.00842e-04	2.52546e-04
2024/05/07	11:44:50	--	ok	489.2260	75.846	0.066242	21.89	66.259	12.753	15260572.736510	9	489.4753	9.98025e-05	3.11787e-04
2024/05/07	11:44:57	ok	ok	490.1360	76.055	0.06628	21.92	66.275	12.775	16150222.801993	11	490.3147	9.70666e-05	3.02689e-04
2024/05/07	11:49:57	ok	ok	489.8780	76.015	0.06628	21.92	66.287	12.778	15619811.795964	13	489.8028	1.06004e-04	4.51213e-04
2024/05/07	11:54:57	--	ok	489.5860	75.877	0.06628	21.95	66.378	12.817	18097072.749465	13	489.5940	9.82142e-05	2.85809e-04
2024/05/07	11:55:04	ok	ok	489.9180	76.031	0.0663	21.96	66.337	12.819	16366004.488761	10	490.0694	9.92231e-05	2.81206e-04
2024/05/07	12:00:04	--	ok	489.3900	75.906	0.0663	21.99	66.406	12.854	15012635.848716	9	489.5772	1.01351e-04	2.39217e-04
2024/05/07	12:00:11	--	ok	490.3120	76.053	0.06633	22.02	66.357	12.864	20635069.480967	11	490.3035	9.74908e-05	2.77988e-04
2024/05/07	12:00:19	ok	ok	490.1100	76.020	0.066315	21.99	66.406	12.854	16994164.047514	10	489.9736	9.83233e-05	2.67858e-04
2024/05/07	12:05:18	--	ok	489.4120	75.873	0.066315	22.08	66.456	12.927	15912168.728068	10	489.4533	1.07141e-04	4.32722e-04
2024/05/07	12:05:26	--	ok	490.3160	76.047	0.066343	22.05	66.398	12.894	22009225.364980	11	490.1801	1.01662e-04	2.43042e-04
2024/05/07	12:05:33	--	ok	489.6980	75.992	0.066328	22.05	66.407	12.896	17330145.261370	11	489.9743	9.37274e-05	3.03998e-04
2024/05/07	12:05:40	ok	ok	490.1800	76.042	0.066343	22.03	66.415	12.885	20038909.849360	10	490.1553	9.99786e-05	2.66467e-04
2024/05/07	12:10:40	--	ok	489.6260	75.967	0.066343	22.12	66.442	12.956	21332991.665985	10	489.7097	1.03764e-04	3.30023e-04
2024/05/07	12:10:47	ok	ok	490.0120	76.047	0.066361	22.12	66.401	12.948	19115492.278361	10	490.2594	9.76663e-05	2.90890e-04
2024/05/07	12:15:47	--	ok	489.5860	75.930	0.066361	21.74	67.042	12.789	22005602.269457	11	489.6150	1.04818e-04	2.99782e-04
2024/05/07	12:15:54	ok	ok	490.1160	76.045	0.066381	21.72	67.048	12.778	18439409.607759	11	490.1871	9.80699e-05	2.72348e-04
2024/05/07	12:20:54	--	ok	489.6200	75.937	0.066381	21.27	67.565	12.543	15387313.013051	11	489.6083	1.06500e-04	3.50940e-04
2024/05/07	12:21:02	ok	ok	490.0600	76.042	0.066399	21.29	67.568	12.555	17951171.311543	11	490.1337	9.95081e-05	2.41424e-04
2024/05/07	12:26:01	--	ok	489.5440	75.972	0.066399	21.01	67.738	12.390	14519842.668787	11	489.5995	1.06196e-04	3.93209e-04
2024/05/07	12:26:08	--	ok	490.4300	76.052	0.066421	21.03	67.712	12.397	16389910.053648	10	490.2880	1.00654e-04	2.49268e-04
2024/05/07	12:26:16	ok	ok	489.8320	75.985	0.066401	21.01	67.707	12.384	15124906.934702	10	489.8044	1.00747e-04	2.57251e-04
2024/05/07	12:31:15	--	ok	489.4220	75.846	0.066401	20.82	67.872	12.273	15196540.645682	10	489.4976	1.00640e-04	2.49678e-04
2024/05/07	12:31:22	ok	ok	490.0000	76.040	0.066429	20.82	67.893	12.277	12272013.631240	10	490.1050	1.01665e-04	2.63602e-04
2024/05/07	12:36:22	--	ok	489.7080	75.987	0.066429	20.69	68.031	12.212	15191915.715133	13	489.6766	1.06507e-04	4.16351e-04
2024/05/07	12:36:29	ok	ok	490.0860	76.039	0.066443	20.66	67.991	12.184	11786488.161191	9	490.0680	1.05469e-04	2.74090e-04
2024/05/07	12:41:29	--	ok	489.7020	76.000	0.066443	20.53	68.110	12.115	13202992.791838	10	489.6684	1.07629e-04	2.98238e-04
2024/05/07	12:41:36	ok	ok	490.0760	76.042	0.066457	20.56	68.104	12.132	13288692.173110	10	490.1437	1.02261e-04	2.46064e-04
2024/05/07	12:46:35	ok	ok	489.9780	76.011	0.066457	20.46	68.206	12.081	20189494.641711	11	489.7270	1.07789e-04	3.14767e-04
2024/05/07	12:51:35	ok	ok	490.0680	75.912	0.066457	20.36	68.298	12.028	16657361.131380	11	489.3855	1.11980e-04	5.42350e-04
2024/05/07	12:56:36	--	ok	489.3840	75.801	0.066457	20.32	68.339	12.007	14160026.961084	11	489.2498	1.07142e-04	3.17326e-04
2024/05/07	12:56:43	--	ok	490.3180	76.036	0.066487	20.29	68.325	11.984	13722007.412170	10	490.0293	1.03803e-04	2.60844e-04
2024/05/07	12:56:51	--	ok	489.6260	75.961	0.066472	20.26	68.342	11.966	11259345.100199	10	489.7249	1.01423e-04	2.40226e-04
2024/05/07	12:56:58	--	ok	490.3320	76.039	0.066489	20.29	68.293	11.978	16088752.078791	9	490.0376	1.08931e-04	2.59840e-04
2024/05/07	12:57:05	ok	ok	489.8660	75.967	0.066474	20.31	68.296	11.988	11482487.682018	10	489.7219	1.02484e-04	2.71121e-04
2024/05/07	13:02:05	ok	ok	489.8600	75.846	0.066474	20.22	68.374	11.944	13499855.932780	10	489.3840	1.08583e-04	2.99453e-04
2024/05/07	13:07:05	--	ok	489.2080	75.769	0.066474	20.16	68.453	11.917	15527325.777822	10	489.1806	1.07754e-04	2.69192e-04
2024/05/07	13:07:12	--	ok	490.6320	76.038	0.066512	20.21	68.402	11.938	14755175.903702	10	490.1291	1.01225e-04	2.40399e-04
2024/05/07	13:07:20	--	ok	489.7860	75.809	0.066481	20.18	68.438	11.925	15240348.920187	11	489.4075	1.02602e-04	2.47594e-04
2024/05/07	13:07:27	ok	ok	490.0120	75.909	0.066491	20.19	68.399	11.928	16350853.534524	10	489.6462	1.02618e-04	2.50682e-04
2024/05/07	13:12:26	--	ok	489.2460	75.806	0.066491	20.15	68.475	11.911	16774081.355116	10	489.2577	1.09563e-04	3.24126e-04
2024/05/07	13:12:34	--	ok	490.9020	76.044	0.066528	20.12	68.458	11.890	14121475.776369	9	490.1754	1.05019e-04	2.35536e-04
2024/05/07	13:12:41	--	ok	489.7640	75.758	0.066484	20.14	68.490	11.905	14473460.889869	10	489.2131	1.02669e-04	2.40139e-04
2024/05/07	13:12:48	--	ok	489.5740	75.825	0.066495	20.14	68.502	11.907	15358898.297580	10	489.4691	1.02432e-04	2.37593e-04
2024/05/07	13:12:55	--	ok	490.4860	76.017	0.066516	20.16	68.453	11.917	10662139.590006	10	489.9371	1.02179e-04	2.40092e-04
2024/05/07	13:13:03	--	ok	489.5560	75.794	0.066493	20.14	68.522	11.910	13775703.261766	10	489.3948	1.01615e-04	2.49298e-04
2024/05/07	13:13:10	--	ok	490.4060	76.001	0.066514	20.15	68.534	11.922	14946517.909066	11	489.8542	1.02683e-04	2.18045e-04
2024/05/07	13:13:18	--	ok	489.6240	75.797	0.066494	20.15	68.493	11.915	14990044.603564	10	489.3954	1.03114e-04	2.47518e-04
2024/05/07	13:13:25	ok	ok	490.0060	75.986	0.066512	20.12	68.489	11.895	12535786.213622	10	489.8464	1.00690e-04	2.62113e-04
2024/05/07	13:18:24	--	ok	489.7920	75.879	0.066512	20.09	68.493	11.876	14198680.026921	9	489.4046	1.14535e-04	2.88651e-04
2024/05/07	13:18:31	ok	ok	489.9760	75.983	0.066522	20.05	68.507	11.848	12582067.426519	10	489.7955	1.02471e-04	2.35085e-04
2024/05/07	13:23:31	ok	ok	490.0320	75.872	0.066522	20.03	68.531	11.834	11395894.769772	10	489.5129	1.04555e-04	2.59949e-04
2024/05/07	13:28:31	--	ok	489.6380	75.786	0.066522	20.01	68.612	11.837	14778059.082680	10	489.3415	1.01404e-04	2.61416e-04
2024/05/07	13:28:38	ok	ok	490.0500	75.956	0.066539	20.01	68.580	11.831	13669912.834548	11	489.7343	1.01846e-04	2.59605e-04
2024/05/07	13:33:38	--	ok	489.4220	75.850	0.066539	20.00	68.618	11.829	7770974.834202	8	489.4793	1.07779e-04	2.67838e-04
2024/05/07	13:33:45	ok	ok	489.9180	76.041	0.066567	19.98	68.595	11.816	9543627.291391	11	490.1295	1.02221e-04	2.40699e-04
2024/05/07	13:38:45	ok	ok	489.9140	76.003	0.066567	19.98	68.669	11.828	12978093.181002	10	489.7929	1.07509e-04	2.57096e-04
2024/05/07	13:43:45	--	ok	490.7140	75.919	0.066567	19.97	68.685	11.822	11507224.092051	10	489.6709	1.02373e-04	2.48977e-04
2024/05/07	13:43:53	--	ok	488.7040	75.701	0.066533	19.97	68.705	11.825	12574422.033953	11	488.9438	9.89300e-05	2.68893e-04
2024/05/07	13:44:00	--	ok	489.5060	76.053	0.066596	19.98	68.687	11.831	9829359.239893	10	490.2997	1.01727e-04	2.69130e-04
2024/05/07	13:44:07	--	ok	490.5640	76.242	0.066619	19.94	68.640	11.792	8681257.670684	11	490.7804	1.02050e-04	2.73882e-04
2024/05/07	13:44:15	--	ok	490.3120	76.044	0.066592	20.00	68.649	11.834	14514260.005636	11	490.1872	9.98622e-05	2.60834e-04
2024/05/07	13:44:22	--	ok	490.2160	75.993	0.066577	20.00	68.627	11.830	18231977.345984	11	489.8291	1.02381e-04	2.48068e-04
2024/05/07	13:44:29	--	ok	489.6020	75.880	0.066567	19.97	68.617	11.810	12519518.762358	10	489.5881	1.02742e-04	2.56387e-04
2024/05/07	13:44:37	ok	ok	489.9200	76.030	0.066586	19.98	68.595	11.816	11404367.699114	10	490.0276	1.02401e-04	2.56819e-04
2024/05/07	13:49:36	--	ok	489.7460	75.981	0.066586	19.97	68.705	11.825	12293954.315867	10	489.7347	1.05945e-04	2.71019e-04
2024/05/07	13:49:44	--	ok	490.3180	76.037	0.066598	19.98	68.687	11.831	12315660.738553	10	490.0681	1.05888e-04	2.33347e-04
2024/05/07	13:49:51	ok	ok	489.8060	75.944	0.066583	19.94	68.690	11.801	14060680.954316	10	489.7100	1.03593e-04	2.40033e-04
2024/05/07	13:54:51	--	ok	489.5040	75.841	0.066583	19.97	68.746	11.832	18794308.709624	9	489.1636	1.29953e-04	5.64399e-04
2024/05/07	13:54:58	ok	ok	490.1960	76.034	0.066607	19.98	68.708	11.835	16194005.421544	11	490.0583	1.00731e-04	2.55876e-04
2024/05/07	13:59:58	ok	ok	489.8840	75.975	0.066607	19.94	68.722	11.806	14959881.132350	11	489.6276	1.10894e-04	4.02222e-04
2024/05/07	14:04:58	ok	ok	489.9740	75.891	0.066607	19.91	68.818	11.802	21357883.399998	9	489.5513	1.09865e-04	2.79732e-04
2024/05/07	14:09:58	--	ok	489.5460	75.798	0.066607	19.92	68.841	11.817	15255898.087166	9	489.2987	1.14417e-04	2.82869e-04
2024/05/07	14:10:05	--	ok	490.4020	76.005	0.066628	19.92	68.832	11.816	10602573.423784	10	489.9228	1.02461e-04	2.69314e-04
2024/05/07	14:10:12	--	ok	489.7200	75.813	0.066609	19.92	68.800	11.810	15143165.818441	9	489.5136	1.01998e-04	2.68679e-04
2024/05/07	14:10:20	--	ok	489.1460	75.950	0.066623	19.89	68.774	11.786	7821156.940753	11	489.7668	1.00927e-04	2.81065e-04
2024/05/07	14:10:27	ok	ok	489.8020	76.162	0.066664	19.89	68.774	11.786	5208914.979985	10	490.6808	1.01284e-04	2.51361e-04
2024/05/07	14:15:26	ok	ok	490.1180	76.067	0.066664	19.94	68.833	11.825	5960016.764885	9	490.3812	1.01116e-04	2.72106e-04
2024/05/07	14:20:26	--	ok	490.8460	76.044	0.066664	19.92	68.933	11.833	6372311.028174	10	489.9736	1.12305e-04	4.61378e-04
2024/05/07	14:20:33	--	ok	489.2740	75.762	0.066623	19.92	68.850	11.819	17101978.023888	10	489.2824	1.00767e-04	2.67159e-04
2024/05/07	14:20:41	--	ok	489.5520	76.031	0.066658	19.94	68.902	11.837	10728522.420322	10	490.0552	1.01261e-04	2.72840e-04
2024/05/07	14:20:48	--	ok	490.6100	76.092	0.06668	19.92	68.870	11.822	13401402.514625	11	490.5016	1.00526e-04	2.89808e-04
2024/05/07	14:20:55	--	ok	490.3200	75.981	0.066651	19.92	68.882	11.824	15922528.051227	11	489.8501	1.01446e-04	2.30641e-04
2024/05/07	14:21:03	--	ok	489.5720	75.816	0.066635	19.92	68.811	11.812	18850930.374742	10	489.5073	1.03595e-04	2.44709e-04
2024/05/07	14:21:10	ok	ok	490.0800	76.013	0.066656	19.91	68.869	11.811	16611593.106377	10	489.9966	1.00028e-04	2.49104e-04
2024/05/07	14:26:10	ok	ok	490.1700	75.939	0.066656	19.91	68.919	11.820	14463110.738424	9	489.5605	1.18307e-04	3.59934e-04
2024/05/07	14:31:10	ok	ok	489.9320	75.848	0.066656	19.92	68.962	11.838	19016568.334397	9	489.5095	1.09127e-04	2.70580e-04
2024/05/07	14:36:10	--	ok	489.6160	75.787	0.066656	19.98	69.003	11.886	15700596.250174	9	489.1931	1.18942e-04	3.56590e-04
2024/05/07	14:36:18	--	ok	489.6900	75.957	0.066674	19.94	68.975	11.850	13571479.214583	10	489.8036	1.04973e-04	2.44215e-04
2024/05/07	14:36:25	--	ok	489.6580	76.041	0.066689	19.95	68.957	11.856	11428462.602391	11	490.1351	1.01563e-04	2.58081e-04
2024/05/07	14:36:32	--	ok	490.6020	76.080	0.066706	19.95	68.948	11.854	15449288.788019	10	490.4604	1.02639e-04	2.55463e-04
2024/05/07	14:36:39	ok	ok	490.1240	75.967	0.066677	19.94	68.975	11.850	18983575.482490	10	489.8308	1.01577e-04	2.64271e-04
2024/05/07	14:41:39	--	ok	489.7440	75.867	0.066677	19.95	68.998	11.863	14859834.806477	9	489.4052	1.19915e-04	3.58424e-04
2024/05/07	14:41:46	ok	ok	490.0840	75.991	0.066689	19.97	68.992	11.875	18142650.728737	11	489.9195	1.00810e-04	2.53832e-04
2024/05/07	14:46:46	--	ok	489.6040	75.894	0.066689	19.98	69.003	11.886	17978149.361051	9	489.6297	1.09389e-04	2.57552e-04
2024/05/07	14:46:53	--	ok	490.2580	76.040	0.066708	19.97	69.001	11.876	16554607.684844	10	490.0947	1.02102e-04	2.85249e-04
2024/05/07	14:47:00	ok	ok	490.1360	75.968	0.066696	19.95	69.029	11.868	19268997.569602	10	489.8076	1.03534e-04	2.64607e-04
2024/05/07	14:52:00	--	ok	489.7200	75.861	0.066696	19.98	69.053	11.895	14684563.790603	10	489.5874	1.05333e-04	2.73599e-04
2024/05/07	14:52:07	ok	ok	490.1980	75.997	0.066709	19.98	69.033	11.891	14812028.002729	11	489.9480	9.97055e-05	2.60763e-04
2024/05/07	14:57:07	--	ok	490.5240	75.892	0.066709	19.98	69.084	11.900	12109512.418105	9	489.6777	1.07687e-04	2.40626e-04
2024/05/07	14:57:15	--	ok	489.2860	75.744	0.066684	20.00	69.107	11.913	19045929.684873	9	489.1523	1.05748e-04	2.83542e-04
2024/05/07	14:57:22	--	ok	489.7020	75.985	0.066718	19.98	69.104	11.903	11813818.312773	10	489.8857	1.03870e-04	2.70589e-04
2024/05/07	14:57:30	--	ok	490.7980	76.049	0.066732	19.98	69.053	11.895	10445359.354711	11	490.2035	1.01982e-04	2.55201e-04
2024/05/07	14:57:37	--	ok	489.5700	75.772	0.066694	19.97	69.030	11.881	16250529.757330	9	489.3546	1.03873e-04	2.59330e-04
2024/05/07	14:57:44	--	ok	490.4300	75.937	0.066715	20.00	69.056	11.904	11234995.003481	10	489.8264	1.01837e-04	2.63674e-04
2024/05/07	14:57:52	ok	ok	490.1400	75.770	0.066694	19.98	68.992	11.884	15219726.569878	9	489.3481	1.05145e-04	2.66570e-04
2024/05/07	15:02:51	--	ok	489.0500	75.749	0.066694	20.00	69.085	11.909	17187231.396154	9	489.0480	1.14048e-04	2.92138e-04
2024/05/07	15:02:59	--	ok	490.5940	76.047	0.06674	20.00	69.065	11.906	15657041.576639	11	490.1711	1.01478e-04	2.67058e-04
2024/05/07	15:03:06	--	ok	489.5160	75.818	0.066711	19.98	69.075	11.898	17058287.248254	9	489.5476	1.05183e-04	2.64766e-04
2024/05/07	15:03:13	ok	ok	490.0760	76.030	0.066734	19.98	69.094	11.902	12432019.695460	8	490.0244	1.06672e-04	2.53119e-04
2024/05/07	15:08:13	ok	ok	489.8900	75.942	0.066734	20.00	69.136	11.918	11877554.683893	10	489.5905	1.13377e-04	4.86940e-04
2024/05/07	15:13:13	ok	ok	490.0780	75.849	0.066734	20.01	69.120	11.925	14186962.974917	9	489.5597	1.07885e-04	2.70104e-04
2024/05/07	15:18:13	--	ok	489.3600	75.786	0.066734	20.01	69.241	11.945	14838452.130045	9	489.2668	1.14534e-04	2.95100e-04
2024/05/07	15:18:21	--	ok	490.2080	76.038	0.066765	20.04	69.154	11.951	18042182.298250	9	490.0716	1.06708e-04	2.73383e-04
2024/05/07	15:18:28	ok	ok	490.0240	75.961	0.066756	20.04	69.184	11.956	19199433.991765	11	489.8726	1.01283e-04	2.45991e-04
2024/05/07	15:23:27	ok	ok	490.0000	75.857	0.066756	20.05	69.198	11.968	13245283.051717	9	489.4109	1.21669e-04	4.15330e-04
2024/05/07	15:28:27	--	ok	489.6620	75.791	0.066756	20.04	69.245	11.967	20414615.613901	9	489.3870	1.09275e-04	2.75829e-04
2024/05/07	15:28:34	ok	ok	490.1060	75.927	0.066772	20.08	69.241	11.996	19293278.789593	9	489.7730	1.07830e-04	2.64908e-04
2024/05/07	15:33:34	ok	ok	489.8020	75.826	0.066772	20.08	69.264	12.000	17247578.541695	9	489.4410	1.16322e-04	3.20796e-04
2024/05/07	15:38:34	--	ok	489.0940	75.778	0.066772	20.09	69.287	12.013	15489718.764288	9	489.1844	1.19427e-04	4.03802e-04
2024/05/07	15:38:41	--	ok	490.2340	76.061	0.066816	20.07	69.271	11.992	18978838.812441	10	490.3498	1.00696e-04	2.74248e-04
2024/05/07	15:38:49	--	ok	490.3600	76.030	0.066805	20.11	69.328	12.030	14941512.133725	10	490.0726	1.02190e-04	2.44730e-04
2024/05/07	15:38:56	--	ok	490.3580	75.865	0.066787	20.07	69.282	11.994	14991597.840243	9	489.6792	1.04024e-04	2.48524e-04
2024/05/07	15:39:03	--	ok	489.5160	75.767	0.06677	20.08	69.285	12.004	13527589.380773	10	489.3124	1.02595e-04	2.72332e-04
2024/05/07	15:39:11	ok	ok	490.0060	75.921	0.066793	20.08	69.253	11.998	16037645.047158	10	489.8136	1.02949e-04	2.58543e-04
2024/05/07	15:44:10	ok	ok	490.0120	75.821	0.066793	20.08	69.314	12.009	12643591.001996	9	489.3227	1.23753e-04	4.57648e-04
2024/05/07	15:49:10	--	ok	489.7600	75.779	0.066793	20.15	69.337	12.061	13845350.003373	9	489.1965	1.20092e-04	3.73407e-04
2024/05/07	15:49:17	ok	ok	489.8060	75.836	0.066805	20.09	69.326	12.020	17650966.912541	9	489.6426	1.04798e-04	2.53641e-04
2024/05/07	15:54:17	--	ok	489.7000	75.783	0.066805	20.15	69.427	12.077	14567135.090618	9	489.3035	1.14006e-04	2.95327e-04
2024/05/07	15:54:24	ok	ok	490.0220	75.880	0.066819	20.15	69.387	12.070	20260600.393153	10	489.7506	1.03222e-04	2.76240e-04
2024/05/07	15:59:24	--	ok	489.4840	75.797	0.066819	20.14	69.415	12.066	18902888.981756	9	489.4521	1.09657e-04	2.65012e-04
2024/05/07	15:59:31	ok	ok	490.0200	76.015	0.066844	20.15	69.418	12.075	22799607.644262	9	489.9288	1.11923e-04	2.83007e-04
2024/05/07	16:04:31	ok	ok	489.9640	75.907	0.066844	20.18	69.413	12.095	16012097.732319	9	489.6187	1.16395e-04	3.17982e-04
2024/05/07	16:09:31	--	ok	489.7340	75.818	0.066844	20.16	69.479	12.095	17417062.113404	9	489.4283	1.15534e-04	2.80225e-04
2024/05/07	16:09:38	--	ok	489.3960	75.938	0.066857	20.16	69.450	12.090	12247935.005930	9	489.8596	1.05525e-04	2.59571e-04
2024/05/07	16:09:46	--	ok	490.6000	76.071	0.066886	20.14	69.406	12.064	15672678.827356	11	490.4513	1.01297e-04	2.53432e-04
2024/05/07	16:09:53	--	ok	489.7660	75.918	0.066857	20.14	69.436	12.069	18709422.249351	10	489.8208	1.01581e-04	3.01253e-04
2024/05/07	16:10:00	--	ok	490.4240	76.022	0.066868	20.15	69.418	12.075	15681288.175346	9	490.0475	1.05490e-04	2.87891e-04
2024/05/07	16:10:07	ok	ok	489.8380	75.823	0.066848	20.15	69.418	12.075	18395060.610886	9	489.5875	1.07402e-04	2.61158e-04
2024/05/07	16:15:07	--	ok	489.6100	75.782	0.066848	20.14	69.474	12.076	17645445.953190	9	489.3623	1.10245e-04	2.62328e-04
2024/05/07	16:15:15	ok	ok	490.1080	75.915	0.066866	20.16	69.461	12.092	18038180.002599	9	489.8234	1.05333e-04	2.78577e-04
2024/05/07	16:20:14	--	ok	489.6480	75.813	0.066866	20.16	69.491	12.098	21416821.326832	9	489.3292	1.21548e-04	4.59423e-04
2024/05/07	16:20:22	ok	ok	490.1520	75.970	0.066883	20.15	69.470	12.084	18039178.892685	9	489.9438	1.05891e-04	2.75241e-04
2024/05/07	16:25:21	--	ok	489.6780	75.850	0.066883	20.14	69.528	12.085	14846004.625297	9	489.5619	1.13864e-04	3.09823e-04
2024/05/07	16:25:28	ok	ok	490.1320	76.000	0.066899	20.14	69.519	12.084	15033909.850853	9	490.0102	1.06510e-04	2.63486e-04
2024/05/07	16:30:28	--	ok	489.7660	75.889	0.066899	20.11	69.441	12.049	11685237.400825	8	489.7280	1.08051e-04	2.71587e-04
2024/05/07	16:30:35	--	ok	490.5660	76.007	0.06691	20.11	69.432	12.048	8954843.348399	9	490.0080	1.06640e-04	2.47470e-04
2024/05/07	16:30:43	--	ok	490.3820	75.994	0.066883	20.12	69.413	12.056	17816358.926034	9	489.9850	1.05613e-04	2.65688e-04
2024/05/07	16:30:50	ok	ok	490.1140	75.987	0.066864	20.12	69.372	12.049	19273813.761273	9	489.9549	1.06608e-04	2.82127e-04
2024/05/07	16:35:49	--	ok	489.5260	75.871	0.066864	19.97	69.418	11.948	15440649.998984	10	489.6133	1.09752e-04	3.00929e-04
2024/05/07	16:35:56	--	ok	489.7980	75.868	0.066887	19.97	69.326	11.932	19203831.917078	9	489.7284	1.04970e-04	2.68583e-04
2024/05/07	16:36:04	ok	ok	489.9620	75.863	0.066897	19.97	69.314	11.930	19549832.659697	10	489.7247	1.02252e-04	2.69371e-04
2024/05/07	16:41:03	--	ok	489.4100	75.787	0.066897	19.88	69.432	11.889	15196221.313395	9	489.3268	1.16395e-04	3.23135e-04
2024/05/07	16:41:10	--	ok	489.7380	75.928	0.066925	19.88	69.432	11.889	19695211.621115	9	489.8347	1.06693e-04	2.60047e-04
2024/05/07	16:41:18	ok	ok	490.1020	76.033	0.066938	19.88	69.392	11.882	10625386.450135	11	490.1184	1.00713e-04	2.59392e-04
2024/05/07	16:46:17	ok	ok	490.0760	75.947	0.066938	19.81	69.419	11.839	10174283.814336	9	489.6818	1.14345e-04	2.79826e-04
2024/05/07	16:51:17	--	ok	489.5940	75.855	0.066938	19.78	69.487	11.830	9890749.433576	9	489.4884	1.16684e-04	3.39109e-04
2024/05/07	16:51:24	ok	ok	490.0940	76.032	0.066957	19.78	69.456	11.825	12287289.945116	13	490.1480	9.80043e-05	2.46643e-04
2024/05/07	16:56:24	ok	ok	490.0300	75.958	0.066957	19.75	69.541	11.819	6480666.609854	9	489.8524	1.02528e-04	2.58282e-04
2024/05/07	17:01:24	--	ok	489.1040	75.859	0.066957	19.77	69.606	11.841	7092430.865238	9	489.4710	1.18911e-04	3.69043e-04
2024/05/07	17:01:31	--	ok	490.6660	76.102	0.067001	19.75	69.642	11.836	15031641.837992	11	490.5945	1.02647e-04	2.80399e-04
2024/05/07	17:01:39	--	ok	490.5240	76.100	0.066969	19.78	69.598	11.849	14567927.742696	11	490.6020	1.02795e-04	2.75856e-04
2024/05/07	17:01:46	--	ok	491.0320	76.095	0.066943	19.77	69.616	11.843	17257299.953341	11	490.5934	1.00931e-04	2.66799e-04
2024/05/07	17:01:54	--	ok	490.8860	76.082	0.066893	19.78	69.619	11.852	17273388.246247	10	490.5436	1.02513e-04	2.71186e-04
2024/05/07	17:02:01	ok	ok	489.9320	75.952	0.06685	19.75	69.592	11.827	20041009.529700	9	489.8220	1.08130e-04	2.60220e-04
2024/05/07	17:07:00	--	ok	489.6680	75.863	0.06685	19.78	69.638	11.855	18280417.163201	9	489.6716	1.03215e-04	2.92357e-04
2024/05/07	17:07:07	ok	ok	489.9200	75.858	0.066866	19.77	69.635	11.846	19246234.667154	10	489.6939	1.01947e-04	2.85925e-04
2024/05/07	17:12:07	--	ok	489.6780	75.793	0.066866	19.80	69.689	11.874	24923673.049377	9	489.4284	1.10376e-04	2.91615e-04
2024/05/07	17:12:14	--	ok	489.5900	75.791	0.066882	19.80	69.722	11.879	18646723.169139	9	489.4495	1.08565e-04	2.59934e-04
2024/05/07	17:12:22	--	ok	489.5340	75.788	0.066901	19.77	69.685	11.854	16955953.496553	9	489.4817	1.05220e-04	2.72707e-04
2024/05/07	17:12:29	--	ok	489.5500	75.786	0.066924	19.75	69.683	11.843	19040871.586433	9	489.4347	1.07545e-04	2.58438e-04
2024/05/07	17:12:36	--	ok	489.6160	75.784	0.066946	19.81	69.674	11.882	19212148.498956	9	489.4616	1.05753e-04	2.52838e-04
2024/05/07	17:12:44	--	ok	489.7020	75.780	0.066964	19.77	69.656	11.849	17498749.140965	9	489.4271	1.08456e-04	2.73120e-04
2024/05/07	17:12:51	ok	ok	489.8320	75.864	0.066979	19.78	69.699	11.866	12574420.378494	9	489.7142	1.06683e-04	2.69833e-04
2024/05/07	17:17:50	ok	ok	489.8880	75.798	0.066979	19.80	69.689	11.874	14688668.781932	10	489.4840	1.06186e-04	2.83128e-04
2024/05/07	17:22:50	--	ok	489.2080	75.766	0.066979	19.77	69.697	11.856	10603142.703236	9	489.1971	1.14914e-04	3.03268e-04
2024/05/07	17:22:58	--	ok	490.2040	76.041	0.067017	19.78	69.729	11.871	15936795.756749	11	490.1824	1.00714e-04	2.78938e-04
2024/05/07	17:23:05	--	ok	490.3360	76.042	0.067008	19.81	69.715	11.889	16673682.736208	14	490.2377	9.67712e-05	2.61004e-04
2024/05/07	17:23:12	--	ok	490.2400	76.037	0.066991	19.80	69.680	11.872	19501919.349373	10	490.1439	1.03241e-04	2.65956e-04
2024/05/07	17:23:19	--	ok	490.2820	76.038	0.06698	19.80	69.660	11.869	16616769.118843	10	490.1666	1.02219e-04	2.75522e-04
2024/05/07	17:23:26	--	ok	490.3620	76.038	0.066966	19.82	69.656	11.888	16693628.195893	10	490.1470	1.02829e-04	2.78655e-04
2024/05/07	17:23:34	ok	ok	490.0640	76.034	0.066949	19.80	69.680	11.872	20647761.891374	10	490.1299	1.02423e-04	2.55794e-04
2024/05/07	17:28:33	ok	ok	489.8560	75.962	0.066949	19.80	69.734	11.881	18570196.678045	10	489.8755	1.05859e-04	2.98046e-04
2024/05/07	17:33:33	--	ok	489.5620	75.871	0.066949	19.77	69.767	11.868	17053285.197291	10	489.4446	1.22405e-04	4.66095e-04
2024/05/07	17:33:40	--	ok	489.5660	75.859	0.06697	19.80	69.740	11.882	20375200.719943	10	489.7142	1.02545e-04	2.77149e-04
2024/05/07	17:33:47	--	ok	489.7280	75.846	0.066991	19.80	69.752	11.884	19792686.774184	9	489.6765	1.06822e-04	2.63010e-04
2024/05/07	17:33:55	--	ok	489.5600	75.842	0.067004	19.81	69.735	11.892	15635601.965578	9	489.6504	1.07648e-04	2.61966e-04
2024/05/07	17:34:02	ok	ok	490.0880	75.911	0.067025	19.77	69.747	11.865	17111761.133669	9	489.8158	1.06919e-04	2.53038e-04
2024/05/07	17:39:01	ok	ok	489.8900	75.830	0.067025	19.77	69.780	11.870	13519555.871278	9	489.4115	1.20914e-04	3.77632e-04
2024/05/07	17:44:01	--	ok	489.2960	75.781	0.067025	19.74	69.813	11.856	12160208.291805	9	489.3913	1.11409e-04	2.88025e-04
2024/05/07	17:44:08	--	ok	490.3500	76.042	0.067059	19.75	69.786	11.860	15881067.638203	11	490.2068	1.01352e-04	2.76897e-04
2024/05/07	17:44:15	ok	ok	490.1600	76.047	0.067043	19.74	69.802	11.854	17363531.437551	11	490.2082	1.01821e-04	2.76660e-04
2024/05/07	17:49:15	ok	ok	490.0780	75.992	0.067043	19.74	69.813	11.856	17401135.609242	11	489.9660	1.01629e-04	2.53308e-04
2024/05/07	17:54:15	ok	ok	489.8640	75.890	0.067043	19.70	69.857	11.833	13096190.458787	9	489.7462	1.06515e-04	2.73658e-04
2024/05/07	17:59:15	--	ok	489.5420	75.810	0.067043	19.67	69.873	11.818	18179596.082133	9	489.4719	1.14867e-04	3.20867e-04
2024/05/07	17:59:22	ok	ok	490.0620	75.842	0.067064	19.68	69.854	11.824	19151062.292863	9	489.6150	1.10939e-04	2.68112e-04
2024/05/07	18:04:22	--	ok	489.4320	75.788	0.067064	19.67	69.882	11.819	16313471.565422	9	489.4442	1.08798e-04	2.62513e-04
2024/05/07	18:04:29	ok	ok	490.1200	76.023	0.067092	19.68	69.834	11.820	15096018.677362	11	490.1229	1.00175e-04	2.76461e-04
2024/05/07	18:09:29	--	ok	489.6800	75.929	0.067092	19.64	69.877	11.798	15166732.342197	9	489.8644	1.05453e-04	2.84064e-04
2024/05/07	18:09:36	ok	ok	490.1000	76.042	0.067107	19.65	69.871	11.806	15993029.239023	11	490.2044	1.01505e-04	2.49943e-04
2024/05/07	18:14:36	ok	ok	490.0380	75.979	0.067107	19.65	69.871	11.806	15671139.321631	11	489.9795	1.01876e-04	2.64648e-04
2024/05/07	18:19:36	ok	ok	489.8680	75.895	0.067107	19.64	69.895	11.801	17650343.513332	12	489.8281	9.85947e-05	2.50732e-04
2024/05/07	18:24:36	--	ok	489.5400	75.813	0.067107	19.54	69.931	11.739	12126524.489669	8	489.5565	1.09184e-04	2.71583e-04
2024/05/07	18:24:43	ok	ok	490.1580	76.018	0.067129	19.54	69.931	11.739	16547787.377376	11	490.1159	1.01566e-04	2.58761e-04
2024/05/07	18:29:43	ok	ok	489.8920	75.930	0.067129	19.53	69.928	11.729	15582137.702956	11	489.6960	1.10182e-04	4.45234e-04
2024/05/07	18:34:43	--	ok	489.7600	75.837	0.067129	19.47	69.969	11.697	16751407.183589	12	489.7858	9.69587e-05	2.73761e-04
2024/05/07	18:34:50	ok	ok	490.0200	75.958	0.067141	19.47	69.949	11.694	19531359.947644	11	489.8951	1.02840e-04	2.85215e-04
2024/05/07	18:39:50	--	ok	489.7060	75.852	0.067141	19.47	69.949	11.694	17065993.820084	13	489.6285	1.06806e-04	4.56612e-04
2024/05/07	18:39:57	ok	ok	489.9700	75.999	0.067155	19.46	69.917	11.680	17561297.544242	10	490.0479	1.01634e-04	2.66779e-04
2024/05/07	18:44:57	ok	ok	489.8860	75.917	0.067155	19.40	69.955	11.646	21256694.350282	10	489.8063	1.05074e-04	2.99410e-04
2024/05/07	18:49:57	--	ok	489.5560	75.831	0.067155	19.36	69.990	11.624	11034921.438507	10	489.5875	1.06635e-04	3.26759e-04
2024/05/07	18:50:04	ok	ok	490.0600	76.028	0.067176	19.37	69.982	11.632	18119083.462110	11	490.1280	1.02171e-04	2.82940e-04
2024/05/07	18:55:04	ok	ok	490.0680	75.959	0.067176	19.30	70.010	11.587	17170251.848831	10	489.9355	1.01114e-04	2.66358e-04
2024/05/07	19:00:04	ok	ok	489.9340	75.865	0.067176	19.24	70.028	11.550	16259009.221348	11	489.6072	1.08441e-04	3.82975e-04
2024/05/07	19:05:04	--	ok	489.5480	75.800	0.067176	19.22	70.024	11.532	13705302.699968	12	489.5558	1.05753e-04	2.54061e-04
2024/05/07	19:05:11	ok	ok	489.9940	76.003	0.067198	19.22	69.986	11.525	19650953.555307	10	490.0596	1.02087e-04	2.73086e-04
2024/05/07	19:10:11	ok	ok	490.1780	75.919	0.067198	19.16	70.014	11.492	10383902.384891	10	489.6510	1.11704e-04	4.62217e-04
2024/05/07	19:15:11	--	ok	489.5820	75.840	0.067198	19.10	70.036	11.458	15251118.417924	10	489.6899	1.01426e-04	2.71572e-04
2024/05/07	19:15:18	--	ok	490.2020	76.023	0.067218	19.10	70.027	11.456	17701222.855528	9	490.0921	1.03456e-04	2.96714e-04
2024/05/07	19:15:26	--	ok	490.3240	75.954	0.067208	19.12	69.999	11.461	20351667.639609	10	489.8960	1.01948e-04	2.77756e-04
2024/05/07	19:15:33	--	ok	489.6000	75.794	0.067193	19.09	70.013	11.443	18361657.282462	10	489.5274	1.03344e-04	2.83690e-04
2024/05/07	19:15:40	ok	ok	490.0260	75.975	0.067211	19.13	70.019	11.473	17133844.085139	11	489.9881	1.00337e-04	2.74613e-04
2024/05/07	19:20:39	--	ok	489.6320	75.889	0.067211	19.06	70.018	11.426	15427559.494067	11	489.7352	1.02515e-04	2.66907e-04
2024/05/07	19:20:46	ok	ok	490.1200	76.031	0.067229	19.06	70.050	11.431	17077616.348994	11	490.1879	1.00401e-04	2.77596e-04
2024/05/07	19:25:45	ok	ok	489.8700	75.983	0.067229	18.98	70.054	11.374	15572352.132259	11	489.8414	1.05813e-04	3.01472e-04
2024/05/07	19:30:45	ok	ok	489.8800	75.904	0.067229	18.92	70.045	11.335	16325425.355079	10	489.7806	1.04237e-04	2.61754e-04
2024/05/07	19:35:45	--	ok	489.4840	75.838	0.067229	18.86	70.065	11.301	13076815.950672	12	489.6744	9.93764e-05	2.77129e-04
2024/05/07	19:35:52	ok	ok	490.0820	76.034	0.067254	18.89	70.079	11.321	12998328.911218	11	490.2124	1.01568e-04	2.58145e-04
2024/05/07	19:40:52	ok	ok	489.9780	75.999	0.067254	18.78	70.109	11.251	12103319.687979	10	489.8543	1.09487e-04	3.67393e-04
2024/05/07	19:45:52	ok	ok	489.8960	75.935	0.067254	18.72	70.100	11.213	15891201.200677	10	489.7033	1.11050e-04	3.84579e-04
2024/05/07	19:50:52	--	ok	489.4580	75.868	0.067254	18.67	70.060	11.169	12715770.586502	10	489.6759	1.02417e-04	2.60872e-04
2024/05/07	19:50:59	--	ok	490.2740	76.037	0.06728	18.67	70.111	11.177	17144169.568260	10	490.2860	1.02285e-04	2.48351e-04
2024/05/07	19:51:07	--	ok	490.5220	75.996	0.067267	18.64	70.105	11.157	16593346.233983	10	489.9797	1.02169e-04	2.54191e-04
2024/05/07	19:51:14	--	ok	489.3860	75.763	0.067242	18.67	70.069	11.171	15085572.959655	11	489.4089	1.01619e-04	2.61096e-04
2024/05/07	19:51:21	--	ok	490.2240	76.012	0.067271	18.67	70.060	11.169	16771916.193024	10	490.0885	1.01736e-04	2.61484e-04
2024/05/07	19:51:28	--	ok	490.2560	75.928	0.067261	18.67	70.050	11.168	17357308.838119	11	489.8280	1.01908e-04	2.54916e-04
2024/05/07	19:51:36	--	ok	489.4420	75.795	0.067249	18.68	70.022	11.172	14837169.588535	10	489.5465	1.03624e-04	2.64555e-04
2024/05/07	19:51:43	--	ok	490.3100	76.023	0.067275	18.67	70.050	11.168	19215929.241130	11	490.1264	1.03559e-04	2.54598e-04
2024/05/07	19:51:50	ok	ok	489.8620	75.910	0.067261	18.65	70.028	11.156	18046781.368031	10	489.7969	1.03528e-04	2.59850e-04
2024/05/07	19:56:50	--	ok	489.4260	75.846	0.067261	18.55	70.079	11.097	16438686.771828	11	489.5945	1.05424e-04	2.73514e-04
2024/05/07	19:56:57	--	ok	490.3680	76.034	0.067288	18.58	70.065	11.112	17358813.937462	11	490.2668	1.01870e-04	2.46112e-04
2024/05/07	19:57:04	ok	ok	489.9520	75.951	0.06727	18.56	70.063	11.103	18069336.412238	13	489.9243	9.92501e-05	2.55947e-04
2024/05/07	20:02:04	--	ok	489.7660	75.865	0.06727	18.48	70.068	11.048	17165113.021848	10	489.6759	1.02911e-04	2.59121e-04
2024/05/07	20:02:11	ok	ok	489.9400	75.983	0.067281	18.51	70.092	11.071	21758568.975487	11	489.9887	1.01419e-04	2.52393e-04
2024/05/07	20:07:11	ok	ok	490.1020	75.922	0.067281	18.38	70.120	10.992	16188666.438457	10	489.7707	1.04176e-04	2.67328e-04
2024/05/07	20:12:11	ok	ok	489.8900	75.856	0.067281	18.32	70.111	10.954	17845096.634480	10	489.5951	1.05791e-04	2.72616e-04
2024/05/07	20:17:11	--	ok	488.7640	75.798	0.067281	18.24	70.137	10.902	16689853.249572	9	489.4893	1.03784e-04	2.44283e-04
2024/05/07	20:17:18	--	ok	490.9520	76.244	0.067341	18.24	70.095	10.896	17614798.016529	10	490.8988	1.02546e-04	2.66792e-04
2024/05/07	20:17:26	ok	ok	489.9240	75.947	0.067295	18.24	70.095	10.896	17147089.402535	11	489.8484	1.01578e-04	2.73208e-04
2024/05/07	20:22:25	--	ok	489.6480	75.881	0.067295	18.20	70.109	10.872	17456554.846820	11	489.6342	1.04625e-04	2.37759e-04
2024/05/07	20:22:32	ok	ok	489.9560	76.012	0.067312	18.20	70.100	10.871	19226670.547078	10	490.0492	1.04374e-04	2.50693e-04
2024/05/07	20:27:32	ok	ok	489.8960	75.981	0.067312	18.10	70.132	10.812	19658933.364951	10	489.8801	1.04713e-04	2.65551e-04
2024/05/07	20:32:32	ok	ok	490.0200	75.926	0.067312	18.04	70.161	10.781	17220303.389994	11	489.5992	1.11926e-04	4.08210e-04
2024/05/07	20:37:32	ok	ok	489.9620	75.870	0.067312	17.94	70.193	10.723	19796629.672588	10	489.6224	1.03472e-04	2.64678e-04
2024/05/07	20:42:32	--	ok	489.6880	75.811	0.067312	17.90	70.169	10.690	18863914.339774	10	489.5234	1.01939e-04	2.99019e-04
2024/05/07	20:42:40	ok	ok	490.0260	75.963	0.067326	17.90	70.169	10.690	18544666.950979	10	489.8877	1.02287e-04	2.61015e-04
2024/05/07	20:47:39	ok	ok	490.0640	75.967	0.067326	18.51	69.346	10.953	18586833.884424	11	489.7085	1.10736e-04	3.88285e-04
2024/05/07	20:52:39	ok	ok	489.8460	75.937	0.067326	18.88	69.044	11.145	19854369.836454	10	489.6993	1.10677e-04	4.00278e-04
2024/05/07	20:57:39	ok	ok	489.8120	75.892	0.067326	19.13	68.878	11.286	21626422.952984	11	489.7584	1.02070e-04	2.46854e-04
2024/05/07	21:02:39	ok	ok	489.8540	75.834	0.067326	19.27	68.750	11.359	20294642.482396	10	489.5910	1.07741e-04	3.45204e-04
2024/05/07	21:07:39	--	ok	489.6360	75.789	0.067326	19.40	68.640	11.427	20888277.793770	8	489.5143	1.08839e-04	2.58164e-04
2024/05/07	21:07:47	--	ok	490.3980	75.968	0.067344	19.40	68.631	11.425	27200737.337259	11	490.0553	9.95530e-05	2.43941e-04
2024/05/07	21:07:54	ok	ok	489.9060	75.772	0.067325	19.42	68.632	11.436	28524863.592026	9	489.5484	1.05740e-04	3.13642e-04
2024/05/07	21:12:53	--	ok	489.5240	75.749	0.067325	19.50	68.576	11.482	27217089.382234	9	489.4029	1.06974e-04	2.73193e-04
2024/05/07	21:13:00	--	ok	490.2460	75.953	0.067348	19.49	68.540	11.468	26860306.055097	9	489.9330	1.06804e-04	2.74072e-04
2024/05/07	21:13:08	--	ok	489.7940	75.808	0.067336	19.49	68.585	11.475	24021826.726928	9	489.6671	1.06425e-04	2.75416e-04
2024/05/07	21:13:15	ok	ok	490.1900	75.906	0.067346	19.49	68.594	11.477	25090630.675389	9	489.8494	1.08733e-04	2.55242e-04
2024/05/07	21:18:14	ok	ok	489.8960	75.835	0.067346	19.57	68.453	11.511	32002593.347105	9	489.6976	1.09806e-04	2.79731e-04
2024/05/07	21:23:14	ok	ok	489.8680	75.788	0.067346	19.63	68.435	11.545	25444678.455579	9	489.3823	1.19507e-04	3.96849e-04
2024/05/07	21:28:14	--	ok	489.7320	75.753	0.067346	19.67	68.392	11.567	24782141.437571	9	489.4312	1.07537e-04	2.32855e-04
2024/05/07	21:28:21	ok	ok	489.8660	75.852	0.067358	19.70	68.406	11.588	26017115.842399	9	489.7180	1.06541e-04	2.56508e-04
2024/05/07	21:33:21	--	ok	489.7280	75.782	0.067358	19.71	68.338	11.587	24225481.875059	8	489.5641	1.06135e-04	2.85008e-04
2024/05/07	21:33:28	--	ok	490.2460	75.929	0.067371	19.74	68.342	11.606	28516787.022013	9	489.8609	1.06331e-04	2.44431e-04
2024/05/07	21:33:36	--	ok	489.7760	75.792	0.06736	19.74	68.353	11.608	28691814.179091	9	489.6032	1.06786e-04	2.66203e-04
2024/05/07	21:33:43	ok	ok	490.0940	75.892	0.06737	19.70	68.476	11.600	27107687.833332	9	489.8510	1.05341e-04	2.68002e-04
2024/05/07	21:38:42	ok	ok	489.8100	75.824	0.06737	19.73	68.330	11.595	30094670.511300	9	489.5456	1.14446e-04	2.82609e-04
2024/05/07	21:43:42	--	ok	489.5880	75.769	0.06737	19.75	68.284	11.605	24868088.497459	8	489.4953	1.08702e-04	2.72970e-04
2024/05/07	21:43:49	--	ok	490.3800	75.980	0.06739	19.74	68.270	11.594	26692904.111411	9	490.0028	1.06901e-04	2.69539e-04
2024/05/07	21:43:57	ok	ok	489.8380	75.782	0.067372	19.71	68.278	11.577	26324971.040404	9	489.5963	1.05211e-04	2.74201e-04
2024/05/07	21:48:56	ok	ok	489.8780	75.750	0.067372	19.75	68.243	11.598	25937948.945248	8	489.4167	1.06867e-04	2.95014e-04
2024/05/07	21:53:56	--	ok	489.2140	75.730	0.067372	19.75	68.223	11.595	30162635.455594	9	489.2639	1.08156e-04	2.65359e-04
2024/05/07	21:54:03	--	ok	490.3740	76.017	0.06741	19.77	68.287	11.616	32184326.663641	11	490.1850	1.03056e-04	2.78706e-04
2024/05/07	21:54:11	ok	ok	490.0120	75.862	0.067392	19.78	68.278	11.624	26695111.436072	10	489.7925	1.02957e-04	2.52037e-04
2024/05/07	21:59:10	--	ok	489.7560	75.783	0.067392	19.78	68.206	11.612	26951665.689251	9	489.4460	1.15604e-04	3.03965e-04
2024/05/07	21:59:17	--	ok	490.2460	75.915	0.067403	19.80	68.179	11.616	28756497.109269	9	489.8566	1.05820e-04	2.66299e-04
2024/05/07	21:59:25	ok	ok	489.8320	75.781	0.067392	19.77	68.205	11.602	18541981.927663	9	489.5825	1.05643e-04	2.56665e-04
2024/05/07	22:04:24	--	ok	489.4300	75.748	0.067392	19.78	68.177	11.607	19606496.860675	9	489.2778	1.14002e-04	3.05556e-04
2024/05/07	22:04:32	--	ok	490.4720	75.991	0.067419	19.80	68.179	11.616	31455656.633511	10	490.0313	1.06533e-04	2.47926e-04
2024/05/07	22:04:39	--	ok	489.7420	75.766	0.067396	19.80	68.191	11.618	25159217.864474	9	489.5210	1.07035e-04	3.06430e-04
2024/05/07	22:04:46	ok	ok	490.0240	75.864	0.067408	19.77	68.237	11.608	24980591.196649	9	489.8109	1.04949e-04	2.75392e-04
2024/05/07	22:09:46	ok	ok	490.0200	75.803	0.067408	19.80	68.150	11.611	23286990.753994	9	489.5711	1.08988e-04	2.36201e-04
2024/05/07	22:14:46	ok	ok	489.8120	75.750	0.067408	19.80	68.159	11.613	26819699.610311	9	489.2372	1.21446e-04	4.13874e-04
2024/05/07	22:19:46	--	ok	489.5820	75.731	0.067408	19.81	68.151	11.622	22785761.613733	9	489.3001	1.06328e-04	2.74621e-04
2024/05/07	22:19:53	ok	ok	490.0640	75.876	0.067429	19.80	68.087	11.601	23559109.003179	10	489.8155	1.02483e-04	2.61881e-04
2024/05/07	22:24:53	ok	ok	489.9240	75.787	0.067429	19.82	68.095	11.622	25521364.110518	9	489.4489	1.17727e-04	3.33374e-04
2024/05/07	22:29:53	ok	ok	489.9440	75.742	0.067429	19.81	68.101	11.614	27779416.236078	9	489.3720	1.10529e-04	2.56897e-04
2024/05/07	22:34:53	--	ok	489.3100	75.725	0.067429	19.85	68.067	11.635	19966572.838510	9	489.2356	1.09885e-04	2.98561e-04
2024/05/07	22:35:01	--	ok	490.4500	75.995	0.067462	19.80	68.046	11.594	25972473.833424	9	490.0691	1.06904e-04	2.78509e-04
2024/05/07	22:35:08	ok	ok	489.8660	75.789	0.067441	19.84	68.054	11.624	21665859.377283	9	489.5702	1.05758e-04	2.52682e-04
2024/05/07	22:40:07	--	ok	489.6120	75.741	0.067441	19.80	68.046	11.594	24942065.659066	8	489.3811	1.08075e-04	2.73779e-04
2024/05/07	22:40:14	ok	ok	489.9820	75.896	0.067459	19.85	68.005	11.625	19957057.677403	9	489.8531	1.06055e-04	2.70248e-04
2024/05/07	22:45:14	ok	ok	489.9200	75.809	0.067459	19.81	67.990	11.595	20009098.109136	9	489.6345	1.05761e-04	2.60280e-04
2024/05/07	22:50:14	--	ok	489.7920	75.753	0.067459	19.82	67.991	11.604	22875720.833036	9	489.4358	1.09227e-04	2.76528e-04
2024/05/07	22:50:24	ok	ok	490.0000	75.838	0.067469	19.84	67.935	11.604	23257390.851215	10	489.7429	1.02193e-04	2.76151e-04
2024/05/07	22:55:24	--	ok	489.6520	75.765	0.067469	19.82	67.962	11.599	24382165.499083	9	489.3541	1.18502e-04	3.49092e-04
2024/05/07	22:55:31	--	ok	490.2880	75.936	0.067486	19.84	67.903	11.598	24243356.964080	9	489.9182	1.05725e-04	2.66468e-04
2024/05/07	22:55:39	--	ok	489.6260	75.778	0.067472	19.82	67.950	11.597	16874583.610816	9	489.5900	1.06644e-04	2.60711e-04
2024/05/07	22:55:46	ok	ok	490.1980	75.950	0.06749	19.81	67.968	11.591	18850803.520026	9	489.9441	1.07218e-04	2.70832e-04
2024/05/07	23:00:46	--	ok	489.7440	75.864	0.06749	19.80	67.945	11.576	19425764.361614	9	489.7208	1.09760e-04	2.45297e-04
2024/05/07	23:00:53	--	ok	490.2140	75.980	0.067502	19.82	67.941	11.596	21393609.426478	9	490.0870	1.02997e-04	2.88618e-04
2024/05/07	23:01:01	ok	ok	489.9680	75.891	0.067492	19.80	67.927	11.573	21440319.039721	10	489.8353	1.02252e-04	2.63897e-04
2024/05/07	23:06:00	--	ok	489.4920	75.813	0.067492	19.81	67.909	11.581	16921716.476003	8	489.5918	1.09432e-04	2.83582e-04
2024/05/07	23:06:07	--	ok	490.5200	76.008	0.067516	19.81	67.857	11.572	20332754.128885	11	490.2202	1.01250e-04	2.69852e-04
2024/05/07	23:06:15	ok	ok	489.9940	75.790	0.067491	19.85	67.904	11.607	18331847.011875	11	489.7353	9.81322e-05	2.87695e-04
2024/05/07	23:11:14	--	ok	489.6380	75.750	0.067491	19.82	67.912	11.591	18664779.248027	9	489.4580	1.06618e-04	2.69951e-04
2024/05/07	23:11:21	--	ok	490.3500	75.910	0.067508	19.81	67.909	11.581	21836410.003330	10	489.8881	1.01489e-04	2.87914e-04
2024/05/07	23:11:29	--	ok	489.7800	75.751	0.067492	19.81	67.918	11.583	19975437.627087	9	489.4935	1.05073e-04	2.81420e-04
2024/05/07	23:11:36	--	ok	489.5500	75.825	0.067502	19.80	67.916	11.571	19501543.473124	9	489.7505	1.03252e-04	2.72833e-04
2024/05/07	23:11:43	--	ok	490.3420	76.000	0.067524	19.78	67.926	11.564	18449207.989719	9	490.1603	1.02315e-04	2.76349e-04
2024/05/07	23:11:50	ok	ok	490.0960	75.859	0.067508	19.73	67.985	11.536	20067630.815402	9	489.7917	1.03535e-04	2.59508e-04
2024/05/07	23:16:50	--	ok	489.7120	75.803	0.067508	19.82	67.839	11.578	16670512.942091	9	489.4032	1.20809e-04	4.03328e-04
2024/05/07	23:16:57	ok	ok	490.1920	75.949	0.067521	19.80	67.816	11.554	22250369.763336	9	489.9343	1.07391e-04	2.60422e-04
2024/05/07	23:21:57	--	ok	489.7280	75.847	0.067521	19.80	67.845	11.559	19323224.206144	9	489.5958	1.15206e-04	3.22900e-04
2024/05/07	23:22:04	--	ok	490.3140	75.974	0.067534	19.80	67.816	11.554	22161501.321452	10	490.0526	1.01918e-04	2.53928e-04
2024/05/07	23:22:12	ok	ok	489.8980	75.821	0.067519	19.80	67.816	11.554	21304696.906697	9	489.7189	1.03329e-04	2.28240e-04
2024/05/07	23:27:11	ok	ok	489.9140	75.759	0.067519	19.77	67.829	11.539	16850318.849654	8	489.4900	1.07914e-04	2.58099e-04
2024/05/07	23:32:11	--	ok	489.5120	75.733	0.067519	19.78	67.822	11.546	17230185.273107	9	489.2903	1.11591e-04	2.95453e-04
2024/05/07	23:32:18	ok	ok	489.9740	75.929	0.067543	19.75	67.817	11.526	20199035.095730	9	489.5969	1.26678e-04	5.49236e-04
2024/05/07	23:37:18	ok	ok	490.0020	75.830	0.067543	19.77	67.840	11.540	20384402.237596	10	489.6824	1.03437e-04	2.87012e-04
2024/05/07	23:42:18	--	ok	489.7100	75.766	0.067543	19.73	67.822	11.508	21750285.035841	9	489.5160	1.07739e-04	2.81201e-04
2024/05/07	23:42:25	ok	ok	490.0360	75.913	0.067556	19.74	67.794	11.513	16728161.723192	9	489.8295	1.07188e-04	2.69968e-04
2024/05/07	23:47:25	ok	ok	489.9900	75.814	0.067556	19.74	67.774	11.509	13673365.638366	9	489.4136	1.21416e-04	4.19160e-04
2024/05/07	23:52:25	--	ok	489.4560	75.759	0.067556	19.71	67.790	11.494	14924334.604582	9	489.3183	1.19564e-04	4.23683e-04
2024/05/07	23:52:32	--	ok	490.3780	75.989	0.067583	19.73	67.742	11.495	15989767.056842	10	490.1256	1.01268e-04	2.93630e-04
2024/05/07	23:52:39	ok	ok	489.8920	75.807	0.067565	19.71	67.758	11.489	19766665.393876	10	489.6840	1.02307e-04	2.52595e-04
2024/05/07	23:57:39	--	ok	489.7520	75.751	0.067565	19.71	67.739	11.485	21181390.466679	9	489.4149	1.10630e-04	2.88376e-04
2024/05/07	23:57:46	ok	ok	490.0800	75.863	0.067576	19.70	67.726	11.472	23457977.310464	10	489.7782	1.02647e-04	2.75140e-04
2024/05/08	00:02:46	--	ok	489.5160	75.778	0.067576	19.71	67.729	11.484	22488350.677519	9	489.5600	1.06982e-04	2.49394e-04
2024/05/08	00:02:53	ok	ok	490.2000	75.994	0.0676	19.71	67.758	11.489	16817196.714402	10	490.1175	1.02201e-04	2.59121e-04
2024/05/08	00:07:53	--	ok	489.7200	75.938	0.0676	19.65	67.730	11.444	11343512.886667	11	489.8075	1.06215e-04	3.45543e-04
2024/05/08	00:08:00	--	ok	490.2180	76.003	0.067613	19.67	67.721	11.454	22195212.759529	11	489.9732	1.13179e-04	5.33664e-04
2024/05/08	00:08:08	--	ok	490.2160	75.950	0.067603	19.68	67.703	11.459	21649362.086181	8	489.9211	1.08174e-04	2.69577e-04
2024/05/08	00:08:15	ok	ok	490.1740	75.827	0.067593	19.67	67.701	11.450	20322960.536285	8	489.6748	1.08309e-04	2.68630e-04
2024/05/08	00:13:14	ok	ok	489.8260	75.771	0.067593	19.65	67.698	11.439	16493639.715246	9	489.3457	1.21513e-04	4.06303e-04
2024/05/08	00:18:14	--	ok	489.3500	75.735	0.067593	19.67	67.701	11.450	18561545.944531	9	489.2369	1.17027e-04	3.41721e-04
2024/05/08	00:18:21	--	ok	490.3580	75.989	0.067624	19.65	67.639	11.429	14053556.800872	11	490.1727	9.88480e-05	2.74209e-04
2024/05/08	00:18:28	ok	ok	490.1300	75.831	0.067607	19.67	67.671	11.445	23468335.477025	9	489.7324	1.04909e-04	2.73027e-04
2024/05/08	00:23:28	--	ok	489.5320	75.763	0.067607	19.65	67.648	11.431	24176409.863938	10	489.4293	1.11882e-04	2.77837e-04
2024/05/08	00:23:35	--	ok	490.3020	75.973	0.067629	19.68	67.602	11.442	18528417.619963	9	490.0647	1.04729e-04	3.07063e-04
2024/05/08	00:23:43	--	ok	490.2300	75.835	0.067615	19.65	67.607	11.424	22029010.230071	10	489.7466	1.02974e-04	2.52472e-04
2024/05/08	00:23:50	--	ok	489.6260	75.739	0.067604	19.63	67.593	11.403	22437568.011831	9	489.4686	1.07014e-04	2.91057e-04
2024/05/08	00:23:58	--	ok	489.7340	75.885	0.067621	19.60	67.680	11.398	14235217.139732	9	489.8372	1.06746e-04	2.67140e-04
2024/05/08	00:24:05	--	ok	490.2160	75.984	0.067634	19.57	67.735	11.390	20853197.888332	9	490.1082	1.02607e-04	2.69647e-04
2024/05/08	00:24:12	ok	ok	490.1140	75.896	0.067624	19.53	67.770	11.367	24424348.282425	10	489.8564	1.04709e-04	2.57073e-04
2024/05/08	00:29:12	ok	ok	490.1040	75.835	0.067624	19.67	67.642	11.440	18031632.800822	9	489.4152	1.27108e-04	4.89308e-04
2024/05/08	00:34:12	--	ok	489.7180	75.768	0.067624	19.60	67.578	11.381	19607360.585326	8	489.5148	1.09048e-04	2.70449e-04
2024/05/08	00:34:19	ok	ok	490.1580	75.904	0.067637	19.60	67.610	11.387	22556926.357177	11	489.6514	1.14408e-04	5.15794e-04
2024/05/08	00:39:19	ok	ok	490.1040	75.828	0.067637	19.61	67.620	11.399	18104775.110153	9	489.4724	1.21002e-04	4.45563e-04
2024/05/08	00:44:19	ok	ok	489.8100	75.760	0.067637	19.58	67.628	11.381	18923636.022795	10	489.3666	1.15169e-04	3.86242e-04
2024/05/08	00:49:19	--	ok	489.6800	75.730	0.067637	19.58	67.575	11.372	21495651.296878	8	489.3942	1.07725e-04	2.69350e-04
2024/05/08	00:49:26	ok	ok	490.1580	75.846	0.067653	19.56	67.570	11.351	22608604.422851	9	489.7311	1.05709e-04	2.75428e-04
2024/05/08	00:54:26	--	ok	489.7880	75.776	0.067653	19.57	67.584	11.364	19775392.340745	9	489.5219	1.09545e-04	2.65232e-04
2024/05/08	00:54:33	ok	ok	490.0380	75.878	0.067663	19.58	67.587	11.374	18678451.315191	9	489.5335	1.25955e-04	4.99023e-04
2024/05/08	00:59:33	--	ok	489.5840	75.791	0.067663	19.57	67.564	11.361	21245785.021933	8	489.6132	1.07140e-04	2.90707e-04
2024/05/08	00:59:40	ok	ok	489.9300	75.978	0.067683	19.57	67.564	11.361	16547244.374561	10	490.0845	1.01442e-04	2.85761e-04
2024/05/08	01:04:40	ok	ok	489.8160	75.922	0.067683	19.53	67.565	11.333	14421119.112652	11	489.7810	1.07405e-04	3.24023e-04
2024/05/08	01:09:40	--	ok	489.5720	75.846	0.067683	19.50	67.541	11.309	15158274.106511	10	489.6807	1.07621e-04	2.37844e-04
2024/05/08	01:09:47	--	ok	490.3800	75.998	0.067703	19.52	67.564	11.324	11495865.453143	11	490.2256	1.00541e-04	2.77311e-04
2024/05/08	01:09:55	ok	ok	489.9140	75.867	0.067685	19.49	67.579	11.307	20045310.546950	11	489.8280	1.00378e-04	2.53718e-04
2024/05/08	01:14:54	--	ok	489.6180	75.800	0.067685	19.53	67.495	11.321	17511542.143376	10	489.6873	1.00333e-04	2.74305e-04
2024/05/08	01:15:01	ok	ok	490.1880	75.973	0.067703	19.50	67.501	11.303	14316151.920726	14	490.1262	9.72457e-05	2.68315e-04
2024/05/08	01:20:01	--	ok	489.6060	75.907	0.067703	19.50	67.469	11.297	12799662.691448	11	489.6958	1.10463e-04	4.17960e-04
2024/05/08	01:20:08	--	ok	490.3640	76.004	0.067722	19.50	67.481	11.299	13431616.340528	10	490.3344	1.01487e-04	2.76498e-04
2024/05/08	01:20:16	ok	ok	489.9680	75.920	0.067705	19.50	67.532	11.308	17100713.414342	11	489.9299	1.00775e-04	2.51760e-04
2024/05/08	01:25:15	ok	ok	489.8940	75.845	0.067705	19.52	67.433	11.302	12593806.779935	9	489.7531	1.07230e-04	2.69386e-04
2024/05/08	01:30:15	--	ok	489.5180	75.781	0.067705	19.47	67.477	11.281	10521169.173024	9	489.3977	1.21724e-04	4.33670e-04
2024/05/08	01:30:22	ok	ok	490.1440	75.987	0.067728	19.47	67.465	11.279	11083133.423821	11	490.1181	1.02769e-04	2.81288e-04
2024/05/08	01:35:22	ok	ok	489.8900	75.941	0.067728	19.44	67.460	11.259	13048368.494887	11	489.9038	1.03901e-04	2.72953e-04
2024/05/08	01:40:22	--	ok	488.2440	75.875	0.067728	19.43	67.509	11.258	6836791.002296	9	489.7676	1.04730e-04	2.96514e-04
2024/05/08	01:40:29	--	ok	492.1300	76.366	0.067813	19.40	67.463	11.231	8534201.550907	9	491.5576	1.06895e-04	2.87496e-04
2024/05/08	01:40:37	--	ok	489.4260	75.725	0.06771	19.43	67.459	11.249	14000868.129243	8	489.3330	1.08914e-04	2.81047e-04
2024/05/08	01:40:44	ok	ok	489.9800	75.954	0.067738	19.40	67.486	11.235	11241079.742296	11	490.0579	9.80389e-05	2.76794e-04
2024/05/08	01:45:44	ok	ok	490.0920	75.900	0.067738	19.43	67.419	11.243	12637153.104510	11	489.8672	1.01471e-04	2.48298e-04
2024/05/08	01:50:44	ok	ok	489.9260	75.834	0.067738	19.39	67.440	11.218	11473799.724398	8	489.6679	1.09344e-04	2.62585e-04
2024/05/08	01:55:44	--	ok	489.6200	75.769	0.067738	19.39	67.390	11.210	10939721.389374	9	489.5333	1.08505e-04	2.66378e-04
2024/05/08	01:55:51	ok	ok	489.8000	75.954	0.067756	19.40	67.424	11.224	12553966.072278	10	490.0162	1.01876e-04	2.63529e-04
2024/05/08	02:00:50	--	ok	489.0380	75.880	0.067756	19.37	67.469	11.214	12372728.873043	10	489.6918	1.09560e-04	3.95548e-04
2024/05/08	02:00:57	--	ok	491.2680	76.145	0.067803	19.36	67.459	11.204	19234486.767675	10	490.7842	1.04184e-04	2.84508e-04
2024/05/08	02:01:05	--	ok	489.5160	75.741	0.067742	19.37	67.428	11.207	9585177.610416	9	489.4994	1.03828e-04	2.63952e-04
2024/05/08	02:01:12	--	ok	490.5400	75.948	0.067764	19.33	67.431	11.180	13813432.723089	11	489.7920	1.12429e-04	5.04494e-04
2024/05/08	02:01:20	ok	ok	490.0440	75.723	0.067739	19.33	67.442	11.182	10512627.455524	9	489.4222	1.04150e-04	3.01361e-04
2024/05/08	02:06:19	--	ok	489.3880	75.712	0.067739	19.37	67.369	11.198	17458243.725514	10	489.2838	1.07243e-04	2.92415e-04
2024/05/08	02:06:27	ok	ok	490.0460	75.937	0.067768	19.33	67.372	11.170	9690632.829200	9	489.9805	1.02842e-04	2.75392e-04
2024/05/08	02:11:26	--	ok	489.7280	75.850	0.067768	19.34	67.353	11.176	10213523.291456	11	489.5765	1.12330e-04	4.46511e-04
2024/05/08	02:11:33	ok	ok	490.1300	75.969	0.067781	19.33	67.401	11.175	14848793.493906	10	490.1127	1.01645e-04	2.85534e-04
2024/05/08	02:16:33	ok	ok	489.8780	75.916	0.067781	19.32	67.318	11.152	14608265.549040	11	489.8815	1.04197e-04	2.74732e-04
2024/05/08	02:21:33	ok	ok	490.1320	75.851	0.067781	19.29	67.373	11.142	13368285.993394	10	489.6259	1.11313e-04	4.27324e-04
2024/05/08	02:26:33	--	ok	489.5640	75.793	0.067781	19.29	67.344	11.137	13058650.920836	13	489.6051	1.05093e-04	3.70059e-04
2024/05/08	02:26:40	--	ok	490.2900	75.979	0.067802	19.27	67.353	11.128	22678423.840395	10	490.1429	1.02064e-04	2.75891e-04
2024/05/08	02:26:48	ok	ok	490.1800	75.865	0.067788	19.30	67.314	11.141	21274171.447182	11	489.8426	1.00019e-04	2.54754e-04
2024/05/08	02:31:47	ok	ok	490.0420	75.787	0.067788	19.29	67.285	11.128	22198754.937550	10	489.6341	1.06836e-04	2.84765e-04
2024/05/08	02:36:47	ok	ok	490.1680	75.744	0.067788	19.26	67.318	11.114	16516344.480989	10	489.4057	1.10209e-04	3.79250e-04
2024/05/08	02:41:47	--	ok	489.5620	75.719	0.067788	19.23	67.364	11.102	17572986.744319	10	489.2359	1.15774e-04	3.72957e-04
2024/05/08	02:41:54	ok	ok	490.0800	75.889	0.067809	19.26	67.289	11.109	21379063.098756	11	489.9207	1.00058e-04	2.58586e-04
2024/05/08	02:46:54	ok	ok	490.0340	75.804	0.067809	19.22	67.294	11.082	19198740.412888	10	489.5633	1.10166e-04	3.88144e-04
2024/05/08	02:51:54	--	ok	489.6420	75.757	0.067809	19.22	67.321	11.087	20428209.271273	10	489.5938	1.01451e-04	2.65335e-04
2024/05/08	02:52:01	ok	ok	490.0880	75.926	0.067826	19.23	67.234	11.081	15170875.920027	11	489.9954	1.00699e-04	2.88576e-04
2024/05/08	02:57:00	ok	ok	489.9900	75.851	0.067826	19.22	67.240	11.073	16403064.313318	11	489.7368	1.05165e-04	3.09314e-04
2024/05/08	03:02:00	ok	ok	490.0860	75.786	0.067826	19.17	67.294	11.054	12153525.484334	11	489.4924	1.10811e-04	4.46067e-04
2024/05/08	03:07:00	--	ok	490.3880	75.743	0.067826	19.16	67.240	11.037	16489639.936596	10	489.5491	1.01762e-04	2.59782e-04
2024/05/08	03:07:07	--	ok	489.5200	75.680	0.067808	19.16	67.202	11.030	21790986.010294	8	489.1362	1.08700e-04	2.73871e-04
2024/05/08	03:07:15	ok	ok	489.8600	75.777	0.067831	19.17	67.193	11.038	18539956.138619	10	489.6583	1.03453e-04	2.80987e-04
2024/05/08	03:12:14	--	ok	489.4060	75.732	0.067831	19.16	67.222	11.034	22665825.040089	11	489.4401	1.07001e-04	3.01522e-04
2024/05/08	03:12:21	--	ok	490.5840	75.976	0.067859	19.14	67.176	11.016	15334738.275878	11	490.1652	1.00645e-04	2.72500e-04
2024/05/08	03:12:29	--	ok	489.7760	75.729	0.067831	19.13	67.218	11.014	19673148.144824	9	489.4794	1.06144e-04	2.82152e-04
2024/05/08	03:12:36	ok	ok	490.0140	75.804	0.067842	19.13	67.218	11.014	20581628.766594	10	489.7286	1.02195e-04	2.57325e-04
2024/05/08	03:17:35	--	ok	489.7560	75.756	0.067842	19.13	67.236	11.017	21530741.548943	10	489.5827	1.02699e-04	2.99001e-04
2024/05/08	03:17:42	--	ok	490.5880	75.876	0.067853	19.13	67.207	11.012	15714452.581744	11	489.8836	1.01225e-04	2.69094e-04
2024/05/08	03:17:50	--	ok	489.4620	75.693	0.067825	19.13	67.207	11.012	18502156.299988	9	489.2335	1.08283e-04	2.52083e-04
2024/05/08	03:17:57	--	ok	490.2760	75.829	0.067851	19.09	67.211	10.985	14704546.460667	10	489.7873	1.02226e-04	2.62959e-04
2024/05/08	03:18:04	--	ok	489.4700	75.721	0.067838	19.06	67.286	10.980	23341786.383367	10	489.5023	1.02313e-04	2.73269e-04
2024/05/08	03:18:11	--	ok	490.6000	75.933	0.067863	19.01	67.387	10.960	13173875.273445	10	490.0414	1.01896e-04	2.72885e-04
2024/05/08	03:18:19	--	ok	489.6520	75.706	0.067834	19.01	67.428	10.967	22531173.800019	10	489.3662	1.04887e-04	2.54395e-04
2024/05/08	03:18:26	ok	ok	490.0340	75.799	0.067851	18.98	67.465	10.954	14685641.813805	11	489.7279	1.02052e-04	2.65478e-04
2024/05/08	03:23:25	--	ok	489.7800	75.766	0.067851	19.10	67.181	10.991	13029454.790058	11	489.6402	1.02120e-04	2.57450e-04
2024/05/08	03:23:32	ok	ok	490.1000	75.881	0.067861	19.07	67.158	10.968	21760178.025388	11	489.9069	1.01488e-04	2.32821e-04
2024/05/08	03:28:32	ok	ok	490.1820	75.807	0.067861	19.06	67.225	10.970	15543502.548918	11	489.5473	1.11002e-04	4.47910e-04
2024/05/08	03:33:32	--	ok	489.5940	75.755	0.067861	19.09	67.161	10.977	20315270.778063	10	489.6015	1.02502e-04	2.75671e-04
2024/05/08	03:33:39	--	ok	490.2060	75.947	0.06788	19.03	67.158	10.940	20077748.342284	11	490.0174	1.03127e-04	2.64078e-04
2024/05/08	03:33:47	--	ok	490.3300	75.935	0.067871	19.07	67.185	10.972	20065480.430242	11	490.0062	1.01938e-04	2.74842e-04
2024/05/08	03:33:54	--	ok	490.2040	75.922	0.067855	19.05	67.161	10.949	20360723.504179	11	489.9931	1.01324e-04	2.68729e-04
2024/05/08	03:34:01	ok	ok	490.0900	75.916	0.067845	19.03	67.199	10.947	20848255.892191	11	489.9801	1.00396e-04	2.64141e-04
2024/05/08	03:39:01	ok	ok	490.0800	75.860	0.067845	19.06	67.134	10.955	20739487.676533	11	489.7202	1.09004e-04	3.53399e-04
2024/05/08	03:44:01	--	ok	489.6260	75.796	0.067845	19.01	67.135	10.919	15310197.877159	10	489.7267	1.01218e-04	2.40100e-04
2024/05/08	03:44:08	ok	ok	490.1680	75.791	0.067863	19.03	67.158	10.940	20001610.044715	10	489.7033	1.02188e-04	2.70556e-04
2024/05/08	03:49:08	--	ok	489.6980	75.747	0.067863	19.02	67.126	10.926	20483422.026269	11	489.4848	1.07560e-04	3.18780e-04
2024/05/08	03:49:15	--	ok	489.7340	75.743	0.067877	18.99	67.163	10.914	18801932.642994	11	489.6206	1.00738e-04	2.68216e-04
2024/05/08	03:49:23	ok	ok	490.0980	75.855	0.06789	18.99	67.143	10.910	20861596.582258	11	489.8694	1.00686e-04	2.55968e-04
2024/05/08	03:54:22	--	ok	489.7340	75.791	0.06789	19.02	67.138	10.928	21384909.440185	11	489.6176	1.06454e-04	2.77534e-04
2024/05/08	03:54:29	--	ok	490.3800	75.926	0.067903	19.02	67.117	10.925	17233474.421889	10	489.9835	1.03304e-04	2.75472e-04
2024/05/08	03:54:36	--	ok	490.3780	75.920	0.067885	18.99	67.112	10.905	19727218.553929	11	489.9900	1.01737e-04	2.59292e-04
2024/05/08	03:54:44	--	ok	490.2960	75.906	0.067867	18.95	67.166	10.887	21149822.359714	10	489.9594	1.02825e-04	2.82011e-04
2024/05/08	03:54:51	--	ok	490.2220	75.886	0.067853	18.93	67.204	10.884	20765606.896909	11	489.9580	1.00234e-04	2.78544e-04
2024/05/08	03:54:58	--	ok	490.3200	75.870	0.067842	18.91	67.280	10.879	21032837.766534	11	489.9311	1.01191e-04	2.71010e-04
2024/05/08	03:55:05	ok	ok	490.0960	75.843	0.067827	18.88	67.355	10.873	17723099.726022	10	489.8730	1.01218e-04	2.73852e-04
2024/05/08	04:00:05	--	ok	489.7240	75.817	0.067827	18.98	67.060	10.888	18888155.910219	10	489.5904	1.12379e-04	4.46908e-04
2024/05/08	04:00:13	ok	ok	490.0460	75.816	0.06784	18.98	67.060	10.888	21718503.935494	10	489.7590	1.01881e-04	2.83535e-04
2024/05/08	04:05:12	--	ok	489.7180	75.760	0.06784	18.93	67.112	10.869	17347425.851556	11	489.4905	1.09593e-04	4.28629e-04
2024/05/08	04:05:19	ok	ok	490.0020	75.753	0.067853	18.93	67.143	10.874	21711664.442985	11	489.6102	1.02991e-04	2.51343e-04
2024/05/08	04:10:19	--	ok	489.6000	75.724	0.067853	18.92	67.102	10.859	19816154.800623	10	489.3441	1.12182e-04	4.41012e-04
2024/05/08	04:10:26	ok	ok	489.9040	75.722	0.067872	18.92	67.071	10.854	18892934.061513	11	489.5412	1.00559e-04	2.76241e-04
2024/05/08	04:15:26	--	ok	489.5400	75.704	0.067872	18.92	67.102	10.859	18003610.925768	10	489.3878	1.02571e-04	2.69210e-04
2024/05/08	04:15:33	--	ok	489.3840	75.705	0.067895	18.93	67.062	10.861	20289926.664218	9	489.4302	1.03655e-04	2.63687e-04
2024/05/08	04:15:40	ok	ok	490.1380	75.909	0.067924	18.95	67.065	10.870	19815396.621608	9	489.9677	1.02168e-04	2.81735e-04
2024/05/08	04:20:40	--	ok	490.3380	75.837	0.067924	18.89	67.044	10.831	16455217.682039	11	489.6288	1.09831e-04	4.03984e-04
2024/05/08	04:20:47	ok	ok	489.9060	75.839	0.067908	18.89	67.065	10.834	19437411.756330	11	489.8567	9.95713e-05	2.84264e-04
2024/05/08	04:25:47	--	ok	489.7740	75.782	0.067908	18.89	67.065	10.834	15012389.582827	11	489.5518	1.08830e-04	3.81151e-04
2024/05/08	04:25:54	ok	ok	490.1820	75.778	0.067919	18.86	67.080	10.820	14806299.214496	11	489.7120	1.00700e-04	2.65316e-04
2024/05/08	04:30:54	--	ok	489.6080	75.738	0.067919	18.83	67.097	10.804	13929957.408848	11	489.4181	1.09273e-04	3.63419e-04
2024/05/08	04:31:02	ok	ok	490.0020	75.867	0.067938	18.85	67.098	10.813	19885253.730002	10	489.8941	1.02786e-04	2.78688e-04
2024/05/08	04:36:01	ok	ok	489.8500	75.806	0.067938	18.83	67.005	10.789	13894381.271840	12	489.8062	9.90393e-05	2.80015e-04
2024/05/08	04:41:01	--	ok	489.5160	75.760	0.067938	18.83	67.034	10.794	14563291.150260	10	489.5904	1.03276e-04	2.62061e-04
2024/05/08	04:41:08	--	ok	490.3880	75.968	0.067961	18.83	67.034	10.794	13285343.499218	10	490.1412	1.02993e-04	2.84174e-04
2024/05/08	04:41:16	--	ok	490.5260	75.967	0.067943	18.83	67.034	10.794	21349523.461788	11	490.1572	1.01584e-04	2.69383e-04
2024/05/08	04:41:23	--	ok	490.6080	75.963	0.067917	18.83	67.106	10.805	12014080.532774	10	490.1150	1.03198e-04	2.58452e-04
2024/05/08	04:41:31	--	ok	490.4440	75.952	0.067888	18.79	67.111	10.779	17236236.873526	10	490.0703	1.02196e-04	2.84075e-04
2024/05/08	04:41:38	--	ok	490.3580	75.938	0.067867	18.75	67.172	10.763	20291659.969645	10	490.0208	1.03503e-04	2.62244e-04
2024/05/08	04:41:45	--	ok	490.3520	75.924	0.067849	18.69	67.304	10.747	18539904.703866	11	490.0339	1.01070e-04	2.48752e-04
2024/05/08	04:41:52	--	ok	490.2960	75.844	0.067833	18.65	67.378	10.733	19313760.206853	10	489.8324	1.02251e-04	2.82409e-04
2024/05/08	04:42:00	ok	ok	489.8560	75.720	0.067819	18.65	67.478	10.749	21780977.341147	14	489.6963	9.35309e-05	4.11012e-04
2024/05/08	04:46:59	--	ok	489.5880	75.716	0.067819	18.79	67.019	10.764	19614641.128505	11	489.4943	1.02783e-04	2.24764e-04
2024/05/08	04:47:06	--	ok	489.7860	75.714	0.067838	18.81	67.030	10.776	21245304.809908	11	489.4996	1.00804e-04	2.74637e-04
2024/05/08	04:47:13	--	ok	489.6600	75.711	0.067848	18.82	67.002	10.780	20160539.922936	14	489.5606	9.75375e-05	2.47428e-04
2024/05/08	04:47:21	--	ok	489.7760	75.706	0.067865	18.74	67.019	10.728	18176129.742692	10	489.4521	1.02942e-04	2.84653e-04
2024/05/08	04:47:28	--	ok	489.7500	75.705	0.067875	18.74	67.140	10.748	17588634.750389	9	489.4227	1.06623e-04	2.82762e-04
2024/05/08	04:47:35	--	ok	489.5640	75.703	0.067887	18.69	67.204	10.731	19961240.640742	10	489.4008	1.03081e-04	2.80938e-04
2024/05/08	04:47:42	--	ok	489.6980	75.700	0.067908	18.69	67.295	10.746	20836322.593869	11	489.4183	1.01752e-04	2.61043e-04
2024/05/08	04:47:50	--	ok	489.7680	75.698	0.067923	18.65	67.349	10.729	19857585.032543	11	489.3833	1.03096e-04	2.80135e-04
2024/05/08	04:47:57	--	ok	489.7160	75.702	0.067934	18.64	67.408	10.728	19492292.575090	11	489.4464	1.00372e-04	2.91056e-04
2024/05/08	04:48:04	--	ok	489.7260	75.769	0.067947	18.64	67.417	10.729	15274556.943597	11	489.7089	1.01562e-04	2.68668e-04
2024/05/08	04:48:11	ok	ok	489.9800	75.901	0.067961	18.58	67.478	10.702	15297811.977904	11	489.9694	1.01556e-04	2.69596e-04
2024/05/08	04:53:11	ok	ok	490.1740	75.859	0.067961	18.79	66.978	10.757	13302811.819605	11	489.6588	1.12724e-04	4.34145e-04
2024/05/08	04:58:11	--	ok	490.5240	75.811	0.067961	18.79	67.019	10.764	10782475.464393	11	489.6206	1.09220e-04	3.51813e-04
2024/05/08	04:58:18	ok	ok	490.1620	75.816	0.067936	18.79	66.989	10.759	16350991.103389	11	489.7799	1.02447e-04	2.76512e-04
2024/05/08	05:03:18	ok	ok	489.8340	75.762	0.067936	18.78	66.996	10.752	17867580.356703	10	489.6200	1.04173e-04	2.66969e-04
2024/05/08	05:08:18	--	ok	489.6640	75.729	0.067936	18.72	66.987	10.715	19048433.522766	14	489.6001	9.99031e-05	2.64264e-04
2024/05/08	05:08:25	ok	ok	489.8700	75.730	0.067951	18.75	67.001	10.736	18776939.470986	11	489.5587	1.02805e-04	2.77283e-04
2024/05/08	05:13:25	--	ok	489.3300	75.707	0.067951	18.74	66.979	10.722	16162362.701911	11	489.3010	1.10915e-04	3.65844e-04
2024/05/08	05:13:33	--	ok	490.2460	75.903	0.067984	18.69	66.992	10.697	18453248.869107	11	489.7363	1.14005e-04	5.03517e-04
2024/05/08	05:13:40	ok	ok	490.0000	75.897	0.067972	18.71	67.044	10.715	19408611.447421	10	489.9093	1.04475e-04	2.86927e-04
2024/05/08	05:18:40	ok	ok	489.9980	75.835	0.067972	18.71	66.993	10.707	18462220.205550	8	489.7913	1.04953e-04	2.95557e-04
2024/05/08	05:23:40	ok	ok	489.9560	75.790	0.067972	18.69	66.992	10.697	15712143.507425	11	489.5577	1.09833e-04	3.88003e-04
2024/05/08	05:28:40	ok	ok	489.9060	75.746	0.067972	18.67	66.987	10.679	18832538.673953	11	489.5873	1.03524e-04	2.76332e-04
2024/05/08	05:33:40	--	ok	489.5400	75.719	0.067972	18.65	66.984	10.671	17100651.098557	11	489.4172	1.08884e-04	3.17611e-04
2024/05/08	05:33:47	ok	ok	490.0920	75.802	0.067994	18.65	66.955	10.666	16641018.473590	8	489.7420	1.05435e-04	3.10498e-04
2024/05/08	05:38:47	--	ok	489.6500	75.750	0.067994	18.62	66.938	10.645	17193144.745497	11	489.4387	1.11890e-04	3.95022e-04
2024/05/08	05:38:54	--	ok	490.2080	75.924	0.068011	18.62	66.920	10.642	17095128.329305	9	489.9680	1.05511e-04	2.86098e-04
2024/05/08	05:39:02	ok	ok	490.1280	75.931	0.068001	18.65	67.005	10.674	15792627.662968	10	490.0208	1.01924e-04	2.76476e-04
2024/05/08	05:44:01	ok	ok	489.8440	75.880	0.068001	18.64	66.923	10.651	14075274.156299	10	489.6622	1.13297e-04	4.22634e-04
2024/05/08	05:49:01	--	ok	489.7900	75.822	0.068001	18.61	66.969	10.641	12817692.601018	11	489.5886	1.11894e-04	4.36113e-04
2024/05/08	05:49:08	--	ok	489.7920	75.815	0.068011	18.61	66.937	10.636	17271525.434920	11	489.7760	1.02156e-04	2.57326e-04
2024/05/08	05:49:15	ok	ok	490.1180	75.917	0.068021	18.61	66.918	10.633	16538199.602228	11	489.7519	1.13504e-04	4.82898e-04
2024/05/08	05:54:15	--	ok	489.7380	75.867	0.068021	18.58	66.952	10.618	13271120.191476	10	489.6834	1.11431e-04	3.85071e-04
2024/05/08	05:54:22	--	ok	490.5180	75.966	0.068033	18.62	66.929	10.643	16089939.106707	9	490.1242	1.04900e-04	2.83698e-04
2024/05/08	05:54:30	--	ok	490.4560	75.968	0.068009	18.59	66.934	10.624	19076969.028245	11	490.1686	1.01395e-04	2.75449e-04
2024/05/08	05:54:37	--	ok	490.3220	75.966	0.067987	18.58	66.932	10.615	16169590.296781	10	490.0987	1.05100e-04	2.88950e-04
2024/05/08	05:54:44	--	ok	490.3840	75.961	0.067971	18.50	67.010	10.576	17371028.894912	10	490.0871	1.04658e-04	2.74398e-04
2024/05/08	05:54:52	ok	ok	489.9400	75.961	0.067953	18.44	67.163	10.563	17528842.151524	11	490.0941	1.04601e-04	2.44324e-04
2024/05/08	05:59:51	ok	ok	490.0840	75.945	0.067953	18.56	66.950	10.610	16643948.409977	9	490.0105	1.05431e-04	3.07933e-04
2024/05/08	06:04:51	ok	ok	489.8000	75.915	0.067953	18.58	66.932	10.615	16316292.587466	10	489.9543	1.02646e-04	2.72331e-04
2024/05/08	06:09:51	ok	ok	489.9440	75.873	0.067953	18.59	66.934	10.624	17493610.959720	9	489.8574	1.05054e-04	2.55137e-04
2024/05/08	06:14:51	ok	ok	489.9600	75.820	0.067953	18.56	66.950	10.610	17257652.272346	11	489.8259	1.00794e-04	2.45045e-04
2024/05/08	06:19:51	--	ok	489.6080	75.779	0.067953	18.61	66.877	10.627	13597154.162719	11	489.5308	1.10280e-04	4.25185e-04
2024/05/08	06:19:58	ok	ok	489.9900	75.770	0.067971	18.59	66.905	10.619	18200047.852001	10	489.6557	1.04995e-04	2.57243e-04
2024/05/08	06:24:58	--	ok	490.2360	75.734	0.067971	18.61	66.918	10.633	18780912.618242	11	489.3148	1.16840e-04	6.53177e-04
2024/05/08	06:25:06	--	ok	489.6960	75.736	0.06796	18.58	66.893	10.609	18847218.316099	9	489.6011	1.04186e-04	2.67478e-04
2024/05/08	06:25:13	--	ok	489.6800	75.728	0.067975	18.59	66.896	10.618	16655787.293727	10	489.5780	1.03100e-04	2.90470e-04
2024/05/08	06:25:20	--	ok	489.7720	75.725	0.06799	18.54	66.906	10.584	19467039.181306	10	489.5428	1.04419e-04	2.98996e-04
2024/05/08	06:25:27	ok	ok	490.0140	75.718	0.068001	18.50	67.010	10.576	21064112.387739	10	489.5619	1.02964e-04	2.79650e-04
2024/05/08	06:30:27	--	ok	489.4600	75.708	0.068001	18.59	66.905	10.619	17422414.763745	10	489.3888	1.08370e-04	3.65880e-04
2024/05/08	06:30:34	ok	ok	489.8540	75.706	0.068027	18.58	66.860	10.604	16969067.651341	11	489.5448	9.91640e-05	2.70697e-04
2024/05/08	06:35:34	--	ok	489.5800	75.695	0.068027	18.61	66.856	10.623	18222069.484788	10	489.3904	1.02983e-04	2.58958e-04
2024/05/08	06:35:41	ok	ok	489.9320	75.765	0.068047	18.62	66.879	10.635	17511136.087526	11	489.7097	1.02052e-04	2.77659e-04
2024/05/08	06:40:41	ok	ok	490.0600	75.729	0.068047	18.56	66.920	10.605	17230700.535177	11	489.4708	1.07886e-04	3.12928e-04
2024/05/08	06:45:41	--	ok	489.7620	75.706	0.068047	18.58	66.882	10.607	16232549.092183	11	489.3374	1.10216e-04	3.83131e-04
2024/05/08	06:45:48	ok	ok	489.8220	75.786	0.068058	18.59	66.883	10.616	16076211.629491	10	489.7262	1.04491e-04	2.71297e-04
2024/05/08	06:50:48	ok	ok	490.1780	75.742	0.068058	18.62	66.879	10.635	19965058.925716	11	489.6300	1.02940e-04	2.60727e-04
2024/05/08	06:55:48	ok	ok	490.0060	75.715	0.068058	18.64	66.828	10.636	16209620.468410	10	489.5497	1.02494e-04	2.54323e-04
2024/05/08	07:00:48	--	ok	489.4500	75.701	0.068058	18.67	66.845	10.657	19004275.658274	10	489.3923	1.07412e-04	2.89832e-04
2024/05/08	07:00:55	ok	ok	490.0880	75.926	0.068085	18.59	66.864	10.613	17621354.770107	10	490.0661	1.01614e-04	2.48586e-04
2024/05/08	07:05:55	ok	ok	489.8080	75.864	0.068085	18.65	66.854	10.650	14386226.997444	12	489.9841	9.73255e-05	3.41472e-04
2024/05/08	07:10:55	ok	ok	489.8600	75.827	0.068085	18.62	66.879	10.635	15521048.559623	10	489.5715	1.16441e-04	5.65161e-04
2024/05/08	07:15:55	ok	ok	489.8820	75.770	0.068085	18.65	66.854	10.650	19314472.411898	11	489.6264	1.07921e-04	2.87147e-04
2024/05/08	07:20:55	--	ok	489.5940	75.734	0.068085	18.67	66.865	10.660	20181593.310593	9	489.6138	1.04383e-04	2.86618e-04
2024/05/08	07:21:02	ok	ok	490.1780	75.928	0.068104	18.67	66.856	10.659	18908421.979797	10	490.0399	1.03749e-04	2.65578e-04
2024/05/08	07:26:02	ok	ok	489.9680	75.872	0.068104	18.68	66.859	10.667	18103578.686204	11	489.8419	1.07076e-04	2.70868e-04
2024/05/08	07:31:02	ok	ok	489.9700	75.829	0.068104	18.64	66.882	10.644	18869189.560256	11	489.7284	1.07564e-04	3.04433e-04
2024/05/08	07:36:02	ok	ok	489.8600	75.785	0.068104	18.69	66.838	10.672	21299821.500852	12	489.7555	1.02242e-04	2.75590e-04
2024/05/08	07:41:02	ok	ok	489.9660	75.746	0.068104	18.72	66.854	10.694	17906759.072425	10	489.6441	1.04703e-04	2.56411e-04
2024/05/08	07:46:02	--	ok	489.5960	75.721	0.068104	18.72	66.865	10.695	23627739.031891	11	489.5270	1.06279e-04	2.79453e-04
2024/05/08	07:46:10	ok	ok	490.1960	75.907	0.068124	18.74	66.868	10.704	18877675.544437	10	490.0097	1.04151e-04	2.70159e-04
2024/05/08	07:51:09	ok	ok	489.8040	75.845	0.068124	18.78	66.801	10.721	15317770.963544	10	489.8698	1.02788e-04	2.74851e-04
2024/05/08	07:56:09	--	ok	489.7260	75.800	0.068124	18.81	66.795	10.738	14320530.608865	10	489.6099	1.12648e-04	4.74565e-04
2024/05/08	07:56:16	ok	ok	490.0820	75.934	0.068137	18.81	66.786	10.737	16490987.056686	9	490.0691	1.05371e-04	2.78008e-04
2024/05/08	08:01:17	--	ok	489.7920	75.875	0.068137	18.83	66.851	10.764	20160561.284743	10	489.9941	1.01475e-04	2.56135e-04
2024/05/08	08:01:24	--	ok	490.3400	75.957	0.068146	18.85	66.801	10.765	21218423.858775	9	490.1960	1.05134e-04	2.82733e-04
2024/05/08	08:01:31	ok	ok	490.1480	75.816	0.06813	18.82	66.860	10.757	18679468.330274	11	489.8811	1.01863e-04	2.58077e-04
2024/05/08	08:06:31	ok	ok	490.0100	75.775	0.06813	18.86	66.772	10.770	21523107.444946	11	489.7498	1.02682e-04	2.77341e-04
2024/05/08	08:11:31	--	ok	490.3560	75.742	0.06813	18.91	66.790	10.800	22553006.851824	11	489.6804	1.03379e-04	2.82352e-04
2024/05/08	08:11:39	ok	ok	489.8380	75.753	0.068113	18.86	66.751	10.767	19244839.684635	11	489.5135	1.14361e-04	5.21031e-04
2024/05/08	08:16:38	--	ok	489.6100	75.723	0.068113	18.93	66.763	10.813	15218383.941665	11	489.4748	1.10337e-04	4.01571e-04
2024/05/08	08:16:45	ok	ok	489.8740	75.743	0.068132	18.93	66.751	10.811	21635576.807999	10	489.7184	1.02290e-04	2.77903e-04
2024/05/08	08:21:44	ok	ok	489.9540	75.723	0.068132	18.98	66.813	10.848	15778256.368268	11	489.4785	1.09025e-04	3.98549e-04
2024/05/08	08:26:44	ok	ok	490.2000	75.705	0.068132	19.02	66.819	10.877	24173743.465762	11	489.5863	1.00164e-04	2.52386e-04
2024/05/08	08:31:44	--	ok	489.7340	75.694	0.068132	19.06	66.783	10.898	21699111.371863	9	489.4107	1.07569e-04	2.57189e-04
2024/05/08	08:31:51	ok	ok	489.8600	75.749	0.068144	19.06	66.741	10.891	20009226.259938	11	489.7295	1.01813e-04	2.49511e-04
2024/05/08	08:36:51	--	ok	489.7320	75.715	0.068144	19.07	66.773	10.905	22978863.167813	10	489.6046	1.02963e-04	2.83319e-04
2024/05/08	08:36:58	ok	ok	489.8900	75.818	0.068157	19.07	66.744	10.900	17321434.914893	11	489.8851	1.03640e-04	2.51418e-04
2024/05/08	08:41:58	ok	ok	489.9120	75.768	0.068157	19.10	66.781	10.925	15625561.851472	11	489.6185	1.12498e-04	4.11420e-04
2024/05/08	08:46:58	ok	ok	490.0340	75.735	0.068157	19.16	66.758	10.958	15572357.161887	10	489.6841	1.03600e-04	2.80071e-04
2024/05/08	08:51:58	--	ok	489.7480	75.713	0.068157	19.19	66.731	10.970	20078763.488394	11	489.5912	1.02320e-04	2.71258e-04
2024/05/08	08:52:06	ok	ok	490.0160	75.795	0.068169	19.20	66.777	10.986	19288809.268225	9	489.8649	1.03740e-04	2.75615e-04
2024/05/08	08:57:05	ok	ok	490.0620	75.751	0.068169	19.22	66.755	10.993	16683937.410603	10	489.7478	1.04239e-04	2.92486e-04
2024/05/08	09:02:05	--	ok	489.6580	75.726	0.068169	19.27	66.691	11.019	18402165.050379	11	489.5842	1.06908e-04	3.19464e-04
2024/05/08	09:02:12	ok	ok	489.9820	75.866	0.068185	19.29	66.726	11.035	23052857.573000	11	490.0166	1.02354e-04	2.74176e-04
2024/05/08	09:07:11	ok	ok	489.9120	75.794	0.068185	19.30	66.717	11.042	17554077.701095	12	489.9369	1.01672e-04	2.98991e-04
2024/05/08	09:12:11	--	ok	489.7520	75.760	0.068185	19.33	66.732	11.064	14850863.102953	13	489.7183	1.06623e-04	3.70235e-04
2024/05/08	09:12:19	ok	ok	490.1300	75.880	0.068197	19.36	66.696	11.077	19867794.993626	11	490.0904	1.00854e-04	2.83276e-04
2024/05/08	09:17:18	ok	ok	490.0220	75.817	0.068197	19.42	66.682	11.111	17331933.951555	10	489.7932	1.10999e-04	4.37534e-04
2024/05/08	09:22:18	ok	ok	490.0060	75.776	0.068197	19.42	66.694	11.113	16379595.257703	11	489.6949	1.08778e-04	4.03134e-04
2024/05/08	09:27:18	ok	ok	489.9640	75.738	0.068197	19.47	66.703	11.151	19047357.464134	10	489.4442	1.22322e-04	5.14580e-04
2024/05/08	09:32:18	ok	ok	489.8040	75.716	0.068197	19.50	66.740	11.175	18227259.770550	10	489.4699	1.11689e-04	4.46106e-04
2024/05/08	09:37:18	--	ok	489.5660	75.701	0.068197	19.52	66.690	11.177	19123754.901761	9	489.2954	1.23412e-04	4.55504e-04
2024/05/08	09:37:26	ok	ok	489.9020	75.823	0.068218	19.54	66.694	11.195	18280279.974047	10	489.7795	1.14520e-04	5.23173e-04
2024/05/08	09:42:25	ok	ok	489.9800	75.769	0.068218	19.53	66.712	11.190	18475288.025360	9	489.8777	1.02241e-04	2.80329e-04
2024/05/08	09:47:25	--	ok	489.6800	75.733	0.068218	19.60	66.703	11.234	21448550.177612	10	489.5630	1.13874e-04	5.27121e-04
2024/05/08	09:47:33	ok	ok	490.1780	75.883	0.068233	19.58	66.690	11.223	21833019.621187	11	490.1508	9.94519e-05	2.29251e-04
2024/05/08	09:52:32	ok	ok	490.0280	75.813	0.068233	19.65	66.668	11.265	21712790.218973	11	489.9442	1.02543e-04	2.78265e-04
2024/05/08	09:57:32	ok	ok	489.8940	75.763	0.068233	19.67	66.714	11.283	16576033.327680	13	489.8227	1.03941e-04	3.11319e-04
2024/05/08	10:02:32	--	ok	489.7540	75.734	0.068233	19.70	66.699	11.298	20981245.369576	9	489.6964	1.08903e-04	2.92304e-04
2024/05/08	10:02:39	ok	ok	490.1500	75.827	0.068245	19.71	66.658	11.302	20712377.939565	10	490.0365	1.01356e-04	2.74486e-04
2024/05/08	10:07:38	ok	ok	489.9320	75.772	0.068245	19.77	66.731	11.352	17309271.002941	10	489.7486	1.11645e-04	3.54589e-04
2024/05/08	10:12:38	--	ok	489.7060	75.735	0.068245	19.82	66.667	11.378	18221962.515568	10	489.6069	1.13722e-04	3.88914e-04
2024/05/08	10:12:45	ok	ok	490.1960	75.854	0.068259	19.85	66.732	11.407	22369970.750271	9	490.0589	1.05889e-04	2.79383e-04
2024/05/08	10:17:45	ok	ok	490.1040	75.796	0.068259	19.88	66.719	11.424	22078574.386024	10	489.9274	1.04344e-04	2.93892e-04
2024/05/08	10:22:45	ok	ok	490.0040	75.753	0.068259	19.94	66.685	11.456	19015122.978376	11	489.7386	1.07478e-04	3.42418e-04
2024/05/08	10:27:45	ok	ok	489.9360	75.729	0.068259	19.97	66.722	11.484	20253551.835421	11	489.8205	1.00514e-04	2.98137e-04
2024/05/08	10:32:45	--	ok	489.6240	75.716	0.068259	20.08	66.740	11.563	17912600.324070	12	489.5710	1.09633e-04	3.43707e-04
2024/05/08	10:32:52	ok	ok	490.0280	75.814	0.068277	20.08	66.740	11.563	19842570.410077	9	490.0527	1.04304e-04	2.89754e-04
2024/05/08	10:37:52	ok	ok	490.0020	75.758	0.068277	20.11	66.767	11.585	19038022.520250	9	489.6923	1.18685e-04	3.90347e-04
2024/05/08	10:42:52	--	ok	489.6000	75.734	0.068277	20.22	66.722	11.655	20374449.744686	8	489.7326	1.08388e-04	2.64052e-04
2024/05/08	10:43:00	--	ok	490.3580	75.901	0.068296	20.19	66.717	11.635	21124399.746719	8	490.1670	1.09545e-04	2.72406e-04
2024/05/08	10:43:07	ok	ok	489.9240	75.739	0.068279	20.18	66.714	11.625	20012701.389069	9	489.8029	1.04017e-04	2.74327e-04
2024/05/08	10:48:06	--	ok	489.7020	75.724	0.068279	20.28	66.751	11.699	22305098.963714	9	489.4699	1.21801e-04	4.42720e-04
2024/05/08	10:48:13	--	ok	490.3700	75.809	0.068293	20.28	66.687	11.687	22765226.271506	9	490.0463	1.05288e-04	2.94754e-04
2024/05/08	10:48:21	--	ok	489.7060	75.711	0.068276	20.26	66.740	11.686	23672507.462743	10	489.6395	1.02967e-04	2.83754e-04
2024/05/08	10:48:28	ok	ok	490.1660	75.757	0.06829	20.28	66.804	11.708	22292638.672946	8	489.8982	1.08380e-04	2.92402e-04
2024/05/08	10:53:28	--	ok	489.7200	75.737	0.06829	20.39	66.731	11.772	23295714.011997	9	489.6391	1.16486e-04	3.45350e-04
2024/05/08	10:53:35	--	ok	490.2260	75.817	0.068303	20.35	66.722	11.741	23319040.648715	9	489.7811	1.27777e-04	5.47392e-04
2024/05/08	10:53:43	ok	ok	489.9060	75.743	0.068292	20.35	66.773	11.750	23914322.605648	8	489.8121	1.07818e-04	3.01628e-04
2024/05/08	10:58:42	--	ok	489.7860	75.724	0.068292	20.45	66.731	11.810	20776773.058206	9	489.5443	1.16937e-04	3.39988e-04
2024/05/08	10:58:49	ok	ok	489.9080	75.756	0.068302	20.46	66.744	11.822	20812427.916490	9	489.9497	1.06294e-04	2.87477e-04
2024/05/08	11:03:49	ok	ok	489.8040	75.735	0.068302	20.58	66.714	11.898	20719119.649380	9	489.6942	1.13972e-04	3.09780e-04
2024/05/08	11:08:49	ok	ok	489.8660	75.718	0.068302	20.65	66.717	11.946	19453615.348255	10	489.5055	1.13885e-04	4.90653e-04
2024/05/08	11:13:49	--	ok	489.3840	75.684	0.068302	20.73	66.732	12.009	18927688.358906	10	489.4448	1.10450e-04	3.85669e-04
2024/05/08	11:13:57	--	ok	490.4440	75.860	0.068332	20.75	66.705	12.013	22133703.527756	9	490.2347	1.06540e-04	2.85442e-04
2024/05/08	11:14:04	ok	ok	489.9780	75.725	0.068311	20.78	66.741	12.040	21081029.480701	9	489.4598	1.24407e-04	5.40936e-04
2024/05/08	11:19:04	ok	ok	489.8860	75.699	0.068311	20.89	66.712	12.114	22508484.365344	10	489.4493	1.11766e-04	4.75581e-04
2024/05/08	11:24:04	--	ok	489.4580	75.639	0.068311	20.99	66.700	12.181	20650746.737935	10	489.3443	1.11593e-04	4.63411e-04
2024/05/08	11:24:11	ok	ok	490.1140	75.780	0.068337	21.00	66.712	12.193	23118604.707487	9	490.0603	1.03995e-04	3.00428e-04
2024/05/08	11:29:11	ok	ok	489.8760	75.743	0.068337	21.11	66.714	12.275	20660914.216074	12	489.8817	1.01914e-04	2.76089e-04
2024/05/08	11:34:11	ok	ok	489.8440	75.717	0.068337	21.16	66.741	12.310	24200838.646513	9	489.6854	1.03274e-04	2.82737e-04
2024/05/08	11:39:11	--	ok	489.6080	75.661	0.068337	21.31	66.731	12.419	21329260.070986	12	489.6083	9.89895e-05	2.70177e-04
2024/05/08	11:39:18	--	ok	490.2160	75.758	0.068356	21.33	66.714	12.425	21192419.576144	9	490.0194	1.01453e-04	2.87438e-04
2024/05/08	11:39:25	--	ok	490.2540	75.723	0.068346	21.30	66.719	12.407	25531364.267112	10	489.8148	9.92569e-05	2.89677e-04
2024/05/08	11:39:32	--	ok	489.7240	75.600	0.068333	21.29	66.726	12.399	23047846.788070	9	489.4964	1.02418e-04	2.94360e-04
2024/05/08	11:39:40	--	ok	489.7620	75.712	0.068346	21.26	66.741	12.381	25334261.964417	13	489.6963	1.04720e-04	5.24627e-04
2024/05/08	11:39:47	ok	ok	490.0860	75.752	0.068358	21.20	66.806	12.352	23171450.929318	9	489.9773	1.00783e-04	2.99792e-04
2024/05/08	11:44:46	ok	ok	490.0360	75.735	0.068358	21.41	66.719	12.488	25311872.072953	12	489.8245	1.01913e-04	2.77243e-04
2024/05/08	11:49:46	ok	ok	489.9840	75.684	0.068358	21.51	66.728	12.561	21585361.244015	10	489.4571	1.12258e-04	4.91090e-04
2024/05/08	11:54:46	--	ok	489.5860	75.596	0.068358	21.62	66.751	12.649	26953579.408148	10	489.3828	1.07561e-04	3.81694e-04
2024/05/08	11:54:53	ok	ok	490.1800	75.752	0.068378	21.61	66.772	12.643	24924517.022325	10	489.9652	1.01415e-04	2.89163e-04
2024/05/08	11:59:53	ok	ok	489.9960	75.704	0.068378	21.74	66.763	12.735	23738675.678728	10	489.7581	1.01018e-04	2.48825e-04
2024/05/08	12:04:53	--	ok	489.4780	75.624	0.068378	21.87	66.712	12.818	29042893.610721	13	489.4900	1.04242e-04	4.13428e-04
2024/05/08	12:05:00	--	ok	490.2840	75.781	0.068403	21.82	66.714	12.787	30587480.967256	10	490.1687	1.01027e-04	2.71903e-04
2024/05/08	12:05:08	ok	ok	489.9240	75.729	0.06839	21.85	66.722	12.810	26892420.089881	9	489.7960	1.03201e-04	2.74979e-04
2024/05/08	12:10:07	ok	ok	489.8680	75.653	0.06839	21.92	66.746	12.866	27371297.071975	10	489.4660	1.09472e-04	4.21867e-04
2024/05/08	12:15:07	--	ok	489.4200	75.510	0.06839	21.77	67.098	12.819	17808964.839210	13	489.2416	1.05067e-04	5.34299e-04
2024/05/08	12:15:14	ok	ok	490.0360	75.754	0.068418	21.75	67.161	12.821	19448114.263813	9	489.9710	1.01688e-04	2.92850e-04
2024/05/08	12:20:14	--	ok	489.5980	75.646	0.068418	21.27	67.761	12.579	14185990.456032	13	489.5096	1.05263e-04	4.28707e-04
2024/05/08	12:20:21	--	ok	490.2280	75.769	0.068437	21.27	67.761	12.579	16793188.923850	10	489.8272	1.14019e-04	5.31191e-04
2024/05/08	12:20:29	ok	ok	490.0920	75.732	0.068427	21.29	67.753	12.590	13813590.723736	10	489.5667	1.14535e-04	5.56669e-04
2024/05/08	12:25:28	ok	ok	490.0160	75.639	0.068427	21.03	67.976	12.445	12735183.842123	11	489.5871	9.92907e-05	3.02482e-04
2024/05/08	12:30:28	--	ok	489.6580	75.532	0.068427	20.89	68.132	12.371	14379967.297616	9	489.2830	1.03740e-04	3.05949e-04
2024/05/08	12:30:35	ok	ok	490.0020	75.708	0.068443	20.87	68.118	12.357	15397402.152603	10	489.6967	1.02103e-04	2.85279e-04
2024/05/08	12:35:34	--	ok	489.4000	75.601	0.068443	20.75	68.255	12.292	12331912.669328	10	489.4199	1.03057e-04	2.79045e-04
2024/05/08	12:35:41	--	ok	490.3660	75.788	0.068472	20.78	68.251	12.313	16123697.219864	10	490.1621	1.00896e-04	2.81914e-04
2024/05/08	12:35:49	ok	ok	490.1520	75.712	0.068455	20.75	68.214	12.285	10652597.694038	10	489.7236	1.01812e-04	3.02187e-04
2024/05/08	12:40:48	--	ok	488.8800	75.624	0.068455	20.66	68.310	12.241	7857515.254696	9	489.4745	1.03760e-04	3.06925e-04
2024/05/08	12:40:55	--	ok	490.6300	76.029	0.068509	20.68	68.321	12.255	11342776.581371	10	490.7133	1.01133e-04	2.71983e-04
2024/05/08	12:41:02	ok	ok	490.1380	75.768	0.068478	20.69	68.334	12.267	11581543.073743	9	489.9743	1.04038e-04	2.84078e-04
2024/05/08	12:46:02	ok	ok	489.9700	75.738	0.068478	20.63	68.425	12.243	10176977.343956	10	489.6304	1.10671e-04	4.06254e-04
2024/05/08	12:51:02	--	ok	489.4180	75.673	0.068478	20.62	68.493	12.244	13990624.189015	10	489.4280	1.11692e-04	4.34641e-04
2024/05/08	12:51:09	--	ok	490.4020	75.818	0.068506	20.59	68.435	12.214	12668164.074323	9	490.2126	1.06320e-04	2.84820e-04
2024/05/08	12:51:17	--	ok	489.5460	75.733	0.068487	20.60	68.461	12.228	10519543.992684	9	489.7710	1.03643e-04	2.94406e-04
2024/05/08	12:51:24	--	ok	490.3800	75.834	0.068509	20.62	68.452	12.236	13105878.745867	8	490.2284	1.08169e-04	2.92919e-04
2024/05/08	12:51:31	ok	ok	489.8140	75.745	0.068491	20.60	68.438	12.224	12233491.882737	10	489.8980	1.00231e-04	2.89728e-04
2024/05/08	12:56:31	--	ok	489.5500	75.697	0.068491	20.56	68.513	12.205	18347063.562283	10	489.6595	1.03551e-04	2.87272e-04
2024/05/08	12:56:38	ok	ok	490.1060	75.793	0.068512	20.60	68.521	12.239	13558991.913839	9	490.1434	1.03366e-04	3.00602e-04
2024/05/08	13:01:38	ok	ok	489.8180	75.758	0.068512	20.58	68.595	12.233	10299315.202664	9	489.6403	1.25707e-04	5.15933e-04
2024/05/08	13:06:38	--	ok	488.4940	75.720	0.068512	20.58	68.595	12.233	11147879.128182	10	489.7547	1.04001e-04	2.75374e-04
2024/05/08	13:06:45	--	ok	491.2080	76.132	0.068586	20.55	68.631	12.217	10129127.830618	11	491.1451	1.12419e-04	5.17471e-04
2024/05/08	13:06:53	--	ok	489.6580	75.772	0.068527	20.58	68.576	12.230	13131856.359668	9	490.0166	1.02635e-04	2.85674e-04
2024/05/08	13:07:00	--	ok	490.5020	75.881	0.068543	20.59	68.598	12.243	15855203.154412	9	490.4127	1.01668e-04	2.71320e-04
2024/05/08	13:07:07	--	ok	489.7560	75.746	0.068519	20.55	68.589	12.209	12903846.862287	10	489.6476	1.14850e-04	5.04844e-04
2024/05/08	13:07:14	ok	ok	490.0280	75.782	0.068531	20.58	68.586	12.232	12282342.481036	9	490.1064	1.03652e-04	2.91315e-04
2024/05/08	13:12:14	ok	ok	489.8000	75.760	0.068531	20.55	68.600	12.211	14439460.942667	9	489.5489	1.31119e-04	6.75807e-04
2024/05/08	13:17:14	--	ok	489.6060	75.718	0.068531	20.43	68.516	12.117	10617139.651905	9	489.5743	1.16320e-04	3.70203e-04
2024/05/08	13:17:21	ok	ok	489.9280	75.794	0.06855	20.45	68.508	12.125	13097643.097768	10	490.2118	9.99166e-05	2.95472e-04
2024/05/08	13:22:21	--	ok	489.7760	75.764	0.06855	20.38	68.545	12.083	12279116.835569	10	489.7822	1.11601e-04	3.99245e-04
2024/05/08	13:22:28	--	ok	490.2540	75.802	0.068561	20.38	68.534	12.081	19530022.048205	8	490.1258	1.08993e-04	2.87284e-04
2024/05/08	13:22:35	--	ok	489.6940	75.757	0.068549	20.39	68.527	12.089	19008657.962170	9	489.6346	1.24330e-04	5.03954e-04
2024/05/08	13:22:43	ok	ok	490.1900	75.812	0.068563	20.38	68.534	12.081	12944592.883420	8	490.1714	1.08582e-04	2.92788e-04
2024/05/08	13:27:42	--	ok	489.0740	75.773	0.068563	20.42	68.635	12.129	10310027.813861	9	489.8734	1.15980e-04	3.11477e-04
2024/05/08	13:27:49	--	ok	490.2720	76.061	0.068608	20.40	68.650	12.120	8479099.182273	11	491.0726	1.00212e-04	2.86794e-04
2024/05/08	13:27:57	--	ok	490.7060	76.028	0.068595	20.42	68.614	12.125	18134028.111740	10	490.5407	1.13370e-04	5.43651e-04
2024/05/08	13:28:04	--	ok	489.7820	75.764	0.068561	20.42	68.605	12.123	14135566.202439	9	489.9381	1.07023e-04	2.73589e-04
2024/05/08	13:28:12	--	ok	490.2860	75.800	0.068571	20.42	68.553	12.114	16560503.625091	9	490.1736	1.03918e-04	2.72814e-04
2024/05/08	13:28:19	--	ok	489.7720	75.752	0.068557	20.42	68.576	12.118	16728714.442498	9	489.6229	1.23424e-04	5.01131e-04
2024/05/08	13:28:26	--	ok	490.3520	75.784	0.068568	20.40	68.531	12.099	16657969.311916	10	490.1147	1.05241e-04	3.17872e-04
2024/05/08	13:28:33	--	ok	489.6680	75.716	0.068551	20.42	68.605	12.123	19026456.382499	8	489.6840	1.09310e-04	3.02564e-04
2024/05/08	13:28:41	ok	ok	490.0800	75.779	0.068567	20.42	68.646	12.130	10277943.915418	9	490.1065	1.02968e-04	2.89717e-04
2024/05/08	13:33:40	--	ok	489.1380	75.762	0.068567	20.48	68.667	12.174	7762181.323098	9	489.6470	1.24497e-04	4.48754e-04
2024/05/08	13:33:47	ok	ok	490.1800	76.047	0.068609	20.46	68.663	12.162	10625616.722876	11	490.8950	1.00521e-04	2.78918e-04
2024/05/08	13:38:47	--	ok	489.7000	75.990	0.068609	20.50	68.745	12.207	8294220.644913	10	490.6013	1.05874e-04	2.96741e-04
2024/05/08	13:38:54	--	ok	490.6360	76.056	0.068624	20.52	68.705	12.209	8345500.315358	9	490.9875	1.01476e-04	3.04296e-04
2024/05/08	13:39:02	--	ok	490.2780	75.813	0.068593	20.52	68.705	12.209	15250712.239824	9	490.2387	1.05502e-04	2.80532e-04
2024/05/08	13:39:09	ok	ok	490.0820	75.762	0.06858	20.50	68.695	12.198	14472603.848613	12	490.1838	8.98508e-05	4.67462e-04
2024/05/08	13:44:08	--	ok	489.1160	75.745	0.06858	20.56	68.795	12.256	14534960.443586	10	489.8628	1.03861e-04	2.69289e-04
2024/05/08	13:44:15	--	ok	490.5580	76.036	0.068622	20.58	68.800	12.270	13467551.664154	8	490.7753	1.07676e-04	3.02973e-04
2024/05/08	13:44:22	--	ok	490.3000	75.794	0.068595	20.58	68.737	12.259	14585953.778017	9	490.1954	1.04461e-04	2.87897e-04
2024/05/08	13:44:30	ok	ok	489.9280	75.741	0.068581	20.53	68.740	12.227	19401550.194372	11	489.9199	9.96237e-05	3.48909e-04
2024/05/08	13:49:29	--	ok	489.5420	75.694	0.068581	20.66	68.838	12.336	17734650.160946	9	489.7077	1.06574e-04	2.96168e-04
2024/05/08	13:49:36	--	ok	490.2880	75.797	0.068603	20.62	68.818	12.302	15501404.928091	9	490.2052	1.05966e-04	2.76060e-04
2024/05/08	13:49:44	--	ok	489.7860	75.750	0.068589	20.62	68.829	12.304	19433898.784320	10	489.9130	1.02482e-04	2.80339e-04
2024/05/08	13:49:51	ok	ok	490.0600	75.780	0.068599	20.63	68.782	12.307	16225715.827742	8	490.0384	1.09737e-04	2.94502e-04
2024/05/08	13:54:50	ok	ok	490.1580	75.758	0.068599	20.69	68.804	12.351	12656657.115759	9	489.7420	1.18535e-04	3.72436e-04
2024/05/08	13:59:50	--	ok	489.7800	75.711	0.068599	20.78	68.873	12.425	16984523.645423	11	489.8035	1.01693e-04	2.51315e-04
2024/05/08	13:59:57	ok	ok	489.8720	75.768	0.06861	20.73	68.864	12.392	11555143.774852	9	490.0206	1.03625e-04	2.94162e-04
2024/05/08	14:04:57	--	ok	489.6220	75.728	0.06861	20.79	68.893	12.438	11041489.978121	9	489.8600	1.02095e-04	2.90019e-04
2024/05/08	14:05:04	--	ok	490.2140	75.800	0.068628	20.79	68.893	12.438	13973771.412724	8	490.1701	1.09401e-04	3.10882e-04
2024/05/08	14:05:12	ok	ok	490.1180	75.766	0.068618	20.78	68.911	12.432	16368301.443916	9	490.0176	1.02080e-04	2.85481e-04
2024/05/08	14:10:11	--	ok	489.7280	75.722	0.068618	20.86	68.939	12.497	20730295.348164	11	489.7641	1.11249e-04	2.67800e-04
2024/05/08	14:10:18	--	ok	490.3860	75.781	0.068631	20.86	68.951	12.499	10205559.557784	10	489.8446	1.17335e-04	5.58197e-04
2024/05/08	14:10:26	--	ok	489.5340	75.654	0.068612	20.86	68.939	12.497	17083340.561369	12	489.9589	8.89070e-05	4.68071e-04
2024/05/08	14:10:33	ok	ok	489.9500	75.789	0.068635	20.83	68.914	12.473	11471204.354588	9	490.1664	1.03779e-04	2.94060e-04
2024/05/08	14:15:32	ok	ok	490.0840	75.753	0.068635	20.76	68.756	12.392	8184890.150026	9	489.8964	1.05718e-04	2.93917e-04
2024/05/08	14:20:32	--	ok	500.4780	75.685	0.068635	20.62	68.727	12.285	6151707.092385	9	489.6242	1.13968e-04	3.23013e-04
2024/05/08	14:20:40	--	ok	479.9800	72.868	0.068123	20.66	68.704	12.312	16383972.053708	10	479.9333	1.02753e-04	3.03567e-04
2024/05/08	14:20:48	--	ok	489.4300	75.511	0.068612	20.63	68.719	12.295	16549704.688963	10	489.4653	1.03212e-04	2.80999e-04
2024/05/08	14:20:55	ok	ok	490.0940	75.733	0.06864	20.63	68.690	12.290	9787812.734473	10	489.7496	1.16020e-04	5.41493e-04
2024/05/08	14:25:55	--	ok	489.6040	75.634	0.06864	20.70	68.928	12.383	9485523.699519	10	489.7058	1.04625e-04	3.01258e-04
2024/05/08	14:26:02	ok	ok	489.9800	75.777	0.068659	20.72	68.888	12.385	13067403.450377	9	490.1738	1.04223e-04	3.09597e-04
2024/05/08	14:31:02	--	ok	489.1100	75.744	0.068659	20.84	69.017	12.501	8957694.171057	10	489.9296	1.07015e-04	3.14828e-04
2024/05/08	14:31:10	--	ok	490.6060	76.038	0.068703	20.84	69.049	12.507	12590258.423292	9	490.9625	1.04032e-04	2.88003e-04
2024/05/08	14:31:17	--	ok	490.6600	75.794	0.068674	20.84	69.029	12.503	16269732.895552	9	490.2662	1.03444e-04	2.66146e-04
2024/05/08	14:31:24	--	ok	489.6300	75.545	0.068641	20.86	69.030	12.513	18991066.073849	13	489.6565	9.60813e-05	3.03433e-04
2024/05/08	14:31:31	ok	ok	489.9260	75.722	0.068659	20.84	69.061	12.509	16249601.155585	10	489.7129	1.15740e-04	5.43524e-04
2024/05/08	14:36:31	--	ok	489.6180	75.649	0.068659	20.99	69.090	12.618	16089677.457228	10	489.7905	1.04927e-04	2.86571e-04
2024/05/08	14:36:38	--	ok	490.2280	75.783	0.068677	20.97	69.076	12.603	14645852.822314	9	490.2311	1.02602e-04	3.00429e-04
2024/05/08	14:36:46	ok	ok	490.1960	75.721	0.068667	20.94	69.090	12.586	15685570.534354	10	489.7769	1.13664e-04	5.25693e-04
2024/05/08	14:41:45	ok	ok	490.1820	75.648	0.068667	21.10	69.143	12.712	15279316.987794	10	489.8201	1.03391e-04	2.70579e-04
2024/05/08	14:46:45	--	ok	489.5140	75.564	0.068667	21.17	69.157	12.765	15901987.779718	10	489.5029	1.09958e-04	4.33550e-04
2024/05/08	14:46:52	ok	ok	490.1200	75.772	0.06869	21.17	69.168	12.767	12880605.607035	10	490.1946	1.02038e-04	2.87083e-04
2024/05/08	14:51:52	ok	ok	489.8100	75.686	0.06869	21.26	69.166	12.830	11176446.348427	13	489.8702	1.05206e-04	3.88170e-04
2024/05/08	14:56:52	--	ok	489.1520	75.588	0.06869	21.36	69.166	12.904	11432413.598741	9	489.7731	1.01043e-04	2.76596e-04
2024/05/08	14:56:59	--	ok	490.4280	75.873	0.068732	21.34	69.184	12.897	13495425.693345	10	490.4546	1.13324e-04	5.42522e-04
2024/05/08	14:57:06	ok	ok	490.1080	75.776	0.068711	21.30	69.195	12.868	15835127.008384	9	490.1724	1.02860e-04	2.86896e-04
2024/05/08	15:02:06	--	ok	489.5480	75.702	0.068711	21.40	69.245	12.951	17103215.998386	12	489.8677	1.07548e-04	3.97833e-04
2024/05/08	15:02:14	ok	ok	490.1800	75.814	0.068733	21.38	69.223	12.936	14720269.911970	10	490.4904	9.97799e-05	2.88178e-04
2024/05/08	15:07:13	--	ok	489.6280	75.777	0.068733	21.45	69.207	12.986	7074821.895631	11	490.2402	1.00138e-04	3.15259e-04
2024/05/08	15:07:20	--	ok	490.7160	75.843	0.068751	21.47	69.230	13.000	13081769.055967	10	490.6462	9.97578e-05	3.04482e-04
2024/05/08	15:07:28	ok	ok	489.8420	75.613	0.068716	21.44	69.235	12.981	16595293.450056	10	489.6084	1.12586e-04	5.53931e-04
2024/05/08	15:12:27	--	ok	488.9720	75.551	0.068716	21.52	69.264	13.049	12799334.495480	11	489.6626	1.01892e-04	2.84544e-04
2024/05/08	15:12:35	--	ok	490.5040	75.896	0.068766	21.52	69.253	13.046	12368053.666421	10	490.5272	1.13979e-04	5.55640e-04
2024/05/08	15:12:42	--	ok	490.2820	75.771	0.068742	21.50	69.308	13.037	15881348.029418	10	489.9667	1.13631e-04	5.29577e-04
2024/05/08	15:12:49	ok	ok	489.9700	75.624	0.068728	21.51	69.250	13.036	17789789.788111	12	489.9581	9.73690e-05	3.10589e-04
2024/05/08	15:17:48	ok	ok	489.8780	75.554	0.068728	21.57	69.313	13.090	11773454.051256	12	489.8057	9.59857e-05	2.91434e-04
2024/05/08	15:22:48	--	ok	489.4820	75.511	0.068728	21.65	69.290	13.152	14072006.046043	10	489.5037	1.02298e-04	2.71268e-04
2024/05/08	15:22:55	ok	ok	489.8220	75.615	0.068753	21.67	69.303	13.165	15360288.922399	10	489.8342	1.12020e-04	5.36249e-04
2024/05/08	15:27:55	--	ok	489.1300	75.539	0.068753	21.68	69.368	13.187	7552355.626564	11	489.8119	9.92668e-05	2.74007e-04
2024/05/08	15:28:02	--	ok	490.5040	75.819	0.068796	21.67	69.303	13.165	14839098.165074	10	490.4036	1.14136e-04	5.52019e-04
2024/05/08	15:28:09	ok	ok	490.0080	75.640	0.068771	21.67	69.354	13.175	17284912.612784	9	490.0871	1.00418e-04	3.11874e-04
2024/05/08	15:33:09	--	ok	489.6640	75.552	0.068771	21.72	69.377	13.222	14993872.223910	10	489.8259	1.02778e-04	2.80987e-04
2024/05/08	15:33:16	--	ok	489.6980	75.693	0.068787	21.71	69.354	13.207	11144648.813180	12	490.4291	8.81158e-05	4.60873e-04
2024/05/08	15:33:24	--	ok	490.4580	75.795	0.068802	21.71	69.354	13.207	15164962.313704	12	490.5291	9.75771e-05	2.96444e-04
2024/05/08	15:33:31	ok	ok	489.9260	75.588	0.06878	21.70	69.390	13.204	13423224.712912	9	489.9805	1.00986e-04	2.90758e-04
2024/05/08	15:38:30	--	ok	489.7800	75.541	0.06878	21.72	69.377	13.222	10391248.874453	10	489.6597	1.06715e-04	3.46637e-04
2024/05/08	15:38:37	ok	ok	489.9280	75.590	0.06879	21.72	69.377	13.222	9389683.958120	9	489.9682	1.01974e-04	3.04942e-04
2024/05/08	15:43:37	--	ok	489.4860	75.536	0.06879	21.75	69.413	13.251	9578344.340988	9	489.7384	1.01676e-04	3.19142e-04
2024/05/08	15:43:45	ok	ok	490.1040	75.713	0.068816	21.71	69.445	13.225	11369862.795191	8	490.2215	1.04173e-04	3.17414e-04
2024/05/08	15:48:44	--	ok	489.7200	75.587	0.068816	21.78	69.377	13.265	11946809.488786	10	489.8829	1.06588e-04	3.47960e-04
2024/05/08	15:48:51	--	ok	490.3580	75.723	0.068829	21.80	69.390	13.279	12374988.820171	9	490.2453	1.01559e-04	3.09648e-04
2024/05/08	15:48:59	ok	ok	489.9800	75.632	0.068812	21.81	69.363	13.284	15348646.080961	10	490.0770	1.00743e-04	2.79764e-04
2024/05/08	15:53:58	ok	ok	490.0940	75.555	0.068812	21.87	69.415	13.337	11109546.420974	10	489.6418	1.10707e-04	4.89022e-04
2024/05/08	15:58:58	--	ok	489.4420	75.527	0.068812	21.84	69.523	13.336	12439967.179497	10	489.4675	1.08005e-04	3.55802e-04
2024/05/08	15:59:05	--	ok	489.6220	75.576	0.068839	21.84	69.500	13.331	12250718.733118	9	489.9506	1.02146e-04	3.24950e-04
2024/05/08	15:59:13	--	ok	490.4680	75.744	0.068857	21.84	69.432	13.318	14654561.996416	9	490.3185	1.00934e-04	3.09409e-04
2024/05/08	15:59:20	--	ok	490.3960	75.729	0.068835	21.81	69.496	13.310	15452935.459859	10	490.0605	1.12803e-04	5.59162e-04
2024/05/08	15:59:27	ok	ok	489.9440	75.679	0.068816	21.84	69.511	13.333	16018704.924568	10	489.9929	1.11816e-04	5.11414e-04
2024/05/08	16:04:27	ok	ok	489.9500	75.570	0.068816	21.85	69.496	13.343	13289031.751189	12	490.0167	9.67617e-05	3.24157e-04
2024/05/08	16:09:27	--	ok	489.5740	75.537	0.068816	21.84	69.511	13.333	10777914.573330	13	489.6146	1.04057e-04	5.01452e-04
2024/05/08	16:09:35	--	ok	489.4920	75.535	0.068836	21.82	69.488	13.319	15534833.624955	10	489.7354	9.68433e-05	2.99994e-04
2024/05/08	16:09:42	--	ok	489.5300	75.550	0.068861	21.82	69.519	13.324	11109095.582437	10	489.8672	9.85495e-05	2.96182e-04
2024/05/08	16:09:49	ok	ok	490.1600	75.728	0.068884	21.81	69.487	13.308	11454273.556052	10	490.3383	9.87096e-05	3.10880e-04
2024/05/08	16:14:49	ok	ok	490.0960	75.599	0.068884	21.81	69.546	13.320	9626184.325502	14	490.0441	9.87099e-05	2.51312e-04
2024/05/08	16:19:49	--	ok	489.2420	75.545	0.068884	21.82	69.551	13.331	11741851.827798	12	489.7574	1.02272e-04	3.33177e-04
2024/05/08	16:19:56	--	ok	490.9700	75.812	0.068921	21.81	69.557	13.322	14211221.750175	10	490.6250	9.73507e-05	3.19846e-04
2024/05/08	16:20:03	--	ok	490.4280	75.803	0.068874	21.80	69.555	13.311	14646401.448973	9	490.5122	1.00955e-04	3.19331e-04
2024/05/08	16:20:11	--	ok	490.7060	75.792	0.068853	21.82	69.560	13.332	14252751.199098	10	490.5191	9.75731e-05	3.25052e-04
2024/05/08	16:20:18	ok	ok	490.0740	75.744	0.068818	21.81	69.528	13.316	12279414.809782	10	490.0977	1.12319e-04	5.47739e-04
2024/05/08	16:25:17	ok	ok	490.1420	75.609	0.068818	21.81	69.578	13.326	15415359.536686	10	489.8733	1.11004e-04	4.41716e-04
2024/05/08	16:30:17	--	ok	488.8420	75.549	0.068818	21.77	69.642	13.305	11059155.878054	11	489.7931	1.01251e-04	2.25513e-04
2024/05/08	16:30:25	--	ok	489.7700	75.544	0.068875	21.77	69.569	13.291	15182589.013024	9	489.7699	1.01828e-04	2.92822e-04
2024/05/08	16:30:32	--	ok	489.6180	75.544	0.068886	21.80	69.606	13.321	14693229.821518	10	489.8492	9.68300e-05	3.31493e-04
2024/05/08	16:30:39	ok	ok	489.9680	75.542	0.068904	21.78	69.592	13.306	14806669.797848	10	489.5372	1.13119e-04	5.71008e-04
2024/05/08	16:35:39	--	ok	489.6080	75.517	0.068904	21.80	69.616	13.323	15064822.941828	13	489.5377	9.99032e-05	2.79751e-04
2024/05/08	16:35:47	--	ok	489.6420	75.544	0.068924	21.77	69.642	13.305	14459902.865450	10	489.8876	9.64375e-05	3.40718e-04
2024/05/08	16:35:54	ok	ok	489.9680	75.646	0.068941	21.75	69.616	13.290	14523536.361121	10	490.2087	9.76941e-05	3.17116e-04
2024/05/08	16:40:53	--	ok	489.6320	75.555	0.068941	21.75	69.647	13.296	6579130.557497	13	489.7630	1.06473e-04	3.93393e-04
2024/05/08	16:41:01	ok	ok	490.1980	75.697	0.068959	21.75	69.667	13.300	11316848.250409	12	490.3215	9.72179e-05	3.15208e-04
2024/05/08	16:46:00	ok	ok	489.8640	75.576	0.068959	21.77	69.711	13.318	10051242.446830	12	489.9525	1.01136e-04	3.16761e-04
2024/05/08	16:51:00	--	ok	489.6360	75.541	0.068959	21.72	69.683	13.280	7076200.941242	10	489.5839	1.07766e-04	3.96913e-04
2024/05/08	16:51:08	ok	ok	489.9680	75.624	0.068977	21.72	69.662	13.276	12780180.819140	12	490.2316	9.33287e-05	3.29714e-04
2024/05/08	16:56:07	--	ok	489.7040	75.548	0.068977	21.71	69.731	13.279	12848562.084341	10	489.8034	1.02489e-04	2.79881e-04
2024/05/08	16:56:14	ok	ok	489.8780	75.635	0.068991	21.72	69.725	13.288	12995253.492300	10	490.1581	9.84693e-05	3.07907e-04
2024/05/08	17:01:14	ok	ok	489.9540	75.553	0.068991	21.70	69.767	13.276	10874982.420388	12	489.8695	9.97351e-05	2.83100e-04
2024/05/08	17:06:14	--	ok	489.5200	75.530	0.068991	21.65	69.749	13.240	9184704.623673	13	489.5007	1.06990e-04	4.45914e-04
2024/05/08	17:06:21	ok	ok	489.8820	75.634	0.069014	21.64	69.757	13.231	12188554.038335	9	490.1046	1.00855e-04	3.11963e-04
2024/05/08	17:11:21	--	ok	489.6100	75.551	0.069014	21.62	69.793	13.226	14161825.444186	11	489.8548	9.93042e-05	2.97736e-04
2024/05/08	17:11:28	--	ok	490.2840	75.701	0.069033	21.62	69.775	13.222	14613414.848121	10	490.3023	9.88014e-05	3.29233e-04
2024/05/08	17:11:36	--	ok	490.5640	75.705	0.06902	21.64	69.786	13.236	11852130.576290	10	490.2880	9.89867e-05	2.96876e-04
2024/05/08	17:11:43	ok	ok	489.9580	75.704	0.068992	21.61	69.729	13.203	10604227.445807	10	490.0125	1.12851e-04	5.24365e-04
2024/05/08	17:16:42	--	ok	489.4880	75.585	0.068992	21.58	69.775	13.189	12562441.755783	10	489.9052	1.04616e-04	3.32472e-04
2024/05/08	17:16:49	ok	ok	489.9540	75.579	0.069017	21.61	69.802	13.217	13587758.309270	9	489.9793	1.00756e-04	3.22206e-04
2024/05/08	17:21:49	--	ok	489.7520	75.540	0.069017	21.60	69.859	13.218	12017587.842992	10	489.7143	1.02829e-04	2.65023e-04
2024/05/08	17:21:56	--	ok	489.4680	75.538	0.069029	21.55	69.799	13.172	11562917.972890	11	489.8241	9.54501e-05	3.08192e-04
2024/05/08	17:22:04	ok	ok	490.0560	75.646	0.069055	21.55	69.850	13.181	14778988.872272	10	490.1898	9.86681e-05	3.20387e-04
2024/05/08	17:27:03	ok	ok	489.9660	75.558	0.069055	21.54	69.868	13.175	11929835.937384	13	489.7690	1.05459e-04	5.16011e-04
2024/05/08	17:32:03	--	ok	489.7620	75.530	0.069055	21.51	69.903	13.159	11874421.125313	10	489.4774	1.10950e-04	4.69307e-04
2024/05/08	17:32:10	--	ok	489.6400	75.559	0.069066	21.50	69.859	13.140	12668892.418853	10	489.9664	9.86054e-05	3.19864e-04
2024/05/08	17:32:17	ok	ok	490.0980	75.706	0.069084	21.51	69.853	13.149	13851100.128777	9	490.2281	1.02369e-04	2.93057e-04
2024/05/08	17:37:17	ok	ok	489.9640	75.588	0.069084	21.48	69.886	13.135	14120936.083923	10	489.7064	1.15273e-04	5.57607e-04
2024/05/08	17:42:17	--	ok	488.9400	75.539	0.069084	21.44	69.877	13.101	11568268.177138	12	489.6620	1.04864e-04	3.89527e-04
2024/05/08	17:42:25	--	ok	490.9440	75.863	0.069136	21.42	69.914	13.096	16251285.095363	9	490.8569	1.04087e-04	3.13409e-04
2024/05/08	17:42:32	--	ok	489.6560	75.552	0.06909	21.44	69.889	13.104	11846062.749621	11	489.8801	9.86365e-05	2.95098e-04
2024/05/08	17:42:39	ok	ok	489.9540	75.693	0.069106	21.41	69.894	13.082	13463968.841942	10	489.9471	1.15264e-04	5.81004e-04
2024/05/08	17:47:39	--	ok	489.3900	75.576	0.069106	21.38	69.886	13.061	8202998.732374	12	489.8314	1.06684e-04	4.56724e-04
2024/05/08	17:47:46	ok	ok	490.0560	75.816	0.069136	21.40	69.880	13.069	13248421.370380	10	490.5891	1.01455e-04	3.02023e-04
2024/05/08	17:52:46	--	ok	489.6360	75.746	0.069136	21.38	69.917	13.066	11786904.929381	10	490.1710	1.08511e-04	3.54704e-04
2024/05/08	17:52:53	--	ok	490.6840	75.832	0.069153	21.44	69.877	13.101	14097768.034340	10	490.7544	9.87014e-05	3.03128e-04
2024/05/08	17:53:01	--	ok	489.6960	75.586	0.06912	21.42	69.926	13.098	13236322.120396	10	490.0357	9.78031e-05	3.24442e-04
2024/05/08	17:53:08	--	ok	490.2060	75.727	0.069135	21.38	69.949	13.072	14448214.376229	9	490.2401	1.03829e-04	2.97728e-04
2024/05/08	17:53:15	ok	ok	489.8560	75.615	0.069125	21.38	69.940	13.071	12469672.560871	9	490.0305	1.02900e-04	2.94513e-04
2024/05/08	17:58:15	ok	ok	489.9080	75.551	0.069125	21.37	69.923	13.055	10349095.264068	13	489.8287	1.01620e-04	3.39169e-04
2024/05/08	18:03:15	--	ok	489.6900	75.528	0.069125	21.31	69.912	13.011	16171985.298688	13	489.7875	9.34974e-05	4.33905e-04
2024/05/08	18:03:22	ok	ok	489.8920	75.570	0.06914	21.31	69.953	13.019	12196329.977673	10	489.9767	1.01629e-04	3.05032e-04
2024/05/08	18:08:22	--	ok	488.9260	75.533	0.06914	21.27	69.995	12.994	12350207.823299	10	489.6435	1.06220e-04	3.21361e-04
2024/05/08	18:08:29	--	ok	490.5900	75.860	0.069192	21.26	69.931	12.972	12488568.731521	9	490.8741	1.01729e-04	3.24492e-04
2024/05/08	18:08:36	--	ok	490.3620	75.690	0.069164	21.29	69.958	12.999	11982986.836987	12	490.2422	9.96493e-05	3.21179e-04
2024/05/08	18:08:43	--	ok	489.5960	75.544	0.069146	21.27	69.964	12.989	12008531.807735	10	489.8408	9.96129e-05	2.79778e-04
2024/05/08	18:08:51	--	ok	489.7060	75.697	0.069166	21.26	69.921	12.971	13309889.474574	9	490.2187	1.03593e-04	2.97721e-04
2024/05/08	18:08:58	--	ok	490.3900	75.806	0.06918	21.24	69.960	12.968	12457563.992193	10	490.5485	1.01802e-04	2.83245e-04
2024/05/08	18:09:05	--	ok	490.2280	75.638	0.069161	21.27	69.914	12.979	12469403.305759	10	490.1769	9.97407e-05	3.10572e-04
2024/05/08	18:09:13	ok	ok	489.8680	75.551	0.06915	21.26	69.950	12.976	14465428.190815	10	489.8811	1.00225e-04	2.83241e-04
2024/05/08	18:14:12	ok	ok	489.8700	75.529	0.06915	21.21	69.972	12.948	13775205.957837	12	489.5547	1.07553e-04	4.26027e-04
2024/05/08	18:19:12	--	ok	489.3740	75.498	0.06915	21.16	69.981	12.908	13415771.304177	10	489.2800	1.11086e-04	4.68858e-04
2024/05/08	18:19:19	ok	ok	490.0760	75.637	0.06918	21.14	70.008	12.903	12446470.685204	10	490.1444	1.01487e-04	3.10494e-04
2024/05/08	18:24:19	--	ok	489.6100	75.550	0.06918	21.13	70.005	12.892	11593717.432763	13	489.7139	1.08428e-04	4.42070e-04
2024/05/08	18:24:26	ok	ok	490.0000	75.720	0.069199	21.13	70.005	12.892	10636410.834580	9	490.2618	1.03310e-04	2.75746e-04
2024/05/08	18:29:26	--	ok	489.1740	75.602	0.069199	21.04	69.996	12.825	11701150.069859	9	489.8644	1.15298e-04	3.39033e-04
2024/05/08	18:29:33	--	ok	491.0580	75.882	0.06924	21.04	70.050	12.834	18936319.026177	10	490.9660	9.95474e-05	2.91335e-04
2024/05/08	18:29:41	--	ok	489.7160	75.534	0.069188	21.06	70.022	12.839	12105949.855528	9	489.7219	1.03003e-04	3.01001e-04
2024/05/08	18:29:48	--	ok	490.3040	75.620	0.069202	21.04	70.059	12.836	11908811.950363	9	490.0463	1.03002e-04	3.10750e-04
2024/05/08	18:29:55	--	ok	489.7780	75.530	0.069187	21.06	70.092	12.852	14798795.793373	13	489.8763	9.40300e-05	4.41466e-04
2024/05/08	18:30:03	ok	ok	489.8600	75.575	0.069198	21.06	70.101	12.854	12125738.348848	9	489.9384	1.03783e-04	3.10337e-04
2024/05/08	18:35:02	--	ok	489.3260	75.532	0.069198	21.00	70.050	12.803	14114410.354444	10	489.6682	1.06217e-04	3.27627e-04
2024/05/08	18:35:09	--	ok	490.4060	75.794	0.06923	21.00	69.999	12.794	14693714.551564	10	490.5196	9.97139e-05	3.12555e-04
2024/05/08	18:35:17	--	ok	489.7800	75.604	0.069211	20.99	69.976	12.779	14319965.928995	9	490.0188	1.02887e-04	2.77367e-04
2024/05/08	18:35:24	--	ok	490.4540	75.721	0.069221	20.99	70.028	12.789	12380983.364952	10	490.2834	1.00877e-04	2.94033e-04
2024/05/08	18:35:31	ok	ok	489.8260	75.534	0.069199	21.00	70.050	12.803	12701160.947782	9	489.7638	1.02401e-04	2.82248e-04
2024/05/08	18:40:31	--	ok	489.5980	75.516	0.069199	20.93	70.056	12.752	13083040.391293	12	489.6214	9.86544e-05	3.06058e-04
2024/05/08	18:40:38	ok	ok	490.0320	75.592	0.069219	20.93	70.045	12.750	14859798.567778	10	490.0583	1.00258e-04	3.05853e-04
2024/05/08	18:45:38	ok	ok	490.0160	75.533	0.069219	20.87	70.054	12.709	18177388.540228	8	489.7094	1.08788e-04	3.50065e-04
2024/05/08	18:50:38	ok	ok	489.8900	75.512	0.069219	20.82	70.092	12.674	10564946.107147	10	489.5112	1.04092e-04	2.86933e-04
2024/05/08	18:55:38	--	ok	489.1160	75.483	0.069219	20.70	70.047	12.584	12925332.252176	11	489.3544	1.02527e-04	2.78471e-04
2024/05/08	18:55:45	--	ok	490.4600	75.760	0.069262	20.75	70.056	12.617	16220631.685865	10	490.3369	1.02064e-04	3.02658e-04
2024/05/08	18:55:53	ok	ok	489.9220	75.546	0.06924	20.75	70.068	12.619	16489715.960888	10	489.8643	1.00782e-04	2.87621e-04
2024/05/08	19:00:52	--	ok	489.4020	75.516	0.06924	20.68	70.124	12.578	15919060.407593	11	489.6289	1.02147e-04	2.73777e-04
2024/05/08	19:01:00	--	ok	490.6940	75.738	0.069268	20.66	70.069	12.557	17066785.015266	8	490.1961	1.09554e-04	3.21985e-04
2024/05/08	19:01:07	--	ok	489.5200	75.506	0.069235	20.69	70.086	12.581	16470401.192082	9	489.4898	1.04140e-04	3.26203e-04
2024/05/08	19:01:14	ok	ok	490.1760	75.612	0.069258	20.69	70.065	12.577	17438537.077305	9	490.0331	1.02075e-04	2.98821e-04
2024/05/08	19:06:14	--	ok	489.7000	75.543	0.069258	20.58	70.111	12.504	19015558.252921	9	489.6432	1.15287e-04	3.22205e-04
2024/05/08	19:06:21	ok	ok	490.1200	75.673	0.069272	20.59	70.074	12.507	15192787.437177	9	490.0955	1.04351e-04	3.09617e-04
2024/05/08	19:11:21	ok	ok	489.8220	75.578	0.069272	20.50	70.127	12.452	15029049.809143	11	489.8829	1.06889e-04	2.82482e-04
2024/05/08	19:16:21	ok	ok	489.9340	75.526	0.069272	20.42	70.138	12.394	15468442.266141	9	489.5024	1.19845e-04	4.11081e-04
2024/05/08	19:21:21	--	ok	489.4400	75.508	0.069272	20.36	70.159	12.356	17037396.437766	9	489.3802	1.15871e-04	3.18286e-04
2024/05/08	19:21:28	--	ok	490.3460	75.714	0.0693	20.36	70.109	12.347	14381236.387258	9	490.1286	1.08155e-04	2.86889e-04
2024/05/08	19:21:36	--	ok	489.7800	75.542	0.069283	20.40	70.065	12.370	13159358.065847	10	489.7920	1.02305e-04	2.91000e-04
2024/05/08	19:21:43	--	ok	490.2680	75.640	0.069293	20.39	70.124	12.371	13173223.589930	8	489.9662	1.07600e-04	2.88205e-04
2024/05/08	19:21:50	--	ok	489.5400	75.528	0.069281	20.38	70.050	12.348	14790927.715747	9	489.4333	1.24584e-04	5.20669e-04
2024/05/08	19:21:58	ok	ok	490.1500	75.732	0.069303	20.38	70.040	12.346	11881576.457913	11	490.2986	9.81599e-05	2.90234e-04
2024/05/08	19:26:57	--	ok	490.2960	75.617	0.069303	20.29	70.123	12.299	15122162.508953	8	489.9335	1.08634e-04	3.00081e-04
2024/05/08	19:27:04	ok	ok	490.1460	75.516	0.069289	20.31	70.156	12.315	11543942.421148	10	489.7214	1.00105e-04	3.21034e-04
2024/05/08	19:32:03	--	ok	489.3060	75.502	0.069289	20.21	70.169	12.246	11491766.545916	9	489.3048	1.19058e-04	3.75688e-04
2024/05/08	19:32:10	--	ok	490.5040	75.757	0.069322	20.25	70.105	12.265	14312230.670726	10	490.3133	1.00519e-04	2.87884e-04
2024/05/08	19:32:18	ok	ok	489.8200	75.525	0.069298	20.22	70.132	12.251	12075410.060088	9	489.7254	1.03041e-04	3.08654e-04
2024/05/08	19:37:17	--	ok	489.6280	75.502	0.069298	20.14	70.146	12.193	11576042.520960	12	489.5361	1.04537e-04	2.59528e-04
2024/05/08	19:37:24	ok	ok	490.1080	75.614	0.069316	20.15	70.109	12.196	12889205.569502	8	489.9080	1.09721e-04	3.14443e-04
2024/05/08	19:42:24	--	ok	490.2140	75.542	0.069316	20.05	70.152	12.133	12335806.771711	9	489.5147	1.21933e-04	4.10028e-04
2024/05/08	19:42:31	--	ok	489.7200	75.500	0.069306	20.05	70.141	12.131	16371371.515883	12	489.6362	9.73285e-05	3.04881e-04
2024/05/08	19:42:38	ok	ok	489.9200	75.565	0.069319	20.08	70.169	12.157	14178709.137282	8	489.7935	1.08647e-04	2.99914e-04
2024/05/08	19:47:38	ok	ok	489.8860	75.517	0.069319	19.95	70.216	12.072	15034701.648333	9	489.3430	1.26720e-04	5.24474e-04
2024/05/08	19:52:38	ok	ok	490.0620	75.493	0.069319	19.88	70.173	12.016	13922641.658832	9	489.2934	1.19105e-04	3.62297e-04
2024/05/08	19:57:38	ok	ok	489.9040	75.478	0.069319	19.81	70.182	11.969	13980784.318245	9	489.1408	1.18831e-04	3.67796e-04
2024/05/08	20:02:38	--	ok	488.9820	75.454	0.069319	19.74	70.188	11.919	10578182.470644	9	489.1437	1.09922e-04	3.16709e-04
2024/05/08	20:02:45	--	ok	490.4920	75.777	0.069368	19.73	70.207	11.913	16670130.494547	9	490.3766	1.02933e-04	3.03969e-04
2024/05/08	20:02:52	--	ok	489.7180	75.584	0.069345	19.75	70.262	11.941	14941278.515179	9	489.8287	1.05887e-04	2.69164e-04
2024/05/08	20:03:00	ok	ok	490.1520	75.730	0.069358	19.77	70.243	11.949	18453685.153653	11	489.9454	1.12362e-04	5.02805e-04
2024/05/08	20:07:59	--	ok	490.3060	75.639	0.069358	19.65	70.205	11.863	17245566.587480	9	489.8402	1.11386e-04	2.87799e-04
2024/05/08	20:08:06	--	ok	489.7040	75.504	0.069343	19.65	70.214	11.864	17534720.352784	8	489.5385	1.11447e-04	3.06737e-04
2024/05/08	20:08:13	--	ok	490.3400	75.631	0.069357	19.67	70.207	11.874	15250896.286503	10	490.0056	9.89479e-05	2.89234e-04
2024/05/08	20:08:21	--	ok	489.7700	75.498	0.069341	19.65	70.214	11.864	17425036.989766	8	489.5155	1.09496e-04	3.02640e-04
2024/05/08	20:08:28	--	ok	490.4420	75.573	0.069352	19.67	70.207	11.874	17375357.592976	9	489.7910	1.07157e-04	2.65728e-04
2024/05/08	20:08:35	--	ok	489.6340	75.475	0.069331	19.65	70.123	11.849	11798445.282545	8	489.2518	1.09812e-04	2.82429e-04
2024/05/08	20:08:43	ok	ok	489.9520	75.533	0.069348	19.67	70.124	11.860	12902677.646944	8	489.6538	1.09858e-04	2.95960e-04
2024/05/08	20:13:42	--	ok	489.4740	75.499	0.069348	19.57	70.210	11.806	13918557.383685	8	489.4539	1.12207e-04	2.98324e-04
2024/05/08	20:13:50	--	ok	490.5380	75.736	0.069374	19.57	70.169	11.799	15820550.289855	10	490.1544	1.02310e-04	3.07504e-04
2024/05/08	20:13:57	--	ok	489.6480	75.495	0.069348	19.56	70.155	11.786	14292014.269664	8	489.5015	1.08790e-04	3.11782e-04
2024/05/08	20:14:04	ok	ok	490.1220	75.641	0.069365	19.56	70.187	11.791	14626827.047539	10	489.9248	1.03070e-04	2.82809e-04
2024/05/08	20:19:04	--	ok	490.6740	75.562	0.069365	19.44	70.169	11.711	11970520.827429	9	489.7018	1.09553e-04	2.84581e-04
2024/05/08	20:19:11	--	ok	489.1020	75.399	0.069332	19.50	70.187	11.752	17044265.337762	9	489.0293	1.04642e-04	3.20072e-04
2024/05/08	20:19:19	ok	ok	490.1880	75.686	0.069375	19.50	70.187	11.752	16605704.912056	9	490.0261	1.02776e-04	3.00951e-04
2024/05/08	20:24:18	--	ok	489.7960	75.606	0.069375	19.40	70.219	11.690	14226344.573500	8	489.7715	1.10732e-04	2.91030e-04
2024/05/08	20:24:25	--	ok	490.2340	75.716	0.069385	19.39	70.216	11.680	16524962.521214	10	490.0827	1.01970e-04	2.74026e-04
2024/05/08	20:24:32	ok	ok	490.1660	75.598	0.069374	19.37	70.196	11.668	19037127.616447	9	489.8429	1.01891e-04	2.98001e-04
2024/05/08	20:29:32	ok	ok	489.9000	75.531	0.069374	19.32	70.225	11.634	15228632.379852	8	489.6176	1.09908e-04	3.04659e-04
2024/05/08	20:34:32	--	ok	489.6700	75.494	0.069374	19.23	70.230	11.575	15604252.566444	9	489.4738	1.11388e-04	2.94551e-04
2024/05/08	20:34:39	--	ok	490.2740	75.641	0.06939	19.24	70.233	11.584	14519205.971709	11	489.9401	1.01474e-04	2.81808e-04
2024/05/08	20:34:46	ok	ok	490.0040	75.511	0.069377	19.24	70.243	11.586	19303908.669715	10	489.6300	1.02460e-04	2.93567e-04
2024/05/08	20:39:46	--	ok	489.7520	75.485	0.069377	19.14	70.266	11.523	15774347.069169	11	489.3187	1.10494e-04	4.38962e-04
2024/05/08	20:39:53	ok	ok	489.9600	75.561	0.069388	19.14	70.216	11.514	17515188.414366	10	489.7706	1.02328e-04	3.02972e-04
2024/05/08	20:44:53	--	ok	489.6580	75.510	0.069388	19.06	70.251	11.464	19677917.691234	10	489.6155	1.02294e-04	2.81958e-04
2024/05/08	20:45:00	ok	ok	489.9200	75.694	0.069404	19.09	70.246	11.481	20297129.359697	9	489.9515	1.05881e-04	3.01539e-04
2024/05/08	20:50:00	--	ok	489.7360	75.625	0.069404	18.99	70.219	11.410	15039489.220644	11	489.6825	1.10311e-04	3.92670e-04
2024/05/08	20:50:07	--	ok	490.2260	75.737	0.069417	19.01	70.230	11.423	18361814.459866	10	490.2061	1.01227e-04	3.01955e-04
2024/05/08	20:50:15	ok	ok	489.8140	75.660	0.069407	18.99	70.207	11.408	12664335.491336	10	489.7005	1.15081e-04	5.23868e-04
2024/05/08	20:55:14	ok	ok	489.8920	75.591	0.069407	18.92	70.246	11.368	12311657.101565	10	489.6089	1.11106e-04	3.95824e-04
2024/05/08	21:00:14	--	ok	489.5680	75.539	0.069407	18.85	70.285	11.326	12153112.695571	11	489.4565	1.12842e-04	4.60853e-04
2024/05/08	21:00:22	--	ok	490.2180	75.736	0.069427	18.82	70.269	11.306	20038836.724830	9	490.1282	1.05063e-04	3.03916e-04
2024/05/08	21:00:29	--	ok	490.3100	75.671	0.069417	18.86	70.256	11.332	21576937.267761	10	489.9439	1.03105e-04	2.87404e-04
2024/05/08	21:00:37	--	ok	489.7860	75.505	0.069402	18.86	70.228	11.328	18152684.613713	10	489.5923	1.01762e-04	2.89649e-04
2024/05/08	21:00:44	--	ok	489.5860	75.610	0.069412	18.88	70.198	11.332	15086103.836655	12	489.8825	9.87479e-05	3.09723e-04
2024/05/08	21:00:51	ok	ok	490.1300	75.750	0.069432	18.86	70.196	11.322	14630781.952867	10	490.2758	1.02216e-04	3.10408e-04
2024/05/08	21:05:51	--	ok	490.6980	75.720	0.069432	18.76	70.260	11.267	18463281.926019	10	490.0322	1.05654e-04	2.94412e-04
2024/05/08	21:05:58	ok	ok	489.8180	75.459	0.069398	18.78	70.262	11.276	21048550.033338	9	489.3055	1.05517e-04	2.73644e-04
2024/05/08	21:10:58	--	ok	489.6020	75.453	0.069398	18.69	70.246	11.217	22639268.152444	11	489.2875	1.01117e-04	2.76205e-04
2024/05/08	21:11:05	--	ok	489.6620	75.556	0.069417	18.68	70.234	11.206	18953183.698701	10	489.4955	1.15161e-04	5.09555e-04
2024/05/08	21:11:13	ok	ok	490.1020	75.717	0.069433	18.69	70.257	11.218	15337837.513976	10	490.0568	1.03955e-04	2.99286e-04
2024/05/08	21:16:12	--	ok	489.6320	75.664	0.069433	18.62	70.253	11.172	12704805.516884	10	489.8066	1.09054e-04	2.93791e-04
2024/05/08	21:16:20	--	ok	490.6140	75.757	0.069451	18.64	70.275	11.184	18970923.129003	10	490.3385	1.02939e-04	3.02888e-04
2024/05/08	21:16:27	ok	ok	489.8360	75.535	0.069422	18.59	70.269	11.153	18590480.567999	10	489.6513	1.02416e-04	2.72768e-04
2024/05/08	21:21:26	--	ok	489.7620	75.496	0.069422	18.55	70.274	11.128	19327428.228792	11	489.5410	1.03110e-04	2.86983e-04
2024/05/08	21:21:33	ok	ok	489.8860	75.609	0.069432	18.52	70.246	11.104	15430251.371711	13	489.8829	9.95173e-05	2.76747e-04
2024/05/08	21:26:33	ok	ok	489.8180	75.556	0.069432	18.44	70.262	11.050	11915446.787839	10	489.6606	1.03456e-04	2.89939e-04
2024/05/08	21:31:33	--	ok	489.4040	75.513	0.069432	18.38	70.262	11.014	12711482.215607	10	489.4295	1.10638e-04	4.35115e-04
2024/05/08	21:31:41	--	ok	490.6340	75.743	0.069461	18.40	70.274	11.026	17785650.453940	9	490.2519	1.03990e-04	2.83961e-04
2024/05/08	21:31:48	--	ok	490.3000	75.500	0.069431	18.40	70.324	11.034	14156947.108156	9	489.5463	1.02902e-04	2.80990e-04
2024/05/08	21:31:55	--	ok	489.5660	75.445	0.069417	18.41	70.248	11.031	18988731.218474	10	489.2123	1.03410e-04	2.73520e-04
2024/05/08	21:32:03	--	ok	489.6180	75.556	0.069437	18.38	70.233	11.009	9862376.329585	9	489.6962	1.03258e-04	2.91169e-04
2024/05/08	21:32:10	ok	ok	489.8980	75.724	0.069455	18.37	70.219	10.998	12339140.789329	10	490.1395	1.02797e-04	2.90640e-04
2024/05/08	21:37:09	ok	ok	489.8720	75.686	0.069455	18.28	70.265	10.950	11390520.576895	10	489.8345	1.10192e-04	3.33258e-04
2024/05/08	21:42:09	--	ok	490.4260	75.645	0.069455	18.18	70.275	10.888	16284743.460051	10	489.8144	1.05284e-04	3.12950e-04
2024/05/08	21:42:16	--	ok	489.7620	75.458	0.069435	18.23	70.234	10.909	15054701.019327	9	489.3624	1.04632e-04	2.90179e-04
2024/05/08	21:42:24	--	ok	489.4500	75.540	0.069446	18.21	70.303	10.911	13616335.559149	10	489.6601	1.02985e-04	2.86149e-04
2024/05/08	21:42:31	--	ok	490.3780	75.743	0.069473	18.20	70.289	10.900	14189654.539338	10	490.0501	1.15881e-04	5.26465e-04
2024/05/08	21:42:38	ok	ok	490.0380	75.639	0.069455	18.21	70.242	10.901	17045430.826737	10	489.8268	1.03804e-04	2.84901e-04
2024/05/08	21:47:38	--	ok	490.4800	75.594	0.069455	18.11	70.285	10.844	15963107.219474	10	489.6087	1.09373e-04	3.26276e-04
2024/05/08	21:47:46	--	ok	489.0420	75.439	0.069432	18.10	70.271	10.834	16080010.197873	9	489.1535	1.05382e-04	2.90252e-04
2024/05/08	21:47:53	ok	ok	490.1740	75.740	0.069478	18.14	70.280	10.863	15407912.045337	10	490.1922	1.06331e-04	3.26782e-04
2024/05/08	21:52:53	--	ok	490.8460	75.721	0.069478	18.03	70.260	10.786	11772174.744781	10	489.9304	1.11721e-04	3.32159e-04
2024/05/08	21:53:01	--	ok	489.4200	75.435	0.069437	18.01	70.278	10.780	16465202.627909	9	489.1680	1.05190e-04	2.68694e-04
2024/05/08	21:53:08	ok	ok	489.8140	75.637	0.069465	18.04	70.251	10.795	11448621.079395	9	489.7995	1.05349e-04	2.77361e-04
2024/05/08	21:58:07	ok	ok	490.0860	75.587	0.069465	17.96	70.266	10.742	13420151.896792	10	489.6935	1.05660e-04	3.07098e-04
2024/05/08	22:03:07	--	ok	489.5800	75.546	0.069465	17.87	70.312	10.693	5510895.626165	10	489.4661	1.12000e-04	3.82442e-04
2024/05/08	22:03:14	ok	ok	490.1460	75.715	0.069485	17.90	70.307	10.711	11866003.937847	9	490.0753	1.04912e-04	2.93992e-04
2024/05/08	22:08:14	--	ok	489.6300	75.692	0.069485	17.83	70.285	10.662	15049529.600406	10	489.9087	1.06688e-04	2.79815e-04
2024/05/08	22:08:21	--	ok	490.3960	75.767	0.069503	17.83	70.294	10.663	14480018.571997	9	490.3128	1.07133e-04	3.01981e-04
2024/05/08	22:08:29	ok	ok	489.9480	75.685	0.069484	17.81	70.283	10.653	12588172.798123	9	489.8951	1.06697e-04	3.14568e-04
2024/05/08	22:13:28	--	ok	489.7360	75.658	0.069484	17.76	70.262	10.614	11882005.446988	10	489.6240	1.15489e-04	4.13590e-04
2024/05/08	22:13:35	ok	ok	490.0980	75.721	0.069496	17.73	70.288	10.600	12211353.473705	10	490.1614	1.02698e-04	3.14102e-04
2024/05/08	22:18:35	ok	ok	490.1800	75.741	0.069496	18.37	69.422	10.874	15024900.078306	9	490.1710	1.06152e-04	2.87387e-04
2024/05/08	22:23:35	--	ok	489.7780	75.735	0.069496	18.74	69.120	11.065	17896743.319267	11	490.0305	1.13024e-04	3.47598e-04
2024/05/08	22:23:42	--	ok	490.5400	75.806	0.069507	18.75	69.145	11.079	18336458.444490	13	490.5214	9.78197e-05	2.73609e-04
2024/05/08	22:23:50	ok	ok	489.9040	75.672	0.069481	18.76	69.157	11.090	19844116.650094	11	489.8651	1.03618e-04	2.70378e-04
2024/05/08	22:28:49	ok	ok	489.9160	75.655	0.069481	19.01	68.946	11.214	24041225.714980	10	489.7735	1.08782e-04	3.23994e-04
2024/05/08	22:33:49	ok	ok	489.9180	75.632	0.069481	19.16	68.861	11.303	23472748.823333	10	489.6898	1.10633e-04	3.56445e-04
2024/05/08	22:38:49	--	ok	489.7640	75.595	0.069481	19.29	68.751	11.370	26397810.668162	13	489.7446	1.05209e-04	3.00153e-04
2024/05/08	22:38:56	ok	ok	490.0500	75.699	0.069492	19.30	68.742	11.377	25440203.947101	11	490.0697	1.01990e-04	2.81558e-04
2024/05/08	22:43:56	ok	ok	490.1280	75.673	0.069492	19.37	68.695	11.418	23972317.424808	10	489.8121	1.10231e-04	3.49449e-04
2024/05/08	22:48:56	ok	ok	490.1000	75.639	0.069492	19.46	68.580	11.456	28976744.757325	11	489.8508	1.03903e-04	2.79529e-04
2024/05/08	22:53:56	ok	ok	489.8320	75.605	0.069492	19.54	68.522	11.502	27375579.110835	10	489.5998	1.17130e-04	3.88822e-04
2024/05/08	22:58:56	ok	ok	490.0200	75.554	0.069492	19.58	68.467	11.522	26291208.996006	10	489.5450	1.11990e-04	5.03153e-04
2024/05/08	23:03:56	--	ok	489.7760	75.518	0.069492	19.63	68.435	11.545	28104112.246416	11	489.6802	1.02720e-04	3.28721e-04
2024/05/08	23:04:03	ok	ok	490.0720	75.627	0.069503	19.63	68.444	11.547	24702909.548501	9	489.8296	1.08788e-04	2.84189e-04
2024/05/08	23:09:03	--	ok	489.7580	75.585	0.069503	19.65	68.357	11.550	26916913.272030	9	489.7318	1.09664e-04	2.65797e-04
2024/05/08	23:09:10	ok	ok	490.1100	75.690	0.069514	19.65	68.389	11.556	32112857.488952	13	490.1219	9.76302e-05	3.01920e-04
2024/05/08	23:14:10	ok	ok	489.9300	75.652	0.069514	19.73	68.330	11.595	27987108.552257	9	489.8482	1.10296e-04	2.90089e-04
2024/05/08	23:19:10	ok	ok	489.9060	75.608	0.069514	19.71	68.348	11.589	24248409.189468	10	489.6354	1.15040e-04	3.50867e-04
2024/05/08	23:24:10	--	ok	489.6500	75.559	0.069514	19.73	68.280	11.586	22325552.317709	10	489.4825	1.17779e-04	3.88162e-04
2024/05/08	23:24:18	--	ok	490.3940	75.708	0.069531	19.77	68.246	11.609	27429346.788909	9	490.0762	1.07062e-04	3.05402e-04
2024/05/08	23:24:25	ok	ok	489.8020	75.522	0.069512	19.74	68.270	11.594	27999760.484472	10	489.6375	1.05120e-04	2.92968e-04
2024/05/08	23:29:24	--	ok	489.6780	75.488	0.069512	19.73	68.251	11.581	24208735.452947	9	489.3501	1.19102e-04	3.53714e-04
2024/05/08	23:29:31	ok	ok	489.9920	75.656	0.069527	19.74	68.241	11.589	30864335.712149	9	489.8776	1.09258e-04	2.98985e-04
2024/05/08	23:34:31	ok	ok	489.9560	75.581	0.069527	19.73	68.197	11.572	24476050.583214	10	489.7293	1.05717e-04	2.62937e-04
2024/05/08	23:39:31	--	ok	489.6060	75.539	0.069527	19.75	68.211	11.593	25530741.561319	9	489.4775	1.17667e-04	3.43161e-04
2024/05/08	23:39:38	--	ok	490.3380	75.711	0.069546	19.75	68.193	11.589	27745327.385952	11	490.1304	1.01009e-04	2.90235e-04
2024/05/08	23:39:46	ok	ok	489.8500	75.551	0.06953	19.74	68.209	11.583	25117969.094899	10	489.6973	1.04131e-04	2.87396e-04
2024/05/08	23:44:45	--	ok	489.5240	75.505	0.06953	19.75	68.182	11.588	26771196.130316	10	489.4838	1.10261e-04	3.91421e-04
2024/05/08	23:44:53	--	ok	490.2820	75.713	0.069553	19.73	68.188	11.571	25861294.879460	14	490.2964	9.25749e-05	4.06402e-04
2024/05/08	23:45:00	ok	ok	490.1380	75.606	0.06954	19.71	68.278	11.577	27016903.304137	9	489.7897	1.07119e-04	2.92099e-04
2024/05/08	23:49:59	ok	ok	489.8740	75.546	0.06954	19.73	68.168	11.567	28896088.467634	9	489.5085	1.19484e-04	3.36730e-04
2024/05/08	23:54:59	--	ok	489.5860	75.503	0.06954	19.74	68.128	11.570	26912782.814149	9	489.4842	1.13151e-04	2.77430e-04
2024/05/08	23:55:07	--	ok	490.5640	75.696	0.069559	19.75	68.132	11.579	17752795.253114	11	490.0617	1.01696e-04	2.70158e-04
2024/05/08	23:55:14	ok	ok	489.8140	75.455	0.069533	19.74	68.119	11.568	25286787.711124	9	489.4046	1.06664e-04	2.90814e-04
2024/05/09	00:00:13	--	ok	489.3800	75.440	0.069533	19.74	68.069	11.559	21840255.535033	12	489.4204	9.84888e-05	3.22004e-04
2024/05/09	00:00:21	--	ok	490.2980	75.682	0.069562	19.74	68.109	11.566	25883653.666955	13	490.2425	8.67709e-05	4.97320e-04
2024/05/09	00:00:28	ok	ok	490.0280	75.533	0.069548	19.74	68.119	11.568	26777514.158006	8	489.6131	1.10131e-04	3.06557e-04
2024/05/09	00:05:28	--	ok	489.7880	75.486	0.069548	19.73	68.055	11.548	24880359.637653	8	489.4777	1.10201e-04	2.89393e-04
2024/05/09	00:05:35	ok	ok	489.9460	75.584	0.069558	19.74	68.037	11.554	26469399.332365	9	489.7626	1.07244e-04	2.72329e-04
2024/05/09	00:10:35	--	ok	489.7640	75.527	0.069558	19.71	68.045	11.537	23976536.597057	9	489.3719	1.25419e-04	4.48939e-04
2024/05/09	00:10:43	ok	ok	490.1460	75.653	0.069569	19.73	68.035	11.545	26739064.244028	9	489.8604	1.09048e-04	2.97435e-04
2024/05/09	00:15:42	ok	ok	489.8100	75.587	0.069569	19.70	68.040	11.526	17146614.870795	11	489.7985	1.02043e-04	3.13354e-04
2024/05/09	00:20:42	--	ok	489.7100	75.535	0.069569	19.68	68.008	11.511	20037194.712595	9	489.3369	1.28195e-04	5.61065e-04
2024/05/09	00:20:50	ok	ok	490.0280	75.679	0.069583	19.68	67.999	11.510	20843179.128745	11	489.7740	1.14588e-04	4.70577e-04
2024/05/09	00:25:49	--	ok	489.3120	75.632	0.069583	19.70	67.990	11.517	10707709.374175	11	489.8100	1.04976e-04	2.90385e-04
2024/05/09	00:25:56	--	ok	490.7720	75.830	0.069616	19.70	67.971	11.514	15467234.575405	11	490.5876	1.02831e-04	2.76020e-04
2024/05/09	00:26:04	ok	ok	489.9000	75.579	0.069579	19.70	67.959	11.512	24387361.457975	10	489.7376	1.05969e-04	2.92011e-04
2024/05/09	00:31:03	ok	ok	489.8080	75.528	0.069579	19.68	67.999	11.510	23003175.125003	9	489.4251	1.22759e-04	4.26126e-04
2024/05/09	00:36:03	ok	ok	489.8260	75.490	0.069579	19.65	67.973	11.485	19826826.741462	9	489.3394	1.20512e-04	3.86550e-04
2024/05/09	00:41:03	--	ok	489.2540	75.458	0.069579	19.61	67.976	11.459	22082233.659900	9	489.4057	1.07694e-04	2.90156e-04
2024/05/09	00:41:11	--	ok	490.4300	75.727	0.069615	19.61	67.967	11.457	24596817.244259	11	490.2383	1.02047e-04	2.78716e-04
2024/05/09	00:41:18	ok	ok	490.1020	75.602	0.069595	19.63	67.916	11.458	21789320.194683	8	489.7302	1.10347e-04	3.06566e-04
2024/05/09	00:46:17	--	ok	489.6720	75.532	0.069595	19.63	67.857	11.448	26193021.121228	9	489.5964	1.10158e-04	2.79486e-04
2024/05/09	00:46:24	--	ok	490.2120	75.691	0.06961	19.60	67.912	11.437	22613098.975179	10	490.0180	1.02881e-04	2.98806e-04
2024/05/09	00:46:31	ok	ok	490.0360	75.600	0.0696	19.61	67.895	11.445	24987999.857798	10	489.7826	1.05073e-04	2.80014e-04
2024/05/09	00:51:31	--	ok	489.7560	75.535	0.0696	19.57	67.907	11.419	23019579.541925	9	489.5076	1.17024e-04	3.26675e-04
2024/05/09	00:51:38	ok	ok	490.0920	75.663	0.069612	19.58	67.930	11.432	22487425.214139	14	490.1486	9.06905e-05	4.50138e-04
2024/05/09	00:56:38	ok	ok	490.0120	75.607	0.069612	19.54	67.872	11.393	21257167.541235	11	489.6039	1.12422e-04	4.42711e-04
2024/05/09	01:01:38	--	ok	489.7400	75.559	0.069612	19.56	67.895	11.406	20603780.124771	10	489.6850	1.04749e-04	3.08291e-04
2024/05/09	01:01:45	ok	ok	490.1260	75.679	0.069624	19.56	67.875	11.403	22205356.486437	11	490.0130	1.00452e-04	2.78885e-04
2024/05/09	01:06:45	ok	ok	489.8220	75.638	0.069624	19.53	67.831	11.377	21155866.553706	11	489.7760	1.06475e-04	3.00658e-04
2024/05/09	01:11:45	ok	ok	490.0160	75.584	0.069624	19.53	67.820	11.376	21953569.178926	10	489.7501	1.03029e-04	2.99169e-04
2024/05/09	01:16:45	--	ok	489.5620	75.537	0.069624	19.49	67.875	11.356	22924461.691528	10	489.5192	1.12163e-04	3.09988e-04
2024/05/09	01:16:53	--	ok	490.2260	75.710	0.069645	19.50	67.826	11.357	20388540.433918	10	490.1400	1.02250e-04	3.28884e-04
2024/05/09	01:17:00	ok	ok	489.9220	75.639	0.069635	19.50	67.816	11.355	19133040.652552	11	489.8942	1.01191e-04	2.98651e-04
2024/05/09	01:22:00	--	ok	489.7320	75.596	0.069635	19.52	67.797	11.363	21974407.274068	10	489.6437	1.10014e-04	3.74855e-04
2024/05/09	01:22:08	ok	ok	489.8700	75.700	0.069647	19.50	67.803	11.353	12304715.729842	11	490.0799	1.00191e-04	3.22386e-04
2024/05/09	01:27:07	--	ok	489.6120	75.662	0.069647	19.46	67.747	11.317	10034073.950691	11	489.7747	1.09428e-04	3.86613e-04
2024/05/09	01:27:14	--	ok	490.2620	75.745	0.069666	19.47	67.761	11.328	17325519.861260	11	490.3565	1.02201e-04	2.82719e-04
2024/05/09	01:27:22	--	ok	490.3260	75.699	0.069653	19.46	67.776	11.322	16980119.002191	10	490.0602	1.02614e-04	3.00150e-04
2024/05/09	01:27:29	--	ok	489.7600	75.559	0.069638	19.46	67.820	11.329	21414989.569600	10	489.6922	1.04961e-04	2.82370e-04
2024/05/09	01:27:36	ok	ok	490.1120	75.667	0.069649	19.43	67.793	11.305	21570070.941005	10	489.9091	1.06852e-04	3.01077e-04
2024/05/09	01:32:36	--	ok	489.7800	75.638	0.069649	19.44	67.756	11.308	19482792.635585	11	489.8501	1.02893e-04	2.97426e-04
2024/05/09	01:32:43	--	ok	490.3600	75.703	0.06966	19.44	67.756	11.308	16576089.305116	11	490.1162	1.01789e-04	2.71584e-04
2024/05/09	01:32:51	ok	ok	489.9660	75.562	0.069642	19.44	67.724	11.303	20426911.797318	8	489.6446	1.11157e-04	3.20185e-04
2024/05/09	01:37:50	--	ok	489.5560	75.520	0.069642	19.43	67.753	11.299	18985857.021251	10	489.4973	1.11793e-04	2.96415e-04
2024/05/09	01:37:58	--	ok	490.3960	75.704	0.069663	19.44	67.724	11.303	18702686.279810	9	490.0881	1.04344e-04	2.96757e-04
2024/05/09	01:38:05	ok	ok	490.0680	75.543	0.069645	19.42	67.752	11.289	21396547.812478	10	489.6914	1.01875e-04	3.01313e-04
2024/05/09	01:43:05	--	ok	489.5280	75.501	0.069645	19.40	67.738	11.277	19429565.224206	9	489.3663	1.19132e-04	3.76794e-04
2024/05/09	01:43:12	--	ok	490.6060	75.701	0.069667	19.40	67.687	11.268	13042056.989753	10	490.0876	1.02633e-04	2.85377e-04
2024/05/09	01:43:19	--	ok	489.6560	75.449	0.069638	19.40	67.706	11.271	22758407.835904	9	489.4218	1.07086e-04	2.95843e-04
2024/05/09	01:43:27	ok	ok	489.9160	75.597	0.069655	19.37	67.701	11.253	22611558.257443	10	489.5062	1.23909e-04	5.08869e-04
2024/05/09	01:48:26	ok	ok	489.8340	75.545	0.069655	19.37	67.694	11.252	19938837.161140	9	489.6217	1.07428e-04	2.86633e-04
2024/05/09	01:53:26	--	ok	489.5540	75.499	0.069655	19.34	67.687	11.231	21022943.763087	10	489.3654	1.19769e-04	3.82315e-04
2024/05/09	01:53:33	--	ok	490.5180	75.695	0.069676	19.37	67.633	11.241	19634905.491498	10	490.0681	1.03913e-04	2.89809e-04
2024/05/09	01:53:40	--	ok	489.7220	75.470	0.069651	19.36	67.698	11.243	19363727.563755	9	489.4882	1.07978e-04	2.91959e-04
2024/05/09	01:53:48	ok	ok	489.9500	75.601	0.069664	19.33	67.665	11.219	21652080.708702	10	489.7821	1.04599e-04	3.14920e-04
2024/05/09	01:58:47	ok	ok	489.8540	75.555	0.069664	19.37	67.651	11.244	20051358.016046	8	489.6316	1.09292e-04	3.02137e-04
2024/05/09	02:03:47	--	ok	489.7820	75.505	0.069664	19.33	67.694	11.223	20612954.033473	9	489.5259	1.11618e-04	2.82002e-04
2024/05/09	02:03:54	ok	ok	489.9840	75.621	0.069675	19.32	67.692	11.214	17679570.970236	10	489.8598	1.03324e-04	2.95671e-04
2024/05/09	02:08:54	ok	ok	489.8020	75.575	0.069675	19.33	67.614	11.210	20468827.717122	13	489.7346	1.02626e-04	3.08680e-04
2024/05/09	02:13:54	--	ok	489.6080	75.529	0.069675	19.32	67.623	11.203	15799842.315966	10	489.4534	1.14915e-04	3.46043e-04
2024/05/09	02:14:02	ok	ok	490.0780	75.697	0.069693	19.30	67.610	11.190	18527012.155620	10	490.0640	1.03968e-04	2.91117e-04
2024/05/09	02:19:01	ok	ok	489.9040	75.669	0.069693	19.29	67.628	11.184	16969398.381172	12	489.9467	1.02561e-04	3.05716e-04
2024/05/09	02:24:01	--	ok	489.7560	75.633	0.069693	19.29	67.578	11.176	13780121.295904	10	489.6698	1.12273e-04	4.07348e-04
2024/05/09	02:24:08	ok	ok	490.1740	75.701	0.069705	19.29	67.587	11.178	17656654.359410	9	490.0708	1.04398e-04	3.01610e-04
2024/05/09	02:29:08	ok	ok	489.9000	75.683	0.069705	19.29	67.568	11.174	13061925.573802	10	489.8295	1.11371e-04	3.78039e-04
2024/05/09	02:34:08	--	ok	489.7240	75.656	0.069705	19.23	67.568	11.136	11209840.934976	10	489.8408	1.05294e-04	3.11544e-04
2024/05/09	02:34:15	--	ok	490.2140	75.713	0.069718	19.24	67.488	11.131	16637072.981278	10	490.1913	1.03269e-04	2.92741e-04
2024/05/09	02:34:23	ok	ok	489.9940	75.675	0.069708	19.24	67.529	11.138	17957919.972376	11	489.9744	1.03363e-04	2.85528e-04
2024/05/09	02:39:22	ok	ok	489.8440	75.644	0.069708	19.22	67.533	11.121	13730013.715890	10	489.6747	1.12675e-04	4.36580e-04
2024/05/09	02:44:22	--	ok	489.5760	75.606	0.069708	19.22	67.524	11.120	14398462.247572	11	489.5905	1.12459e-04	4.06537e-04
2024/05/09	02:44:30	--	ok	490.2720	75.715	0.069728	19.24	67.478	11.130	16035335.873162	10	490.2205	1.03574e-04	2.79101e-04
2024/05/09	02:44:37	ok	ok	490.0620	75.666	0.069716	19.23	67.506	11.126	17889624.290939	11	489.9479	1.02330e-04	2.71484e-04
2024/05/09	02:49:36	--	ok	489.7180	75.635	0.069716	19.16	67.474	11.075	13235743.767042	14	489.8113	1.02817e-04	2.88499e-04
2024/05/09	02:49:44	ok	ok	490.0640	75.704	0.069729	19.19	67.469	11.092	14360662.810837	10	490.1142	1.03161e-04	2.95931e-04
2024/05/09	02:54:43	ok	ok	489.8700	75.684	0.069729	19.16	67.504	11.080	16156799.833736	11	489.8497	1.09785e-04	3.79872e-04
2024/05/09	02:59:43	--	ok	489.6900	75.661	0.069729	19.12	67.497	11.051	13319397.176889	10	489.8703	1.05144e-04	2.89777e-04
2024/05/09	02:59:51	--	ok	490.4220	75.719	0.069744	19.09	67.501	11.033	21861740.994316	10	490.2351	1.03659e-04	2.84471e-04
2024/05/09	02:59:58	ok	ok	489.9560	75.615	0.069724	19.12	67.506	11.052	17517606.429923	10	489.8044	1.02806e-04	2.99454e-04
2024/05/09	03:04:57	--	ok	489.5720	75.574	0.069724	19.10	67.477	11.039	17928174.525075	11	489.7620	1.00404e-04	3.11493e-04
2024/05/09	03:05:04	--	ok	490.4060	75.707	0.069744	19.09	67.463	11.026	18419183.405183	11	490.1765	1.02304e-04	2.94960e-04
2024/05/09	03:05:12	ok	ok	489.8920	75.580	0.069725	19.12	67.456	11.044	19447173.002854	10	489.7289	1.03388e-04	2.96928e-04
2024/05/09	03:10:11	--	ok	489.4180	75.546	0.069725	19.07	67.449	11.015	14772964.959550	11	489.5426	1.08754e-04	3.33554e-04
2024/05/09	03:10:19	--	ok	490.4400	75.723	0.069752	19.06	67.437	11.005	20549407.523701	10	490.2941	1.02980e-04	3.28828e-04
2024/05/09	03:10:26	ok	ok	489.9520	75.605	0.069731	19.05	67.445	10.996	18357925.028971	9	489.7641	1.05431e-04	2.81295e-04
2024/05/09	03:15:26	ok	ok	489.8220	75.568	0.069731	19.07	67.399	11.007	15771491.727714	10	489.5496	1.11413e-04	4.17056e-04
2024/05/09	03:20:26	--	ok	489.7900	75.533	0.069731	19.05	67.395	10.987	18897653.484736	9	489.6106	1.04463e-04	3.22652e-04
2024/05/09	03:20:33	--	ok	490.3220	75.636	0.069741	19.05	67.395	10.987	17662033.072203	10	489.8717	1.03059e-04	3.08087e-04
2024/05/09	03:20:40	--	ok	489.5220	75.473	0.069726	19.03	67.404	10.980	17275665.570863	10	489.5048	1.04589e-04	2.87672e-04
2024/05/09	03:20:48	ok	ok	490.0980	75.682	0.069748	19.05	67.427	10.993	16379808.903669	10	489.9775	1.05158e-04	2.89037e-04
2024/05/09	03:25:47	--	ok	489.7980	75.659	0.069748	19.02	67.410	10.973	13285439.226147	10	489.8958	1.02959e-04	3.09937e-04
2024/05/09	03:25:54	--	ok	490.2060	75.702	0.069758	18.99	67.385	10.950	18500435.481794	10	490.1203	1.03577e-04	2.95608e-04
2024/05/09	03:26:01	--	ok	490.2040	75.663	0.069749	19.03	67.353	10.972	19855084.986261	10	489.7028	1.15953e-04	5.59039e-04
2024/05/09	03:26:09	ok	ok	489.8620	75.560	0.069739	19.03	67.321	10.967	16570886.184791	9	489.6618	1.05534e-04	3.21257e-04
2024/05/09	03:31:08	--	ok	489.6360	75.523	0.069739	19.01	67.349	10.954	25094197.091413	9	489.5970	1.05180e-04	3.33192e-04
2024/05/09	03:31:15	ok	ok	490.0720	75.676	0.069756	18.99	67.344	10.943	21526708.547304	10	489.9783	1.05057e-04	2.86605e-04
2024/05/09	03:36:15	--	ok	489.7140	75.653	0.069756	18.98	67.382	10.941	15016516.017572	11	489.7202	1.11674e-04	4.18538e-04
2024/05/09	03:36:23	--	ok	490.3680	75.709	0.06977	18.98	67.353	10.936	24254870.376992	10	490.2061	1.03801e-04	2.66889e-04
2024/05/09	03:36:30	--	ok	490.3140	75.609	0.069752	18.99	67.314	10.938	21985924.673384	11	489.7917	1.03576e-04	2.81802e-04
2024/05/09	03:36:38	--	ok	489.5360	75.449	0.069737	18.96	67.391	10.934	15308163.269135	9	489.4333	1.06559e-04	2.89713e-04
2024/05/09	03:36:45	--	ok	490.4940	75.650	0.069759	18.92	67.433	10.913	15647248.799345	10	489.7050	1.15686e-04	5.48942e-04
2024/05/09	03:36:52	--	ok	489.3600	75.434	0.069736	18.89	67.440	10.895	17244285.979058	10	489.3907	1.04496e-04	2.73754e-04
2024/05/09	03:37:00	--	ok	490.2940	75.687	0.069766	18.89	67.570	10.916	18018838.343704	10	489.8458	1.16173e-04	5.23936e-04
2024/05/09	03:37:07	ok	ok	489.9500	75.575	0.069753	18.85	67.593	10.892	19743144.639219	11	489.7515	1.02531e-04	2.82251e-04
2024/05/09	03:42:06	ok	ok	490.0120	75.567	0.069753	18.96	67.341	10.925	16418270.906422	11	489.6072	1.09097e-04	3.50636e-04
2024/05/09	03:47:06	--	ok	489.7500	75.531	0.069753	18.96	67.350	10.927	15197760.760802	9	489.5970	1.05308e-04	3.06927e-04
2024/05/09	03:47:14	ok	ok	489.9240	75.648	0.069764	18.98	67.332	10.932	19468289.943280	9	489.8756	1.05475e-04	3.04647e-04
2024/05/09	03:52:13	ok	ok	490.0560	75.605	0.069764	18.95	67.337	10.914	20609553.619520	11	489.7686	1.04380e-04	3.07811e-04
2024/05/09	03:57:13	ok	ok	489.9720	75.561	0.069764	18.89	67.318	10.875	19626965.355838	11	489.6828	1.05102e-04	2.98389e-04
2024/05/09	04:02:13	--	ok	489.7580	75.529	0.069764	18.95	67.286	10.906	17886113.989344	10	489.6050	1.04158e-04	2.76645e-04
2024/05/09	04:02:20	ok	ok	489.9660	75.648	0.069776	18.92	67.262	10.885	11884518.365492	10	489.9269	1.02437e-04	3.07094e-04
2024/05/09	04:07:20	ok	ok	490.0080	75.608	0.069776	18.92	67.272	10.887	10350695.150203	10	489.8241	1.02304e-04	3.31204e-04
2024/05/09	04:12:20	--	ok	489.7300	75.574	0.069776	18.89	67.277	10.869	9885120.826574	10	489.6799	1.06450e-04	3.10542e-04
2024/05/09	04:12:28	ok	ok	490.0560	75.678	0.069788	18.89	67.277	10.869	18058762.398099	9	489.9679	1.06338e-04	3.21398e-04
2024/05/09	04:17:27	--	ok	489.7540	75.650	0.069788	18.88	67.236	10.853	12039021.240332	9	489.8744	1.04772e-04	2.78869e-04
2024/05/09	04:17:34	--	ok	490.3200	75.701	0.0698	18.89	67.268	10.867	15458379.965014	10	490.2138	1.01662e-04	3.12340e-04
2024/05/09	04:17:41	ok	ok	490.1720	75.624	0.069785	18.91	67.291	10.881	21752379.192995	9	489.8313	1.04910e-04	3.08249e-04
2024/05/09	04:22:41	--	ok	489.6360	75.579	0.069785	18.86	67.234	10.845	19776564.761821	10	489.6951	1.06643e-04	2.95059e-04
2024/05/09	04:22:48	--	ok	490.5040	75.695	0.069802	18.88	67.236	10.853	18395782.776576	10	490.0975	1.05443e-04	3.09811e-04
2024/05/09	04:22:56	ok	ok	489.8720	75.503	0.069778	18.86	67.222	10.843	17996351.877850	10	489.6076	1.03268e-04	3.02376e-04
2024/05/09	04:27:55	--	ok	489.6320	75.485	0.069778	18.85	67.250	10.837	17926710.479973	12	489.5386	1.02801e-04	3.00879e-04
2024/05/09	04:28:02	ok	ok	490.1840	75.657	0.069796	18.86	67.234	10.845	12146380.315773	9	489.9235	1.04986e-04	3.02104e-04
2024/05/09	04:33:02	--	ok	489.3120	75.619	0.069796	18.82	67.245	10.819	11089395.158068	10	489.7437	1.08553e-04	3.40802e-04
2024/05/09	04:33:09	--	ok	490.9520	75.803	0.069829	18.83	67.236	10.826	14179022.234627	9	490.5280	1.06136e-04	3.28233e-04
2024/05/09	04:33:17	--	ok	489.7920	75.480	0.069783	18.85	67.199	10.829	18696691.808252	9	489.5301	1.05198e-04	2.90739e-04
2024/05/09	04:33:24	ok	ok	490.0980	75.579	0.069793	18.81	67.193	10.802	14763885.491495	9	489.7545	1.05222e-04	2.92418e-04
2024/05/09	04:38:24	--	ok	489.5980	75.551	0.069793	18.83	67.218	10.823	9700625.722519	10	489.5225	1.12850e-04	4.39926e-04
2024/05/09	04:38:31	--	ok	490.3720	75.693	0.069812	18.81	67.193	10.802	21422805.994238	10	490.1346	1.02990e-04	2.95580e-04
2024/05/09	04:38:39	ok	ok	489.8320	75.559	0.069794	18.81	67.181	10.800	21361208.033867	10	489.5141	1.14866e-04	4.99196e-04
2024/05/09	04:43:38	--	ok	489.7740	75.530	0.069794	18.82	67.195	10.811	18818892.266442	13	489.7329	9.87069e-05	2.98995e-04
2024/05/09	04:43:45	ok	ok	490.0240	75.640	0.069805	18.81	67.193	10.802	11321276.509366	11	489.8946	1.03465e-04	2.88361e-04
2024/05/09	04:48:45	ok	ok	489.8940	75.600	0.069805	18.79	67.211	10.795	7342249.064639	10	489.6820	1.09832e-04	3.48726e-04
2024/05/09	04:53:45	--	ok	488.9100	75.568	0.069805	18.81	67.172	10.799	9753553.669642	11	489.6319	1.08386e-04	2.75413e-04
2024/05/09	04:53:52	--	ok	490.9600	75.939	0.069857	18.79	67.161	10.787	18729983.701673	9	490.7944	1.06494e-04	2.94292e-04
2024/05/09	04:54:00	--	ok	491.0540	75.890	0.069811	18.82	67.175	10.808	22424205.195714	9	490.7200	1.04457e-04	2.83024e-04
2024/05/09	04:54:07	--	ok	490.5700	75.710	0.06976	18.81	67.153	10.796	21179590.520343	9	490.1902	1.07358e-04	3.04458e-04
2024/05/09	04:54:14	ok	ok	489.8080	75.512	0.069733	18.74	67.202	10.758	20072537.321920	10	489.6338	1.03302e-04	2.80873e-04
2024/05/09	04:59:14	--	ok	489.5100	75.489	0.069733	18.78	67.158	10.778	20139735.971346	11	489.5972	1.01886e-04	2.79978e-04
2024/05/09	04:59:21	ok	ok	489.8600	75.673	0.069756	18.79	67.161	10.787	10185626.159967	9	489.9871	1.05354e-04	3.10775e-04
2024/05/09	05:04:21	ok	ok	489.9300	75.645	0.069756	18.75	67.163	10.762	9027339.123904	10	489.8780	1.03803e-04	2.73998e-04
2024/05/09	05:09:21	--	ok	488.6840	75.613	0.069756	18.78	67.158	10.778	7722451.019908	9	489.8066	1.04340e-04	2.73578e-04
2024/05/09	05:09:28	ok	ok	489.8360	75.604	0.06982	18.78	67.126	10.773	17305875.287505	10	489.8323	1.03714e-04	2.76407e-04
2024/05/09	05:14:28	--	ok	489.6240	75.564	0.06982	18.76	67.144	10.767	12416131.436821	10	489.5984	1.11008e-04	3.98367e-04
2024/05/09	05:14:35	ok	ok	489.9960	75.694	0.069838	18.76	67.115	10.763	12150695.839892	11	490.1467	1.02810e-04	3.08858e-04
2024/05/09	05:19:34	ok	ok	489.9560	75.677	0.069838	18.74	67.102	10.742	12456953.500547	10	489.8725	1.12462e-04	4.07982e-04
2024/05/09	05:24:34	--	ok	489.7120	75.656	0.069838	18.74	67.140	10.748	9478548.773294	10	489.6311	1.19532e-04	6.42315e-04
2024/05/09	05:24:41	ok	ok	489.9640	75.705	0.069851	18.74	67.111	10.743	11770507.297595	10	490.2526	1.03907e-04	3.16461e-04
2024/05/09	05:29:41	ok	ok	489.9720	75.693	0.069851	18.74	67.140	10.748	12926433.613711	10	490.1537	1.02863e-04	2.94929e-04
2024/05/09	05:34:41	ok	ok	489.8420	75.685	0.069851	18.74	67.140	10.748	11819956.955160	10	490.0145	1.06528e-04	2.83815e-04
2024/05/09	05:39:41	--	ok	490.5660	75.668	0.069851	18.71	67.076	10.721	10125733.030591	9	489.9574	1.04976e-04	2.77749e-04
2024/05/09	05:39:48	ok	ok	490.1940	75.665	0.069824	18.68	67.071	10.701	20456791.199702	12	490.0109	1.01186e-04	2.66145e-04
2024/05/09	05:44:48	--	ok	489.6980	75.643	0.069824	18.67	67.108	10.699	23582528.345600	10	489.8187	1.09621e-04	3.54418e-04
2024/05/09	05:44:55	ok	ok	490.0200	75.642	0.069839	18.68	67.111	10.708	20235393.503096	10	489.9215	1.03687e-04	2.97312e-04
2024/05/09	05:49:55	ok	ok	490.0560	75.610	0.069839	18.71	67.056	10.717	18673980.270726	10	489.8477	1.02931e-04	3.18458e-04
2024/05/09	05:54:55	ok	ok	490.0800	75.580	0.069839	18.67	67.098	10.697	17729145.705445	10	489.7645	1.05184e-04	3.01139e-04
2024/05/09	05:59:55	--	ok	489.6980	75.553	0.069839	18.65	67.138	10.695	17592341.721208	10	489.5391	1.11834e-04	4.01752e-04
2024/05/09	06:00:02	--	ok	489.7940	75.582	0.069853	18.65	67.056	10.682	14915388.194715	10	489.8123	1.02947e-04	2.97899e-04
2024/05/09	06:00:09	ok	ok	490.0320	75.665	0.069863	18.71	67.085	10.722	16033560.421242	11	490.0087	1.02272e-04	2.67855e-04
2024/05/09	06:05:09	ok	ok	489.9820	75.628	0.069863	18.67	67.089	10.696	14519152.047408	9	489.8841	1.04592e-04	3.00751e-04
2024/05/09	06:10:09	--	ok	489.7360	75.609	0.069863	18.68	67.098	10.706	10547154.830133	10	489.8012	1.05418e-04	2.78610e-04
2024/05/09	06:10:16	ok	ok	490.0720	75.687	0.069876	18.68	67.071	10.701	20437791.203489	10	490.0877	1.05213e-04	2.86649e-04
2024/05/09	06:15:16	ok	ok	490.0220	75.672	0.069876	18.67	67.057	10.691	20498561.778217	13	490.0748	1.01298e-04	2.83004e-04
2024/05/09	06:20:16	ok	ok	490.0280	75.656	0.069876	18.68	67.060	10.700	20398736.923970	10	489.7761	1.13262e-04	4.18320e-04
2024/05/09	06:25:16	ok	ok	489.8700	75.632	0.069876	18.71	67.056	10.717	20066453.656506	11	489.7130	1.12671e-04	4.25228e-04
2024/05/09	06:30:16	ok	ok	490.0580	75.599	0.069876	18.72	67.057	10.726	16928907.264895	10	489.8335	1.03555e-04	3.11388e-04
2024/05/09	06:35:16	ok	ok	489.9280	75.573	0.069876	18.72	67.047	10.724	20164349.259323	10	489.6598	1.09777e-04	3.44479e-04
2024/05/09	06:40:16	ok	ok	489.8540	75.538	0.069876	18.75	67.071	10.747	17068506.059344	10	489.5538	1.11382e-04	4.11655e-04
2024/05/09	06:45:16	--	ok	489.6100	75.499	0.069876	18.69	67.134	10.720	14709620.100390	10	489.5648	1.06816e-04	2.85372e-04
2024/05/09	06:45:23	ok	ok	490.0760	75.678	0.069894	18.71	67.097	10.724	16986686.691822	10	490.0769	1.04215e-04	3.21169e-04
2024/05/09	06:50:23	--	ok	490.2980	75.654	0.069894	18.71	67.056	10.717	14358951.686195	10	489.7652	1.13998e-04	4.39964e-04
2024/05/09	06:50:30	ok	ok	490.0680	75.659	0.06988	18.71	67.034	10.714	22010563.951146	9	489.9710	1.04456e-04	2.74748e-04
2024/05/09	06:55:29	--	ok	490.2100	75.629	0.06988	18.72	67.037	10.723	18580274.649383	11	489.9245	1.03753e-04	2.97548e-04
2024/05/09	06:55:36	ok	ok	490.1960	75.634	0.06987	18.72	67.079	10.730	19395465.388676	9	489.8876	1.06124e-04	2.91268e-04
2024/05/09	07:00:36	--	ok	489.7760	75.593	0.06987	18.74	67.070	10.737	15593778.716831	10	489.6964	1.10949e-04	3.70390e-04
2024/05/09	07:00:43	ok	ok	490.1040	75.592	0.06988	18.74	67.060	10.735	20663043.253046	10	489.8570	1.03867e-04	2.69736e-04
2024/05/09	07:05:43	--	ok	489.6320	75.559	0.06988	18.75	67.062	10.745	23408906.336321	10	489.7310	1.06200e-04	3.13617e-04
2024/05/09	07:05:50	ok	ok	489.9620	75.608	0.069898	18.76	67.024	10.748	19127205.605518	10	489.8614	1.03991e-04	2.69063e-04
2024/05/09	07:10:50	ok	ok	489.8880	75.594	0.069898	18.78	66.996	10.752	15212069.028583	9	489.7995	1.03668e-04	2.97104e-04
2024/05/09	07:15:50	ok	ok	489.8780	75.540	0.069898	18.81	67.021	10.774	19232079.535319	11	489.6979	1.05081e-04	2.70445e-04
2024/05/09	07:20:50	--	ok	489.6980	75.510	0.069898	18.83	67.034	10.794	19728538.455125	10	489.5772	1.09516e-04	3.64933e-04
2024/05/09	07:20:58	ok	ok	490.0840	75.658	0.069913	18.81	67.010	10.773	15605159.776356	10	490.0550	1.02966e-04	2.96877e-04
2024/05/09	07:25:57	--	ok	489.7560	75.628	0.069913	18.83	67.015	10.791	12500176.452485	10	489.8181	1.09606e-04	3.82099e-04
2024/05/09	07:26:04	--	ok	490.2060	75.694	0.069924	18.88	66.983	10.813	13796673.607659	10	490.2029	1.04300e-04	2.91954e-04
2024/05/09	07:26:12	ok	ok	490.1940	75.692	0.069915	18.86	66.938	10.797	18584351.295495	10	489.9757	1.16538e-04	5.51838e-04
2024/05/09	07:31:11	ok	ok	490.0680	75.679	0.069915	18.89	67.015	10.826	18438972.338646	11	489.8750	1.16825e-04	5.47921e-04
2024/05/09	07:36:11	ok	ok	490.0280	75.663	0.069915	18.89	66.993	10.823	18844623.893216	10	489.9181	1.10119e-04	3.65957e-04
2024/05/09	07:41:12	ok	ok	490.0480	75.650	0.069915	18.92	66.989	10.841	19961957.593482	11	489.7938	1.12691e-04	4.73844e-04
2024/05/09	07:46:11	--	ok	489.7620	75.622	0.069915	18.98	66.969	10.874	18848080.898203	9	489.8912	1.04741e-04	3.11368e-04
2024/05/09	07:46:18	ok	ok	489.9840	75.635	0.069926	18.99	66.950	10.879	18100024.032547	10	490.0094	1.01479e-04	2.77073e-04
2024/05/09	07:51:18	ok	ok	489.9980	75.601	0.069926	18.95	67.025	10.864	20191530.525410	10	489.8940	1.04151e-04	3.02439e-04
2024/05/09	07:56:18	ok	ok	489.8140	75.564	0.069926	18.99	66.960	10.881	16949240.914570	11	489.6943	1.10095e-04	3.36515e-04
2024/05/09	08:01:18	ok	ok	489.9900	75.532	0.069926	19.01	67.002	10.898	19246069.398045	11	489.6259	1.10614e-04	4.06314e-04
2024/05/09	08:06:18	--	ok	489.7880	75.501	0.069926	19.05	66.992	10.922	19209916.514806	11	489.6691	1.05630e-04	2.88911e-04
2024/05/09	08:06:25	ok	ok	490.0720	75.608	0.069936	19.05	66.998	10.923	13953227.155189	11	489.9362	1.03378e-04	2.68163e-04
2024/05/09	08:11:25	--	ok	489.6720	75.574	0.069936	19.09	66.928	10.939	12364511.350280	10	489.7659	1.08200e-04	3.34102e-04
2024/05/09	08:11:32	ok	ok	490.0900	75.689	0.069951	19.09	66.978	10.947	18169488.947999	10	490.1788	1.04468e-04	2.73567e-04
2024/05/09	08:16:32	ok	ok	490.0020	75.676	0.069951	19.09	66.937	10.940	13807065.250216	10	489.9498	1.12505e-04	4.35192e-04
2024/05/09	08:21:32	ok	ok	490.0020	75.651	0.069951	19.14	66.987	10.985	14244780.884835	9	489.9876	1.05919e-04	3.09046e-04
2024/05/09	08:26:32	--	ok	490.4260	75.627	0.069951	19.22	66.915	11.020	11419978.420620	11	489.8704	1.07989e-04	3.22494e-04
2024/05/09	08:26:39	--	ok	490.3800	75.633	0.069931	19.19	66.911	11.000	19306507.420449	10	489.7720	1.16171e-04	5.33306e-04
2024/05/09	08:26:46	--	ok	490.2260	75.638	0.069913	19.17	66.865	10.984	17749314.217319	10	489.7679	1.16577e-04	5.50499e-04
2024/05/09	08:26:54	ok	ok	490.1400	75.626	0.069902	19.16	66.947	10.989	19310588.639529	9	489.9622	1.04577e-04	3.06557e-04
2024/05/09	08:31:53	ok	ok	489.8520	75.604	0.069902	19.20	66.975	11.019	18061722.012588	10	489.8501	1.07639e-04	3.09300e-04
2024/05/09	08:36:53	ok	ok	489.8460	75.560	0.069902	19.24	66.920	11.038	20378218.620072	11	489.8111	1.06405e-04	2.89242e-04
2024/05/09	08:41:53	--	ok	489.7100	75.530	0.069902	19.29	66.928	11.069	21045104.266739	10	489.8145	1.03454e-04	2.92910e-04
2024/05/09	08:42:00	ok	ok	489.8380	75.527	0.069916	19.27	66.925	11.058	19672459.783838	10	489.8089	1.02791e-04	2.83531e-04
2024/05/09	08:47:00	--	ok	489.7640	75.499	0.069916	19.34	66.905	11.101	20149461.927256	10	489.5765	1.11903e-04	4.18940e-04
2024/05/09	08:47:07	ok	ok	489.8100	75.498	0.069927	19.36	66.877	11.107	17995218.842206	8	489.6910	1.09367e-04	3.06024e-04
2024/05/09	08:52:06	--	ok	489.6660	75.478	0.069927	19.39	66.911	11.130	19640784.971426	11	489.6647	1.04632e-04	2.79639e-04
2024/05/09	08:52:13	--	ok	489.7400	75.475	0.069943	19.39	66.882	11.125	21116262.015563	8	489.6249	1.12220e-04	3.00923e-04
2024/05/09	08:52:21	ok	ok	489.8120	75.512	0.069956	19.39	66.882	11.125	17304909.146579	10	489.5672	1.14986e-04	5.27319e-04
2024/05/09	08:57:20	--	ok	489.5300	75.471	0.069956	19.43	66.897	11.156	17898483.285121	9	489.6146	1.12436e-04	2.96951e-04
2024/05/09	08:57:27	--	ok	490.2960	75.687	0.069978	19.46	66.882	11.173	20529591.688865	11	490.2405	1.02097e-04	2.78269e-04
2024/05/09	08:57:35	--	ok	490.4100	75.688	0.069964	19.44	66.827	11.153	20715415.343039	10	490.1993	1.04328e-04	3.02742e-04
2024/05/09	08:57:42	--	ok	490.2800	75.685	0.069945	19.47	66.947	11.192	21274719.926502	9	490.1887	1.05357e-04	3.28458e-04
2024/05/09	08:57:49	ok	ok	490.1860	75.675	0.069931	19.42	66.947	11.155	17253007.351294	12	490.2420	1.00564e-04	3.07428e-04
2024/05/09	09:02:49	ok	ok	490.1580	75.671	0.069931	19.49	66.833	11.182	17389470.667295	11	490.0414	1.06799e-04	3.25015e-04
2024/05/09	09:07:49	ok	ok	490.1320	75.646	0.069931	19.58	66.838	11.248	19085422.644644	10	489.9382	1.09537e-04	3.52817e-04
2024/05/09	09:12:49	--	ok	489.7200	75.615	0.069931	19.63	66.888	11.284	15695761.826548	11	490.0196	1.00833e-04	3.00530e-04
2024/05/09	09:12:56	--	ok	489.7960	75.610	0.069944	19.63	66.836	11.276	20080123.536246	10	490.0080	1.02969e-04	2.85209e-04
2024/05/09	09:13:04	ok	ok	490.0960	75.600	0.069954	19.64	66.786	11.276	21388120.616178	10	489.9867	1.02918e-04	3.00500e-04
2024/05/09	09:18:03	ok	ok	489.9260	75.561	0.069954	19.67	66.842	11.305	17449361.970774	10	489.7644	1.12319e-04	4.42505e-04
2024/05/09	09:23:03	--	ok	489.7820	75.529	0.069954	19.74	66.865	11.355	22037500.904474	10	489.7267	1.12604e-04	3.19479e-04
2024/05/09	09:23:10	ok	ok	490.0180	75.522	0.069964	19.73	66.893	11.351	24840108.260551	10	489.8405	1.06493e-04	2.58876e-04
2024/05/09	09:28:10	--	ok	489.7220	75.497	0.069964	19.81	66.854	11.401	26652337.539542	9	489.7256	1.11491e-04	2.96148e-04
2024/05/09	09:28:17	--	ok	489.7540	75.491	0.069978	19.84	66.847	11.418	20026762.529014	9	489.7610	1.08255e-04	3.04109e-04
2024/05/09	09:28:25	ok	ok	490.0620	75.611	0.06999	19.82	66.772	11.396	18426099.356564	11	490.0558	1.01455e-04	2.79093e-04
2024/05/09	09:33:24	ok	ok	489.8700	75.553	0.06999	19.89	66.879	11.461	21533150.085787	9	489.9619	1.04035e-04	3.05424e-04
2024/05/09	09:38:24	ok	ok	489.8760	75.528	0.06999	19.97	66.838	11.504	18418210.306830	13	489.9017	1.03519e-04	2.83852e-04
2024/05/09	09:43:24	ok	ok	490.0340	75.495	0.06999	20.05	66.841	11.560	14332918.973043	9	489.5756	1.20624e-04	3.93026e-04
2024/05/09	09:48:24	--	ok	489.7920	75.466	0.06999	20.11	66.841	11.598	17634836.361941	9	489.5497	1.17952e-04	3.34126e-04
2024/05/09	09:48:31	ok	ok	489.8320	75.554	0.069999	20.11	66.796	11.590	22740104.622824	9	489.9388	1.07725e-04	3.22757e-04
2024/05/09	09:53:31	--	ok	489.7340	75.507	0.069999	20.18	66.864	11.651	17262416.933105	9	489.7508	1.13774e-04	2.89839e-04
2024/05/09	09:53:38	--	ok	490.2040	75.652	0.070012	20.18	66.841	11.647	19842875.364614	10	490.1322	1.04571e-04	2.94907e-04
2024/05/09	09:53:46	--	ok	490.2720	75.659	0.070003	20.18	66.864	11.651	22207893.519322	10	490.1621	1.04205e-04	3.03527e-04
2024/05/09	09:53:53	--	ok	490.2880	75.648	0.06999	20.16	67.019	11.667	18027393.580189	9	490.1604	1.07248e-04	2.85504e-04
2024/05/09	09:54:00	ok	ok	490.1140	75.637	0.069976	20.14	67.025	11.650	19927095.778434	10	490.1653	1.03053e-04	2.92037e-04
2024/05/09	09:59:00	ok	ok	490.0500	75.616	0.069976	20.26	66.845	11.704	23675664.528730	9	490.0155	1.10978e-04	2.80091e-04
2024/05/09	10:04:00	--	ok	490.2340	75.566	0.069976	20.35	66.827	11.760	15904190.538142	9	489.7995	1.21162e-04	4.15538e-04
2024/05/09	10:04:07	ok	ok	490.1560	75.563	0.069965	20.35	66.786	11.752	19497191.299375	9	489.9701	1.09640e-04	2.86136e-04
2024/05/09	10:09:07	--	ok	489.7960	75.524	0.069965	20.48	66.833	11.849	17935373.661819	9	489.8083	1.15091e-04	3.22290e-04
2024/05/09	10:09:14	ok	ok	489.9280	75.523	0.069974	20.46	66.828	11.837	23203559.777982	9	489.9044	1.08475e-04	3.06990e-04
2024/05/09	10:14:14	ok	ok	489.8340	75.487	0.069974	20.55	66.824	11.895	18816304.602406	9	489.6023	1.22338e-04	4.09985e-04
2024/05/09	10:19:14	--	ok	489.7500	75.467	0.069974	20.63	66.873	11.965	20575715.369729	11	489.7678	1.05317e-04	2.85790e-04
2024/05/09	10:19:22	ok	ok	489.9320	75.463	0.069986	20.65	66.856	11.971	22206906.523514	10	489.7720	1.04292e-04	2.86068e-04
2024/05/09	10:24:21	--	ok	489.7940	75.453	0.069986	20.72	66.847	12.018	20407747.522209	9	489.4896	1.20313e-04	3.84790e-04
2024/05/09	10:24:28	--	ok	489.7620	75.456	0.069996	20.78	66.859	12.061	20984561.899833	9	489.7213	1.04981e-04	2.98358e-04
2024/05/09	10:24:36	--	ok	489.7600	75.451	0.070008	20.76	66.868	12.052	18214227.253338	9	489.4033	1.25994e-04	5.52573e-04
2024/05/09	10:24:43	ok	ok	489.8500	75.467	0.07002	20.76	66.909	12.059	21934103.916310	9	489.4935	1.27957e-04	5.59257e-04
2024/05/09	10:29:42	ok	ok	489.8300	75.456	0.07002	20.83	66.860	12.101	16159730.041198	10	489.6930	1.04285e-04	2.57038e-04
2024/05/09	10:34:42	--	ok	489.6100	75.448	0.07002	20.97	66.879	12.202	19325065.734027	13	489.6087	1.04390e-04	3.84677e-04
2024/05/09	10:34:49	ok	ok	490.1700	75.541	0.070039	20.96	66.906	12.198	20026535.282321	10	490.0568	1.03597e-04	3.06374e-04
2024/05/09	10:39:49	ok	ok	489.9120	75.500	0.070039	21.06	66.864	12.260	19079681.710863	10	489.8334	1.08623e-04	3.13484e-04
2024/05/09	10:44:49	--	ok	489.6700	75.471	0.070039	21.16	66.882	12.336	17027714.992455	9	489.5785	1.22536e-04	4.76106e-04
2024/05/09	10:44:56	ok	ok	490.1260	75.598	0.070055	21.17	66.854	12.340	22432471.084166	10	490.2170	1.01848e-04	3.04359e-04
2024/05/09	10:49:56	ok	ok	490.0780	75.535	0.070055	21.29	66.929	12.437	20704573.562446	9	489.8113	1.20131e-04	4.08886e-04
2024/05/09	10:54:56	--	ok	489.7700	75.492	0.070055	21.36	66.900	12.481	22114363.415279	10	489.8223	1.09545e-04	3.84698e-04
2024/05/09	10:55:03	--	ok	490.3540	75.589	0.070066	21.36	66.911	12.483	23358850.741647	10	490.1806	1.03553e-04	3.07679e-04
2024/05/09	10:55:11	--	ok	490.5060	75.614	0.070049	21.34	66.961	12.483	21844466.262236	10	490.2305	1.02958e-04	3.01930e-04
2024/05/09	10:55:18	--	ok	490.2580	75.604	0.070024	21.34	66.984	12.487	22274639.198385	10	489.9811	1.16163e-04	5.20841e-04
2024/05/09	10:55:25	--	ok	490.4140	75.588	0.070012	21.30	67.051	12.469	20842756.217102	10	490.2006	1.03265e-04	3.21822e-04
2024/05/09	10:55:33	--	ok	490.3100	75.577	0.069991	21.30	67.016	12.462	23933722.484276	10	490.1912	1.02696e-04	2.95893e-04
2024/05/09	10:55:40	--	ok	490.5660	75.583	0.069976	21.26	67.062	12.440	24993107.708069	9	490.1375	1.06974e-04	3.29373e-04
2024/05/09	10:55:47	ok	ok	490.1380	75.569	0.069949	21.23	67.207	12.446	21420770.077772	9	489.8537	1.25335e-04	5.61221e-04
2024/05/09	11:00:47	ok	ok	490.0960	75.541	0.069949	21.50	66.938	12.591	24947766.249675	13	490.0740	1.01583e-04	3.40786e-04
2024/05/09	11:05:47	ok	ok	490.1240	75.496	0.069949	21.60	66.960	12.669	22079664.527132	10	489.8379	1.09522e-04	3.76190e-04
2024/05/09	11:10:47	ok	ok	489.9080	75.475	0.069949	21.68	66.955	12.729	24758528.397952	13	489.7853	1.05634e-04	4.93588e-04
2024/05/09	11:15:47	--	ok	489.7280	75.468	0.069949	21.82	66.886	12.820	18805377.210496	13	489.6705	1.03913e-04	3.42975e-04
2024/05/09	11:15:54	ok	ok	489.8340	75.466	0.069961	21.84	66.888	12.830	26827002.666175	9	489.6950	1.05234e-04	2.95337e-04
2024/05/09	11:20:54	--	ok	488.7360	75.407	0.069961	21.30	67.776	12.604	16876450.588784	12	489.4668	9.92978e-05	3.22080e-04
2024/05/09	11:21:02	--	ok	489.3620	75.405	0.070023	21.30	67.735	12.596	13763149.306001	9	489.4279	1.03048e-04	3.06288e-04
2024/05/09	11:21:09	--	ok	489.2540	75.399	0.070055	21.30	67.735	12.596	13862564.562970	11	489.5035	9.84009e-05	3.26932e-04
2024/05/09	11:21:16	ok	ok	489.8340	75.491	0.070091	21.30	67.776	12.604	13881219.027156	10	489.9685	1.02725e-04	3.02923e-04
2024/05/09	11:26:16	--	ok	489.5120	75.465	0.070091	20.99	68.110	12.439	9507710.248764	8	489.6027	1.09927e-04	3.36237e-04
2024/05/09	11:26:23	--	ok	490.3080	75.605	0.070115	20.99	68.090	12.435	15023702.726728	10	490.2156	1.03237e-04	3.19448e-04
2024/05/09	11:26:31	--	ok	490.3540	75.630	0.0701	21.00	68.104	12.447	13152531.806729	10	490.2669	1.03228e-04	3.32693e-04
2024/05/09	11:26:38	--	ok	490.3900	75.621	0.070083	20.99	68.132	12.443	13977074.991311	10	490.2556	1.03708e-04	2.89633e-04
2024/05/09	11:26:45	--	ok	490.2160	75.614	0.070064	20.99	68.110	12.439	12368527.186314	10	490.2414	1.03978e-04	2.96711e-04
2024/05/09	11:26:53	--	ok	490.4500	75.610	0.070054	20.97	68.138	12.432	15548308.865724	10	490.2524	1.02683e-04	3.10548e-04
2024/05/09	11:27:00	--	ok	490.3760	75.599	0.070032	20.99	68.193	12.454	14943255.901960	10	490.2169	1.03773e-04	3.16073e-04
2024/05/09	11:27:07	--	ok	490.2840	75.596	0.070013	20.97	68.179	12.440	12538126.028660	9	490.1954	1.06994e-04	3.21620e-04
2024/05/09	11:27:14	ok	ok	490.1040	75.585	0.07	20.97	68.168	12.438	13016476.594848	10	490.2029	1.03114e-04	2.99805e-04
2024/05/09	11:32:14	--	ok	489.7120	75.514	0.07	20.80	68.316	12.343	11074730.739461	10	489.9277	1.07129e-04	2.89655e-04
2024/05/09	11:32:21	--	ok	490.3320	75.515	0.070013	20.78	68.312	12.324	16936076.113879	9	490.0122	1.05997e-04	3.05895e-04
2024/05/09	11:32:29	ok	ok	489.8060	75.500	0.069997	20.79	68.284	12.328	11181910.202135	10	489.9885	1.02764e-04	2.97336e-04
2024/05/09	11:37:28	--	ok	488.9980	75.479	0.069997	20.68	68.425	12.273	6342085.929104	10	489.6499	1.10690e-04	4.09486e-04
2024/05/09	11:37:35	ok	ok	490.0460	75.478	0.070046	20.65	68.438	12.255	14225545.199535	10	489.8598	1.01988e-04	3.13623e-04
2024/05/09	11:42:35	--	ok	490.4100	75.467	0.070046	20.59	68.559	12.236	14452901.705154	10	489.6251	1.06568e-04	2.94808e-04
2024/05/09	11:42:42	ok	ok	489.9680	75.466	0.070026	20.59	68.559	12.236	12328182.352381	9	489.6445	1.08548e-04	2.98673e-04
2024/05/09	11:47:43	--	ok	489.3100	75.451	0.070026	20.56	68.623	12.225	14172227.449300	9	489.3716	1.17732e-04	3.40898e-04
2024/05/09	11:47:50	--	ok	489.7240	75.451	0.070059	20.53	68.659	12.212	14801761.542404	9	489.5365	1.06357e-04	3.04140e-04
2024/05/09	11:47:57	--	ok	489.5060	75.452	0.070073	20.56	68.632	12.227	13934900.848490	9	489.4940	1.08591e-04	3.12459e-04
2024/05/09	11:48:05	--	ok	489.5260	75.451	0.070097	20.52	68.614	12.193	17597158.312445	8	489.4838	1.09697e-04	3.30568e-04
2024/05/09	11:48:12	--	ok	489.7500	75.466	0.07012	20.53	68.598	12.202	10956311.258132	10	489.6595	1.04905e-04	3.05030e-04
2024/05/09	11:48:19	--	ok	489.7340	75.497	0.070132	20.58	68.586	12.232	10398171.942490	10	489.6987	1.15913e-04	5.52954e-04
2024/05/09	11:48:27	--	ok	490.4860	75.610	0.070145	20.56	68.573	12.216	11799895.558334	12	490.4065	9.13439e-05	4.51495e-04
2024/05/09	11:48:34	ok	ok	490.1720	75.626	0.070121	20.55	68.631	12.217	10409030.183592	9	490.1983	1.08674e-04	2.88232e-04
2024/05/09	11:53:33	--	ok	488.9860	75.547	0.070121	20.55	68.692	12.228	8278413.484045	10	489.9394	1.10822e-04	3.83875e-04
2024/05/09	11:53:40	--	ok	490.8840	75.755	0.07017	20.53	68.710	12.221	12815872.808588	9	490.5955	1.09185e-04	3.27463e-04
2024/05/09	11:53:48	--	ok	490.7040	75.760	0.070128	20.52	68.676	12.204	11215917.446432	11	490.6701	1.01622e-04	2.86874e-04
2024/05/09	11:53:55	--	ok	490.6980	75.757	0.070093	20.52	68.655	12.200	14294752.828216	13	490.7293	9.92733e-05	2.98509e-04
2024/05/09	11:54:02	--	ok	490.3720	75.752	0.070059	20.53	68.627	12.207	11007589.595319	11	490.6168	1.01816e-04	3.05023e-04
2024/05/09	11:54:10	--	ok	490.6600	75.632	0.070041	20.52	68.614	12.193	9060499.860126	8	490.2354	1.08506e-04	3.05453e-04
2024/05/09	11:54:17	--	ok	489.3720	75.451	0.070009	20.53	68.586	12.199	7907575.400305	10	489.5800	1.03706e-04	3.03101e-04
2024/05/09	11:54:25	--	ok	489.6140	75.457	0.070039	20.53	68.548	12.193	13017522.820738	10	489.5996	1.03004e-04	2.88514e-04
2024/05/09	11:54:32	--	ok	489.5920	75.455	0.070058	20.53	68.586	12.199	15323632.410431	9	489.5693	1.06685e-04	3.24290e-04
2024/05/09	11:54:39	ok	ok	489.9480	75.455	0.070078	20.52	68.646	12.199	14076934.535995	9	489.5904	1.05957e-04	3.06153e-04
2024/05/09	11:59:39	--	ok	489.4560	75.443	0.070078	20.52	68.727	12.213	12383215.349867	10	489.4629	1.06957e-04	3.01406e-04
2024/05/09	11:59:47	--	ok	489.7200	75.438	0.070104	20.52	68.736	12.215	11586826.609967	9	489.5343	1.04291e-04	3.42933e-04
2024/05/09	11:59:54	--	ok	489.3280	75.434	0.070118	20.50	68.695	12.198	12161162.824890	9	489.5250	1.02612e-04	3.24964e-04
2024/05/09	12:00:01	ok	ok	490.1540	75.524	0.070151	20.53	68.659	12.212	14402764.925523	9	490.0219	1.07078e-04	3.06527e-04
2024/05/09	12:05:01	--	ok	488.9360	75.488	0.070151	20.50	68.795	12.216	6669164.612369	9	489.7541	1.14569e-04	3.27849e-04
2024/05/09	12:05:08	--	ok	491.1080	75.846	0.070203	20.53	68.760	12.230	15660512.639423	10	491.0314	1.03709e-04	3.01842e-04
2024/05/09	12:05:16	--	ok	491.2040	75.848	0.070149	20.56	68.756	12.249	15718002.125853	11	491.0464	1.03109e-04	2.74451e-04
2024/05/09	12:05:23	--	ok	491.1320	75.834	0.07009	20.53	68.750	12.228	6331546.547325	10	490.9992	1.03569e-04	3.04899e-04
2024/05/09	12:05:31	ok	ok	489.9820	75.482	0.070035	20.52	68.736	12.215	10672628.076206	10	489.8177	1.04423e-04	2.91188e-04
2024/05/09	12:10:30	--	ok	489.5000	75.477	0.070035	20.59	68.852	12.289	10945601.504232	10	489.6245	1.10410e-04	3.62703e-04
2024/05/09	12:10:37	ok	ok	490.0420	75.478	0.070059	20.58	68.832	12.276	16062495.734614	9	489.7755	1.07485e-04	3.14471e-04
2024/05/09	12:15:36	--	ok	488.7000	75.470	0.070059	20.60	68.865	12.301	14438854.342410	10	489.5779	1.08708e-04	2.95286e-04
2024/05/09	12:15:44	ok	ok	489.9360	75.469	0.070122	20.60	68.907	12.308	14652242.264080	10	489.6790	1.03716e-04	2.78187e-04
2024/05/09	12:20:43	--	ok	489.6220	75.450	0.070122	20.63	68.965	12.339	13256717.824174	10	489.5405	1.05620e-04	2.78571e-04
2024/05/09	12:20:51	--	ok	489.6560	75.443	0.070141	20.60	68.928	12.312	15862188.820246	13	489.5747	1.02833e-04	3.24587e-04
2024/05/09	12:20:58	ok	ok	489.9120	75.474	0.070157	20.63	68.933	12.334	15357794.404735	10	489.7125	1.05825e-04	2.88287e-04
2024/05/09	12:25:57	ok	ok	489.9780	75.457	0.070157	20.69	68.997	12.385	16284902.832446	10	489.5636	1.07987e-04	3.13860e-04
2024/05/09	12:30:57	--	ok	489.3140	75.431	0.070157	20.76	69.042	12.444	14059401.289489	11	489.4803	1.05320e-04	2.98625e-04
2024/05/09	12:31:05	--	ok	490.2880	75.581	0.070191	20.72	69.001	12.406	16041048.840647	9	490.2370	1.06679e-04	3.23668e-04
2024/05/09	12:31:12	--	ok	490.5200	75.602	0.070177	20.75	69.029	12.432	21775189.076810	10	490.1951	1.11373e-04	3.52414e-04
2024/05/09	12:31:19	--	ok	490.3320	75.598	0.070151	20.70	69.020	12.399	17111964.103396	9	490.2481	1.07647e-04	2.85668e-04
2024/05/09	12:31:26	ok	ok	490.0620	75.591	0.070135	20.73	68.933	12.405	15059108.401228	10	490.2699	1.02974e-04	3.09121e-04
2024/05/09	12:36:26	--	ok	490.4240	75.536	0.070135	20.79	69.067	12.469	18013696.359115	9	489.8949	1.19554e-04	3.54948e-04
[truncated: 1,294 more rows]
