# Supplementary material for: Plastic Creep Constraint in Nylon Instrument Strings
Source: Materials (Basel). 2025 Jan 7;18(2):223. doi: 10.3390/ma18020223 (PMC11766866; doi:10.3390/ma18020223)
Supplement: Supplementary file 1 [file materials-18-00223-s001.zip › data_files/string_N7_nylon/string_test_data_N7_step_1.csv]

Date	Time	+-	f0	Frequency	Tension	LengthAdj	Temp	Rel.Hm	Abs.Hm	Pk.Magnitude
2012/10/27	16:44:39	--	ok	175.8960	10.727	0.0	16.24	50.885	7.019	8378945.628808
2012/10/27	16:44:52	--	ok	175.0360	10.571	-4.2e-05	16.32	50.772	7.038	8488602.095556
2012/10/27	16:45:05	--	ok	174.5620	10.501	-6.6e-05	16.30	50.770	7.029	8609171.281808
2012/10/27	16:45:18	--	ok	174.2980	10.482	-8.1e-05	16.28	50.674	7.007	8474706.380817
2012/10/27	16:45:31	--	ok	174.1560	10.476	-9e-05	16.29	50.613	7.003	8101264.328317
2012/10/27	16:45:43	--	ok	174.0620	10.472	-9.6e-05	16.31	50.523	6.999	8235714.360766
2012/10/27	16:45:56	--	ok	173.9960	10.468	-0.0001	16.32	50.493	6.999	8285934.318013
2012/10/27	16:46:09	--	ok	173.9660	10.469	-0.000103	16.30	50.491	6.990	8816384.461374
2012/10/27	16:46:21	--	ok	173.9380	10.467	-0.000105	16.31	50.523	6.999	8343483.873276
2012/10/27	16:46:34	--	ok	173.9220	10.467	-0.000107	16.30	50.522	6.995	8422201.535907
2012/10/27	16:46:46	--	ok	173.9060	10.466	-0.000108	16.30	50.460	6.986	8095690.482459
2012/10/27	16:46:59	--	ok	173.9100	10.465	-0.000109	16.28	50.519	6.986	8456670.638177
2012/10/27	16:47:12	--	ok	173.9060	10.466	-0.00011	16.28	50.550	6.990	8571132.441180
2012/10/27	16:47:24	ok	ok	173.9000	10.465	-0.000111	16.28	50.519	6.986	8742410.772618
2012/10/27	17:47:24	--	ok	173.9280	10.430	-0.000111	18.82	49.927	8.032	9986901.753331
2012/10/27	17:47:37	--	ok	173.9360	10.423	-0.000112	18.88	49.778	8.037	9950420.043360
2012/10/27	17:47:49	ok	ok	173.8640	10.405	-0.000114	18.86	49.713	8.017	9434456.693091
2012/10/27	18:47:49	--	ok	172.3940	10.228	-0.000114	19.20	50.728	8.346	11730129.792454
2012/10/27	18:48:02	--	ok	173.0560	10.250	-8.4e-05	19.25	50.579	8.346	10659215.866177
2012/10/27	18:48:14	--	ok	173.3120	10.274	-6.7e-05	19.21	50.511	8.315	11226448.831048
2012/10/27	18:48:27	--	ok	173.4920	10.299	-5.6e-05	19.14	50.595	8.295	11344848.389214
2012/10/27	18:48:40	--	ok	173.5940	10.310	-4.9e-05	19.14	50.626	8.300	11280540.496952
2012/10/27	18:48:52	--	ok	173.6640	10.317	-4.3e-05	19.08	50.681	8.280	11258543.990035
2012/10/27	18:49:05	--	ok	173.7220	10.327	-4e-05	19.02	50.829	8.274	10963716.409320
2012/10/27	18:49:18	--	ok	173.7500	10.331	-3.7e-05	19.02	50.860	8.279	10905545.958197
2012/10/27	18:49:30	--	ok	173.7680	10.332	-3.5e-05	18.95	50.944	8.259	11167057.681730
2012/10/27	18:49:43	--	ok	173.7780	10.339	-3.4e-05	18.94	50.974	8.259	11062964.791659
2012/10/27	18:49:55	--	ok	173.7880	10.339	-3.2e-05	18.92	50.940	8.244	11227712.030615
2012/10/27	18:50:08	--	ok	173.7840	10.340	-3.1e-05	18.91	51.032	8.254	11125733.472725
2012/10/27	18:50:21	ok	ok	173.8120	10.340	-3e-05	18.83	51.115	8.228	11218199.635536
2012/10/27	19:50:20	--	ok	172.1300	10.202	-3e-05	19.04	51.579	8.407	11527493.663705
2012/10/27	19:50:33	--	ok	172.9040	10.241	6e-06	19.10	51.494	8.422	12164343.457502
2012/10/27	19:50:45	--	ok	173.2040	10.258	2.5e-05	19.03	51.422	8.376	11877688.027522
2012/10/27	19:50:58	--	ok	173.4500	10.280	3.9e-05	18.98	51.478	8.360	12232231.189913
2012/10/27	19:51:11	--	ok	173.5920	10.298	4.7e-05	19.00	51.449	8.366	11843640.689443
2012/10/27	19:51:23	--	ok	173.6780	10.311	5.2e-05	18.93	51.533	8.345	11838285.096176
2012/10/27	19:51:36	--	ok	173.7240	10.318	5.6e-05	18.87	51.618	8.329	12128933.557562
2012/10/27	19:51:49	--	ok	173.7380	10.325	5.8e-05	18.87	51.618	8.329	12150971.826008
2012/10/27	19:52:01	--	ok	173.7720	10.325	6e-05	18.82	51.674	8.313	11750739.474694
2012/10/27	19:52:14	--	ok	173.7640	10.326	6.2e-05	18.82	51.674	8.313	11753400.204648
2012/10/27	19:52:26	--	ok	173.7940	10.330	6.3e-05	18.75	51.757	8.293	11957971.513780
2012/10/27	19:52:39	ok	ok	173.8040	10.327	6.4e-05	18.75	51.851	8.307	11938554.120954
2012/10/27	20:52:39	--	ok	172.2620	10.207	6.4e-05	18.98	52.162	8.472	12421439.673874
2012/10/27	20:52:52	--	ok	173.0200	10.240	9.7e-05	19.04	52.046	8.483	12813021.408976
2012/10/27	20:53:04	--	ok	173.3120	10.255	0.000114	18.94	52.063	8.436	12737935.810504
2012/10/27	20:53:17	--	ok	173.5000	10.270	0.000126	18.90	52.089	8.420	12417736.168523
2012/10/27	20:53:30	--	ok	173.6120	10.286	0.000133	18.82	52.233	8.403	13139168.984126
2012/10/27	20:53:42	--	ok	173.6860	10.292	0.000138	18.77	52.412	8.407	13037585.744443
2012/10/27	20:53:55	--	ok	173.7420	10.300	0.000141	18.74	52.408	8.392	12749801.890988
2012/10/27	20:54:08	--	ok	173.7480	10.304	0.000143	18.73	52.531	8.406	13154211.997215
2012/10/27	20:54:20	--	ok	173.7920	10.306	0.000145	18.70	52.527	8.391	13299691.794581
2012/10/27	20:54:33	--	ok	173.7920	10.304	0.000146	18.70	52.558	8.396	13129505.699921
2012/10/27	20:54:45	--	ok	173.7940	10.309	0.000147	18.64	52.549	8.365	13428531.902707
2012/10/27	20:54:58	--	ok	173.8000	10.309	0.000148	18.63	52.579	8.365	12978997.880289
2012/10/27	20:55:11	ok	ok	173.8020	10.310	0.000148	18.64	52.611	8.375	12971787.917611
2012/10/27	21:55:10	--	ok	172.4360	10.212	0.000148	18.91	52.804	8.540	12509328.397921
2012/10/27	21:55:23	--	ok	173.0960	10.239	0.000178	18.98	52.659	8.552	14514120.302742
2012/10/27	21:55:35	--	ok	173.3540	10.253	0.000193	18.93	52.559	8.511	14099007.718721
2012/10/27	21:55:48	--	ok	173.5380	10.268	0.000204	18.94	52.498	8.506	13519867.849123
2012/10/27	21:56:01	--	ok	173.6460	10.280	0.00021	18.88	52.645	8.500	13778267.564831
2012/10/27	21:56:13	--	ok	173.6960	10.288	0.000214	18.81	52.728	8.478	14224886.821964
2012/10/27	21:56:26	--	ok	173.7400	10.300	0.000217	18.72	52.808	8.446	13854981.722411
2012/10/27	21:56:39	--	ok	173.7720	10.298	0.000219	18.68	52.896	8.440	13766363.241792
2012/10/27	21:56:51	--	ok	173.7880	10.302	0.000221	18.67	52.894	8.435	14169487.781204
2012/10/27	21:57:04	ok	ok	173.8020	10.305	0.000222	18.66	52.986	8.444	14514844.671490
2012/10/27	22:57:04	--	ok	172.5000	10.212	0.000222	18.83	53.288	8.578	14360168.341278
2012/10/27	22:57:17	--	ok	173.1640	10.238	0.00025	18.87	53.139	8.574	15134236.664135
2012/10/27	22:57:29	--	ok	173.4240	10.253	0.000264	18.84	53.042	8.544	15252847.702412
2012/10/27	22:57:42	--	ok	173.5480	10.264	0.000273	18.78	53.065	8.517	14506594.328905
2012/10/27	22:57:55	--	ok	173.6620	10.277	0.000279	18.72	53.211	8.510	15355866.227628
2012/10/27	22:58:07	--	ok	173.7300	10.282	0.000283	18.64	53.323	8.488	15623782.088350
2012/10/27	22:58:20	--	ok	173.7660	10.284	0.000285	18.62	53.444	8.497	15797847.888001
2012/10/27	22:58:33	--	ok	173.7880	10.286	0.000287	18.56	53.466	8.471	15932447.561986
2012/10/27	22:58:45	ok	ok	173.8060	10.290	0.000288	18.56	53.497	8.476	15310937.359179
2012/10/27	23:58:45	--	ok	172.6060	10.214	0.000288	18.74	53.647	8.590	14634807.788430
2012/10/27	23:58:58	--	ok	173.2240	10.237	0.000314	18.77	53.651	8.606	16004202.967439
2012/10/27	23:59:11	--	ok	173.4860	10.253	0.000327	18.72	53.520	8.560	16371186.346793
2012/10/27	23:59:23	--	ok	173.5980	10.267	0.000334	18.62	53.568	8.517	16121263.132654
2012/10/27	23:59:36	--	ok	173.6980	10.274	0.000339	18.60	53.688	8.526	16241317.262287
2012/10/27	23:59:48	--	ok	173.7460	10.285	0.000342	18.56	53.713	8.510	16474581.800832
2012/10/28	00:00:01	--	ok	173.7760	10.291	0.000344	18.51	53.861	8.508	16648883.905404
2012/10/28	00:00:13	--	ok	173.7800	10.288	0.000346	18.46	53.884	8.487	16742883.004204
2012/10/28	00:00:26	ok	ok	173.8060	10.285	0.000347	18.44	53.943	8.486	16698922.824611
2012/10/28	02:00:00	--	ok	171.9060	10.115	0.000347	18.42	54.433	8.553	15475171.958537
2012/10/28	02:00:13	--	ok	172.8500	10.216	0.000387	18.40	54.369	8.532	17090511.209797
2012/10/28	02:00:25	--	ok	173.2680	10.232	0.000408	18.37	54.364	8.517	16776370.738913
2012/10/28	02:00:38	--	ok	173.5040	10.251	0.00042	18.28	54.444	8.484	17291834.907757
2012/10/28	02:00:50	--	ok	173.6360	10.263	0.000427	18.25	54.624	8.497	16747606.976124
2012/10/28	02:01:03	--	ok	173.7000	10.272	0.000432	18.23	54.682	8.496	16628997.930199
2012/10/28	02:01:16	--	ok	173.7360	10.278	0.000434	18.16	54.734	8.468	16305272.813024
2012/10/28	02:01:28	--	ok	173.7820	10.284	0.000437	18.17	54.704	8.469	16994324.185935
2012/10/28	02:01:41	--	ok	173.7920	10.287	0.000438	18.15	54.640	8.449	16600602.138283
2012/10/28	02:01:53	--	ok	173.7900	10.290	0.000439	18.14	54.761	8.463	16779728.497584
2012/10/28	02:02:06	ok	ok	173.8120	10.291	0.00044	18.10	54.725	8.437	17152221.747975
2012/10/28	03:02:05	--	ok	172.7780	10.212	0.00044	18.24	54.776	8.515	15330502.377974
2012/10/28	03:02:17	--	ok	173.2980	10.233	0.000462	18.27	54.627	8.507	17295089.339929
2012/10/28	03:02:30	--	ok	173.5040	10.251	0.000473	18.22	54.589	8.476	16584215.437967
2012/10/28	03:02:43	--	ok	173.6180	10.268	0.00048	18.10	54.725	8.437	16353613.248753
2012/10/28	03:02:55	--	ok	173.7140	10.280	0.000485	18.08	54.783	8.436	16412200.956467
2012/10/28	03:03:08	--	ok	173.7500	10.284	0.000488	18.08	54.937	8.460	16671308.255395
2012/10/28	03:03:20	--	ok	173.7800	10.288	0.00049	18.02	54.959	8.433	17795585.030523
2012/10/28	03:03:33	--	ok	173.7960	10.292	0.000491	17.98	54.984	8.417	16835056.906541
2012/10/28	03:03:45	ok	ok	173.8120	10.292	0.000492	17.99	54.924	8.413	17895381.135085
2012/10/28	04:03:45	--	ok	172.9060	10.217	0.000492	18.01	55.049	8.442	16613343.245081
2012/10/28	04:03:58	--	ok	173.3700	10.240	0.000511	18.04	54.962	8.443	18552060.689586
2012/10/28	04:04:10	--	ok	173.5500	10.260	0.000521	18.01	54.865	8.414	18662865.203543
2012/10/28	04:04:23	--	ok	173.6340	10.274	0.000527	17.98	54.922	8.407	18308757.642508
2012/10/28	04:04:35	--	ok	173.7220	10.280	0.000532	17.93	55.007	8.395	18783263.553733
2012/10/28	04:04:48	--	ok	173.7500	10.288	0.000534	17.85	55.118	8.372	18750108.101024
2012/10/28	04:05:00	--	ok	173.7780	10.291	0.000536	17.79	55.201	8.355	19147769.597909
2012/10/28	04:05:13	--	ok	173.7960	10.295	0.000537	17.76	55.319	8.358	18674014.396243
2012/10/28	04:05:25	ok	ok	173.8020	10.300	0.000538	17.79	55.293	8.369	18176055.874997
2012/10/28	05:05:25	--	ok	172.9740	10.218	0.000538	17.90	55.248	8.417	16108609.249472
2012/10/28	05:05:38	--	ok	173.4260	10.248	0.000556	17.91	55.188	8.413	19656279.196957
2012/10/28	05:05:50	--	ok	173.5520	10.260	0.000565	17.89	55.124	8.393	19518482.293051
2012/10/28	05:06:03	--	ok	173.6340	10.277	0.000571	17.81	55.112	8.352	18544740.634703
2012/10/28	05:06:15	--	ok	173.7340	10.285	0.000575	17.78	55.322	8.368	19548635.242474
2012/10/28	05:06:28	--	ok	173.7600	10.291	0.000578	17.73	55.376	8.352	19298986.734995
2012/10/28	05:06:40	--	ok	173.7860	10.302	0.000579	17.71	55.404	8.346	19198763.366214
2012/10/28	05:06:53	--	ok	173.7920	10.305	0.00058	17.64	55.454	8.319	19028383.905889
2012/10/28	05:07:05	--	ok	173.8000	10.305	0.000581	17.65	55.456	8.324	18467852.252933
2012/10/28	05:07:18	ok	ok	173.8220	10.307	0.000582	17.62	55.513	8.318	19240229.148344
2012/10/28	06:07:18	--	ok	173.0660	10.222	0.000582	17.77	55.412	8.377	16681550.099685
2012/10/28	06:07:31	--	ok	173.4640	10.251	0.000598	17.82	55.297	8.385	21008802.628491
2012/10/28	06:07:43	--	ok	173.5800	10.268	0.000606	17.78	55.230	8.355	19179682.021419
2012/10/28	06:07:56	--	ok	173.6420	10.283	0.000612	17.70	55.280	8.322	19406487.883158
2012/10/28	06:08:08	--	ok	173.7220	10.296	0.000616	17.64	55.516	8.328	19263916.546472
2012/10/28	06:08:21	--	ok	173.7540	10.301	0.000618	17.57	55.628	8.310	19647058.298309
2012/10/28	06:08:33	--	ok	173.7820	10.302	0.00062	17.56	55.657	8.309	18864665.146712
2012/10/28	06:08:46	--	ok	173.7900	10.302	0.000621	17.56	55.657	8.309	19430608.594348
2012/10/28	06:08:58	--	ok	173.7980	10.309	0.000622	17.51	55.649	8.284	19294024.081105
2012/10/28	06:09:11	ok	ok	173.8060	10.310	0.000623	17.48	55.736	8.282	19073809.983110
2012/10/28	07:09:11	--	ok	173.1120	10.225	0.000623	17.68	55.613	8.363	16115398.244349
2012/10/28	07:09:24	--	ok	173.4620	10.256	0.000638	17.73	55.529	8.375	20096886.164060
2012/10/28	07:09:36	--	ok	173.5820	10.270	0.000646	17.68	55.430	8.335	19267838.089783
2012/10/28	07:09:49	--	ok	173.6560	10.291	0.000651	17.62	55.421	8.304	20126744.521779
2012/10/28	07:10:02	--	ok	173.7100	10.300	0.000655	17.56	55.565	8.296	19149893.167857
2012/10/28	07:10:14	--	ok	173.7540	10.305	0.000658	17.57	55.658	8.315	20019166.005993
2012/10/28	07:10:27	--	ok	173.7680	10.311	0.00066	17.50	55.709	8.288	19323570.991236
2012/10/28	07:10:40	--	ok	173.8000	10.313	0.000661	17.48	55.736	8.282	19896740.641410
2012/10/28	07:10:52	ok	ok	173.8020	10.314	0.000662	17.47	55.796	8.286	19241528.411479
2012/10/28	08:10:52	--	ok	173.1300	10.230	0.000662	17.77	55.841	8.442	17827874.864648
2012/10/28	08:11:04	--	ok	173.4760	10.257	0.000676	17.82	55.695	8.445	19369134.202068
2012/10/28	08:11:17	--	ok	173.5800	10.276	0.000684	17.78	55.567	8.405	19157051.367491
2012/10/28	08:11:30	--	ok	173.6560	10.291	0.000689	17.71	55.618	8.378	19084315.268568
2012/10/28	08:11:42	--	ok	173.7240	10.296	0.000693	17.68	55.613	8.363	19089802.861656
2012/10/28	08:11:55	--	ok	173.7480	10.301	0.000696	17.60	55.754	8.344	19346001.689368
2012/10/28	08:12:08	--	ok	173.7740	10.309	0.000698	17.55	55.930	8.345	19990383.421856
2012/10/28	08:12:20	--	ok	173.7940	10.311	0.000699	17.52	55.987	8.339	20402280.824300
2012/10/28	08:12:33	--	ok	173.8000	10.317	0.0007	17.49	56.013	8.328	20257260.281755
2012/10/28	08:12:46	ok	ok	173.8080	10.319	0.0007	17.50	56.014	8.333	19360817.787322
2012/10/28	09:12:45	--	ok	173.1780	10.230	0.0007	17.88	56.071	8.532	15434952.253532
2012/10/28	09:12:58	--	ok	173.4460	10.255	0.000714	17.91	55.923	8.525	17337483.421272
2012/10/28	09:13:10	--	ok	173.5460	10.268	0.000722	17.88	55.827	8.495	17667990.129378
2012/10/28	09:13:23	--	ok	173.6280	10.288	0.000728	17.82	55.818	8.464	17543188.975785
2012/10/28	09:13:36	--	ok	173.6940	10.298	0.000733	17.77	55.994	8.465	18293739.886628
2012/10/28	09:13:48	--	ok	173.7360	10.307	0.000736	17.70	56.105	8.447	17829743.634956
2012/10/28	09:14:01	--	ok	173.7680	10.313	0.000738	17.64	56.188	8.429	17967062.817461
2012/10/28	09:14:14	--	ok	173.7840	10.317	0.00074	17.63	56.186	8.424	17552451.468723
2012/10/28	09:14:26	ok	ok	173.8060	10.317	0.000741	17.60	56.304	8.426	17985629.227783
2012/10/28	10:14:26	--	ok	173.1800	10.230	0.000741	18.28	56.100	8.742	15308266.127528
2012/10/28	10:14:39	--	ok	173.4600	10.254	0.000754	18.32	55.953	8.740	17718278.070549
2012/10/28	10:14:51	--	ok	173.5600	10.259	0.000762	18.24	55.850	8.682	16924228.505201
2012/10/28	10:15:04	--	ok	173.6460	10.275	0.000768	18.18	55.963	8.669	17313377.090159
2012/10/28	10:15:17	--	ok	173.7040	10.283	0.000773	18.14	56.110	8.671	17075887.400387
2012/10/28	10:15:29	--	ok	173.7480	10.289	0.000775	18.10	56.135	8.654	16983536.049855
2012/10/28	10:15:42	--	ok	173.7680	10.294	0.000777	18.07	56.191	8.648	16640898.670297
2012/10/28	10:15:54	--	ok	173.7900	10.301	0.000779	18.06	56.220	8.647	16962918.592098
2012/10/28	10:16:07	--	ok	173.8000	10.301	0.00078	18.00	56.242	8.620	17001184.877043
2012/10/28	10:16:20	--	ok	173.8000	10.304	0.00078	17.99	56.332	8.628	16772904.903638
2012/10/28	10:16:32	ok	ok	173.8080	10.306	0.000781	17.98	56.392	8.632	17108307.361649
2012/10/28	11:16:32	--	ok	173.1340	10.233	0.000781	18.54	56.139	8.884	15010906.137610
2012/10/28	11:16:45	--	ok	173.4740	10.254	0.000796	18.59	55.994	8.887	18208822.012542
2012/10/28	11:16:57	--	ok	173.5660	10.267	0.000803	18.52	55.953	8.844	18103222.919941
2012/10/28	11:17:10	--	ok	173.6580	10.282	0.000809	18.46	56.097	8.835	17897819.942936
2012/10/28	11:17:23	--	ok	173.7260	10.294	0.000813	18.44	56.033	8.814	18261241.583814
2012/10/28	11:17:35	--	ok	173.7640	10.299	0.000815	18.39	56.178	8.811	18656825.716448
2012/10/28	11:17:48	--	ok	173.7760	10.301	0.000817	18.36	56.235	8.804	18615737.835154
2012/10/28	11:18:01	--	ok	173.7940	10.302	0.000818	18.32	56.290	8.792	19422338.912228
2012/10/28	11:18:13	ok	ok	173.8120	10.301	0.000819	18.26	56.342	8.769	18879719.434111
2012/10/28	12:18:13	--	ok	173.0980	10.234	0.000819	18.74	56.292	9.014	15493282.175527
2012/10/28	12:18:26	--	ok	173.4620	10.250	0.000834	18.75	56.109	8.990	18939828.288727
2012/10/28	12:18:38	--	ok	173.5820	10.263	0.000842	18.70	56.010	8.947	18816636.237855
2012/10/28	12:18:51	--	ok	173.6700	10.276	0.000848	18.64	56.093	8.929	19003033.757959
2012/10/28	12:19:04	--	ok	173.7220	10.282	0.000851	18.58	56.207	8.915	18957381.636947
2012/10/28	12:19:16	--	ok	173.7500	10.283	0.000854	18.56	56.387	8.933	20076288.957808
2012/10/28	12:19:29	--	ok	173.7800	10.290	0.000855	18.49	56.530	8.919	20214721.319341
2012/10/28	12:19:42	ok	ok	173.8060	10.296	0.000857	18.47	56.618	8.922	19788089.112207
2012/10/28	13:19:41	--	ok	173.0660	10.238	0.000857	19.02	56.364	9.176	17222364.220214
2012/10/28	13:19:54	--	ok	173.4460	10.252	0.000873	19.06	56.248	9.178	19742633.959302
2012/10/28	13:20:06	--	ok	173.5760	10.262	0.000881	19.06	56.064	9.148	19701376.165471
2012/10/28	13:20:19	--	ok	173.6620	10.272	0.000887	18.99	56.084	9.114	20095364.662545
2012/10/28	13:20:32	--	ok	173.7040	10.277	0.00089	18.91	56.225	9.094	19541610.781655
2012/10/28	13:20:44	--	ok	173.7480	10.286	0.000893	18.86	56.340	9.086	19678984.318898
2012/10/28	13:20:57	--	ok	173.7660	10.284	0.000895	18.81	56.486	9.082	18842604.038016
2012/10/28	13:21:10	--	ok	173.7900	10.287	0.000897	18.78	56.604	9.085	19883065.278425
2012/10/28	13:21:22	--	ok	173.7980	10.286	0.000898	18.75	56.630	9.073	20430153.918619
2012/10/28	13:21:35	--	ok	173.8000	10.292	0.000898	18.74	56.659	9.072	20201220.626611
2012/10/28	13:21:47	ok	ok	173.8120	10.287	0.000899	18.70	56.714	9.060	19892112.503154
2012/10/28	14:21:47	--	ok	173.0340	10.241	0.000899	19.43	56.364	9.400	16890843.243682
2012/10/28	14:22:00	--	ok	173.4040	10.252	0.000916	19.44	56.243	9.385	21251801.285457
2012/10/28	14:22:12	--	ok	173.5220	10.258	0.000925	19.38	56.234	9.350	20563506.434715
2012/10/28	14:22:25	--	ok	173.6120	10.266	0.000932	19.36	56.293	9.349	20138912.133040
2012/10/28	14:22:38	--	ok	173.6880	10.269	0.000937	19.30	56.345	9.325	20390539.577065
2012/10/28	14:22:50	--	ok	173.7280	10.273	0.00094	19.23	56.549	9.320	20483463.853608
2012/10/28	14:23:03	--	ok	173.7680	10.276	0.000942	19.24	56.581	9.331	20949386.677768
2012/10/28	14:23:15	--	ok	173.7880	10.277	0.000944	19.21	56.607	9.319	20333708.165589
2012/10/28	14:23:28	--	ok	173.7840	10.282	0.000945	19.16	56.722	9.310	19675577.349759
2012/10/28	14:23:40	ok	ok	173.8100	10.286	0.000946	19.15	56.690	9.300	20575506.499629
2012/10/28	15:23:40	--	ok	172.9460	10.243	0.000946	19.68	56.433	9.550	16910703.668495
2012/10/28	15:23:53	--	ok	173.3780	10.257	0.000965	19.73	56.287	9.553	21228493.894839
2012/10/28	15:24:05	--	ok	173.5320	10.263	0.000975	19.65	56.305	9.512	20956055.531362
2012/10/28	15:24:18	--	ok	173.6160	10.268	0.000981	19.60	56.298	9.483	20671239.786323
2012/10/28	15:24:30	--	ok	173.6980	10.272	0.000986	19.48	56.525	9.454	21261706.097503
2012/10/28	15:24:43	--	ok	173.7360	10.278	0.000989	19.43	56.702	9.456	20668206.016663
2012/10/28	15:24:55	--	ok	173.7720	10.279	0.000991	19.42	56.762	9.460	20743096.495940
2012/10/28	15:25:08	--	ok	173.7840	10.278	0.000993	19.40	56.728	9.444	21118157.807682
2012/10/28	15:25:20	ok	ok	173.8040	10.280	0.000994	19.36	56.814	9.436	21214745.180360
2012/10/28	16:25:20	--	ok	172.8840	10.240	0.000994	19.68	56.739	9.602	17335098.904122
2012/10/28	16:25:33	--	ok	173.3680	10.254	0.001014	19.73	56.655	9.616	21095299.106763
2012/10/28	16:25:45	--	ok	173.5100	10.261	0.001024	19.64	56.611	9.558	20966620.306312
2012/10/28	16:25:58	--	ok	173.6200	10.269	0.001031	19.58	56.786	9.554	21459562.648262
2012/10/28	16:26:10	--	ok	173.7040	10.275	0.001036	19.54	56.872	9.546	21558315.341856
2012/10/28	16:26:23	--	ok	173.7420	10.277	0.001038	19.46	56.951	9.514	22050322.539637
2012/10/28	16:26:36	--	ok	173.7700	10.280	0.001041	19.42	57.068	9.511	21752293.418939
2012/10/28	16:26:48	--	ok	173.7920	10.282	0.001042	19.37	57.183	9.502	22160615.261914
2012/10/28	16:27:01	--	ok	173.7980	10.282	0.001043	19.35	57.241	9.501	22006878.142074
2012/10/28	16:27:13	--	ok	173.8000	10.283	0.001044	19.36	57.212	9.502	21881020.595268
2012/10/28	16:27:26	ok	ok	173.8080	10.285	0.001044	19.34	57.239	9.495	21774586.915214
2012/10/28	17:27:25	--	ok	172.9200	10.244	0.001044	19.76	56.874	9.670	18392349.332084
2012/10/28	17:27:38	--	ok	173.3740	10.258	0.001064	19.79	56.787	9.672	22869918.621317
2012/10/28	17:27:50	--	ok	173.5300	10.263	0.001074	19.74	56.718	9.632	22696220.129872
2012/10/28	17:28:03	--	ok	173.6200	10.271	0.00108	19.70	56.773	9.619	21583261.245485
2012/10/28	17:28:15	--	ok	173.6920	10.275	0.001085	19.63	56.916	9.604	21950511.451153
2012/10/28	17:28:28	--	ok	173.7400	10.279	0.001088	19.57	56.999	9.584	21668469.624584
2012/10/28	17:28:40	--	ok	173.7700	10.281	0.00109	19.55	57.087	9.587	22144769.771933
2012/10/28	17:28:53	--	ok	173.7880	10.281	0.001092	19.54	57.147	9.592	21276900.442836
2012/10/28	17:29:05	--	ok	173.7960	10.284	0.001093	19.51	57.112	9.569	21445624.828505
2012/10/28	17:29:18	ok	ok	173.8040	10.285	0.001093	19.49	57.201	9.573	21983006.520519
2012/10/28	18:29:18	--	ok	172.9260	10.243	0.001093	19.91	56.897	9.759	18215094.636984
2012/10/28	18:29:31	--	ok	173.3780	10.259	0.001113	19.95	56.811	9.767	21811011.770925
2012/10/28	18:29:43	--	ok	173.5180	10.265	0.001122	19.88	56.770	9.720	21021868.410581
2012/10/28	18:29:56	--	ok	173.6300	10.272	0.001129	19.84	56.794	9.702	22477061.192269
2012/10/28	18:30:09	--	ok	173.7040	10.274	0.001134	19.78	56.877	9.682	20988186.232092
2012/10/28	18:30:21	--	ok	173.7460	10.277	0.001137	19.70	57.141	9.681	20878595.729147
2012/10/28	18:30:34	--	ok	173.7660	10.281	0.001139	19.70	57.141	9.681	21044536.718872
2012/10/28	18:30:47	--	ok	173.7760	10.282	0.00114	19.65	57.194	9.662	20644247.726730
2012/10/28	18:30:59	--	ok	173.7960	10.282	0.001142	19.61	57.250	9.649	21217974.991101
2012/10/28	18:31:12	ok	ok	173.8020	10.283	0.001142	19.60	57.309	9.653	20596398.270873
2012/10/28	19:31:12	--	ok	172.9180	10.246	0.001142	20.00	57.064	9.839	19061300.528461
2012/10/28	19:31:25	--	ok	173.3880	10.261	0.001162	20.00	56.972	9.824	21533368.316608
2012/10/28	19:31:37	--	ok	173.5520	10.269	0.001171	19.97	56.906	9.795	22003314.756621
2012/10/28	19:31:50	--	ok	173.6400	10.273	0.001178	19.91	57.050	9.785	21333427.659174
2012/10/28	19:32:03	--	ok	173.7000	10.277	0.001182	19.83	57.191	9.764	21238351.438240
2012/10/28	19:32:15	--	ok	173.7360	10.280	0.001185	19.81	57.249	9.762	20649242.674352
2012/10/28	19:32:28	--	ok	173.7820	10.282	0.001187	19.78	57.337	9.760	22098592.064690
2012/10/28	19:32:41	--	ok	173.7920	10.284	0.001188	19.78	57.306	9.755	20741664.096604
2012/10/28	19:32:53	ok	ok	173.8120	10.286	0.001189	19.72	57.358	9.729	21820664.766489
2012/10/28	20:32:53	--	ok	172.9260	10.247	0.001189	20.17	57.151	9.953	19166141.953338
2012/10/28	20:33:06	--	ok	173.4020	10.264	0.001208	20.19	56.970	9.933	23185094.686253
2012/10/28	20:33:18	--	ok	173.5480	10.270	0.001218	20.16	56.842	9.893	22652622.537023
2012/10/28	20:33:31	--	ok	173.6240	10.275	0.001224	20.07	56.982	9.866	21738062.165587
2012/10/28	20:33:44	--	ok	173.7100	10.278	0.001228	20.04	57.070	9.863	21928093.971570
2012/10/28	20:33:56	--	ok	173.7380	10.281	0.001231	20.00	57.186	9.861	21695984.225129
2012/10/28	20:34:09	--	ok	173.7800	10.283	0.001233	19.92	57.205	9.818	21630802.200879
2012/10/28	20:34:21	--	ok	173.7960	10.285	0.001235	19.87	57.350	9.814	22450238.324913
2012/10/28	20:34:34	ok	ok	173.8020	10.288	0.001236	19.85	57.439	9.818	22235954.883601
2012/10/28	21:34:34	--	ok	172.8980	10.248	0.001236	20.26	57.226	10.018	19353271.950645
2012/10/28	21:34:47	--	ok	173.3780	10.264	0.001255	20.28	57.045	9.998	22486799.862118
2012/10/28	21:34:59	--	ok	173.5540	10.271	0.001265	20.26	56.888	9.959	22902715.942085
2012/10/28	21:35:12	--	ok	173.6480	10.276	0.001272	20.19	56.939	9.927	23471837.193605
2012/10/28	21:35:25	--	ok	173.7040	10.278	0.001276	20.14	57.054	9.919	21988794.778843
2012/10/28	21:35:37	--	ok	173.7440	10.282	0.001278	20.06	57.318	9.918	22608523.004973
2012/10/28	21:35:50	--	ok	173.7760	10.282	0.00128	20.03	57.405	9.916	22877787.786371
2012/10/28	21:36:03	--	ok	173.8000	10.283	0.001282	19.98	57.520	9.907	22862314.111132
2012/10/28	21:36:15	--	ok	173.7960	10.285	0.001282	19.95	57.577	9.899	22018330.204704
2012/10/28	21:36:28	ok	ok	173.8040	10.285	0.001283	19.95	57.546	9.894	22426210.465866
2012/10/28	22:36:27	--	ok	172.9080	10.246	0.001283	20.31	57.325	10.065	18866473.772714
2012/10/28	22:36:40	--	ok	173.4000	10.267	0.001303	20.32	57.204	10.050	22148420.320772
2012/10/28	22:36:52	--	ok	173.5480	10.274	0.001312	20.28	57.167	10.020	22964333.322368
2012/10/28	22:37:05	--	ok	173.6460	10.277	0.001319	20.23	57.191	9.995	22059257.371772
2012/10/28	22:37:18	--	ok	173.7160	10.281	0.001323	20.13	57.390	9.971	23010555.090011
2012/10/28	22:37:30	--	ok	173.7460	10.283	0.001325	20.10	57.539	9.979	22003969.223979
2012/10/28	22:37:43	--	ok	173.7900	10.285	0.001327	20.09	57.537	9.973	23152337.188357
2012/10/28	22:37:56	--	ok	173.7980	10.285	0.001328	20.07	57.565	9.966	23350342.250462
2012/10/28	22:38:08	ok	ok	173.8060	10.286	0.001329	20.06	57.655	9.976	22797788.471938
2012/10/28	23:38:08	--	ok	172.8760	10.242	0.001329	20.42	57.403	10.144	19305977.627130
2012/10/28	23:38:21	--	ok	173.3980	10.266	0.001349	20.48	57.228	10.148	21696452.438677
2012/10/28	23:38:33	--	ok	173.5480	10.273	0.001359	20.46	57.133	10.119	22808472.524986
2012/10/28	23:38:46	--	ok	173.6660	10.276	0.001365	20.40	57.094	10.077	23154108.372980
2012/10/28	23:38:58	--	ok	173.7140	10.279	0.001369	20.28	57.351	10.052	23479363.264166
2012/10/28	23:39:11	--	ok	173.7560	10.282	0.001371	20.22	57.526	10.047	23026562.392123
2012/10/28	23:39:23	--	ok	173.7700	10.282	0.001373	20.14	57.698	10.030	22873094.922422
2012/10/28	23:39:36	--	ok	173.8000	10.283	0.001375	20.14	57.820	10.052	23100337.220945
2012/10/28	23:39:48	--	ok	173.7980	10.284	0.001375	20.11	57.785	10.028	23412677.560456
2012/10/28	23:40:01	ok	ok	173.8040	10.284	0.001376	20.11	57.754	10.023	22852158.963376
2012/10/29	00:40:00	--	ok	172.9000	10.246	0.001376	20.44	57.529	10.178	19421451.787464
2012/10/29	00:40:12	--	ok	173.4140	10.269	0.001396	20.44	57.437	10.161	23702203.785768
2012/10/29	00:40:25	--	ok	173.5460	10.273	0.001405	20.40	57.339	10.120	23164250.262870
2012/10/29	00:40:38	--	ok	173.6300	10.278	0.001411	20.29	57.506	10.085	22709565.426706
2012/10/29	00:40:50	--	ok	173.7340	10.282	0.001416	20.28	57.627	10.100	24038345.738250
2012/10/29	00:41:03	--	ok	173.7540	10.284	0.001418	20.22	57.710	10.080	23261666.537360
2012/10/29	00:41:15	--	ok	173.7880	10.285	0.00142	20.15	57.852	10.063	23853348.777536
2012/10/29	00:41:28	--	ok	173.8000	10.285	0.001421	20.15	57.852	10.063	23178638.961944
2012/10/29	00:41:40	ok	ok	173.8060	10.286	0.001422	20.15	57.852	10.063	23368860.265648
2012/10/29	01:41:40	--	ok	172.9000	10.245	0.001422	20.47	57.564	10.202	19812276.985604
2012/10/29	01:41:53	--	ok	173.4020	10.268	0.001442	20.46	57.440	10.174	25319887.932952
2012/10/29	01:42:05	--	ok	173.5340	10.273	0.001451	20.43	57.374	10.144	23412581.463898
2012/10/29	01:42:18	--	ok	173.6400	10.278	0.001458	20.38	57.489	10.135	23624004.270035
2012/10/29	01:42:30	--	ok	173.7180	10.281	0.001462	20.33	57.543	10.115	23936561.235217
2012/10/29	01:42:43	--	ok	173.7500	10.281	0.001464	20.26	57.685	10.099	23176678.768484
2012/10/29	01:42:55	--	ok	173.7820	10.282	0.001466	20.22	57.710	10.080	23228457.713850
2012/10/29	01:43:08	--	ok	173.7940	10.283	0.001468	20.18	57.857	10.082	23337641.719723
2012/10/29	01:43:20	ok	ok	173.8040	10.284	0.001469	20.17	57.794	10.065	23712980.703524
2012/10/29	02:43:20	--	ok	172.9180	10.244	0.001469	20.48	57.688	10.230	19198635.044590
2012/10/29	02:43:32	--	ok	173.3720	10.266	0.001488	20.47	57.595	10.207	23329874.002070
2012/10/29	02:43:45	--	ok	173.5360	10.273	0.001498	20.43	57.528	10.171	22597433.939067
2012/10/29	02:43:58	--	ok	173.6360	10.277	0.001504	20.38	57.673	10.168	22652968.111540
2012/10/29	02:44:10	--	ok	173.7000	10.278	0.001508	20.32	57.756	10.147	22592542.318127
2012/10/29	02:44:23	--	ok	173.7500	10.282	0.001511	20.27	57.871	10.137	23097335.128893
2012/10/29	02:44:35	--	ok	173.7740	10.282	0.001513	20.26	57.930	10.142	23370579.204579
2012/10/29	02:44:48	--	ok	173.7940	10.284	0.001515	20.23	57.987	10.134	23173047.247596
2012/10/29	02:45:00	--	ok	173.7920	10.283	0.001515	20.17	58.039	10.107	22827072.472857
2012/10/29	02:45:13	ok	ok	173.8100	10.285	0.001516	20.14	58.095	10.100	22969132.616987
2012/10/29	03:45:12	--	ok	172.9740	10.247	0.001516	20.51	57.754	10.259	19762084.516252
2012/10/29	03:45:24	--	ok	173.4080	10.267	0.001535	20.52	57.603	10.238	23199851.998550
2012/10/29	03:45:37	--	ok	173.5340	10.273	0.001544	20.39	57.644	10.168	24452815.147854
2012/10/29	03:45:50	--	ok	173.6280	10.276	0.00155	20.35	57.914	10.192	21860168.367429
2012/10/29	03:46:02	--	ok	173.7020	10.278	0.001555	20.30	57.967	10.172	23731892.729331
2012/10/29	03:46:15	--	ok	173.7460	10.280	0.001558	20.30	58.059	10.188	23122643.109992
2012/10/29	03:46:27	--	ok	173.7740	10.281	0.00156	20.26	58.083	10.168	23370558.239276
2012/10/29	03:46:40	--	ok	173.7920	10.280	0.001561	20.22	58.169	10.160	23495607.568220
2012/10/29	03:46:52	ok	ok	173.8080	10.282	0.001562	20.22	58.138	10.154	23523722.622610
2012/10/29	04:46:52	--	ok	172.9600	10.240	0.001562	20.61	57.678	10.305	18652576.988163
2012/10/29	04:47:04	--	ok	173.4180	10.266	0.001581	20.65	57.561	10.309	23752517.000820
2012/10/29	04:47:17	--	ok	173.5400	10.271	0.00159	20.58	57.489	10.254	24049403.774195
2012/10/29	04:47:30	--	ok	173.6280	10.274	0.001596	20.54	57.606	10.251	24112638.334270
2012/10/29	04:47:42	--	ok	173.6960	10.278	0.001601	20.43	57.865	10.231	23976223.376417
2012/10/29	04:47:55	--	ok	173.7280	10.279	0.001604	20.41	57.861	10.219	23768583.625816
2012/10/29	04:48:07	--	ok	173.7680	10.280	0.001606	20.38	57.826	10.195	25274499.249782
2012/10/29	04:48:20	--	ok	173.7900	10.282	0.001608	20.34	57.912	10.186	25500256.583740
2012/10/29	04:48:32	--	ok	173.7940	10.280	0.001609	20.29	57.996	10.171	25057480.000699
2012/10/29	04:48:45	ok	ok	173.8020	10.282	0.001609	20.24	58.111	10.161	25406031.848546
2012/10/29	05:48:44	--	ok	172.9780	10.245	0.001609	20.54	57.790	10.283	22017600.779850
2012/10/29	05:48:56	--	ok	173.3840	10.266	0.001628	20.58	57.642	10.281	23099657.161065
2012/10/29	05:49:09	--	ok	173.5260	10.272	0.001637	20.56	57.517	10.247	23699368.703212
2012/10/29	05:49:22	--	ok	173.6180	10.276	0.001644	20.52	57.572	10.233	24511560.752444
2012/10/29	05:49:34	--	ok	173.6900	10.278	0.001649	20.44	57.744	10.216	24525254.222928
2012/10/29	05:49:47	--	ok	173.7240	10.277	0.001652	20.35	57.914	10.192	24216143.105608
2012/10/29	05:49:59	--	ok	173.7500	10.281	0.001655	20.33	58.063	10.207	24774775.056852
2012/10/29	05:50:12	--	ok	173.7720	10.281	0.001657	20.30	58.151	10.204	24756166.532088
2012/10/29	05:50:24	--	ok	173.7860	10.282	0.001658	20.26	58.083	10.168	25051799.860270
2012/10/29	05:50:37	--	ok	173.7840	10.282	0.001659	20.21	58.167	10.153	24330667.554349
2012/10/29	05:50:49	--	ok	173.7980	10.282	0.00166	20.19	58.195	10.146	23982010.637983
2012/10/29	05:51:02	ok	ok	173.8060	10.282	0.001661	20.17	58.283	10.150	24221347.710424
2012/10/29	06:51:01	--	ok	172.9860	10.244	0.001661	20.34	57.943	10.191	20676545.874342
2012/10/29	06:51:14	--	ok	173.4040	10.264	0.001679	20.36	57.823	10.182	25255010.935147
2012/10/29	06:51:26	--	ok	173.5220	10.269	0.001688	20.35	57.791	10.171	24262202.866293
2012/10/29	06:51:39	--	ok	173.5820	10.271	0.001695	20.27	57.809	10.126	23843562.291554
2012/10/29	06:51:51	--	ok	173.6680	10.273	0.001701	20.18	58.040	10.114	25459448.944452
2012/10/29	06:52:04	--	ok	173.7140	10.276	0.001704	20.12	58.184	10.103	24757705.944222
2012/10/29	06:52:16	--	ok	173.7540	10.278	0.001707	20.14	58.218	10.121	24598991.392761
2012/10/29	06:52:29	--	ok	173.7720	10.279	0.001709	20.10	58.211	10.096	24519594.037754
2012/10/29	06:52:42	--	ok	173.7880	10.278	0.00171	20.06	58.236	10.077	24740689.493764
2012/10/29	06:52:54	ok	ok	173.8020	10.279	0.001711	20.04	58.263	10.070	25889193.598128
2012/10/29	07:52:54	--	ok	173.0540	10.247	0.001711	20.25	58.051	10.157	20523153.173923
2012/10/29	07:53:06	--	ok	173.4440	10.262	0.001728	20.29	57.904	10.155	25244894.688173
2012/10/29	07:53:19	--	ok	173.5480	10.266	0.001736	20.24	57.897	10.124	25469227.112986
2012/10/29	07:53:32	--	ok	173.6300	10.269	0.001743	20.15	57.975	10.084	25410319.491752
2012/10/29	07:53:44	--	ok	173.7080	10.272	0.001747	20.11	58.060	10.076	26211858.657627
2012/10/29	07:53:57	--	ok	173.7360	10.273	0.00175	20.05	58.143	10.055	25693929.713678
2012/10/29	07:54:10	--	ok	173.7560	10.274	0.001752	20.02	58.260	10.057	23868591.864832
2012/10/29	07:54:22	--	ok	173.7820	10.275	0.001754	20.00	58.257	10.045	24997957.417798
2012/10/29	07:54:35	ok	ok	173.8020	10.275	0.001755	19.97	58.252	10.027	25392691.353911
2012/10/29	08:54:35	--	ok	173.1000	10.245	0.001755	20.34	58.126	10.224	20097422.316925
2012/10/29	08:54:47	--	ok	173.4600	10.263	0.001771	20.39	57.920	10.217	26306668.854892
2012/10/29	08:55:00	--	ok	173.5560	10.266	0.001779	20.34	57.851	10.175	25584637.288171
2012/10/29	08:55:13	--	ok	173.6540	10.270	0.001785	20.24	57.988	10.140	25462939.289263
2012/10/29	08:55:25	--	ok	173.7220	10.272	0.001789	20.24	58.050	10.151	25951644.257883
2012/10/29	08:55:38	--	ok	173.7440	10.273	0.001792	20.16	58.160	10.123	24816999.967012
2012/10/29	08:55:51	--	ok	173.7800	10.275	0.001794	20.12	58.276	10.119	25474676.234166
2012/10/29	08:56:03	--	ok	173.7900	10.275	0.001795	20.12	58.306	10.124	25560886.456983
2012/10/29	08:56:16	ok	ok	173.8100	10.276	0.001796	20.07	58.298	10.094	25260196.528080
2012/10/29	09:56:16	--	ok	173.1200	10.245	0.001796	20.50	58.090	10.313	20991469.958409
2012/10/29	09:56:29	--	ok	173.4840	10.266	0.001811	20.56	57.976	10.329	24090215.305818
2012/10/29	09:56:41	--	ok	173.6060	10.271	0.001819	20.55	57.852	10.301	25032453.069637
2012/10/29	09:56:54	--	ok	173.6720	10.273	0.001824	20.51	57.846	10.276	25519140.154397
2012/10/29	09:57:07	--	ok	173.7260	10.275	0.001827	20.44	57.897	10.243	25584790.833292
2012/10/29	09:57:19	--	ok	173.7600	10.277	0.00183	20.39	58.226	10.271	26215399.299740
2012/10/29	09:57:32	--	ok	173.7800	10.276	0.001831	20.37	58.253	10.264	25705929.481594
2012/10/29	09:57:44	--	ok	173.7900	10.277	0.001833	20.30	58.395	10.247	25942616.131951
2012/10/29	09:57:57	--	ok	173.7980	10.278	0.001834	20.29	58.363	10.235	25757909.853459
2012/10/29	09:58:10	ok	ok	173.8020	10.279	0.001834	20.26	58.450	10.233	25869779.367852
2012/10/29	10:58:09	--	ok	173.1540	10.241	0.001834	20.89	57.996	10.532	22837411.816389
2012/10/29	10:58:22	--	ok	173.4680	10.263	0.001849	20.93	57.880	10.536	26284120.974831
2012/10/29	10:58:34	--	ok	173.5780	10.269	0.001857	20.84	57.774	10.462	26368791.655219
2012/10/29	10:58:47	--	ok	173.6400	10.274	0.001862	20.76	58.007	10.455	26713648.377133
2012/10/29	10:59:00	--	ok	173.7060	10.276	0.001867	20.71	58.091	10.440	26757131.131328
2012/10/29	10:59:12	--	ok	173.7460	10.278	0.001869	20.64	58.172	10.412	26920176.995348
2012/10/29	10:59:25	--	ok	173.7660	10.279	0.001872	20.64	58.203	10.417	26424874.874353
2012/10/29	10:59:38	--	ok	173.7900	10.280	0.001873	20.61	58.260	10.409	26494679.052705
2012/10/29	10:59:50	--	ok	173.7960	10.280	0.001874	20.56	58.221	10.372	26284430.994792
2012/10/29	11:00:03	--	ok	173.7980	10.280	0.001875	20.55	58.373	10.393	25644501.564034
2012/10/29	11:00:16	ok	ok	173.8120	10.281	0.001876	20.52	58.399	10.380	25584412.796983
2012/10/29	12:00:15	--	ok	173.1160	10.229	0.001876	21.27	58.055	10.778	22437209.056640
2012/10/29	12:00:28	--	ok	173.4740	10.262	0.001891	21.27	57.901	10.749	25419794.484958
2012/10/29	12:00:40	--	ok	173.5900	10.269	0.001899	21.24	57.897	10.730	26130260.865250
2012/10/29	12:00:53	--	ok	173.6340	10.277	0.001904	21.20	57.891	10.704	25859570.210336
2012/10/29	12:01:06	--	ok	173.7080	10.279	0.001909	21.12	58.001	10.675	24918907.558481
2012/10/29	12:01:18	--	ok	173.7400	10.282	0.001912	21.07	58.177	10.676	25587583.729994
2012/10/29	12:01:31	--	ok	173.7680	10.283	0.001914	21.03	58.140	10.645	25667971.286872
2012/10/29	12:01:43	--	ok	173.7900	10.285	0.001915	20.98	58.317	10.646	26413671.552415
2012/10/29	12:01:56	--	ok	173.7980	10.283	0.001916	20.95	58.281	10.621	26277244.412630
2012/10/29	12:02:09	ok	ok	173.8020	10.284	0.001917	20.92	58.460	10.635	25972517.997368
2012/10/29	13:02:08	--	ok	173.0240	10.201	0.001917	21.71	57.999	11.045	19930319.002604
2012/10/29	13:02:21	--	ok	173.4340	10.251	0.001934	21.70	57.875	11.015	26066065.297450
2012/10/29	13:02:33	--	ok	173.5560	10.268	0.001943	21.69	57.843	11.002	26420382.864205
2012/10/29	13:02:46	--	ok	173.6320	10.276	0.001949	21.60	57.890	10.954	27209224.355505
2012/10/29	13:02:59	--	ok	173.7000	10.282	0.001954	21.54	57.912	10.921	26690515.990271
2012/10/29	13:03:11	--	ok	173.7400	10.285	0.001957	21.50	58.090	10.929	27054927.715199
2012/10/29	13:03:24	--	ok	173.7680	10.288	0.001959	21.42	58.200	10.899	25180297.649230
2012/10/29	13:03:36	--	ok	173.7800	10.289	0.00196	21.38	58.286	10.890	25205081.000593
2012/10/29	13:03:49	--	ok	173.7960	10.290	0.001961	21.38	58.348	10.901	26586109.853543
2012/10/29	13:04:02	--	ok	173.7940	10.291	0.001962	21.33	58.585	10.914	25164662.269326
2012/10/29	13:04:14	ok	ok	173.8120	10.291	0.001963	21.29	58.579	10.888	26293442.125032
2012/10/29	14:04:14	--	ok	172.9280	10.169	0.001963	21.98	58.041	11.226	22055224.676219
2012/10/29	14:04:27	--	ok	173.3880	10.235	0.001983	22.03	57.833	11.218	25801541.604108
2012/10/29	14:04:39	--	ok	173.5320	10.260	0.001992	21.99	57.796	11.185	26347044.040924
2012/10/29	14:04:52	--	ok	173.6200	10.272	0.001999	21.94	57.819	11.157	25995802.710238
2012/10/29	14:05:05	--	ok	173.7020	10.277	0.002004	21.89	57.935	11.148	26536188.923714
2012/10/29	14:05:17	--	ok	173.7280	10.282	0.002007	21.83	58.110	11.143	26435710.832000
2012/10/29	14:05:30	--	ok	173.7680	10.283	0.002009	21.75	58.251	11.118	27464657.063329
2012/10/29	14:05:42	--	ok	173.7840	10.287	0.002011	21.73	58.340	11.123	26575273.143996
2012/10/29	14:05:55	--	ok	173.7960	10.287	0.002012	21.68	58.425	11.107	25378672.339631
2012/10/29	14:06:08	--	ok	173.7960	10.287	0.002013	21.66	58.544	11.116	24631047.450564
2012/10/29	14:06:20	ok	ok	173.8120	10.292	0.002014	21.64	58.510	11.097	25952822.430740
2012/10/29	15:06:20	--	ok	172.8720	10.153	0.002014	22.08	58.087	11.300	21764342.563771
2012/10/29	15:06:33	--	ok	173.3480	10.223	0.002034	22.10	57.967	11.289	26678276.227227
2012/10/29	15:06:45	--	ok	173.4960	10.249	0.002045	22.01	57.953	11.228	27175385.733992
2012/10/29	15:06:58	--	ok	173.6120	10.267	0.002052	21.96	58.068	11.218	26536788.829310
2012/10/29	15:07:11	--	ok	173.6880	10.272	0.002057	21.93	58.094	11.204	26307646.663588
2012/10/29	15:07:23	--	ok	173.7260	10.279	0.002061	21.86	58.391	11.216	26314791.268529
2012/10/29	15:07:36	--	ok	173.7640	10.284	0.002063	21.82	58.354	11.183	26721822.745037
2012/10/29	15:07:48	--	ok	173.7820	10.287	0.002065	21.79	58.472	11.186	26025372.945244
2012/10/29	15:08:01	--	ok	173.7920	10.284	0.002066	21.77	58.500	11.179	26435774.159707
2012/10/29	15:08:14	ok	ok	173.8060	10.287	0.002067	21.76	58.590	11.190	26151842.864305
2012/10/29	16:08:13	--	ok	172.8340	10.144	0.002067	22.04	58.173	11.291	22206194.775394
2012/10/29	16:08:26	--	ok	173.3400	10.222	0.002088	22.08	57.994	11.282	24528641.193567
2012/10/29	16:08:38	--	ok	173.4980	10.247	0.002099	22.00	58.013	11.234	25843244.385408
2012/10/29	16:08:51	--	ok	173.6000	10.265	0.002107	21.92	58.185	11.215	26188340.058920
2012/10/29	16:09:04	--	ok	173.6880	10.273	0.002112	21.90	58.274	11.219	26001907.868489
2012/10/29	16:09:17	--	ok	173.7280	10.280	0.002115	21.83	58.356	11.190	25409158.681916
2012/10/29	16:09:29	--	ok	173.7640	10.284	0.002117	21.83	58.448	11.208	26006273.078636
2012/10/29	16:09:42	--	ok	173.7880	10.282	0.002119	21.77	58.500	11.179	25488730.807316
2012/10/29	16:09:54	--	ok	173.8000	10.283	0.00212	21.74	58.464	11.153	25820130.334513
2012/10/29	16:10:07	--	ok	173.7960	10.286	0.002121	21.70	58.581	11.149	24353513.004647
2012/10/29	16:10:20	ok	ok	173.8120	10.285	0.002122	21.66	58.636	11.134	26027469.917475
2012/10/29	17:10:19	--	ok	172.8780	10.146	0.002122	22.05	58.236	11.309	20211490.795168
2012/10/29	17:10:32	--	ok	173.4060	10.224	0.002142	22.08	58.087	11.300	26308646.370999
2012/10/29	17:10:44	--	ok	173.5200	10.245	0.002152	22.02	58.108	11.265	25956732.073522
2012/10/29	17:10:57	--	ok	173.6320	10.266	0.002158	21.93	58.156	11.216	25441958.426367
2012/10/29	17:11:10	--	ok	173.7020	10.272	0.002163	21.91	58.306	11.232	25542432.601204
2012/10/29	17:11:22	--	ok	173.7400	10.277	0.002166	21.82	58.538	11.218	25584642.412068
2012/10/29	17:11:35	--	ok	173.7720	10.279	0.002168	21.79	58.626	11.216	25652783.399433
2012/10/29	17:11:48	--	ok	173.7980	10.286	0.002169	21.79	58.595	11.210	25499447.416743
2012/10/29	17:12:00	ok	ok	173.8040	10.282	0.00217	21.75	58.650	11.195	26242680.026385
2012/10/29	18:12:00	--	ok	172.9040	10.154	0.00217	21.97	58.224	11.255	20689200.160608
2012/10/29	18:12:13	--	ok	173.4100	10.235	0.00219	22.01	58.076	11.252	25351347.489946
2012/10/29	18:12:25	--	ok	173.5420	10.251	0.0022	21.94	58.035	11.199	26625384.352860
2012/10/29	18:12:38	--	ok	173.6240	10.262	0.002206	21.88	58.148	11.182	24255298.893379
2012/10/29	18:12:51	--	ok	173.7080	10.271	0.002211	21.85	58.174	11.168	25922750.194792
2012/10/29	18:13:03	--	ok	173.7640	10.279	0.002214	21.78	58.379	11.162	26026095.168056
2012/10/29	18:13:16	--	ok	173.7680	10.279	0.002215	21.77	58.469	11.173	25980140.053303
2012/10/29	18:13:29	--	ok	173.7900	10.279	0.002217	21.71	58.552	11.150	26256283.563653
2012/10/29	18:13:41	--	ok	173.7980	10.282	0.002218	21.68	58.578	11.136	26421980.609499
2012/10/29	18:13:54	ok	ok	173.8060	10.282	0.002219	21.65	58.635	11.127	25970733.385391
2012/10/29	19:13:53	--	ok	172.9260	10.181	0.002219	21.58	58.440	11.046	21324726.285477
2012/10/29	19:14:06	--	ok	173.4400	10.253	0.002238	21.63	58.325	11.056	25590354.971409
2012/10/29	19:14:18	--	ok	173.5660	10.262	0.002247	21.56	58.314	11.009	25631387.421422
2012/10/29	19:14:31	--	ok	173.6520	10.274	0.002253	21.53	58.401	11.006	24695079.564212
2012/10/29	19:14:44	--	ok	173.7140	10.278	0.002257	21.48	58.516	10.996	25057620.804471
2012/10/29	19:14:56	--	ok	173.7460	10.280	0.002259	21.48	58.516	10.996	25788510.591363
2012/10/29	19:15:09	--	ok	173.7860	10.284	0.002261	21.44	58.541	10.976	27492042.191937
2012/10/29	19:15:21	--	ok	173.7940	10.283	0.002262	21.40	58.565	10.955	26663964.730001
2012/10/29	19:15:34	ok	ok	173.8100	10.286	0.002263	21.38	58.623	10.953	27126551.571477
2012/10/29	20:15:34	--	ok	173.0260	10.195	0.002263	21.57	58.377	11.027	22103930.553488
2012/10/29	20:15:47	--	ok	173.4880	10.248	0.002281	21.58	58.256	11.011	25348397.680134
2012/10/29	20:15:59	--	ok	173.5960	10.261	0.002288	21.54	58.158	10.967	26023252.522313
2012/10/29	20:16:12	--	ok	173.6680	10.269	0.002293	21.46	58.299	10.943	26307662.777924
2012/10/29	20:16:24	--	ok	173.7180	10.269	0.002297	21.41	58.444	10.938	25879765.098872
2012/10/29	20:16:37	--	ok	173.7580	10.276	0.002299	21.32	58.584	10.908	26289776.644183
2012/10/29	20:16:50	--	ok	173.7780	10.276	0.002301	21.30	58.642	10.906	26323784.942127
2012/10/29	20:17:02	--	ok	173.7920	10.278	0.002302	21.25	58.726	10.890	26426744.473320
2012/10/29	20:17:15	ok	ok	173.8140	10.280	0.002303	21.22	58.752	10.876	27472267.767405
2012/10/29	21:17:15	--	ok	173.0880	10.203	0.002303	21.49	58.365	10.974	21274706.054831
2012/10/29	21:17:27	--	ok	173.5160	10.250	0.002319	21.52	58.185	10.959	26197615.539481
2012/10/29	21:17:40	--	ok	173.5940	10.261	0.002326	21.47	58.147	10.921	25966816.192574
2012/10/29	21:17:53	--	ok	173.6720	10.272	0.002331	21.38	58.317	10.896	25325612.335863
2012/10/29	21:18:05	--	ok	173.7460	10.278	0.002335	21.34	58.464	10.898	24753773.428123
2012/10/29	21:18:18	--	ok	173.7680	10.279	0.002337	21.29	58.579	10.888	25629965.297960
2012/10/29	21:18:31	--	ok	173.7800	10.279	0.002339	21.23	58.692	10.871	25438666.015969
2012/10/29	21:18:43	ok	ok	173.8100	10.283	0.00234	21.19	58.778	10.862	26945127.991650
2012/10/29	22:18:43	--	ok	173.1280	10.206	0.00234	21.41	58.230	10.898	22652792.746100
2012/10/29	22:18:56	--	ok	173.5400	10.250	0.002355	21.40	58.105	10.869	26987359.122467
2012/10/29	22:19:08	--	ok	173.6220	10.259	0.002361	21.38	58.102	10.856	27379294.317994
2012/10/29	22:19:21	--	ok	173.6740	10.267	0.002366	21.34	58.157	10.841	26972067.117079
2012/10/29	22:19:34	--	ok	173.7460	10.273	0.002369	21.30	58.213	10.826	27072192.121019
2012/10/29	22:19:46	--	ok	173.7720	10.275	0.002371	21.24	58.295	10.804	26929936.799380
2012/10/29	22:19:59	--	ok	173.7860	10.278	0.002373	21.17	58.438	10.786	26869338.207656
2012/10/29	22:20:11	--	ok	173.7880	10.276	0.002374	21.13	58.554	10.783	24835320.929218
2012/10/29	22:20:24	ok	ok	173.8120	10.281	0.002375	21.08	58.608	10.761	27232000.266465
2012/10/29	23:20:24	--	ok	173.1500	10.221	0.002375	21.14	58.311	10.744	23118612.086937
2012/10/29	23:20:37	--	ok	173.5560	10.260	0.002389	21.19	58.196	10.754	25303143.633641
2012/10/29	23:20:49	--	ok	173.6220	10.265	0.002395	21.11	58.183	10.702	25792952.559389
2012/10/29	23:21:02	--	ok	173.6960	10.271	0.0024	21.03	58.324	10.678	25688634.548876
2012/10/29	23:21:14	--	ok	173.7440	10.272	0.002403	20.97	58.499	10.673	26587175.535403
2012/10/29	23:21:27	--	ok	173.7740	10.276	0.002405	20.90	58.610	10.650	26574883.176335
2012/10/29	23:21:39	--	ok	173.7800	10.277	0.002407	20.89	58.700	10.660	25562687.535816
2012/10/29	23:21:52	ok	ok	173.8020	10.279	0.002408	20.88	58.668	10.648	25897843.886136
2012/10/30	00:21:52	--	ok	173.1920	10.236	0.002408	21.04	58.387	10.696	22419888.954134
2012/10/30	00:22:05	--	ok	173.5800	10.264	0.002422	21.07	58.269	10.693	25774570.225659
2012/10/30	00:22:17	--	ok	173.6540	10.267	0.002427	21.03	58.202	10.656	25461524.031515
2012/10/30	00:22:30	--	ok	173.6960	10.272	0.002431	21.00	58.258	10.648	25297817.567814
2012/10/30	00:22:42	--	ok	173.7400	10.274	0.002434	20.95	58.343	10.632	25248419.678126
2012/10/30	00:22:55	--	ok	173.7600	10.274	0.002437	20.91	58.459	10.629	25969596.786624
2012/10/30	00:23:07	--	ok	173.7920	10.274	0.002438	20.84	58.509	10.595	25975929.805117
2012/10/30	00:23:20	--	ok	173.7960	10.277	0.002439	20.78	58.592	10.573	26381313.881701
2012/10/30	00:23:32	ok	ok	173.8120	10.277	0.00244	20.76	58.650	10.571	27170277.305326
2012/10/30	01:23:32	--	ok	173.2560	10.236	0.00244	21.00	58.381	10.670	20982915.318168
2012/10/30	01:23:45	--	ok	173.5880	10.261	0.002452	21.01	58.321	10.665	25971721.746947
2012/10/30	01:23:57	--	ok	173.6500	10.266	0.002458	21.01	58.229	10.649	26870548.379587
2012/10/30	01:24:10	--	ok	173.7020	10.269	0.002462	20.89	58.241	10.577	25440485.967750
2012/10/30	01:24:22	--	ok	173.7580	10.271	0.002465	20.80	58.411	10.552	27476290.073357
2012/10/30	01:24:35	--	ok	173.7800	10.273	0.002467	20.76	58.650	10.571	27450145.587142
2012/10/30	01:24:47	--	ok	173.7920	10.273	0.002468	20.74	58.799	10.586	27235245.904931
2012/10/30	01:25:00	--	ok	173.7960	10.273	0.002469	20.72	58.796	10.573	26693032.407802
2012/10/30	01:25:12	ok	ok	173.8060	10.276	0.00247	20.71	58.795	10.566	26979890.290121
2012/10/30	02:25:12	--	ok	173.2940	10.238	0.00247	21.02	58.323	10.672	23218743.856619
2012/10/30	02:25:25	--	ok	173.6040	10.260	0.002481	21.05	58.174	10.663	26312304.926474
2012/10/30	02:25:37	--	ok	173.6580	10.265	0.002486	20.98	58.133	10.612	27350639.975913
2012/10/30	02:25:50	--	ok	173.6900	10.270	0.00249	20.90	58.243	10.583	26971349.761138
2012/10/30	02:26:02	--	ok	173.7500	10.272	0.002493	20.82	58.445	10.571	27155148.743399
2012/10/30	02:26:15	--	ok	173.7780	10.272	0.002495	20.77	58.590	10.566	27308593.933535
2012/10/30	02:26:27	--	ok	173.7900	10.274	0.002496	20.77	58.498	10.550	27311686.628031
2012/10/30	02:26:40	--	ok	173.8000	10.275	0.002497	20.72	58.613	10.540	26998195.561230
2012/10/30	02:26:52	ok	ok	173.8120	10.275	0.002498	20.70	58.671	10.538	27589437.021580
2012/10/30	03:26:52	--	ok	173.3400	10.238	0.002498	21.07	58.269	10.693	24528059.174079
2012/10/30	03:27:04	--	ok	173.6020	10.257	0.002509	21.09	58.211	10.695	27353450.705866
2012/10/30	03:27:17	--	ok	173.6620	10.265	0.002514	21.06	58.053	10.647	25412750.731399
2012/10/30	03:27:30	--	ok	173.7200	10.267	0.002518	21.00	58.136	10.625	27290066.769326
2012/10/30	03:27:42	--	ok	173.7320	10.268	0.00252	20.99	58.134	10.619	27099849.508078
2012/10/30	03:27:55	--	ok	173.7640	10.270	0.002523	20.90	58.365	10.606	26669425.139587
2012/10/30	03:28:07	--	ok	173.7800	10.271	0.002524	20.86	58.543	10.613	26068558.705811
2012/10/30	03:28:20	ok	ok	173.8020	10.273	0.002526	20.85	58.511	10.601	26393745.094438
2012/10/30	04:28:19	--	ok	173.2740	10.237	0.002526	20.87	58.422	10.597	22208346.897205
2012/10/30	04:28:32	--	ok	173.5700	10.258	0.002537	20.89	58.303	10.588	26687384.462935
2012/10/30	04:28:44	--	ok	173.6200	10.263	0.002543	20.80	58.289	10.530	24073163.930656
2012/10/30	04:28:57	--	ok	173.6840	10.269	0.002548	20.78	58.378	10.534	25802985.265819
2012/10/30	04:29:09	--	ok	173.7360	10.271	0.002551	20.72	58.460	10.512	26485796.170009
2012/10/30	04:29:22	--	ok	173.7480	10.271	0.002553	20.66	58.573	10.496	26066313.300728
2012/10/30	04:29:34	--	ok	173.7760	10.272	0.002555	20.62	58.597	10.476	25718268.076455
2012/10/30	04:29:47	--	ok	173.7840	10.272	0.002557	20.60	58.717	10.485	24897461.193049
2012/10/30	04:29:59	ok	ok	173.8060	10.273	0.002558	20.53	58.828	10.462	26318574.501601
2012/10/30	05:29:59	--	ok	173.2940	10.245	0.002558	20.74	58.463	10.525	24393074.755847
2012/10/30	05:30:12	--	ok	173.6000	10.261	0.002569	20.77	58.254	10.506	26509630.882874
2012/10/30	05:30:24	--	ok	173.6400	10.264	0.002574	20.72	58.215	10.468	25284647.817491
2012/10/30	05:30:37	--	ok	173.6780	10.266	0.002579	20.65	58.357	10.451	25849301.862740
2012/10/30	05:30:49	--	ok	173.7240	10.267	0.002582	20.62	58.475	10.454	25359908.669770
2012/10/30	05:31:02	--	ok	173.7520	10.271	0.002585	20.56	58.649	10.449	24719387.060967
2012/10/30	05:31:14	ok	ok	173.8020	10.272	0.002587	20.53	58.706	10.440	25934881.823677
2012/10/30	06:31:14	--	ok	173.2920	10.248	0.002587	20.58	58.561	10.445	22446647.841913
2012/10/30	06:31:26	--	ok	173.6220	10.261	0.002598	20.63	58.446	10.455	25437088.717119
2012/10/30	06:31:39	--	ok	173.7000	10.266	0.002603	20.57	58.376	10.406	25138241.740871
2012/10/30	06:31:51	--	ok	173.7540	10.270	0.002606	20.50	58.487	10.383	25557104.057310
2012/10/30	06:32:04	--	ok	173.7640	10.269	0.002608	20.48	58.515	10.376	24885451.268440
2012/10/30	06:32:16	--	ok	173.7840	10.270	0.002609	20.39	58.714	10.357	25547724.452407
2012/10/30	06:32:29	ok	ok	173.8060	10.270	0.00261	20.36	58.832	10.360	26041637.469726
2012/10/30	07:32:29	--	ok	173.3560	10.246	0.00261	20.44	58.631	10.373	22067215.860980
2012/10/30	07:32:41	--	ok	173.5820	10.259	0.002621	20.49	58.516	10.382	25514212.543600
2012/10/30	07:32:54	--	ok	173.6440	10.262	0.002626	20.45	58.449	10.346	25257723.719557
2012/10/30	07:33:07	--	ok	173.7060	10.266	0.00263	20.41	58.534	10.337	24230752.611435
2012/10/30	07:33:19	--	ok	173.7560	10.266	0.002633	20.40	58.533	10.331	25342798.045148
2012/10/30	07:33:32	--	ok	173.7780	10.268	0.002635	20.31	58.641	10.296	25480003.686030
2012/10/30	07:33:44	--	ok	173.7920	10.269	0.002636	20.26	58.847	10.302	25043145.850738
2012/10/30	07:33:57	--	ok	173.7980	10.269	0.002637	20.24	58.905	10.300	25413266.169343
2012/10/30	07:34:09	ok	ok	173.8100	10.269	0.002638	20.19	58.897	10.269	26237605.589730
2012/10/30	08:34:09	--	ok	173.4260	10.251	0.002638	20.52	58.643	10.423	23483069.636165
2012/10/30	08:34:22	--	ok	173.6200	10.259	0.002647	20.56	58.496	10.421	24992668.563288
2012/10/30	08:34:34	--	ok	173.6400	10.261	0.002651	20.51	58.397	10.373	25400131.780999
2012/10/30	08:34:47	--	ok	173.6880	10.262	0.002656	20.44	58.539	10.356	25923863.215301
2012/10/30	08:35:00	--	ok	173.7500	10.265	0.002659	20.37	58.681	10.339	25762597.739871
2012/10/30	08:35:12	--	ok	173.7720	10.266	0.002661	20.32	58.765	10.324	25660517.523340
2012/10/30	08:35:25	--	ok	173.8000	10.266	0.002662	20.29	58.882	10.326	25044614.277874
2012/10/30	08:35:37	--	ok	173.8000	10.267	0.002663	20.25	58.906	10.306	24647405.981902
2012/10/30	08:35:50	ok	ok	173.8140	10.268	0.002664	20.24	58.966	10.311	25512526.511245
2012/10/30	09:35:50	--	ok	173.5180	10.256	0.002664	20.96	58.467	10.661	21573663.486609
2012/10/30	09:36:02	--	ok	173.6860	10.261	0.00267	21.06	58.268	10.687	25510195.337590
2012/10/30	09:36:15	--	ok	173.6740	10.261	0.002674	20.96	58.222	10.616	23928317.177550
2012/10/30	09:36:28	--	ok	173.7080	10.262	0.002677	20.89	58.272	10.582	25217776.798635
2012/10/30	09:36:40	--	ok	173.7680	10.267	0.00268	20.84	58.448	10.584	25047746.012723
2012/10/30	09:36:53	--	ok	173.7860	10.269	0.002682	20.78	58.592	10.573	25025940.812146
2012/10/30	09:37:06	--	ok	173.7980	10.268	0.002683	20.73	58.706	10.563	24707961.665392
2012/10/30	09:37:18	ok	ok	173.8160	10.270	0.002683	20.68	58.851	10.558	25334808.935419
2012/10/30	10:37:18	--	ok	173.4360	10.245	0.002683	21.18	58.501	10.804	20211786.245816
2012/10/30	10:37:31	--	ok	173.6480	10.259	0.002692	21.22	58.354	10.802	24853237.190824
2012/10/30	10:37:43	--	ok	173.6740	10.261	0.002696	21.19	58.318	10.777	24395221.660949
2012/10/30	10:37:56	--	ok	173.7100	10.265	0.0027	21.17	58.315	10.764	22727356.495816
2012/10/30	10:38:08	--	ok	173.7660	10.265	0.002703	21.09	58.364	10.723	24675277.611556
2012/10/30	10:38:21	--	ok	173.7860	10.268	0.002704	21.02	58.506	10.706	24970245.669940
2012/10/30	10:38:34	--	ok	173.7980	10.270	0.002705	20.98	58.592	10.696	25075636.061575
2012/10/30	10:38:46	ok	ok	173.8060	10.271	0.002706	20.93	58.676	10.681	24690927.258469
2012/10/30	11:38:46	--	ok	173.4200	10.236	0.002706	21.52	58.339	10.988	22003497.462170
2012/10/30	11:38:59	--	ok	173.6320	10.252	0.002715	21.56	58.191	10.986	25121106.767242
2012/10/30	11:39:11	--	ok	173.6800	10.254	0.00272	21.50	58.121	10.935	24487130.391643
2012/10/30	11:39:24	--	ok	173.7320	10.263	0.002723	21.44	58.265	10.924	24347616.763875
2012/10/30	11:39:36	--	ok	173.7700	10.266	0.002725	21.39	58.472	10.931	24210545.237546
2012/10/30	11:39:49	--	ok	173.7900	10.267	0.002727	21.29	58.548	10.882	25169954.558568
2012/10/30	11:40:01	--	ok	173.7940	10.265	0.002728	21.27	58.606	10.880	24777890.885856
2012/10/30	11:40:14	ok	ok	173.8040	10.270	0.002729	21.24	58.724	10.883	24777245.701051
2012/10/30	12:40:13	--	ok	173.4280	10.222	0.002729	21.96	58.345	11.272	21330223.216285
2012/10/30	12:40:26	--	ok	173.6040	10.235	0.002738	21.99	58.134	11.251	24138173.896690
2012/10/30	12:40:38	--	ok	173.6700	10.251	0.002743	21.90	58.182	11.202	23819952.338569
2012/10/30	12:40:51	--	ok	173.7280	10.257	0.002747	21.82	58.323	11.177	25817454.836050
2012/10/30	12:41:03	--	ok	173.7680	10.262	0.002749	21.80	58.351	11.170	24657024.586533
2012/10/30	12:41:16	--	ok	173.7740	10.261	0.002751	21.72	58.461	11.139	24677893.047854
2012/10/30	12:41:28	--	ok	173.8000	10.260	0.002752	21.68	58.639	11.147	25186052.292502
2012/10/30	12:41:41	ok	ok	173.8060	10.263	0.002753	21.67	58.638	11.141	24989522.295100
2012/10/30	13:41:40	--	ok	173.3460	10.195	0.002753	22.32	58.277	11.494	19007004.394472
2012/10/30	13:41:52	--	ok	173.5900	10.221	0.002764	22.35	58.190	11.497	25131276.275784
2012/10/30	13:42:05	--	ok	173.6500	10.236	0.002769	22.27	58.208	11.448	24072826.576587
2012/10/30	13:42:18	--	ok	173.7120	10.249	0.002773	22.22	58.293	11.432	25317407.573884
2012/10/30	13:42:30	--	ok	173.7500	10.254	0.002776	22.12	58.400	11.387	24787026.084936
2012/10/30	13:42:43	--	ok	173.7880	10.257	0.002778	22.12	58.554	11.417	24679928.454397
2012/10/30	13:42:55	--	ok	173.7920	10.260	0.002779	22.09	58.580	11.402	24213534.838891
2012/10/30	13:43:08	ok	ok	173.8020	10.256	0.00278	22.05	58.574	11.375	23556697.827315
2012/10/30	14:43:07	--	ok	173.4000	10.160	0.00278	23.46	57.495	12.103	19154191.638879
2012/10/30	14:43:20	--	ok	173.6160	10.185	0.002789	23.61	57.114	12.126	22846358.514885
2012/10/30	14:43:32	--	ok	173.6400	10.194	0.002794	23.60	56.741	12.040	22355202.311255
2012/10/30	14:43:45	--	ok	173.7000	10.205	0.002798	23.62	56.682	12.041	22775563.423846
2012/10/30	14:43:57	--	ok	173.7580	10.217	0.002801	23.62	56.557	12.015	22925487.744948
2012/10/30	14:44:10	--	ok	173.7760	10.219	0.002803	23.54	56.732	11.997	23757151.877994
2012/10/30	14:44:23	--	ok	173.7800	10.222	0.002805	23.55	56.795	12.018	22473983.955042
2012/10/30	14:44:35	ok	ok	173.8040	10.225	0.002806	23.54	56.825	12.017	23126627.139854
2012/10/30	15:44:35	--	ok	173.0300	10.109	0.002806	23.30	58.119	12.124	19326538.902680
2012/10/30	15:44:48	--	ok	173.3920	10.150	0.002823	23.34	57.971	12.121	23574518.445076
2012/10/30	15:45:00	--	ok	173.5220	10.170	0.002833	23.21	57.982	12.034	22242954.547122
2012/10/30	15:45:13	--	ok	173.6360	10.195	0.00284	23.17	58.130	12.037	23382476.098786
2012/10/30	15:45:26	--	ok	173.6860	10.210	0.002844	23.14	58.372	12.066	23210816.302081
2012/10/30	15:45:38	--	ok	173.7300	10.221	0.002848	23.10	58.428	12.050	23124983.107656
2012/10/30	15:45:51	--	ok	173.7520	10.221	0.00285	23.06	58.422	12.021	23214664.811052
2012/10/30	15:46:03	--	ok	173.7800	10.228	0.002852	23.05	58.420	12.014	23252796.364572
2012/10/30	15:46:16	--	ok	173.7940	10.229	0.002853	22.99	58.411	11.971	23088903.088795
2012/10/30	15:46:29	ok	ok	173.8080	10.231	0.002854	22.96	58.530	11.975	23843688.760013
2012/10/30	16:46:28	--	ok	173.0220	10.128	0.002854	22.66	58.391	11.743	19519540.745358
2012/10/30	16:46:41	--	ok	173.4080	10.186	0.002872	22.73	58.155	11.743	21529763.230901
2012/10/30	16:46:53	--	ok	173.5560	10.214	0.002881	22.67	58.085	11.689	22516839.236924
2012/10/30	16:47:06	--	ok	173.6300	10.235	0.002887	22.61	58.168	11.665	23306004.719379
2012/10/30	16:47:19	--	ok	173.7000	10.243	0.002892	22.58	58.256	11.663	22851827.941772
2012/10/30	16:47:31	--	ok	173.7320	10.248	0.002895	22.50	58.366	11.631	22709599.970747
2012/10/30	16:47:44	--	ok	173.7680	10.258	0.002897	22.46	58.576	11.646	22518398.107306
2012/10/30	16:47:57	--	ok	173.7820	10.254	0.002899	22.41	58.599	11.618	23188657.694215
2012/10/30	16:48:09	--	ok	173.7960	10.257	0.0029	22.38	58.717	11.621	23142044.509305
2012/10/30	16:48:22	ok	ok	173.8060	10.257	0.002901	22.36	58.806	11.625	23778440.246485
2012/10/30	17:48:21	--	ok	173.1200	10.218	0.002901	22.05	58.543	11.369	19878272.363576
2012/10/30	17:48:34	--	ok	173.4320	10.259	0.002916	22.03	58.509	11.349	23608198.487835
2012/10/30	17:48:46	--	ok	173.5880	10.281	0.002925	22.04	58.449	11.344	23403840.520123
2012/10/30	17:48:59	--	ok	173.6620	10.286	0.00293	21.98	58.409	11.297	23317827.667644
2012/10/30	17:49:12	--	ok	173.7400	10.290	0.002934	21.91	58.552	11.279	24455205.421294
2012/10/30	17:49:24	--	ok	173.7540	10.293	0.002937	21.85	58.696	11.268	24541257.312781
2012/10/30	17:49:37	--	ok	173.7860	10.294	0.002938	21.82	58.814	11.271	25280694.713904
2012/10/30	17:49:49	--	ok	173.7920	10.294	0.002939	21.82	58.845	11.277	24270184.722573
2012/10/30	17:50:02	ok	ok	173.8020	10.296	0.00294	21.74	58.863	11.229	23600029.144838
2012/10/30	18:50:02	--	ok	173.2120	10.251	0.00294	21.46	58.605	11.000	20432553.148792
2012/10/30	18:50:15	--	ok	173.5120	10.272	0.002954	21.51	58.460	11.005	23725290.648494
2012/10/30	18:50:27	--	ok	173.6240	10.279	0.002961	21.44	58.480	10.964	23969531.336219
2012/10/30	18:50:40	--	ok	173.6820	10.284	0.002965	21.40	58.504	10.943	23429618.007373
2012/10/30	18:50:52	--	ok	173.7480	10.291	0.002969	21.34	58.678	10.938	24239293.911910
2012/10/30	18:51:05	--	ok	173.7720	10.291	0.002971	21.27	58.759	10.909	23393401.993926
2012/10/30	18:51:18	--	ok	173.7900	10.293	0.002972	21.23	58.876	10.905	23955777.525835
2012/10/30	18:51:30	ok	ok	173.8080	10.292	0.002973	21.19	58.931	10.890	24596405.798753
2012/10/30	19:51:30	--	ok	173.3540	10.265	0.002973	21.16	58.559	10.802	18858895.914572
2012/10/30	19:51:42	--	ok	173.5720	10.275	0.002984	21.20	58.381	10.795	24089997.413071
2012/10/30	19:51:55	--	ok	173.6600	10.280	0.002989	21.15	58.251	10.739	23087727.733459
2012/10/30	19:52:07	--	ok	173.7220	10.283	0.002993	21.08	58.393	10.722	23776593.252596
2012/10/30	19:52:20	--	ok	173.7600	10.284	0.002996	21.00	58.626	10.715	23246606.198867
2012/10/30	19:52:32	--	ok	173.7800	10.285	0.002998	20.94	58.739	10.698	24061852.214065
2012/10/30	19:52:45	--	ok	173.7980	10.286	0.002999	20.91	58.856	10.701	23780416.720599
2012/10/30	19:52:58	ok	ok	173.8040	10.285	0.003	20.86	58.940	10.685	23987972.994380
2012/10/30	20:52:57	--	ok	173.4100	10.265	0.003	20.78	58.561	10.567	19409250.486376
2012/10/30	20:53:10	--	ok	173.6160	10.271	0.003009	20.84	58.387	10.573	23101562.586878
2012/10/30	20:53:22	--	ok	173.6940	10.276	0.003014	20.79	58.287	10.524	23302194.302417
2012/10/30	20:53:35	--	ok	173.7360	10.280	0.003017	20.73	58.339	10.497	23938782.643995
2012/10/30	20:53:47	--	ok	173.7580	10.280	0.003019	20.67	58.666	10.519	23355170.699783
2012/10/30	20:54:00	--	ok	173.7860	10.281	0.003021	20.62	58.689	10.492	22898426.238816
2012/10/30	20:54:13	ok	ok	173.8060	10.280	0.003022	20.59	58.715	10.479	23600112.137812
2012/10/30	21:54:12	--	ok	173.4160	10.262	0.003022	20.40	58.624	10.347	18905511.400971
2012/10/30	21:54:25	--	ok	173.6500	10.269	0.003031	20.40	58.533	10.331	23476504.971246
2012/10/30	21:54:37	--	ok	173.7060	10.272	0.003035	20.37	58.436	10.296	22747710.164043
2012/10/30	21:54:50	--	ok	173.7360	10.274	0.003038	20.28	58.514	10.256	23300395.068101
2012/10/30	21:55:03	--	ok	173.7720	10.274	0.00304	20.26	58.694	10.275	22818754.014148
2012/10/30	21:55:15	--	ok	173.7840	10.275	0.003042	20.19	58.714	10.237	24129710.665015
2012/10/30	21:55:28	ok	ok	173.8020	10.275	0.003043	20.17	58.833	10.246	23885027.824845
2012/10/30	22:55:27	--	ok	173.5080	10.263	0.003043	20.32	58.520	10.281	18318095.608469
2012/10/30	22:55:40	--	ok	173.6880	10.267	0.00305	20.38	58.407	10.297	23606291.988002
2012/10/30	22:55:52	--	ok	173.7240	10.268	0.003053	20.30	58.334	10.236	23841335.711562
2012/10/30	22:56:05	--	ok	173.7640	10.272	0.003055	20.26	58.450	10.233	23709970.609111
2012/10/30	22:56:17	--	ok	173.7880	10.272	0.003057	20.18	58.621	10.215	23855601.916344
2012/10/30	22:56:30	ok	ok	173.8080	10.271	0.003058	20.17	58.680	10.219	23837735.386934
2012/10/30	23:56:30	--	ok	173.4900	10.258	0.003058	20.00	58.593	10.103	20539093.764608
2012/10/30	23:56:42	--	ok	173.6700	10.263	0.003066	20.03	58.506	10.106	23813309.350202
2012/10/30	23:56:55	--	ok	173.7260	10.264	0.003069	20.04	58.446	10.101	23062879.151033
2012/10/30	23:57:07	--	ok	173.7520	10.267	0.003072	19.97	58.466	10.064	23527491.979776
2012/10/30	23:57:20	--	ok	173.7900	10.267	0.003074	19.90	58.547	10.036	23492252.496400
2012/10/30	23:57:32	ok	ok	173.8040	10.267	0.003075	19.84	58.659	10.020	23333930.297155
2012/10/31	00:57:32	--	ok	173.5300	10.254	0.003075	19.76	58.616	9.966	20373346.103240
2012/10/31	00:57:44	--	ok	173.6940	10.258	0.003081	19.83	58.414	9.973	22785946.149661
2012/10/31	00:57:57	--	ok	173.7200	10.257	0.003084	19.80	58.287	9.933	23512847.273765
2012/10/31	00:58:10	--	ok	173.7520	10.259	0.003087	19.72	58.336	9.895	23203439.727659
2012/10/31	00:58:22	--	ok	173.7860	10.260	0.003089	19.60	58.470	9.848	22410706.232122
2012/10/31	00:58:35	--	ok	173.8000	10.262	0.00309	19.56	58.738	9.870	23944909.546897
2012/10/31	00:58:47	--	ok	173.8000	10.262	0.003091	19.52	58.823	9.861	23066727.843610
2012/10/31	00:59:00	ok	ok	173.8120	10.264	0.003092	19.49	58.940	9.864	23755076.119227
2012/10/31	01:58:59	--	ok	173.6140	10.255	0.003092	19.71	58.578	9.931	20166540.194415
2012/10/31	01:59:11	--	ok	173.7120	10.258	0.003096	19.68	58.421	9.887	23396384.975473
2012/10/31	01:59:24	--	ok	173.7640	10.258	0.003099	19.70	58.363	9.888	22636948.781739
2012/10/31	01:59:36	--	ok	173.7700	10.260	0.0031	19.66	58.388	9.869	22682115.122389
2012/10/31	01:59:49	--	ok	173.7960	10.261	0.003102	19.64	58.415	9.862	22952161.799522
2012/10/31	02:00:01	ok	ok	173.8040	10.261	0.003103	19.57	58.526	9.841	23171635.020948
2012/10/31	03:00:01	--	ok	173.6000	10.253	0.003103	19.61	58.532	9.865	20427467.067088
2012/10/31	03:00:13	--	ok	173.7340	10.256	0.003108	19.63	58.413	9.856	22858376.439695
2012/10/31	03:00:26	--	ok	173.7600	10.259	0.00311	19.61	58.349	9.834	23570432.093034
2012/10/31	03:00:39	--	ok	173.7780	10.259	0.003112	19.52	58.427	9.795	23045884.209977
2012/10/31	03:00:51	--	ok	173.7900	10.260	0.003113	19.47	58.571	9.791	22690224.687652
2012/10/31	03:01:04	ok	ok	173.8060	10.260	0.003114	19.45	58.720	9.804	23120380.236644
2012/10/31	04:01:03	--	ok	173.6240	10.253	0.003114	19.52	58.518	9.810	18940404.558938
2012/10/31	04:01:16	--	ok	173.7440	10.256	0.003119	19.56	58.433	9.819	23021843.923398
2012/10/31	04:01:28	--	ok	173.7380	10.257	0.003121	19.51	58.364	9.779	22546983.294258
2012/10/31	04:01:41	--	ok	173.7820	10.257	0.003123	19.44	58.506	9.762	22512907.357730
2012/10/31	04:01:53	ok	ok	173.8020	10.259	0.003124	19.42	58.533	9.756	22889918.279556
2012/10/31	05:01:53	--	ok	173.6300	10.251	0.003124	19.54	58.338	9.792	18963839.248356
2012/10/31	05:02:06	--	ok	173.7520	10.255	0.003129	19.60	58.226	9.807	23035623.879822
2012/10/31	05:02:18	--	ok	173.7660	10.256	0.00313	19.55	58.218	9.777	21908996.684947
2012/10/31	05:02:31	--	ok	173.7600	10.257	0.003132	19.49	58.270	9.752	23147912.065752
2012/10/31	05:02:43	--	ok	173.7940	10.258	0.003134	19.42	58.381	9.730	23205224.084719
2012/10/31	05:02:56	--	ok	173.8000	10.257	0.003135	19.38	58.496	9.727	22838687.874905
2012/10/31	05:03:08	ok	ok	173.8040	10.257	0.003136	19.38	58.588	9.742	22590931.381999
2012/10/31	06:03:08	--	ok	173.6340	10.251	0.003136	19.48	58.451	9.776	17073469.856847
2012/10/31	06:03:20	--	ok	173.7540	10.254	0.003139	19.56	58.311	9.799	22370975.450435
2012/10/31	06:03:33	--	ok	173.7380	10.253	0.003141	19.48	58.268	9.746	22133313.059220
2012/10/31	06:03:46	--	ok	173.7760	10.255	0.003143	19.41	58.349	9.719	22247310.611854
2012/10/31	06:03:58	ok	ok	173.8040	10.255	0.003145	19.39	58.407	9.717	22287323.242560
2012/10/31	07:03:58	--	ok	173.5860	10.246	0.003145	19.30	58.606	9.699	16463538.173297
2012/10/31	07:04:10	--	ok	173.7360	10.250	0.00315	19.38	58.466	9.721	21999132.136667
2012/10/31	07:04:23	--	ok	173.7540	10.251	0.003152	19.35	58.400	9.693	21978733.248912
2012/10/31	07:04:35	--	ok	173.7540	10.253	0.003154	19.28	58.420	9.657	21505326.291507
2012/10/31	07:04:48	ok	ok	173.8100	10.254	0.003156	19.20	58.529	9.630	21834062.018811
2012/10/31	08:04:48	--	ok	173.6280	10.247	0.003156	19.36	58.554	9.725	16189042.982266
2012/10/31	08:05:01	--	ok	173.7540	10.249	0.00316	19.38	58.466	9.721	21270890.232659
2012/10/31	08:05:13	--	ok	173.7780	10.251	0.003162	19.38	58.375	9.706	20991567.515596
2012/10/31	08:05:26	--	ok	173.7780	10.251	0.003163	19.30	58.393	9.664	21441559.280580
2012/10/31	08:05:38	--	ok	173.7980	10.253	0.003164	19.29	58.391	9.658	21468645.599756
2012/10/31	08:05:51	ok	ok	173.8080	10.252	0.003165	19.22	58.502	9.636	21961060.005856
2012/10/31	09:05:51	--	ok	173.6900	10.250	0.003165	19.57	58.617	9.856	17090609.815127
2012/10/31	09:06:03	--	ok	173.7660	10.252	0.003168	19.61	58.502	9.860	21053834.710983
2012/10/31	09:06:16	--	ok	173.7920	10.253	0.00317	19.58	58.497	9.841	20826729.155963
2012/10/31	09:06:29	--	ok	173.7640	10.253	0.00317	19.48	58.390	9.766	20993566.134263
2012/10/31	09:06:41	--	ok	173.7940	10.254	0.003172	19.46	58.600	9.790	20730937.411062
2012/10/31	09:06:54	ok	ok	173.8060	10.255	0.003173	19.39	58.650	9.758	21416709.264449
2012/10/31	10:06:54	--	ok	173.7440	10.259	0.003173	20.03	58.536	10.111	16911175.865822
2012/10/31	10:07:06	ok	ok	173.8240	10.260	0.003174	20.10	58.395	10.128	21195430.177401
2012/10/31	11:07:06	--	ok	173.6360	10.257	0.003174	20.38	58.530	10.319	16115085.630012
2012/10/31	11:07:18	--	ok	173.7340	10.260	0.003179	20.41	58.473	10.327	19295150.513494
2012/10/31	11:07:31	--	ok	173.7740	10.262	0.003181	20.36	58.313	10.268	19646205.047562
2012/10/31	11:07:44	--	ok	173.7840	10.263	0.003182	20.34	58.371	10.267	19548153.130792
2012/10/31	11:07:56	--	ok	173.7940	10.263	0.003183	20.28	58.423	10.240	19775518.991650
2012/10/31	11:08:09	ok	ok	173.8100	10.264	0.003184	20.24	58.661	10.258	19834472.916167
2012/10/31	12:08:08	--	ok	173.7100	10.269	0.003184	20.78	58.592	10.573	16054301.651606
2012/10/31	12:08:21	--	ok	173.7920	10.270	0.003187	20.84	58.448	10.584	19915996.812951
2012/10/31	12:08:33	--	ok	173.7540	10.270	0.003188	20.79	58.410	10.546	19512101.605380
2012/10/31	12:08:46	--	ok	173.7740	10.271	0.00319	20.72	58.429	10.507	19466199.532716
2012/10/31	12:08:59	--	ok	173.7920	10.271	0.003191	20.65	58.602	10.495	19587632.766016
2012/10/31	12:09:11	ok	ok	173.8120	10.273	0.003192	20.60	58.717	10.485	19452391.130938
2012/10/31	13:09:11	--	ok	173.7060	10.269	0.003192	21.33	58.493	10.897	15565474.964566
2012/10/31	13:09:24	ok	ok	173.8180	10.273	0.003195	21.42	58.262	10.911	19450573.879973
2012/10/31	14:09:23	--	ok	173.5920	10.254	0.003195	21.94	58.434	11.276	15557641.868828
2012/10/31	14:09:35	--	ok	173.7320	10.264	0.0032	21.94	58.250	11.241	17892251.258003
2012/10/31	14:09:48	--	ok	173.7300	10.264	0.003203	21.87	58.239	11.193	18086878.020437
2012/10/31	14:10:01	--	ok	173.7700	10.273	0.003205	21.80	58.351	11.170	18731311.774980
2012/10/31	14:10:13	--	ok	173.7880	10.272	0.003207	21.72	58.492	11.145	18327842.941786
2012/10/31	14:10:26	--	ok	173.7980	10.272	0.003208	21.64	58.633	11.121	18367877.215454
2012/10/31	14:10:38	ok	ok	173.8100	10.275	0.003209	21.62	58.844	11.148	19210565.403378
2012/10/31	15:10:38	--	ok	173.5740	10.249	0.003209	22.21	58.445	11.455	15610283.090015
2012/10/31	15:10:50	--	ok	173.7100	10.261	0.003214	22.27	58.393	11.484	18063164.388563
2012/10/31	15:11:03	--	ok	173.7420	10.264	0.003217	22.16	58.222	11.378	18443944.658025
2012/10/31	15:11:15	--	ok	173.7620	10.265	0.003219	22.10	58.274	11.349	18701624.452632
2012/10/31	15:11:28	--	ok	173.7760	10.270	0.003221	22.04	58.480	11.350	18752527.584380
2012/10/31	15:11:41	--	ok	173.7960	10.268	0.003222	21.98	58.594	11.333	18994119.177644
2012/10/31	15:11:53	ok	ok	173.8160	10.274	0.003223	21.97	58.745	11.356	18928595.335785
2012/10/31	16:11:53	--	ok	173.5060	10.238	0.003223	22.28	58.548	11.521	16046823.356066
2012/10/31	16:12:06	--	ok	173.6940	10.260	0.00323	22.31	58.399	11.512	19422543.148275
2012/10/31	16:12:18	--	ok	173.7120	10.264	0.003233	22.30	58.305	11.487	18619011.866619
2012/10/31	16:12:31	--	ok	173.7440	10.268	0.003236	22.23	58.386	11.456	19176426.177414
2012/10/31	16:12:43	--	ok	173.7880	10.273	0.003238	22.16	58.437	11.420	18970083.614269
2012/10/31	16:12:56	--	ok	173.7800	10.269	0.003239	22.10	58.643	11.421	19205018.185601
2012/10/31	16:13:08	ok	ok	173.8080	10.274	0.00324	22.03	58.755	11.397	19363620.616665
2012/10/31	17:13:08	--	ok	173.4600	10.234	0.00324	22.22	58.631	11.498	16481168.843778
2012/10/31	17:13:21	--	ok	173.6680	10.261	0.003248	22.24	58.480	11.481	19486386.070554
2012/10/31	17:13:33	--	ok	173.7060	10.267	0.003252	22.20	58.474	11.454	19189284.655397
2012/10/31	17:13:46	--	ok	173.7380	10.272	0.003255	22.14	58.588	11.437	19126498.999659
2012/10/31	17:13:58	--	ok	173.7760	10.273	0.003257	22.04	58.726	11.398	19442986.406201
2012/10/31	17:14:11	--	ok	173.7860	10.276	0.003258	22.01	58.813	11.395	19114511.191885
2012/10/31	17:14:23	--	ok	173.7920	10.276	0.00326	21.95	58.926	11.378	19183202.663611
2012/10/31	17:14:36	ok	ok	173.8120	10.277	0.003261	21.91	59.012	11.368	20375302.596923
2012/10/31	18:14:35	--	ok	173.4840	10.233	0.003261	22.31	58.614	11.554	16146521.324334
2012/10/31	18:14:48	--	ok	173.6700	10.254	0.003268	22.36	58.406	11.546	19542545.548637
2012/10/31	18:15:00	--	ok	173.7080	10.263	0.003272	22.25	58.451	11.482	19407137.010214
2012/10/31	18:15:13	--	ok	173.7400	10.270	0.003274	22.16	58.560	11.444	19860760.300815
2012/10/31	18:15:25	--	ok	173.7800	10.269	0.003276	22.06	58.821	11.429	19700241.846452
2012/10/31	18:15:38	--	ok	173.7880	10.275	0.003278	22.06	58.882	11.441	19212968.440570
2012/10/31	18:15:50	ok	ok	173.8120	10.273	0.003279	22.04	58.848	11.422	20090545.075165
2012/10/31	19:15:50	--	ok	173.4740	10.244	0.003279	22.26	58.606	11.519	15439333.342865
2012/10/31	19:16:02	--	ok	173.6720	10.261	0.003287	22.35	58.436	11.545	19613047.448245
2012/10/31	19:16:15	--	ok	173.7120	10.263	0.00329	22.31	58.245	11.481	19406496.057396
2012/10/31	19:16:27	--	ok	173.7400	10.270	0.003293	22.23	58.294	11.438	19414724.095063
2012/10/31	19:16:40	--	ok	173.7800	10.270	0.003295	22.13	58.525	11.418	20209839.825508
2012/10/31	19:16:52	--	ok	173.7900	10.273	0.003296	22.07	58.700	11.412	20255017.122200
2012/10/31	19:17:05	ok	ok	173.8020	10.270	0.003298	22.04	58.695	11.392	20260107.024880
2012/10/31	20:17:05	--	ok	173.4600	10.236	0.003298	22.18	58.655	11.476	15795131.441269
2012/10/31	20:17:18	--	ok	173.6800	10.265	0.003306	22.25	58.451	11.482	19889897.701469
2012/10/31	20:17:30	--	ok	173.7180	10.265	0.003309	22.19	58.411	11.435	19542654.899209
2012/10/31	20:17:43	--	ok	173.7440	10.272	0.003311	22.16	58.499	11.432	19930719.032069
2012/10/31	20:17:55	--	ok	173.7860	10.275	0.003314	22.12	58.554	11.417	20086945.722936
2012/10/31	20:18:08	--	ok	173.7860	10.274	0.003315	22.04	58.726	11.398	19903231.903618
2012/10/31	20:18:20	ok	ok	173.8080	10.275	0.003316	21.98	58.931	11.398	19911417.603295
2012/10/31	21:18:20	--	ok	173.4960	10.240	0.003316	22.23	58.724	11.523	17692180.387454
2012/10/31	21:18:32	--	ok	173.6700	10.256	0.003323	22.28	58.517	11.515	20743869.682758
2012/10/31	21:18:45	--	ok	173.6980	10.262	0.003327	22.24	58.388	11.463	20457489.492568
2012/10/31	21:18:57	--	ok	173.7420	10.267	0.00333	22.14	58.526	11.425	20577637.519173
2012/10/31	21:19:10	--	ok	173.7880	10.276	0.003332	22.12	58.554	11.417	20599401.466625
2012/10/31	21:19:22	--	ok	173.7980	10.273	0.003333	22.05	58.727	11.405	20551841.817642
2012/10/31	21:19:35	ok	ok	173.8120	10.275	0.003334	22.03	58.816	11.409	20997308.091277
2012/10/31	22:19:35	--	ok	173.4980	10.237	0.003334	22.24	58.603	11.506	16279574.864610
2012/10/31	22:19:48	--	ok	173.6600	10.252	0.003341	22.25	58.482	11.488	20272445.221097
2012/10/31	22:20:00	--	ok	173.7200	10.259	0.003345	22.18	58.532	11.452	20670231.000506
2012/10/31	22:20:13	--	ok	173.7380	10.265	0.003347	22.14	58.588	11.437	20676955.447926
2012/10/31	22:20:25	--	ok	173.7860	10.270	0.003349	22.06	58.698	11.406	21037291.263085
2012/10/31	22:20:38	--	ok	173.7840	10.274	0.003351	22.02	58.845	11.408	20731863.514827
2012/10/31	22:20:50	ok	ok	173.8140	10.275	0.003352	21.98	58.992	11.410	21471602.091624
2012/10/31	23:20:50	--	ok	173.5320	10.240	0.003352	22.30	58.643	11.553	17869638.070554
2012/10/31	23:21:03	--	ok	173.6840	10.253	0.003358	22.31	58.522	11.536	21419815.571539
2012/10/31	23:21:15	--	ok	173.7080	10.257	0.003362	22.22	58.569	11.486	20834402.921776
2012/10/31	23:21:28	--	ok	173.7460	10.264	0.003365	22.22	58.600	11.492	21245066.935315
2012/10/31	23:21:40	--	ok	173.7900	10.265	0.003367	22.17	58.592	11.457	21738259.460415
2012/10/31	23:21:53	--	ok	173.7860	10.271	0.003368	22.11	58.767	11.452	20598418.624626
2012/10/31	23:22:05	ok	ok	173.8020	10.271	0.003369	22.08	58.916	11.461	21059451.289640
2012/11/01	00:22:05	--	ok	173.4720	10.216	0.003369	22.21	58.660	11.497	17013366.528837
2012/11/01	00:22:18	--	ok	173.6580	10.237	0.003376	22.22	58.661	11.504	20716605.009841
2012/11/01	00:22:30	--	ok	173.7120	10.245	0.00338	22.19	58.565	11.465	20473868.928515
2012/11/01	00:22:43	--	ok	173.7700	10.260	0.003383	22.10	58.704	11.433	20969910.927292
2012/11/01	00:22:55	--	ok	173.7760	10.256	0.003385	22.06	58.882	11.441	20303287.398557
2012/11/01	00:23:08	--	ok	173.7880	10.259	0.003386	22.03	58.969	11.439	20672574.665766
2012/11/01	00:23:20	ok	ok	173.8100	10.260	0.003387	22.00	59.026	11.430	20894964.837002
2012/11/01	01:23:20	--	ok	173.5120	10.234	0.003387	22.34	58.557	11.563	17262866.616374
2012/11/01	01:23:33	--	ok	173.6980	10.250	0.003394	22.40	58.443	11.580	21312895.568542
2012/11/01	01:23:45	--	ok	173.7240	10.252	0.003397	22.35	58.343	11.527	20874962.059871
2012/11/01	01:23:58	--	ok	173.7360	10.256	0.0034	22.24	58.542	11.494	20779663.988999
2012/11/01	01:24:10	--	ok	173.7740	10.258	0.003402	22.19	58.718	11.495	21480975.416591
2012/11/01	01:24:23	--	ok	173.7980	10.258	0.003403	22.12	58.799	11.465	22012707.823379
2012/11/01	01:24:35	ok	ok	173.8060	10.261	0.003404	22.09	59.009	11.486	21574479.549083
2012/11/01	02:24:35	--	ok	173.5200	10.226	0.003404	22.42	58.539	11.612	18781738.808370
2012/11/01	02:24:47	--	ok	173.7020	10.253	0.003411	22.49	58.426	11.637	22544273.006011
2012/11/01	02:25:00	--	ok	173.6900	10.251	0.003414	22.42	58.416	11.588	21792161.054897
2012/11/01	02:25:12	--	ok	173.7400	10.255	0.003417	22.33	58.617	11.568	21707792.682989
2012/11/01	02:25:25	--	ok	173.7700	10.259	0.003419	22.30	58.612	11.547	22140700.178155
2012/11/01	02:25:37	--	ok	173.8000	10.262	0.00342	22.23	58.816	11.541	22044876.657554
2012/11/01	02:25:50	ok	ok	173.8100	10.263	0.003421	22.20	58.873	11.532	21711062.258909
2012/11/01	03:25:50	--	ok	173.5260	10.228	0.003421	22.56	58.560	11.710	18589444.088328
2012/11/01	03:26:03	--	ok	173.6840	10.243	0.003428	22.55	58.497	11.691	22686100.227331
2012/11/01	03:26:15	--	ok	173.7080	10.253	0.003431	22.49	58.519	11.655	21838655.819773
2012/11/01	03:26:28	--	ok	173.7540	10.260	0.003434	22.46	58.606	11.652	21219276.663965
2012/11/01	03:26:40	--	ok	173.7760	10.260	0.003436	22.38	58.655	11.609	21964732.173809
2012/11/01	03:26:53	--	ok	173.7960	10.262	0.003437	22.33	58.955	11.635	21974845.341736
2012/11/01	03:27:05	ok	ok	173.8040	10.264	0.003438	22.30	59.011	11.626	21735238.011923
2012/11/01	04:27:05	--	ok	173.5100	10.231	0.003438	22.57	58.500	11.705	17996963.578532
2012/11/01	04:27:18	--	ok	173.6860	10.242	0.003445	22.60	58.382	11.701	22692274.112301
2012/11/01	04:27:30	--	ok	173.6800	10.240	0.003448	22.53	58.433	11.665	22393646.698458
2012/11/01	04:27:43	--	ok	173.7480	10.254	0.003452	22.46	58.637	11.659	21339723.029574
2012/11/01	04:27:55	--	ok	173.7780	10.254	0.003454	22.43	58.694	11.650	22055364.426298
2012/11/01	04:28:08	--	ok	173.7880	10.254	0.003455	22.34	58.864	11.623	22645595.065184
2012/11/01	04:28:20	--	ok	173.8000	10.255	0.003456	22.31	58.921	11.615	22535600.955612
2012/11/01	04:28:33	ok	ok	173.8120	10.261	0.003456	22.29	59.010	11.619	22946510.501320
2012/11/01	05:28:32	--	ok	173.4900	10.239	0.003456	22.48	58.517	11.648	18703269.286337
2012/11/01	05:28:44	--	ok	173.6520	10.252	0.003464	22.47	58.423	11.623	22535205.273610
2012/11/01	05:28:57	--	ok	173.7060	10.262	0.003468	22.44	58.357	11.590	22053484.797711
2012/11/01	05:29:09	--	ok	173.7320	10.268	0.003471	22.37	58.562	11.584	22683208.280062
2012/11/01	05:29:22	--	ok	173.7800	10.268	0.003473	22.32	58.615	11.561	23325422.941843
2012/11/01	05:29:34	--	ok	173.7980	10.269	0.003474	22.25	58.727	11.537	23633826.971354
2012/11/01	05:29:47	--	ok	173.7960	10.265	0.003475	22.24	58.879	11.560	23534678.697183
2012/11/01	05:30:00	--	ok	173.7920	10.267	0.003476	22.18	58.931	11.530	22988916.230222
2012/11/01	05:30:12	ok	ok	173.8180	10.268	0.003477	22.17	58.961	11.529	22865677.762795
2012/11/01	06:30:12	--	ok	173.4620	10.247	0.003477	22.09	58.825	11.450	19208122.208446
2012/11/01	06:30:25	--	ok	173.6720	10.264	0.003485	22.14	58.710	11.461	23640463.578308
2012/11/01	06:30:37	--	ok	173.6920	10.267	0.003489	22.07	58.669	11.406	22823609.418807
2012/11/01	06:30:50	--	ok	173.7420	10.278	0.003492	22.01	58.813	11.395	23239496.254312
2012/11/01	06:31:02	--	ok	173.7780	10.275	0.003494	21.94	58.925	11.371	23563190.041242
2012/11/01	06:31:15	--	ok	173.7860	10.273	0.003495	21.88	59.069	11.359	23886621.615447
2012/11/01	06:31:27	--	ok	173.7980	10.275	0.003496	21.89	59.132	11.378	23109897.662482
2012/11/01	06:31:40	ok	ok	173.8060	10.278	0.003497	21.87	59.128	11.364	23900003.440353
2012/11/01	07:31:39	--	ok	173.4720	10.250	0.003497	21.86	58.790	11.293	19098517.961318
2012/11/01	07:31:51	--	ok	173.6860	10.271	0.003505	21.90	58.735	11.308	22675710.442479
2012/11/01	07:32:04	--	ok	173.7180	10.273	0.003508	21.88	58.578	11.265	23346780.258561
2012/11/01	07:32:16	--	ok	173.7380	10.272	0.003511	21.77	58.715	11.220	23484627.240771
2012/11/01	07:32:29	--	ok	173.7660	10.276	0.003513	21.72	58.952	11.233	23154735.600536
2012/11/01	07:32:41	--	ok	173.8000	10.279	0.003514	21.66	59.065	11.215	23891242.476233
2012/11/01	07:32:54	ok	ok	173.8080	10.281	0.003515	21.63	59.213	11.224	24452170.082061
2012/11/01	08:32:54	--	ok	173.5140	10.260	0.003515	21.80	58.780	11.252	19158236.999981
2012/11/01	08:33:06	--	ok	173.7040	10.271	0.003522	21.83	58.601	11.237	23582627.704040
2012/11/01	08:33:19	--	ok	173.7160	10.270	0.003525	21.74	58.618	11.182	23589822.046783
2012/11/01	08:33:32	--	ok	173.7520	10.273	0.003527	21.70	58.765	11.184	23696420.828672
2012/11/01	08:33:44	--	ok	173.7760	10.276	0.003529	21.62	58.906	11.159	24208695.329075
2012/11/01	08:33:57	--	ok	173.7880	10.278	0.00353	21.58	59.053	11.161	23697355.178144
2012/11/01	08:34:10	ok	ok	173.8040	10.278	0.003532	21.58	59.083	11.167	24312928.636190
2012/11/01	09:34:09	--	ok	173.5680	10.263	0.003532	21.67	58.822	11.176	19503239.849400
2012/11/01	09:34:22	--	ok	173.7240	10.271	0.003537	21.75	58.681	11.200	23775323.270768
2012/11/01	09:34:34	--	ok	173.7340	10.274	0.00354	21.70	58.550	11.143	23922459.047891
2012/11/01	09:34:47	--	ok	173.7360	10.273	0.003542	21.66	58.605	11.128	23365604.934658
2012/11/01	09:34:59	--	ok	173.7660	10.270	0.003544	21.58	58.716	11.098	22949307.804750
2012/11/01	09:35:12	--	ok	173.7820	10.272	0.003546	21.50	58.948	11.090	23180708.523905
2012/11/01	09:35:25	ok	ok	173.8020	10.275	0.003547	21.47	59.035	11.087	24157110.263567
2012/11/01	10:35:24	--	ok	173.6240	10.255	0.003547	21.82	58.722	11.254	18539961.807243
2012/11/01	10:35:37	--	ok	173.7220	10.263	0.003551	21.86	58.606	11.257	23264071.180866
2012/11/01	10:35:49	--	ok	173.7240	10.261	0.003554	21.77	58.561	11.191	23167766.295331
2012/11/01	10:36:02	--	ok	173.7340	10.265	0.003556	21.72	58.707	11.186	22744821.983530
2012/11/01	10:36:15	--	ok	173.7780	10.267	0.003558	21.67	58.913	11.193	22712145.304410
2012/11/01	10:36:27	ok	ok	173.8080	10.272	0.00356	21.64	59.001	11.190	23702459.103516
2012/11/01	11:36:27	--	ok	173.6240	10.255	0.00356	21.94	58.679	11.324	17360896.774949
2012/11/01	11:36:40	--	ok	173.7440	10.262	0.003565	22.00	58.597	11.347	22542427.104129
2012/11/01	11:36:52	--	ok	173.7340	10.265	0.003567	21.96	58.560	11.313	22698407.766956
2012/11/01	11:37:05	--	ok	173.7360	10.265	0.003569	21.87	58.638	11.270	22978379.304967
2012/11/01	11:37:17	--	ok	173.7680	10.265	0.003571	21.83	58.724	11.260	22451601.272491
2012/11/01	11:37:30	--	ok	173.7940	10.269	0.003572	21.77	58.868	11.249	23136025.063680
2012/11/01	11:37:43	--	ok	173.7780	10.268	0.003573	21.73	58.862	11.222	21543946.825395
2012/11/01	11:37:55	ok	ok	173.8040	10.268	0.003574	21.70	58.979	11.225	23103447.076501
2012/11/01	12:37:55	--	ok	173.6360	10.261	0.003574	22.07	58.577	11.389	18680058.656019
2012/11/01	12:38:08	--	ok	173.7520	10.265	0.003579	22.10	58.459	11.385	23303961.255178
2012/11/01	12:38:20	--	ok	173.7200	10.262	0.003581	22.04	58.480	11.350	22981836.008233
2012/11/01	12:38:33	--	ok	173.7400	10.259	0.003583	21.96	58.621	11.325	22764532.597250
2012/11/01	12:38:45	--	ok	173.7860	10.267	0.003586	21.92	58.738	11.322	23377898.497445
2012/11/01	12:38:58	--	ok	173.7900	10.269	0.003587	21.86	58.851	11.304	23428760.476818
2012/11/01	12:39:11	--	ok	173.7980	10.267	0.003588	21.82	58.937	11.295	22826456.690047
2012/11/01	12:39:23	ok	ok	173.8080	10.268	0.003588	21.78	58.961	11.273	22976196.513166
2012/11/01	13:39:23	--	ok	173.6580	10.261	0.003588	22.21	58.568	11.479	21225980.014528
2012/11/01	13:39:35	--	ok	173.7340	10.260	0.003592	22.23	58.386	11.456	22462684.487943
2012/11/01	13:39:48	--	ok	173.7040	10.252	0.003594	22.14	58.434	11.407	22767567.853442
2012/11/01	13:40:01	--	ok	173.7400	10.260	0.003597	22.11	58.583	11.416	23010103.430586
2012/11/01	13:40:13	--	ok	173.7720	10.262	0.003599	22.04	58.634	11.380	23166823.471396
2012/11/01	13:40:26	--	ok	173.7840	10.262	0.003601	21.98	58.839	11.380	22978050.502783
2012/11/01	13:40:39	ok	ok	173.8020	10.265	0.003602	21.94	58.833	11.353	23475580.702093
2012/11/01	14:40:38	--	ok	173.6360	10.249	0.003602	22.36	58.529	11.571	19033355.159566
2012/11/01	14:40:51	--	ok	173.7520	10.254	0.003606	22.40	58.413	11.574	22393403.944822
2012/11/01	14:41:03	--	ok	173.7120	10.248	0.003608	22.32	58.277	11.494	21517402.201914
2012/11/01	14:41:16	--	ok	173.7460	10.257	0.003611	22.24	58.449	11.475	21927317.071863
2012/11/01	14:41:29	--	ok	173.7760	10.260	0.003613	22.16	58.714	11.474	21949562.569892
2012/11/01	14:41:41	--	ok	173.7940	10.264	0.003614	22.10	58.766	11.445	22875058.821627
2012/11/01	14:41:54	ok	ok	173.8140	10.264	0.003615	22.08	58.885	11.455	22487693.482330
2012/11/01	15:41:53	--	ok	173.5680	10.250	0.003615	22.19	58.503	11.453	17064581.510667
2012/11/01	15:42:06	--	ok	173.6960	10.259	0.003621	22.24	58.296	11.445	22588203.745027
2012/11/01	15:42:18	--	ok	173.7000	10.256	0.003624	22.16	58.283	11.390	22404955.339984
2012/11/01	15:42:31	--	ok	173.7220	10.264	0.003627	22.06	58.483	11.364	22138342.206767
2012/11/01	15:42:43	--	ok	173.7620	10.266	0.003629	22.04	58.603	11.374	22357463.252950
2012/11/01	15:42:56	--	ok	173.7900	10.272	0.003631	21.97	58.807	11.368	22406811.663508
2012/11/01	15:43:08	--	ok	173.7920	10.270	0.003632	21.96	58.928	11.385	21873614.180282
2012/11/01	15:43:21	ok	ok	173.8080	10.269	0.003633	21.91	58.920	11.350	22153838.539291
2012/11/01	16:43:20	--	ok	173.5520	10.258	0.003633	21.86	58.667	11.269	18784817.884775
2012/11/01	16:43:33	--	ok	173.6840	10.263	0.003639	21.88	58.486	11.247	22248660.846337
2012/11/01	16:43:45	--	ok	173.6920	10.265	0.003642	21.85	58.512	11.233	22984856.772755
2012/11/01	16:43:58	--	ok	173.7480	10.271	0.003645	21.76	58.621	11.195	22228357.739838
2012/11/01	16:44:11	--	ok	173.7780	10.270	0.003647	21.69	58.763	11.177	23053923.557177
2012/11/01	16:44:23	--	ok	173.7880	10.274	0.003649	21.66	58.851	11.175	22943318.734327
2012/11/01	16:44:36	--	ok	173.8000	10.274	0.00365	21.61	58.874	11.147	22398410.360450
2012/11/01	16:44:49	--	ok	173.8000	10.275	0.00365	21.59	58.932	11.145	21843456.514845
2012/11/01	16:45:01	ok	ok	173.8220	10.276	0.003651	21.56	59.049	11.148	22962654.966671
2012/11/01	17:45:01	--	ok	173.5680	10.265	0.003651	21.34	58.740	10.949	20529489.053579
2012/11/01	17:45:14	--	ok	173.6860	10.266	0.003657	21.36	58.528	10.923	23516810.122875
2012/11/01	17:45:26	--	ok	173.7060	10.271	0.00366	21.32	58.522	10.896	22884967.967034
2012/11/01	17:45:39	--	ok	173.7360	10.273	0.003663	21.26	58.666	10.885	22458110.915854
2012/11/01	17:45:51	--	ok	173.7920	10.276	0.003665	21.22	58.691	10.864	23035841.052671
2012/11/01	17:46:04	--	ok	173.7820	10.278	0.003666	21.18	58.746	10.849	22334087.579389
2012/11/01	17:46:17	ok	ok	173.8040	10.276	0.003668	21.14	58.862	10.846	22780220.048259
2012/11/01	18:46:16	--	ok	173.5100	10.264	0.003668	20.77	58.926	10.627	19620090.918798
2012/11/01	18:46:28	--	ok	173.6840	10.271	0.003675	20.83	58.722	10.627	22588613.191388
2012/11/01	18:46:41	--	ok	173.7320	10.272	0.003678	20.84	58.632	10.617	22080375.457068
2012/11/01	18:46:54	--	ok	173.7400	10.273	0.00368	20.76	58.619	10.565	22336524.331852
2012/11/01	18:47:06	--	ok	173.7820	10.276	0.003682	20.72	58.735	10.562	22073750.813365
2012/11/01	18:47:19	--	ok	173.7880	10.276	0.003683	20.66	58.909	10.556	22690717.630074
2012/11/01	18:47:32	--	ok	173.8000	10.277	0.003684	20.63	59.027	10.559	22390138.155315
2012/11/01	18:47:44	ok	ok	173.8120	10.277	0.003685	20.57	59.078	10.531	22849379.348349
2012/11/01	19:47:44	--	ok	173.6240	10.267	0.003685	20.58	58.775	10.483	19603720.600421
2012/11/01	19:47:56	--	ok	173.7460	10.270	0.003689	20.58	58.744	10.478	22862685.288160
2012/11/01	19:48:09	--	ok	173.7420	10.271	0.003692	20.57	58.590	10.444	22402095.066932
2012/11/01	19:48:22	--	ok	173.7760	10.271	0.003694	20.47	58.666	10.397	22529571.211856
2012/11/01	19:48:34	--	ok	173.8000	10.271	0.003695	20.47	58.757	10.413	23395319.381317
2012/11/01	19:48:47	--	ok	173.7980	10.272	0.003696	20.41	58.840	10.391	22397342.810791
2012/11/01	19:49:00	ok	ok	173.8060	10.273	0.003696	20.38	59.048	10.410	23204110.495205
2012/11/01	20:48:59	--	ok	173.6440	10.262	0.003696	20.34	58.737	10.331	20397623.855150
2012/11/01	20:49:12	--	ok	173.7660	10.265	0.0037	20.41	58.565	10.343	22661628.878114
2012/11/01	20:49:24	--	ok	173.7380	10.264	0.003702	20.36	58.435	10.290	22466829.981936
2012/11/01	20:49:37	--	ok	173.7720	10.266	0.003704	20.33	58.552	10.293	23015751.393556
2012/11/01	20:49:50	--	ok	173.7940	10.266	0.003705	20.24	58.630	10.252	22980435.916930
2012/11/01	20:50:02	ok	ok	173.8140	10.267	0.003706	20.22	58.688	10.250	23455437.842857
2012/11/01	21:50:02	--	ok	173.6560	10.261	0.003706	20.12	58.642	10.183	18628605.596931
2012/11/01	21:50:15	--	ok	173.7800	10.263	0.00371	20.19	58.470	10.194	22578601.872531
2012/11/01	21:50:27	--	ok	173.7600	10.262	0.003711	20.14	58.401	10.153	23284733.513343
2012/11/01	21:50:40	--	ok	173.7700	10.262	0.003713	20.06	58.480	10.119	22571774.799291
2012/11/01	21:50:53	--	ok	173.7920	10.263	0.003714	19.96	58.678	10.094	23163862.624319
2012/11/01	21:51:05	ok	ok	173.8040	10.263	0.003715	19.90	58.912	10.099	23911022.348903
2012/11/01	22:51:05	--	ok	173.6400	10.255	0.003715	19.83	58.627	10.009	20524840.259618
2012/11/01	22:51:18	--	ok	173.7540	10.257	0.00372	19.82	58.534	9.987	23164158.545035
2012/11/01	22:51:30	--	ok	173.7700	10.258	0.003721	19.80	58.562	9.980	23229221.632415
2012/11/01	22:51:43	--	ok	173.7780	10.259	0.003723	19.75	58.554	9.950	22987616.294511
2012/11/01	22:51:55	--	ok	173.8000	10.258	0.003724	19.70	58.668	9.940	23545488.022010
2012/11/01	22:52:08	--	ok	173.8000	10.258	0.003725	19.66	58.814	9.941	23555339.587243
2012/11/01	22:52:21	ok	ok	173.8160	10.259	0.003725	19.62	58.899	9.932	23373042.220684
2012/11/01	23:52:20	--	ok	173.6920	10.251	0.003725	19.60	58.500	9.854	18923935.732013
2012/11/01	23:52:33	--	ok	173.7680	10.254	0.003728	19.62	58.351	9.840	23036454.089206
2012/11/01	23:52:45	--	ok	173.7520	10.254	0.00373	19.57	58.343	9.810	23225025.829524
2012/11/01	23:52:58	--	ok	173.7660	10.255	0.003732	19.52	58.457	9.800	23928278.177701
2012/11/01	23:53:10	--	ok	173.7900	10.255	0.003733	19.50	58.485	9.793	23259982.600905
2012/11/01	23:53:23	ok	ok	173.8100	10.255	0.003734	19.42	58.594	9.766	23179282.607641
2012/11/02	00:53:22	--	ok	173.6740	10.246	0.003734	19.30	58.636	9.704	19734157.853290
2012/11/02	00:53:34	--	ok	173.7800	10.248	0.003738	19.33	58.519	9.702	23354657.235295
2012/11/02	00:53:47	--	ok	173.7600	10.246	0.003739	19.24	58.475	9.643	23615450.369295
2012/11/02	00:53:59	--	ok	173.7740	10.249	0.00374	19.20	58.590	9.640	23267097.969264
2012/11/02	00:54:12	ok	ok	173.8060	10.248	0.003742	19.15	58.704	9.630	23263778.916508
2012/11/02	01:54:11	--	ok	173.6980	10.244	0.003742	19.16	58.493	9.601	19361556.404512
2012/11/02	01:54:23	--	ok	173.7980	10.245	0.003745	19.22	58.380	9.616	23349376.630906
2012/11/02	01:54:36	--	ok	173.7620	10.243	0.003746	19.13	58.336	9.558	22717107.984325
2012/11/02	01:54:48	--	ok	173.7740	10.243	0.003747	19.08	58.450	9.549	23562510.766963
2012/11/02	01:55:01	ok	ok	173.8100	10.246	0.003749	19.07	58.418	9.538	23163355.183874
2012/11/02	02:55:00	--	ok	173.7220	10.242	0.003749	19.11	58.333	9.546	19152067.177296
2012/11/02	02:55:12	--	ok	173.7940	10.245	0.003751	19.14	58.124	9.529	22708550.401444
2012/11/02	02:55:25	--	ok	173.7940	10.243	0.003752	19.08	58.084	9.489	22843138.490688
2012/11/02	02:55:37	--	ok	173.7620	10.243	0.003753	19.05	58.171	9.486	22562683.485026
2012/11/02	02:55:50	--	ok	173.8000	10.244	0.003754	19.00	58.255	9.472	22992365.110472
2012/11/02	02:56:02	--	ok	173.7960	10.244	0.003755	18.94	58.398	9.462	22787539.352082
2012/11/02	02:56:15	ok	ok	173.8140	10.245	0.003756	18.92	58.425	9.455	22983644.140599
2012/11/02	03:56:15	--	ok	173.7720	10.242	0.003756	19.00	58.346	9.487	18382042.932068
2012/11/02	03:56:28	ok	ok	173.8300	10.244	0.003757	19.06	58.112	9.482	22136416.824365
2012/11/02	04:56:27	--	ok	173.7120	10.238	0.003757	18.90	58.361	9.434	19469393.755321
2012/11/02	04:56:40	--	ok	173.7860	10.238	0.00376	18.96	58.157	9.434	22247383.929855
2012/11/02	04:56:52	--	ok	173.7640	10.239	0.003761	18.92	58.029	9.391	23073869.096904
2012/11/02	04:57:05	--	ok	173.7580	10.239	0.003762	18.86	58.142	9.376	22240274.476965
2012/11/02	04:57:17	--	ok	173.8000	10.239	0.003764	18.85	58.171	9.375	22383504.141288
2012/11/02	04:57:30	ok	ok	173.8040	10.240	0.003765	18.76	58.248	9.338	22782595.665801
2012/11/02	05:57:29	--	ok	173.7660	10.238	0.003765	18.81	58.317	9.377	18897630.082358
2012/11/02	05:57:41	ok	ok	173.8120	10.238	0.003766	18.88	58.084	9.378	22375378.804287
2012/11/02	06:57:41	--	ok	173.6460	10.232	0.003766	18.60	58.375	9.270	18560380.469323
2012/11/02	06:57:54	--	ok	173.7580	10.234	0.003771	18.64	58.260	9.274	21505459.992795
2012/11/02	06:58:06	--	ok	173.7440	10.235	0.003772	18.61	58.225	9.252	21479183.578092
2012/11/02	06:58:19	--	ok	173.7760	10.237	0.003774	18.50	58.269	9.199	21130331.123077
2012/11/02	06:58:31	ok	ok	173.8200	10.237	0.003775	18.50	58.360	9.213	21570154.898019
2012/11/02	07:58:31	--	ok	173.7240	10.235	0.003775	18.49	58.480	9.227	17995672.999309
2012/11/02	07:58:43	ok	ok	173.8060	10.236	0.003778	18.49	58.328	9.203	22014985.800557
2012/11/02	08:58:43	--	ok	173.6860	10.230	0.003778	18.46	58.505	9.214	18095633.213956
2012/11/02	08:58:56	--	ok	173.7860	10.232	0.003781	18.48	58.387	9.207	21347791.103641
2012/11/02	08:59:08	--	ok	173.7800	10.233	0.003782	18.46	58.323	9.186	21036859.219228
2012/11/02	08:59:21	--	ok	173.7760	10.233	0.003784	18.40	58.405	9.166	21200706.146082
2012/11/02	08:59:34	ok	ok	173.8080	10.233	0.003785	18.39	58.373	9.155	21370211.489845
2012/11/02	09:59:33	ok	ok	173.8140	10.236	0.003785	18.69	58.237	9.298	18033223.043799
2012/11/02	10:59:33	ok	ok	173.8120	10.237	0.003785	19.01	58.378	9.498	17781264.339133
2012/11/02	11:59:33	ok	ok	173.8420	10.243	0.003785	19.48	58.207	9.735	17080104.653474
2012/11/02	12:59:33	--	ok	173.9140	10.254	0.003785	20.09	58.088	10.069	16011635.970629
2012/11/02	12:59:45	--	ok	173.9340	10.254	0.003784	20.17	57.978	10.097	19057147.230687
2012/11/02	12:59:58	ok	ok	173.8220	10.250	0.003782	20.02	58.016	10.015	18640114.523319
2012/11/02	13:59:58	ok	ok	173.8980	10.263	0.003782	20.68	58.148	10.432	15454424.325017
2012/11/02	14:59:58	--	ok	173.9260	10.265	0.003782	21.28	58.118	10.796	14874848.911327
2012/11/02	15:00:11	--	ok	173.9320	10.264	0.003781	21.33	58.033	10.811	17075572.605216
2012/11/02	15:00:23	ok	ok	173.8340	10.256	0.00378	21.28	57.841	10.744	16784171.171454
2012/11/02	16:00:23	--	ok	173.7440	10.261	0.00378	21.18	58.102	10.731	15621247.731678
2012/11/02	16:00:36	ok	ok	173.8200	10.260	0.003781	21.20	57.983	10.721	17142999.898131
2012/11/02	17:00:35	--	ok	173.5000	10.247	0.003781	20.54	58.402	10.392	15081958.519658
2012/11/02	17:00:48	--	ok	173.6480	10.254	0.003789	20.61	58.351	10.426	15757111.705482
2012/11/02	17:01:00	--	ok	173.7040	10.257	0.003793	20.56	58.221	10.372	16151862.276576
2012/11/02	17:01:13	--	ok	173.7500	10.261	0.003795	20.51	58.275	10.352	16211018.409352
2012/11/02	17:01:25	--	ok	173.7800	10.262	0.003797	20.42	58.322	10.306	16350927.558057
2012/11/02	17:01:38	--	ok	173.7960	10.263	0.003799	20.38	58.560	10.324	16774325.216397
2012/11/02	17:01:50	--	ok	173.8000	10.263	0.0038	20.35	58.647	10.321	16997383.341999
2012/11/02	17:02:03	ok	ok	173.8120	10.263	0.0038	20.31	58.733	10.312	16605521.199395
2012/11/02	18:02:02	--	ok	173.6300	10.253	0.0038	20.10	58.486	10.144	15326577.243714
2012/11/02	18:02:15	--	ok	173.7480	10.256	0.003805	20.16	58.251	10.138	16929000.791165
2012/11/02	18:02:27	--	ok	173.7500	10.256	0.003807	20.16	58.221	10.133	17258033.036938
2012/11/02	18:02:40	--	ok	173.7480	10.257	0.003808	20.04	58.294	10.075	17160661.687723
2012/11/02	18:02:52	--	ok	173.7920	10.257	0.00381	20.02	58.443	10.089	17562686.670910
2012/11/02	18:03:05	--	ok	173.7820	10.256	0.003811	19.92	58.550	10.049	17761938.712299
2012/11/02	18:03:17	ok	ok	173.8080	10.258	0.003812	19.92	58.733	10.080	17334681.108068
2012/11/02	19:03:17	--	ok	173.6520	10.251	0.003812	19.74	58.461	9.928	15605941.491849
2012/11/02	19:03:29	--	ok	173.7580	10.251	0.003816	19.76	58.342	9.920	18513897.541458
2012/11/02	19:03:42	--	ok	173.7320	10.251	0.003818	19.71	58.304	9.884	18381571.159350
2012/11/02	19:03:55	--	ok	173.7720	10.254	0.00382	19.64	58.384	9.857	18226574.351058
2012/11/02	19:04:07	--	ok	173.7980	10.254	0.003821	19.61	58.532	9.865	18526118.035580
2012/11/02	19:04:20	ok	ok	173.8020	10.254	0.003822	19.56	58.677	9.860	18673547.949117
2012/11/02	20:04:19	--	ok	173.6720	10.245	0.003822	19.44	58.536	9.767	15683563.818876
2012/11/02	20:04:31	--	ok	173.7820	10.248	0.003826	19.50	58.424	9.783	19174178.568095
2012/11/02	20:04:44	--	ok	173.7440	10.248	0.003827	19.42	58.442	9.740	18663422.434938
2012/11/02	20:04:57	--	ok	173.7820	10.248	0.003829	19.37	58.586	9.736	18548817.520125
2012/11/02	20:05:09	--	ok	173.7760	10.248	0.00383	19.32	58.731	9.731	18177234.380953
2012/11/02	20:05:22	ok	ok	173.8220	10.249	0.003831	19.30	58.758	9.724	18983937.003353
2012/11/02	21:05:21	--	ok	173.7400	10.245	0.003831	19.36	58.402	9.699	15106447.143424
2012/11/02	21:05:34	ok	ok	173.8120	10.248	0.003834	19.40	58.286	9.703	18826790.257744
2012/11/02	22:05:33	--	ok	173.6420	10.239	0.003834	19.11	58.394	9.556	16076364.028929
2012/11/02	22:05:46	--	ok	173.7580	10.241	0.003838	19.15	58.369	9.575	19308511.022921
2012/11/02	22:05:58	--	ok	173.7720	10.242	0.003839	19.10	58.423	9.556	18910648.564895
2012/11/02	22:06:11	--	ok	173.7860	10.242	0.003841	19.01	58.409	9.503	18340975.103535
2012/11/02	22:06:23	--	ok	173.8000	10.242	0.003842	18.96	58.553	9.498	19139861.513780
2012/11/02	22:06:36	--	ok	173.8000	10.243	0.003843	18.94	58.550	9.487	19044226.090251
2012/11/02	22:06:48	--	ok	173.7920	10.242	0.003843	18.90	58.665	9.483	18880338.019313
2012/11/02	22:07:01	ok	ok	173.8220	10.244	0.003844	18.86	58.750	9.474	19139016.565824
2012/11/02	23:07:00	--	ok	173.7720	10.240	0.003844	19.01	58.256	9.478	17053241.531276
2012/11/02	23:07:12	ok	ok	173.8260	10.241	0.003846	19.07	58.083	9.483	19762748.002207
2012/11/03	00:07:12	--	ok	173.6740	10.236	0.003846	18.80	58.285	9.366	16997138.059699
2012/11/03	00:07:24	--	ok	173.7720	10.237	0.003849	18.85	58.262	9.390	18551476.691771
2012/11/03	00:07:37	--	ok	173.7560	10.236	0.00385	18.84	58.108	9.360	18792314.596882
2012/11/03	00:07:49	--	ok	173.7720	10.238	0.003852	18.76	58.157	9.323	19487116.710682
2012/11/03	00:08:02	ok	ok	173.8160	10.238	0.003854	18.68	58.296	9.302	19541403.287095
2012/11/03	01:08:01	--	ok	173.7200	10.236	0.003854	18.60	58.284	9.256	15837762.702705
2012/11/03	01:08:13	ok	ok	173.8060	10.236	0.003856	18.69	58.146	9.283	19691835.735817
2012/11/03	02:08:13	--	ok	173.6860	10.231	0.003856	18.50	58.208	9.189	16345880.943855
2012/11/03	02:08:25	--	ok	173.7800	10.233	0.003859	18.54	58.032	9.183	19340308.952400
2012/11/03	02:08:38	--	ok	173.7740	10.234	0.003861	18.52	57.937	9.157	19065781.990808
2012/11/03	02:08:50	--	ok	173.7720	10.233	0.003862	18.45	57.987	9.127	19256787.095258
2012/11/03	02:09:03	--	ok	173.7960	10.234	0.003863	18.37	58.157	9.111	18961563.055326
2012/11/03	02:09:15	ok	ok	173.8120	10.232	0.003864	18.30	58.329	9.100	19236973.825907
2012/11/03	03:09:15	--	ok	173.7820	10.232	0.003864	18.34	58.153	9.094	16529800.794413
2012/11/03	03:09:28	ok	ok	173.8020	10.231	0.003865	18.31	57.996	9.053	19062388.285117
2012/11/03	04:09:27	--	ok	173.7300	10.229	0.003865	18.29	58.114	9.061	16966134.544124
2012/11/03	04:09:40	--	ok	173.7860	10.230	0.003867	18.32	57.998	9.059	18815507.859931
2012/11/03	04:09:52	--	ok	173.7520	10.227	0.003868	18.24	57.985	9.014	18397932.956530
2012/11/03	04:10:05	--	ok	173.7880	10.228	0.00387	18.19	58.069	9.000	18731326.259252
2012/11/03	04:10:17	ok	ok	173.8160	10.229	0.003871	18.16	58.155	8.998	19112826.496732
2012/11/03	05:10:17	--	ok	173.7720	10.226	0.003871	18.16	58.034	8.979	16070681.002202
2012/11/03	05:10:30	ok	ok	173.8340	10.229	0.003873	18.19	57.886	8.972	19097505.580549
2012/11/03	06:10:29	--	ok	173.6940	10.223	0.003873	17.97	58.065	8.883	16686806.393561
2012/11/03	06:10:42	--	ok	173.7760	10.226	0.003876	17.96	58.033	8.873	18829368.290017
2012/11/03	06:10:54	--	ok	173.7800	10.224	0.003877	17.94	57.939	8.848	18811839.299735
2012/11/03	06:11:07	--	ok	173.7780	10.224	0.003878	17.87	58.019	8.824	18123155.278412
2012/11/03	06:11:19	ok	ok	173.8020	10.224	0.003879	17.84	58.106	8.821	18368269.534954
2012/11/03	07:11:19	--	ok	173.7680	10.226	0.003879	17.91	58.056	8.850	15395944.962727
2012/11/03	07:11:32	ok	ok	173.8500	10.226	0.003881	17.96	57.881	8.850	18554805.831862
2012/11/03	08:11:31	--	ok	173.7660	10.223	0.003881	17.95	58.092	8.877	15718780.835451
2012/11/03	08:11:44	ok	ok	173.8320	10.226	0.003882	18.02	57.921	8.887	18011294.967436
2012/11/03	09:11:43	--	ok	173.7800	10.223	0.003882	18.06	58.109	8.938	17010271.202252
2012/11/03	09:11:56	ok	ok	173.8320	10.223	0.003883	18.15	58.002	8.969	17331168.401891
2012/11/03	10:11:55	ok	ok	173.8540	10.227	0.003883	18.44	58.016	9.126	14184052.189141
2012/11/03	11:11:55	--	ok	173.9100	10.233	0.003883	18.89	57.933	9.359	15023560.970708
2012/11/03	11:12:07	ok	ok	173.8920	10.233	0.003883	18.95	57.668	9.349	15878178.387631
2012/11/03	12:12:07	--	ok	173.9560	10.240	0.003883	19.35	57.852	9.602	14126060.516467
2012/11/03	12:12:19	--	ok	173.9240	10.240	0.00388	19.36	57.762	9.593	15612663.092726
2012/11/03	12:12:32	ok	ok	173.8540	10.238	0.003879	19.32	57.694	9.559	14946467.563059
2012/11/03	13:12:32	ok	ok	173.8880	10.245	0.003879	19.59	57.950	9.755	13409094.971351
2012/11/03	14:12:32	--	ok	173.9100	10.250	0.003879	19.94	57.881	9.945	12965582.325603
2012/11/03	14:12:44	--	ok	173.9260	10.249	0.003878	20.01	57.678	9.951	13932173.452008
2012/11/03	14:12:57	ok	ok	173.8520	10.247	0.003876	19.94	57.667	9.909	13908805.819774
2012/11/03	15:12:57	--	ok	174.0820	10.261	0.003876	21.16	57.547	10.616	13041636.217109
2012/11/03	15:13:10	--	ok	174.0100	10.256	0.003872	21.16	57.454	10.599	13356941.551302
2012/11/03	15:13:22	ok	ok	173.8880	10.246	0.003869	21.06	57.439	10.535	14029906.058960
2012/11/03	16:13:22	--	ok	173.7520	10.254	0.003869	20.48	57.780	10.246	13534722.517485
2012/11/03	16:13:35	ok	ok	173.8040	10.253	0.00387	20.51	57.693	10.248	13873901.359346
2012/11/03	17:13:34	--	ok	173.5540	10.242	0.00387	19.89	58.057	9.946	12649248.193872
2012/11/03	17:13:46	--	ok	173.6860	10.246	0.003876	19.98	57.918	9.975	13442417.049142
2012/11/03	17:13:59	--	ok	173.6860	10.248	0.00388	19.96	57.823	9.947	13161403.766970
2012/11/03	17:14:12	--	ok	173.7100	10.248	0.003883	19.88	57.780	9.893	13178064.348938
2012/11/03	17:14:24	--	ok	173.7640	10.250	0.003886	19.78	57.979	9.869	13426941.793981
2012/11/03	17:14:37	--	ok	173.7940	10.249	0.003887	19.73	58.093	9.860	13672705.881028
2012/11/03	17:14:50	ok	ok	173.8200	10.250	0.003888	19.70	58.180	9.857	13490623.567996
2012/11/03	18:14:49	--	ok	173.6740	10.244	0.003888	19.48	58.055	9.710	12383626.342317
2012/11/03	18:15:02	--	ok	173.7660	10.245	0.003891	19.55	57.974	9.736	13703607.749332
2012/11/03	18:15:14	--	ok	173.7540	10.245	0.003893	19.48	57.933	9.690	13902035.970964
2012/11/03	18:15:27	--	ok	173.7580	10.246	0.003895	19.38	58.070	9.656	13489310.256145
2012/11/03	18:15:40	ok	ok	173.8120	10.247	0.003897	19.34	58.216	9.657	13832368.616006
2012/11/03	19:15:39	--	ok	173.7280	10.240	0.003897	19.21	58.013	9.550	11890304.822807
2012/11/03	19:15:51	--	ok	173.7960	10.241	0.003899	19.29	57.842	9.567	14012064.515453
2012/11/03	19:16:04	--	ok	173.7560	10.241	0.0039	19.22	57.771	9.516	13860107.644298
2012/11/03	19:16:17	--	ok	173.7520	10.240	0.003902	19.14	57.819	9.479	14071414.686440
2012/11/03	19:16:29	ok	ok	173.8020	10.242	0.003903	19.12	57.999	9.498	14483987.576032
2012/11/03	20:16:29	--	ok	173.7160	10.236	0.003903	18.97	58.037	9.420	12096714.681096
2012/11/03	20:16:42	--	ok	173.7680	10.237	0.003906	18.98	57.856	9.396	14338253.453098
2012/11/03	20:16:54	--	ok	173.7740	10.236	0.003908	18.93	57.939	9.382	14436599.814224
2012/11/03	20:17:07	--	ok	173.8000	10.237	0.003909	18.87	58.022	9.362	14702713.558460
2012/11/03	20:17:20	--	ok	173.7860	10.237	0.00391	18.81	58.073	9.337	14522811.305239
2012/11/03	20:17:32	ok	ok	173.8120	10.237	0.003911	18.78	58.099	9.325	15036771.304019
2012/11/03	21:17:32	--	ok	173.7640	10.236	0.003911	18.80	57.980	9.317	13137067.411830
2012/11/03	21:17:45	ok	ok	173.8280	10.238	0.003912	18.79	57.948	9.306	15595695.468267
2012/11/03	22:17:44	--	ok	173.7260	10.232	0.003912	18.68	57.871	9.234	12677508.420757
2012/11/03	22:17:57	ok	ok	173.8020	10.232	0.003914	18.72	57.633	9.218	14496544.371110
2012/11/03	23:17:56	--	ok	173.6680	10.228	0.003914	18.48	57.809	9.116	13195068.655504
2012/11/03	23:18:09	--	ok	173.7680	10.229	0.003918	18.55	57.729	9.141	14061083.329275
2012/11/03	23:18:21	--	ok	173.7660	10.229	0.00392	18.48	57.657	9.091	14218899.182991
2012/11/03	23:18:34	--	ok	173.7900	10.231	0.003921	18.45	57.774	9.094	14136316.424910
2012/11/03	23:18:47	ok	ok	173.8120	10.231	0.003922	18.40	57.767	9.066	14172756.244786
2012/11/04	00:18:46	--	ok	173.7520	10.227	0.003922	18.25	57.804	8.991	13314696.054353
2012/11/04	00:18:59	ok	ok	173.8140	10.228	0.003924	18.30	57.660	8.996	14578496.042307
2012/11/04	01:18:58	--	ok	173.6980	10.222	0.003924	18.08	57.748	8.892	13006376.270142
2012/11/04	01:19:10	--	ok	173.7740	10.224	0.003927	18.14	57.574	8.897	14019268.573603
2012/11/04	01:19:23	--	ok	173.7600	10.224	0.003928	18.10	57.568	8.875	14078640.520776
2012/11/04	01:19:35	--	ok	173.7860	10.224	0.00393	18.00	57.583	8.825	13870347.383766
2012/11/04	01:19:48	ok	ok	173.8080	10.225	0.003931	17.94	57.787	8.825	14309693.371401
2012/11/04	02:19:48	--	ok	173.7900	10.225	0.003931	17.92	57.693	8.800	13128332.854830
2012/11/04	02:20:00	ok	ok	173.8280	10.224	0.003932	18.00	57.583	8.825	14087689.223611
2012/11/04	03:20:00	--	ok	173.7220	10.220	0.003932	17.78	57.550	8.705	12424656.617840
2012/11/04	03:20:12	--	ok	173.7900	10.221	0.003934	17.82	57.434	8.709	13438379.896291
2012/11/04	03:20:25	--	ok	173.7680	10.221	0.003935	17.76	57.394	8.672	14107049.957229
2012/11/04	03:20:37	--	ok	173.7760	10.220	0.003936	17.71	57.539	8.668	13818194.205923
2012/11/04	03:20:50	--	ok	173.7960	10.220	0.003938	17.65	57.651	8.654	14204251.768615
2012/11/04	03:21:02	ok	ok	173.8100	10.220	0.003938	17.63	57.770	8.661	14494638.795921
2012/11/04	04:21:02	ok	ok	173.8040	10.223	0.003938	17.64	57.558	8.634	11510809.190386
2012/11/04	05:21:02	--	ok	173.7460	10.216	0.003938	17.56	57.607	8.601	12411024.963187
2012/11/04	05:21:14	ok	ok	173.8260	10.218	0.00394	17.59	57.460	8.594	13518260.670474
2012/11/04	06:21:14	--	ok	173.7500	10.216	0.00394	17.52	57.540	8.570	11924569.487191
2012/11/04	06:21:27	ok	ok	173.8060	10.217	0.003942	17.51	57.447	8.551	12735482.702697
2012/11/04	07:21:26	--	ok	173.7500	10.213	0.003942	17.50	57.628	8.573	12137676.456493
2012/11/04	07:21:39	ok	ok	173.8140	10.216	0.003944	17.56	57.485	8.583	12323381.761766
2012/11/04	08:21:38	--	ok	173.7800	10.212	0.003944	17.64	57.650	8.648	11578624.222311
2012/11/04	08:21:50	ok	ok	173.8240	10.213	0.003945	17.72	57.449	8.659	12377972.370246
2012/11/04	09:21:50	ok	ok	173.8300	10.217	0.003945	17.89	57.566	8.765	11424461.918473
2012/11/04	10:21:50	ok	ok	173.8280	10.218	0.003945	18.05	57.530	8.843	11654467.367305
2012/11/04	11:21:50	ok	ok	173.8720	10.222	0.003945	18.32	57.480	8.978	10994074.473453
2012/11/04	12:21:50	ok	ok	173.8500	10.223	0.003945	18.50	57.508	9.079	10629208.868676
2012/11/04	13:21:50	ok	ok	173.9000	10.228	0.003945	18.70	57.569	9.196	10880365.727675
2012/11/04	14:21:50	--	ok	173.9280	10.232	0.003945	18.99	57.522	9.347	9289522.531990
2012/11/04	14:22:02	--	ok	173.9340	10.231	0.003944	19.02	57.404	9.345	9581888.087598
2012/11/04	14:22:15	ok	ok	173.8500	10.229	0.003942	18.96	57.334	9.301	9174651.284725
2012/11/04	15:22:15	ok	ok	173.8840	10.235	0.003942	19.18	57.520	9.452	10963788.930752
2012/11/04	16:22:15	ok	ok	173.8520	10.235	0.003942	19.20	57.676	9.489	11232670.277707
2012/11/04	17:22:15	ok	ok	173.8100	10.234	0.003942	19.20	57.676	9.489	10118171.553194
2012/11/04	18:22:15	--	ok	173.7480	10.233	0.003942	19.24	57.652	9.507	10069904.516605
2012/11/04	18:22:28	ok	ok	173.8540	10.235	0.003944	19.30	57.478	9.512	9336186.606522
2012/11/04	19:22:27	--	ok	173.7580	10.233	0.003944	19.30	57.508	9.517	9873481.379603
2012/11/04	19:22:40	ok	ok	173.8200	10.234	0.003946	19.34	57.484	9.536	9165273.572892
2012/11/04	20:22:39	--	ok	173.7440	10.231	0.003946	19.28	57.688	9.536	10182099.006482
2012/11/04	20:22:52	--	ok	173.7880	10.232	0.003948	19.30	57.600	9.532	8868256.590551
2012/11/04	20:23:04	--	ok	173.7740	10.231	0.003949	19.24	57.591	9.497	8580475.910038
2012/11/04	20:23:17	--	ok	173.7860	10.231	0.00395	19.19	57.674	9.483	8888733.099167
2012/11/04	20:23:29	ok	ok	173.8160	10.233	0.003951	19.14	57.758	9.469	8697829.237513
2012/11/04	21:23:29	--	ok	173.7800	10.235	0.003951	19.17	57.732	9.482	10144609.770483
2012/11/04	21:23:42	ok	ok	173.8380	10.235	0.003952	19.23	57.528	9.482	8592321.989105
2012/11/04	22:23:41	--	ok	173.7600	10.233	0.003952	19.18	57.612	9.467	9779942.695364
2012/11/04	22:23:54	ok	ok	173.8120	10.233	0.003954	19.24	57.407	9.467	8670603.003571
2012/11/04	23:23:53	--	ok	173.7540	10.233	0.003954	19.24	57.621	9.502	9893541.358253
2012/11/04	23:24:05	ok	ok	173.8020	10.234	0.003956	19.30	57.416	9.502	8816442.486979
2012/11/05	00:24:05	--	ok	173.7300	10.232	0.003956	19.19	57.583	9.468	9746616.202832
2012/11/05	00:24:18	--	ok	173.7840	10.234	0.003958	19.18	57.520	9.452	8600544.029858
2012/11/05	00:24:30	--	ok	173.7580	10.233	0.003959	19.14	57.514	9.429	8878572.840595
2012/11/05	00:24:43	ok	ok	173.8240	10.235	0.00396	19.07	57.595	9.404	8531242.521850
2012/11/05	01:24:42	--	ok	173.7660	10.234	0.00396	19.16	57.670	9.466	10069905.116630
2012/11/05	01:24:54	ok	ok	173.8640	10.236	0.003962	19.23	57.559	9.487	9324189.378376
2012/11/05	02:24:54	--	ok	173.7700	10.233	0.003962	19.22	57.588	9.486	9126787.824580
2012/11/05	02:25:06	ok	ok	173.8380	10.236	0.003963	19.24	57.529	9.487	9047993.069475
2012/11/05	03:25:06	--	ok	173.7460	10.234	0.003963	19.18	57.551	9.457	10388519.341894
2012/11/05	03:25:18	ok	ok	173.8200	10.236	0.003965	19.24	57.377	9.462	8892954.139682
2012/11/05	04:25:18	--	ok	173.7280	10.233	0.003965	19.14	57.545	9.434	10124743.431989
2012/11/05	04:25:30	ok	ok	173.8360	10.235	0.003968	19.19	57.400	9.438	8858647.043415
2012/11/05	05:25:30	--	ok	173.6960	10.231	0.003968	19.03	57.558	9.375	10114352.637337
2012/11/05	05:25:43	ok	ok	173.8040	10.234	0.003971	19.06	57.441	9.373	8549803.836138
2012/11/05	06:25:42	--	ok	173.6700	10.226	0.003971	18.70	57.660	9.211	9694175.086646
2012/11/05	06:25:54	--	ok	173.7840	10.230	0.003974	18.76	57.487	9.216	8485065.132899
2012/11/05	06:26:07	--	ok	173.7480	10.228	0.003975	18.75	57.424	9.200	8435059.970557
2012/11/05	06:26:19	--	ok	173.7880	10.230	0.003977	18.66	57.380	9.145	8168725.086955
2012/11/05	06:26:32	ok	ok	173.8160	10.230	0.003978	18.56	57.608	9.127	8617206.400256
2012/11/05	07:26:32	--	ok	173.6900	10.222	0.003978	18.35	57.637	9.019	9910701.904911
2012/11/05	07:26:45	--	ok	173.7960	10.224	0.003981	18.40	57.523	9.028	8427572.579166
2012/11/05	07:26:57	--	ok	173.7420	10.222	0.003982	18.36	57.456	8.996	8575931.086009
2012/11/05	07:27:10	--	ok	173.7620	10.225	0.003984	18.28	57.505	8.961	8527931.908694
2012/11/05	07:27:22	ok	ok	173.8340	10.225	0.003986	18.20	57.705	8.949	8539285.946208
2012/11/05	08:27:22	--	ok	173.7580	10.221	0.003986	18.10	57.720	8.899	9851971.006129
2012/11/05	08:27:34	ok	ok	173.8320	10.222	0.003988	18.16	57.547	8.904	8609637.479526
2012/11/05	09:27:34	--	ok	173.7440	10.219	0.003988	18.10	57.599	8.880	10120879.906493
2012/11/05	09:27:47	ok	ok	173.8140	10.219	0.00399	18.18	57.398	8.891	8414361.016175
2012/11/05	10:27:46	--	ok	173.7860	10.219	0.00399	18.31	57.509	8.977	10218521.771977
2012/11/05	10:27:58	ok	ok	173.8260	10.220	0.00399	18.33	57.360	8.965	9048870.722176
2012/11/05	11:27:58	ok	ok	173.8680	10.228	0.00399	18.75	57.424	9.200	10482685.689060
2012/11/05	12:27:58	--	ok	173.9740	10.235	0.00399	19.27	57.412	9.485	10046487.432081
2012/11/05	12:28:10	--	ok	173.9540	10.233	0.003988	19.31	57.204	9.473	8691611.819512
2012/11/05	12:28:23	ok	ok	173.8720	10.230	0.003986	19.25	57.103	9.423	8720738.752230
2012/11/05	13:28:23	--	ok	174.0140	10.248	0.003986	19.98	57.306	9.870	10287794.965713
2012/11/05	13:28:36	--	ok	174.0140	10.246	0.003983	20.02	57.189	9.873	8719019.120939
2012/11/05	13:28:48	ok	ok	173.8980	10.237	0.00398	19.94	57.147	9.819	8445091.025509
2012/11/05	14:28:48	--	ok	174.0600	10.252	0.00398	20.76	57.394	10.345	10106396.468130
2012/11/05	14:29:01	--	ok	174.0340	10.246	0.003975	20.81	57.248	10.348	8325778.806906
2012/11/05	14:29:13	ok	ok	173.8920	10.233	0.003972	20.78	57.120	10.307	8126580.045906
2012/11/05	15:29:13	--	ok	174.0500	10.257	0.003972	21.52	57.201	10.774	10584238.513813
2012/11/05	15:29:26	--	ok	173.9880	10.243	0.003967	21.50	57.014	10.726	9112123.245107
2012/11/05	15:29:38	ok	ok	173.8560	10.233	0.003965	21.45	56.975	10.688	8688889.332718
2012/11/05	16:29:38	--	ok	173.7420	10.246	0.003965	21.04	57.375	10.511	10082753.669503
2012/11/05	16:29:51	ok	ok	173.8280	10.245	0.003967	21.06	57.316	10.512	8519639.505074
2012/11/05	17:29:50	--	ok	173.5740	10.233	0.003967	20.46	57.624	10.206	10044681.583607
2012/11/05	17:30:02	--	ok	173.7020	10.241	0.003972	20.50	57.508	10.209	8637719.294835
2012/11/05	17:30:15	--	ok	173.7060	10.238	0.003975	20.40	57.554	10.158	8346273.825309
2012/11/05	17:30:28	--	ok	173.7280	10.244	0.003978	20.34	57.636	10.137	8940518.425010
2012/11/05	17:30:40	--	ok	173.7560	10.240	0.003981	20.28	57.780	10.127	8695619.716432
2012/11/05	17:30:53	--	ok	173.7680	10.242	0.003982	20.30	57.814	10.145	8346421.105767
2012/11/05	17:31:05	--	ok	173.7760	10.243	0.003984	20.26	57.838	10.126	8675975.595428
2012/11/05	17:31:18	ok	ok	173.8080	10.246	0.003985	20.26	57.838	10.126	8912310.422786
2012/11/05	18:31:18	--	ok	173.7200	10.246	0.003985	20.18	57.551	10.028	9842893.973187
2012/11/05	18:31:31	ok	ok	173.8020	10.245	0.003988	20.20	57.431	10.019	8875611.691242
2012/11/05	19:31:30	--	ok	173.6400	10.238	0.003988	19.94	57.575	9.893	10042275.394899
2012/11/05	19:31:43	--	ok	173.7360	10.242	0.003992	19.94	57.514	9.882	9353238.844839
2012/11/05	19:31:55	--	ok	173.7560	10.241	0.003994	19.88	57.474	9.841	8710555.431760
2012/11/05	19:32:08	--	ok	173.7900	10.244	0.003996	19.82	57.618	9.831	8792889.193807
2012/11/05	19:32:20	ok	ok	173.8200	10.247	0.003997	19.80	57.615	9.819	8994695.568834
2012/11/05	20:32:20	--	ok	173.7160	10.241	0.003997	19.64	57.529	9.713	9521177.191351
2012/11/05	20:32:32	ok	ok	173.8200	10.246	0.004	19.73	57.451	9.751	8971333.753571
2012/11/05	21:32:32	--	ok	173.6480	10.238	0.004	19.40	57.585	9.586	10195617.911580
2012/11/05	21:32:44	--	ok	173.7740	10.241	0.004004	19.44	57.499	9.594	9197324.624012
2012/11/05	21:32:57	--	ok	173.7760	10.241	0.004005	19.39	57.522	9.570	9053773.633719
2012/11/05	21:33:09	--	ok	173.7640	10.242	0.004007	19.31	57.601	9.538	8890287.806563
2012/11/05	21:33:22	--	ok	173.7920	10.242	0.004008	19.25	57.775	9.533	9087281.372695
2012/11/05	21:33:34	ok	ok	173.8120	10.243	0.004009	19.27	57.748	9.540	8963461.191600
2012/11/05	22:33:34	--	ok	173.7600	10.238	0.004009	19.24	57.438	9.472	10307443.775509
2012/11/05	22:33:47	ok	ok	173.8420	10.239	0.004011	19.30	57.325	9.487	9318661.142132
2012/11/05	23:33:46	--	ok	173.7040	10.234	0.004011	19.04	57.285	9.336	10247055.437554
2012/11/05	23:33:59	--	ok	173.7900	10.236	0.004014	19.10	57.172	9.351	8714665.638776
2012/11/05	23:34:11	--	ok	173.7440	10.233	0.004014	19.02	57.068	9.290	9143615.107360
2012/11/05	23:34:24	--	ok	173.7900	10.234	0.004016	18.94	57.239	9.274	8981041.871188
2012/11/05	23:34:36	--	ok	173.7900	10.234	0.004017	18.88	57.413	9.270	9137697.059903
2012/11/05	23:34:49	ok	ok	173.8120	10.235	0.004018	18.84	57.590	9.276	9002448.052602
2012/11/06	00:34:48	--	ok	173.7560	10.230	0.004018	18.66	57.441	9.154	10024172.879294
2012/11/06	00:35:00	ok	ok	173.8080	10.231	0.00402	18.70	57.386	9.167	9351019.831274
2012/11/06	01:35:00	--	ok	173.6940	10.224	0.00402	18.45	57.378	9.031	10332277.758515
2012/11/06	01:35:12	--	ok	173.7880	10.226	0.004023	18.47	57.290	9.028	8839942.217436
2012/11/06	01:35:25	--	ok	173.7620	10.226	0.004024	18.45	57.195	9.003	8803250.469381
2012/11/06	01:35:38	--	ok	173.7680	10.227	0.004026	18.42	57.191	8.986	8685440.500176
2012/11/06	01:35:50	--	ok	173.7920	10.228	0.004027	18.34	57.240	8.951	9119820.981032
2012/11/06	01:36:03	--	ok	173.8000	10.228	0.004028	18.34	57.392	8.975	8892633.915458
2012/11/06	01:36:15	ok	ok	173.8200	10.228	0.004029	18.24	57.529	8.943	9400563.977884
2012/11/06	02:36:15	--	ok	173.7800	10.224	0.004029	18.22	57.313	8.899	10499567.861865
2012/11/06	02:36:28	ok	ok	173.8500	10.225	0.00403	18.31	57.204	8.930	9061106.717593
2012/11/06	03:36:27	--	ok	173.7440	10.220	0.00403	18.06	57.227	8.802	9760885.300331
2012/11/06	03:36:39	ok	ok	173.8240	10.220	0.004032	18.09	57.140	8.804	9205626.282875
2012/11/06	04:36:39	--	ok	173.7260	10.217	0.004032	17.88	57.169	8.699	9720821.685316
2012/11/06	04:36:51	ok	ok	173.8180	10.221	0.004034	17.94	57.057	8.713	8968060.554724
2012/11/06	05:36:51	--	ok	173.6420	10.210	0.004034	17.55	57.302	8.550	9405479.809908
2012/11/06	05:37:04	--	ok	173.7660	10.214	0.004038	17.60	57.218	8.563	8606732.176695
2012/11/06	05:37:16	--	ok	173.7900	10.213	0.00404	17.57	57.122	8.533	8874749.452079
2012/11/06	05:37:29	--	ok	173.7960	10.215	0.004041	17.55	57.149	8.527	8544498.021360
2012/11/06	05:37:41	ok	ok	173.8100	10.214	0.004042	17.46	57.288	8.502	9023680.461130
2012/11/06	06:37:41	--	ok	173.7120	10.211	0.004042	17.22	57.312	8.385	9544363.676290
2012/11/06	06:37:53	--	ok	173.7740	10.213	0.004044	17.30	57.172	8.404	9015939.382833
2012/11/06	06:38:06	--	ok	173.7820	10.212	0.004045	17.24	57.072	8.360	8476437.610737
2012/11/06	06:38:18	--	ok	173.7860	10.212	0.004046	17.12	57.266	8.328	8539579.224139
2012/11/06	06:38:31	--	ok	173.7960	10.212	0.004047	17.07	57.410	8.324	9056356.519877
2012/11/06	06:38:43	ok	ok	173.8160	10.210	0.004048	17.04	57.618	8.339	8612877.323320
2012/11/06	07:38:43	--	ok	173.7740	10.212	0.004048	16.95	57.361	8.258	9546832.126806
2012/11/06	07:38:55	ok	ok	173.8120	10.211	0.004049	16.98	57.245	8.256	8510772.660017
2012/11/06	08:38:55	--	ok	173.7480	10.208	0.004049	16.90	57.323	8.227	9363985.929657
2012/11/06	08:39:08	ok	ok	173.8120	10.209	0.004051	16.92	57.236	8.225	8361269.626800
2012/11/06	09:39:07	ok	ok	173.8020	10.209	0.004051	17.06	57.135	8.279	9756246.340110
2012/11/06	10:39:07	--	ok	173.9180	10.211	0.004051	17.60	57.096	8.545	9714863.819377
2012/11/06	10:39:20	--	ok	173.9160	10.210	0.00405	17.66	57.014	8.563	8522800.468542
2012/11/06	10:39:32	ok	ok	173.8440	10.207	0.004049	17.59	56.912	8.512	8325001.943768
2012/11/06	11:39:32	--	ok	174.0000	10.220	0.004049	18.18	57.032	8.835	9928020.535360
2012/11/06	11:39:45	--	ok	173.9800	10.218	0.004046	18.23	56.826	8.829	8935033.676961
2012/11/06	11:39:57	ok	ok	173.8760	10.213	0.004044	18.12	56.749	8.759	8546038.231790
2012/11/06	12:39:57	--	ok	174.0120	10.227	0.004044	18.66	56.983	9.081	9785767.321318
2012/11/06	12:40:09	--	ok	173.9900	10.225	0.00404	18.72	56.901	9.100	8669473.369229
2012/11/06	12:40:22	ok	ok	173.8700	10.223	0.004038	18.66	56.830	9.057	8264036.914829
2012/11/06	13:40:22	--	ok	173.9880	10.232	0.004038	19.12	57.022	9.338	10189388.395876
2012/11/06	13:40:35	--	ok	173.9660	10.231	0.004035	19.15	56.874	9.330	8474086.997457
2012/11/06	13:40:47	ok	ok	173.8520	10.226	0.004033	19.04	56.888	9.272	8533343.651691
2012/11/06	14:40:47	--	ok	173.9560	10.234	0.004033	19.35	57.057	9.470	9754128.733473
2012/11/06	14:41:00	--	ok	173.9380	10.233	0.004031	19.42	56.945	9.491	8804729.592323
2012/11/06	14:41:12	ok	ok	173.8400	10.227	0.004029	19.34	56.872	9.434	8690455.446276
2012/11/06	15:41:12	ok	ok	173.8640	10.233	0.004029	19.46	57.104	9.540	10058108.812751
2012/11/06	16:41:12	ok	ok	173.8400	10.237	0.004029	19.52	57.175	9.585	9703934.360335
2012/11/06	17:41:12	ok	ok	173.8280	10.235	0.004029	19.64	57.224	9.661	9658452.208545
2012/11/06	18:41:12	ok	ok	173.8260	10.236	0.004029	19.78	57.214	9.739	10977725.765280
2012/11/06	19:41:12	--	ok	173.7960	10.237	0.004029	19.86	57.379	9.813	9779870.941385
2012/11/06	19:41:25	ok	ok	173.8560	10.237	0.00403	19.90	57.263	9.816	8565096.765921
2012/11/06	20:41:24	--	ok	173.7980	10.237	0.00403	20.05	57.286	9.907	10497496.584755
2012/11/06	20:41:37	ok	ok	173.8540	10.239	0.004031	20.10	57.201	9.921	8640434.615186
2012/11/06	21:41:36	ok	ok	173.8060	10.238	0.004031	20.24	57.315	10.022	9439011.265963
2012/11/06	22:41:36	ok	ok	173.8140	10.239	0.004031	20.45	57.255	10.135	10286537.730488
2012/11/06	23:41:36	ok	ok	173.8040	10.237	0.004031	20.58	57.366	10.232	9881811.970714
2012/11/07	00:41:36	--	ok	173.7400	10.238	0.004031	20.69	57.322	10.290	10645469.748141
2012/11/07	00:41:48	ok	ok	173.8400	10.240	0.004033	20.73	57.143	10.282	8617563.397668
2012/11/07	01:41:48	--	ok	173.7160	10.235	0.004033	20.70	57.231	10.279	9789665.061911
2012/11/07	01:42:00	ok	ok	173.8300	10.241	0.004035	20.75	57.146	10.294	8796156.041846
2012/11/07	02:42:00	--	ok	173.6920	10.236	0.004035	20.69	57.322	10.290	10185676.962076
2012/11/07	02:42:13	ok	ok	173.8260	10.242	0.004039	20.75	57.208	10.305	8843496.654311
2012/11/07	03:42:12	--	ok	173.7060	10.239	0.004039	20.63	57.343	10.258	9784815.757731
2012/11/07	03:42:24	ok	ok	173.8060	10.241	0.004041	20.67	57.257	10.266	8879553.305954
2012/11/07	04:42:24	--	ok	173.6200	10.232	0.004041	20.42	57.373	10.138	9956793.613666
2012/11/07	04:42:36	--	ok	173.7680	10.235	0.004046	20.45	57.193	10.124	8556683.988972
2012/11/07	04:42:49	--	ok	173.7380	10.232	0.004048	20.37	57.212	10.080	8547338.722940
2012/11/07	04:43:01	--	ok	173.7460	10.232	0.00405	20.31	57.356	10.070	8846389.721678
2012/11/07	04:43:14	--	ok	173.7860	10.235	0.004052	20.27	57.473	10.067	8673539.289895
2012/11/07	04:43:26	--	ok	173.7780	10.236	0.004053	20.21	57.617	10.057	9074309.538086
2012/11/07	04:43:39	ok	ok	173.8120	10.236	0.004054	20.18	57.734	10.060	8700382.462464
2012/11/07	05:43:39	--	ok	173.7500	10.247	0.004054	20.23	57.374	10.027	9964441.535738
2012/11/07	05:43:51	ok	ok	173.8020	10.249	0.004056	20.20	57.278	9.992	9397876.904225
2012/11/07	06:43:51	--	ok	173.6360	10.237	0.004056	19.88	57.505	9.846	10877774.055755
2012/11/07	06:44:04	--	ok	173.7600	10.242	0.00406	19.90	57.416	9.842	8927209.981146
2012/11/07	06:44:16	--	ok	173.7480	10.242	0.004062	19.88	57.352	9.820	8940281.090354
2012/11/07	06:44:29	--	ok	173.7640	10.243	0.004064	19.80	57.462	9.793	8532994.939017
2012/11/07	06:44:41	--	ok	173.7860	10.242	0.004065	19.77	57.549	9.790	8894396.658357
2012/11/07	06:44:54	--	ok	173.7900	10.243	0.004067	19.69	57.690	9.769	8566127.401712
2012/11/07	06:45:06	ok	ok	173.8100	10.242	0.004068	19.66	57.899	9.787	8850970.109672
2012/11/07	07:45:06	--	ok	173.7640	10.241	0.004068	19.60	57.554	9.694	9635995.798325
2012/11/07	07:45:19	ok	ok	173.8120	10.244	0.004069	19.61	57.464	9.685	8903477.418289
2012/11/07	08:45:18	--	ok	173.7060	10.238	0.004069	19.55	57.516	9.659	10132995.043841
2012/11/07	08:45:30	--	ok	173.7960	10.240	0.004072	19.57	57.458	9.661	9730591.938136
2012/11/07	08:45:43	--	ok	173.7640	10.238	0.004073	19.52	57.389	9.621	9221007.086271
2012/11/07	08:45:56	--	ok	173.7520	10.239	0.004074	19.50	57.508	9.630	9258691.645094
2012/11/07	08:46:08	ok	ok	173.8300	10.239	0.004076	19.43	57.589	9.604	9195520.972728
2012/11/07	09:46:08	ok	ok	173.8040	10.240	0.004076	19.56	57.548	9.670	10328105.201380
2012/11/07	10:46:08	ok	ok	173.8160	10.244	0.004076	19.87	57.412	9.824	10475490.922025
2012/11/07	11:46:08	--	ok	173.9020	10.244	0.004076	20.30	57.385	10.070	9380642.830657
2012/11/07	11:46:21	--	ok	173.9500	10.245	0.004076	20.39	57.245	10.098	9368167.005235
2012/11/07	11:46:33	ok	ok	173.8400	10.238	0.004073	20.29	57.138	10.021	9068093.500049
2012/11/07	12:46:33	--	ok	173.9620	10.250	0.004073	21.00	57.307	10.474	10301686.682655
2012/11/07	12:46:46	--	ok	173.9720	10.243	0.004071	21.00	57.184	10.451	9024583.810160
2012/11/07	12:46:59	ok	ok	173.8600	10.234	0.004069	20.93	57.143	10.402	9120917.835387
2012/11/07	13:46:58	--	ok	173.9860	10.242	0.004069	21.59	57.304	10.837	10317918.840032
2012/11/07	13:47:10	--	ok	173.9600	10.236	0.004066	21.63	57.156	10.834	9026296.477978
2012/11/07	13:47:23	ok	ok	173.8540	10.218	0.004064	21.57	57.209	10.807	9273453.663752
2012/11/07	14:47:23	--	ok	173.9700	10.216	0.004064	22.26	57.406	11.283	11046243.611816
2012/11/07	14:47:35	--	ok	173.9460	10.215	0.004062	22.30	57.319	11.292	9541385.679417
2012/11/07	14:47:48	ok	ok	173.8280	10.203	0.00406	22.25	57.281	11.252	9759030.012000
2012/11/07	15:47:48	--	ok	173.7820	10.224	0.00406	22.14	57.449	11.214	10143141.800676
2012/11/07	15:48:01	ok	ok	173.8540	10.216	0.004061	22.17	57.361	11.217	9056836.463081
2012/11/07	16:48:00	--	ok	173.6320	10.213	0.004061	21.73	57.510	10.964	10496721.322697
2012/11/07	16:48:13	--	ok	173.7380	10.217	0.004065	21.75	57.359	10.948	8971706.105659
2012/11/07	16:48:25	--	ok	173.7100	10.215	0.004067	21.66	57.377	10.895	9109877.212400
2012/11/07	16:48:38	--	ok	173.7280	10.221	0.00407	21.61	57.523	10.891	9302679.666342
2012/11/07	16:48:50	--	ok	173.7660	10.221	0.004073	21.58	57.549	10.877	9305763.000190
2012/11/07	16:49:03	--	ok	173.7780	10.220	0.004074	21.52	57.694	10.867	9499821.922034
2012/11/07	16:49:15	--	ok	173.7780	10.219	0.004076	21.49	57.781	10.864	9674060.438302
2012/11/07	16:49:28	ok	ok	173.8080	10.224	0.004077	21.45	57.898	10.861	9519157.108286
2012/11/07	17:49:27	--	ok	173.7220	10.236	0.004077	21.42	57.555	10.778	10362962.305720
2012/11/07	17:49:39	--	ok	173.7860	10.239	0.004079	21.46	57.346	10.764	9402936.136284
2012/11/07	17:49:52	--	ok	173.7520	10.236	0.004081	21.38	57.365	10.718	9296318.840586
2012/11/07	17:50:04	--	ok	173.7440	10.230	0.004082	21.32	57.448	10.696	9333685.244522
2012/11/07	17:50:17	--	ok	173.7840	10.237	0.004084	21.34	57.513	10.721	9524624.532244
2012/11/07	17:50:29	--	ok	173.7840	10.242	0.004085	21.26	57.562	10.680	9759763.724870
2012/11/07	17:50:42	ok	ok	173.8080	10.239	0.004086	21.24	57.651	10.684	9737302.934341
2012/11/07	18:50:42	--	ok	173.7700	10.247	0.004086	21.19	57.613	10.646	10577364.573513
2012/11/07	18:50:54	--	ok	173.7840	10.243	0.004088	21.23	57.588	10.666	10608169.632607
2012/11/07	18:51:07	--	ok	173.7640	10.247	0.004089	21.18	57.488	10.617	10120816.750389
2012/11/07	18:51:19	--	ok	173.7740	10.245	0.00409	21.10	57.538	10.577	10527338.513574
2012/11/07	18:51:32	--	ok	173.7900	10.243	0.004092	21.10	57.599	10.588	10346463.330670
2012/11/07	18:51:44	ok	ok	173.8100	10.245	0.004093	21.02	57.740	10.565	10490005.094861
2012/11/07	19:51:44	--	ok	173.7660	10.250	0.004093	21.04	57.590	10.550	11035794.277147
2012/11/07	19:51:56	ok	ok	173.8200	10.247	0.004094	21.09	57.505	10.565	10395720.260547
2012/11/07	20:51:56	--	ok	173.7380	10.243	0.004094	21.10	57.568	10.583	11097683.247091
2012/11/07	20:52:08	ok	ok	173.8020	10.243	0.004096	21.13	57.450	10.579	10132430.308867
2012/11/07	21:52:08	--	ok	173.6980	10.241	0.004096	21.08	57.504	10.559	11443935.681166
2012/11/07	21:52:21	--	ok	173.7920	10.239	0.004099	21.14	57.267	10.552	10866861.091262
2012/11/07	21:52:33	--	ok	173.7440	10.236	0.0041	21.08	57.227	10.508	10090446.730995
2012/11/07	21:52:46	--	ok	173.7720	10.237	0.004102	21.00	57.338	10.480	10240359.753408
2012/11/07	21:52:58	ok	ok	173.8040	10.238	0.004103	20.90	57.538	10.455	10557508.080184
2012/11/07	22:52:58	--	ok	173.7860	10.248	0.004103	21.06	57.531	10.552	11351403.045679
2012/11/07	22:53:11	ok	ok	173.8360	10.247	0.004104	21.11	57.355	10.550	10597304.370891
2012/11/07	23:53:10	--	ok	173.7260	10.234	0.004104	21.00	57.522	10.513	10897841.898177
2012/11/07	23:53:22	--	ok	173.7840	10.238	0.004106	21.04	57.375	10.511	10352667.598228
2012/11/07	23:53:35	--	ok	173.7680	10.232	0.004108	20.96	57.393	10.465	10072334.769031
2012/11/07	23:53:47	--	ok	173.7820	10.239	0.004109	20.94	57.421	10.458	10183549.400463
2012/11/07	23:54:00	ok	ok	173.8160	10.241	0.00411	20.91	57.539	10.462	10407645.785025
2012/11/08	00:54:00	--	ok	173.7800	10.246	0.00411	20.84	57.467	10.406	10949351.117446
2012/11/08	00:54:12	ok	ok	173.8040	10.248	0.004112	20.91	57.416	10.439	10153010.029209
2012/11/08	01:54:12	--	ok	173.6780	10.245	0.004112	20.70	57.569	10.340	11078391.823469
2012/11/08	01:54:24	--	ok	173.7560	10.247	0.004115	20.72	57.449	10.330	10574324.953822
2012/11/08	01:54:37	--	ok	173.7700	10.242	0.004117	20.71	57.355	10.308	10618725.460290
2012/11/08	01:54:49	--	ok	173.7780	10.245	0.004118	20.64	57.437	10.280	9961679.789479
2012/11/08	01:55:02	ok	ok	173.8100	10.247	0.004119	20.63	57.558	10.296	10328853.688646
2012/11/08	02:55:01	ok	ok	173.8020	10.244	0.004119	20.72	57.449	10.330	10676172.679097
2012/11/08	03:55:01	--	ok	173.7380	10.244	0.004119	20.72	57.449	10.330	10920870.282783
2012/11/08	03:55:13	ok	ok	173.8060	10.245	0.004122	20.76	57.332	10.333	10113602.036921
2012/11/08	04:55:13	--	ok	173.6820	10.238	0.004122	20.58	57.458	10.248	11109182.049940
2012/11/08	04:55:25	--	ok	173.7740	10.241	0.004125	20.62	57.403	10.262	10120480.286661
2012/11/08	04:55:38	--	ok	173.7660	10.241	0.004126	20.56	57.302	10.209	10004889.607334
2012/11/08	04:55:50	--	ok	173.7840	10.244	0.004128	20.47	57.534	10.196	10490402.470446
2012/11/08	04:56:03	ok	ok	173.8240	10.245	0.004129	20.41	57.647	10.181	10746651.987358
2012/11/08	05:56:02	--	ok	173.7940	10.249	0.004129	20.52	57.572	10.233	11005997.151374
2012/11/08	05:56:14	ok	ok	173.8500	10.254	0.00413	20.61	57.371	10.251	10660081.745658
2012/11/08	06:56:14	--	ok	173.6900	10.243	0.00413	20.34	57.698	10.148	10166886.101432
2012/11/08	06:56:26	--	ok	173.7700	10.244	0.004133	20.37	57.549	10.140	10425511.020347
2012/11/08	06:56:39	--	ok	173.7440	10.243	0.004134	20.33	57.543	10.115	10011724.491612
2012/11/08	06:56:52	--	ok	173.7880	10.248	0.004136	20.25	57.684	10.093	10132284.616398
2012/11/08	06:57:04	ok	ok	173.8140	10.245	0.004137	20.22	57.771	10.090	10339247.016162
2012/11/08	07:57:04	--	ok	173.7860	10.248	0.004137	20.34	57.667	10.143	10338579.189759
2012/11/08	07:57:16	ok	ok	173.8380	10.248	0.004138	20.38	57.520	10.141	10923084.449353
2012/11/08	08:57:16	--	ok	173.7620	10.243	0.004138	20.39	57.583	10.158	11323001.422501
2012/11/08	08:57:28	--	ok	173.7980	10.243	0.00414	20.40	57.431	10.137	10465031.667836
2012/11/08	08:57:41	--	ok	173.7820	10.240	0.00414	20.39	57.368	10.120	10651440.979065
2012/11/08	08:57:54	--	ok	173.7640	10.237	0.004141	20.30	57.477	10.086	10290833.401474
2012/11/08	08:58:06	--	ok	173.7860	10.240	0.004143	20.24	57.590	10.070	10598995.123240
2012/11/08	08:58:19	ok	ok	173.8220	10.241	0.004144	20.20	57.676	10.062	10868722.330209
2012/11/08	09:58:18	--	ok	173.9080	10.254	0.004144	20.67	57.503	10.310	11509002.336621
2012/11/08	09:58:31	ok	ok	173.8980	10.252	0.004143	20.76	57.363	10.339	11104807.754331
2012/11/08	10:58:30	--	ok	173.9320	10.252	0.004143	21.06	57.439	10.535	11118227.218746
2012/11/08	10:58:43	--	ok	173.9160	10.251	0.004141	21.12	57.233	10.533	11234630.527658
2012/11/08	10:58:55	ok	ok	173.8420	10.243	0.00414	21.04	57.190	10.477	11308456.954219
2012/11/08	11:58:55	--	ok	173.9540	10.245	0.00414	21.58	57.364	10.842	10791136.581607
2012/11/08	11:59:08	--	ok	173.9340	10.239	0.004138	21.64	57.281	10.864	11606228.361388
2012/11/08	11:59:20	ok	ok	173.8260	10.227	0.004137	21.54	57.328	10.810	11485179.458614
2012/11/08	12:59:20	--	ok	173.9680	10.239	0.004137	22.12	57.415	11.195	12222944.111426
2012/11/08	12:59:32	--	ok	173.9260	10.228	0.004134	22.14	57.326	11.190	11329560.153012
2012/11/08	12:59:45	ok	ok	173.8440	10.218	0.004133	22.08	57.255	11.138	11077047.442741
2012/11/08	13:59:45	--	ok	173.9040	10.230	0.004133	22.41	57.398	11.379	11293763.151607
2012/11/08	13:59:58	ok	ok	173.8840	10.215	0.004132	22.44	57.217	11.363	11307729.834021
2012/11/08	14:59:57	--	ok	173.7900	10.203	0.004132	22.50	57.442	11.447	11325083.489548
2012/11/08	15:00:10	ok	ok	173.8320	10.202	0.004133	22.54	57.386	11.462	11300275.285500
2012/11/08	16:00:09	--	ok	173.7260	10.203	0.004133	22.50	57.627	11.484	11815739.941089
2012/11/08	16:00:21	--	ok	173.7860	10.200	0.004135	22.54	57.448	11.475	10728981.807121
2012/11/08	16:00:34	--	ok	173.7180	10.193	0.004137	22.45	57.435	11.413	10965961.644585
2012/11/08	16:00:46	--	ok	173.7240	10.191	0.004139	22.36	57.668	11.400	11136633.578942
2012/11/08	16:00:59	--	ok	173.7640	10.195	0.004142	22.32	57.816	11.403	10934133.876644
2012/11/08	16:01:12	--	ok	173.7560	10.196	0.004143	22.28	57.933	11.400	11131202.921075
2012/11/08	16:01:24	--	ok	173.7940	10.199	0.004145	22.23	58.017	11.384	11084579.557280
2012/11/08	16:01:37	ok	ok	173.8040	10.199	0.004146	22.20	58.044	11.370	11080178.523592
2012/11/08	17:01:36	--	ok	173.7440	10.222	0.004146	22.30	57.689	11.365	12213401.443844
2012/11/08	17:01:48	--	ok	173.7800	10.220	0.004148	22.32	57.569	11.355	11771543.979201
2012/11/08	17:02:01	--	ok	173.7480	10.211	0.004149	22.30	57.504	11.329	11647990.316530
2012/11/08	17:02:14	--	ok	173.7800	10.220	0.004151	22.22	57.616	11.299	11980374.727652
2012/11/08	17:02:26	ok	ok	173.8140	10.220	0.004152	22.16	57.791	11.294	11991254.776596
2012/11/08	18:02:26	--	ok	173.7580	10.222	0.004152	22.16	57.668	11.270	10996870.140024
2012/11/08	18:02:38	--	ok	173.7820	10.220	0.004154	22.15	57.666	11.263	12569411.101690
2012/11/08	18:02:51	--	ok	173.7520	10.215	0.004155	22.12	57.662	11.243	12162848.769995
2012/11/08	18:03:04	--	ok	173.7780	10.217	0.004157	22.08	57.717	11.228	11962380.230784
2012/11/08	18:03:16	--	ok	173.7920	10.223	0.004158	22.06	57.714	11.214	12195310.240040
2012/11/08	18:03:29	ok	ok	173.8120	10.220	0.004159	21.96	57.915	11.189	12170783.963185
2012/11/08	19:03:29	ok	ok	173.8080	10.234	0.004159	22.24	57.557	11.300	12186246.763403
2012/11/08	20:03:29	--	ok	173.7140	10.220	0.004159	22.18	57.548	11.260	12417494.554277
2012/11/08	20:03:41	--	ok	173.7940	10.216	0.004161	22.21	57.367	11.244	11852228.557224
2012/11/08	20:03:54	--	ok	173.7480	10.214	0.004162	22.18	57.270	11.205	12072191.476845
2012/11/08	20:04:06	--	ok	173.7500	10.212	0.004164	22.11	57.383	11.182	12036775.472573
2012/11/08	20:04:19	ok	ok	173.8040	10.216	0.004166	22.09	57.503	11.193	12054599.816149
2012/11/08	21:04:18	--	ok	173.7560	10.221	0.004166	22.09	57.503	11.193	11789391.996808
2012/11/08	21:04:30	ok	ok	173.8280	10.229	0.004168	22.15	57.327	11.197	11796434.856611
2012/11/08	22:04:30	--	ok	173.6740	10.219	0.004168	22.03	57.556	11.164	10861994.767942
2012/11/08	22:04:42	--	ok	173.7540	10.225	0.004171	22.06	57.437	11.161	11774311.245127
2012/11/08	22:04:55	ok	ok	173.8060	10.227	0.004173	22.02	57.339	11.116	11760179.094003
2012/11/08	23:04:54	--	ok	173.7020	10.216	0.004173	22.02	57.400	11.128	11081194.805889
2012/11/08	23:05:06	--	ok	173.7800	10.221	0.004176	22.06	57.345	11.143	11607188.502772
2012/11/08	23:05:19	--	ok	173.7620	10.217	0.004177	22.03	57.278	11.111	11572262.797646
2012/11/08	23:05:31	--	ok	173.7980	10.222	0.004178	21.98	57.333	11.089	11690986.655226
2012/11/08	23:05:43	--	ok	173.8000	10.222	0.004179	21.92	57.447	11.073	11403509.073198
2012/11/08	23:05:56	--	ok	173.7960	10.216	0.00418	21.86	57.592	11.062	11819508.072301
2012/11/08	23:06:08	ok	ok	173.8020	10.221	0.004181	21.80	57.736	11.052	12035292.635812
2012/11/09	00:06:08	ok	ok	173.8180	10.239	0.004181	22.05	57.405	11.148	12041007.032558
2012/11/09	01:06:08	--	ok	173.7020	10.222	0.004181	21.92	57.447	11.073	11543752.176705
2012/11/09	01:06:20	ok	ok	173.8120	10.229	0.004183	21.98	57.302	11.083	12100312.570211
2012/11/09	02:06:20	--	ok	173.6680	10.213	0.004183	21.92	57.323	11.049	11537596.557157
2012/11/09	02:06:32	--	ok	173.7560	10.222	0.004187	21.96	57.237	11.058	11143682.880113
2012/11/09	02:06:44	--	ok	173.7680	10.222	0.004189	21.88	57.317	11.023	11503073.908907
2012/11/09	02:06:57	--	ok	173.7920	10.231	0.00419	21.80	57.367	10.981	11218994.583081
2012/11/09	02:07:09	--	ok	173.7940	10.225	0.004191	21.73	57.541	10.970	11162150.305765
2012/11/09	02:07:21	--	ok	173.7960	10.228	0.004192	21.68	57.780	10.984	11292120.568671
2012/11/09	02:07:34	ok	ok	173.8100	10.229	0.004193	21.61	57.892	10.961	11579756.573068
2012/11/09	03:07:33	--	ok	173.7540	10.238	0.004193	21.74	57.450	10.959	11200623.660943
2012/11/09	03:07:45	ok	ok	173.8200	10.247	0.004195	21.79	57.335	10.969	11801347.263980
2012/11/09	04:07:45	--	ok	173.6640	10.232	0.004195	21.58	57.457	10.860	11881447.371330
2012/11/09	04:07:57	--	ok	173.7620	10.238	0.004198	21.56	57.392	10.835	11263744.770318
2012/11/09	04:08:09	--	ok	173.7840	10.233	0.0042	21.51	57.415	10.808	11481007.304768
2012/11/09	04:08:22	--	ok	173.7900	10.234	0.004201	21.43	57.557	10.785	11540559.835640
2012/11/09	04:08:34	ok	ok	173.8160	10.236	0.004202	21.38	57.672	10.775	11334973.740534
2012/11/09	05:08:34	--	ok	173.7540	10.243	0.004202	21.48	57.503	10.806	11397551.530709
2012/11/09	05:08:46	ok	ok	173.8460	10.248	0.004204	21.52	57.325	10.797	12186007.216765
2012/11/09	06:08:46	--	ok	173.6800	10.227	0.004204	21.30	57.476	10.689	11589825.177918
2012/11/09	06:08:58	--	ok	173.7580	10.234	0.004207	21.34	57.359	10.692	10873185.510961
2012/11/09	06:09:11	--	ok	173.7860	10.240	0.004209	21.35	57.299	10.687	11015456.281010
2012/11/09	06:09:23	--	ok	173.7800	10.238	0.00421	21.26	57.254	10.623	11432719.269756
2012/11/09	06:09:35	ok	ok	173.8200	10.247	0.004211	21.22	57.464	10.637	11109908.371063
2012/11/09	07:09:35	--	ok	173.7420	10.245	0.004211	21.08	57.534	10.564	11214527.112880
2012/11/09	07:09:47	--	ok	173.7920	10.246	0.004213	21.12	57.387	10.562	11275141.092338
2012/11/09	07:10:00	--	ok	173.7800	10.239	0.004214	21.07	57.379	10.530	10669540.308007
2012/11/09	07:10:12	--	ok	173.7680	10.242	0.004216	21.04	57.436	10.522	10801302.152649
2012/11/09	07:10:24	--	ok	173.7960	10.243	0.004217	21.02	57.495	10.520	10780872.264370
2012/11/09	07:10:37	--	ok	173.7980	10.246	0.004218	20.95	57.545	10.487	11221137.029499
2012/11/09	07:10:49	ok	ok	173.8160	10.241	0.004219	20.92	57.602	10.479	11459911.839767
2012/11/09	08:10:49	ok	ok	173.8040	10.254	0.004219	21.06	57.501	10.546	11064560.718884
2012/11/09	09:03:36	--	ok	173.7900	10.220	0.004219	21.15	57.484	10.598	10706146.079668
2012/11/09	09:03:49	ok	ok	173.8260	10.218	0.00422	21.18	57.304	10.583	10163149.874573
