# Supplementary material for: Plastic Creep Constraint in Nylon Instrument Strings
Source: Materials (Basel). 2025 Jan 7;18(2):223. doi: 10.3390/ma18020223 (PMC11766866; doi:10.3390/ma18020223)
Supplement: Supplementary file 1 [file materials-18-00223-s001.zip › data_files/string_N7_nylon/string_test_data_N7_step_10.csv]

Date	Time	+-	f0	Frequency	Tension	LengthAdj	Temp	Rel.Hm	Abs.Hm	Pk.Magnitude
2013/01/09	17:43:41	--	ok	481.1600	72.704	0.074878	20.97	60.451	11.029	41925285.416185
2013/01/09	17:43:56	--	ok	507.8340	80.604	0.076111	21.03	60.217	11.025	18848437.377274
2013/01/09	17:44:09	--	ok	504.0120	79.528	0.075976	20.91	60.137	10.934	15482456.825972
2013/01/09	17:44:21	--	ok	505.0860	79.883	0.076037	20.84	60.400	10.937	16296847.601139
2013/01/09	17:44:34	--	ok	504.9820	79.850	0.076042	20.78	60.664	10.947	16453972.951830
2013/01/09	17:44:47	--	ok	505.1260	79.916	0.076054	20.71	60.804	10.927	15235462.995660
2013/01/09	17:45:00	--	ok	505.1380	79.880	0.076057	20.72	60.957	10.961	15557469.257873
2013/01/09	17:45:12	--	ok	505.1380	79.868	0.07606	20.63	61.306	10.967	15046695.136364
2013/01/09	17:45:25	--	ok	504.9800	79.866	0.076063	20.59	61.421	10.962	14553751.942129
2013/01/09	17:45:38	ok	ok	505.2340	79.940	0.076074	20.52	61.682	10.963	14414392.847953
2013/01/09	18:45:37	--	ok	498.9160	78.050	0.076074	21.61	61.769	11.695	11405828.086389
2013/01/09	18:45:50	--	ok	505.9200	80.040	0.076397	21.68	61.598	11.710	21566121.566407
2013/01/09	18:46:03	--	ok	504.8640	79.757	0.076361	21.56	61.639	11.637	22317220.722077
2013/01/09	18:46:16	--	ok	505.0640	79.843	0.076378	21.47	61.928	11.631	19412812.381285
2013/01/09	18:46:28	ok	ok	505.1680	79.874	0.076384	21.44	62.044	11.632	22319317.144321
2013/01/09	19:46:28	--	ok	499.8960	78.365	0.076384	21.50	62.417	11.743	17413243.229824
2013/01/09	19:46:41	--	ok	505.6440	80.031	0.076657	21.50	62.266	11.714	21709641.791094
2013/01/09	19:46:54	--	ok	504.8940	79.836	0.076635	21.40	62.310	11.655	19463167.802921
2013/01/09	19:47:06	--	ok	505.1260	79.957	0.07665	21.32	62.508	11.638	20719726.657641
2013/01/09	19:47:19	--	ok	505.1180	79.960	0.076654	21.30	62.656	11.652	18343500.720010
2013/01/09	19:47:31	--	ok	505.1360	79.981	0.076658	21.16	62.965	11.615	19590715.850282
2013/01/09	19:47:43	--	ok	505.1420	79.992	0.076661	21.11	63.228	11.630	20282506.562058
2013/01/09	19:47:56	--	ok	505.1420	79.994	0.076663	21.12	63.410	11.670	19254661.976775
2013/01/09	19:48:08	ok	ok	505.1620	79.999	0.076666	21.04	63.667	11.663	19319353.121304
2013/01/09	20:48:08	--	ok	500.1880	78.565	0.076666	21.23	62.765	11.625	17054171.977752
2013/01/09	20:48:21	--	ok	505.7860	80.060	0.076923	21.21	62.732	11.606	17868305.958618
2013/01/09	20:48:33	--	ok	504.9360	79.871	0.076894	21.12	62.958	11.587	17594428.399152
2013/01/09	20:48:46	--	ok	505.1240	79.979	0.076907	21.07	63.010	11.563	16956060.208344
2013/01/09	20:48:58	--	ok	505.1360	79.982	0.076911	21.04	63.035	11.548	17174653.098829
2013/01/09	20:49:11	ok	ok	505.1740	79.994	0.076914	20.99	63.208	11.546	15752884.554999
2013/01/09	21:49:11	--	ok	500.4380	78.578	0.076914	21.12	62.958	11.587	13668245.614237
2013/01/09	21:49:24	--	ok	505.9780	80.045	0.077158	21.08	62.951	11.559	19806997.063836
2013/01/09	21:49:36	--	ok	504.8600	79.769	0.077118	21.05	62.886	11.527	19033559.426971
2013/01/09	21:49:49	ok	ok	505.1660	79.890	0.077135	21.00	62.908	11.498	19753940.408479
2013/01/09	22:49:49	--	ok	500.6560	78.562	0.077135	21.11	63.017	11.591	17541398.249649
2013/01/09	22:50:02	--	ok	505.5620	79.939	0.077369	21.13	62.899	11.583	20411135.135433
2013/01/09	22:50:14	--	ok	504.9020	79.756	0.077351	21.03	63.003	11.535	17690470.912644
2013/01/09	22:50:27	--	ok	505.1440	79.829	0.077365	20.92	63.196	11.497	19846961.550296
2013/01/09	22:50:39	ok	ok	505.1580	79.839	0.077368	20.88	63.340	11.496	19277078.739342
2013/01/09	23:50:39	--	ok	500.6680	78.557	0.077368	20.91	63.104	11.473	15545107.983741
2013/01/09	23:50:52	--	ok	505.5760	79.873	0.0776	20.90	62.982	11.444	20769509.358460
2013/01/09	23:51:04	--	ok	504.9440	79.738	0.077581	20.84	63.002	11.408	20111945.198563
2013/01/09	23:51:17	--	ok	505.1240	79.764	0.077594	20.77	63.231	11.403	20985934.183834
2013/01/09	23:51:29	--	ok	505.1360	79.781	0.077598	20.70	63.430	11.393	19846597.488230
2013/01/09	23:51:42	--	ok	505.1500	79.782	0.077601	20.66	63.723	11.419	20003322.684916
2013/01/09	23:51:54	ok	ok	505.1660	79.792	0.077603	20.54	63.943	11.379	20464568.745197
2013/01/10	00:51:54	--	ok	500.9400	78.570	0.077603	20.72	63.283	11.380	17392461.190971
2013/01/10	00:52:07	--	ok	505.5660	79.832	0.077821	20.73	63.104	11.354	19377649.727628
2013/01/10	00:52:19	--	ok	504.9240	79.724	0.077803	20.64	63.059	11.287	18125281.879917
2013/01/10	00:52:32	--	ok	505.1240	79.754	0.077816	20.52	63.249	11.242	19316263.316778
2013/01/10	00:52:44	--	ok	505.1140	79.756	0.07782	20.46	63.480	11.243	19122184.198130
2013/01/10	00:52:57	--	ok	505.2560	79.774	0.077824	20.42	63.773	11.269	17836229.242120
2013/01/10	00:53:09	--	ok	505.0520	79.751	0.077822	20.40	63.920	11.282	19038521.999407
2013/01/10	00:53:22	--	ok	505.2520	79.783	0.077829	20.34	64.209	11.293	17189178.742745
2013/01/10	00:53:34	--	ok	505.1260	79.756	0.077827	20.26	64.375	11.270	18378785.879834
2013/01/10	00:53:46	ok	ok	505.2240	79.768	0.07783	20.23	64.489	11.270	17953626.304260
2013/01/10	01:53:46	--	ok	501.1840	78.580	0.07783	20.67	63.304	11.350	15887798.003582
2013/01/10	01:53:59	--	ok	505.7240	79.814	0.078035	20.72	63.012	11.331	18662529.324629
2013/01/10	01:54:11	--	ok	504.9620	79.681	0.078009	20.55	63.164	11.246	19007688.278561
2013/01/10	01:54:24	--	ok	505.0520	79.723	0.078021	20.49	63.425	11.253	17635392.472838
2013/01/10	01:54:36	ok	ok	505.1980	79.733	0.078028	20.41	63.651	11.241	16586325.208179
2013/01/10	02:54:36	--	ok	501.1620	78.559	0.078028	20.60	63.353	11.313	14612567.536192
2013/01/10	02:54:49	--	ok	505.7240	79.750	0.078234	20.55	63.254	11.262	22370859.428777
2013/01/10	02:55:01	--	ok	504.9620	79.629	0.078208	20.47	63.331	11.224	20620547.093140
2013/01/10	02:55:14	--	ok	505.1140	79.699	0.07822	20.44	63.416	11.219	20250511.005498
2013/01/10	02:55:26	--	ok	505.1320	79.702	0.078224	20.34	63.579	11.183	21025053.286867
2013/01/10	02:55:39	ok	ok	505.1620	79.713	0.078227	20.26	63.896	11.186	20977050.741502
2013/01/10	03:55:39	--	ok	501.3440	78.558	0.078227	20.41	63.411	11.199	18171592.445514
2013/01/10	03:55:52	--	ok	505.4640	79.710	0.078424	20.48	63.273	11.220	20121299.207143
2013/01/10	03:56:04	--	ok	504.9860	79.600	0.078411	20.36	63.132	11.117	21390866.712099
2013/01/10	03:56:17	--	ok	505.0840	79.664	0.078422	20.28	63.329	11.100	16435504.016173
2013/01/10	03:56:29	ok	ok	505.1900	79.696	0.078427	20.21	63.558	11.094	16663481.995728
2013/01/10	04:56:29	--	ok	501.5080	78.570	0.078427	20.26	63.416	11.102	14205255.388314
2013/01/10	04:56:42	--	ok	505.5160	79.706	0.078616	20.31	63.244	11.104	20754991.998542
2013/01/10	04:56:54	--	ok	504.9380	79.553	0.0786	20.20	63.376	11.056	18391569.676318
2013/01/10	04:57:07	--	ok	505.1360	79.660	0.078613	20.18	63.433	11.053	19665216.554110
2013/01/10	04:57:19	ok	ok	505.1520	79.675	0.078616	20.06	63.502	10.988	20754052.920945
2013/01/10	05:57:19	--	ok	501.5760	78.587	0.078616	20.02	63.526	10.966	18681630.179915
2013/01/10	05:57:32	--	ok	505.6340	79.716	0.0788	20.07	63.444	10.984	18414839.586301
2013/01/10	05:57:44	--	ok	504.8800	79.553	0.078779	19.99	63.401	10.926	18745930.975684
2013/01/10	05:57:57	ok	ok	505.1680	79.673	0.078795	19.93	63.450	10.896	18731227.119935
2013/01/10	06:57:56	--	ok	501.7780	78.667	0.078795	19.68	63.678	10.776	15246562.417785
2013/01/10	06:58:09	--	ok	505.6820	79.720	0.078969	19.66	63.615	10.753	18134287.099895
2013/01/10	06:58:21	--	ok	504.9840	79.576	0.078945	19.57	63.599	10.694	16500873.222475
2013/01/10	06:58:34	ok	ok	505.1960	79.656	0.078955	19.51	63.709	10.674	15375141.458876
2013/01/10	07:58:33	--	ok	502.2100	78.802	0.078955	19.35	63.831	10.595	11329051.711086
2013/01/10	07:58:46	--	ok	505.6600	79.699	0.079107	19.38	63.747	10.600	21494155.615418
2013/01/10	07:58:59	--	ok	504.8960	79.517	0.079084	19.27	63.788	10.538	16713149.113172
2013/01/10	07:59:11	ok	ok	505.2200	79.637	0.079099	19.19	64.013	10.526	20871284.145468
2013/01/10	08:59:11	--	ok	502.4920	78.832	0.079099	19.30	63.793	10.557	18026601.293380
2013/01/10	08:59:24	--	ok	505.5060	79.597	0.079236	19.34	63.740	10.574	20074866.464795
2013/01/10	08:59:36	--	ok	504.9540	79.456	0.079221	19.22	63.630	10.481	19308385.643719
2013/01/10	08:59:49	ok	ok	505.1920	79.538	0.079233	19.14	63.826	10.464	20281829.579069
2013/01/10	09:59:49	--	ok	502.5960	78.819	0.079233	19.23	63.811	10.517	19986716.482925
2013/01/10	10:00:02	--	ok	505.3300	79.495	0.079365	19.31	63.765	10.559	16409123.988413
2013/01/10	10:00:14	--	ok	504.9840	79.444	0.079359	19.20	63.597	10.463	15293513.579832
2013/01/10	10:00:27	ok	ok	505.2060	79.496	0.07937	19.07	63.754	10.409	20080413.596199
2013/01/10	11:00:27	--	ok	502.6040	78.805	0.07937	19.38	63.747	10.600	19355768.231279
2013/01/10	11:00:40	--	ok	505.4000	79.457	0.079501	19.36	63.624	10.567	19428877.164804
2013/01/10	11:00:52	--	ok	505.0220	79.432	0.079492	19.34	63.531	10.539	20077782.143360
2013/01/10	11:01:05	--	ok	505.1340	79.450	0.0795	19.26	63.637	10.507	19751991.613821
2013/01/10	11:01:17	ok	ok	505.1600	79.461	0.079503	19.18	63.832	10.490	20347789.325605
2013/01/10	12:01:17	--	ok	502.5540	78.744	0.079503	19.52	63.741	10.686	18632097.716341
2013/01/10	12:01:30	--	ok	505.4780	79.445	0.079638	19.56	63.598	10.687	19489266.712219
2013/01/10	12:01:42	--	ok	504.9760	79.415	0.079624	19.39	63.808	10.616	20758042.976487
2013/01/10	12:01:55	ok	ok	505.1520	79.434	0.079635	19.36	63.953	10.621	20479980.585557
2013/01/10	13:01:54	--	ok	502.4240	78.611	0.079635	19.76	63.632	10.819	17101748.807242
2013/01/10	13:02:07	--	ok	505.4760	79.435	0.079776	19.78	63.515	10.812	18775957.133034
2013/01/10	13:02:19	--	ok	504.9540	79.408	0.079763	19.71	63.533	10.771	19151760.241668
2013/01/10	13:02:32	ok	ok	505.1720	79.429	0.079775	19.58	63.811	10.735	17665597.105032
2013/01/10	14:02:31	--	ok	502.1500	78.565	0.079775	19.80	63.698	10.856	14157883.230328
2013/01/10	14:02:44	--	ok	505.6300	79.444	0.07993	19.81	63.610	10.847	16718999.537053
2013/01/10	14:02:57	--	ok	504.8900	79.394	0.079908	19.69	63.739	10.793	17663584.345803
2013/01/10	14:03:09	ok	ok	505.1940	79.434	0.079924	19.64	63.881	10.785	15875885.858339
2013/01/10	15:03:09	--	ok	502.2440	78.574	0.079924	19.71	63.803	10.816	13872208.635136
2013/01/10	15:03:22	--	ok	505.8060	79.443	0.080074	19.69	63.710	10.788	20474684.425588
2013/01/10	15:03:35	--	ok	504.9080	79.312	0.080043	19.59	63.752	10.732	19435981.979302
2013/01/10	15:03:47	ok	ok	505.1620	79.405	0.080058	19.52	64.010	10.731	20096206.794310
2013/01/10	16:03:47	--	ok	502.3980	78.557	0.080058	19.70	63.771	10.805	19197190.288781
2013/01/10	16:04:00	--	ok	505.6120	79.390	0.0802	19.72	63.685	10.803	20379430.697761
2013/01/10	16:04:12	--	ok	504.9560	79.234	0.08018	19.61	63.636	10.725	19566809.008991
2013/01/10	16:04:25	--	ok	505.1340	79.321	0.080192	19.47	64.031	10.703	19337819.553419
2013/01/10	16:04:37	ok	ok	505.1720	79.350	0.080195	19.40	64.288	10.702	19356673.537430
2013/01/10	17:04:37	--	ok	502.5500	78.547	0.080195	19.63	63.879	10.778	18510764.662068
2013/01/10	17:04:50	--	ok	505.4100	79.236	0.08033	19.71	63.653	10.791	18647157.604969
2013/01/10	17:05:03	--	ok	504.9860	79.167	0.080319	19.54	63.744	10.699	20285624.554703
2013/01/10	17:05:15	ok	ok	505.1760	79.227	0.08033	19.48	63.943	10.695	19224425.459875
2013/01/10	18:05:15	--	ok	502.5180	78.498	0.08033	19.72	63.834	10.828	19162644.030622
2013/01/10	18:05:28	--	ok	505.3780	79.150	0.080466	19.72	63.715	10.808	20775204.256590
2013/01/10	18:05:40	--	ok	505.0240	79.142	0.080458	19.62	63.787	10.757	18748507.856100
2013/01/10	18:05:53	--	ok	505.1360	79.160	0.080466	19.54	63.953	10.734	19090255.194847
2013/01/10	18:06:05	--	ok	505.1340	79.168	0.080469	19.48	64.003	10.705	19456012.466702
2013/01/10	18:06:18	ok	ok	505.1640	79.179	0.080472	19.40	64.348	10.712	19784604.321408
2013/01/10	19:06:17	--	ok	502.5560	78.477	0.080472	19.56	63.927	10.742	17615652.093446
2013/01/10	19:06:30	--	ok	505.4860	79.142	0.080607	19.56	63.807	10.722	20327972.025158
2013/01/10	19:06:42	--	ok	504.9760	79.112	0.080593	19.50	63.857	10.693	19180527.812201
2013/01/10	19:06:55	--	ok	505.1340	79.141	0.080604	19.42	64.023	10.670	19424406.680859
2013/01/10	19:07:07	--	ok	505.1400	79.146	0.080607	19.30	64.301	10.641	20282437.197678
2013/01/10	19:07:20	ok	ok	505.1600	79.153	0.08061	19.20	64.552	10.620	18862551.136314
2013/01/10	20:07:20	--	ok	502.6720	78.462	0.08061	19.60	63.844	10.754	17701911.763355
2013/01/10	20:07:33	--	ok	505.4780	79.129	0.080738	19.62	63.728	10.747	17986108.358927
2013/01/10	20:07:45	--	ok	504.9620	79.079	0.080724	19.48	63.764	10.665	17332763.722028
2013/01/10	20:07:58	ok	ok	505.1720	79.129	0.080736	19.38	64.016	10.644	17289402.502634
2013/01/10	21:07:57	--	ok	502.6000	78.393	0.080736	19.62	63.817	10.762	16391373.002068
2013/01/10	21:08:10	--	ok	505.6320	79.123	0.080868	19.61	63.696	10.735	15174930.667504
2013/01/10	21:08:23	--	ok	504.8300	79.003	0.080846	19.47	63.642	10.638	16491590.204941
2013/01/10	21:08:35	ok	ok	505.2000	79.120	0.080865	19.38	64.016	10.644	16124682.485616
2013/01/10	22:08:35	--	ok	502.6140	78.376	0.080865	19.64	63.821	10.775	14001870.567905
2013/01/10	22:08:48	--	ok	505.7880	79.121	0.080996	19.66	63.734	10.773	13753534.639219
2013/01/10	22:09:00	--	ok	504.8320	78.929	0.080967	19.53	63.623	10.672	16970294.126184
2013/01/10	22:09:13	--	ok	505.2700	79.074	0.080985	19.46	63.790	10.657	13098421.060288
2013/01/10	22:09:25	--	ok	504.9860	79.055	0.080982	19.37	63.954	10.628	18526710.493722
2013/01/10	22:09:38	ok	ok	505.2160	79.118	0.080992	19.31	64.213	10.633	16342355.905671
2013/01/10	23:09:38	--	ok	502.7660	78.363	0.080992	19.68	63.768	10.791	15918502.081660
2013/01/10	23:09:51	--	ok	505.7680	79.064	0.081116	19.68	63.678	10.776	17809437.145110
2013/01/10	23:10:04	--	ok	504.8500	78.889	0.081087	19.58	63.631	10.705	17126585.209505
2013/01/10	23:10:16	--	ok	505.2620	78.975	0.081105	19.52	63.711	10.681	18763088.053875
2013/01/10	23:10:29	--	ok	505.1360	78.958	0.081102	19.47	63.852	10.673	18634898.147795
2013/01/10	23:10:41	ok	ok	505.1840	78.982	0.081105	19.35	64.279	10.669	18888928.140642
2013/01/11	00:10:41	--	ok	502.8520	78.285	0.081105	19.61	63.786	10.750	20200255.319190
2013/01/11	00:10:53	--	ok	505.4140	78.875	0.081224	19.66	63.645	10.758	18522839.941495
2013/01/11	00:11:06	--	ok	505.0160	78.855	0.081214	19.54	63.624	10.679	19094579.153013
2013/01/11	00:11:19	--	ok	505.1500	78.877	0.081223	19.49	63.736	10.666	19020953.408276
2013/01/11	00:11:31	ok	ok	505.1580	78.887	0.081225	19.37	63.984	10.633	18244529.781375
2013/01/11	01:11:31	--	ok	502.8500	78.268	0.081225	19.72	63.715	10.808	17990847.882384
2013/01/11	01:11:44	--	ok	505.3760	78.851	0.081345	19.74	63.658	10.811	18233405.582912
2013/01/11	01:11:56	--	ok	505.0200	78.842	0.081336	19.66	63.675	10.763	18640473.835181
2013/01/11	01:12:09	--	ok	505.1140	78.853	0.081345	19.54	63.804	10.709	18205462.514311
2013/01/11	01:12:21	ok	ok	505.1680	78.860	0.081349	19.49	63.975	10.706	18857866.730850
2013/01/11	02:12:21	--	ok	502.7860	78.253	0.081349	19.84	63.765	10.892	16841649.346696
2013/01/11	02:12:34	--	ok	505.4500	78.841	0.081472	19.88	63.652	10.899	19042178.354448
2013/01/11	02:12:46	--	ok	504.9900	78.814	0.08146	19.79	63.577	10.829	18911507.348307
2013/01/11	02:12:59	--	ok	505.1300	78.837	0.08147	19.66	63.794	10.783	18844005.498405
2013/01/11	02:13:11	ok	ok	505.1740	78.849	0.081473	19.60	63.964	10.774	19795383.314907
2013/01/11	03:13:11	--	ok	502.6700	78.218	0.081473	19.89	63.713	10.916	16623682.773361
2013/01/11	03:13:24	--	ok	505.5760	78.841	0.081602	19.96	63.575	10.937	21176373.502659
2013/01/11	03:13:36	--	ok	504.9520	78.787	0.081583	19.85	63.557	10.863	18504472.129291
2013/01/11	03:13:49	--	ok	505.1380	78.827	0.081595	19.79	63.667	10.844	18937065.513301
2013/01/11	03:14:01	--	ok	505.1420	78.842	0.081598	19.64	63.970	10.800	18682259.827798
2013/01/11	03:14:14	ok	ok	505.1780	78.846	0.081601	19.52	64.398	10.796	19926689.661048
2013/01/11	04:14:13	--	ok	502.7260	78.187	0.081601	20.04	63.709	11.011	18406815.331934
2013/01/11	04:14:26	--	ok	505.4920	78.821	0.081727	20.08	63.596	11.017	17092465.221871
2013/01/11	04:14:38	--	ok	504.9300	78.769	0.081713	19.93	63.570	10.917	18246052.610041
2013/01/11	04:14:51	ok	ok	505.1800	78.829	0.081726	19.87	63.800	10.918	15787410.301123
2013/01/11	05:14:50	--	ok	502.5780	78.127	0.081726	20.05	63.800	11.033	14445503.806602
2013/01/11	05:15:03	--	ok	505.5480	78.830	0.08186	20.06	63.622	11.009	16003999.684600
2013/01/11	05:15:15	--	ok	504.9660	78.771	0.081842	19.94	63.572	10.923	16479806.783375
2013/01/11	05:15:28	--	ok	505.1120	78.830	0.081854	19.82	63.971	10.915	16851784.602317
2013/01/11	05:15:40	--	ok	505.1500	78.844	0.081858	19.75	64.198	10.909	15939537.735009
2013/01/11	05:15:53	ok	ok	505.1940	78.852	0.08186	19.71	64.401	10.918	15876429.417757
2013/01/11	06:15:52	--	ok	502.6320	78.169	0.08186	20.04	63.859	11.037	14359871.302481
2013/01/11	06:16:05	--	ok	505.7640	78.835	0.081991	20.04	63.739	11.016	14160583.277617
2013/01/11	06:16:17	--	ok	504.9700	78.701	0.081963	19.97	63.727	10.969	14439537.707244
2013/01/11	06:16:30	--	ok	505.1140	78.777	0.081974	19.84	63.944	10.923	15887162.826038
2013/01/11	06:16:42	--	ok	505.1500	78.807	0.081978	19.81	64.089	10.929	13757067.676544
2013/01/11	06:16:55	ok	ok	505.1560	78.821	0.081981	19.70	64.309	10.896	14766178.951790
2013/01/11	07:16:54	--	ok	502.7480	78.150	0.081981	19.84	64.004	10.933	13122186.561498
2013/01/11	07:17:07	--	ok	505.6840	78.782	0.082105	19.84	63.885	10.913	19784725.682787
2013/01/11	07:17:19	--	ok	504.8440	78.648	0.082081	19.70	64.100	10.860	17272153.342104
2013/01/11	07:17:32	--	ok	505.2960	78.769	0.082099	19.62	64.206	10.827	18867506.759413
2013/01/11	07:17:44	--	ok	505.1180	78.747	0.082094	19.54	64.401	10.809	20050766.571766
2013/01/11	07:17:57	ok	ok	505.1780	78.774	0.082098	19.48	64.749	10.830	19694170.371308
2013/01/11	08:17:56	--	ok	502.9740	78.123	0.082098	19.93	63.900	10.973	17933342.243298
2013/01/11	08:18:08	--	ok	505.4320	78.612	0.082211	19.85	63.856	10.914	20194138.178054
2013/01/11	08:18:21	--	ok	505.0080	78.590	0.0822	19.81	63.969	10.908	18771832.180039
2013/01/11	08:18:33	ok	ok	505.1540	78.624	0.082209	19.76	63.991	10.880	19000031.912026
2013/01/11	09:18:33	--	ok	502.8820	78.019	0.082209	19.94	63.991	10.995	18814521.300583
2013/01/11	09:18:46	--	ok	505.3780	78.573	0.082327	19.97	63.847	10.990	20278931.495421
2013/01/11	09:18:58	--	ok	505.0340	78.570	0.082319	19.86	63.858	10.921	18833634.433446
2013/01/11	09:19:11	--	ok	505.1240	78.587	0.082327	19.75	64.109	10.894	19633914.521239
2013/01/11	09:19:23	ok	ok	505.1600	78.608	0.08233	19.74	64.286	10.917	19498682.541645
2013/01/11	10:19:23	--	ok	502.8860	78.018	0.08233	20.06	63.952	11.066	15634914.950416
2013/01/11	10:19:36	--	ok	505.4340	78.568	0.082448	20.08	63.835	11.059	18630708.250409
2013/01/11	10:19:48	--	ok	504.9960	78.559	0.082437	19.95	63.843	10.976	18049175.833283
2013/01/11	10:20:01	--	ok	505.1400	78.574	0.082447	19.87	63.979	10.948	19028970.335459
2013/01/11	10:20:13	ok	ok	505.1520	78.585	0.08245	19.79	64.235	10.941	18691289.306094
2013/01/11	11:20:13	--	ok	502.8320	77.982	0.08245	20.47	63.931	11.330	17098013.606510
2013/01/11	11:20:26	--	ok	505.5040	78.563	0.082571	20.53	63.792	11.345	18704123.308495
2013/01/11	11:20:38	--	ok	504.9500	78.540	0.082555	20.42	63.773	11.269	18122797.683008
2013/01/11	11:20:51	--	ok	505.1460	78.570	0.082568	20.34	64.059	11.267	18365062.820548
2013/01/11	11:21:04	--	ok	505.1440	78.574	0.08257	20.23	64.220	11.223	18933931.958925
2013/01/11	11:21:16	--	ok	505.1380	78.581	0.082573	20.15	64.476	11.215	18742600.390009
2013/01/11	11:21:29	ok	ok	505.1860	78.593	0.082576	20.14	64.683	11.245	18609124.825804
2013/01/11	12:21:28	--	ok	502.5660	77.885	0.082576	20.71	63.882	11.481	17622560.861713
2013/01/11	12:21:41	--	ok	505.5680	78.564	0.08271	20.72	63.824	11.477	19375321.425319
2013/01/11	12:21:54	--	ok	504.9500	78.539	0.082692	20.58	63.860	11.390	18397499.832517
2013/01/11	12:22:06	--	ok	505.1380	78.562	0.082704	20.54	63.913	11.373	18917193.695710
2013/01/11	12:22:19	ok	ok	505.1520	78.573	0.082708	20.49	64.175	11.386	19384081.334288
2013/01/11	13:22:19	--	ok	502.4060	77.792	0.082708	20.96	63.804	11.634	18003303.333613
2013/01/11	13:22:32	--	ok	505.5980	78.565	0.082851	20.95	63.652	11.600	18807954.692083
2013/01/11	13:22:44	--	ok	504.8680	78.531	0.082831	20.84	63.754	11.544	17402798.806069
2013/01/11	13:22:57	ok	ok	505.2120	78.571	0.082847	20.75	63.919	11.514	17916994.095759
2013/01/11	14:22:57	--	ok	502.1680	77.724	0.082847	21.12	63.801	11.742	15307502.904698
2013/01/11	14:23:10	--	ok	505.7980	78.574	0.083003	21.14	63.624	11.723	19305234.263101
2013/01/11	14:23:22	--	ok	504.8460	78.502	0.082973	20.96	63.774	11.629	18608110.536254
2013/01/11	14:23:35	ok	ok	505.2300	78.566	0.08299	20.85	64.146	11.622	16025566.354203
2013/01/11	15:23:34	--	ok	502.0760	77.710	0.08299	21.04	63.848	11.696	14091362.259924
2013/01/11	15:23:47	--	ok	505.9220	78.562	0.08315	21.16	63.687	11.748	22104055.740778
2013/01/11	15:23:59	--	ok	504.8820	78.419	0.083114	20.97	63.716	11.625	19680565.635358
2013/01/11	15:24:12	ok	ok	505.1780	78.521	0.083129	20.93	63.979	11.646	20334911.685481
2013/01/11	16:24:11	--	ok	502.2600	77.701	0.083129	20.95	63.923	11.649	19277258.123772
2013/01/11	16:24:23	--	ok	505.5840	78.399	0.08328	20.96	63.774	11.629	20546023.474015
2013/01/11	16:24:36	--	ok	504.9500	78.347	0.083261	20.80	63.927	11.549	20772950.429962
2013/01/11	16:24:48	--	ok	505.1340	78.409	0.083273	20.71	64.152	11.529	21040647.511574
2013/01/11	16:25:01	ok	ok	505.1580	78.448	0.083277	20.68	64.387	11.551	20819002.339512
2013/01/11	17:25:01	--	ok	502.4500	77.702	0.083277	20.72	64.004	11.509	19533210.262638
2013/01/11	17:25:14	--	ok	505.4740	78.313	0.083417	20.70	63.970	11.490	20202354.593003
2013/01/11	17:25:26	--	ok	504.9980	78.293	0.083404	20.66	63.904	11.451	20355453.484764
2013/01/11	17:25:39	--	ok	505.1200	78.327	0.083413	20.52	64.120	11.397	18844309.267831
2013/01/11	17:25:51	--	ok	505.1240	78.348	0.083417	20.48	64.323	11.406	16706347.047834
2013/01/11	17:26:04	ok	ok	505.1660	78.388	0.083421	20.46	64.439	11.413	17832299.744153
2013/01/11	18:26:03	--	ok	502.7160	77.717	0.083421	20.60	63.923	11.415	15946798.421312
2013/01/11	18:26:16	--	ok	505.4840	78.292	0.083548	20.61	63.805	11.400	19661962.933274
2013/01/11	18:26:28	--	ok	504.9840	78.284	0.083534	20.52	63.880	11.354	18723357.417302
2013/01/11	18:26:41	--	ok	505.1400	78.299	0.083544	20.48	63.933	11.337	18557973.254034
2013/01/11	18:26:53	ok	ok	505.1600	78.310	0.083547	20.40	64.069	11.308	18783306.740386
2013/01/11	19:26:53	--	ok	502.7880	77.724	0.083547	20.38	63.946	11.273	17371912.466147
2013/01/11	19:27:05	--	ok	505.5540	78.287	0.08367	20.41	63.711	11.252	19016675.742093
2013/01/11	19:27:18	--	ok	504.9120	78.273	0.083653	20.28	63.779	11.179	17035832.443046
2013/01/11	19:27:31	ok	ok	505.1600	78.293	0.083667	20.16	64.089	11.154	18224161.438489
2013/01/11	20:27:30	--	ok	502.9620	77.799	0.083667	19.92	63.958	10.977	16105556.721045
2013/01/11	20:27:43	--	ok	505.5240	78.287	0.083781	19.94	63.812	10.964	17187049.413891
2013/01/11	20:27:55	--	ok	505.0740	78.276	0.083765	19.85	63.796	10.904	16900703.805652
2013/01/11	20:28:08	--	ok	505.0360	78.280	0.083771	19.68	64.127	10.852	17645845.732859
2013/01/11	20:28:20	ok	ok	505.2040	78.301	0.083779	19.62	64.385	10.858	15750213.168763
2013/01/11	21:28:20	--	ok	503.2860	77.915	0.083779	19.60	63.874	10.759	13745103.896713
2013/01/11	21:28:33	--	ok	505.7600	78.285	0.083876	19.63	63.789	10.763	14485948.483568
2013/01/11	21:28:45	--	ok	504.8220	78.254	0.083848	19.50	63.797	10.683	16712438.427468
2013/01/11	21:28:58	ok	ok	505.1800	78.275	0.083867	19.44	63.936	10.669	16747347.693621
2013/01/11	22:28:57	--	ok	503.4620	77.927	0.083867	19.28	63.849	10.554	15122735.442168
2013/01/11	22:29:10	--	ok	505.5440	78.270	0.083955	19.28	63.820	10.549	16779843.082879
2013/01/11	22:29:22	--	ok	504.9640	78.253	0.083938	19.16	63.949	10.496	17502859.245207
2013/01/11	22:29:35	--	ok	505.3160	78.266	0.083949	19.06	64.081	10.456	14223063.222767
2013/01/11	22:29:48	--	ok	504.9620	78.262	0.083944	19.00	64.249	10.447	16220081.651107
2013/01/11	22:30:00	--	ok	505.3900	78.272	0.083956	18.90	64.530	10.431	16289285.714745
2013/01/11	22:30:13	--	ok	504.9620	78.266	0.083946	18.87	64.912	10.474	18524955.525087
2013/01/11	22:30:26	ok	ok	505.1880	78.277	0.083958	18.90	65.006	10.508	13131035.811350
2013/01/11	23:30:25	--	ok	503.8120	77.975	0.083958	19.05	63.810	10.406	12737882.920659
2013/01/11	23:30:38	--	ok	505.5720	78.257	0.084028	19.02	63.716	10.372	18699160.185742
2013/01/11	23:30:50	--	ok	505.0340	78.226	0.08401	18.99	63.711	10.353	14006028.790287
2013/01/11	23:31:03	--	ok	505.1460	78.245	0.084018	18.87	63.869	10.306	15193089.505408
2013/01/11	23:31:15	--	ok	505.1200	78.245	0.08402	18.78	64.122	10.292	14477763.919455
2013/01/11	23:31:28	ok	ok	505.2020	78.253	0.084024	18.71	64.379	10.290	17404193.890977
2013/01/12	00:31:27	--	ok	503.8540	77.961	0.084024	18.72	63.874	10.216	15031466.955397
2013/01/12	00:31:40	--	ok	505.5400	78.237	0.084092	18.68	63.748	10.171	17986163.391777
2013/01/12	00:31:52	--	ok	504.9820	78.172	0.084075	18.64	63.741	10.146	17366771.271480
2013/01/12	00:32:05	ok	ok	505.2400	78.223	0.084086	18.59	63.762	10.120	17553861.975891
2013/01/12	01:32:04	--	ok	504.0640	77.956	0.084086	18.38	63.876	10.013	17126336.245387
2013/01/12	01:32:16	--	ok	505.4040	78.172	0.084143	18.46	63.770	10.044	20012035.202072
2013/01/12	01:32:29	--	ok	505.0200	78.100	0.084133	18.38	63.667	9.980	21081031.731658
2013/01/12	01:32:41	ok	ok	505.1580	78.138	0.084142	18.30	63.743	9.945	20747410.115457
2013/01/12	02:32:41	--	ok	504.1620	77.930	0.084142	18.32	63.776	9.962	17141902.322880
2013/01/12	02:32:54	--	ok	505.3840	78.114	0.084194	18.40	63.641	9.988	18749471.969346
2013/01/12	02:33:06	--	ok	505.0220	78.037	0.084185	18.29	63.622	9.920	18598207.076705
2013/01/12	02:33:19	--	ok	505.1480	78.083	0.084194	18.21	63.787	9.899	19085466.273576
2013/01/12	02:33:31	ok	ok	505.1580	78.085	0.084196	18.13	63.922	9.873	19247455.107594
2013/01/12	03:33:31	--	ok	504.2360	77.918	0.084196	18.20	63.785	9.892	17738390.876795
2013/01/12	03:33:44	--	ok	505.2840	78.036	0.084245	18.20	63.696	9.879	18615894.884689
2013/01/12	03:33:56	--	ok	505.0860	78.016	0.084241	18.08	63.795	9.824	18878830.993973
2013/01/12	03:34:09	--	ok	505.1420	78.037	0.084246	17.93	64.037	9.774	18980918.068352
2013/01/12	03:34:21	ok	ok	505.1640	78.048	0.084249	17.94	64.187	9.802	19281191.706113
2013/01/12	04:34:21	--	ok	504.3220	77.895	0.084249	18.28	63.739	9.932	17321128.852249
2013/01/12	04:34:33	--	ok	505.3000	77.996	0.084293	18.30	63.594	9.921	17987009.489196
2013/01/12	04:34:46	--	ok	505.0360	77.984	0.084288	18.17	63.631	9.851	18453944.738142
2013/01/12	04:34:58	ok	ok	505.1680	78.011	0.084296	18.14	63.775	9.856	17320318.884355
2013/01/12	05:34:58	--	ok	504.2640	77.863	0.084296	18.17	63.810	9.879	15979489.254495
2013/01/12	05:35:10	--	ok	505.2720	77.996	0.084343	18.12	63.742	9.839	18790678.369020
2013/01/12	05:35:23	--	ok	505.0280	77.976	0.08434	17.97	63.865	9.771	17734865.743051
2013/01/12	05:35:35	ok	ok	505.1880	78.000	0.084348	17.92	64.095	9.776	17349589.999124
2013/01/12	06:35:35	--	ok	504.2640	77.867	0.084348	17.94	63.860	9.752	16253607.265010
2013/01/12	06:35:47	--	ok	505.3760	78.011	0.084395	18.02	63.814	9.792	16806529.482043
2013/01/12	06:36:00	--	ok	504.9860	77.971	0.084387	17.92	63.768	9.727	17399202.798054
2013/01/12	06:36:12	ok	ok	505.1820	77.999	0.084397	17.85	63.845	9.698	17413138.081456
2013/01/12	07:36:12	--	ok	504.3500	77.889	0.084397	17.77	63.980	9.672	16624593.391997
2013/01/12	07:36:25	--	ok	505.2740	77.991	0.08444	17.79	63.924	9.675	18038856.878777
2013/01/12	07:36:37	--	ok	505.0220	77.971	0.084437	17.67	63.933	9.608	18496163.332770
2013/01/12	07:36:50	ok	ok	505.2180	77.998	0.084445	17.61	64.071	9.594	16152102.577845
2013/01/12	08:36:49	--	ok	504.4340	77.902	0.084445	17.68	64.054	9.632	15275029.401082
2013/01/12	08:37:02	--	ok	505.3460	77.994	0.084484	17.70	63.968	9.630	16960825.897695
2013/01/12	08:37:14	--	ok	505.0280	77.970	0.084477	17.65	63.900	9.591	16908638.150659
2013/01/12	08:37:27	ok	ok	505.1800	77.982	0.084485	17.58	64.037	9.572	16753202.613662
2013/01/12	09:37:26	--	ok	504.4440	77.871	0.084485	17.71	64.059	9.650	16049762.470815
2013/01/12	09:37:39	--	ok	505.2820	77.978	0.084523	17.72	64.060	9.656	17097878.532232
2013/01/12	09:37:51	--	ok	505.0520	77.968	0.084519	17.68	63.965	9.618	16632829.194410
2013/01/12	09:38:04	ok	ok	505.1820	77.977	0.084526	17.60	64.040	9.584	16108525.476787
2013/01/12	10:38:03	--	ok	504.5540	77.856	0.084526	17.85	63.994	9.721	16339041.540390
2013/01/12	10:38:15	--	ok	505.2740	77.961	0.084558	17.85	63.904	9.707	17629884.641207
2013/01/12	10:38:28	--	ok	505.0580	77.950	0.084555	17.72	64.031	9.651	17436967.789214
2013/01/12	10:38:41	ok	ok	505.1540	77.965	0.084562	17.67	64.171	9.644	18485414.519667
2013/01/12	11:38:40	--	ok	504.5100	77.779	0.084562	18.14	63.984	9.888	17784253.285365
2013/01/12	11:38:53	ok	ok	505.2120	77.935	0.084596	18.15	63.896	9.880	17128754.891921
2013/01/12	12:38:52	--	ok	504.3220	77.708	0.084596	18.70	64.049	10.232	17527727.181438
2013/01/12	12:39:05	--	ok	505.3560	77.934	0.084641	18.68	63.986	10.210	16946095.815709
2013/01/12	12:39:18	--	ok	504.9780	77.884	0.084633	18.59	64.001	10.158	17679249.390682
2013/01/12	12:39:32	ok	ok	505.2400	77.939	0.084644	18.54	64.141	10.150	16827211.430962
2013/01/12	13:39:32	--	ok	504.3420	77.697	0.084644	19.44	63.847	10.654	16293505.130213
2013/01/12	13:39:44	--	ok	505.3800	77.896	0.084687	19.44	63.727	10.634	15965038.176461
2013/01/12	13:39:57	--	ok	505.0440	77.864	0.084679	19.34	63.740	10.574	15699368.933423
2013/01/12	13:40:10	--	ok	505.1460	77.887	0.084686	19.28	63.849	10.554	16840407.531609
2013/01/12	13:40:24	ok	ok	505.1760	77.904	0.084689	19.22	64.078	10.555	15901771.070374
2013/01/12	14:40:23	--	ok	504.0760	77.653	0.084689	19.95	63.724	10.956	15572396.040757
2013/01/12	14:40:36	--	ok	505.2540	77.809	0.084746	19.96	63.575	10.937	16647954.550035
2013/01/12	14:40:48	--	ok	504.9900	77.818	0.084743	19.86	63.648	10.885	17231645.069935
2013/01/12	14:41:01	ok	ok	505.2380	77.902	0.084754	19.75	63.809	10.843	17577721.332070
2013/01/12	15:41:01	--	ok	503.7820	77.610	0.084754	20.15	63.757	11.090	14759153.190953
2013/01/12	15:41:13	--	ok	505.5880	77.908	0.084826	20.20	63.676	11.109	15755083.319470
2013/01/12	15:41:26	--	ok	504.9480	77.797	0.084806	20.06	63.712	11.024	18061287.964140
2013/01/12	15:41:39	--	ok	505.1060	77.860	0.084819	19.96	63.965	11.004	18301904.828210
2013/01/12	15:41:52	--	ok	505.2640	77.902	0.084823	19.88	64.191	10.991	15283065.978826
2013/01/12	15:42:04	--	ok	505.0820	77.895	0.084821	19.85	64.275	10.986	18352858.186129
2013/01/12	15:42:17	ok	ok	505.2300	77.925	0.084826	19.77	64.650	10.998	16810205.567393
2013/01/12	16:42:16	--	ok	503.7280	77.613	0.084826	19.78	64.054	10.903	15307134.968733
2013/01/12	16:42:28	--	ok	505.4780	77.899	0.084901	19.73	63.926	10.850	17009751.552458
2013/01/12	16:42:41	--	ok	504.9840	77.818	0.084887	19.65	63.942	10.802	15147855.945684
2013/01/12	16:42:54	--	ok	505.1200	77.888	0.084898	19.56	64.136	10.778	18069844.264784
2013/01/12	16:43:07	--	ok	505.2960	77.924	0.084901	19.40	64.586	10.752	15354843.804749
2013/01/12	16:43:19	--	ok	505.0020	77.909	0.084897	19.37	64.760	10.762	18565713.504040
2013/01/12	16:43:32	--	ok	505.3000	77.953	0.084907	19.37	64.968	10.796	17011413.463441
2013/01/12	16:43:44	ok	ok	505.1600	77.939	0.084902	19.30	65.283	10.804	19051346.826883
2013/01/12	17:43:44	--	ok	503.8660	77.652	0.084902	19.46	64.089	10.707	18318091.929752
2013/01/12	17:43:56	--	ok	505.4140	77.899	0.084969	19.48	63.883	10.685	18376921.843766
2013/01/12	17:44:09	--	ok	505.0240	77.863	0.084959	19.40	63.959	10.647	18444574.038619
2013/01/12	17:44:22	ok	ok	505.2320	77.890	0.084967	19.29	64.150	10.610	15809656.458871
2013/01/12	18:44:21	--	ok	504.2180	77.474	0.084967	21.44	61.741	11.575	12740925.600050
2013/01/12	18:44:34	ok	ok	505.1800	77.700	0.085018	21.50	61.569	11.583	17236937.547440
2013/01/12	19:44:33	--	ok	503.0900	77.219	0.085018	21.56	61.700	11.648	17602850.990421
2013/01/12	19:44:46	--	ok	505.6320	77.715	0.085126	21.61	61.617	11.666	20176709.083574
2013/01/12	19:44:59	--	ok	504.9280	77.691	0.085104	21.37	61.911	11.561	19644619.032644
2013/01/12	19:45:11	ok	ok	505.1980	77.718	0.085118	21.31	62.083	11.552	20237043.071764
2013/01/12	20:45:11	--	ok	503.1360	77.251	0.085118	21.78	61.402	11.740	18018286.732614
2013/01/12	20:45:24	--	ok	505.4380	77.708	0.085224	21.77	61.248	11.704	20058683.533743
2013/01/12	20:45:36	--	ok	504.9860	77.694	0.085212	21.66	61.382	11.655	20803215.142752
2013/01/12	20:45:49	--	ok	505.1500	77.714	0.085223	21.54	61.606	11.617	20760075.560301
2013/01/12	20:46:02	ok	ok	505.1580	77.721	0.085225	21.39	62.036	11.597	21364061.046913
2013/01/12	21:46:01	--	ok	503.0820	77.157	0.085225	22.04	61.231	11.884	17488970.988323
2013/01/12	21:46:14	--	ok	505.3840	77.656	0.085334	21.97	61.189	11.828	20355028.026177
2013/01/12	21:46:26	--	ok	504.9880	77.638	0.085325	21.88	61.327	11.794	20807271.450338
2013/01/12	21:46:39	ok	ok	505.1660	77.683	0.085336	21.74	61.638	11.758	21174209.496215
2013/01/12	22:46:38	--	ok	502.9520	77.142	0.085336	21.97	61.189	11.828	19892483.534848
2013/01/12	22:46:51	--	ok	505.4500	77.640	0.085452	22.03	61.047	11.842	20560948.304591
2013/01/12	22:47:04	--	ok	504.9240	77.586	0.085439	21.88	61.205	11.770	20692451.917583
2013/01/12	22:47:16	ok	ok	505.1980	77.680	0.085453	21.78	61.402	11.740	20234613.767902
2013/01/12	23:47:16	--	ok	502.9940	77.139	0.085453	21.83	61.288	11.752	18582635.702166
2013/01/12	23:47:29	--	ok	505.5160	77.607	0.085566	21.83	61.197	11.735	21533542.133555
2013/01/12	23:47:41	--	ok	504.9140	77.510	0.085551	21.68	61.386	11.669	21124071.241764
2013/01/12	23:47:54	ok	ok	505.1940	77.628	0.085565	21.61	61.465	11.638	22671776.197565
2013/01/13	00:47:54	--	ok	503.1980	77.147	0.085565	21.72	61.088	11.640	20923925.069500
2013/01/13	00:48:07	--	ok	505.5100	77.557	0.085668	21.73	60.968	11.624	21847650.074260
2013/01/13	00:48:19	--	ok	504.9060	77.481	0.085653	21.53	61.209	11.536	21272461.767363
2013/01/13	00:48:32	ok	ok	505.2040	77.584	0.085667	21.38	61.610	11.511	20793719.481356
2013/01/13	01:48:31	--	ok	503.3500	77.146	0.085667	21.68	61.021	11.600	14250642.700692
2013/01/13	01:48:44	--	ok	505.4260	77.464	0.085762	21.73	60.816	11.595	19846336.248846
2013/01/13	01:48:56	--	ok	505.0340	77.451	0.085751	21.53	60.997	11.496	18629399.218266
2013/01/13	01:49:09	--	ok	505.1440	77.494	0.085759	21.42	61.161	11.454	20316136.726401
2013/01/13	01:49:21	--	ok	505.1320	77.497	0.085762	21.30	61.536	11.444	19184317.469164
2013/01/13	01:49:33	ok	ok	505.1720	77.530	0.085765	21.22	61.947	11.467	19262922.318262
2013/01/13	02:49:33	--	ok	503.4740	77.146	0.085765	21.59	60.854	11.509	17601798.478619
2013/01/13	02:49:45	--	ok	505.5180	77.458	0.085854	21.60	60.704	11.487	19795984.667960
2013/01/13	02:49:58	--	ok	504.9240	77.430	0.085838	21.46	60.985	11.447	18519569.697594
2013/01/13	02:50:11	ok	ok	505.1700	77.454	0.085852	21.27	61.350	11.390	20924499.521638
2013/01/13	03:50:10	--	ok	503.4920	77.139	0.085852	21.44	60.921	11.422	17574736.022874
2013/01/13	03:50:22	--	ok	505.6300	77.436	0.085939	21.48	60.806	11.427	17350185.334459
2013/01/13	03:50:35	--	ok	504.9120	77.406	0.085918	21.30	60.838	11.314	19804423.589823
2013/01/13	03:50:47	ok	ok	505.1700	77.432	0.085932	21.21	61.127	11.309	19676184.471366
2013/01/13	04:50:47	--	ok	503.7120	77.130	0.085932	21.33	60.873	11.340	15842817.474328
2013/01/13	04:50:59	--	ok	505.4160	77.405	0.086009	21.37	60.728	11.340	20546270.722662
2013/01/13	04:51:12	--	ok	504.9680	77.385	0.085998	21.22	60.825	11.260	17404720.576787
2013/01/13	04:51:24	ok	ok	505.1760	77.416	0.086009	21.07	60.983	11.191	22472350.509516
2013/01/13	05:51:24	--	ok	503.7460	77.126	0.086009	21.31	60.688	11.293	19401781.943793
2013/01/13	05:51:37	--	ok	505.5380	77.385	0.086084	21.30	60.717	11.292	24805743.876960
2013/01/13	05:51:49	--	ok	504.9380	77.315	0.086067	21.14	60.904	11.222	23731666.035367
2013/01/13	05:52:02	ok	ok	505.2100	77.383	0.08608	21.03	61.159	11.197	23135493.535242
2013/01/13	06:52:01	--	ok	503.8800	77.125	0.08608	21.01	60.943	11.145	21654062.539851
2013/01/13	06:52:13	--	ok	505.3760	77.301	0.086148	20.98	60.847	11.108	24150553.412621
2013/01/13	06:52:26	--	ok	504.9960	77.253	0.086139	20.90	60.986	11.082	25543463.616173
2013/01/13	06:52:38	ok	ok	505.1780	77.337	0.086149	20.72	61.260	11.016	24452169.072384
2013/01/13	07:52:38	--	ok	504.0260	77.115	0.086149	20.86	60.950	11.049	24721218.909604
2013/01/13	07:52:51	--	ok	505.3560	77.266	0.086209	20.85	60.827	11.021	23989478.806638
2013/01/13	07:53:03	--	ok	505.0040	77.212	0.086202	20.72	60.927	10.956	24901038.521143
2013/01/13	07:53:16	ok	ok	505.1620	77.284	0.086211	20.59	61.209	10.924	24464617.633309
2013/01/13	08:53:15	--	ok	504.0680	77.106	0.086211	20.68	61.133	10.967	20773673.517587
2013/01/13	08:53:27	--	ok	505.3180	77.212	0.086269	20.68	60.951	10.935	23567242.283770
2013/01/13	08:53:40	--	ok	505.0240	77.178	0.086263	20.54	61.140	10.880	23860945.463943
2013/01/13	08:53:52	ok	ok	505.1560	77.216	0.086272	20.48	61.252	10.862	20990885.482787
2013/01/13	09:53:52	--	ok	504.1760	77.088	0.086272	20.88	60.953	11.063	20926790.829243
2013/01/13	09:54:04	--	ok	505.2980	77.170	0.086324	20.88	60.801	11.035	22487354.928752
2013/01/13	09:54:17	--	ok	504.9620	77.154	0.08632	20.78	60.876	10.985	19154824.564035
2013/01/13	09:54:30	ok	ok	505.1980	77.199	0.086331	20.61	61.182	10.932	20574751.520626
2013/01/13	10:54:29	--	ok	504.1960	77.080	0.086331	20.98	60.908	11.119	19584873.956339
2013/01/13	10:54:42	--	ok	505.3340	77.154	0.086383	21.02	60.672	11.102	22181870.258126
2013/01/13	10:54:54	--	ok	504.9740	77.141	0.086376	20.85	60.827	11.021	21865548.861936
2013/01/13	10:55:07	ok	ok	505.1720	77.174	0.086387	20.74	61.021	10.986	23204049.836391
2013/01/13	11:55:06	--	ok	504.1040	77.044	0.086387	21.03	60.977	11.164	21138558.309643
2013/01/13	11:55:19	--	ok	505.3580	77.153	0.086444	21.00	60.881	11.127	23258283.977040
2013/01/13	11:55:31	--	ok	504.9880	77.136	0.086436	20.91	61.079	11.105	22436906.102000
2013/01/13	11:55:44	ok	ok	505.1960	77.161	0.086446	20.74	61.233	11.024	22370475.885517
2013/01/13	12:55:43	--	ok	504.1360	77.014	0.086446	21.15	60.844	11.218	20378621.785371
2013/01/13	12:55:55	--	ok	505.3540	77.140	0.086501	21.13	60.780	11.193	24250478.713474
2013/01/13	12:56:08	--	ok	505.0280	77.133	0.086493	21.02	60.884	11.141	24014560.446643
2013/01/13	12:56:21	--	ok	505.1500	77.144	0.086502	20.95	61.116	11.138	23898518.207227
2013/01/13	12:56:33	ok	ok	505.1680	77.145	0.086504	20.82	61.428	11.110	23552434.076499
2013/01/13	13:56:33	--	ok	504.1600	76.992	0.086504	21.42	60.736	11.374	20681045.671023
2013/01/13	13:56:46	--	ok	505.3220	77.134	0.086557	21.42	60.645	11.357	24435642.639367
2013/01/13	13:56:58	--	ok	505.0160	77.123	0.086552	21.29	60.806	11.302	24025933.696491
2013/01/13	13:57:11	ok	ok	505.1920	77.137	0.08656	21.20	60.974	11.274	25196275.197660
2013/01/13	14:57:10	--	ok	504.1180	76.905	0.08656	21.72	60.540	11.535	23242945.466141
2013/01/13	14:57:22	--	ok	505.2840	77.113	0.086616	21.72	60.479	11.524	21544199.666906
2013/01/13	14:57:35	--	ok	505.0260	77.119	0.086612	21.60	60.521	11.452	21302476.215447
2013/01/13	14:57:47	ok	ok	505.1580	77.132	0.086621	21.51	60.689	11.424	20803645.038770
2013/01/13	15:57:47	--	ok	503.9480	76.881	0.086621	21.66	60.683	11.523	20231714.454742
2013/01/13	15:57:59	--	ok	505.3660	77.114	0.086685	21.70	60.507	11.516	18766079.746236
2013/01/13	15:58:12	--	ok	505.0240	77.100	0.086677	21.56	60.484	11.419	19431712.678627
2013/01/13	15:58:24	--	ok	505.1060	77.122	0.086685	21.44	60.556	11.353	19918119.904480
2013/01/13	15:58:37	--	ok	505.2700	77.138	0.08669	21.37	61.032	11.396	22676113.947163
2013/01/13	15:58:49	--	ok	505.1220	77.135	0.086687	21.24	61.314	11.363	21179201.115056
2013/01/13	15:59:02	ok	ok	505.2060	77.142	0.086691	21.21	61.491	11.376	20974717.064428
2013/01/13	16:59:01	--	ok	504.0440	76.894	0.086691	21.44	60.800	11.399	18749290.430072
2013/01/13	16:59:14	--	ok	505.4140	77.126	0.08675	21.49	60.656	11.405	20474175.321365
2013/01/13	16:59:26	--	ok	504.9900	77.105	0.086739	21.38	60.729	11.346	19404745.914696
2013/01/13	16:59:39	ok	ok	505.1820	77.129	0.08675	21.30	60.808	11.309	21519449.278889
2013/01/13	17:59:38	--	ok	504.0780	76.879	0.08675	21.35	60.755	11.332	19645433.734477
2013/01/13	17:59:50	--	ok	505.3220	77.103	0.086807	21.44	60.587	11.359	20616081.052540
2013/01/13	18:00:03	--	ok	505.0040	77.083	0.086801	21.25	60.617	11.241	18092190.817776
2013/01/13	18:00:15	--	ok	505.2960	77.113	0.086811	21.18	60.789	11.227	19008165.089311
2013/01/13	18:00:28	--	ok	505.0160	77.113	0.086807	21.03	61.250	11.214	20429266.432160
2013/01/13	18:00:40	--	ok	505.3380	77.126	0.086815	20.98	61.545	11.235	18451443.208110
2013/01/13	18:00:53	--	ok	505.0400	77.116	0.086809	20.90	61.623	11.197	19419071.632447
2013/01/13	18:01:05	--	ok	505.3240	77.130	0.086816	20.82	61.882	11.192	18389442.516128
2013/01/13	18:01:18	--	ok	505.0600	77.121	0.086811	20.73	62.200	11.191	20965182.716922
2013/01/13	18:01:30	--	ok	505.3100	77.133	0.086817	20.70	62.376	11.203	21836705.678766
2013/01/13	18:01:43	--	ok	505.0460	77.125	0.086812	20.62	62.574	11.187	19938199.982453
2013/01/13	18:01:55	ok	ok	505.2200	77.132	0.086819	20.58	62.657	11.176	19645908.549136
2013/01/13	19:01:55	--	ok	504.2160	76.970	0.086819	20.90	61.077	11.098	19714625.350519
2013/01/13	19:02:08	--	ok	505.4900	77.125	0.08687	20.92	60.899	11.079	19745711.598090
2013/01/13	19:02:20	--	ok	504.8260	77.070	0.086855	20.74	61.173	11.013	19774218.418528
2013/01/13	19:02:33	--	ok	505.3280	77.125	0.086874	20.67	61.343	10.999	20030409.790979
2013/01/13	19:02:46	--	ok	505.0240	77.117	0.086868	20.58	61.510	10.971	19248197.878010
2013/01/13	19:02:58	--	ok	505.3080	77.127	0.086876	20.47	61.764	10.946	18629065.694268
2013/01/13	19:03:11	ok	ok	505.1540	77.123	0.086871	20.40	62.025	10.947	19058902.346361
2013/01/13	20:03:10	--	ok	504.3820	76.935	0.086871	20.78	60.694	10.952	15728691.298389
2013/01/13	20:03:23	--	ok	505.3320	77.094	0.086912	20.76	60.508	10.906	19596881.680811
2013/01/13	20:03:35	--	ok	504.8740	77.050	0.086906	20.60	60.726	10.844	19414931.738646
2013/01/13	20:03:48	ok	ok	505.2100	77.111	0.086922	20.52	60.895	10.823	20278256.886177
2013/01/13	21:03:47	--	ok	504.3800	76.939	0.086922	20.53	60.714	10.798	17436179.047584
2013/01/13	21:04:00	--	ok	505.2760	77.100	0.086964	20.45	60.611	10.729	17269112.863977
2013/01/13	21:04:12	--	ok	505.0100	77.062	0.08696	20.37	60.840	10.720	17590400.047000
2013/01/13	21:04:25	--	ok	505.3580	77.105	0.08697	20.29	60.918	10.683	17766511.481275
2013/01/13	21:04:37	--	ok	504.9800	77.072	0.086962	20.19	61.235	10.676	18023331.539871
2013/01/13	21:04:50	--	ok	505.3900	77.103	0.086973	20.11	61.494	10.672	18390506.604333
2013/01/13	21:05:03	--	ok	504.9380	77.090	0.086963	20.07	61.669	10.677	17802335.046437
2013/01/13	21:05:15	--	ok	505.4400	77.117	0.086976	19.93	61.977	10.643	19354252.800652
2013/01/13	21:05:28	--	ok	504.9520	77.093	0.086964	19.86	62.237	10.644	18667856.555232
2013/01/13	21:05:40	--	ok	505.3980	77.123	0.086976	19.83	62.262	10.630	17912231.401784
2013/01/13	21:05:53	--	ok	504.9660	77.105	0.086967	19.82	62.351	10.638	17762894.545326
2013/01/13	21:06:06	--	ok	505.4160	77.124	0.086978	19.78	62.434	10.628	17677437.168766
2013/01/13	21:06:18	--	ok	504.9920	77.108	0.086968	19.71	62.633	10.618	17200169.984734
2013/01/13	21:06:31	--	ok	505.2920	77.127	0.086977	19.64	62.862	10.613	17270814.245586
2013/01/13	21:06:43	--	ok	505.2560	77.121	0.086973	19.59	63.034	10.611	18427201.448581
2013/01/13	21:06:56	ok	ok	505.1880	77.119	0.086971	19.65	63.044	10.650	18683160.443293
2013/01/13	22:06:56	--	ok	504.6400	77.044	0.086971	20.34	60.623	10.663	15450652.060164
2013/01/13	22:07:09	ok	ok	505.2160	77.094	0.086999	20.34	60.502	10.641	17056445.932425
2013/01/13	23:07:08	--	ok	504.5040	76.903	0.086999	20.25	60.548	10.594	16239230.251380
2013/01/13	23:07:21	--	ok	505.2540	77.032	0.087034	20.30	60.283	10.578	20090298.489722
2013/01/13	23:07:33	--	ok	505.0600	77.016	0.087032	20.13	60.286	10.474	18026662.011290
2013/01/13	23:07:46	--	ok	505.1080	77.053	0.087038	20.01	60.631	10.461	17140708.884340
2013/01/13	23:07:58	--	ok	505.1460	77.049	0.087043	19.89	61.005	10.452	18705588.110591
2013/01/13	23:08:10	ok	ok	505.1660	77.062	0.087045	19.84	61.299	10.471	18898744.090328
2013/01/14	00:08:10	--	ok	504.6160	76.953	0.087045	20.11	60.647	10.525	16779967.553980
2013/01/14	00:08:22	--	ok	505.3320	77.050	0.087075	20.10	60.463	10.487	21609714.171056
2013/01/14	00:08:35	--	ok	505.0360	77.043	0.087069	20.01	60.540	10.445	21201591.170278
2013/01/14	00:08:47	ok	ok	505.1860	77.039	0.087076	19.89	60.733	10.405	21776852.149517
2013/01/14	01:08:47	--	ok	504.6660	76.946	0.087076	20.04	60.575	10.469	18620255.159713
2013/01/14	01:08:59	ok	ok	505.2260	77.027	0.087104	20.00	60.569	10.444	20812875.796524
2013/01/14	02:08:59	--	ok	504.5480	76.867	0.087104	20.08	60.582	10.495	18594663.545375
2013/01/14	02:09:11	--	ok	505.2800	76.952	0.087137	20.12	60.497	10.505	22016721.856248
2013/01/14	02:09:24	--	ok	505.0120	76.912	0.087133	19.94	60.559	10.406	21967637.338523
2013/01/14	02:09:36	ok	ok	505.2020	76.956	0.087142	19.83	60.814	10.382	21500639.129224
2013/01/14	03:09:36	--	ok	504.7040	76.883	0.087142	20.15	60.502	10.524	19274306.934049
2013/01/14	03:09:49	ok	ok	505.2200	76.946	0.087167	20.13	60.317	10.480	21858502.277613
2013/01/14	04:09:48	--	ok	504.5900	76.851	0.087167	20.30	60.435	10.605	20149238.946448
2013/01/14	04:10:00	--	ok	505.2900	76.891	0.087198	20.28	60.280	10.565	21159867.889292
2013/01/14	04:10:13	--	ok	505.0000	76.873	0.087194	20.18	60.385	10.522	21282346.610626
2013/01/14	04:10:25	ok	ok	505.1580	76.889	0.087204	20.05	60.668	10.491	20982795.288651
2013/01/14	05:10:25	--	ok	504.6380	76.860	0.087204	20.47	60.341	10.694	18870533.036597
2013/01/14	05:10:37	--	ok	505.3360	76.923	0.087232	20.49	60.131	10.669	21104626.366707
2013/01/14	05:10:50	--	ok	504.9920	76.865	0.087226	20.34	60.290	10.604	21741304.285280
2013/01/14	05:11:02	ok	ok	505.1720	76.895	0.087236	20.22	60.452	10.559	19924461.782223
2013/01/14	06:11:02	--	ok	504.5820	76.852	0.087236	20.21	60.511	10.563	18598326.688451
2013/01/14	06:11:15	ok	ok	505.1940	76.930	0.087267	20.26	60.337	10.563	15943298.629747
2013/01/14	07:11:14	--	ok	504.4040	76.844	0.087267	20.11	60.617	10.519	14121321.671895
2013/01/14	07:11:27	--	ok	505.3400	76.924	0.087308	20.10	60.554	10.502	15553248.187308
2013/01/14	07:11:39	--	ok	505.0260	76.884	0.087301	19.92	60.677	10.414	17429401.819617
2013/01/14	07:11:52	--	ok	505.1500	76.906	0.087309	19.82	60.842	10.381	14100989.264714
2013/01/14	07:12:04	ok	ok	505.1800	76.926	0.087312	19.73	61.191	10.386	13087417.346372
2013/01/14	08:12:04	--	ok	504.7420	76.871	0.087312	20.23	60.484	10.570	12714449.439331
2013/01/14	08:12:16	--	ok	505.3660	76.924	0.087335	20.22	60.361	10.543	15605761.346944
2013/01/14	08:12:29	--	ok	504.8800	76.869	0.087327	20.08	60.521	10.484	14552106.491612
2013/01/14	08:12:42	ok	ok	505.1920	76.932	0.087342	19.94	60.771	10.442	16654390.287684
2013/01/14	09:12:41	--	ok	504.7080	76.861	0.087342	20.26	60.398	10.574	15205459.048505
2013/01/14	09:12:54	--	ok	505.2600	76.924	0.087367	20.24	60.304	10.545	16271452.813451
2013/01/14	09:13:06	--	ok	505.0020	76.886	0.087365	20.11	60.435	10.488	17488274.888107
2013/01/14	09:13:19	ok	ok	505.2160	76.918	0.087374	20.00	60.599	10.449	13564676.914646
2013/01/14	10:13:19	--	ok	504.7700	76.857	0.087374	20.60	60.209	10.752	15134443.659277
2013/01/14	10:13:32	--	ok	505.2540	76.880	0.087396	20.69	59.981	10.767	17368716.074117
2013/01/14	10:13:45	--	ok	504.9900	76.866	0.087394	20.48	60.130	10.663	17710806.004274
2013/01/14	10:13:59	ok	ok	505.2260	76.888	0.087404	20.33	60.440	10.624	17332363.169048
2013/01/14	11:13:58	--	ok	504.7280	76.851	0.087404	20.94	60.203	10.965	17586071.562563
2013/01/14	11:14:12	ok	ok	505.2160	76.878	0.087428	20.93	60.049	10.931	15552989.710986
2013/01/14	12:14:11	--	ok	504.4580	76.831	0.087428	21.18	60.241	11.126	15693602.283662
2013/01/14	12:24:31	--	ok	504.7320	76.799	0.087466	19.69	65.113	11.025	16803747.302229
2013/01/14	12:24:44	ok	ok	505.2480	76.851	0.08749	19.71	64.997	11.019	15399586.616042
2013/01/14	13:24:44	--	ok	504.8260	76.869	0.08749	21.44	60.191	11.285	16240112.618567
2013/01/14	13:24:57	ok	ok	505.2040	76.903	0.087509	21.46	60.042	11.270	17555529.930686
2013/01/14	14:24:56	--	ok	504.3120	76.810	0.087509	21.53	60.297	11.364	17351017.680117
2013/01/14	14:25:09	--	ok	505.2860	76.865	0.087554	21.51	60.111	11.316	16997286.751926
2013/01/14	14:25:21	--	ok	505.0420	76.860	0.08755	21.38	60.273	11.261	16966773.180183
2013/01/14	14:25:34	--	ok	505.1460	76.885	0.087558	21.25	60.557	11.229	16905901.240309
2013/01/14	14:25:46	ok	ok	505.2220	76.887	0.087561	21.18	60.849	11.238	17158729.517407
2013/01/14	15:25:46	--	ok	504.4400	76.824	0.087561	21.56	60.210	11.367	16901215.450748
2013/01/14	15:25:59	--	ok	505.3260	76.868	0.087599	21.60	60.094	11.371	17245904.609647
2013/01/14	15:26:11	--	ok	504.9700	76.852	0.087593	21.46	60.164	11.293	15570402.830643
2013/01/14	15:26:24	ok	ok	505.1900	76.870	0.087605	21.29	60.502	11.245	17241026.384004
2013/01/14	16:26:23	--	ok	504.2420	76.821	0.087605	21.40	60.185	11.258	13922235.084444
2013/01/14	16:26:35	--	ok	505.5040	76.875	0.087654	21.40	60.124	11.246	16610842.580204
2013/01/14	16:26:48	--	ok	504.9100	76.858	0.087639	21.22	60.217	11.147	16522548.468241
2013/01/14	16:27:01	--	ok	505.3320	76.879	0.087653	21.14	60.509	11.149	16445856.429568
2013/01/14	16:27:13	--	ok	505.0420	76.867	0.087647	20.99	60.849	11.115	15933540.363757
2013/01/14	16:27:26	ok	ok	505.2360	76.888	0.087654	20.94	61.114	11.131	15870637.978769
2013/01/14	17:27:26	--	ok	504.4580	76.831	0.087654	21.26	60.193	11.168	14272187.549684
2013/01/14	17:27:39	--	ok	505.3720	76.876	0.087692	21.32	60.081	11.186	15120437.950923
2013/01/14	17:27:51	--	ok	505.0260	76.850	0.087684	21.14	60.265	11.104	16814997.627555
2013/01/14	17:28:04	ok	ok	505.1980	76.865	0.087692	21.08	60.438	11.098	17575565.535840
2013/01/14	18:28:04	--	ok	504.5220	76.809	0.087692	21.38	60.121	11.233	15991396.163268
2013/01/14	18:28:17	--	ok	505.2980	76.854	0.087727	21.33	59.991	11.176	16601705.491140
2013/01/14	18:28:29	--	ok	505.0020	76.839	0.087722	21.20	60.275	11.145	16614218.823762
2013/01/14	18:28:42	ok	ok	505.1660	76.855	0.087732	21.09	60.440	11.104	15793909.055370
2013/01/14	19:28:41	--	ok	504.4820	76.793	0.087732	21.44	60.039	11.256	14075690.363490
2013/01/14	19:28:53	--	ok	505.3020	76.840	0.087769	21.47	59.952	11.260	16485577.689282
2013/01/14	19:29:06	--	ok	504.9760	76.832	0.087764	21.30	59.986	11.156	16430274.397951
2013/01/14	19:29:19	ok	ok	505.1940	76.851	0.087775	21.14	60.296	11.110	16262473.651235
2013/01/14	20:29:18	--	ok	504.4500	76.768	0.087775	21.50	59.987	11.286	13915641.654836
2013/01/14	20:29:31	--	ok	505.3400	76.845	0.087813	21.50	59.865	11.263	17237320.917223
2013/01/14	20:29:43	--	ok	504.9880	76.822	0.087807	21.40	59.849	11.195	14717451.536674
2013/01/14	20:29:56	ok	ok	505.1720	76.847	0.087817	21.24	60.068	11.132	15722243.865269
2013/01/14	21:29:55	--	ok	504.4700	76.762	0.087817	21.60	59.911	11.337	14975602.519713
2013/01/14	21:30:08	--	ok	505.4100	76.843	0.087854	21.62	59.670	11.304	17099790.647908
2013/01/14	21:30:20	--	ok	504.9980	76.825	0.087844	21.51	59.836	11.264	16972900.195923
2013/01/14	21:30:33	ok	ok	505.1740	76.838	0.087854	21.35	59.994	11.190	16954186.613719
2013/01/14	22:30:33	--	ok	504.5080	76.697	0.087854	21.75	59.752	11.405	15095868.356744
2013/01/14	22:30:46	--	ok	505.4500	76.826	0.087889	21.73	59.718	11.385	14066037.129880
2013/01/14	22:30:58	--	ok	504.8120	76.778	0.087877	21.62	59.884	11.345	15534976.114193
2013/01/14	22:31:11	ok	ok	505.2140	76.832	0.087896	21.52	60.021	11.305	16979424.014828
2013/01/14	23:31:10	--	ok	504.4520	76.709	0.087896	21.72	59.808	11.396	14924827.472116
2013/01/14	23:31:22	--	ok	505.3300	76.827	0.087935	21.69	59.804	11.375	17099226.961061
2013/01/14	23:31:35	--	ok	505.0640	76.811	0.087929	21.57	59.907	11.316	14838095.168722
2013/01/14	23:31:47	--	ok	505.1000	76.824	0.087935	21.45	60.071	11.269	16377558.135833
2013/01/14	23:32:00	--	ok	505.3640	76.836	0.08794	21.32	60.446	11.254	13459702.215335
2013/01/14	23:32:12	--	ok	505.0020	76.821	0.087932	21.22	60.734	11.243	17713965.690793
2013/01/14	23:32:24	--	ok	505.4060	76.844	0.087942	21.14	61.025	11.244	14576841.729715
2013/01/14	23:32:37	--	ok	504.9480	76.830	0.087932	21.09	61.169	11.238	17832292.142711
2013/01/14	23:32:49	--	ok	505.4320	76.844	0.087944	21.03	61.280	11.220	13986990.836253
2013/01/14	23:33:02	--	ok	504.9220	76.838	0.087933	20.97	61.634	11.245	17612434.581964
2013/01/14	23:33:14	--	ok	505.4460	76.853	0.087947	20.94	61.750	11.247	14320872.487496
2013/01/14	23:33:27	--	ok	504.9460	76.836	0.087934	20.95	61.812	11.265	16731823.555690
2013/01/14	23:33:39	--	ok	505.4600	76.849	0.087947	20.95	61.843	11.270	15641156.275927
2013/01/14	23:33:52	--	ok	504.9040	76.843	0.087934	20.87	61.920	11.232	16765606.587611
2013/01/14	23:34:04	--	ok	505.2640	76.855	0.087949	20.93	61.930	11.273	16704964.228945
2013/01/14	23:34:16	--	ok	505.4020	76.854	0.087946	20.86	62.070	11.253	14853878.729025
2013/01/14	23:34:29	--	ok	504.9060	76.843	0.087936	20.82	62.395	11.285	16448226.941447
2013/01/14	23:34:41	--	ok	505.4360	76.854	0.08795	20.74	62.443	11.242	14454985.482742
2013/01/14	23:34:54	--	ok	504.9220	76.846	0.087938	20.70	62.617	11.247	16307152.675469
2013/01/14	23:35:06	ok	ok	505.2400	76.859	0.087952	20.70	62.557	11.236	17093802.388015
2013/01/15	00:35:06	--	ok	504.6760	76.813	0.087952	21.73	59.688	11.379	17131666.557846
2013/01/15	00:35:18	--	ok	505.5600	76.844	0.087979	21.78	59.543	11.385	16150409.005907
2013/01/15	00:35:31	--	ok	504.6860	76.789	0.087961	21.59	59.605	11.272	15553833.298476
2013/01/15	00:35:43	--	ok	505.4860	76.847	0.087987	21.48	60.014	11.278	15107035.700957
2013/01/15	00:35:56	--	ok	504.9100	76.825	0.087973	21.37	60.454	11.288	17963097.904670
2013/01/15	00:36:08	--	ok	505.4020	76.843	0.087987	21.25	60.769	11.269	14686402.203377
2013/01/15	00:36:21	--	ok	504.9600	76.830	0.087977	21.20	61.065	11.291	19123442.828681
2013/01/15	00:36:33	--	ok	505.4360	76.847	0.087989	21.16	61.210	11.292	14495973.297514
2013/01/15	00:36:46	--	ok	504.9780	76.832	0.087977	21.06	61.225	11.229	17752173.395287
2013/01/15	00:36:58	--	ok	505.3500	76.847	0.087988	20.99	61.395	11.215	16502233.753674
2013/01/15	00:37:10	ok	ok	505.1960	76.843	0.087981	20.98	61.575	11.241	15066467.236543
2013/01/15	01:37:10	--	ok	504.8300	76.697	0.087981	21.88	59.528	11.448	11158949.148872
2013/01/15	01:37:22	--	ok	505.0700	76.726	0.088	21.93	59.383	11.453	15860298.555789
2013/01/15	01:37:35	--	ok	505.0480	76.748	0.088006	21.80	59.576	11.404	13923576.568785
2013/01/15	01:37:47	ok	ok	505.1880	76.756	0.088014	21.62	59.762	11.322	18991336.926132
2013/01/15	02:37:47	--	ok	504.4780	76.600	0.088014	22.01	59.579	11.543	17978316.152579
2013/01/15	02:37:59	--	ok	505.3340	76.714	0.088051	21.97	59.481	11.498	17777139.394981
2013/01/15	02:38:12	--	ok	504.9680	76.659	0.088045	21.76	59.815	11.423	16809251.454783
2013/01/15	02:38:24	--	ok	505.2700	76.707	0.088056	21.68	59.955	11.397	18754836.362358
2013/01/15	02:38:37	ok	ok	505.1520	76.709	0.088053	21.55	60.178	11.354	20269181.419464
2013/01/15	03:38:36	--	ok	504.4840	76.574	0.088053	22.04	59.461	11.541	17671850.805507
2013/01/15	03:38:48	--	ok	505.2860	76.627	0.088089	22.06	59.342	11.531	18006346.481497
2013/01/15	03:39:01	--	ok	504.9920	76.615	0.088085	21.88	59.405	11.424	19113020.034466
2013/01/15	03:39:13	ok	ok	505.2320	76.670	0.088096	21.77	59.786	11.424	19919098.127316
2013/01/15	04:39:13	--	ok	504.5300	76.568	0.088096	22.07	59.466	11.561	17367852.613841
2013/01/15	04:39:26	--	ok	505.2740	76.618	0.08813	22.06	59.403	11.543	18462855.484142
2013/01/15	04:39:38	--	ok	505.0160	76.596	0.088127	21.87	59.557	11.447	19620457.793928
2013/01/15	04:39:50	ok	ok	505.1900	76.626	0.088135	21.75	59.844	11.422	20642584.800029
2013/01/15	05:39:50	--	ok	504.4680	76.560	0.088135	22.07	59.496	11.567	18245520.234302
2013/01/15	05:40:02	--	ok	505.2620	76.591	0.088173	22.06	59.250	11.513	19571612.622621
2013/01/15	05:40:15	--	ok	505.0180	76.579	0.08817	21.88	59.405	11.424	20429706.690187
2013/01/15	05:40:27	ok	ok	505.1920	76.602	0.088179	21.78	59.634	11.402	19342933.768885
2013/01/15	06:40:27	--	ok	504.4380	76.559	0.088179	21.74	59.659	11.381	19085570.741006
2013/01/15	06:40:39	--	ok	505.3040	76.596	0.088218	21.76	59.570	11.377	20097339.753120
2013/01/15	06:40:52	--	ok	505.0080	76.573	0.088213	21.60	59.637	11.285	21014851.389306
2013/01/15	06:41:04	ok	ok	505.1700	76.608	0.088223	21.55	59.904	11.303	20588938.067079
2013/01/15	07:41:04	--	ok	504.5080	76.560	0.088223	21.45	59.796	11.217	18689767.125762
2013/01/15	07:41:16	--	ok	505.2740	76.597	0.088258	21.46	59.676	11.201	20049670.236302
2013/01/15	07:41:29	--	ok	505.0320	76.583	0.088255	21.29	59.740	11.104	22126510.007634
2013/01/15	07:41:41	--	ok	505.1440	76.596	0.088263	21.23	60.097	11.131	20209070.041751
2013/01/15	07:41:54	ok	ok	505.2080	76.609	0.088266	21.14	60.326	11.116	20549424.073720
2013/01/15	08:41:54	--	ok	504.6120	76.562	0.088266	21.32	59.715	11.118	20002084.233531
2013/01/15	08:42:07	ok	ok	505.2480	76.604	0.088296	21.24	59.610	11.047	21020922.513546
2013/01/15	09:42:06	--	ok	504.5020	76.555	0.088296	21.34	59.657	11.120	17920940.313684
2013/01/15	09:42:18	--	ok	505.2520	76.582	0.088331	21.28	59.556	11.063	19017896.174102
2013/01/15	09:42:31	--	ok	505.0320	76.570	0.088329	21.14	59.778	11.014	18197741.619365
2013/01/15	09:42:43	ok	ok	505.1720	76.606	0.088337	21.01	60.001	10.973	15274689.869179
2013/01/15	10:10:48	--	ok	504.7800	76.571	0.088337	21.03	60.035	10.991	14666410.432368
2013/01/15	10:11:01	--	ok	505.2720	76.611	0.088358	21.00	60.273	11.016	13563365.343653
2013/01/15	10:11:13	--	ok	505.1060	76.598	0.088355	20.86	60.281	10.928	19323218.644717
2013/01/15	10:11:26	ok	ok	505.1960	76.613	0.088359	20.76	60.569	10.917	14312826.563868
