# Supplementary material for: Plastic Creep Constraint in Nylon Instrument Strings
Source: Materials (Basel). 2025 Jan 7;18(2):223. doi: 10.3390/ma18020223 (PMC11766866; doi:10.3390/ma18020223)
Supplement: Supplementary file 1 [file materials-18-00223-s001.zip › data_files/string_N7_nylon/string_test_data_N7_step_2.csv]

Date	Time	+-	f0	Frequency	Tension	LengthAdj	Temp	Rel.Hm	Abs.Hm	Pk.Magnitude
2012/11/09	16:19:13	--	--	249.8420	10.302	0.004239	21.78	52.520	10.042	4062816.445287
2012/11/09	16:19:25	--	ok	249.8000	10.300	0.004239	21.80	52.460	10.042	3361101.687087
2012/11/09	16:19:38	--	--	249.8060	9.149	0.003812	21.67	52.599	9.993	3111321.901063
2012/11/09	16:20:03	--	ok	164.5420	9.162	0.003812	21.54	53.112	10.015	31955866.818207
2012/11/09	16:20:18	--	ok	205.9620	14.438	0.005805	21.49	53.323	10.026	26169506.982564
2012/11/09	16:20:32	--	ok	218.8280	16.373	0.006642	21.44	53.410	10.013	24577166.203328
2012/11/09	16:20:45	--	ok	225.8500	17.520	0.007107	21.40	53.497	10.007	25121248.871078
2012/11/09	16:20:58	--	ok	229.3980	18.100	0.00737	21.39	53.652	10.030	25062011.486547
2012/11/09	16:21:11	--	ok	231.0220	18.292	0.007531	21.36	53.741	10.029	25365404.312979
2012/11/09	16:21:24	--	ok	232.1400	18.420	0.007645	21.33	53.892	10.040	25905261.255808
2012/11/09	16:21:37	--	ok	232.8700	18.592	0.007728	21.30	53.981	10.039	25467800.092716
2012/11/09	16:21:49	--	ok	233.3400	18.674	0.007789	21.30	54.075	10.056	26585027.135251
2012/11/09	16:22:02	--	ok	233.6580	18.690	0.007836	21.28	54.134	10.056	26414345.505043
2012/11/09	16:22:15	--	ok	233.8860	18.702	0.007875	21.26	54.162	10.049	27316220.471916
2012/11/09	16:22:27	--	ok	234.0300	18.721	0.007907	21.25	54.285	10.066	27014950.717964
2012/11/09	16:22:40	--	ok	234.1420	18.744	0.007934	21.26	54.349	10.084	25903394.536632
2012/11/09	16:22:53	--	ok	234.2680	18.765	0.007959	21.27	54.381	10.096	27331296.155980
2012/11/09	16:23:05	--	ok	234.3320	18.785	0.00798	21.28	54.383	10.102	27557660.818377
2012/11/09	16:23:18	--	ok	234.3760	18.801	0.007999	21.30	54.417	10.120	27365477.586146
2012/11/09	16:23:30	--	ok	234.4260	18.808	0.008017	21.26	54.473	10.107	27347155.750243
2012/11/09	16:23:43	--	ok	234.4760	18.817	0.008033	21.26	54.566	10.124	28813010.665985
2012/11/09	16:23:56	--	ok	234.4940	18.830	0.008048	21.26	54.566	10.124	27489933.406852
2012/11/09	16:24:08	--	ok	234.5200	18.838	0.008063	21.24	54.625	10.124	27514505.056192
2012/11/09	16:24:21	--	ok	234.5420	18.845	0.008076	21.22	54.684	10.123	26722179.872471
2012/11/09	16:24:33	--	ok	234.5900	18.851	0.008089	21.26	54.752	10.159	28364684.609115
2012/11/09	16:24:46	--	ok	234.5920	18.847	0.008101	21.22	54.808	10.146	27460561.097585
2012/11/09	16:24:59	--	ok	234.6140	18.862	0.008113	21.25	54.813	10.164	28298216.406575
2012/11/09	16:25:11	--	ok	234.6480	18.862	0.008124	21.30	54.820	10.195	28070081.186808
2012/11/09	16:25:24	--	ok	234.6440	18.859	0.008133	21.25	54.844	10.170	28420935.023471
2012/11/09	16:25:36	--	ok	234.6420	18.858	0.008144	21.25	54.906	10.181	27371839.934081
2012/11/09	16:25:49	--	ok	234.6640	18.871	0.008154	21.24	54.935	10.181	28968507.220000
2012/11/09	16:26:02	--	ok	234.6840	18.868	0.008163	21.25	54.999	10.199	28561701.704540
2012/11/09	16:26:14	--	ok	234.6740	18.868	0.008172	21.24	54.997	10.193	29544457.558852
2012/11/09	16:26:27	--	ok	234.6920	18.871	0.008181	21.23	55.058	10.198	28073798.262887
2012/11/09	16:26:39	--	ok	234.6940	18.878	0.00819	21.23	55.058	10.198	29026692.469568
2012/11/09	16:26:52	--	ok	234.7000	18.875	0.008199	21.23	55.120	10.209	28507806.891478
2012/11/09	16:27:04	--	ok	234.7100	18.867	0.008207	21.25	55.185	10.233	28700173.280771
2012/11/09	16:27:17	--	ok	234.7160	18.875	0.008216	21.24	55.214	10.233	28617550.054279
2012/11/09	16:27:30	--	ok	234.7200	18.884	0.008224	21.24	55.214	10.233	29762314.054289
2012/11/09	16:27:42	--	ok	234.7220	18.880	0.008231	21.24	55.245	10.238	28863560.928457
2012/11/09	16:27:55	--	ok	234.7340	18.883	0.008239	21.23	55.337	10.249	29462019.517739
2012/11/09	16:28:07	--	ok	234.7320	18.879	0.008247	21.25	55.340	10.262	29292895.811649
2012/11/09	16:28:20	--	ok	234.7400	18.883	0.008254	21.26	55.341	10.268	29307558.385852
2012/11/09	16:28:32	--	ok	234.7440	18.880	0.008262	21.21	55.427	10.254	29500313.541552
2012/11/09	16:28:45	--	ok	234.7320	18.882	0.008269	21.20	55.487	10.259	27233554.291222
2012/11/09	16:28:57	--	ok	234.7560	18.881	0.008277	21.21	55.488	10.266	28945245.353090
2012/11/09	16:29:09	--	ok	234.7520	18.883	0.008284	21.23	55.491	10.278	28726504.158268
2012/11/09	16:29:22	--	ok	234.7520	18.881	0.00829	21.24	55.555	10.296	28671280.685671
2012/11/09	16:29:34	--	ok	234.7580	18.884	0.008297	21.24	55.586	10.302	28484601.344406
2012/11/09	16:29:47	--	ok	234.7600	18.883	0.008304	21.24	55.586	10.302	28607529.639789
2012/11/09	16:29:59	--	ok	234.7740	18.885	0.008311	21.24	55.586	10.302	29740928.115864
2012/11/09	16:30:12	--	ok	234.7700	18.888	0.008317	21.23	55.677	10.313	29488354.648773
2012/11/09	16:30:24	--	ok	234.7620	18.890	0.008324	21.22	55.706	10.312	29269596.510014
2012/11/09	16:30:37	--	ok	234.7760	18.883	0.008331	21.26	55.712	10.337	29559185.238538
2012/11/09	16:30:49	--	ok	234.7620	18.890	0.008337	21.23	55.739	10.324	28697603.315632
2012/11/09	16:31:02	--	ok	234.7800	18.890	0.008344	21.25	55.773	10.342	29628229.659282
2012/11/09	16:31:14	--	ok	234.7840	18.892	0.00835	21.26	55.774	10.348	30661171.568004
2012/11/09	16:31:27	--	ok	234.7760	18.890	0.008356	21.26	55.836	10.360	29405816.082180
2012/11/09	16:31:39	--	ok	234.7700	18.889	0.008362	21.26	55.867	10.366	29059883.036341
2012/11/09	16:31:51	--	ok	234.7820	18.886	0.008369	21.24	55.895	10.359	29436034.241995
2012/11/09	16:32:04	--	ok	234.7900	18.886	0.008375	21.25	55.896	10.365	29581073.525337
2012/11/09	16:32:16	--	ok	234.7800	18.881	0.008381	21.25	55.896	10.365	30084999.085453
2012/11/09	16:32:29	--	ok	234.7860	18.880	0.008387	21.26	55.898	10.371	29781913.549421
2012/11/09	16:32:41	--	ok	234.7780	18.880	0.008393	21.26	55.898	10.371	30339853.070357
2012/11/09	16:32:54	--	ok	234.7740	18.880	0.008399	21.26	55.960	10.383	30476757.092617
2012/11/09	16:33:06	--	ok	234.7660	18.887	0.008406	21.25	55.989	10.382	29141727.408151
2012/11/09	16:33:19	--	ok	234.7900	18.886	0.008412	21.23	55.986	10.370	30274502.736388
2012/11/09	16:33:31	--	ok	234.7820	18.884	0.008418	21.24	56.049	10.387	29217408.719688
2012/11/09	16:33:44	--	ok	234.7920	18.891	0.008424	21.23	56.079	10.387	30480646.111517
2012/11/09	16:33:56	--	ok	234.8040	18.887	0.00843	21.23	56.110	10.393	30622998.854635
2012/11/09	16:34:09	--	ok	234.7980	18.888	0.008436	21.22	56.108	10.386	30726449.195715
2012/11/09	16:34:21	--	ok	234.7960	18.889	0.008441	21.22	56.077	10.381	30049911.974233
2012/11/09	16:34:34	--	ok	234.8020	18.889	0.008447	21.24	56.080	10.393	30926090.736959
2012/11/09	16:34:46	--	ok	234.7960	18.895	0.008453	21.26	56.145	10.417	29433856.407669
2012/11/09	16:34:58	--	ok	234.8140	18.891	0.008458	21.26	56.114	10.412	30900700.416850
2012/11/09	16:35:11	--	ok	234.8020	18.891	0.008464	21.22	56.170	10.398	29514553.651914
2012/11/09	16:35:23	--	ok	234.8240	18.895	0.008469	21.24	56.173	10.410	31272956.357979
2012/11/09	16:35:36	--	ok	234.8120	18.896	0.008474	21.26	56.176	10.423	29563097.463539
2012/11/09	16:35:48	--	ok	234.8120	18.897	0.008479	21.25	56.205	10.422	29693316.281642
2012/11/09	16:36:01	--	ok	234.8160	18.894	0.008485	21.27	56.177	10.429	30701701.080641
2012/11/09	16:36:14	--	ok	234.8180	18.898	0.00849	21.27	56.177	10.429	30490159.347856
2012/11/09	16:36:27	--	ok	234.8320	18.898	0.008495	21.26	56.207	10.429	32244471.045203
2012/11/09	16:36:39	--	ok	234.8200	18.896	0.0085	21.25	56.236	10.428	30951014.832115
2012/11/09	16:36:52	--	ok	234.8280	18.893	0.008505	21.26	56.238	10.434	31286047.901750
2012/11/09	16:37:04	--	ok	234.8300	18.898	0.00851	21.26	56.268	10.440	31435123.890544
2012/11/09	16:37:17	--	ok	234.8300	18.895	0.008514	21.28	56.333	10.464	32011852.081160
2012/11/09	16:37:29	--	ok	234.8260	18.900	0.008519	21.27	56.362	10.464	30905635.163453
2012/11/09	16:37:42	--	ok	234.8260	18.901	0.008524	21.24	56.420	10.456	31623003.126517
2012/11/09	16:37:54	--	ok	234.8260	18.900	0.008529	21.24	56.389	10.450	31294863.282227
2012/11/09	16:38:07	--	ok	234.8300	18.897	0.008534	21.27	56.393	10.469	31732312.697742
2012/11/09	16:38:20	--	ok	234.8220	18.902	0.008538	21.26	56.361	10.457	30018538.760909
2012/11/09	16:38:32	--	ok	234.8380	18.901	0.008543	21.28	56.395	10.476	31657579.779894
2012/11/09	16:38:45	--	ok	234.8340	18.903	0.008548	21.29	56.335	10.471	31419368.588989
2012/11/09	16:38:57	--	ok	234.8380	18.904	0.008552	21.28	56.395	10.476	32223862.208888
2012/11/09	16:39:10	--	ok	234.8360	18.902	0.008557	21.30	56.336	10.477	32297552.583920
2012/11/09	16:39:22	--	ok	234.8460	18.903	0.008562	21.26	56.330	10.452	32143366.392345
2012/11/09	16:39:35	--	ok	234.8420	18.900	0.008566	21.28	56.395	10.476	32171695.134874
2012/11/09	16:39:47	--	ok	234.8420	18.903	0.00857	21.26	56.423	10.469	31725539.270990
2012/11/09	16:40:00	--	ok	234.8460	18.902	0.008575	21.27	56.455	10.481	31821235.841509
2012/11/09	16:40:13	--	ok	234.8480	18.900	0.008579	21.25	56.452	10.468	31621955.858193
2012/11/09	16:40:25	--	ok	234.8520	18.901	0.008583	21.27	56.455	10.481	32205743.134787
2012/11/09	16:40:38	--	ok	234.8500	18.902	0.008587	21.25	56.452	10.468	31790438.950922
2012/11/09	16:40:50	--	ok	234.8480	18.902	0.008592	21.26	56.484	10.480	31562683.589610
2012/11/09	16:41:03	--	ok	234.8400	18.904	0.008596	21.24	56.512	10.473	31233305.155966
2012/11/09	16:41:15	--	ok	234.8440	18.908	0.0086	21.25	56.514	10.480	30813343.556101
2012/11/09	16:41:28	--	ok	234.8460	18.915	0.008605	21.26	56.546	10.492	30759259.398374
2012/11/09	16:41:40	--	ok	234.8580	18.910	0.008609	21.24	56.543	10.479	32091526.402874
2012/11/09	16:41:53	--	ok	234.8560	18.910	0.008613	21.25	56.637	10.502	32478918.880638
2012/11/09	16:42:06	--	ok	234.8640	18.907	0.008617	21.23	56.603	10.484	32860735.193505
2012/11/09	16:42:18	--	ok	234.8660	18.908	0.008621	21.23	56.603	10.484	32772833.717734
2012/11/09	16:42:31	--	ok	234.8540	18.912	0.008625	21.25	56.637	10.502	31936938.133195
2012/11/09	16:42:43	--	ok	234.8560	18.910	0.008629	21.25	56.668	10.508	32419388.315285
2012/11/09	16:42:56	--	ok	234.8620	18.916	0.008632	21.24	56.697	10.508	32394937.959457
2012/11/09	16:43:08	--	ok	234.8560	18.919	0.008636	21.22	56.725	10.501	31798719.858463
2012/11/09	16:43:21	--	ok	234.8480	18.918	0.00864	21.24	56.666	10.502	29969435.614734
2012/11/09	16:43:33	--	ok	234.8680	18.918	0.008645	21.24	56.666	10.502	31826002.267999
2012/11/09	16:43:46	--	ok	234.8520	18.917	0.008648	21.26	56.700	10.520	30579950.257423
2012/11/09	16:43:58	--	ok	234.8680	18.917	0.008652	21.30	56.675	10.540	32340752.843851
2012/11/09	16:44:11	--	ok	234.8740	18.919	0.008656	21.30	56.675	10.540	33434325.107508
2012/11/09	16:44:23	--	ok	234.8380	18.919	0.00866	21.28	56.672	10.527	29907185.891283
2012/11/09	16:44:36	--	ok	234.8520	18.919	0.008664	21.30	56.614	10.529	30928214.709232
2012/11/09	16:44:49	--	ok	234.8720	18.916	0.008668	21.29	56.643	10.528	32696925.464307
2012/11/09	16:45:01	--	ok	234.8620	18.919	0.008672	21.29	56.643	10.528	31413714.954622
2012/11/09	16:45:14	--	ok	234.8800	18.919	0.008675	21.29	56.612	10.522	33228858.365717
2012/11/09	16:45:26	--	ok	234.8540	18.915	0.008679	21.28	56.672	10.527	31147431.687384
2012/11/09	16:45:39	--	ok	234.8680	18.915	0.008683	21.26	56.700	10.520	32480229.484473
2012/11/09	16:45:51	--	ok	234.8680	18.914	0.008686	21.26	56.762	10.532	33343477.983046
2012/11/09	16:46:04	--	ok	234.8560	18.919	0.00869	21.27	56.856	10.555	30832663.253149
2012/11/09	16:46:16	--	ok	234.8660	18.915	0.008694	21.24	56.882	10.542	32313606.248681
2012/11/09	16:46:29	--	ok	234.8660	18.918	0.008698	21.26	56.916	10.560	32501827.074435
2012/11/09	16:46:41	--	ok	234.8660	18.918	0.008701	21.25	56.914	10.554	32390240.804642
2012/11/09	16:46:54	--	ok	234.8600	18.918	0.008705	21.26	56.947	10.566	31083500.117376
2012/11/09	16:47:07	--	ok	234.8660	18.917	0.008709	21.26	56.854	10.549	31764580.828003
2012/11/09	16:47:19	--	ok	234.8660	18.921	0.008713	21.28	56.826	10.556	31362224.671661
2012/11/09	16:47:32	--	ok	234.8740	18.923	0.008717	21.30	56.860	10.574	32635387.283317
2012/11/09	16:47:44	--	ok	234.8640	18.920	0.00872	21.30	56.829	10.569	31429563.628916
2012/11/09	16:47:57	--	ok	234.8560	18.922	0.008724	21.29	56.859	10.568	30491271.457060
2012/11/09	16:48:09	--	ok	234.8720	18.921	0.008728	21.30	56.860	10.574	31700210.972504
2012/11/09	16:48:22	--	ok	234.8760	18.924	0.008731	21.29	56.828	10.562	31870329.947196
2012/11/09	16:48:34	--	ok	234.8700	18.923	0.008735	21.30	56.860	10.574	31314052.094823
2012/11/09	16:48:47	--	ok	234.8760	18.919	0.008738	21.29	56.859	10.568	32894283.112920
2012/11/09	16:49:00	--	ok	234.8740	18.923	0.008741	21.28	56.888	10.567	32783947.351728
2012/11/09	16:49:12	--	ok	234.8720	18.922	0.008745	21.28	56.888	10.567	32685884.630730
2012/11/09	16:49:25	--	ok	234.8740	18.926	0.008748	21.31	56.862	10.581	32594861.772251
2012/11/09	16:49:37	--	ok	234.8660	18.922	0.008752	21.29	56.890	10.574	32431281.532743
2012/11/09	16:49:50	--	ok	234.8700	18.924	0.008756	21.32	56.863	10.587	31777808.182465
2012/11/09	16:50:02	--	ok	234.8760	18.925	0.008759	21.31	56.862	10.581	32422768.358608
2012/11/09	16:50:15	--	ok	234.8760	18.924	0.008762	21.32	56.894	10.593	31757787.613341
2012/11/09	16:50:27	--	ok	234.8840	18.923	0.008766	21.32	56.863	10.587	32494484.087689
2012/11/09	16:50:40	--	ok	234.8900	18.924	0.008769	21.32	56.832	10.582	33393320.587813
2012/11/09	16:50:52	--	ok	234.8780	18.924	0.008772	21.33	56.865	10.594	32139559.998021
2012/11/09	16:51:05	--	ok	234.8800	18.927	0.008775	21.34	56.866	10.600	32916303.716161
2012/11/09	16:51:18	--	ok	234.8760	18.928	0.008779	21.33	56.896	10.599	32268290.714367
2012/11/09	16:51:30	--	ok	234.8840	18.932	0.008782	21.32	56.925	10.599	32955903.887572
2012/11/09	16:51:43	--	ok	234.8740	18.930	0.008785	21.34	56.866	10.600	32326961.943660
2012/11/09	16:51:55	--	ok	234.8820	18.928	0.008789	21.34	56.897	10.606	32827095.661856
2012/11/09	16:52:08	--	ok	234.8900	18.930	0.008792	21.35	56.899	10.612	33644367.535828
2012/11/09	16:52:20	--	ok	234.8760	18.929	0.008795	21.34	56.897	10.606	32661664.537598
2012/11/09	16:52:33	--	ok	234.8860	18.930	0.008798	21.34	56.897	10.606	33449055.583157
2012/11/09	16:52:45	--	ok	234.8840	18.930	0.008801	21.34	56.897	10.606	34139964.092875
2012/11/09	16:52:58	--	ok	234.8860	18.932	0.008805	21.33	56.926	10.605	33611734.310569
2012/11/09	16:53:10	--	ok	234.8840	18.931	0.008808	21.35	56.929	10.618	33691185.015761
2012/11/09	16:53:23	--	ok	234.8880	18.928	0.008811	21.35	56.929	10.618	34472472.973937
2012/11/09	16:53:36	--	ok	234.8900	18.932	0.008814	21.35	56.960	10.624	34197067.080762
2012/11/09	16:53:48	--	ok	234.8740	18.932	0.008817	21.32	57.048	10.622	33099811.320434
2012/11/09	16:54:01	--	ok	234.8800	18.930	0.00882	21.32	57.110	10.633	33366704.101444
2012/11/09	16:54:13	--	ok	234.8940	18.933	0.008824	21.33	57.050	10.628	33861967.578022
2012/11/09	16:54:26	--	ok	234.8860	18.936	0.008827	21.34	57.051	10.635	33798889.017615
2012/11/09	16:54:38	--	ok	234.8720	18.931	0.00883	21.34	56.989	10.623	31624939.122238
2012/11/09	16:54:51	--	ok	234.8900	18.935	0.008833	21.33	56.988	10.617	33445072.282038
2012/11/09	16:55:03	--	ok	234.8940	18.933	0.008836	21.35	56.991	10.629	33260646.763779
2012/11/09	16:55:16	--	ok	234.8900	18.934	0.008839	21.36	57.023	10.642	34138687.662942
2012/11/09	16:55:28	--	ok	234.8820	18.932	0.008842	21.34	57.051	10.635	32489146.842360
2012/11/09	16:55:41	--	ok	234.8880	18.932	0.008845	21.34	57.051	10.635	31887686.194898
2012/11/09	16:55:53	--	ok	234.8900	18.933	0.008848	21.34	57.051	10.635	33387818.779384
2012/11/09	16:56:06	--	ok	234.8840	18.933	0.008851	21.35	57.083	10.647	32691891.497854
2012/11/09	16:56:19	--	ok	234.8960	18.930	0.008854	21.32	57.110	10.633	32555910.047249
2012/11/09	16:56:31	--	ok	234.8900	18.932	0.008857	21.34	57.082	10.640	33163577.820791
2012/11/09	16:56:44	--	ok	234.8960	18.929	0.00886	21.35	57.083	10.647	34697046.835995
2012/11/09	16:56:56	--	ok	234.8860	18.932	0.008863	21.32	57.110	10.633	32597619.193471
2012/11/09	16:57:09	--	ok	234.9020	18.931	0.008866	21.33	57.111	10.640	34362720.031802
2012/11/09	16:57:21	--	ok	234.8840	18.933	0.008869	21.33	57.142	10.645	33313763.992139
2012/11/09	16:57:34	--	ok	234.8920	18.935	0.008872	21.32	57.140	10.639	33897315.132393
2012/11/09	16:57:46	--	ok	234.8920	18.932	0.008875	21.36	57.085	10.653	33209573.190506
2012/11/09	16:57:59	--	ok	234.8860	18.931	0.008878	21.34	57.113	10.646	33310676.667150
2012/11/09	16:58:12	--	ok	234.8920	18.933	0.008881	21.34	57.113	10.646	34078912.164358
2012/11/09	16:58:24	--	ok	234.8880	18.934	0.008884	21.33	57.111	10.640	33576061.847952
2012/11/09	16:58:37	--	ok	234.8940	18.940	0.008887	21.33	57.050	10.628	32382396.276846
2012/11/09	16:58:49	--	ok	234.8960	18.937	0.00889	21.34	57.113	10.646	33821567.182208
2012/11/09	16:59:02	--	ok	234.8920	18.931	0.008893	21.34	57.113	10.646	33347132.400774
2012/11/09	16:59:14	--	ok	234.8840	18.932	0.008896	21.34	57.113	10.646	32434111.459472
2012/11/09	16:59:27	--	ok	234.8980	18.932	0.008899	21.32	57.110	10.633	33600890.272406
2012/11/09	16:59:39	--	ok	234.9080	18.935	0.008901	21.35	57.114	10.652	34744824.174406
2012/11/09	16:59:52	--	ok	234.8980	18.936	0.008904	21.33	57.111	10.640	34978610.983370
2012/11/09	17:00:04	--	ok	234.8880	18.936	0.008907	21.32	57.171	10.645	33284961.178071
2012/11/09	17:00:17	--	ok	234.8980	18.934	0.00891	21.31	57.170	10.638	33791191.521331
2012/11/09	17:00:30	--	ok	234.8900	18.933	0.008913	21.33	57.142	10.645	33358692.561476
2012/11/09	17:00:42	--	ok	234.9060	18.937	0.008916	21.31	57.139	10.632	35497370.063849
2012/11/09	17:00:55	--	ok	234.9060	18.935	0.008918	21.32	57.171	10.645	34883641.633144
2012/11/09	17:01:07	--	ok	234.8920	18.939	0.008921	21.34	57.174	10.657	34050765.658196
2012/11/09	17:01:20	--	ok	234.8960	18.935	0.008923	21.33	57.173	10.651	34143133.902541
2012/11/09	17:01:32	--	ok	234.8960	18.938	0.008926	21.32	57.171	10.645	33554788.512097
2012/11/09	17:01:45	--	ok	234.9060	18.940	0.008929	21.29	57.259	10.642	35633706.701565
2012/11/09	17:01:57	--	ok	234.8920	18.940	0.008932	21.30	57.260	10.649	33453281.479419
2012/11/09	17:02:10	--	ok	234.9020	18.939	0.008935	21.30	57.230	10.643	33976942.025007
2012/11/09	17:02:22	--	ok	234.9100	18.940	0.008937	21.28	57.257	10.636	34471379.673913
2012/11/09	17:02:35	--	ok	234.9100	18.940	0.00894	21.32	57.263	10.662	36257166.915548
2012/11/09	17:02:47	--	ok	234.8940	18.937	0.008942	21.28	57.288	10.642	34850586.961547
2012/11/09	17:03:00	--	ok	234.9040	18.937	0.008945	21.28	57.288	10.642	35276339.080311
2012/11/09	17:03:13	--	ok	234.8980	18.935	0.008948	21.32	57.294	10.668	34260039.885026
2012/11/09	17:03:25	--	ok	234.9100	18.939	0.00895	21.31	57.354	10.672	35396084.381037
2012/11/09	17:03:38	--	ok	234.8960	18.935	0.008953	21.29	57.290	10.648	33865418.353058
2012/11/09	17:03:50	--	ok	234.8980	18.939	0.008955	21.30	57.291	10.655	33765415.772050
2012/11/09	17:04:03	--	ok	234.9040	18.938	0.008958	21.28	57.288	10.642	33416078.088063
2012/11/09	17:04:15	--	ok	234.9120	18.939	0.00896	21.30	57.260	10.649	35541214.539066
2012/11/09	17:04:28	--	ok	234.8980	18.938	0.008963	21.28	57.257	10.636	34002896.099533
2012/11/09	17:04:40	--	ok	234.9020	18.939	0.008966	21.30	57.230	10.643	33636648.156988
2012/11/09	17:04:53	--	ok	234.8960	18.936	0.008968	21.32	57.233	10.656	32703578.057751
2012/11/09	17:05:05	--	ok	234.9100	18.936	0.008971	21.34	57.205	10.663	35144337.296646
2012/11/09	17:05:18	--	ok	234.9140	18.936	0.008973	21.32	57.171	10.645	35215878.456760
2012/11/09	17:05:30	--	ok	234.9020	18.935	0.008976	21.32	57.202	10.650	33808554.836988
2012/11/09	17:05:43	--	ok	234.9120	18.938	0.008978	21.30	57.168	10.632	34635378.149002
2012/11/09	17:05:56	--	ok	234.9040	18.939	0.008981	21.30	57.168	10.632	33366940.645106
2012/11/09	17:06:08	--	ok	234.8960	18.938	0.008983	21.32	57.202	10.650	32836617.899661
2012/11/09	17:06:21	--	ok	234.9200	18.940	0.008986	21.29	57.259	10.642	34920922.703977
2012/11/09	17:06:33	--	ok	234.9120	18.938	0.008988	21.30	57.260	10.649	34688297.479881
2012/11/09	17:06:46	--	ok	234.9080	18.937	0.008991	21.30	57.291	10.655	35810904.572144
2012/11/09	17:06:58	--	ok	234.9020	18.936	0.008993	21.27	57.348	10.647	34433156.213490
2012/11/09	17:07:11	--	ok	234.9120	18.937	0.008996	21.28	57.380	10.659	34604056.375907
2012/11/09	17:07:23	--	ok	234.9060	18.938	0.008998	21.28	57.380	10.659	34192310.304629
2012/11/09	17:07:36	--	ok	234.9140	18.938	0.009001	21.28	57.350	10.653	34339517.435044
2012/11/09	17:07:48	--	ok	234.9140	18.938	0.009003	21.28	57.380	10.659	35686949.767047
2012/11/09	17:08:01	--	ok	234.9180	18.938	0.009006	21.28	57.350	10.653	36169450.918551
2012/11/09	17:08:13	--	ok	234.9220	18.937	0.009008	21.28	57.350	10.653	36144387.259177
2012/11/09	17:08:26	--	ok	234.9120	18.935	0.00901	21.30	57.353	10.666	36459702.430428
2012/11/09	17:08:38	--	ok	234.9000	18.934	0.009012	21.33	57.327	10.680	34531004.437734
2012/11/09	17:08:51	--	ok	234.8940	18.935	0.009015	21.30	57.322	10.660	32803669.780990
2012/11/09	17:09:04	--	ok	234.9160	18.939	0.009018	21.30	57.322	10.660	36091380.205051
2012/11/09	17:09:16	--	ok	234.9140	18.939	0.00902	21.29	57.290	10.648	35299424.514449
2012/11/09	17:09:29	--	ok	234.9220	18.935	0.009022	21.29	57.290	10.648	35401048.513767
2012/11/09	17:09:41	--	ok	234.9100	18.934	0.009024	21.30	57.291	10.655	35774312.252698
2012/11/09	17:09:54	--	ok	234.9160	18.934	0.009027	21.30	57.291	10.655	35945872.807421
2012/11/09	17:10:06	--	ok	234.9120	18.938	0.009029	21.31	57.293	10.661	35308878.444484
2012/11/09	17:10:19	--	ok	234.9180	18.935	0.009031	21.32	57.263	10.662	34630691.196415
2012/11/09	17:10:31	--	ok	234.9120	18.936	0.009033	21.30	57.291	10.655	35168110.929475
2012/11/09	17:10:44	--	ok	234.9080	18.938	0.009036	21.27	57.287	10.635	34421351.142144
2012/11/09	17:10:56	--	ok	234.9140	18.938	0.009038	21.32	57.325	10.673	35960023.920362
2012/11/09	17:11:09	--	ok	234.9180	18.937	0.00904	21.31	57.293	10.661	36239394.805193
2012/11/09	17:11:21	--	ok	234.9080	18.936	0.009043	21.30	57.322	10.660	34658304.644117
2012/11/09	17:11:34	--	ok	234.9160	18.939	0.009045	21.27	57.287	10.635	34997913.905333
2012/11/09	17:11:46	--	ok	234.9180	18.936	0.009047	21.27	57.348	10.647	36123172.403783
2012/11/09	17:11:59	--	ok	234.9040	18.935	0.009049	21.27	57.410	10.658	34858975.937803
2012/11/09	17:12:12	--	ok	234.9200	18.937	0.009052	21.30	57.322	10.660	35759173.945824
2012/11/09	17:12:24	--	ok	234.9180	18.938	0.009054	21.30	57.322	10.660	36223107.841441
2012/11/09	17:12:37	--	ok	234.9120	18.938	0.009056	21.32	57.294	10.668	35487568.392517
2012/11/09	17:12:49	--	ok	234.9120	18.937	0.009059	21.31	57.262	10.655	35294797.277716
2012/11/09	17:13:02	--	ok	234.9080	18.937	0.009061	21.30	57.230	10.643	34029950.266355
2012/11/09	17:13:14	--	ok	234.9260	18.938	0.009064	21.26	57.316	10.635	35989039.033583
2012/11/09	17:13:27	--	ok	234.9140	18.942	0.009066	21.28	57.380	10.659	35507849.390175
2012/11/09	17:13:39	--	ok	234.9200	18.944	0.009068	21.27	57.440	10.664	34867762.341323
2012/11/09	17:13:52	--	ok	234.9100	18.940	0.00907	21.28	57.442	10.670	34464138.222052
2012/11/09	17:14:04	--	ok	234.9120	18.940	0.009072	21.29	57.382	10.665	32900623.053372
2012/11/09	17:14:17	--	ok	234.9200	18.941	0.009075	21.30	57.353	10.666	34013286.713933
2012/11/09	17:14:29	--	ok	234.9220	18.940	0.009077	21.29	57.320	10.654	35400122.743392
2012/11/09	17:14:42	--	ok	234.9120	18.939	0.009079	21.29	57.382	10.665	34058064.154843
2012/11/09	17:14:55	--	ok	234.9180	18.940	0.009081	21.30	57.414	10.677	35073440.951077
2012/11/09	17:15:07	--	ok	234.9060	18.938	0.009083	21.29	57.443	10.677	34024582.192118
2012/11/09	17:15:20	--	ok	234.9200	18.938	0.009086	21.28	57.411	10.665	33884160.492437
2012/11/09	17:15:32	--	ok	234.9280	18.937	0.009088	21.29	57.382	10.665	35744755.465459
2012/11/09	17:15:45	--	ok	234.9160	18.942	0.00909	21.29	57.413	10.671	34311013.565717
2012/11/09	17:15:57	--	ok	234.9160	18.937	0.009092	21.29	57.413	10.671	35850793.120750
2012/11/09	17:16:10	--	ok	234.8980	18.941	0.009094	21.27	57.410	10.658	32812956.261823
2012/11/09	17:16:22	--	ok	234.9280	18.941	0.009097	21.29	57.413	10.671	35188503.958747
2012/11/09	17:16:35	--	ok	234.9220	18.941	0.009099	21.28	57.411	10.665	34959438.712604
2012/11/09	17:16:47	--	ok	234.9200	18.940	0.009101	21.28	57.411	10.665	35603047.625664
2012/11/09	17:17:00	--	ok	234.9120	18.939	0.009103	21.26	57.439	10.657	33895021.482516
2012/11/09	17:17:12	--	ok	234.9240	18.937	0.009105	21.27	57.440	10.664	36132726.521185
2012/11/09	17:17:25	--	ok	234.9200	18.935	0.009107	21.29	57.474	10.682	35253454.932441
2012/11/09	17:17:37	--	ok	234.9220	18.934	0.009109	21.28	57.411	10.665	35425002.721549
2012/11/09	17:17:50	--	ok	234.9120	18.936	0.009112	21.27	57.410	10.658	34530782.563575
2012/11/09	17:18:02	--	ok	234.9260	18.942	0.009114	21.26	57.439	10.657	35443243.994652
2012/11/09	17:18:15	--	ok	234.9200	18.937	0.009116	21.27	57.410	10.658	35564346.614875
2012/11/09	17:18:28	--	ok	234.9080	18.937	0.009118	21.28	57.411	10.665	34259389.904598
2012/11/09	17:18:40	--	ok	234.9280	18.941	0.00912	21.27	57.410	10.658	35609067.288579
2012/11/09	17:18:53	--	ok	234.9220	18.939	0.009122	21.27	57.471	10.670	36256572.280567
2012/11/09	17:19:05	--	ok	234.9220	18.940	0.009124	21.28	57.411	10.665	35623502.565159
2012/11/09	17:19:18	--	ok	234.9120	18.938	0.009126	21.28	57.411	10.665	34815770.789110
2012/11/09	17:19:30	--	ok	234.9120	18.942	0.009129	21.26	57.439	10.657	34416866.685655
2012/11/09	17:19:43	--	ok	234.9280	18.941	0.009131	21.27	57.502	10.675	36269500.001316
2012/11/09	17:19:55	--	ok	234.9100	18.942	0.009133	21.26	57.470	10.663	33968272.022817
2012/11/09	17:20:08	--	ok	234.9200	18.939	0.009135	21.25	57.437	10.651	36002544.712566
2012/11/09	17:20:20	--	ok	234.9120	18.940	0.009137	21.28	57.442	10.670	34987599.785741
2012/11/09	17:20:33	--	ok	234.9100	18.938	0.00914	21.27	57.410	10.658	34101329.885159
2012/11/09	17:20:45	--	ok	234.9320	18.943	0.009142	21.29	57.474	10.682	35768806.192224
2012/11/09	17:20:58	--	ok	234.9260	18.939	0.009144	21.26	57.500	10.669	36363952.383795
2012/11/09	17:21:10	--	ok	234.9180	18.939	0.009146	21.27	57.502	10.675	35335400.412133
2012/11/09	17:21:23	--	ok	234.9220	18.939	0.009148	21.26	57.500	10.669	36088099.129801
2012/11/09	17:21:36	--	ok	234.9200	18.941	0.00915	21.26	57.500	10.669	35726750.355740
2012/11/09	17:21:48	--	ok	234.9040	18.941	0.009152	21.26	57.470	10.663	34013206.979992
2012/11/09	17:22:01	--	ok	234.9300	18.942	0.009155	21.24	57.497	10.656	35995788.856826
2012/11/09	17:22:13	--	ok	234.9200	18.940	0.009156	21.26	57.500	10.669	35955359.422312
2012/11/09	17:22:26	--	ok	234.9320	18.941	0.009158	21.28	57.503	10.682	36681135.154907
2012/11/09	17:22:38	--	ok	234.9200	18.940	0.00916	21.26	57.500	10.669	36223605.858674
2012/11/09	17:22:51	--	ok	234.9140	18.939	0.009162	21.26	57.531	10.674	36582437.954136
2012/11/09	17:23:03	--	ok	234.9180	18.938	0.009164	21.25	57.530	10.668	36505987.732363
2012/11/09	17:23:16	--	ok	234.9240	18.939	0.009167	21.25	57.530	10.668	36226557.521784
2012/11/09	17:23:28	--	ok	234.9160	18.941	0.009169	21.24	57.528	10.662	35249271.152519
2012/11/09	17:23:41	--	ok	234.9260	18.940	0.009171	21.25	57.530	10.668	36597853.147555
2012/11/09	17:23:53	--	ok	234.9160	18.940	0.009173	21.25	57.530	10.668	35597535.174719
2012/11/09	17:24:06	--	ok	234.9220	18.939	0.009175	21.24	57.528	10.662	36032709.560243
2012/11/09	17:24:18	--	ok	234.9320	18.940	0.009177	21.25	57.530	10.668	37171046.841426
2012/11/09	17:24:31	--	ok	234.9200	18.939	0.009179	21.25	57.530	10.668	35997909.812208
2012/11/09	17:24:43	--	ok	234.9220	18.936	0.009181	21.26	57.531	10.674	36864552.756221
2012/11/09	17:24:56	--	ok	234.9100	18.936	0.009183	21.26	57.500	10.669	35668914.314357
2012/11/09	17:25:08	--	ok	234.9180	18.939	0.009185	21.26	57.470	10.663	34512637.192047
2012/11/09	17:25:21	--	ok	234.9220	18.942	0.009188	21.25	57.499	10.662	36183956.943749
2012/11/09	17:25:34	--	ok	234.9200	18.942	0.00919	21.24	57.497	10.656	37500133.403939
2012/11/09	17:25:46	--	ok	234.9080	18.939	0.009192	21.25	57.437	10.651	34629708.301444
2012/11/09	17:25:59	--	ok	234.9360	18.940	0.009194	21.25	57.468	10.657	35892097.796526
2012/11/09	17:26:11	--	ok	234.9180	18.940	0.009196	21.28	57.473	10.676	35381330.237140
2012/11/09	17:26:24	--	ok	234.9280	18.939	0.009198	21.27	57.471	10.670	36945957.839235
2012/11/09	17:26:36	--	ok	234.9300	18.942	0.0092	21.26	57.500	10.669	36906254.021923
2012/11/09	17:26:49	--	ok	234.9220	18.938	0.009202	21.24	57.528	10.662	36904170.918822
2012/11/09	17:27:01	--	ok	234.9220	18.940	0.009204	21.25	57.530	10.668	36489077.054503
2012/11/09	17:27:14	--	ok	234.9200	18.939	0.009206	21.25	57.530	10.668	37109496.991359
2012/11/09	17:27:26	--	ok	234.9260	18.940	0.009208	21.24	57.528	10.662	36306202.265720
2012/11/09	17:27:39	--	ok	234.9120	18.941	0.00921	21.24	57.590	10.673	35473041.398784
2012/11/09	17:27:52	--	ok	234.9320	18.943	0.009212	21.24	57.590	10.673	36602044.166220
2012/11/09	17:28:04	--	ok	234.9180	18.940	0.009214	21.25	57.591	10.679	35457257.829292
2012/11/09	17:28:17	--	ok	234.9340	18.943	0.009216	21.24	57.651	10.684	38063976.170845
2012/11/09	17:28:29	--	ok	234.9200	18.940	0.009218	21.24	57.651	10.684	35624678.738485
2012/11/09	17:28:42	--	ok	234.9160	18.942	0.00922	21.23	57.649	10.678	35446264.172176
2012/11/09	17:28:54	--	ok	234.9320	18.942	0.009222	21.24	57.651	10.684	37153576.279758
2012/11/09	17:29:07	--	ok	234.9200	18.941	0.009224	21.24	57.590	10.673	36951662.324793
2012/11/09	17:29:19	--	ok	234.9220	18.940	0.009226	21.24	57.590	10.673	36394926.090438
2012/11/09	17:29:32	--	ok	234.9160	18.938	0.009228	21.24	57.590	10.673	36618241.595441
2012/11/09	17:29:44	--	ok	234.9240	18.938	0.00923	21.23	57.527	10.655	36737975.362329
2012/11/09	17:29:57	--	ok	234.9220	18.942	0.009232	21.25	57.499	10.662	37071157.229084
2012/11/09	17:30:09	--	ok	234.9180	18.941	0.009235	21.26	57.500	10.669	35868833.324643
2012/11/09	17:30:22	--	ok	234.9280	18.941	0.009237	21.25	57.530	10.668	36872930.372205
2012/11/09	17:30:34	--	ok	234.9240	18.941	0.009239	21.26	57.531	10.674	36986696.799657
2012/11/09	17:30:47	--	ok	234.9280	18.941	0.009241	21.24	57.528	10.662	37523565.888436
2012/11/09	17:31:00	--	ok	234.9220	18.941	0.009243	21.24	57.559	10.667	37234503.479341
2012/11/09	17:31:12	--	ok	234.9120	18.938	0.009244	21.26	57.531	10.674	35694130.345183
2012/11/09	17:31:25	--	ok	234.9240	18.940	0.009247	21.26	57.500	10.669	37130159.311580
2012/11/09	17:31:37	--	ok	234.9180	18.940	0.009249	21.28	57.473	10.676	36228038.448523
2012/11/09	17:31:50	--	ok	234.9200	18.940	0.009251	21.28	57.473	10.676	36364724.168859
2012/11/09	17:32:02	--	ok	234.9260	18.939	0.009253	21.25	57.530	10.668	36523344.800133
2012/11/09	17:32:15	--	ok	234.9200	18.940	0.009255	21.24	57.528	10.662	37161525.116791
2012/11/09	17:32:27	--	ok	234.9100	18.939	0.009257	21.23	57.557	10.661	35449909.309432
2012/11/09	17:32:40	--	ok	234.9340	18.941	0.00926	21.24	57.590	10.673	37444755.307649
2012/11/09	17:32:52	--	ok	234.9280	18.942	0.009261	21.24	57.559	10.667	37392573.399555
2012/11/09	17:33:05	--	ok	234.9160	18.942	0.009263	21.22	57.556	10.654	37738663.216277
2012/11/09	17:33:17	--	ok	234.9080	18.941	0.009265	21.22	57.587	10.660	34990786.225095
2012/11/09	17:33:30	--	ok	234.9260	18.943	0.009268	21.23	57.588	10.666	35735501.877072
2012/11/09	17:33:42	--	ok	234.9300	18.943	0.00927	21.22	57.617	10.666	36998712.274269
2012/11/09	17:33:55	--	ok	234.9280	18.938	0.009272	21.24	57.620	10.679	37050932.603785
2012/11/09	17:34:08	--	ok	234.9200	18.938	0.009274	21.24	57.620	10.679	36416718.474636
2012/11/09	17:34:20	--	ok	234.9240	18.940	0.009276	21.21	57.646	10.665	35821301.407127
2012/11/09	17:34:33	--	ok	234.9140	18.939	0.009278	21.22	57.679	10.677	36892252.680150
2012/11/09	17:34:45	--	ok	234.9200	18.941	0.00928	21.20	57.706	10.670	35647046.606050
2012/11/09	17:34:58	--	ok	234.9160	18.940	0.009282	21.22	57.709	10.683	34836794.629691
2012/11/09	17:35:10	--	ok	234.9300	18.943	0.009284	21.19	57.674	10.658	36562915.155209
2012/11/09	17:35:23	--	ok	234.9220	18.941	0.009286	21.21	57.677	10.671	36281153.542748
2012/11/09	17:35:35	--	ok	234.9000	18.944	0.009288	21.24	57.651	10.684	34003095.618955
2012/11/09	17:35:48	--	ok	234.9200	18.945	0.009291	21.22	57.679	10.677	35650159.817025
2012/11/09	17:36:00	--	ok	234.9240	18.945	0.009293	21.20	57.676	10.664	36559855.021642
2012/11/09	17:36:13	--	ok	234.9220	18.945	0.009295	21.21	57.677	10.671	36489820.738692
2012/11/09	17:36:26	--	ok	234.9200	18.945	0.009297	21.21	57.708	10.676	36375569.890044
2012/11/09	17:36:38	--	ok	234.9180	18.948	0.009299	21.20	57.706	10.670	36148449.885238
2012/11/09	17:36:51	--	ok	234.9160	18.945	0.009301	21.20	57.737	10.676	35499590.466533
2012/11/09	17:37:03	--	ok	234.9060	18.943	0.009304	21.21	57.769	10.688	34104905.235046
2012/11/09	17:37:16	--	ok	234.9200	18.944	0.009306	21.21	57.708	10.676	35113647.295213
2012/11/09	17:37:28	--	ok	234.9180	18.942	0.009308	21.20	57.737	10.676	36083977.469274
2012/11/09	17:37:41	--	ok	234.9360	18.942	0.00931	21.22	57.709	10.683	37168578.568163
2012/11/09	17:37:53	--	ok	234.9240	18.940	0.009312	21.22	57.709	10.683	37115143.568108
2012/11/09	17:38:06	--	ok	234.9220	18.940	0.009314	21.21	57.708	10.676	36764505.429107
2012/11/09	17:38:18	--	ok	234.9220	18.941	0.009316	21.20	57.706	10.670	37470661.435427
2012/11/09	17:38:31	--	ok	234.9140	18.943	0.009318	21.20	57.768	10.681	36336973.424216
2012/11/09	17:38:43	--	ok	234.9160	18.944	0.00932	21.18	57.673	10.651	35906858.865722
2012/11/09	17:38:56	--	ok	234.9200	18.941	0.009323	21.17	57.702	10.650	36387183.463052
2012/11/09	17:39:08	--	ok	234.9100	18.938	0.009325	21.17	57.763	10.662	35392747.834017
2012/11/09	17:39:21	--	ok	234.9200	18.939	0.009327	21.17	57.763	10.662	36840217.989354
2012/11/09	17:39:34	--	ok	234.9160	18.942	0.009329	21.17	57.763	10.662	36755754.753385
2012/11/09	17:39:46	--	ok	234.9160	18.939	0.009331	21.15	57.760	10.649	35867467.880052
2012/11/09	17:39:59	--	ok	234.9240	18.941	0.009334	21.14	57.759	10.642	36991085.138753
2012/11/09	17:40:11	--	ok	234.9180	18.936	0.009336	21.15	57.791	10.655	36111891.416159
2012/11/09	17:40:24	--	ok	234.9220	18.941	0.009338	21.15	57.760	10.649	36901296.379338
2012/11/09	17:40:36	--	ok	234.9120	18.940	0.00934	21.14	57.820	10.654	36225986.062497
2012/11/09	17:40:49	--	ok	234.9220	18.940	0.009342	21.14	57.820	10.654	36713358.906005
2012/11/09	17:41:01	--	ok	234.9180	18.941	0.009344	21.14	57.759	10.642	36554482.255596
2012/11/09	17:41:14	--	ok	234.9220	18.945	0.009346	21.16	57.762	10.655	36825254.192869
2012/11/09	17:41:26	--	ok	234.9180	18.941	0.009348	21.13	57.726	10.630	35187463.682160
2012/11/09	17:41:39	--	ok	234.9160	18.941	0.009351	21.14	57.789	10.648	35981833.656556
2012/11/09	17:41:51	--	ok	234.9180	18.941	0.009353	21.11	57.785	10.629	35594620.447756
2012/11/09	17:42:04	--	ok	234.9320	18.941	0.009355	21.12	57.756	10.630	36606547.241968
2012/11/09	17:42:16	--	ok	234.9220	18.944	0.009357	21.11	57.723	10.617	36912344.698703
2012/11/09	17:42:29	--	ok	234.9240	18.943	0.009359	21.13	57.757	10.636	34748036.959816
2012/11/09	17:42:41	--	ok	234.9300	18.944	0.009361	21.13	57.696	10.625	36320381.211355
2012/11/09	17:42:54	--	ok	234.9360	18.946	0.009363	21.14	57.759	10.642	38064552.133241
2012/11/09	17:43:06	--	ok	234.9320	18.941	0.009364	21.12	57.756	10.630	36817412.340055
2012/11/09	17:43:19	--	ok	234.9180	18.939	0.009366	21.12	57.756	10.630	36626073.188650
2012/11/09	17:43:31	--	ok	234.9140	18.940	0.009368	21.12	57.694	10.618	35453984.049932
2012/11/09	17:43:44	--	ok	234.9240	18.942	0.009371	21.12	57.694	10.618	37027411.044970
2012/11/09	17:43:56	--	ok	234.9280	18.942	0.009373	21.11	57.723	10.617	36424108.570388
2012/11/09	17:44:09	--	ok	234.9360	18.941	0.009374	21.10	57.722	10.611	36854926.432818
2012/11/09	17:44:22	--	ok	234.9200	18.944	0.009376	21.13	57.757	10.636	36788208.430871
2012/11/09	17:44:34	--	ok	234.9280	18.941	0.009378	21.08	57.780	10.609	36205316.645035
2012/11/09	17:44:47	--	ok	234.9280	18.941	0.00938	21.09	57.843	10.627	37269611.002382
2012/11/09	17:44:59	--	ok	234.9240	18.944	0.009382	21.10	57.845	10.634	35710586.880554
2012/11/09	17:45:12	--	ok	234.9360	18.945	0.009384	21.10	57.845	10.634	37858246.542144
2012/11/09	17:45:24	--	ok	234.9260	18.943	0.009386	21.08	57.841	10.621	37646088.359922
2012/11/09	17:45:37	--	ok	234.9340	18.942	0.009387	21.11	57.815	10.634	37996133.396328
2012/11/09	17:45:49	--	ok	234.9180	18.941	0.009389	21.12	57.848	10.647	36271238.374481
2012/11/09	17:46:02	--	ok	234.9260	18.943	0.009391	21.13	57.818	10.647	36836185.771945
2012/11/09	17:46:14	--	ok	234.9240	18.943	0.009393	21.14	57.789	10.648	37399170.302988
2012/11/09	17:46:27	--	ok	234.9200	18.941	0.009395	21.13	57.788	10.642	35573902.102630
2012/11/09	17:46:39	--	ok	234.9080	18.944	0.009397	21.12	57.756	10.630	34052352.198232
2012/11/09	17:46:52	--	ok	234.9340	18.944	0.0094	21.14	57.759	10.642	36907455.981143
2012/11/09	17:47:04	--	ok	234.9460	18.945	0.009402	21.12	57.786	10.635	37899498.086418
2012/11/09	17:47:17	--	ok	234.9260	18.942	0.009403	21.09	57.782	10.616	37361094.076533
2012/11/09	17:47:29	--	ok	234.9160	18.941	0.009405	21.11	57.815	10.634	34903184.757388
2012/11/09	17:47:42	--	ok	234.9300	18.943	0.009407	21.12	57.786	10.635	36019800.040116
2012/11/09	17:47:54	--	ok	234.9180	18.943	0.009409	21.10	57.845	10.634	35003176.038782
2012/11/09	17:48:07	--	ok	234.9400	18.946	0.009411	21.11	57.815	10.634	37218646.598847
2012/11/09	17:48:19	--	ok	234.9240	18.945	0.009413	21.10	57.845	10.634	34990078.845340
2012/11/09	17:48:32	--	ok	234.9400	18.944	0.009414	21.14	57.820	10.654	37225832.415296
2012/11/09	17:48:44	--	ok	234.9260	18.943	0.009416	21.12	57.786	10.635	35258110.490321
2012/11/09	17:48:57	--	ok	234.9400	18.941	0.009418	21.12	57.786	10.635	37862554.832241
2012/11/09	17:49:09	--	ok	234.9320	18.942	0.009419	21.09	57.782	10.616	37531719.452543
2012/11/09	17:49:22	--	ok	234.9220	18.944	0.009421	21.11	57.785	10.629	35342886.061808
2012/11/09	17:49:34	--	ok	234.9180	18.941	0.009423	21.09	57.874	10.633	34739211.028936
2012/11/09	17:49:47	--	ok	234.9300	18.943	0.009425	21.11	57.785	10.629	36221912.149394
2012/11/09	17:49:59	--	ok	234.9260	18.942	0.009427	21.10	57.752	10.617	35685438.109159
2012/11/09	17:50:12	--	ok	234.9420	18.946	0.009429	21.11	57.754	10.623	37351346.847164
2012/11/09	17:50:25	--	ok	234.9400	18.940	0.009431	21.12	57.756	10.630	37355249.334424
2012/11/09	17:50:37	--	ok	234.9320	18.942	0.009432	21.09	57.812	10.622	37663816.468414
2012/11/09	17:50:50	--	ok	234.9260	18.942	0.009434	21.10	57.845	10.634	37230910.419460
2012/11/09	17:51:02	--	ok	234.9200	18.941	0.009436	21.10	57.783	10.622	35620240.240089
2012/11/09	17:51:15	--	ok	234.9320	18.945	0.009438	21.09	57.843	10.627	37029822.452248
2012/11/09	17:51:27	--	ok	234.9300	18.944	0.00944	21.08	57.841	10.621	36257021.858270
2012/11/09	17:51:40	--	ok	234.9300	18.941	0.009441	21.08	57.841	10.621	38257501.279431
2012/11/09	17:51:52	--	ok	234.9220	18.945	0.009443	21.09	57.874	10.633	36650894.616442
2012/11/09	17:52:05	--	ok	234.9240	18.945	0.009445	21.07	57.871	10.620	36224609.954695
2012/11/09	17:52:17	--	ok	234.9440	18.942	0.009447	21.08	57.841	10.621	37929439.721739
2012/11/09	17:52:30	--	ok	234.9320	18.940	0.009449	21.06	57.900	10.619	38000699.853773
2012/11/09	17:52:43	--	ok	234.9300	18.942	0.00945	21.06	57.900	10.619	37974279.401624
2012/11/09	17:52:56	--	ok	234.9300	18.939	0.009452	21.09	57.904	10.638	36813728.794583
2012/11/09	17:53:08	--	ok	234.9380	18.940	0.009454	21.08	57.872	10.626	38052413.882492
2012/11/09	17:53:21	--	ok	234.9320	18.943	0.009456	21.07	57.901	10.626	37402749.990778
2012/11/09	17:53:33	--	ok	234.9260	18.943	0.009457	21.09	57.904	10.638	37498394.848487
2012/11/09	17:53:46	--	ok	234.9200	18.943	0.009459	21.08	57.903	10.632	35357572.993514
2012/11/09	17:53:58	--	ok	234.9220	18.943	0.009461	21.07	57.901	10.626	34536067.566188
2012/11/09	17:54:11	--	ok	234.9360	18.944	0.009463	21.09	57.904	10.638	36279213.541357
2012/11/09	17:54:23	--	ok	234.9280	18.944	0.009465	21.09	57.874	10.633	35673559.459590
2012/11/09	17:54:36	--	ok	234.9280	18.943	0.009467	21.10	57.845	10.634	35214148.061864
2012/11/09	17:54:48	--	ok	234.9360	18.943	0.009469	21.09	57.874	10.633	37317589.333120
2012/11/09	17:55:01	--	ok	234.9300	18.944	0.00947	21.07	57.932	10.631	35487882.982929
2012/11/09	17:55:13	--	ok	234.9360	18.945	0.009472	21.06	57.930	10.625	36965253.722065
2012/11/09	17:55:26	--	ok	234.9240	18.945	0.009474	21.07	57.901	10.626	35589716.131501
2012/11/09	17:55:38	--	ok	234.9460	18.943	0.009476	21.08	57.872	10.626	37558591.663114
2012/11/09	17:55:51	--	ok	234.9380	18.942	0.009477	21.07	57.901	10.626	37466994.887646
2012/11/09	17:56:03	--	ok	234.9260	18.943	0.009479	21.08	57.903	10.632	36843529.879672
2012/11/09	17:56:16	--	ok	234.9220	18.940	0.009481	21.07	57.932	10.631	35032920.748318
2012/11/09	17:56:28	--	ok	234.9400	18.942	0.009483	21.08	57.872	10.626	37995560.131650
2012/11/09	17:56:41	--	ok	234.9260	18.939	0.009484	21.06	57.869	10.613	36978911.665932
2012/11/09	17:56:53	--	ok	234.9400	18.940	0.009486	21.07	57.871	10.620	37304182.777241
2012/11/09	17:57:06	--	ok	234.9340	18.945	0.009488	21.05	57.898	10.613	36486127.565424
2012/11/09	17:57:19	--	ok	234.9360	18.942	0.009489	21.08	57.934	10.638	36915236.529506
2012/11/09	17:57:31	--	ok	234.9380	18.939	0.009491	21.07	57.901	10.626	37602987.913752
2012/11/09	17:57:44	--	ok	234.9320	18.940	0.009492	21.06	57.900	10.619	36935782.008499
2012/11/09	17:57:56	--	ok	234.9320	18.940	0.009494	21.04	57.927	10.612	36868662.413473
2012/11/09	17:58:09	--	ok	234.9360	18.940	0.009496	21.07	57.901	10.626	37341676.266876
2012/11/09	17:58:21	--	ok	234.9340	18.941	0.009498	21.07	57.932	10.631	37816287.400990
2012/11/09	17:58:34	--	ok	234.9300	18.939	0.009499	21.07	57.932	10.631	37534611.802003
2012/11/09	17:58:46	--	ok	234.9340	18.939	0.009501	21.08	57.903	10.632	37745460.005169
2012/11/09	17:58:59	--	ok	234.9280	18.939	0.009503	21.07	57.901	10.626	36126838.765318
2012/11/09	17:59:11	--	ok	234.9420	18.941	0.009505	21.07	57.901	10.626	38411871.303632
2012/11/09	17:59:24	--	ok	234.9460	18.942	0.009506	21.05	57.929	10.618	38288373.238190
2012/11/09	17:59:36	--	ok	234.9360	18.942	0.009507	21.08	57.903	10.632	38581861.959086
2012/11/09	17:59:49	--	ok	234.9320	18.942	0.009509	21.09	57.874	10.633	38301697.833388
2012/11/09	18:00:01	--	ok	234.9380	18.940	0.009511	21.10	57.845	10.634	38705766.244678
2012/11/09	18:00:14	--	ok	234.9360	18.941	0.009512	21.12	57.817	10.641	38260750.141828
2012/11/09	18:00:26	--	ok	234.9360	18.940	0.009514	21.10	57.814	10.628	38426501.382618
2012/11/09	18:00:39	--	ok	234.9360	18.940	0.009515	21.08	57.811	10.615	39032526.643760
2012/11/09	18:00:51	--	ok	234.9280	18.938	0.009517	21.08	57.841	10.621	37794170.144713
2012/11/09	18:01:04	--	ok	234.9440	18.936	0.009519	21.06	57.838	10.608	39433818.847966
2012/11/09	18:01:16	--	ok	234.9360	18.937	0.00952	21.06	57.869	10.613	39097065.224755
2012/11/09	18:01:29	--	ok	234.9320	18.938	0.009522	21.06	57.869	10.613	36301988.839295
2012/11/09	18:01:41	--	ok	234.9480	18.937	0.009523	21.06	57.961	10.630	39002523.072933
2012/11/09	18:01:54	--	ok	234.9360	18.938	0.009525	21.05	57.960	10.624	38113298.626857
2012/11/09	18:02:06	--	ok	234.9320	18.939	0.009526	21.06	57.930	10.625	38513873.206462
2012/11/09	18:02:19	--	ok	234.9240	18.939	0.009528	21.06	57.900	10.619	36576489.876765
2012/11/09	18:02:31	--	ok	234.9340	18.940	0.00953	21.03	57.865	10.594	37245671.743539
2012/11/09	18:02:44	--	ok	234.9360	18.938	0.009532	21.04	57.927	10.612	37805595.756356
2012/11/09	18:02:56	--	ok	234.9320	18.938	0.009533	21.06	57.900	10.619	36382633.111584
2012/11/09	18:03:09	--	ok	234.9480	18.937	0.009535	21.05	57.929	10.618	39258763.040170
2012/11/09	18:03:21	--	ok	234.9420	18.937	0.009536	21.03	57.926	10.605	40167327.856826
2012/11/09	18:03:34	--	ok	234.9340	18.935	0.009538	21.02	57.955	10.605	38041008.218289
2012/11/09	18:03:47	--	ok	234.9320	18.936	0.009539	21.03	57.957	10.611	38540860.595638
2012/11/09	18:03:59	--	ok	234.9360	18.938	0.009541	21.02	57.986	10.610	37771384.899612
2012/11/09	18:04:12	--	ok	234.9260	18.938	0.009543	21.03	57.957	10.611	38414595.193544
2012/11/09	18:04:24	--	ok	234.9300	18.938	0.009544	21.02	57.955	10.605	36161896.509199
2012/11/09	18:04:37	--	ok	234.9480	18.938	0.009546	21.02	57.924	10.599	39419776.763196
2012/11/09	18:04:49	--	ok	234.9340	18.938	0.009547	21.04	57.989	10.623	37691353.925231
2012/11/09	18:05:02	--	ok	234.9480	18.941	0.009549	21.05	57.960	10.624	38233153.224984
2012/11/09	18:05:14	--	ok	234.9340	18.940	0.00955	21.04	57.927	10.612	38267233.223276
2012/11/09	18:05:27	--	ok	234.9360	18.938	0.009552	21.04	57.958	10.617	38874484.692897
2012/11/09	18:05:39	--	ok	234.9360	18.937	0.009554	21.03	57.957	10.611	38961483.165963
2012/11/09	18:05:52	--	ok	234.9340	18.936	0.009555	21.01	58.015	10.609	38766132.165429
2012/11/09	18:06:04	--	ok	234.9240	18.934	0.009557	21.03	58.018	10.622	37457502.476234
2012/11/09	18:06:17	--	ok	234.9400	18.938	0.009559	21.02	57.955	10.605	37054785.337955
2012/11/09	18:06:29	--	ok	234.9380	18.937	0.00956	21.04	57.927	10.612	39002748.788567
2012/11/09	18:06:42	--	ok	234.9360	18.938	0.009562	21.04	57.897	10.606	37784156.474959
2012/11/09	18:06:54	--	ok	234.9460	18.938	0.009564	21.04	57.927	10.612	38655573.096748
2012/11/09	18:07:07	--	ok	234.9400	18.939	0.009565	21.00	57.921	10.586	38544313.074624
2012/11/09	18:07:19	--	ok	234.9280	18.933	0.009566	21.00	57.983	10.597	38365417.591969
2012/11/09	18:07:32	--	ok	234.9360	18.935	0.009568	21.01	57.984	10.604	38763217.133516
2012/11/09	18:07:44	--	ok	234.9340	18.936	0.00957	21.00	57.983	10.597	37931257.046203
2012/11/09	18:07:57	--	ok	234.9220	18.937	0.009571	21.01	57.984	10.604	36852396.998141
2012/11/09	18:08:10	--	ok	234.9340	18.937	0.009573	21.01	57.984	10.604	36571984.804563
2012/11/09	18:08:22	--	ok	234.9460	18.937	0.009575	21.02	57.986	10.610	38141268.835856
2012/11/09	18:08:35	--	ok	234.9240	18.935	0.009576	21.02	57.986	10.610	37563520.762141
2012/11/09	18:08:49	--	ok	234.9340	18.935	0.009578	21.02	57.924	10.599	36894356.008241
2012/11/09	18:09:02	--	ok	234.9400	18.931	0.00958	21.00	57.952	10.592	38647910.474812
2012/11/09	18:09:14	--	ok	234.9300	18.933	0.009581	21.02	57.986	10.610	37529171.872938
2012/11/09	18:09:27	--	ok	234.9320	18.933	0.009583	21.02	57.955	10.605	37982615.456255
2012/11/09	18:09:39	--	ok	234.9380	18.935	0.009585	21.00	57.952	10.592	37938077.784298
2012/11/09	18:09:52	--	ok	234.9420	18.937	0.009587	21.00	57.952	10.592	38397795.720241
2012/11/09	18:10:04	--	ok	234.9260	18.932	0.009588	20.98	58.010	10.590	36882803.141394
2012/11/09	18:10:17	--	ok	234.9340	18.934	0.00959	21.01	58.015	10.609	37431082.566910
2012/11/09	18:10:30	--	ok	234.9420	18.936	0.009592	21.02	57.986	10.610	38747549.193290
2012/11/09	18:10:42	--	ok	234.9340	18.933	0.009593	21.04	57.958	10.617	36640362.427813
2012/11/09	18:10:55	--	ok	234.9440	18.934	0.009595	21.03	57.926	10.605	38961497.848174
2012/11/09	18:11:07	--	ok	234.9420	18.934	0.009596	21.01	57.923	10.593	39464255.430586
2012/11/09	18:11:20	--	ok	234.9380	18.932	0.009597	21.00	57.921	10.586	39639811.740733
2012/11/09	18:11:32	--	ok	234.9340	18.933	0.009599	21.01	57.953	10.598	39270962.037837
2012/11/09	18:11:45	--	ok	234.9300	18.934	0.0096	21.01	57.892	10.587	38451049.895993
2012/11/09	18:11:57	--	ok	234.9320	18.935	0.009602	20.99	57.920	10.580	38735655.772282
2012/11/09	18:12:10	--	ok	234.9420	18.935	0.009604	21.00	57.983	10.597	38209041.796851
2012/11/09	18:12:22	--	ok	234.9360	18.933	0.009605	20.99	58.012	10.597	38776905.058923
2012/11/09	18:12:35	--	ok	234.9300	18.935	0.009607	20.98	58.010	10.590	37931025.530824
2012/11/09	18:12:47	--	ok	234.9420	18.935	0.009609	20.98	58.010	10.590	39067321.696433
2012/11/09	18:13:00	--	ok	234.9260	18.935	0.00961	20.99	57.981	10.591	36670084.504582
2012/11/09	18:13:12	--	ok	234.9420	18.937	0.009612	21.00	58.013	10.603	36879305.715132
2012/11/09	18:13:25	--	ok	234.9420	18.935	0.009613	21.01	57.984	10.604	37891754.430688
2012/11/09	18:13:37	--	ok	234.9400	18.935	0.009615	20.97	57.978	10.578	37067549.805242
2012/11/09	18:13:50	--	ok	234.9420	18.938	0.009616	20.99	58.012	10.597	38661875.779157
2012/11/09	18:14:02	--	ok	234.9420	18.939	0.009618	20.98	58.010	10.590	38706131.641411
2012/11/09	18:14:15	--	ok	234.9340	18.938	0.009619	20.98	58.041	10.596	38939551.177456
2012/11/09	18:14:27	--	ok	234.9400	18.935	0.009621	20.96	57.976	10.572	38484753.387424
2012/11/09	18:14:40	--	ok	234.9360	18.937	0.009622	20.97	57.978	10.578	39273005.929877
2012/11/09	18:14:52	--	ok	234.9380	18.936	0.009624	20.96	58.068	10.588	38519953.846855
2012/11/09	18:15:05	--	ok	234.9400	18.933	0.009625	20.96	58.068	10.588	37728505.056380
2012/11/09	18:15:17	--	ok	234.9400	18.932	0.009627	20.98	58.041	10.596	39125432.358287
2012/11/09	18:15:30	--	ok	234.9380	18.934	0.009628	20.97	58.039	10.589	39127868.000735
2012/11/09	18:15:42	--	ok	234.9340	18.938	0.00963	21.00	58.044	10.609	36744228.442862
2012/11/09	18:15:55	--	ok	234.9460	18.936	0.009631	20.96	58.038	10.583	37866413.180469
2012/11/09	18:16:07	--	ok	234.9340	18.937	0.009633	20.99	58.042	10.602	36535823.535183
2012/11/09	18:16:20	--	ok	234.9360	18.937	0.009634	20.98	57.980	10.585	38002549.202755
2012/11/09	18:16:33	--	ok	234.9400	18.933	0.009636	20.97	58.039	10.589	37314296.790397
2012/11/09	18:16:45	--	ok	234.9360	18.936	0.009637	21.00	58.013	10.603	36935541.157861
2012/11/09	18:16:58	--	ok	234.9360	18.933	0.009639	20.99	57.950	10.585	36502874.228601
2012/11/09	18:17:10	--	ok	234.9480	18.938	0.009641	21.00	58.013	10.603	38666689.600165
2012/11/09	18:17:23	--	ok	234.9400	18.938	0.009642	21.00	57.983	10.597	37538988.990900
2012/11/09	18:17:35	--	ok	234.9420	18.937	0.009643	20.98	57.980	10.585	37209890.367693
2012/11/09	18:17:48	--	ok	234.9320	18.935	0.009645	21.01	57.984	10.604	35828306.125510
2012/11/09	18:18:00	--	ok	234.9480	18.936	0.009646	20.98	57.980	10.585	38440047.643186
2012/11/09	18:18:13	--	ok	234.9460	18.933	0.009648	20.98	58.010	10.590	38291911.064257
2012/11/09	18:18:25	--	ok	234.9380	18.933	0.009649	20.97	57.978	10.578	36600222.172400
2012/11/09	18:18:38	--	ok	234.9420	18.931	0.009651	20.99	57.981	10.591	38162295.962388
2012/11/09	18:18:50	--	ok	234.9420	18.935	0.009652	21.00	57.952	10.592	38700909.433567
2012/11/09	18:19:03	--	ok	234.9360	18.932	0.009653	21.00	57.921	10.586	38315327.016231
2012/11/09	18:19:15	--	ok	234.9360	18.933	0.009655	20.99	58.012	10.597	37954098.471444
2012/11/09	18:19:28	--	ok	234.9360	18.934	0.009656	20.96	58.007	10.577	37892584.175340
2012/11/09	18:19:40	--	ok	234.9400	18.931	0.009658	20.96	58.007	10.577	38121209.756501
2012/11/09	18:19:53	--	ok	234.9400	18.931	0.00966	20.96	58.038	10.583	38936238.652407
2012/11/09	18:20:05	--	ok	234.9480	18.935	0.009661	20.96	58.038	10.583	38711675.956707
2012/11/09	18:20:18	--	ok	234.9340	18.935	0.009662	20.96	58.068	10.588	38741248.770293
2012/11/09	18:20:30	--	ok	234.9260	18.935	0.009664	20.96	58.099	10.594	35581155.803337
2012/11/09	18:20:43	ok	ok	234.9540	18.933	0.009666	20.98	58.102	10.607	38068875.687631
2012/11/09	19:20:42	--	ok	229.4040	18.097	0.009666	21.77	56.406	10.779	32556370.860245
2012/11/09	19:20:55	--	ok	232.3420	18.398	0.009827	21.74	56.278	10.736	39690359.792495
2012/11/09	19:21:07	--	ok	233.5580	18.630	0.009904	21.61	56.444	10.687	39165031.006548
2012/11/09	19:21:20	--	ok	234.1660	18.683	0.009945	21.59	56.565	10.697	38806593.800518
2012/11/09	19:21:33	--	ok	234.4940	18.702	0.009969	21.52	56.677	10.675	37558426.480628
2012/11/09	19:21:45	--	ok	234.6800	18.725	0.009983	21.47	56.947	10.695	40135912.250571
2012/11/09	19:21:58	--	ok	234.7720	18.741	0.009992	21.41	56.969	10.662	39454524.690924
2012/11/09	19:22:10	--	ok	234.8260	18.751	0.009999	21.40	56.999	10.662	40716216.348352
2012/11/09	19:22:23	--	ok	234.8460	18.757	0.010004	21.36	57.116	10.659	40597490.052317
2012/11/09	19:22:35	--	ok	234.8780	18.765	0.010008	21.36	57.116	10.659	40618378.402253
2012/11/09	19:22:48	--	ok	234.8900	18.768	0.010011	21.32	57.079	10.627	40556978.436011
2012/11/09	19:23:00	--	ok	234.8840	18.770	0.010014	21.29	57.136	10.620	39716136.522023
2012/11/09	19:23:13	--	ok	234.8980	18.773	0.010018	21.25	57.222	10.611	40498620.079409
2012/11/09	19:23:26	--	ok	234.9140	18.776	0.01002	21.27	57.256	10.630	40481340.558043
2012/11/09	19:23:38	--	ok	234.9100	18.778	0.010023	21.28	57.257	10.636	39247212.120549
2012/11/09	19:23:51	--	ok	234.9060	18.774	0.010025	21.23	57.281	10.610	37464397.370005
2012/11/09	19:24:03	--	ok	234.9180	18.776	0.010028	21.23	57.342	10.621	39328215.006813
2012/11/09	19:24:16	--	ok	234.9260	18.780	0.01003	21.20	57.338	10.602	39936065.665141
2012/11/09	19:24:28	--	ok	234.9320	18.776	0.010032	21.18	57.365	10.595	40571922.296388
2012/11/09	19:24:41	--	ok	234.9180	18.778	0.010034	21.19	57.367	10.601	40212178.663709
2012/11/09	19:24:53	--	ok	234.9180	18.787	0.010036	21.18	57.365	10.595	39328352.153383
2012/11/09	19:25:06	--	ok	234.9340	18.786	0.010038	21.16	57.424	10.593	39596806.411690
2012/11/09	19:25:18	--	ok	234.9300	18.786	0.01004	21.15	57.453	10.592	40214732.426526
2012/11/09	19:25:31	--	ok	234.9320	18.789	0.010041	21.14	57.482	10.592	39883915.290777
2012/11/09	19:25:43	--	ok	234.9300	18.785	0.010043	21.12	57.479	10.579	38813113.400849
2012/11/09	19:25:56	--	ok	234.9300	18.787	0.010045	21.11	57.570	10.589	39599637.744622
2012/11/09	19:26:08	--	ok	234.9300	18.790	0.010047	21.09	57.597	10.582	39734746.393728
2012/11/09	19:26:21	--	ok	234.9340	18.792	0.010048	21.06	57.624	10.568	38093941.215451
2012/11/09	19:26:33	--	ok	234.9240	18.785	0.01005	21.08	57.627	10.581	37906469.051695
2012/11/09	19:26:46	--	ok	234.9400	18.789	0.010052	21.04	57.651	10.561	39888594.859732
2012/11/09	19:26:58	--	ok	234.9300	18.782	0.010053	21.01	57.739	10.559	39527407.184659
2012/11/09	19:27:11	--	ok	234.9420	18.794	0.010055	21.03	57.742	10.572	39462612.305714
2012/11/09	19:27:23	--	ok	234.9420	18.789	0.010057	21.04	57.713	10.573	39977098.594776
2012/11/09	19:27:36	--	ok	234.9440	18.785	0.010058	21.08	57.688	10.593	39741265.378467
2012/11/09	19:27:48	--	ok	234.9340	18.785	0.01006	21.04	57.682	10.567	39281559.632864
2012/11/09	19:28:01	--	ok	234.9400	18.785	0.010061	21.04	57.651	10.561	39230200.485119
2012/11/09	19:28:13	--	ok	234.9300	18.783	0.010063	21.02	57.740	10.565	39779121.186799
2012/11/09	19:28:26	--	ok	234.9320	18.792	0.010064	21.00	57.737	10.553	37138964.275961
2012/11/09	19:28:38	--	ok	234.9380	18.792	0.010066	20.98	57.826	10.557	37428173.325987
2012/11/09	19:28:51	--	ok	234.9440	18.796	0.010068	21.00	57.829	10.569	38682216.066782
2012/11/09	19:29:03	ok	ok	234.9500	18.796	0.010069	21.01	57.677	10.548	38788688.961772
2012/11/09	20:29:03	--	ok	230.3980	18.103	0.010069	21.46	57.192	10.735	31745016.753032
2012/11/09	20:29:16	--	ok	232.8900	18.433	0.010201	21.53	57.080	10.757	38283372.967614
2012/11/09	20:29:29	--	ok	233.7520	18.640	0.010262	21.47	56.978	10.701	39317016.156601
2012/11/09	20:29:41	--	ok	234.1940	18.678	0.010298	21.38	57.180	10.683	38923095.409502
2012/11/09	20:29:54	--	ok	234.4880	18.694	0.010321	21.37	57.240	10.688	38895046.584277
2012/11/09	20:30:06	--	ok	234.6420	18.714	0.010335	21.28	57.350	10.653	39582854.393509
2012/11/09	20:30:19	--	ok	234.7420	18.733	0.010346	21.24	57.528	10.662	39291285.637365
2012/11/09	20:30:32	--	ok	234.7920	18.753	0.010353	21.19	57.551	10.635	38299469.835203
2012/11/09	20:30:44	--	ok	234.8520	18.773	0.010359	21.19	57.551	10.635	40016054.041725
2012/11/09	20:30:57	--	ok	234.8680	18.773	0.010363	21.14	57.666	10.625	39603751.542411
2012/11/09	20:31:09	--	ok	234.8780	18.780	0.010366	21.11	57.693	10.612	39571643.534677
2012/11/09	20:31:22	--	ok	234.8900	18.789	0.01037	21.07	57.748	10.597	38228057.721656
2012/11/09	20:31:34	--	ok	234.9080	18.788	0.010373	21.06	57.869	10.613	39261115.577854
2012/11/09	20:31:47	--	ok	234.9160	18.790	0.010375	21.05	57.806	10.596	38628089.975016
2012/11/09	20:31:59	--	ok	234.9220	18.791	0.010377	21.03	57.834	10.589	39417608.402881
2012/11/09	20:32:12	--	ok	234.9220	18.794	0.010379	20.98	57.888	10.568	38202179.587229
2012/11/09	20:32:24	--	ok	234.9260	18.793	0.010381	20.99	57.981	10.591	39072635.666472
2012/11/09	20:32:37	--	ok	234.9200	18.805	0.010383	20.98	58.010	10.590	38422876.959064
2012/11/09	20:32:49	--	ok	234.9180	18.798	0.010385	20.97	58.070	10.595	36780173.247812
2012/11/09	20:33:02	--	ok	234.9240	18.802	0.010388	20.98	57.980	10.585	36806482.367755
2012/11/09	20:33:14	--	ok	234.9480	18.805	0.01039	20.96	58.007	10.577	38460783.890949
2012/11/09	20:33:27	--	ok	234.9340	18.798	0.010391	20.95	58.006	10.571	38957340.456763
2012/11/09	20:33:39	--	ok	234.9360	18.807	0.010392	20.94	57.973	10.559	38820559.240189
2012/11/09	20:33:52	--	ok	234.9360	18.811	0.010394	20.94	57.912	10.548	37993640.309855
2012/11/09	20:34:04	--	ok	234.9460	18.808	0.010396	20.96	57.915	10.560	38505787.210089
2012/11/09	20:34:17	--	ok	234.9380	18.803	0.010397	20.92	57.940	10.540	38405215.309702
2012/11/09	20:34:29	--	ok	234.9400	18.803	0.010399	20.90	58.090	10.556	38592111.361238
2012/11/09	20:34:42	--	ok	234.9380	18.818	0.0104	20.89	58.150	10.560	39356723.674193
2012/11/09	20:34:54	--	ok	234.9400	18.809	0.010402	20.87	58.177	10.553	38562806.851246
2012/11/09	20:35:07	--	ok	234.9460	18.807	0.010403	20.84	58.295	10.556	39144508.671206
2012/11/09	20:35:19	--	ok	234.9360	18.811	0.010404	20.84	58.234	10.545	38568761.722258
2012/11/09	20:35:32	--	ok	234.9480	18.808	0.010406	20.84	58.295	10.556	39296361.806709
2012/11/09	20:35:44	--	ok	234.9460	18.802	0.010407	20.82	58.200	10.527	38877523.406428
2012/11/09	20:35:57	--	ok	234.9440	18.800	0.010409	20.84	58.234	10.545	39688748.781831
2012/11/09	20:36:09	--	ok	234.9440	18.809	0.01041	20.84	58.234	10.545	39395954.548139
2012/11/09	20:36:22	--	ok	234.9360	18.808	0.010411	20.78	58.286	10.518	38224642.792721
2012/11/09	20:36:34	ok	ok	234.9500	18.808	0.010413	20.80	58.289	10.530	39586733.978238
2012/11/09	21:36:34	--	ok	231.1580	18.214	0.010413	21.32	57.540	10.713	32076651.176475
2012/11/09	21:36:47	--	ok	233.1220	18.523	0.010523	21.36	57.423	10.716	36701448.468058
2012/11/09	21:36:59	--	ok	233.9220	18.668	0.010577	21.30	57.445	10.683	36598899.186525
2012/11/09	21:37:12	--	ok	234.3400	18.692	0.010608	21.22	57.494	10.643	37466541.451754
2012/11/09	21:37:24	--	ok	234.6000	18.730	0.010627	21.14	57.759	10.642	38153429.456966
2012/11/09	21:37:37	--	ok	234.7320	18.768	0.010638	21.14	57.881	10.665	38625771.228161
2012/11/09	21:37:50	--	ok	234.8000	18.792	0.010646	21.08	57.872	10.626	38221320.150051
2012/11/09	21:38:02	--	ok	234.8520	18.809	0.010651	21.01	57.984	10.604	37954136.535550
2012/11/09	21:38:15	--	ok	234.8760	18.819	0.010655	21.02	57.986	10.610	39730659.624265
2012/11/09	21:38:27	--	ok	234.8960	18.821	0.010659	20.98	58.102	10.607	39678906.931170
2012/11/09	21:38:40	--	ok	234.9060	18.822	0.010661	20.96	58.160	10.605	38822883.592490
2012/11/09	21:38:52	--	ok	234.9220	18.826	0.010664	20.98	58.133	10.612	39891100.468902
2012/11/09	21:39:05	--	ok	234.9280	18.829	0.010666	20.95	58.098	10.588	40176541.430636
2012/11/09	21:39:17	--	ok	234.9180	18.831	0.010668	20.92	58.124	10.574	39434101.032489
2012/11/09	21:39:30	--	ok	234.9300	18.830	0.01067	20.92	58.124	10.574	38216471.129433
2012/11/09	21:39:42	--	ok	234.9420	18.835	0.010672	20.91	58.153	10.573	38376790.393405
2012/11/09	21:39:55	--	ok	234.9300	18.832	0.010673	20.90	58.182	10.572	36752048.068583
2012/11/09	21:40:07	--	ok	234.9400	18.833	0.010675	20.85	58.266	10.557	38308088.280358
2012/11/09	21:40:19	ok	ok	234.9520	18.837	0.010676	20.84	58.295	10.556	40054360.611014
2012/11/09	22:40:19	--	ok	231.5720	18.342	0.010676	21.31	57.785	10.753	31455677.459453
2012/11/09	22:40:32	--	ok	233.3840	18.611	0.010775	21.31	57.631	10.724	37624408.397225
2012/11/09	22:40:44	--	ok	234.0920	18.678	0.010821	21.33	57.573	10.726	36922284.528708
2012/11/09	22:40:57	--	ok	234.4800	18.726	0.010847	21.25	57.683	10.696	37577676.946568
2012/11/09	22:41:09	--	ok	234.6920	18.776	0.010862	21.19	57.766	10.675	36893474.561870
2012/11/09	22:41:22	--	ok	234.8020	18.802	0.010871	21.12	57.940	10.663	39724124.301584
2012/11/09	22:41:34	--	ok	234.8440	18.821	0.010876	21.06	58.114	10.658	38611102.433031
2012/11/09	22:41:46	--	ok	234.8940	18.840	0.01088	21.05	58.144	10.658	38927544.051014
2012/11/09	22:41:59	--	ok	234.9040	18.838	0.010883	20.98	58.225	10.629	39188297.246229
2012/11/09	22:42:11	--	ok	234.9180	18.842	0.010886	20.98	58.347	10.652	38927329.191564
2012/11/09	22:42:24	--	ok	234.9340	18.847	0.010888	21.00	58.258	10.648	39399335.981179
2012/11/09	22:42:36	--	ok	234.9240	18.842	0.01089	20.96	58.222	10.616	39220066.828403
2012/11/09	22:42:48	--	ok	234.9400	18.849	0.010892	20.94	58.341	10.626	39215115.614634
2012/11/09	22:43:01	--	ok	234.9420	18.848	0.010893	20.90	58.365	10.606	40074574.250646
2012/11/09	22:43:13	ok	ok	234.9500	18.847	0.010894	20.90	58.335	10.600	39680784.057882
2012/11/09	23:43:13	--	ok	231.8900	18.378	0.010894	21.26	58.114	10.783	29734134.955473
2012/11/09	23:43:26	--	ok	233.6860	18.655	0.010984	21.32	57.940	10.788	36415910.933632
2012/11/09	23:43:38	--	ok	234.2560	18.688	0.011021	21.26	57.930	10.749	37007913.412383
2012/11/09	23:43:51	--	ok	234.5680	18.734	0.011043	21.17	58.009	10.707	37976622.834210
2012/11/09	23:44:03	--	ok	234.7120	18.770	0.011055	21.14	58.065	10.699	36788564.366139
2012/11/09	23:44:16	--	ok	234.8400	18.805	0.011063	21.08	58.271	10.700	38714581.896752
2012/11/09	23:44:28	--	ok	234.8660	18.814	0.011067	21.07	58.330	10.704	37950615.384061
2012/11/09	23:44:40	--	ok	234.8940	18.826	0.011071	21.00	58.442	10.681	37776825.346153
2012/11/09	23:44:53	--	ok	234.9260	18.832	0.011074	20.98	58.439	10.668	38051134.768497
2012/11/09	23:45:05	--	ok	234.9220	18.833	0.011076	20.96	58.467	10.661	36750131.605869
2012/11/09	23:45:18	ok	ok	234.9500	18.841	0.011078	20.93	58.462	10.642	38864690.067916
2012/11/10	00:45:17	--	ok	232.1520	18.386	0.011078	21.26	58.360	10.828	33890126.090283
2012/11/10	00:45:30	--	ok	233.7240	18.656	0.01116	21.32	58.154	10.828	37060755.896082
2012/11/10	00:45:42	--	ok	234.2300	18.685	0.011196	21.25	58.144	10.782	35609841.092156
2012/11/10	00:45:55	--	ok	234.5400	18.730	0.011218	21.16	58.283	10.752	38745626.009461
2012/11/10	00:46:07	--	ok	234.6980	18.756	0.011231	21.11	58.398	10.742	38471151.980534
2012/11/10	00:46:20	--	ok	234.7900	18.784	0.01124	21.08	58.455	10.733	38682034.484345
2012/11/10	00:46:32	--	ok	234.8460	18.799	0.011246	21.02	58.568	10.717	38225039.146707
2012/11/10	00:46:44	--	ok	234.8760	18.811	0.01125	20.98	58.684	10.713	37630988.636403
2012/11/10	00:46:57	--	ok	234.9080	18.821	0.011253	20.94	58.708	10.693	38997560.672192
2012/11/10	00:47:09	--	ok	234.9080	18.817	0.011256	20.95	58.710	10.699	37275386.303137
2012/11/10	00:47:22	--	ok	234.9360	18.823	0.011258	20.92	58.705	10.680	38106346.999385
2012/11/10	00:47:34	--	ok	234.9340	18.831	0.01126	20.88	58.882	10.687	37948719.107784
2012/11/10	00:47:46	--	ok	234.9400	18.833	0.011262	20.88	58.852	10.682	38245605.616588
2012/11/10	00:47:59	--	ok	234.9460	18.830	0.011263	20.86	58.849	10.669	38865235.964964
2012/11/10	00:48:11	--	ok	234.9480	18.831	0.011265	20.88	58.852	10.682	38176208.358394
2012/11/10	00:48:24	--	ok	234.9440	18.828	0.011266	20.81	58.933	10.653	37859627.859563
2012/11/10	00:48:36	--	ok	234.9420	18.827	0.011267	20.82	59.026	10.676	37243004.355293
2012/11/10	00:48:48	ok	ok	234.9540	18.833	0.011268	20.81	59.055	10.675	38324310.257308
2012/11/10	01:48:48	--	ok	232.4620	18.415	0.011268	21.32	58.584	10.908	30893215.157992
2012/11/10	01:49:00	--	ok	233.7220	18.652	0.011341	21.33	58.432	10.886	38317345.722864
2012/11/10	01:49:13	--	ok	234.2660	18.682	0.011378	21.26	58.421	10.840	36710262.467347
2012/11/10	01:49:25	--	ok	234.5360	18.712	0.011399	21.17	58.560	10.809	37151704.093424
2012/11/10	01:49:38	--	ok	234.6960	18.748	0.011412	21.09	58.732	10.790	35288435.244309
2012/11/10	01:49:50	--	ok	234.8020	18.772	0.011421	21.06	58.880	10.799	37136684.677156
2012/11/10	01:50:03	--	ok	234.8640	18.785	0.011426	21.02	58.996	10.795	36862451.812425
2012/11/10	01:50:15	--	ok	234.8920	18.801	0.01143	20.97	59.019	10.768	37482483.194552
2012/11/10	01:50:28	--	ok	234.9240	18.807	0.011433	20.97	58.957	10.757	35792875.753016
2012/11/10	01:50:40	--	ok	234.9280	18.811	0.011435	20.94	59.014	10.748	36531340.858441
2012/11/10	01:50:52	--	ok	234.9420	18.813	0.011437	20.91	59.070	10.740	36737221.435144
2012/11/10	01:51:05	--	ok	234.9480	18.810	0.011438	20.87	59.156	10.730	35960787.375107
2012/11/10	01:51:17	--	ok	234.9340	18.820	0.01144	20.87	59.186	10.736	35297617.567733
2012/11/10	01:51:30	ok	ok	234.9520	18.819	0.011441	20.85	59.214	10.729	36247164.157930
2012/11/10	02:51:29	--	ok	232.6340	18.437	0.011441	21.19	58.747	10.856	31505305.038096
2012/11/10	02:51:41	--	ok	233.8540	18.662	0.011509	21.18	58.715	10.844	34214373.855129
2012/11/10	02:51:54	--	ok	234.3620	18.690	0.011542	21.18	58.684	10.838	34106243.915385
2012/11/10	02:52:06	--	ok	234.6040	18.728	0.01156	21.08	58.822	10.801	35489482.900679
2012/11/10	02:52:19	--	ok	234.7520	18.762	0.011571	21.06	58.941	10.810	34930016.988480
2012/11/10	02:52:31	--	ok	234.8300	18.785	0.011578	21.00	59.023	10.788	34923462.831023
2012/11/10	02:52:44	--	ok	234.8860	18.797	0.011583	20.97	59.049	10.774	36002202.730985
2012/11/10	02:52:56	--	ok	234.9040	18.802	0.011586	20.93	59.043	10.747	34796155.630370
2012/11/10	02:53:09	--	ok	234.9200	18.807	0.011589	20.90	59.130	10.744	34259630.547958
2012/11/10	02:53:21	--	ok	234.9380	18.811	0.011591	20.89	59.189	10.749	34173794.858690
2012/11/10	02:53:33	--	ok	234.9480	18.809	0.011592	20.85	59.183	10.723	34687674.320145
2012/11/10	02:53:46	ok	ok	234.9540	18.815	0.011593	20.80	59.328	10.718	35083501.847648
2012/11/10	03:53:45	--	ok	232.8380	18.471	0.011593	21.24	58.877	10.912	28128632.220141
2012/11/10	03:53:57	--	ok	233.9660	18.664	0.011655	21.26	58.880	10.925	34541162.699548
2012/11/10	03:54:10	--	ok	234.4080	18.692	0.011685	21.16	58.865	10.859	33311032.065978
2012/11/10	03:54:22	--	ok	234.6500	18.729	0.011702	21.10	58.978	10.842	34327285.008139
2012/11/10	03:54:35	--	ok	234.7840	18.761	0.011712	21.06	59.185	10.855	35240796.826940
2012/11/10	03:54:47	--	ok	234.8460	18.779	0.011718	21.00	59.298	10.838	35474151.035973
2012/11/10	03:55:00	--	ok	234.9100	18.792	0.011722	20.98	59.356	10.836	35528536.121065
2012/11/10	03:55:12	--	ok	234.9180	18.800	0.011724	20.94	59.350	10.810	35340876.683405
2012/11/10	03:55:25	--	ok	234.9400	18.803	0.011727	20.96	59.414	10.834	37039245.831430
2012/11/10	03:55:37	--	ok	234.9480	18.804	0.011728	20.92	59.408	10.808	36419628.544476
2012/11/10	03:55:49	ok	ok	234.9540	18.804	0.011729	20.90	59.465	10.805	36875990.841802
2012/11/10	04:55:49	--	ok	232.9640	18.514	0.011729	21.25	59.062	10.952	28885928.762366
2012/11/10	04:56:01	--	ok	234.0780	18.669	0.011788	21.26	59.033	10.953	34708562.490041
2012/11/10	04:56:14	--	ok	234.4920	18.696	0.011814	21.23	58.967	10.922	33768697.197524
2012/11/10	04:56:26	--	ok	234.6860	18.736	0.011829	21.16	58.987	10.881	33747927.760730
2012/11/10	04:56:39	--	ok	234.8080	18.759	0.011837	21.12	59.134	10.883	33728786.519809
2012/11/10	04:56:51	--	ok	234.8700	18.782	0.011843	21.08	59.127	10.857	34299198.956194
2012/11/10	04:57:04	--	ok	234.9200	18.793	0.011846	21.02	59.332	10.857	34604926.031822
2012/11/10	04:57:16	--	ok	234.9220	18.796	0.011849	20.99	59.388	10.848	33538165.531794
2012/11/10	04:57:29	--	ok	234.9320	18.799	0.011851	20.96	59.444	10.839	33324574.819102
2012/11/10	04:57:41	ok	ok	234.9520	18.797	0.011853	20.93	59.409	10.814	33916805.637645
2012/11/10	05:57:41	--	ok	233.0880	18.549	0.011853	21.25	59.185	10.975	29274774.830412
2012/11/10	05:57:54	--	ok	234.1580	18.671	0.011907	21.26	59.156	10.976	33980414.363284
2012/11/10	05:58:06	--	ok	234.5220	18.699	0.011931	21.24	59.030	10.940	32099597.109815
2012/11/10	05:58:19	--	ok	234.7300	18.737	0.011945	21.14	59.106	10.891	32705723.184694
2012/11/10	05:58:31	--	ok	234.8240	18.754	0.011953	21.08	59.341	10.896	31960242.017308
2012/11/10	05:58:43	--	ok	234.8940	18.772	0.011957	21.02	59.454	10.879	33740001.650242
2012/11/10	05:58:56	--	ok	234.9180	18.779	0.01196	20.94	59.594	10.854	33141518.133051
2012/11/10	05:59:08	--	ok	234.9360	18.790	0.011963	20.93	59.653	10.858	33329351.222930
2012/11/10	05:59:21	ok	ok	234.9520	18.798	0.011964	20.91	59.680	10.851	33746642.398895
2012/11/10	06:59:20	--	ok	233.2340	18.575	0.011964	21.15	59.535	10.976	30068675.918613
2012/11/10	06:59:32	--	ok	234.2380	18.675	0.012015	21.25	59.246	10.986	31213840.581335
2012/11/10	06:59:45	--	ok	234.5800	18.709	0.012037	21.18	59.174	10.928	32825779.685713
2012/11/10	06:59:57	--	ok	234.7240	18.745	0.012049	21.10	59.283	10.898	29328740.905833
2012/11/10	07:00:10	--	ok	234.8520	18.769	0.012056	21.05	59.428	10.893	32637746.149745
2012/11/10	07:00:22	--	ok	234.8920	18.777	0.012061	20.97	59.568	10.868	32379191.481526
2012/11/10	07:00:35	--	ok	234.9260	18.790	0.012063	20.91	59.802	10.873	33064138.522624
2012/11/10	07:00:47	--	ok	234.9400	18.791	0.012065	20.88	59.828	10.859	33075886.541324
2012/11/10	07:01:00	ok	ok	234.9640	18.794	0.012067	20.86	59.886	10.857	33453158.180030
2012/11/10	08:00:59	--	ok	233.3500	18.600	0.012067	21.24	59.549	11.036	25436974.235032
2012/11/10	08:01:11	--	ok	234.2820	18.674	0.012114	21.31	59.347	11.043	31309480.622916
2012/11/10	08:01:24	--	ok	234.5820	18.700	0.012135	21.24	59.366	11.002	31579863.272895
2012/11/10	08:01:36	--	ok	234.7300	18.728	0.012147	21.16	59.537	10.983	31265898.172577
2012/11/10	08:01:49	--	ok	234.8260	18.750	0.012154	21.10	59.619	10.960	31522991.030675
2012/11/10	08:02:01	--	ok	234.8700	18.767	0.012159	21.03	59.730	10.936	30913097.403824
2012/11/10	08:02:14	--	ok	234.9160	18.772	0.012163	20.97	59.964	10.940	31332069.100458
2012/11/10	08:02:26	--	ok	234.9280	18.775	0.012165	20.94	60.081	10.943	30873914.343417
2012/11/10	08:02:39	--	ok	234.9480	18.781	0.012167	20.89	60.134	10.921	31266280.241513
2012/11/10	08:02:51	ok	ok	234.9540	18.783	0.012168	20.87	60.222	10.924	31149695.105415
2012/11/10	09:02:51	--	ok	233.4300	18.614	0.012168	21.34	59.657	11.120	25165623.274950
2012/11/10	09:03:04	--	ok	234.2520	18.674	0.012213	21.38	59.571	11.130	30916856.816576
2012/11/10	09:03:16	--	ok	234.5380	18.695	0.012234	21.32	59.593	11.095	31482863.274718
2012/11/10	09:03:29	--	ok	234.6980	18.721	0.012248	21.26	59.614	11.061	31093993.323488
2012/11/10	09:03:41	--	ok	234.8000	18.744	0.012256	21.19	59.786	11.048	30847288.725621
2012/11/10	09:03:54	--	ok	234.8600	18.761	0.012262	21.12	59.957	11.035	30638760.855897
2012/11/10	09:04:06	--	ok	234.9160	18.770	0.012266	21.10	60.046	11.038	31873505.938929
2012/11/10	09:04:19	--	ok	234.9260	18.770	0.012268	21.08	60.042	11.025	31631260.681841
2012/11/10	09:04:31	--	ok	234.9440	18.773	0.01227	21.04	60.006	10.993	32053171.183320
2012/11/10	09:04:44	ok	ok	234.9500	18.777	0.012271	21.00	60.030	10.972	30996134.952536
2012/11/10	10:04:44	--	ok	233.4960	18.621	0.012271	21.42	59.822	11.203	27741968.629418
2012/11/10	10:04:56	--	ok	234.2540	18.675	0.012314	21.46	59.615	11.190	27701196.067344
2012/11/10	10:05:09	--	ok	234.5360	18.693	0.012335	21.42	59.608	11.163	29117158.515660
2012/11/10	10:05:22	--	ok	234.7260	18.724	0.012349	21.36	59.568	11.117	30694322.119168
2012/11/10	10:05:34	--	ok	234.8180	18.740	0.012356	21.29	59.771	11.109	31530761.235537
2012/11/10	10:05:47	--	ok	234.8740	18.758	0.012361	21.22	59.973	11.102	30751897.655712
2012/11/10	10:05:59	--	ok	234.9100	18.774	0.012365	21.16	60.147	11.095	31733798.402522
2012/11/10	10:06:12	--	ok	234.9260	18.780	0.012367	21.12	60.292	11.096	31438840.796931
2012/11/10	10:06:24	--	ok	234.9460	18.780	0.012369	21.12	60.292	11.096	31062761.011518
2012/11/10	10:06:37	ok	ok	234.9520	18.782	0.012371	21.06	60.313	11.062	31728631.906682
2012/11/10	11:06:36	--	ok	233.5460	18.622	0.012371	21.69	59.834	11.381	25347189.906511
2012/11/10	11:06:49	--	ok	234.2720	18.681	0.012412	21.72	59.747	11.384	29920676.141647
2012/11/10	11:07:01	--	ok	234.5700	18.700	0.012433	21.62	59.823	11.333	30410645.270816
2012/11/10	11:07:14	--	ok	234.7260	18.719	0.012445	21.56	60.027	11.332	30115322.200791
2012/11/10	11:07:26	--	ok	234.8220	18.736	0.012453	21.52	60.021	11.305	28861901.378657
2012/11/10	11:07:39	--	ok	234.8880	18.753	0.012458	21.47	60.135	11.294	29560069.028524
2012/11/10	11:07:51	--	ok	234.9000	18.754	0.012461	21.40	60.215	11.263	28948670.265243
2012/11/10	11:08:04	ok	ok	234.9540	18.760	0.012464	21.37	60.393	11.277	31244177.462199
2012/11/10	12:08:04	--	ok	233.4800	18.602	0.012464	21.96	59.846	11.562	23777693.575636
2012/11/10	12:08:17	--	ok	234.2900	18.685	0.012508	22.02	59.703	11.574	27869270.180289
2012/11/10	12:08:29	--	ok	234.5620	18.701	0.012528	21.96	59.632	11.521	27584065.535633
2012/11/10	12:08:42	--	ok	234.7200	18.722	0.01254	21.87	59.771	11.488	28724763.657329
2012/11/10	12:08:54	--	ok	234.8300	18.736	0.012548	21.79	60.003	11.479	28539752.761667
2012/11/10	12:09:07	--	ok	234.8800	18.751	0.012553	21.75	60.027	11.457	27097486.299088
2012/11/10	12:09:19	--	ok	234.9220	18.757	0.012556	21.72	60.114	11.454	29215453.850408
2012/11/10	12:09:32	--	ok	234.9360	18.758	0.012558	21.65	60.194	11.423	29267199.191899
2012/11/10	12:09:44	--	ok	234.9480	18.761	0.01256	21.65	60.255	11.435	29281608.527105
2012/11/10	12:09:57	ok	ok	234.9500	18.759	0.012561	21.62	60.220	11.408	29457901.858517
2012/11/10	13:09:57	--	ok	233.5340	18.616	0.012561	22.23	59.858	11.745	24568845.510721
2012/11/10	13:10:10	--	ok	234.2860	18.690	0.012603	22.28	59.652	11.738	26372090.323195
2012/11/10	13:10:22	--	ok	234.5700	18.704	0.012624	22.20	59.578	11.670	27335017.487411
2012/11/10	13:10:35	--	ok	234.7280	18.717	0.012636	22.10	59.685	11.624	27160112.623108
2012/11/10	13:10:47	--	ok	234.8220	18.733	0.012644	22.06	59.923	11.644	27512154.864786
2012/11/10	13:11:00	--	ok	234.8900	18.745	0.012649	21.96	60.060	11.603	27494882.661787
2012/11/10	13:11:12	--	ok	234.9100	18.755	0.012652	21.90	60.234	11.597	27994609.654102
2012/11/10	13:11:25	--	ok	234.9300	18.760	0.012654	21.91	60.266	11.610	27821631.356686
2012/11/10	13:11:37	--	ok	234.9440	18.762	0.012656	21.86	60.319	11.586	28403775.059820
2012/11/10	13:11:50	ok	ok	234.9620	18.760	0.012657	21.82	60.465	11.588	28758081.286161
2012/11/10	14:11:50	--	ok	233.5460	18.606	0.012657	22.35	59.877	11.830	25285400.781870
2012/11/10	14:12:03	--	ok	234.2880	18.691	0.012699	22.38	59.729	11.821	25711202.704007
2012/11/10	14:12:15	--	ok	234.5820	18.705	0.01272	22.31	59.718	11.772	24272981.306632
2012/11/10	14:12:28	--	ok	234.7300	18.718	0.012732	22.22	59.887	11.744	24244115.971457
2012/11/10	14:12:40	--	ok	234.8420	18.730	0.012739	22.16	60.031	11.732	25314114.586738
2012/11/10	14:12:53	--	ok	234.8940	18.738	0.012744	22.10	60.204	11.725	25731655.537932
2012/11/10	14:13:05	--	ok	234.9320	18.746	0.012747	22.04	60.134	11.671	25913406.172147
2012/11/10	14:13:18	--	ok	234.9480	18.749	0.012748	22.01	60.343	11.691	26158392.948567
2012/11/10	14:13:30	--	ok	234.9480	18.750	0.01275	21.98	60.368	11.676	27448761.854370
2012/11/10	14:13:43	ok	ok	234.9680	18.752	0.012751	21.97	60.397	11.675	27546509.618280
2012/11/10	15:13:42	--	ok	233.5740	18.607	0.012751	22.32	60.025	11.839	23664693.231081
2012/11/10	15:13:54	--	ok	234.3260	18.692	0.012792	22.36	59.848	11.831	23721044.452859
2012/11/10	15:14:07	--	ok	234.6380	18.706	0.012811	22.31	59.779	11.784	24018720.807411
2012/11/10	15:14:20	--	ok	234.7600	18.719	0.012821	22.23	59.919	11.757	24910779.451475
2012/11/10	15:14:32	--	ok	234.8540	18.732	0.012828	22.17	60.124	11.757	24968272.834999
2012/11/10	15:14:45	--	ok	234.8940	18.738	0.012832	22.13	60.148	11.734	25490450.653991
2012/11/10	15:14:57	--	ok	234.9380	18.745	0.012835	22.10	60.326	11.749	27536299.668832
2012/11/10	15:15:10	ok	ok	234.9540	18.745	0.012837	22.04	60.469	11.736	27759301.391884
2012/11/10	16:15:09	--	ok	233.6120	18.621	0.012837	22.12	60.177	11.733	22497187.483748
2012/11/10	16:15:21	--	ok	234.3600	18.692	0.012877	22.14	60.089	11.730	23424378.494253
2012/11/10	16:15:34	--	ok	234.6660	18.706	0.012895	22.10	60.052	11.695	25967986.146205
2012/11/10	16:15:46	--	ok	234.7920	18.724	0.012905	22.02	60.131	11.657	25602626.006082
2012/11/10	16:15:59	--	ok	234.8780	18.739	0.012911	22.00	60.219	11.661	24360360.452157
2012/11/10	16:16:11	--	ok	234.9060	18.745	0.012914	21.93	60.391	11.647	25152871.248543
2012/11/10	16:16:24	--	ok	234.9380	18.751	0.012917	21.88	60.444	11.624	25518965.625469
2012/11/10	16:16:36	ok	ok	234.9640	18.753	0.012918	21.86	60.502	11.621	26673546.675915
2012/11/10	17:16:36	--	ok	233.7560	18.649	0.012918	21.86	60.319	11.586	22398659.281608
2012/11/10	17:16:49	--	ok	234.4480	18.690	0.012954	21.86	60.197	11.563	23975969.659325
2012/11/10	17:17:01	--	ok	234.6920	18.707	0.01297	21.83	60.223	11.548	24838084.575064
2012/11/10	17:17:14	--	ok	234.8160	18.728	0.012978	21.77	60.243	11.512	24081869.178940
2012/11/10	17:17:26	--	ok	234.8640	18.738	0.012984	21.68	60.473	11.496	23372221.980907
2012/11/10	17:17:39	--	ok	234.9100	18.745	0.012987	21.66	60.683	11.523	24300352.564245
2012/11/10	17:17:51	--	ok	234.9420	18.747	0.01299	21.58	60.701	11.473	24596740.303317
2012/11/10	17:18:04	ok	ok	234.9560	18.752	0.012991	21.55	60.757	11.464	24952290.911594
2012/11/10	18:18:03	--	ok	233.9020	18.667	0.012991	21.60	60.460	11.441	20064176.862635
2012/11/10	18:18:16	--	ok	234.5200	18.690	0.013022	21.62	60.250	11.414	23286050.858607
2012/11/10	18:18:28	--	ok	234.7060	18.711	0.013036	21.54	60.268	11.365	22454413.980118
2012/11/10	18:18:41	--	ok	234.8360	18.732	0.013045	21.48	60.380	11.347	23707494.441802
2012/11/10	18:18:53	--	ok	234.8920	18.743	0.013049	21.43	60.494	11.335	24092108.048035
2012/11/10	18:19:06	--	ok	234.9180	18.745	0.013052	21.39	60.640	11.336	24175201.514612
2012/11/10	18:19:18	--	ok	234.9440	18.760	0.013054	21.37	60.789	11.351	24882197.133536
2012/11/10	18:19:31	ok	ok	234.9580	18.762	0.013055	21.34	60.693	11.313	23991207.075082
2012/11/10	19:19:30	--	ok	234.0320	18.670	0.013055	21.49	60.382	11.353	20587637.845723
2012/11/10	19:19:43	--	ok	234.5600	18.696	0.013083	21.56	60.241	11.373	22032784.034792
2012/11/10	19:19:55	--	ok	234.7400	18.717	0.013096	21.50	60.140	11.314	23748221.672389
2012/11/10	19:20:08	--	ok	234.8380	18.738	0.013103	21.47	60.074	11.282	24636390.788786
2012/11/10	19:20:20	--	ok	234.8760	18.739	0.013107	21.38	60.334	11.272	23700229.192548
2012/11/10	19:20:33	--	ok	234.9220	18.752	0.013111	21.30	60.534	11.258	23748665.979574
2012/11/10	19:20:45	--	ok	234.9360	18.756	0.013113	21.24	60.707	11.251	23514523.635143
2012/11/10	19:20:58	ok	ok	234.9600	18.764	0.013114	21.19	60.790	11.234	24158522.189049
2012/11/10	20:20:58	--	ok	234.1220	18.670	0.013114	21.31	60.414	11.242	19232764.394679
2012/11/10	20:21:11	--	ok	234.5720	18.694	0.01314	21.34	60.297	11.240	22025808.471206
2012/11/10	20:21:23	--	ok	234.7180	18.711	0.013152	21.28	60.227	11.188	22269945.702945
2012/11/10	20:21:36	--	ok	234.8220	18.729	0.01316	21.22	60.308	11.164	23315595.172200
2012/11/10	20:21:48	--	ok	234.8880	18.742	0.013165	21.18	60.484	11.171	23121295.349279
2012/11/10	20:22:01	--	ok	234.9360	18.749	0.013168	21.12	60.657	11.164	23656856.445554
2012/11/10	20:22:13	--	ok	234.9440	18.758	0.013169	21.08	60.772	11.159	22759821.464390
2012/11/10	20:22:26	ok	ok	234.9520	18.758	0.013171	21.05	60.798	11.144	22844661.443814
2012/11/10	21:22:26	--	ok	234.1780	18.671	0.013171	21.18	60.363	11.148	20405390.762490
2012/11/10	21:22:39	--	ok	234.6100	18.697	0.013194	21.22	60.217	11.147	22650165.363047
2012/11/10	21:22:51	--	ok	234.7400	18.715	0.013205	21.17	60.209	11.113	22953728.617838
2012/11/10	21:23:04	--	ok	234.8160	18.733	0.013212	21.12	60.384	11.113	22849222.649763
2012/11/10	21:23:16	--	ok	234.8820	18.741	0.013218	21.04	60.432	11.071	21728465.339731
2012/11/10	21:23:29	--	ok	234.9040	18.746	0.013221	20.99	60.545	11.059	22076560.763778
2012/11/10	21:23:41	--	ok	234.9340	18.758	0.013223	20.99	60.636	11.076	22366727.628277
2012/11/10	21:23:53	--	ok	234.9480	18.754	0.013225	20.93	60.748	11.058	22972601.711915
2012/11/10	21:24:06	--	ok	234.9440	18.761	0.013226	20.86	60.798	11.022	23059204.284813
2012/11/10	21:24:18	ok	ok	234.9700	18.769	0.013228	20.88	60.831	11.041	23547931.252200
2012/11/10	22:24:18	--	ok	234.2620	18.672	0.013228	20.87	60.465	10.968	20107689.388633
2012/11/10	22:24:30	--	ok	234.6460	18.701	0.013248	20.93	60.323	10.980	19905974.228801
2012/11/10	22:24:43	--	ok	234.7600	18.723	0.013258	20.85	60.280	10.922	20523773.021013
2012/11/10	22:24:55	--	ok	234.8420	18.743	0.013265	20.77	60.328	10.880	20237507.032880
2012/11/10	22:25:08	--	ok	234.8920	18.750	0.01327	20.74	60.384	10.871	20604186.018574
2012/11/10	22:25:20	--	ok	234.9100	18.758	0.013272	20.70	60.529	10.872	21282544.632124
2012/11/10	22:25:33	--	ok	234.9420	18.765	0.013275	20.65	60.673	10.866	20830584.527634
2012/11/10	22:25:45	ok	ok	234.9620	18.771	0.013276	20.63	60.791	10.874	22613125.169263
2012/11/10	23:25:45	--	ok	234.3500	18.677	0.013276	20.68	60.405	10.837	19452964.664127
2012/11/10	23:25:58	--	ok	234.6980	18.723	0.013295	20.76	60.174	10.846	20643999.172004
2012/11/10	23:26:10	--	ok	234.8000	18.739	0.013303	20.75	60.021	10.812	21703444.523752
2012/11/10	23:26:22	--	ok	234.8500	18.754	0.013308	20.70	59.952	10.768	22447425.636673
2012/11/10	23:26:35	--	ok	234.8900	18.761	0.013312	20.63	60.062	10.744	22292819.793916
2012/11/10	23:26:47	--	ok	234.9260	18.769	0.013315	20.62	60.304	10.781	22922258.018312
2012/11/10	23:27:00	--	ok	234.9360	18.768	0.013317	20.55	60.384	10.751	21247731.216930
2012/11/10	23:27:12	ok	ok	234.9520	18.778	0.013319	20.52	60.379	10.732	20899778.425711
2012/11/11	00:27:12	--	ok	234.3740	18.682	0.013319	20.38	60.357	10.641	19912408.454812
2012/11/11	00:27:24	--	ok	234.7300	18.732	0.013336	20.42	60.302	10.656	21481087.951754
2012/11/11	00:27:37	--	ok	234.8000	18.754	0.013344	20.35	60.200	10.594	21480749.316392
2012/11/11	00:27:49	--	ok	234.8700	18.766	0.01335	20.29	60.373	10.588	21500549.025739
2012/11/11	00:28:02	--	ok	234.8920	18.771	0.013353	20.25	60.427	10.573	21431171.424880
2012/11/11	00:28:14	--	ok	234.9340	18.779	0.013356	20.18	60.628	10.564	22192778.616630
2012/11/11	00:28:26	ok	ok	234.9520	18.783	0.013358	20.16	60.776	10.578	22575767.049386
2012/11/11	01:28:26	--	ok	234.4180	18.688	0.013358	20.09	60.371	10.465	17977452.601634
2012/11/11	01:28:39	--	ok	234.7580	18.749	0.013374	20.16	60.261	10.488	20816091.405159
2012/11/11	01:28:51	--	ok	234.8220	18.753	0.013381	20.11	60.222	10.451	21177099.274361
2012/11/11	01:29:03	--	ok	234.8660	18.782	0.013386	20.02	60.269	10.404	21342535.494803
2012/11/11	01:29:16	--	ok	234.9200	18.784	0.013389	19.96	60.471	10.403	21703786.318048
2012/11/11	01:29:28	--	ok	234.9400	18.787	0.013392	19.91	60.615	10.397	21804335.214938
2012/11/11	01:29:41	ok	ok	234.9500	18.791	0.013393	19.89	60.672	10.394	21544057.029008
2012/11/11	02:29:40	--	ok	234.5200	18.701	0.013393	19.92	60.313	10.351	18942286.430553
2012/11/11	02:29:53	--	ok	234.7860	18.746	0.013407	19.98	60.141	10.358	20693440.365969
2012/11/11	02:30:05	--	ok	234.8200	18.757	0.013412	19.93	60.103	10.321	19709917.085780
2012/11/11	02:30:17	--	ok	234.8960	18.782	0.013417	19.84	60.210	10.285	20219503.429074
2012/11/11	02:30:30	--	ok	234.9240	18.789	0.01342	19.80	60.385	10.291	20039150.167630
2012/11/11	02:30:42	--	ok	234.9280	18.793	0.013422	19.72	60.554	10.272	20537428.393551
2012/11/11	02:30:55	ok	ok	234.9700	18.795	0.013424	19.66	60.786	10.275	20923544.406497
2012/11/11	03:30:54	--	ok	234.5500	18.716	0.013424	19.69	60.307	10.212	19671532.120149
2012/11/11	03:31:07	--	ok	234.8020	18.765	0.013436	19.72	60.191	10.210	19759246.694067
2012/11/11	03:31:19	--	ok	234.8620	18.773	0.013442	19.67	60.092	10.163	20101316.058839
2012/11/11	03:31:31	--	ok	234.8700	18.793	0.013445	19.57	60.257	10.132	19766435.209271
2012/11/11	03:31:44	--	ok	234.9380	18.798	0.013449	19.54	60.404	10.138	20388684.369052
2012/11/11	03:31:56	ok	ok	234.9500	18.794	0.013451	19.51	60.490	10.135	20009715.555153
2012/11/11	04:31:56	--	ok	234.5880	18.720	0.013451	19.50	60.246	10.088	17744812.996236
2012/11/11	04:32:08	--	ok	234.8120	18.766	0.013462	19.54	60.101	10.088	19130668.802211
2012/11/11	04:32:21	--	ok	234.8700	18.772	0.013467	19.50	60.004	10.048	19739638.073144
2012/11/11	04:32:33	--	ok	234.8960	18.793	0.013471	19.41	60.111	10.013	19365332.006829
2012/11/11	04:32:46	--	ok	234.9320	18.795	0.013474	19.38	60.197	10.009	19807480.871426
2012/11/11	04:32:58	--	ok	234.9400	18.796	0.013475	19.30	60.366	9.990	20471689.843208
2012/11/11	04:33:10	ok	ok	234.9660	18.808	0.013477	19.26	60.510	9.991	19975237.537020
2012/11/11	05:33:10	--	ok	234.6420	18.744	0.013477	19.22	60.262	9.926	18085409.618754
2012/11/11	05:33:22	--	ok	234.8560	18.778	0.013487	19.28	60.120	9.938	19623373.251935
2012/11/11	05:33:35	--	ok	234.8700	18.786	0.013491	19.20	60.077	9.884	19167415.565780
2012/11/11	05:33:47	--	ok	234.8840	18.793	0.013494	19.12	60.246	9.865	19524534.205524
2012/11/11	05:34:00	--	ok	234.9220	18.796	0.013497	19.09	60.302	9.857	19700155.785670
2012/11/11	05:34:12	--	ok	234.9480	18.798	0.0135	19.07	60.389	9.860	20832692.182513
2012/11/11	05:34:24	ok	ok	234.9560	18.804	0.013501	19.02	60.442	9.839	19895052.367153
2012/11/11	06:34:24	--	ok	234.6500	18.757	0.013501	18.90	60.271	9.742	17418200.353303
2012/11/11	06:34:36	--	ok	234.8420	18.794	0.01351	18.93	60.155	9.741	19132713.264130
2012/11/11	06:34:49	--	ok	234.8580	18.800	0.013515	18.85	60.142	9.693	19725023.242069
2012/11/11	06:35:01	--	ok	234.8700	18.812	0.013518	18.77	60.281	9.669	19310876.901360
2012/11/11	06:35:14	--	ok	234.9400	18.818	0.013522	18.72	60.393	9.659	19133009.312508
2012/11/11	06:35:26	ok	ok	234.9580	18.821	0.013523	18.66	60.685	9.671	19666100.611759
2012/11/11	07:35:26	--	ok	234.6720	18.771	0.013523	18.63	60.319	9.596	16924709.000965
2012/11/11	07:35:38	--	ok	234.8600	18.806	0.013532	18.70	60.179	9.613	19366956.582632
2012/11/11	07:35:51	--	ok	234.8600	18.806	0.013536	18.64	59.988	9.549	18701850.037995
2012/11/11	07:36:03	--	ok	234.8900	18.815	0.01354	18.59	60.101	9.539	19011307.165553
2012/11/11	07:36:16	--	ok	234.9460	18.819	0.013543	18.48	60.325	9.512	19850251.287324
2012/11/11	07:36:28	ok	ok	234.9620	18.825	0.013544	18.48	60.415	9.526	18832322.679900
2012/11/11	08:36:28	--	ok	234.6980	18.780	0.013544	18.39	60.431	9.478	16418954.802074
2012/11/11	08:36:40	--	ok	234.8740	18.805	0.013552	18.40	60.372	9.475	18528762.892867
2012/11/11	08:36:53	--	ok	234.8820	18.809	0.013556	18.38	60.278	9.449	18335788.391238
2012/11/11	08:37:05	--	ok	234.9100	18.818	0.013559	18.34	60.242	9.421	19083553.269618
2012/11/11	08:37:17	--	ok	234.9460	18.822	0.013561	18.26	60.530	9.421	18519671.473835
2012/11/11	08:37:30	--	ok	234.9480	18.825	0.013562	18.22	60.614	9.412	18829701.106344
2012/11/11	08:37:42	ok	ok	234.9640	18.830	0.013563	18.20	60.611	9.400	18824197.480016
2012/11/11	09:37:42	--	ok	234.7820	18.798	0.013563	18.35	60.304	9.436	16148661.885598
2012/11/11	09:37:54	--	ok	234.9100	18.817	0.013569	18.40	60.191	9.446	18984801.655745
2012/11/11	09:38:07	--	ok	234.8980	18.815	0.013572	18.34	60.151	9.407	18018068.711956
2012/11/11	09:38:20	--	ok	234.9160	18.816	0.013574	18.27	60.261	9.385	18686913.928418
2012/11/11	09:38:32	ok	ok	234.9580	18.821	0.013576	18.17	60.516	9.369	18456482.039035
2012/11/11	10:38:32	--	ok	234.8140	18.785	0.013576	18.59	60.342	9.577	15816542.660823
2012/11/11	10:38:44	--	ok	234.9200	18.803	0.013582	18.62	60.136	9.561	17057060.794864
2012/11/11	10:38:57	--	ok	234.9000	18.802	0.013584	18.57	60.098	9.527	18149575.782070
2012/11/11	10:39:09	--	ok	234.9140	18.807	0.013586	18.50	60.177	9.500	18463956.321923
2012/11/11	10:39:22	ok	ok	234.9500	18.807	0.013589	18.42	60.436	9.496	18088011.854985
2012/11/11	11:39:21	--	ok	234.8700	18.779	0.013589	19.02	60.230	9.805	15326780.997963
2012/11/11	11:39:33	--	ok	234.9160	18.792	0.013592	19.01	60.077	9.774	17470805.944176
2012/11/11	11:39:46	--	ok	234.9120	18.785	0.013594	18.97	59.980	9.735	17730244.101475
2012/11/11	11:39:58	--	ok	234.9340	18.787	0.013596	18.92	60.153	9.735	17092876.545239
2012/11/11	11:40:11	ok	ok	234.9600	18.794	0.013598	18.84	60.262	9.706	17165485.116809
2012/11/11	12:40:11	--	ok	234.8840	18.743	0.013598	19.61	60.112	10.131	15855847.226418
2012/11/11	12:40:23	--	ok	234.9360	18.750	0.013601	19.64	60.026	10.134	16413218.637987
2012/11/11	12:40:36	--	ok	234.9140	18.746	0.013603	19.54	59.919	10.057	16437390.501983
2012/11/11	12:40:48	--	ok	234.9340	18.753	0.013605	19.48	60.122	10.056	16428645.827732
2012/11/11	12:41:01	--	ok	234.9420	18.753	0.013607	19.45	60.269	10.062	17014981.224673
2012/11/11	12:41:13	--	ok	234.9440	18.761	0.013608	19.40	60.351	10.047	16385360.377698
2012/11/11	12:41:26	ok	ok	234.9780	18.763	0.013609	19.34	60.523	10.040	17188057.846847
2012/11/11	13:41:26	--	ok	234.9220	18.733	0.013609	20.36	59.928	10.553	14617104.257357
2012/11/11	13:41:39	--	ok	234.9360	18.732	0.013611	20.40	59.782	10.552	15673960.776071
2012/11/11	13:41:51	--	ok	234.9280	18.730	0.013613	20.38	59.718	10.528	16391040.936831
2012/11/11	13:42:03	--	ok	234.9320	18.719	0.013614	20.28	59.733	10.469	16522603.339312
2012/11/11	13:42:16	--	ok	234.9420	18.728	0.013616	20.24	59.818	10.460	16534715.771546
2012/11/11	13:42:28	--	ok	234.9380	18.728	0.013617	20.16	60.109	10.462	16545147.089595
2012/11/11	13:42:41	ok	ok	234.9640	18.731	0.013619	20.12	60.163	10.447	16246413.276477
2012/11/11	14:42:40	--	ok	234.8860	18.701	0.013619	21.26	60.041	11.140	15922238.127301
2012/11/11	14:42:52	--	ok	234.9200	18.702	0.013622	21.31	59.866	11.140	16102029.098082
2012/11/11	14:43:05	--	ok	234.9060	18.701	0.013624	21.26	59.797	11.095	15081558.529334
2012/11/11	14:43:17	--	ok	234.9180	18.703	0.013627	21.20	59.940	11.083	15773705.492028
2012/11/11	14:43:30	--	ok	234.9480	18.708	0.013629	21.14	59.961	11.048	16271336.232115
2012/11/11	14:43:42	--	ok	234.9300	18.707	0.01363	21.10	60.107	11.049	15989692.923254
2012/11/11	14:43:54	ok	ok	234.9540	18.711	0.013632	21.03	60.065	10.997	16192703.850790
2012/11/11	15:43:54	--	ok	234.6500	18.683	0.013632	21.44	59.856	11.222	15071116.894333
2012/11/11	15:44:06	--	ok	234.8320	18.693	0.013642	21.48	59.648	11.209	15594834.468094
2012/11/11	15:44:19	--	ok	234.8700	18.696	0.013646	21.43	59.671	11.181	15665815.263864
2012/11/11	15:44:31	--	ok	234.8640	18.696	0.01365	21.30	59.772	11.116	15543155.701350
2012/11/11	15:44:44	--	ok	234.9080	18.703	0.013654	21.26	59.949	11.123	14794815.006023
2012/11/11	15:44:56	--	ok	234.9480	18.706	0.013656	21.22	60.187	11.141	16246207.764002
2012/11/11	15:45:08	ok	ok	234.9500	18.711	0.013657	21.16	60.299	11.123	16243995.151829
2012/11/11	16:45:08	--	ok	234.4860	18.672	0.013657	20.92	60.078	10.929	16125088.969788
2012/11/11	16:45:20	--	ok	234.7720	18.691	0.013672	20.94	60.020	10.932	16165219.038533
2012/11/11	16:45:33	--	ok	234.8280	18.701	0.013678	20.93	60.019	10.925	16390018.255002
2012/11/11	16:45:45	--	ok	234.8860	18.709	0.013683	20.86	60.068	10.890	16060577.847450
2012/11/11	16:45:57	--	ok	234.9280	18.716	0.013686	20.81	60.182	10.879	15872798.026105
2012/11/11	16:46:10	--	ok	234.9140	18.717	0.013688	20.74	60.384	10.871	16690457.252582
2012/11/11	16:46:22	ok	ok	234.9620	18.722	0.01369	20.68	60.526	10.859	16561332.112552
2012/11/11	17:46:22	--	ok	234.5660	18.676	0.01369	20.59	60.117	10.729	15472453.686995
2012/11/11	17:46:34	--	ok	234.7860	18.699	0.013702	20.58	60.085	10.717	15551256.772449
2012/11/11	17:46:47	--	ok	234.8500	18.710	0.013708	20.54	60.109	10.696	15389524.078789
2012/11/11	17:46:59	--	ok	234.8940	18.719	0.013712	20.53	60.138	10.695	16386164.748065
2012/11/11	17:47:12	--	ok	234.9340	18.722	0.013715	20.46	60.218	10.666	16267838.211303
2012/11/11	17:47:24	--	ok	234.9460	18.726	0.013717	20.41	60.361	10.660	16700063.627572
2012/11/11	17:47:37	ok	ok	234.9740	18.729	0.013718	20.36	60.475	10.649	16311397.570079
2012/11/11	18:47:36	--	ok	234.5980	18.679	0.013718	20.23	60.211	10.523	14993880.677088
2012/11/11	18:47:48	--	ok	234.8240	18.707	0.013729	20.26	60.155	10.531	15465326.523594
2012/11/11	18:48:01	--	ok	234.8900	18.718	0.013734	20.24	60.061	10.502	15963058.310241
2012/11/11	18:48:13	--	ok	234.8840	18.725	0.013737	20.14	60.227	10.470	16312349.789769
2012/11/11	18:48:26	--	ok	234.9160	18.731	0.01374	20.07	60.368	10.452	15588931.656622
2012/11/11	18:48:38	ok	ok	234.9700	18.737	0.013742	20.01	60.510	10.440	16687337.938768
2012/11/11	19:48:38	--	ok	234.6160	18.674	0.013742	19.80	60.415	10.296	15744023.987506
2012/11/11	19:48:50	--	ok	234.8180	18.703	0.013753	19.83	60.329	10.300	15386253.782953
2012/11/11	19:49:03	--	ok	234.8900	18.707	0.013758	19.79	60.293	10.269	15163979.577632
2012/11/11	19:49:16	--	ok	234.8980	18.721	0.013761	19.70	60.369	10.228	16329268.200552
2012/11/11	19:49:28	--	ok	234.9400	18.725	0.013764	19.65	60.512	10.222	16456184.120892
2012/11/11	19:49:41	--	ok	234.9440	18.717	0.013765	19.66	60.544	10.234	16298086.631871
2012/11/11	19:49:53	ok	ok	234.9820	18.730	0.013767	19.58	60.683	10.209	16606795.724279
2012/11/11	20:49:53	--	ok	234.7120	18.689	0.013767	19.61	60.385	10.177	14553726.870042
2012/11/11	20:50:05	--	ok	234.8720	18.710	0.013774	19.60	60.293	10.155	16100611.866206
2012/11/11	20:50:18	--	ok	234.8800	18.707	0.013778	19.58	60.229	10.133	15834426.190561
2012/11/11	20:50:31	--	ok	234.9160	18.720	0.013781	19.53	60.251	10.107	16775811.797537
2012/11/11	20:50:43	ok	ok	234.9560	18.723	0.013783	19.51	60.339	10.110	16495647.409520
2012/11/11	21:50:43	--	ok	234.7240	18.680	0.013783	19.48	60.304	10.086	16351016.917769
2012/11/11	21:50:56	--	ok	234.9020	18.705	0.013791	19.56	60.135	10.105	16209758.058537
2012/11/11	21:51:08	--	ok	234.8860	18.706	0.013794	19.53	60.039	10.071	16166549.043467
2012/11/11	21:51:21	--	ok	234.9200	18.717	0.013797	19.49	60.093	10.057	16171666.354484
2012/11/11	21:51:33	ok	ok	234.9500	18.716	0.013799	19.44	60.176	10.041	16153828.187260
2012/11/11	22:51:33	--	ok	234.7780	18.681	0.013799	19.52	60.219	10.096	15163204.259747
2012/11/11	22:51:45	--	ok	234.9140	18.703	0.013805	19.52	60.128	10.080	15120130.254991
2012/11/11	22:51:58	--	ok	234.9060	18.704	0.013807	19.51	60.066	10.064	15339954.823415
2012/11/11	22:52:10	--	ok	234.9200	18.708	0.01381	19.47	60.060	10.039	16205148.898460
2012/11/11	22:52:22	--	ok	234.9220	18.708	0.013812	19.37	60.195	10.003	15980589.769030
2012/11/11	22:52:35	ok	ok	234.9600	18.709	0.013814	19.34	60.342	10.010	16573068.814758
2012/11/11	23:52:34	--	ok	234.8180	18.691	0.013814	19.53	60.039	10.071	14998181.299157
2012/11/11	23:52:46	--	ok	234.8940	18.699	0.013819	19.56	59.892	10.064	15925980.337451
2012/11/11	23:52:59	--	ok	234.9060	18.699	0.013821	19.54	59.828	10.042	15656481.568938
2012/11/11	23:53:11	--	ok	234.8920	18.704	0.013824	19.48	59.819	10.005	16405274.355113
2012/11/11	23:53:24	ok	ok	234.9520	18.713	0.013826	19.39	59.986	9.980	16389673.382620
2012/11/12	00:53:23	--	ok	234.7680	18.677	0.013826	19.37	60.165	9.998	14925866.380825
2012/11/12	00:53:35	--	ok	234.8900	18.699	0.013833	19.41	60.020	9.997	16125841.373941
2012/11/12	00:53:48	--	ok	234.8880	18.700	0.013836	19.35	59.919	9.946	15387706.291721
2012/11/12	00:54:00	--	ok	234.9200	18.704	0.013839	19.26	60.117	9.926	15640026.709213
2012/11/12	00:54:13	--	ok	234.9420	18.712	0.013841	19.20	60.229	9.909	16046758.558605
2012/11/12	00:54:25	ok	ok	234.9520	18.714	0.013842	19.19	60.378	9.928	16430046.304335
2012/11/12	01:54:25	--	ok	234.7880	18.689	0.013842	19.25	60.146	9.925	15098251.118261
2012/11/12	01:54:37	--	ok	234.8960	18.705	0.013848	19.28	59.969	9.913	15947462.222641
2012/11/12	01:54:50	--	ok	234.8940	18.707	0.013851	19.23	59.961	9.882	16048377.255148
2012/11/12	01:55:02	--	ok	234.9240	18.714	0.013853	19.16	59.980	9.845	15686592.303245
2012/11/12	01:55:15	ok	ok	234.9640	18.713	0.013855	19.12	60.185	9.856	15838883.238111
2012/11/12	02:55:14	--	ok	234.7840	18.689	0.013855	19.04	60.112	9.797	15189461.523120
2012/11/12	02:55:26	--	ok	234.8980	18.705	0.013861	19.09	59.999	9.808	15237675.814511
2012/11/12	02:55:39	--	ok	234.9040	18.707	0.013864	19.04	59.900	9.763	14965341.966771
2012/11/12	02:55:51	--	ok	234.9240	18.720	0.013866	18.98	59.982	9.741	15583046.824431
2012/11/12	02:56:03	ok	ok	234.9620	18.723	0.013869	18.94	60.096	9.737	15739445.614196
2012/11/12	03:56:03	--	ok	234.8140	18.696	0.013869	18.94	60.066	9.732	15466816.855562
2012/11/12	03:56:16	--	ok	234.9200	18.712	0.013873	18.97	59.859	9.716	15496690.666493
2012/11/12	03:56:28	--	ok	234.8980	18.707	0.013875	18.92	59.760	9.671	14933047.838611
2012/11/12	03:56:40	--	ok	234.9120	18.714	0.013878	18.78	59.950	9.622	15011399.418389
2012/11/12	03:56:53	ok	ok	234.9600	18.713	0.01388	18.74	60.246	9.647	15005506.615776
2012/11/12	04:56:53	--	ok	234.8540	18.699	0.01388	18.98	60.012	9.746	14396857.090296
2012/11/12	04:57:05	--	ok	234.9380	18.715	0.013884	19.04	59.810	9.748	14697706.061256
2012/11/12	04:57:18	--	ok	234.8940	18.704	0.013885	18.97	59.768	9.701	14614739.197958
2012/11/12	04:57:30	--	ok	234.9360	18.709	0.013888	18.94	59.824	9.693	15447832.716277
2012/11/12	04:57:42	--	ok	234.9440	18.710	0.01389	18.82	60.017	9.656	15118685.991420
2012/11/12	04:57:55	ok	ok	234.9560	18.715	0.013891	18.78	60.161	9.656	15736369.786456
2012/11/12	05:57:54	--	ok	234.8760	18.699	0.013891	18.92	60.002	9.710	15416888.869327
2012/11/12	05:58:06	--	ok	234.9140	18.707	0.013894	18.91	59.940	9.695	15689355.304965
2012/11/12	05:58:19	--	ok	234.9100	18.709	0.013896	18.90	59.939	9.689	15826259.463474
2012/11/12	05:58:31	--	ok	234.9360	18.711	0.013898	18.83	59.988	9.657	15823862.330851
2012/11/12	05:58:44	ok	ok	234.9540	18.708	0.0139	18.76	60.128	9.639	15932254.280424
2012/11/12	06:58:43	--	ok	234.8180	18.697	0.0139	18.79	60.133	9.657	15410227.876357
2012/11/12	06:58:55	--	ok	234.9300	18.714	0.013905	18.84	59.959	9.658	15664042.768581
2012/11/12	06:59:08	--	ok	234.9120	18.704	0.013907	18.77	59.888	9.606	15576905.767772
2012/11/12	06:59:20	--	ok	234.9440	18.714	0.013909	18.68	59.994	9.573	15683879.095583
2012/11/12	06:59:33	--	ok	234.9380	18.709	0.01391	18.63	60.137	9.567	14486196.348907
2012/11/12	06:59:45	ok	ok	234.9660	18.714	0.013912	18.58	60.280	9.562	15631371.573081
2012/11/12	07:59:45	--	ok	234.8640	18.706	0.013912	18.68	60.115	9.592	15455301.252098
2012/11/12	07:59:58	--	ok	234.9480	18.719	0.013915	18.74	60.004	9.608	14995768.537361
2012/11/12	08:00:10	--	ok	234.8960	18.704	0.013916	18.70	59.937	9.575	13985935.722841
2012/11/12	08:00:23	--	ok	234.9300	18.712	0.013919	18.65	59.899	9.540	15472391.129213
2012/11/12	08:00:35	--	ok	234.9400	18.712	0.01392	18.59	60.101	9.539	15268417.267201
2012/11/12	08:00:48	ok	ok	234.9680	18.713	0.013921	18.55	60.155	9.525	15378562.400561
2012/11/12	09:00:47	--	ok	234.8900	18.708	0.013921	18.74	60.155	9.632	13893513.745199
2012/11/12	09:00:59	--	ok	234.9340	18.715	0.013924	18.78	60.131	9.651	15130428.568766
2012/11/12	09:01:12	--	ok	234.9300	18.704	0.013926	18.74	60.004	9.608	14827132.266647
2012/11/12	09:01:24	--	ok	234.9200	18.707	0.013927	18.66	60.172	9.590	14687441.799829
2012/11/12	09:01:37	--	ok	234.9460	18.716	0.013929	18.61	60.315	9.584	14695732.340347
2012/11/12	09:01:49	ok	ok	234.9520	18.712	0.013931	18.54	60.425	9.562	15104958.037288
2012/11/12	10:01:49	ok	ok	234.9920	18.709	0.013931	19.12	59.974	9.821	15229893.561856
2012/11/12	11:01:49	--	ok	234.8840	18.669	0.013931	19.46	60.028	10.028	13645909.767209
2012/11/12	11:02:01	ok	ok	234.9520	18.675	0.013933	19.50	59.883	10.027	13799319.218013
2012/11/12	12:02:01	--	ok	234.8820	18.666	0.013933	20.02	59.874	10.336	14266638.042023
2012/11/12	12:02:14	--	ok	234.9360	18.670	0.013936	20.05	59.727	10.329	12898764.382086
2012/11/12	12:02:26	--	ok	234.9420	18.666	0.013938	19.97	59.745	10.284	13085412.023533
2012/11/12	12:02:39	--	ok	234.8940	18.666	0.013939	19.90	59.886	10.266	13135746.610718
2012/11/12	12:02:51	ok	ok	234.9540	18.669	0.013942	19.84	59.937	10.238	13397521.690034
2012/11/12	13:02:51	--	ok	234.9140	18.664	0.013942	20.44	59.819	10.583	13646478.640173
2012/11/12	13:03:04	ok	ok	234.9680	18.665	0.013944	20.47	59.733	10.586	11666732.233806
2012/11/12	14:03:03	--	ok	234.8000	18.660	0.013944	20.72	59.864	10.765	13859726.948262
2012/11/12	14:03:15	--	ok	234.9000	18.664	0.013949	20.77	59.780	10.781	11849500.581176
2012/11/12	14:03:28	--	ok	234.8800	18.665	0.013952	20.75	59.625	10.740	11528446.114543
2012/11/12	14:03:40	--	ok	234.9280	18.669	0.013955	20.64	59.699	10.685	11370241.620160
2012/11/12	14:03:53	--	ok	234.9360	18.668	0.013957	20.56	60.021	10.693	12012471.951567
2012/11/12	14:04:05	ok	ok	234.9680	18.670	0.013958	20.49	60.222	10.685	12449119.994154
2012/11/12	15:04:05	--	ok	234.8280	18.666	0.013958	20.94	59.929	10.915	14719443.000853
2012/11/12	15:04:17	--	ok	234.9220	18.668	0.013963	20.94	59.838	10.898	11268784.069915
2012/11/12	15:04:30	--	ok	234.9220	18.671	0.013965	20.92	59.804	10.880	11470158.858072
2012/11/12	15:04:42	--	ok	234.8920	18.669	0.013967	20.87	59.857	10.858	12129645.068715
2012/11/12	15:04:54	ok	ok	234.9540	18.672	0.01397	20.82	59.879	10.830	13161916.476341
2012/11/12	16:04:54	--	ok	234.7680	18.665	0.01397	21.01	59.910	10.956	13513642.990241
2012/11/12	16:05:06	--	ok	234.8680	18.668	0.013976	21.04	59.853	10.965	11963921.663585
2012/11/12	16:05:19	--	ok	234.8800	18.669	0.01398	20.98	59.813	10.919	11355064.834400
2012/11/12	16:05:31	--	ok	234.8920	18.671	0.013983	20.95	59.930	10.922	12719868.509423
2012/11/12	16:05:44	--	ok	234.9460	18.673	0.013986	20.90	59.983	10.900	12761229.346375
2012/11/12	16:05:56	ok	ok	234.9740	18.675	0.013987	20.83	60.124	10.881	12982722.509057
2012/11/12	17:05:56	--	ok	234.7660	18.668	0.013987	21.00	60.091	10.983	14256222.863052
2012/11/12	17:06:08	--	ok	234.8640	18.670	0.013993	21.05	59.946	10.988	12608264.536412
2012/11/12	17:06:21	--	ok	234.8800	18.672	0.013997	20.97	59.934	10.935	12120623.160900
2012/11/12	17:06:33	--	ok	234.9380	18.675	0.014	20.90	60.075	10.916	13269981.570665
2012/11/12	17:06:46	--	ok	234.9300	18.675	0.014002	20.82	60.214	10.891	14090185.888275
2012/11/12	17:06:58	--	ok	234.9420	18.676	0.014004	20.76	60.448	10.895	13694460.112982
2012/11/12	17:07:11	ok	ok	234.9680	18.676	0.014005	20.73	60.595	10.903	13914569.260438
2012/11/12	18:07:11	--	ok	234.8000	18.667	0.014005	21.09	60.135	11.048	14038172.026692
2012/11/12	18:07:23	--	ok	234.8980	18.671	0.01401	21.12	60.018	11.046	13412520.848654
2012/11/12	18:07:36	--	ok	234.8800	18.672	0.014013	21.06	60.009	11.006	13551568.289448
2012/11/12	18:07:48	--	ok	234.9160	18.673	0.014016	21.00	60.091	10.983	13561114.215442
2012/11/12	18:08:01	--	ok	234.9460	18.674	0.014018	20.94	60.203	10.965	11816465.057215
2012/11/12	18:08:14	--	ok	234.9420	18.675	0.01402	20.85	60.462	10.955	13109451.399014
2012/11/12	18:08:27	ok	ok	234.9660	18.676	0.014021	20.78	60.664	10.947	13281331.488309
2012/11/12	19:08:26	--	ok	234.8240	18.672	0.014021	21.32	60.141	11.198	15134894.808747
2012/11/12	19:08:38	--	ok	234.8960	18.674	0.014026	21.30	59.986	11.156	13097260.049026
2012/11/12	19:08:51	--	ok	234.9180	18.676	0.014029	21.30	59.894	11.139	13477157.673107
2012/11/12	19:09:03	--	ok	234.8880	18.675	0.014031	21.20	59.940	11.083	13261162.911066
2012/11/12	19:09:16	ok	ok	234.9580	18.677	0.014034	21.18	60.028	11.086	13652598.583489
2012/11/12	20:09:16	--	ok	234.8080	18.675	0.014034	21.56	59.997	11.327	14671889.274520
2012/11/12	20:09:28	--	ok	234.9120	18.679	0.014039	21.56	59.966	11.321	13449032.987074
2012/11/12	20:09:41	--	ok	234.8680	18.678	0.014042	21.50	59.987	11.286	13973482.267127
2012/11/12	20:09:53	--	ok	234.9160	18.679	0.014045	21.41	60.125	11.253	13957944.733254
2012/11/12	20:10:06	--	ok	234.9300	18.679	0.014047	21.34	60.327	11.245	13844616.938621
2012/11/12	20:10:18	--	ok	234.9460	18.681	0.014049	21.29	60.380	11.223	14556865.727354
2012/11/12	20:10:31	ok	ok	234.9700	18.681	0.01405	21.25	60.465	11.212	13658566.636415
2012/11/12	21:10:30	--	ok	234.7800	18.679	0.01405	21.70	60.141	11.446	13909058.253246
2012/11/12	21:10:42	--	ok	234.8880	18.681	0.014057	21.76	59.967	11.453	14098387.626382
2012/11/12	21:10:55	--	ok	234.8760	18.681	0.014059	21.70	59.897	11.400	14057258.057383
2012/11/12	21:11:07	--	ok	234.9060	18.683	0.014063	21.60	60.033	11.360	13963580.357397
2012/11/12	21:11:20	--	ok	234.9120	18.683	0.014065	21.53	60.236	11.352	13655522.764471
2012/11/12	21:11:32	--	ok	234.9460	18.684	0.014067	21.47	60.379	11.340	13564220.967129
2012/11/12	21:11:45	ok	ok	234.9540	18.686	0.014069	21.40	60.550	11.326	14557279.654904
2012/11/12	22:11:45	--	ok	234.7720	18.679	0.014069	21.83	60.100	11.524	15062472.496607
2012/11/12	22:11:58	--	ok	234.8720	18.683	0.014075	21.88	59.864	11.512	14648360.525075
2012/11/12	22:12:10	--	ok	234.8520	18.682	0.014078	21.78	59.848	11.443	14444731.687619
2012/11/12	22:12:23	--	ok	234.9080	18.684	0.014082	21.72	60.053	11.442	13963143.854321
2012/11/12	22:12:35	--	ok	234.9440	18.684	0.014085	21.63	60.191	11.409	14260755.220375
2012/11/12	22:12:48	--	ok	234.9480	18.686	0.014086	21.59	60.398	11.422	14051181.526964
2012/11/12	22:13:00	ok	ok	234.9520	18.686	0.014088	21.50	60.536	11.389	15265616.004081
2012/11/12	23:13:00	--	ok	234.8220	18.683	0.014088	22.04	59.950	11.636	15934750.090785
2012/11/12	23:13:12	--	ok	234.8600	18.685	0.014093	22.07	59.864	11.639	15396625.709377
2012/11/12	23:13:25	--	ok	234.8700	18.684	0.014096	22.00	59.822	11.584	14930699.054689
2012/11/12	23:13:37	--	ok	234.8960	18.687	0.0141	21.96	59.907	11.574	15910941.815037
2012/11/12	23:13:50	--	ok	234.9240	18.687	0.014103	21.82	60.190	11.535	17112775.603173
2012/11/12	23:14:03	--	ok	234.9420	18.689	0.014105	21.80	60.370	11.556	16789588.690420
2012/11/12	23:14:15	ok	ok	234.9520	18.689	0.014106	21.76	60.516	11.557	16422714.647174
2012/11/13	00:14:15	--	ok	234.7640	18.682	0.014106	22.03	60.041	11.646	15559370.500827
2012/11/13	00:14:28	--	ok	234.8140	18.685	0.014112	22.12	59.871	11.674	15625605.930760
2012/11/13	00:14:40	--	ok	234.8240	18.685	0.014117	22.04	59.737	11.594	15417351.179970
2012/11/13	00:14:52	--	ok	234.9040	18.688	0.014122	21.97	59.878	11.575	16735993.558206
2012/11/13	00:15:05	--	ok	234.9200	18.687	0.014125	21.89	60.202	11.584	16798015.261986
2012/11/13	00:15:17	--	ok	234.9400	18.689	0.014127	21.86	60.258	11.575	16339714.194479
2012/11/13	00:15:30	ok	ok	234.9620	18.691	0.014128	21.82	60.312	11.558	17349002.660282
2012/11/13	01:15:29	--	ok	234.7640	18.682	0.014128	22.12	60.146	11.727	16584533.344174
2012/11/13	01:15:41	--	ok	234.8220	18.685	0.014135	22.12	60.024	11.704	16763963.019859
2012/11/13	01:15:54	--	ok	234.8460	18.685	0.01414	22.10	59.991	11.684	16910765.131809
2012/11/13	01:16:06	--	ok	234.8780	18.687	0.014144	22.00	60.036	11.625	17098745.050801
2012/11/13	01:16:19	--	ok	234.9100	18.688	0.014147	21.96	60.213	11.633	17215947.961048
2012/11/13	01:16:31	--	ok	234.9360	18.690	0.01415	21.88	60.383	11.612	17283108.879228
2012/11/13	01:16:43	--	ok	234.9480	18.690	0.014151	21.85	60.622	11.638	17376584.696097
2012/11/13	01:16:56	ok	ok	234.9680	18.690	0.014152	21.82	60.678	11.629	17854628.775442
2012/11/13	02:16:55	--	ok	234.8080	18.686	0.014152	22.32	60.056	11.845	15949370.205942
2012/11/13	02:17:07	--	ok	234.8280	18.689	0.014157	22.34	59.937	11.835	17198527.071087
2012/11/13	02:17:20	--	ok	234.8360	18.688	0.014162	22.30	59.961	11.813	17554657.951443
2012/11/13	02:17:32	--	ok	234.8640	18.690	0.014167	22.22	60.010	11.768	17820926.424122
2012/11/13	02:17:45	--	ok	234.9160	18.692	0.01417	22.16	60.183	11.762	16755845.424956
2012/11/13	02:17:57	--	ok	234.9480	18.693	0.014173	22.08	60.262	11.723	16808318.802923
2012/11/13	02:18:10	ok	ok	234.9920	18.694	0.014174	22.04	60.469	11.736	17452970.662909
2012/11/13	03:18:09	--	ok	234.7900	18.688	0.014174	22.40	60.038	11.896	17854224.074130
2012/11/13	03:18:21	--	ok	234.8520	18.691	0.01418	22.40	59.977	11.884	17112977.110969
2012/11/13	03:18:34	ok	ok	234.9700	18.695	0.014184	22.38	60.004	11.876	17352578.712417
2012/11/13	04:18:33	--	ok	234.6740	18.681	0.014184	22.48	60.081	11.959	16482755.145307
2012/11/13	04:18:45	--	ok	234.7880	18.686	0.014193	22.53	59.967	11.971	16047792.858880
2012/11/13	04:18:58	--	ok	234.9280	18.695	0.014199	22.50	59.901	11.937	15306782.676645
2012/11/13	04:19:10	--	ok	234.9100	18.696	0.014201	22.41	59.978	11.891	16864781.834038
2012/11/13	04:19:23	--	ok	234.9140	18.695	0.014203	22.35	60.152	11.885	16076831.940191
2012/11/13	04:19:35	ok	ok	234.9540	18.697	0.014205	22.27	60.262	11.852	16402011.733803
2012/11/13	05:19:35	--	ok	234.6840	18.682	0.014205	22.52	60.179	12.006	16098767.864591
2012/11/13	05:19:47	--	ok	234.8020	18.689	0.014214	22.55	60.062	12.004	16249745.785863
2012/11/13	05:20:00	--	ok	234.8800	18.695	0.01422	22.52	59.965	11.964	17311624.288234
2012/11/13	05:20:12	--	ok	234.9120	18.697	0.014223	22.44	60.105	11.937	17330627.947138
2012/11/13	05:20:25	--	ok	234.9400	18.697	0.014226	22.42	60.133	11.929	17520609.402450
2012/11/13	05:20:37	--	ok	234.9400	18.696	0.014227	22.34	60.242	11.896	16668688.938259
2012/11/13	05:20:49	ok	ok	234.9660	18.699	0.014229	22.28	60.508	11.907	17238187.608202
2012/11/13	06:20:49	--	ok	234.6820	18.684	0.014229	22.39	60.189	11.919	15981589.267956
2012/11/13	06:21:01	--	ok	234.7840	18.688	0.014238	22.37	60.125	11.893	16889508.745103
2012/11/13	06:21:14	--	ok	234.8540	18.691	0.014244	22.36	60.154	11.892	16676910.849552
2012/11/13	06:21:26	--	ok	234.9320	18.695	0.014248	22.26	60.230	11.839	16849366.668904
2012/11/13	06:21:39	--	ok	234.9480	18.695	0.01425	22.20	60.403	11.832	17401115.834595
2012/11/13	06:21:51	ok	ok	234.9540	18.697	0.014251	22.13	60.575	11.818	16597198.177330
2012/11/13	07:21:51	--	ok	234.6840	18.683	0.014251	22.22	60.315	11.828	16274253.770109
2012/11/13	07:22:03	--	ok	234.7600	18.687	0.01426	22.26	60.230	11.839	16073338.213865
2012/11/13	07:22:16	--	ok	234.8820	18.691	0.014266	22.19	60.188	11.783	17274335.540403
2012/11/13	07:22:28	--	ok	234.9140	18.694	0.01427	22.06	60.259	11.709	17964178.291154
2012/11/13	07:22:41	--	ok	234.9080	18.694	0.014272	22.02	60.527	11.734	17425956.261454
2012/11/13	07:22:53	ok	ok	234.9680	18.694	0.014274	21.97	60.672	11.728	17152363.728345
2012/11/13	08:22:53	--	ok	234.7200	18.683	0.014274	22.14	60.363	11.783	17458494.947297
2012/11/13	08:23:06	--	ok	234.8060	18.687	0.014282	22.16	60.214	11.768	16171122.492754
2012/11/13	08:23:18	--	ok	234.8800	18.690	0.014287	22.12	60.177	11.733	18151448.291189
2012/11/13	08:23:31	--	ok	234.8980	18.692	0.014291	21.99	60.401	11.689	17073883.923946
2012/11/13	08:23:43	ok	ok	234.9600	18.692	0.014293	21.96	60.579	11.703	17531536.259235
2012/11/13	09:23:43	--	ok	234.7340	18.682	0.014293	22.08	60.445	11.759	17439975.596773
2012/11/13	09:23:56	--	ok	234.8100	18.685	0.014301	22.11	60.328	11.756	17287085.912347
2012/11/13	09:24:08	--	ok	234.8940	18.689	0.014306	22.05	60.227	11.696	16733521.406445
2012/11/13	09:24:21	--	ok	234.9180	18.691	0.014309	21.99	60.431	11.695	17738894.904385
2012/11/13	09:24:33	--	ok	234.9380	18.692	0.014311	21.96	60.518	11.692	17319418.344459
2012/11/13	09:24:46	--	ok	234.9480	18.692	0.014313	21.92	60.603	11.681	17195929.135552
2012/11/13	09:24:58	ok	ok	234.9580	18.692	0.014314	21.85	60.713	11.655	17218908.330020
2012/11/13	10:24:58	--	ok	234.7900	18.687	0.014314	22.29	60.357	11.884	16867382.299877
2012/11/13	10:25:10	--	ok	234.8540	18.690	0.014319	22.30	60.297	11.879	16941103.867393
2012/11/13	10:25:23	--	ok	234.8480	18.691	0.014323	22.25	60.228	11.831	16994777.007440
2012/11/13	10:25:35	--	ok	234.9280	18.693	0.014328	22.22	60.284	11.822	17493718.874206
2012/11/13	10:25:48	ok	ok	234.9700	18.695	0.01433	22.12	60.482	11.793	18330980.591038
2012/11/13	11:25:48	--	ok	234.8420	18.695	0.01433	22.79	60.314	12.221	17566612.541259
2012/11/13	11:26:00	--	ok	234.8720	18.696	0.014334	22.79	60.100	12.177	15757742.120846
2012/11/13	11:26:13	--	ok	234.8660	18.698	0.014338	22.73	60.060	12.128	15660693.867360
2012/11/13	11:26:25	--	ok	234.9220	18.698	0.014341	22.63	60.136	12.074	16596854.649145
2012/11/13	11:26:38	ok	ok	234.9600	18.702	0.014343	22.59	60.404	12.100	16640405.293783
2012/11/13	12:26:38	--	ok	234.8400	18.697	0.014343	23.32	60.183	12.569	17126014.332979
2012/11/13	12:26:51	--	ok	234.8780	18.700	0.014348	23.34	60.095	12.565	16521770.252715
2012/11/13	12:27:03	--	ok	234.9020	18.701	0.014351	23.30	59.996	12.516	16381510.283923
2012/11/13	12:27:16	--	ok	234.9180	18.704	0.014354	23.22	60.045	12.469	15913400.569953
2012/11/13	12:27:28	ok	ok	234.9820	18.707	0.014356	23.16	60.373	12.494	17187818.941345
2012/11/13	13:27:28	--	ok	234.7820	18.694	0.014356	23.94	60.159	13.014	16682893.350692
2012/11/13	13:27:40	--	ok	234.8460	18.699	0.014363	24.01	59.985	13.028	17055414.266125
2012/11/13	13:27:53	--	ok	234.8860	18.702	0.014367	23.87	59.963	12.921	16897419.421369
2012/11/13	13:28:05	ok	ok	234.9520	18.711	0.01437	23.77	60.193	12.897	17945463.280327
2012/11/13	14:28:05	--	ok	234.6920	18.661	0.01437	24.47	60.181	13.415	16000326.995327
2012/11/13	14:28:17	--	ok	234.7840	18.687	0.014379	24.51	59.910	13.385	16575099.063980
2012/11/13	14:28:30	--	ok	234.8880	18.694	0.014385	24.44	59.930	13.337	16434563.070370
2012/11/13	14:28:42	--	ok	234.8880	18.702	0.014388	24.37	60.073	13.316	16495510.992645
2012/11/13	14:28:55	--	ok	234.9360	18.707	0.014391	24.30	60.185	13.288	17151229.078056
2012/11/13	14:29:08	--	ok	234.9360	18.712	0.014393	24.23	60.450	13.294	17349659.000869
2012/11/13	14:29:20	ok	ok	234.9520	18.713	0.014395	24.19	60.505	13.276	17518105.343852
2012/11/13	15:29:20	--	ok	234.5380	18.631	0.014395	24.53	60.344	13.498	16261471.294413
2012/11/13	15:29:33	--	ok	234.7180	18.671	0.014408	24.56	60.164	13.480	16496021.578812
2012/11/13	15:29:45	--	ok	234.8540	18.700	0.014416	24.50	60.186	13.439	17085061.044231
2012/11/13	15:29:58	--	ok	234.9040	18.708	0.01442	24.46	60.302	13.435	16793303.727160
2012/11/13	15:30:10	--	ok	234.9220	18.710	0.014423	24.34	60.498	13.388	17688728.609628
2012/11/13	15:30:23	ok	ok	234.9500	18.711	0.014425	24.28	60.673	13.381	17348015.003502
2012/11/13	16:30:22	--	ok	234.5020	18.645	0.014425	24.36	60.532	13.410	14911128.602717
2012/11/13	16:30:34	--	ok	234.7240	18.682	0.014439	24.41	60.294	13.395	16828492.958409
2012/11/13	16:30:47	--	ok	234.8320	18.701	0.014447	24.31	60.217	13.303	17460364.354688
2012/11/13	16:30:59	--	ok	234.8540	18.708	0.014452	24.24	60.452	13.302	17764233.834188
2012/11/13	16:31:12	--	ok	234.9060	18.715	0.014456	24.18	60.565	13.282	16848514.802934
2012/11/13	16:31:24	--	ok	234.9300	18.718	0.014458	24.13	60.711	13.276	17665677.935846
2012/11/13	16:31:37	ok	ok	234.9600	18.720	0.01446	24.07	60.916	13.276	17211408.665863
2012/11/13	17:31:36	--	ok	234.4980	18.662	0.01446	24.04	60.727	13.212	17178636.144336
2012/11/13	17:31:49	--	ok	234.7100	18.692	0.014475	24.06	60.546	13.188	17485438.822271
2012/11/13	17:32:01	--	ok	234.8160	18.711	0.014483	24.00	60.537	13.141	17349482.750257
2012/11/13	17:32:14	--	ok	234.8820	18.719	0.014488	23.92	60.769	13.132	16898253.088017
2012/11/13	17:32:26	ok	ok	234.9500	18.721	0.014491	23.92	60.708	13.118	18059638.968826
2012/11/13	18:32:26	--	ok	234.5460	18.669	0.014491	23.97	60.624	13.137	14234535.055116
2012/11/13	18:32:39	--	ok	234.7400	18.696	0.014504	24.00	60.537	13.141	15430354.858495
2012/11/13	18:32:51	--	ok	234.8480	18.709	0.014512	23.95	60.467	13.089	15466624.023653
2012/11/13	18:33:04	--	ok	234.8940	18.716	0.014516	23.90	60.582	13.076	16076569.391101
2012/11/13	18:33:16	--	ok	234.9220	18.718	0.014519	23.81	60.874	13.072	16354526.428210
2012/11/13	18:33:29	--	ok	234.9300	18.721	0.014521	23.78	60.869	13.049	15220259.253258
2012/11/13	18:33:41	ok	ok	234.9640	18.722	0.014523	23.72	60.890	13.009	16459054.886334
2012/11/13	19:33:41	--	ok	234.6160	18.682	0.014523	23.94	60.588	13.107	16458524.438066
2012/11/13	19:33:54	--	ok	234.7580	18.701	0.014534	23.96	60.408	13.083	16165763.353777
2012/11/13	19:34:06	--	ok	234.8680	18.713	0.014541	23.91	60.461	13.058	16894139.687903
2012/11/13	19:34:19	--	ok	234.9100	18.717	0.014544	23.80	60.627	13.012	17705448.243489
2012/11/13	19:34:31	--	ok	234.9460	18.718	0.014547	23.73	60.831	13.004	17373575.376453
2012/11/13	19:34:43	--	ok	234.9460	18.721	0.014548	23.68	60.976	12.998	17741121.773978
2012/11/13	19:34:56	ok	ok	234.9540	18.721	0.014549	23.65	61.063	12.994	17598158.499583
2012/11/13	20:34:55	--	ok	234.6720	18.695	0.014549	23.94	60.558	13.101	16662172.472805
2012/11/13	20:35:07	--	ok	234.7760	18.703	0.014559	23.96	60.346	13.070	17001470.295337
2012/11/13	20:35:20	--	ok	234.8980	18.711	0.014565	23.92	60.370	13.045	17391695.636821
2012/11/13	20:35:32	--	ok	234.9020	18.718	0.014568	23.80	60.566	12.999	17486988.761262
2012/11/13	20:35:45	--	ok	234.9300	18.718	0.014571	23.70	60.734	12.961	17554769.531761
2012/11/13	20:35:57	--	ok	234.9400	18.721	0.014572	23.68	60.945	12.991	17717701.942355
2012/11/13	20:36:09	ok	ok	234.9620	18.722	0.014574	23.64	60.939	12.961	18066237.826179
2012/11/13	21:36:09	--	ok	234.6540	18.691	0.014574	23.82	60.569	13.014	15976229.402971
2012/11/13	21:36:21	--	ok	234.7660	18.705	0.014584	23.85	60.513	13.024	17173059.127077
2012/11/13	21:36:34	--	ok	234.8900	18.714	0.01459	23.81	60.476	12.987	17425369.089277
2012/11/13	21:36:46	--	ok	234.9020	18.718	0.014593	23.72	60.492	12.924	17720318.952449
2012/11/13	21:36:59	--	ok	234.9340	18.718	0.014596	23.66	60.820	12.950	17998762.023251
2012/11/13	21:37:11	--	ok	234.9480	18.720	0.014598	23.62	60.905	12.939	17586484.412390
2012/11/13	21:37:24	ok	ok	234.9680	18.723	0.014599	23.56	60.987	12.912	17702858.951285
2012/11/13	22:37:23	--	ok	234.7060	18.695	0.014599	23.92	60.463	13.065	16498337.483045
2012/11/13	22:37:36	--	ok	234.8360	18.710	0.014607	23.94	60.374	13.061	17880841.501181
2012/11/13	22:37:48	--	ok	234.8980	18.715	0.014612	23.86	60.361	12.999	16942729.406828
2012/11/13	22:38:00	--	ok	234.9040	18.721	0.014615	23.75	60.589	12.967	18028148.656488
2012/11/13	22:38:13	--	ok	234.9440	18.721	0.014617	23.65	60.818	12.942	18817385.827555
2012/11/13	22:38:25	ok	ok	234.9580	18.722	0.014619	23.60	60.994	12.943	18647876.196335
2012/11/13	23:38:25	--	ok	234.6920	18.698	0.014619	23.89	60.396	13.029	17263744.258315
2012/11/13	23:38:37	--	ok	234.8260	18.710	0.014628	23.94	60.282	13.041	17684258.033413
2012/11/13	23:38:50	--	ok	234.8900	18.713	0.014632	23.85	60.267	12.971	17834814.802945
2012/11/13	23:39:02	--	ok	234.9240	18.718	0.014636	23.77	60.377	12.936	18301306.691890
2012/11/13	23:39:15	--	ok	234.9380	18.719	0.014638	23.68	60.670	12.933	17519080.757099
2012/11/13	23:39:27	ok	ok	234.9560	18.722	0.014639	23.63	60.784	12.920	17370863.423710
2012/11/14	00:39:27	--	ok	234.7100	18.703	0.014639	23.82	60.447	12.988	17154158.259569
2012/11/14	00:39:39	--	ok	234.7980	18.709	0.014647	23.82	60.324	12.962	16209181.608404
2012/11/14	00:39:52	--	ok	234.8920	18.716	0.014653	23.72	60.461	12.918	17884009.937602
2012/11/14	00:40:04	--	ok	234.9140	18.720	0.014656	23.66	60.605	12.904	17208307.229382
2012/11/14	00:40:16	--	ok	234.9340	18.718	0.014658	23.60	60.718	12.884	17076403.571236
2012/11/14	00:40:29	ok	ok	234.9580	18.722	0.01466	23.56	60.926	12.899	18129477.269638
2012/11/14	01:40:28	--	ok	234.6940	18.697	0.01466	23.76	60.468	12.948	15900025.570359
2012/11/14	01:40:40	--	ok	234.8320	18.708	0.014669	23.80	60.321	12.946	16857880.009914
2012/11/14	01:40:53	--	ok	234.8840	18.714	0.014673	23.74	60.281	12.894	17730678.351610
2012/11/14	01:41:05	--	ok	234.9200	18.718	0.014677	23.68	60.455	12.887	17670818.218456
2012/11/14	01:41:18	--	ok	234.9440	18.720	0.014679	23.58	60.715	12.869	16496293.116014
2012/11/14	01:41:30	ok	ok	234.9540	18.720	0.01468	23.54	60.831	12.864	16556900.627531
2012/11/14	02:41:30	--	ok	234.7520	18.703	0.01468	23.81	60.445	12.980	16433798.056180
2012/11/14	02:41:42	--	ok	234.8660	18.714	0.014687	23.87	60.240	12.980	17204068.928433
2012/11/14	02:41:55	--	ok	234.8920	18.715	0.014691	23.81	60.200	12.928	17936630.148697
2012/11/14	02:42:07	--	ok	234.9160	18.718	0.014694	23.73	60.310	12.892	17883778.621357
2012/11/14	02:42:20	ok	ok	234.9500	18.720	0.014696	23.65	60.665	12.910	17842099.209755
2012/11/14	03:42:19	--	ok	234.7240	18.702	0.014696	23.80	60.259	12.933	16189731.556261
2012/11/14	03:42:32	--	ok	234.8160	18.711	0.014704	23.78	60.256	12.918	16308719.473328
2012/11/14	03:42:44	--	ok	234.9020	18.715	0.014709	23.72	60.277	12.878	16733221.292984
2012/11/14	03:42:56	--	ok	234.9340	18.720	0.014712	23.64	60.357	12.837	16831969.184692
2012/11/14	03:43:09	ok	ok	234.9680	18.719	0.014714	23.58	60.623	12.850	17700234.521807
2012/11/14	04:43:08	--	ok	234.7380	18.699	0.014714	23.74	60.311	12.900	16016532.113854
2012/11/14	04:43:20	--	ok	234.8300	18.709	0.014721	23.80	60.198	12.920	16505900.514654
2012/11/14	04:43:33	--	ok	234.8920	18.713	0.014726	23.67	60.270	12.840	17044523.723712
2012/11/14	04:43:45	--	ok	234.9240	18.717	0.014729	23.63	60.355	12.829	17148654.688720
2012/11/14	04:43:58	ok	ok	234.9520	18.720	0.014731	23.58	60.623	12.850	17283503.268093
2012/11/14	05:43:57	--	ok	234.6960	18.700	0.014731	23.44	60.601	12.743	15238397.864368
2012/11/14	05:44:09	--	ok	234.8100	18.707	0.014739	23.49	60.394	12.736	15803999.658118
2012/11/14	05:44:22	--	ok	234.9020	18.713	0.014745	23.44	60.356	12.691	16407918.694728
2012/11/14	05:44:34	--	ok	234.9160	18.715	0.014748	23.36	60.496	12.663	16565789.500756
2012/11/14	05:44:46	ok	ok	234.9580	18.717	0.01475	23.32	60.674	12.671	16174834.857608
2012/11/14	06:44:46	--	ok	234.7020	18.696	0.01475	23.21	60.717	12.601	15734147.784751
2012/11/14	06:44:58	--	ok	234.8320	18.706	0.014758	23.26	60.603	12.613	16155623.865002
2012/11/14	06:45:11	--	ok	234.9480	18.710	0.014763	23.22	60.505	12.564	15397886.563095
2012/11/14	06:45:23	--	ok	234.9020	18.710	0.014764	23.13	60.674	12.535	16469747.214900
2012/11/14	06:45:36	--	ok	234.9380	18.714	0.014767	23.06	60.754	12.501	16303289.549754
2012/11/14	06:45:48	ok	ok	234.9600	18.713	0.014769	22.99	60.988	12.499	15620137.946486
2012/11/14	07:45:48	--	ok	234.7780	18.702	0.014769	23.10	60.638	12.506	15708690.299860
2012/11/14	07:46:00	--	ok	234.8520	18.706	0.014775	23.10	60.577	12.493	15619048.545456
2012/11/14	07:46:13	--	ok	234.9100	18.708	0.014779	23.09	60.515	12.473	16085980.341703
2012/11/14	07:46:25	--	ok	234.9120	18.710	0.014781	22.98	60.711	12.436	15862437.594555
2012/11/14	07:46:38	--	ok	234.9420	18.711	0.014784	22.92	60.763	12.404	15660220.357956
2012/11/14	07:46:50	ok	ok	234.9880	18.712	0.014785	22.86	60.936	12.396	16387051.193377
2012/11/14	08:46:50	--	ok	234.8400	18.704	0.014785	23.04	60.690	12.474	15214912.245028
2012/11/14	08:48:25	--	ok	234.7560	18.696	0.01479	22.70	61.307	12.358	14742967.553358
2012/11/14	08:48:38	--	ok	234.8980	18.706	0.014797	22.66	61.301	12.329	15476168.005480
2012/11/14	08:48:51	ok	ok	234.9640	18.709	0.014799	22.65	61.360	12.334	16284859.927031
2012/11/14	09:48:51	--	ok	234.9040	18.708	0.014799	23.23	60.598	12.591	15850059.052351
2012/11/14	09:49:04	--	ok	234.9360	18.710	0.014802	23.31	60.396	12.606	15114783.613939
2012/11/14	09:49:18	--	ok	234.9100	18.710	0.014804	23.27	60.329	12.563	15577788.125978
2012/11/14	09:49:31	--	ok	234.9140	18.709	0.014806	23.18	60.406	12.515	15445217.804343
2012/11/14	09:49:44	--	ok	234.9480	18.710	0.014808	23.09	60.606	12.492	15081609.592799
2012/11/14	09:49:58	ok	ok	234.9720	18.711	0.014809	23.04	60.751	12.487	14290672.827966
2012/11/14	10:49:57	ok	ok	234.9540	18.712	0.014809	23.61	60.444	12.833	14878703.594370
2012/11/14	11:49:57	--	ok	234.8500	18.701	0.014809	24.02	60.356	13.116	13716999.465793
2012/11/14	11:50:09	--	ok	234.9000	18.700	0.014814	24.02	60.233	13.090	13448053.585347
2012/11/14	11:50:22	--	ok	234.8660	18.702	0.014817	23.95	60.222	13.035	13687522.142397
2012/11/14	11:50:34	--	ok	234.9400	18.710	0.01482	23.88	60.364	13.014	13282905.670766
2012/11/14	11:50:46	ok	ok	234.9600	18.710	0.014822	23.86	60.453	13.019	13048457.010206
2012/11/14	12:50:46	--	ok	234.8640	18.698	0.014822	24.32	60.372	13.345	13692148.567483
2012/11/14	12:50:58	--	ok	234.9240	18.707	0.014826	24.40	60.201	13.367	12891057.948167
2012/11/14	12:51:11	--	ok	234.8840	18.703	0.014828	24.32	60.065	13.277	12184235.552108
2012/11/14	12:51:23	ok	ok	234.9500	18.709	0.014831	24.24	60.237	13.255	13002200.385341
2012/11/14	13:51:23	--	ok	234.8020	18.682	0.014831	24.54	60.407	13.519	13711320.485283
2012/11/14	13:51:35	--	ok	234.9060	18.698	0.014836	24.57	60.320	13.523	13741698.710434
2012/11/14	13:51:48	--	ok	234.9380	18.702	0.014839	24.53	60.283	13.484	12362495.528282
2012/11/14	13:52:00	--	ok	234.9100	18.704	0.014841	24.44	60.453	13.453	12209159.049254
2012/11/14	13:52:13	--	ok	234.9400	18.704	0.014843	24.39	60.476	13.420	12819235.319209
2012/11/14	13:52:25	ok	ok	234.9540	18.709	0.014845	24.33	60.681	13.420	13833369.808630
2012/11/14	14:52:25	--	ok	234.7980	18.678	0.014845	24.61	60.357	13.561	13472902.553231
2012/11/14	14:52:37	--	ok	234.8660	18.700	0.01485	24.63	60.206	13.543	13212497.104612
2012/11/14	14:52:50	--	ok	234.8720	18.697	0.014854	24.59	60.200	13.511	12655293.750144
2012/11/14	14:53:02	--	ok	234.9480	18.704	0.014858	24.49	60.276	13.452	13261574.744909
2012/11/14	14:53:15	--	ok	234.9440	18.703	0.014859	24.46	60.548	13.490	12402007.488202
2012/11/14	14:53:27	ok	ok	234.9600	18.707	0.01486	24.42	60.573	13.465	13222725.197211
2012/11/14	15:53:27	--	ok	234.6980	18.689	0.01486	24.28	60.366	13.313	14328847.189535
2012/11/14	15:53:39	--	ok	234.8120	18.703	0.014869	24.30	60.308	13.315	12263618.341101
2012/11/14	15:53:52	--	ok	234.9140	18.711	0.014874	24.24	60.360	13.282	13628429.171252
2012/11/14	15:54:04	--	ok	234.9400	18.717	0.014876	24.15	60.438	13.231	13289417.846450
2012/11/14	15:54:17	--	ok	234.9360	18.715	0.014877	24.10	60.675	13.246	13749889.429789
2012/11/14	15:54:29	ok	ok	234.9560	18.719	0.014879	24.03	60.848	13.231	13269871.710116
2012/11/14	16:54:29	--	ok	234.6900	18.696	0.014879	23.71	60.491	12.916	14741191.680995
2012/11/14	16:54:41	--	ok	234.8300	18.705	0.014888	23.77	60.316	12.923	12890525.216216
2012/11/14	16:54:54	--	ok	234.8700	18.714	0.014893	23.71	60.307	12.877	12575242.044717
2012/11/14	16:55:06	--	ok	234.9300	18.717	0.014896	23.64	60.387	12.843	13483941.121239
2012/11/14	16:55:19	--	ok	234.9400	18.719	0.014898	23.57	60.530	12.822	13495632.060718
2012/11/14	16:55:31	--	ok	234.9480	18.720	0.0149	23.52	60.644	12.810	13395249.269685
2012/11/14	16:55:43	ok	ok	234.9580	18.719	0.014901	23.48	60.699	12.793	14269858.250395
2012/11/14	17:55:43	--	ok	234.6940	18.698	0.014901	22.97	60.709	12.428	13863453.332266
2012/11/14	17:55:55	--	ok	234.8100	18.704	0.014909	23.02	60.595	12.440	13594088.619874
2012/11/14	17:56:08	--	ok	234.8960	18.706	0.014914	22.99	60.560	12.412	14201091.880664
2012/11/14	17:56:20	--	ok	234.9220	18.710	0.014917	22.93	60.581	12.374	13763600.401720
2012/11/14	17:56:32	ok	ok	234.9680	18.713	0.014919	22.87	60.663	12.348	13680084.238064
2012/11/14	18:56:32	--	ok	234.7420	18.697	0.014919	22.60	60.498	12.125	14456748.823216
2012/11/14	18:56:44	--	ok	234.8640	18.702	0.014926	22.62	60.440	12.128	13877233.881668
2012/11/14	18:56:57	--	ok	234.8980	18.703	0.01493	22.57	60.462	12.098	14102141.129297
2012/11/14	18:57:09	--	ok	234.9300	18.705	0.014933	22.54	60.519	12.088	13379538.105579
2012/11/14	18:57:22	ok	ok	234.9860	18.706	0.014935	22.43	60.684	12.045	14152346.583438
2012/11/14	19:57:21	--	ok	234.8480	18.694	0.014935	22.36	60.490	11.958	14874309.641507
2012/11/14	19:57:33	--	ok	234.8900	18.695	0.014939	22.38	60.310	11.936	12802313.965365
2012/11/14	19:57:46	--	ok	234.9140	18.697	0.014942	22.34	60.273	11.902	12879674.869134
2012/11/14	19:57:58	--	ok	234.9040	18.697	0.014944	22.30	60.358	11.891	12861110.592206
2012/11/14	19:58:11	ok	ok	234.9680	18.698	0.014946	22.24	60.379	11.854	13518124.311930
2012/11/14	20:58:10	--	ok	234.8860	18.693	0.014946	22.25	60.381	11.861	15424007.278048
2012/11/14	20:58:22	--	ok	234.9040	18.693	0.014949	22.28	60.233	11.853	12395186.327097
2012/11/14	20:58:35	--	ok	234.9140	18.694	0.014952	22.24	60.196	11.818	13171439.085054
2012/11/14	20:58:47	--	ok	234.9420	18.695	0.014954	22.18	60.217	11.782	12820943.287464
2012/11/14	20:58:59	ok	ok	234.9740	18.695	0.014955	22.12	60.421	11.781	12947768.451883
2012/11/14	21:58:59	--	ok	234.9320	18.693	0.014955	22.22	60.315	11.828	14270137.592183
2012/11/14	21:59:11	ok	ok	234.9740	18.694	0.014957	22.25	60.167	11.819	12561469.343134
2012/11/14	22:59:11	--	ok	234.8560	18.688	0.014957	22.19	60.219	11.789	12267847.237892
2012/11/14	22:59:23	--	ok	234.8960	18.690	0.014961	22.22	60.071	11.780	12582610.632400
2012/11/14	22:59:36	--	ok	234.8880	18.690	0.014964	22.19	60.035	11.753	12466864.128402
2012/11/14	22:59:48	--	ok	234.9320	18.692	0.014967	22.18	59.973	11.734	12826000.769968
2012/11/14	23:00:00	ok	ok	235.0000	18.692	0.014968	22.10	60.174	11.719	13247449.808734
2012/11/15	00:00:00	--	ok	234.9240	18.688	0.014968	22.05	60.227	11.696	13300954.918718
2012/11/15	00:00:12	--	ok	234.9240	18.689	0.01497	22.06	60.106	11.679	12826802.663675
2012/11/15	00:00:25	--	ok	234.9140	18.690	0.014972	22.08	60.048	11.681	12995093.506335
2012/11/15	00:00:37	--	ok	234.9140	18.689	0.014974	22.00	60.036	11.625	12011516.570501
2012/11/15	00:00:50	ok	ok	234.9800	18.691	0.014977	21.90	60.234	11.597	12423989.506642
2012/11/15	01:00:49	--	ok	234.9140	18.686	0.014977	21.87	60.259	11.582	14804993.709458
2012/11/15	01:01:01	ok	ok	234.9540	18.687	0.014979	21.90	60.173	11.585	12611964.244565
2012/11/15	02:01:01	--	ok	234.8400	18.683	0.014979	21.82	60.129	11.523	12871651.599627
2012/11/15	02:01:13	--	ok	234.9180	18.684	0.014984	21.83	60.009	11.507	11340229.470107
2012/11/15	02:01:26	--	ok	234.9260	18.683	0.014986	21.82	59.885	11.477	11975731.088526
2012/11/15	02:01:38	--	ok	234.9420	18.685	0.014988	21.68	60.107	11.426	12146396.747113
2012/11/15	02:01:51	ok	ok	234.9780	18.686	0.014989	21.63	60.313	11.432	12144040.769328
2012/11/15	03:01:50	--	ok	234.9220	18.683	0.014989	21.73	60.024	11.444	13046076.136964
2012/11/15	03:02:02	--	ok	234.9440	18.682	0.014991	21.78	59.818	11.437	11478957.336763
2012/11/15	03:02:15	--	ok	234.8980	18.681	0.014992	21.68	59.833	11.374	11536046.101899
2012/11/15	03:02:27	--	ok	234.9160	18.683	0.014995	21.61	59.974	11.355	11489159.188952
2012/11/15	03:02:39	ok	ok	234.9780	18.684	0.014997	21.56	60.149	11.356	12555147.408349
2012/11/15	04:02:39	--	ok	234.9400	18.681	0.014997	21.58	60.030	11.346	12316050.964619
2012/11/15	04:02:51	ok	ok	234.9600	18.681	0.014999	21.61	59.913	11.344	12227427.577386
2012/11/15	05:02:51	--	ok	234.8260	18.673	0.014999	21.39	59.970	11.211	13089851.093283
2012/11/15	05:03:03	--	ok	234.9100	18.675	0.015003	21.42	59.913	11.220	12169189.275333
2012/11/15	05:03:16	--	ok	234.9000	18.675	0.015006	21.38	59.846	11.181	11856271.443648
2012/11/15	05:03:28	--	ok	234.9400	18.677	0.015008	21.32	59.806	11.135	12434460.467038
2012/11/15	05:03:41	ok	ok	234.9820	18.678	0.01501	21.24	60.098	11.138	12703715.956784
2012/11/15	06:03:40	--	ok	234.8820	18.671	0.01501	21.02	60.185	11.013	13133943.908523
2012/11/15	06:03:52	--	ok	234.9320	18.674	0.015012	21.04	60.067	11.004	11246625.213983
2012/11/15	06:04:05	--	ok	234.8760	18.671	0.015014	21.05	59.946	10.988	12141875.523053
2012/11/15	06:04:17	--	ok	234.9260	18.674	0.015018	21.00	59.999	10.966	13088713.754600
2012/11/15	06:04:29	ok	ok	234.9920	18.675	0.015019	20.91	60.198	10.945	12239387.302267
2012/11/15	07:04:29	--	ok	234.8780	18.667	0.015019	20.69	60.133	10.794	12858636.641572
2012/11/15	07:04:41	--	ok	234.9220	18.668	0.015023	20.72	60.046	10.798	11671749.457730
2012/11/15	07:04:54	--	ok	234.8900	18.667	0.015024	20.64	60.064	10.751	11168182.479494
2012/11/15	07:05:06	ok	ok	234.9520	18.670	0.015027	20.60	60.209	10.752	11664637.511670
2012/11/15	08:05:06	--	ok	234.9080	18.667	0.015027	20.49	60.070	10.658	12446453.546784
2012/11/15	08:05:18	ok	ok	234.9500	18.670	0.01503	20.52	59.984	10.662	11571096.845657
2012/11/15	09:05:18	--	ok	234.8820	18.662	0.01503	20.40	60.056	10.600	13312429.765286
2012/11/15	09:05:30	--	ok	234.8980	18.659	0.015033	20.47	59.824	10.602	11172679.014888
2012/11/15	09:05:43	--	ok	234.8960	18.659	0.015036	20.40	59.813	10.557	10900021.746224
2012/11/15	09:05:55	--	ok	234.9380	18.664	0.015039	20.35	59.927	10.546	11687653.877065
2012/11/15	09:06:07	ok	ok	234.9880	18.665	0.01504	20.27	60.096	10.527	12154333.743636
2012/11/15	10:06:07	ok	ok	234.9940	18.668	0.01504	20.40	60.056	10.600	12685631.330873
2012/11/15	11:06:07	ok	ok	235.0240	18.665	0.01504	20.69	59.950	10.761	11850699.997957
2012/11/15	12:06:07	--	ok	235.0600	18.669	0.01504	21.07	59.828	10.979	11417460.613942
2012/11/15	12:06:19	ok	ok	235.0380	18.669	0.015039	21.10	59.710	10.977	10299142.156803
2012/11/15	13:06:19	--	ok	235.0880	18.675	0.015039	21.50	59.682	11.228	12220788.814053
2012/11/15	13:06:31	ok	ok	235.0300	18.674	0.015036	21.50	59.651	11.223	10485104.001718
2012/11/15	14:06:31	--	ok	235.0860	18.684	0.015036	21.89	59.591	11.466	11556423.803030
2012/11/15	14:06:43	--	ok	235.1020	18.683	0.015034	21.96	59.387	11.473	10156453.818209
2012/11/15	14:06:56	ok	ok	234.9620	18.678	0.015031	21.92	59.259	11.422	10486254.431661
2012/11/15	15:06:55	ok	ok	234.9780	18.683	0.015031	22.12	59.535	11.608	12436163.319104
2012/11/15	16:06:55	--	ok	234.9240	18.681	0.015031	22.09	59.653	11.611	11990139.808730
2012/11/15	16:07:07	ok	ok	234.9640	18.681	0.015033	22.12	59.474	11.596	9417422.720240
2012/11/15	17:07:07	--	ok	234.7880	18.674	0.015033	21.76	59.815	11.423	11369564.984392
2012/11/15	17:07:19	--	ok	234.9220	18.677	0.015039	21.76	59.784	11.418	9745333.710981
2012/11/15	17:07:32	--	ok	234.8860	18.679	0.015041	21.70	59.805	11.382	9478819.568077
2012/11/15	17:07:44	--	ok	234.9240	18.680	0.015044	21.66	59.951	11.384	10106215.552437
2012/11/15	17:07:57	--	ok	234.9420	18.678	0.015046	21.60	60.033	11.360	10130015.202966
2012/11/15	17:08:09	ok	ok	234.9660	18.678	0.015047	21.53	60.236	11.352	10145427.992781
2012/11/15	18:08:09	ok	ok	234.9860	18.678	0.015047	21.74	59.781	11.404	12037789.765910
2012/11/15	19:08:09	--	ok	234.8620	18.674	0.015047	21.66	59.677	11.332	11895756.855919
2012/11/15	19:08:21	--	ok	234.9320	18.675	0.015051	21.66	59.677	11.332	9849498.245903
2012/11/15	19:08:34	--	ok	234.9120	18.675	0.015053	21.56	59.753	11.281	9561423.894227
2012/11/15	19:08:46	--	ok	234.8960	18.675	0.015055	21.55	59.781	11.280	9917754.708653
2012/11/15	19:08:59	ok	ok	234.9780	18.676	0.015057	21.50	59.896	11.269	9919236.443917
2012/11/15	20:08:58	ok	ok	234.9540	18.676	0.015057	21.57	59.662	11.270	11792255.912504
2012/11/15	21:08:58	--	ok	234.8520	18.672	0.015057	21.46	59.737	11.213	11610999.584157
2012/11/15	21:09:10	--	ok	234.9320	18.672	0.015061	21.49	59.711	11.227	9666036.605498
2012/11/15	21:09:23	--	ok	234.9080	18.672	0.015063	21.44	59.673	11.188	9750590.960693
2012/11/15	21:09:35	--	ok	234.9440	18.675	0.015065	21.39	59.695	11.160	9583568.483785
2012/11/15	21:09:47	ok	ok	234.9820	18.675	0.015067	21.36	59.812	11.162	9945113.204853
2012/11/15	22:09:47	--	ok	234.9380	18.673	0.015067	21.37	59.661	11.140	11932066.081405
2012/11/15	22:09:59	ok	ok	235.0000	18.674	0.015068	21.41	59.515	11.139	9327902.775818
2012/11/15	23:09:59	--	ok	234.9280	18.670	0.015068	21.39	59.604	11.142	11634918.090995
2012/11/15	23:10:11	--	ok	234.9420	18.669	0.01507	21.44	59.428	11.142	9126488.479487
2012/11/15	23:10:24	--	ok	234.9040	18.670	0.015072	21.38	59.327	11.084	9507903.201192
2012/11/15	23:10:36	--	ok	234.9140	18.669	0.015074	21.34	59.382	11.069	9193109.041599
2012/11/15	23:10:48	ok	ok	234.9700	18.672	0.015076	21.24	59.610	11.047	9259108.576577
2012/11/16	00:10:48	--	ok	234.9320	18.670	0.015076	21.26	59.644	11.067	10913997.602339
2012/11/16	00:11:00	ok	ok	235.0140	18.671	0.015078	21.32	59.532	11.084	9676444.514494
2012/11/16	01:11:00	--	ok	234.8960	18.666	0.015078	21.16	59.628	11.000	11297042.678190
2012/11/16	01:11:12	ok	ok	234.9640	18.667	0.01508	21.24	59.488	11.025	8861690.706894
2012/11/16	02:11:12	--	ok	234.8620	18.664	0.01508	21.09	59.434	10.920	11656500.917419
2012/11/16	02:11:24	ok	ok	234.9760	18.666	0.015084	21.15	59.352	10.942	9410422.240164
2012/11/16	03:11:24	--	ok	234.8680	18.663	0.015084	21.03	59.394	10.874	11354069.802975
2012/11/16	03:11:36	ok	ok	234.9580	18.665	0.015088	21.04	59.304	10.864	9048780.126333
2012/11/16	04:11:36	--	ok	234.8760	18.661	0.015088	20.96	59.444	10.839	11914914.894128
2012/11/16	04:11:48	ok	ok	234.9600	18.663	0.015091	20.98	59.264	10.819	9056194.449814
2012/11/16	05:11:48	--	ok	234.8560	18.659	0.015091	20.87	59.400	10.775	12271924.478859
2012/11/16	05:12:00	--	ok	234.5740	18.660	0.015095	20.87	59.217	10.742	8900406.227643
2012/11/16	05:12:13	--	ok	235.1540	18.667	0.015107	20.80	59.267	10.707	9238720.133014
2012/11/16	05:12:25	ok	ok	235.0480	18.665	0.015103	20.72	59.437	10.688	9055305.141680
2012/11/16	06:12:25	ok	ok	234.9860	18.660	0.015103	20.60	59.510	10.627	10661608.464523
2012/11/16	07:12:25	--	ok	234.8960	18.655	0.015103	20.48	59.521	10.555	11419094.741407
2012/11/16	07:12:37	ok	ok	234.9800	18.657	0.015105	20.50	59.342	10.535	9272292.847361
2012/11/16	08:12:37	--	ok	234.8920	18.653	0.015105	20.42	59.451	10.505	11944284.916201
2012/11/16	08:12:49	ok	ok	234.9580	18.654	0.015108	20.44	59.363	10.502	9079383.092305
2012/11/16	09:12:49	--	ok	234.8860	18.652	0.015108	20.46	59.396	10.520	11314700.584413
2012/11/16	09:13:01	ok	ok	234.9720	18.653	0.015111	20.52	59.314	10.543	8863659.700303
2012/11/16	10:13:01	--	ok	234.9160	18.654	0.015111	20.53	59.377	10.560	10620616.929536
2012/11/16	10:13:13	ok	ok	234.9700	18.654	0.015114	20.54	59.256	10.545	8977169.207608
2012/11/16	11:13:13	--	ok	234.9340	18.653	0.015114	20.59	59.325	10.588	11884595.426915
2012/11/16	11:13:25	ok	ok	234.9860	18.655	0.015115	20.63	59.149	10.581	9066236.488561
2012/11/16	12:13:25	--	ok	234.9340	18.656	0.015115	20.70	59.282	10.648	10989390.739270
2012/11/16	12:13:37	ok	ok	234.9940	18.657	0.015117	20.72	59.132	10.633	8953051.037718
2012/11/16	13:13:37	ok	ok	234.9820	18.660	0.015117	20.86	59.124	10.718	11658930.037070
2012/11/16	14:13:37	ok	ok	235.0020	18.662	0.015117	21.04	59.091	10.825	11449906.112389
2012/11/16	15:13:37	ok	ok	234.9720	18.662	0.015117	21.10	59.100	10.864	11655610.935602
2012/11/16	16:13:37	--	ok	234.9240	18.661	0.015117	21.03	59.058	10.813	11399773.098763
2012/11/16	16:13:49	ok	ok	234.9800	18.661	0.015119	21.04	58.999	10.808	9610646.182479
2012/11/16	17:13:49	--	ok	234.8820	18.658	0.015119	20.92	59.225	10.774	11396601.273049
2012/11/16	17:14:01	--	ok	234.9280	18.658	0.015122	20.90	59.099	10.739	9604932.575973
2012/11/16	17:14:14	--	ok	234.9100	18.657	0.015124	20.86	59.185	10.730	9401405.927810
2012/11/16	17:14:26	--	ok	234.9460	18.659	0.015126	20.80	59.175	10.690	10254832.173119
2012/11/16	17:14:38	ok	ok	234.9740	18.659	0.015128	20.74	59.227	10.663	9830422.081721
2012/11/16	18:14:38	ok	ok	234.9780	18.660	0.015128	20.84	59.120	10.705	12622081.426641
2012/11/16	19:14:38	--	ok	234.9160	18.658	0.015128	20.86	59.062	10.707	11888765.136480
2012/11/16	19:14:50	ok	ok	234.9840	18.658	0.015129	20.83	59.058	10.688	9122801.169974
2012/11/16	20:14:50	--	ok	234.9420	18.660	0.015129	20.92	59.072	10.746	11619465.754003
2012/11/16	20:15:02	ok	ok	234.9800	18.660	0.015131	20.96	58.986	10.756	9342627.049689
2012/11/16	21:15:02	--	ok	234.9420	18.661	0.015131	21.02	58.996	10.795	10950465.230343
2012/11/16	21:15:14	ok	ok	234.9980	18.661	0.015132	21.11	58.918	10.837	8961246.992187
2012/11/16	22:15:14	ok	ok	235.0020	18.662	0.015132	21.14	58.953	10.863	12657709.538276
2012/11/16	23:15:14	ok	ok	234.9620	18.663	0.015132	21.27	58.851	10.926	11538114.002356
2012/11/17	00:15:14	ok	ok	234.9500	18.664	0.015132	21.34	58.862	10.972	11504718.928650
2012/11/17	01:15:14	--	ok	234.9140	18.663	0.015132	21.40	58.841	11.006	12547639.515985
2012/11/17	01:15:26	ok	ok	234.9980	18.665	0.015135	21.47	58.729	11.030	9930861.445583
2012/11/17	02:15:26	--	ok	234.9040	18.666	0.015135	21.40	58.871	11.012	11622366.602122
2012/11/17	02:15:38	ok	ok	234.9660	18.663	0.015137	21.42	58.813	11.014	9560756.897975
2012/11/17	03:15:38	--	ok	234.9280	18.665	0.015137	21.46	58.820	11.041	12372732.345823
2012/11/17	03:15:50	ok	ok	234.9980	18.666	0.015139	21.50	58.734	11.050	9694736.260048
2012/11/17	04:15:50	--	ok	234.9220	18.663	0.015139	21.46	58.850	11.046	11419480.936163
2012/11/17	04:16:02	ok	ok	234.9640	18.666	0.015141	21.48	58.792	11.048	9544594.744716
2012/11/17	05:16:02	--	ok	234.9260	18.665	0.015141	21.51	58.889	11.085	12372318.375489
2012/11/17	05:16:14	ok	ok	234.9940	18.667	0.015143	21.58	58.746	11.103	9405579.595051
2012/11/17	06:16:14	--	ok	234.9100	18.664	0.015143	21.58	58.991	11.150	11897351.628596
2012/11/17	06:16:26	ok	ok	234.9940	18.666	0.015145	21.66	58.789	11.163	9392281.395881
2012/11/17	07:16:26	--	ok	234.9140	18.668	0.015145	21.65	59.125	11.220	11582799.603082
2012/11/17	07:16:38	ok	ok	235.0040	18.669	0.015148	21.69	58.947	11.212	9400694.115888
2012/11/17	08:16:38	--	ok	234.9400	18.668	0.015148	21.80	59.056	11.305	11407092.059137
2012/11/17	08:16:50	ok	ok	234.9940	18.670	0.015149	21.82	58.967	11.301	9306588.771920
2012/11/17	09:16:50	ok	ok	234.9640	18.673	0.015149	22.02	59.029	11.444	11699821.375372
2012/11/17	10:16:50	ok	ok	234.9720	18.672	0.015149	22.20	59.119	11.580	11623014.747855
2012/11/17	11:16:50	ok	ok	235.0200	18.674	0.015149	22.58	58.963	11.804	12240373.107597
2012/11/17	12:16:50	ok	ok	234.9940	18.679	0.015149	22.75	59.020	11.931	12231903.385056
2012/11/17	13:16:50	ok	ok	234.9520	18.672	0.015149	22.85	58.943	11.984	12785493.309085
2012/11/17	14:16:50	--	ok	234.9080	18.666	0.015149	22.91	59.045	12.046	13202919.308489
2012/11/17	14:17:02	ok	ok	234.9660	18.669	0.015152	22.92	58.893	12.022	9855482.763080
2012/11/17	15:17:02	--	ok	234.8680	18.659	0.015152	22.86	59.068	12.016	12301919.953548
2012/11/17	15:17:14	--	ok	234.9400	18.665	0.015155	22.89	58.919	12.007	9945807.940166
2012/11/17	15:17:27	--	ok	234.9460	18.662	0.015157	22.82	58.908	11.956	9849785.883476
2012/11/17	15:17:39	--	ok	234.9380	18.662	0.015158	22.74	59.080	11.937	9499169.614183
2012/11/17	15:17:51	ok	ok	234.9640	18.666	0.01516	22.70	59.196	11.933	9628846.197951
2012/11/17	16:17:51	--	ok	234.8980	18.670	0.01516	22.66	59.037	11.873	11497194.870967
2012/11/17	16:18:03	ok	ok	234.9600	18.671	0.015162	22.69	58.949	11.876	9652591.244851
2012/11/17	17:18:03	--	ok	234.7940	18.659	0.015162	22.27	59.221	11.647	12195706.970876
2012/11/17	17:18:15	--	ok	234.8760	18.667	0.015168	22.28	59.100	11.630	9292745.135241
2012/11/17	17:18:28	--	ok	234.9180	18.668	0.015171	22.25	59.065	11.603	9410053.479574
2012/11/17	17:18:40	--	ok	234.9240	18.673	0.015173	22.17	59.175	11.571	9570809.716205
2012/11/17	17:18:53	ok	ok	234.9600	18.673	0.015175	22.18	59.238	11.590	9074091.719850
2012/11/17	18:18:52	--	ok	234.8700	18.673	0.015175	21.98	59.268	11.463	11738431.495649
2012/11/17	18:19:04	ok	ok	234.9540	18.674	0.015179	22.03	59.031	11.450	10132356.789362
2012/11/17	19:19:04	--	ok	234.8400	18.668	0.015179	21.89	59.101	11.372	12362551.745830
2012/11/17	19:19:16	--	ok	234.9220	18.667	0.015183	21.94	58.955	11.377	9453553.846051
2012/11/17	19:19:29	--	ok	234.9060	18.666	0.015185	21.86	58.974	11.328	9132806.354479
2012/11/17	19:19:41	--	ok	234.9320	18.669	0.015188	21.81	59.027	11.306	9267084.576593
2012/11/17	19:19:54	ok	ok	234.9760	18.671	0.01519	21.80	59.056	11.305	9048513.692458
2012/11/17	20:19:53	--	ok	234.9160	18.672	0.01519	21.71	59.134	11.261	11887365.980252
2012/11/17	20:20:05	ok	ok	234.9780	18.672	0.015192	21.70	59.071	11.243	9925690.362806
2012/11/17	21:20:05	--	ok	234.8700	18.668	0.015192	21.61	59.027	11.176	11795020.384756
2012/11/17	21:20:17	ok	ok	235.0120	18.672	0.015195	21.69	58.825	11.189	10930063.968510
2012/11/17	22:20:17	--	ok	234.8840	18.667	0.015195	21.57	58.898	11.126	12290974.589054
2012/11/17	22:20:29	ok	ok	234.9620	18.668	0.015198	21.55	58.772	11.089	9151718.287042
2012/11/17	23:20:29	--	ok	234.8440	18.662	0.015198	21.36	58.804	10.974	11005848.858003
2012/11/17	23:20:41	ok	ok	234.9700	18.667	0.015203	21.43	58.692	10.998	9537831.378428
2012/11/18	00:20:41	--	ok	234.8060	18.660	0.015203	21.14	58.923	10.857	11962303.584363
2012/11/18	00:20:53	--	ok	234.9300	18.661	0.015208	21.13	58.707	10.811	9043189.083538
2012/11/18	00:21:06	--	ok	234.9480	18.663	0.01521	21.05	58.725	10.764	9235959.315901
2012/11/18	00:21:18	--	ok	234.9420	18.663	0.015211	21.02	58.843	10.767	9345245.971142
2012/11/18	00:21:30	ok	ok	234.9640	18.662	0.015212	20.96	58.956	10.750	9279471.440892
2012/11/18	01:21:30	--	ok	234.9120	18.659	0.015212	20.86	58.818	10.663	12200100.831817
2012/11/18	01:21:42	ok	ok	234.9960	18.661	0.015215	20.94	58.708	10.693	9128851.638551
2012/11/18	02:21:42	--	ok	234.8700	18.655	0.015215	20.66	58.726	10.523	10859575.865593
2012/11/18	02:21:54	--	ok	234.9440	18.656	0.015218	20.70	58.610	10.527	8628229.352230
2012/11/18	02:22:07	--	ok	234.9120	18.656	0.01522	20.60	58.564	10.458	8870025.793006
2012/11/18	02:22:19	--	ok	234.9380	18.656	0.015222	20.51	58.825	10.449	9152777.322220
2012/11/18	02:22:32	ok	ok	234.9600	18.658	0.015223	20.52	58.857	10.461	8809603.227617
2012/11/18	03:22:31	--	ok	234.9220	18.651	0.015223	20.35	58.647	10.321	11084575.752610
2012/11/18	03:22:43	ok	ok	234.9800	18.652	0.015225	20.44	58.508	10.351	8952769.309140
2012/11/18	04:22:43	--	ok	234.8420	18.644	0.015225	20.02	58.657	10.126	11191116.097714
2012/11/18	04:22:55	ok	ok	234.9820	18.646	0.01523	20.08	58.422	10.121	9999400.202012
2012/11/18	05:22:55	--	ok	234.7580	18.635	0.01523	19.56	58.677	9.860	11390476.320675
2012/11/18	05:23:07	--	ok	234.9020	18.638	0.015236	19.61	58.654	9.885	8674489.861837
2012/11/18	05:23:19	--	ok	234.9160	18.640	0.015239	19.48	58.756	9.827	9114288.404188
2012/11/18	05:23:32	ok	ok	234.9700	18.642	0.015241	19.45	58.842	9.824	8915808.747735
2012/11/18	06:23:31	--	ok	234.8920	18.633	0.015241	19.18	58.618	9.633	11145112.407409
2012/11/18	06:23:43	ok	ok	234.9500	18.635	0.015244	19.21	58.440	9.620	8847314.285675
2012/11/18	07:23:43	--	ok	234.7980	18.628	0.015244	18.83	58.624	9.437	10925318.728431
2012/11/18	07:23:55	--	ok	234.5680	18.630	0.01525	18.86	58.446	9.425	9824435.302117
2012/11/18	07:24:08	--	ok	235.1500	18.641	0.015262	18.80	58.498	9.400	8633735.231180
2012/11/18	07:24:20	ok	ok	235.0480	18.639	0.015258	18.73	58.517	9.364	9734474.348096
2012/11/18	08:24:20	--	ok	234.9420	18.645	0.015258	18.54	58.639	9.279	11026224.439670
2012/11/18	08:24:32	ok	ok	235.0100	18.642	0.015259	18.58	58.524	9.283	8869115.250169
2012/11/18	09:24:32	--	ok	234.9240	18.631	0.015259	18.43	58.531	9.202	11237216.197578
2012/11/18	09:24:44	ok	ok	235.0180	18.634	0.015261	18.44	58.442	9.193	9180738.953266
2012/11/18	10:24:44	ok	ok	234.9500	18.632	0.015261	18.54	58.457	9.250	10756025.357123
2012/11/18	11:24:44	ok	ok	235.0120	18.635	0.015261	18.76	58.431	9.367	11041198.040659
2012/11/18	12:24:44	--	ok	235.1020	18.638	0.015261	19.16	58.432	9.591	11388177.002095
2012/11/18	12:24:56	--	ok	234.6980	18.633	0.015259	19.19	58.376	9.599	8801610.270839
2012/11/18	12:25:09	--	ok	235.2080	18.643	0.015267	19.18	58.313	9.583	8628573.866870
2012/11/18	12:25:21	--	ok	235.0780	18.634	0.015261	19.08	58.419	9.544	9482150.306134
2012/11/18	12:25:34	ok	ok	235.0320	18.630	0.015259	19.01	58.530	9.523	9880769.230086
2012/11/18	13:25:33	--	ok	235.2660	18.647	0.015259	19.88	58.208	9.967	10451256.027947
2012/11/18	13:25:45	--	ok	234.7520	18.640	0.015252	19.94	58.003	9.966	8533315.865037
2012/11/18	13:25:58	--	ok	235.2340	18.644	0.015259	19.87	57.901	9.908	9194202.081909
2012/11/18	13:26:10	ok	ok	235.0440	18.638	0.015252	19.73	58.032	9.850	8435888.201289
2012/11/18	14:26:10	--	ok	235.2860	18.652	0.015252	20.45	58.051	10.276	12381632.697171
2012/11/18	14:26:22	--	ok	235.1680	18.647	0.015244	20.46	58.022	10.277	9624403.453063
2012/11/18	14:26:35	ok	ok	235.0080	18.643	0.01524	20.37	58.039	10.226	8387514.389098
2012/11/18	15:26:34	--	ok	235.1180	18.655	0.01524	20.65	58.051	10.396	11644734.588915
2012/11/18	15:26:46	--	ok	235.1020	18.652	0.015237	20.72	57.940	10.419	8571440.086220
2012/11/18	15:26:58	ok	ok	235.0000	18.649	0.015234	20.69	57.843	10.383	8479526.820308
2012/11/18	16:26:58	--	ok	234.8440	18.641	0.015234	20.04	58.294	10.075	11998563.071336
2012/11/18	16:27:10	ok	ok	234.9540	18.642	0.015238	20.07	58.176	10.072	8968537.028421
2012/11/18	17:27:10	--	ok	234.8200	18.632	0.015238	19.59	58.377	9.827	12562541.049706
2012/11/18	17:27:22	--	ok	234.9300	18.634	0.015243	19.61	58.258	9.819	9544176.906627
2012/11/18	17:27:35	--	ok	234.8960	18.633	0.015244	19.53	58.276	9.776	9709765.376901
2012/11/18	17:27:47	--	ok	234.9100	18.635	0.015247	19.48	58.360	9.761	9586448.004869
2012/11/18	17:27:59	--	ok	234.9180	18.635	0.015249	19.42	58.442	9.740	8556859.854263
2012/11/18	17:28:12	ok	ok	234.9800	18.635	0.015251	19.40	58.560	9.749	9306567.321712
2012/11/18	18:28:11	--	ok	234.9280	18.634	0.015251	19.27	58.205	9.616	11341851.222680
2012/11/18	18:28:23	ok	ok	235.0000	18.633	0.015253	19.28	58.115	9.607	9019469.327831
2012/11/18	19:28:23	--	ok	234.8440	18.627	0.015253	18.87	58.204	9.392	12295900.419062
2012/11/18	19:28:35	ok	ok	234.9500	18.630	0.015257	18.90	58.118	9.394	8797168.103154
2012/11/18	20:28:35	--	ok	234.8380	18.623	0.015257	18.58	58.129	9.220	11362559.604138
2012/11/18	20:28:48	ok	ok	234.9520	18.628	0.015262	18.61	58.073	9.228	9305683.661241
2012/11/18	21:28:47	--	ok	234.8680	18.622	0.015262	18.39	58.069	9.108	11034301.870746
2012/11/18	21:28:59	ok	ok	234.9740	18.623	0.015265	18.43	57.923	9.106	8276849.608133
2012/11/18	22:28:59	--	ok	234.9060	18.623	0.015265	18.25	58.048	9.029	11272549.466561
2012/11/18	22:29:11	--	ok	234.5820	18.626	0.015267	18.30	57.934	9.038	8931888.506337
2012/11/18	22:29:24	--	ok	234.7640	18.636	0.015279	18.25	57.835	8.996	8993868.168883
2012/11/18	22:29:36	--	ok	235.1920	18.649	0.015285	18.15	57.880	8.950	8547907.885968
2012/11/18	22:29:49	--	ok	235.1280	18.641	0.015281	18.10	58.115	8.960	8754425.070425
2012/11/18	22:30:01	--	ok	235.0540	18.632	0.015277	18.01	58.314	8.942	8654524.283414
2012/11/18	22:30:13	ok	ok	235.0000	18.628	0.015276	18.00	58.434	8.955	9064201.623905
2012/11/18	23:30:13	ok	ok	235.0300	18.637	0.015276	18.02	58.073	8.911	11608984.139793
2012/11/19	00:30:13	ok	ok	234.9540	18.631	0.015276	17.78	57.975	8.770	10915933.333059
2012/11/19	01:30:13	--	ok	234.9000	18.624	0.015276	17.58	57.944	8.661	10998838.688472
2012/11/19	01:30:25	ok	ok	234.9620	18.626	0.015278	17.61	57.858	8.664	8068942.844724
2012/11/19	02:30:25	--	ok	234.9100	18.624	0.015278	17.48	57.898	8.603	11322012.959025
2012/11/19	02:30:37	ok	ok	234.9680	18.627	0.01528	17.53	57.845	8.621	8490993.753601
2012/11/19	03:30:37	--	ok	234.9260	18.628	0.01528	17.47	57.836	8.589	11487456.308599
2012/11/19	03:30:49	--	ok	234.6220	18.630	0.015282	17.53	57.633	8.589	8505263.196691
2012/11/19	03:31:02	--	ok	234.7280	18.635	0.015292	17.47	57.623	8.557	9154147.331327
2012/11/19	03:31:14	--	ok	235.1740	18.647	0.0153	17.40	57.795	8.547	9514116.044974
2012/11/19	03:31:26	--	ok	234.7360	18.638	0.015296	17.31	57.902	8.517	9180814.934313
2012/11/19	03:31:39	--	ok	235.2120	18.655	0.015302	17.27	58.017	8.513	9262126.722666
2012/11/19	03:31:51	--	ok	235.1260	18.641	0.015297	17.19	58.156	8.493	9884327.323106
2012/11/19	03:32:04	--	ok	235.0700	18.634	0.015294	17.20	58.309	8.520	8555845.430586
2012/11/19	03:32:16	ok	ok	235.0460	18.626	0.015292	17.16	58.333	8.504	8925921.569618
2012/11/19	04:32:16	--	ok	235.1200	18.659	0.015292	17.45	57.681	8.555	10688888.139385
2012/11/19	04:32:28	--	ok	235.1300	18.642	0.015288	17.50	57.537	8.560	9078902.334779
2012/11/19	04:32:41	--	ok	234.6140	18.626	0.015285	17.46	57.500	8.534	8599740.752650
2012/11/19	04:32:53	--	ok	235.1660	18.639	0.015295	17.40	57.491	8.502	8992313.712042
2012/11/19	04:33:05	ok	ok	235.0240	18.628	0.015291	17.32	57.661	8.486	8836075.668324
2012/11/19	05:33:05	--	ok	235.0880	18.663	0.015291	17.40	57.613	8.520	11484560.108389
2012/11/19	05:33:17	--	ok	235.0700	18.645	0.015289	17.43	57.496	8.518	8912135.228620
2012/11/19	05:33:30	ok	ok	235.0040	18.635	0.015287	17.37	57.547	8.495	8791204.812522
2012/11/19	06:33:29	ok	ok	235.0020	18.636	0.015287	17.23	57.769	8.457	10429302.650849
2012/11/19	07:33:29	ok	ok	234.9780	18.633	0.015287	17.16	57.879	8.437	11137601.489316
2012/11/19	08:33:29	--	ok	234.9480	18.625	0.015287	17.27	57.744	8.473	10414440.144936
2012/11/19	08:33:41	--	ok	235.0700	18.625	0.015288	17.34	57.664	8.497	9072750.280626
2012/11/19	08:33:54	ok	ok	234.9760	18.617	0.015286	17.26	57.591	8.446	8511503.842004
2012/11/19	09:33:53	--	ok	235.0900	18.634	0.015286	17.74	57.665	8.702	10898486.875067
2012/11/19	09:34:05	ok	ok	235.0400	18.619	0.015284	17.79	57.429	8.692	8506191.013655
2012/11/19	10:34:05	--	ok	235.2160	18.632	0.015284	18.38	57.520	9.016	11152041.456218
2012/11/19	10:34:17	--	ok	235.1160	18.622	0.015278	18.40	57.432	9.013	8877567.252125
2012/11/19	10:34:30	ok	ok	235.0060	18.613	0.015275	18.34	57.422	8.980	8640338.077294
2012/11/19	11:34:29	--	ok	235.2180	18.635	0.015275	19.07	57.565	9.399	11026333.914503
2012/11/19	11:34:41	--	ok	235.1320	18.626	0.015269	19.11	57.387	9.392	9343019.426952
2012/11/19	11:34:54	ok	ok	234.9940	18.620	0.015265	19.01	57.372	9.334	9327128.101546
2012/11/19	12:34:53	--	ok	235.2020	18.632	0.015265	19.54	57.606	9.669	11327700.790905
2012/11/19	12:35:05	--	ok	235.1320	18.630	0.01526	19.57	57.458	9.661	9488284.926955
2012/11/19	12:35:18	ok	ok	235.0180	18.625	0.015256	19.51	57.418	9.620	8774397.732094
2012/11/19	13:35:18	--	ok	235.1680	18.640	0.015256	19.99	57.614	9.928	11446491.871942
2012/11/19	13:35:30	--	ok	235.1140	18.638	0.015251	20.08	57.444	9.951	9394146.809599
2012/11/19	13:35:42	ok	ok	234.9940	18.634	0.015248	19.99	57.399	9.891	9141021.318589
2012/11/19	14:35:42	--	ok	235.1580	18.646	0.015248	20.42	57.649	10.187	12260383.255484
2012/11/19	14:35:54	--	ok	235.0880	18.642	0.015244	20.45	57.561	10.189	9204158.956907
2012/11/19	14:36:07	ok	ok	234.9940	18.641	0.015242	20.40	57.523	10.153	9954648.946242
2012/11/19	15:36:06	ok	ok	235.0480	18.647	0.015242	20.56	57.762	10.291	11898774.261297
2012/11/19	16:08:12	ok	ok	235.0320	18.648	0.015242	20.47	57.871	10.256	12275954.624514
