# Supplementary material for: Plastic Creep Constraint in Nylon Instrument Strings
Source: Materials (Basel). 2025 Jan 7;18(2):223. doi: 10.3390/ma18020223 (PMC11766866; doi:10.3390/ma18020223)
Supplement: Supplementary file 1 [file materials-18-00223-s001.zip › data_files/string_N7_nylon/string_test_data_N7_step_3.csv]

Date	Time	+-	f0	Frequency	Tension	LengthAdj	Temp	Rel.Hm	Abs.Hm	Pk.Magnitude
2012/11/19	22:38:58	--	ok	237.3160	19.122	0.01536	20.93	56.435	10.273	17166414.573661
2012/11/19	22:39:12	--	ok	268.1440	24.226	0.016948	21.00	56.168	10.266	20109558.979237
2012/11/19	22:39:26	--	ok	276.2800	25.772	0.017471	20.90	56.153	10.204	17062506.017831
2012/11/19	22:39:39	--	ok	279.8080	26.430	0.017711	20.82	56.357	10.193	11938067.206231
2012/11/19	22:39:52	--	ok	281.2880	26.710	0.01783	20.76	56.564	10.195	14265899.945489
2012/11/19	22:40:05	--	ok	278.9940	26.264	0.017897	20.69	56.707	10.179	14412748.174137
2012/11/19	22:40:18	--	ok	281.2640	26.719	0.018044	20.64	56.945	10.192	14234161.441118
2012/11/19	22:40:30	--	ok	282.0280	26.806	0.018112	20.60	56.970	10.173	12994488.025165
2012/11/19	22:40:43	--	ok	282.4760	26.945	0.018153	20.56	57.026	10.159	14392225.730507
2012/11/19	22:40:56	--	ok	282.1920	26.829	0.01818	20.50	57.170	10.150	13156518.817100
2012/11/19	22:41:09	--	ok	282.6600	27.019	0.018216	20.48	57.259	10.154	13426739.871284
2012/11/19	22:41:21	--	ok	282.6980	27.038	0.018236	20.45	57.316	10.146	13766605.230981
2012/11/19	22:41:34	--	ok	282.8140	27.048	0.018254	20.42	57.403	10.144	13636170.781302
2012/11/19	22:41:47	--	ok	282.8880	27.058	0.018269	20.42	57.403	10.144	13202678.077861
2012/11/19	22:41:59	--	ok	282.8980	27.069	0.018281	20.40	57.492	10.147	16999835.253507
2012/11/19	22:42:12	--	ok	282.9420	27.084	0.018292	20.38	57.581	10.151	14654324.852704
2012/11/19	22:42:25	--	ok	282.9780	27.096	0.018303	20.35	57.577	10.133	18413944.379689
2012/11/19	22:42:37	--	ok	282.9940	27.110	0.018312	20.37	57.610	10.151	14969278.869931
2012/11/19	22:42:50	--	ok	283.0380	27.129	0.01832	20.35	57.638	10.144	18797530.432675
2012/11/19	22:43:02	--	ok	283.0260	27.126	0.018327	20.34	57.667	10.143	16827167.895815
2012/11/19	22:43:15	--	ok	283.0560	27.140	0.018334	20.31	57.724	10.135	15482150.663220
2012/11/19	22:43:28	--	ok	283.0580	27.150	0.01834	20.28	57.780	10.127	18027910.860757
2012/11/19	22:43:40	--	ok	283.0940	27.155	0.018346	20.30	57.814	10.145	15811708.680420
2012/11/19	22:43:53	--	ok	283.0940	27.159	0.018351	20.27	57.901	10.142	16684346.794168
2012/11/19	22:44:07	--	ok	283.0600	27.160	0.018356	20.27	57.901	10.142	16119130.168773
2012/11/19	22:44:19	--	ok	283.0600	27.167	0.018362	20.29	57.935	10.160	16186261.282208
2012/11/19	22:44:32	--	ok	283.0960	27.177	0.018368	20.28	57.842	10.138	15771340.607883
2012/11/19	22:44:45	--	ok	283.1080	27.180	0.018373	20.26	57.869	10.131	16787575.851404
2012/11/19	22:44:58	--	ok	283.1060	27.183	0.018377	20.26	57.930	10.142	15764400.087243
2012/11/19	22:45:10	--	ok	283.1000	27.192	0.018382	20.28	57.933	10.154	16066055.310094
2012/11/19	22:45:23	--	ok	283.0960	27.194	0.018386	20.25	57.990	10.146	15472721.967724
2012/11/19	22:45:36	--	ok	283.1220	27.203	0.018391	20.23	58.017	10.139	15614675.732095
2012/11/19	22:45:49	--	ok	283.1020	27.207	0.018395	20.22	58.047	10.138	15742735.519184
2012/11/19	22:46:01	--	ok	283.1000	27.209	0.0184	20.20	58.043	10.126	15257944.622939
2012/11/19	22:46:14	--	ok	283.1240	27.214	0.018404	20.18	58.071	10.119	15447659.251269
2012/11/19	22:46:27	--	ok	283.1480	27.221	0.018408	20.20	58.166	10.147	17162352.040693
2012/11/19	22:46:39	--	ok	283.1200	27.221	0.018411	20.21	58.259	10.169	15555672.244534
2012/11/19	22:46:52	--	ok	283.1140	27.223	0.018415	20.20	58.227	10.158	16578710.404938
2012/11/19	22:47:05	--	ok	283.1880	27.229	0.018419	20.18	58.193	10.140	16039716.542210
2012/11/19	22:47:17	--	ok	283.1080	27.229	0.018421	20.19	58.286	10.162	17009912.533342
2012/11/19	22:47:30	--	ok	283.1540	27.225	0.018425	20.18	58.285	10.156	15907560.313923
2012/11/19	22:47:43	--	ok	283.1080	27.223	0.018428	20.20	58.349	10.179	16353888.966816
2012/11/19	22:47:56	--	ok	283.1240	27.236	0.018432	20.16	58.434	10.170	16345099.556667
2012/11/19	22:48:08	--	ok	283.1320	27.241	0.018436	20.16	58.404	10.165	16385198.530177
2012/11/19	22:48:21	--	ok	283.1520	27.244	0.01844	20.16	58.434	10.170	15714285.668362
2012/11/19	22:48:34	--	ok	283.1580	27.243	0.018442	20.15	58.372	10.154	16088672.227028
2012/11/19	22:48:47	--	ok	283.1460	27.242	0.018445	20.16	58.373	10.160	17070457.434472
2012/11/19	22:48:59	--	ok	283.1540	27.244	0.018448	20.14	58.431	10.158	16348105.018737
2012/11/19	22:49:12	--	ok	283.1420	27.252	0.018451	20.14	58.462	10.163	16546963.541136
2012/11/19	22:49:25	--	ok	283.1680	27.253	0.018454	20.13	58.430	10.152	17187576.646317
2012/11/19	22:49:37	--	ok	283.1200	27.248	0.018456	20.11	58.488	10.150	16440126.187200
2012/11/19	22:49:50	--	ok	283.1820	27.257	0.01846	20.14	58.492	10.169	16514889.332452
2012/11/19	22:50:03	--	ok	283.1760	27.249	0.018462	20.15	58.463	10.169	16708696.708243
2012/11/19	22:50:16	--	ok	283.1480	27.250	0.018464	20.14	58.462	10.163	17379326.629651
2012/11/19	22:50:29	--	ok	283.1480	27.250	0.018467	20.12	58.459	10.151	15960265.968728
2012/11/19	22:50:42	--	ok	283.1500	27.255	0.01847	20.13	58.521	10.168	15894261.050057
2012/11/19	22:50:55	--	ok	283.1600	27.263	0.018473	20.09	58.546	10.148	18925803.776933
2012/11/19	22:51:07	--	ok	283.1340	27.266	0.018476	20.10	58.639	10.170	16539325.649109
2012/11/19	22:51:20	--	ok	283.1620	27.271	0.018479	20.11	58.610	10.171	15224889.160121
2012/11/19	22:51:33	ok	ok	283.2220	27.273	0.018482	20.10	58.578	10.160	15352477.590117
2012/11/19	23:51:32	--	ok	278.3040	26.317	0.018482	21.22	57.248	10.597	22125657.146134
2012/11/19	23:51:45	--	ok	281.2540	26.825	0.018652	21.24	57.067	10.576	17370900.833158
2012/11/19	23:51:58	--	ok	282.3660	27.055	0.018721	21.16	57.085	10.531	14097258.198666
2012/11/19	23:52:11	--	ok	282.7860	27.121	0.018751	21.12	57.202	10.528	18475673.394425
2012/11/19	23:52:23	--	ok	282.9960	27.180	0.018767	21.04	57.252	10.488	17878620.883188
2012/11/19	23:52:36	--	ok	283.0740	27.215	0.018775	20.98	57.581	10.512	19182615.755790
2012/11/19	23:52:48	--	ok	283.1140	27.241	0.018781	20.94	57.544	10.481	17049246.866382
2012/11/19	23:53:01	--	ok	283.1740	27.249	0.018785	20.90	57.722	10.489	18880301.593436
2012/11/19	23:53:13	--	ok	283.1720	27.246	0.018787	20.84	57.835	10.473	19161855.589641
2012/11/19	23:53:26	--	ok	283.1860	27.244	0.01879	20.84	57.897	10.484	19610176.030104
2012/11/19	23:53:39	--	ok	283.1500	27.248	0.018791	20.79	57.889	10.452	18598541.461410
2012/11/19	23:53:51	ok	ok	283.2000	27.253	0.018794	20.76	58.007	10.455	19799568.266097
2012/11/20	00:53:51	--	ok	280.0000	26.643	0.018794	21.31	57.723	10.741	22180747.471080
2012/11/20	00:54:04	--	ok	282.0660	27.025	0.018906	21.36	57.577	10.745	17245523.288772
2012/11/20	00:54:16	--	ok	282.6840	27.071	0.018947	21.28	57.534	10.687	17274102.775610
2012/11/20	00:54:29	--	ok	282.9040	27.128	0.018966	21.23	57.680	10.684	19295381.223862
2012/11/20	00:54:41	--	ok	283.0420	27.179	0.018977	21.14	57.881	10.665	18693427.236667
2012/11/20	00:54:54	--	ok	283.1180	27.202	0.018984	21.10	57.937	10.651	17762483.908500
2012/11/20	00:55:06	--	ok	283.1480	27.210	0.018988	21.03	58.079	10.633	20279504.175108
2012/11/20	00:55:19	ok	ok	283.1980	27.217	0.018991	21.00	58.167	10.631	18982697.435757
2012/11/20	01:55:18	--	ok	280.5820	26.752	0.018991	21.42	58.139	10.888	20025400.863032
2012/11/20	01:55:30	--	ok	282.1320	27.033	0.019083	21.47	57.993	10.892	17825981.693956
2012/11/20	01:55:43	--	ok	282.6800	27.071	0.019122	21.33	58.064	10.817	16855991.123883
2012/11/20	01:55:56	--	ok	282.8740	27.121	0.019141	21.25	58.236	10.799	16157276.133377
2012/11/20	01:56:08	--	ok	283.0560	27.164	0.019153	21.20	58.442	10.806	15188193.669907
2012/11/20	01:56:21	--	ok	283.0980	27.189	0.01916	21.16	58.498	10.791	15122573.194515
2012/11/20	01:56:33	--	ok	283.1480	27.206	0.019164	21.11	58.673	10.792	19382236.099805
2012/11/20	01:56:46	--	ok	283.1880	27.218	0.019168	21.09	58.732	10.790	20453838.801312
2012/11/20	01:56:58	--	ok	283.1720	27.218	0.019169	21.08	58.761	10.789	15907798.184917
2012/11/20	01:57:10	--	ok	283.1680	27.217	0.019171	21.04	58.754	10.763	15587826.955809
2012/11/20	01:57:23	ok	ok	283.1900	27.232	0.019174	21.01	58.811	10.755	17814718.479632
2012/11/20	02:57:23	--	ok	280.9520	26.777	0.019174	21.67	58.300	11.077	18530140.278165
2012/11/20	02:57:36	--	ok	282.3220	27.051	0.019253	21.72	58.216	11.092	15785556.436627
2012/11/20	02:57:48	--	ok	282.7040	27.084	0.019285	21.65	58.144	11.034	18344631.237393
2012/11/20	02:58:01	--	ok	282.9480	27.146	0.019303	21.57	58.254	11.004	18299287.925121
2012/11/20	02:58:13	--	ok	283.0960	27.183	0.019313	21.47	58.484	10.984	14508030.700894
2012/11/20	02:58:26	--	ok	283.1420	27.205	0.019318	21.42	58.630	10.979	14389255.036159
2012/11/20	02:58:38	--	ok	283.1720	27.220	0.019321	21.36	58.835	10.980	14454214.403523
2012/11/20	02:58:51	--	ok	283.1620	27.219	0.019323	21.30	58.948	10.963	16353085.181421
2012/11/20	02:59:03	ok	ok	283.1980	27.228	0.019326	21.29	58.916	10.950	17574663.645344
2012/11/20	03:59:03	--	ok	281.1040	26.784	0.019326	21.76	58.652	11.201	17283744.991006
2012/11/20	03:59:16	--	ok	282.3600	27.053	0.0194	21.77	58.623	11.202	16835870.497534
2012/11/20	03:59:28	--	ok	282.7720	27.084	0.01943	21.71	58.675	11.173	13578959.058017
2012/11/20	03:59:41	--	ok	282.9960	27.128	0.019447	21.61	58.812	11.135	14217293.102242
2012/11/20	03:59:53	--	ok	283.0660	27.158	0.019455	21.54	58.955	11.117	14321292.706384
2012/11/20	04:00:06	--	ok	283.1440	27.176	0.019461	21.48	59.159	11.117	17657272.861796
2012/11/20	04:00:18	--	ok	283.1620	27.183	0.019464	21.46	59.217	11.115	14461235.533137
2012/11/20	04:00:31	ok	ok	283.2140	27.193	0.019467	21.40	59.300	11.092	13475797.688390
2012/11/20	05:00:30	--	ok	280.5960	26.878	0.019467	15.52	66.417	8.772	15864595.742389
2012/11/20	05:00:43	--	ok	282.1860	27.177	0.019555	15.56	66.307	8.779	14259621.860488
2012/11/20	05:00:55	--	ok	282.6260	27.239	0.01959	15.60	66.138	8.778	12785173.100189
2012/11/20	05:01:08	--	ok	283.0660	27.279	0.019611	15.64	66.028	8.784	13621310.213519
2012/11/20	05:01:20	--	ok	283.0780	27.296	0.019616	15.66	65.856	8.772	14065474.750471
2012/11/20	05:01:33	--	ok	283.3480	27.312	0.019621	15.68	65.684	8.760	13239574.721076
2012/11/20	05:01:45	--	ok	283.1660	27.292	0.019618	15.71	65.572	8.761	12542482.505194
2012/11/20	05:01:58	ok	ok	283.2300	27.294	0.01962	15.69	65.480	8.738	13320345.833461
2012/11/20	06:01:57	--	ok	282.0040	27.147	0.01962	13.50	67.852	7.922	14223074.001598
2012/11/20	06:02:10	--	ok	282.7560	27.209	0.019661	13.53	67.742	7.923	12711200.333653
2012/11/20	06:02:22	--	ok	283.0500	27.265	0.019677	13.56	67.574	7.918	12330377.486816
2012/11/20	06:02:35	ok	ok	283.2320	27.297	0.019683	13.59	67.464	7.920	15008787.072888
2012/11/20	07:02:34	--	ok	282.3980	27.166	0.019683	12.59	68.232	7.530	15390980.706777
2012/11/20	07:02:47	--	ok	282.7900	27.232	0.019711	12.62	68.180	7.539	13846314.346851
2012/11/20	07:02:59	--	ok	283.4740	27.312	0.019725	12.66	68.072	7.546	12783367.117201
2012/11/20	07:03:12	--	ok	283.0560	27.269	0.019718	12.66	67.871	7.523	13426320.024234
2012/11/20	07:03:24	--	ok	282.9400	27.296	0.019724	12.70	67.734	7.527	12135215.533134
2012/11/20	07:03:37	--	ok	283.3720	27.358	0.019733	12.69	67.704	7.519	12560270.289421
2012/11/20	07:03:49	ok	ok	283.2580	27.330	0.01973	12.68	67.644	7.507	13150987.575253
2012/11/20	08:03:49	--	ok	282.7240	27.186	0.01973	12.04	68.389	7.294	10445416.755297
2012/11/20	08:04:02	--	ok	283.0840	27.259	0.019746	12.08	68.339	7.307	12376186.195448
2012/11/20	08:04:14	--	ok	283.1480	27.292	0.019751	12.12	68.203	7.311	12003185.497023
2012/11/20	08:04:27	--	ok	283.0780	27.310	0.019754	12.15	68.036	7.306	11335360.869978
2012/11/20	08:04:39	--	ok	283.2940	27.334	0.019759	12.16	67.894	7.296	13164910.672299
2012/11/20	08:04:52	ok	ok	283.2540	27.325	0.019758	12.18	67.754	7.290	12961988.537538
2012/11/20	09:04:52	--	ok	283.8560	27.277	0.019758	18.20	61.813	9.587	15330757.534846
2012/11/20	09:05:04	--	ok	283.0720	27.259	0.019737	18.21	61.695	9.574	12364557.601753
2012/11/20	09:05:17	--	ok	283.5420	27.262	0.019742	18.20	61.633	9.559	12603218.261788
2012/11/20	09:05:29	--	ok	283.2960	27.245	0.019732	18.14	61.683	9.532	10346870.246008
2012/11/20	09:05:42	--	ok	282.8760	27.239	0.019731	18.08	61.913	9.534	12098354.669778
2012/11/20	09:05:54	--	ok	283.4740	27.260	0.019742	18.03	62.085	9.532	12076243.908637
2012/11/20	09:06:07	--	ok	283.3340	27.248	0.019735	17.98	62.226	9.525	11622881.620897
2012/11/20	09:06:19	--	ok	282.8860	27.241	0.019732	17.96	62.313	9.527	11184987.221179
2012/11/20	09:06:32	--	ok	283.5060	27.261	0.019744	17.92	62.485	9.531	13304712.672293
2012/11/20	09:06:44	--	ok	282.9400	27.248	0.019735	17.88	62.568	9.521	10864061.671519
2012/11/20	09:06:57	--	ok	283.4820	27.261	0.019745	17.86	62.655	9.523	11040691.891413
2012/11/20	09:07:09	--	ok	283.0840	27.250	0.019737	17.85	62.742	9.531	10845267.936961
2012/11/20	09:07:22	--	ok	283.4160	27.257	0.019742	17.81	62.766	9.511	13158212.113991
2012/11/20	09:07:34	--	ok	283.3100	27.248	0.019736	17.80	62.943	9.533	11018550.938656
2012/11/20	09:07:46	--	ok	282.9400	27.241	0.019734	17.81	62.915	9.534	11845948.921658
2012/11/20	09:07:59	--	ok	283.4400	27.257	0.019744	17.81	63.004	9.548	10721448.515798
2012/11/20	09:08:11	--	ok	282.9440	27.248	0.019737	17.78	62.969	9.525	10206093.789412
2012/11/20	09:08:24	--	ok	283.1320	27.262	0.019747	17.78	63.029	9.534	10534743.205878
2012/11/20	09:08:36	--	ok	283.5520	27.265	0.019751	17.80	63.032	9.546	10867510.402164
2012/11/20	09:08:49	--	ok	283.0020	27.252	0.01974	17.80	63.032	9.546	10428947.648087
2012/11/20	09:09:01	--	ok	283.5280	27.262	0.019748	17.79	63.090	9.549	12806351.577290
2012/11/20	09:09:14	--	ok	282.9880	27.250	0.019739	17.78	63.178	9.557	10998422.239218
2012/11/20	09:09:27	--	ok	283.4720	27.263	0.019747	17.78	63.268	9.570	11087751.621370
2012/11/20	09:09:39	--	ok	283.3400	27.251	0.01974	17.77	63.355	9.578	11629879.933905
2012/11/20	09:09:52	ok	ok	283.2860	27.246	0.019736	17.79	63.359	9.590	11481991.940670
2012/11/20	10:09:52	--	ok	282.6920	27.054	0.019736	20.02	60.996	10.530	13684121.324416
2012/11/20	10:10:05	--	ok	282.9980	27.122	0.019755	20.04	60.938	10.532	12630919.545103
2012/11/20	10:10:19	--	ok	283.1140	27.155	0.019763	20.00	60.871	10.496	12508268.766439
2012/11/20	10:10:32	--	ok	283.1340	27.173	0.019767	19.92	60.919	10.455	12229479.279849
2012/11/20	10:10:46	ok	ok	283.2080	27.185	0.01977	19.81	61.234	10.442	14872559.132180
2012/11/20	11:10:45	--	--	249.7900	26.996	0.01977	20.87	60.860	11.040	2561292.703279
2012/11/20	11:22:40	--	ok	281.6040	26.859	0.01977	20.18	62.741	10.933	14606001.557768
2012/11/20	11:22:53	--	ok	282.6720	27.051	0.019827	20.20	62.685	10.936	12801879.000481
2012/11/20	11:23:06	--	ok	282.9840	27.094	0.019846	20.18	62.651	10.917	13678528.014565
2012/11/20	11:23:19	--	ok	283.1060	27.131	0.019855	20.19	62.683	10.929	15318586.433303
2012/11/20	11:23:32	--	ok	283.1680	27.151	0.019859	20.18	62.741	10.933	14552061.300318
2012/11/20	11:23:45	ok	ok	283.2000	27.159	0.019861	20.18	62.741	10.933	14288272.754495
2012/11/20	12:23:45	--	ok	281.7720	26.880	0.019861	21.61	60.827	11.517	16975867.538073
2012/11/20	12:23:58	--	ok	282.6760	27.057	0.019912	21.66	60.683	11.523	13251387.091485
2012/11/20	12:24:11	--	ok	282.9380	27.074	0.019931	21.60	60.613	11.469	14681800.620407
2012/11/20	12:24:25	--	ok	283.0840	27.094	0.019942	21.48	60.806	11.427	12666137.181800
2012/11/20	12:24:38	--	ok	283.1120	27.101	0.019947	21.44	61.043	11.445	12010738.117674
2012/11/20	12:24:51	--	ok	283.1780	27.107	0.019951	21.38	61.124	11.420	13210793.449123
2012/11/20	12:25:04	--	ok	283.1600	27.109	0.019953	21.31	61.326	11.411	13685781.983215
2012/11/20	12:25:17	--	ok	283.1860	27.119	0.019956	21.30	61.385	11.416	13897305.413831
2012/11/20	12:25:29	ok	ok	283.1940	27.124	0.019958	21.26	61.500	11.411	16013516.247548
2012/11/20	13:25:29	--	ok	281.5280	26.803	0.019958	22.18	60.888	11.913	17038609.923545
2012/11/20	13:25:42	--	ok	282.5280	27.041	0.020017	22.19	60.798	11.902	12716802.954980
2012/11/20	13:25:54	--	ok	282.4640	27.071	0.020042	22.12	60.818	11.858	11670593.626367
2012/11/20	13:26:07	--	ok	282.8740	27.106	0.020068	22.05	60.959	11.838	11374098.072353
2012/11/20	13:26:19	--	ok	283.0240	27.137	0.020081	21.99	61.132	11.831	11923506.210748
2012/11/20	13:26:32	--	ok	283.1000	27.162	0.020088	21.92	61.303	11.816	11170943.041214
2012/11/20	13:26:44	--	ok	283.5180	27.178	0.020093	21.90	61.360	11.814	12801886.263752
2012/11/20	13:26:57	--	ok	283.3560	27.133	0.020084	21.84	61.472	11.794	11494006.832568
2012/11/20	13:27:10	--	ok	282.8720	27.115	0.02008	21.81	61.589	11.796	12479273.995192
2012/11/20	13:27:22	--	ok	283.4400	27.158	0.020092	21.80	61.648	11.801	12033822.055821
2012/11/20	13:27:35	--	ok	283.3280	27.132	0.020086	21.78	61.705	11.798	12215947.101065
2012/11/20	13:27:47	ok	ok	283.2680	27.115	0.020083	21.74	61.729	11.776	11811640.799789
2012/11/20	14:27:47	--	ok	281.2260	26.795	0.020083	22.48	61.089	12.160	3086480.345462
2012/11/20	14:38:46	--	ok	282.1260	26.891	0.020153	21.70	63.085	12.006	13043417.903919
2012/11/20	14:38:59	--	ok	282.6820	27.058	0.020191	21.72	63.028	12.009	14837191.978691
2012/11/20	14:39:12	--	ok	282.9840	27.083	0.02021	21.72	63.028	12.009	14184930.343391
2012/11/20	14:39:25	--	ok	282.7420	27.090	0.020219	21.72	63.058	12.015	11697544.259710
2012/11/20	14:39:38	--	ok	283.3740	27.116	0.020236	21.70	63.055	12.001	11052606.216140
2012/11/20	14:39:51	ok	ok	283.2640	27.105	0.020232	21.71	63.086	12.014	11254413.319542
2012/11/20	15:39:50	--	ok	281.3960	26.797	0.020232	22.68	61.212	12.325	14649511.301513
2012/11/20	15:40:03	--	ok	282.1440	27.013	0.020296	22.72	60.944	12.299	13032788.005668
2012/11/20	15:40:16	--	ok	283.0840	27.089	0.020335	22.71	60.821	12.267	12078312.396909
2012/11/20	15:40:29	--	ok	283.0920	27.092	0.02034	22.59	61.106	12.240	11580679.855703
2012/11/20	15:40:41	--	ok	282.8200	27.094	0.020345	22.52	61.248	12.220	11922292.407209
2012/11/20	15:40:54	--	ok	283.0200	27.115	0.020359	22.42	61.505	12.201	12301443.939126
2012/11/20	15:41:07	--	ok	283.1060	27.131	0.020367	22.37	61.710	12.206	11770236.646413
2012/11/20	15:41:20	--	ok	283.4160	27.144	0.020371	22.34	61.797	12.202	12352308.664616
2012/11/20	15:41:35	--	ok	283.0060	27.123	0.020366	22.32	61.763	12.182	12396963.623780
2012/11/20	15:41:49	--	ok	283.1460	27.143	0.020373	22.32	61.793	12.188	11218473.889550
2012/11/20	15:42:04	--	ok	283.1860	27.149	0.020376	22.28	61.878	12.176	11094968.636864
2012/11/20	15:42:18	--	ok	283.4780	27.153	0.020378	22.28	61.969	12.194	11174171.676559
2012/11/20	15:42:32	--	ok	283.0600	27.127	0.02037	22.26	61.996	12.186	11670221.210129
2012/11/20	15:42:47	--	ok	283.1620	27.140	0.020375	22.25	61.995	12.178	11910857.360256
2012/11/20	15:43:01	--	ok	283.1420	27.145	0.020378	22.22	62.081	12.174	11690230.499211
2012/11/20	15:43:17	--	ok	283.4840	27.154	0.020381	22.18	62.135	12.157	11566631.955994
2012/11/20	15:43:32	--	ok	283.0440	27.128	0.020373	22.14	62.219	12.146	12273919.143081
2012/11/20	15:43:46	--	ok	283.4140	27.140	0.02038	22.14	62.280	12.157	12403090.147088
2012/11/20	15:44:00	--	ok	283.0440	27.121	0.020374	22.12	62.337	12.155	11845893.761089
2012/11/20	15:44:13	--	ok	283.3940	27.137	0.02038	22.15	62.312	12.171	12368353.896652
2012/11/20	15:44:27	--	ok	283.0280	27.119	0.020375	22.12	62.337	12.155	11658580.369630
2012/11/20	15:44:41	--	ok	283.3880	27.137	0.020382	22.12	62.337	12.155	11850948.270485
2012/11/20	15:44:56	--	ok	283.0120	27.120	0.020377	22.11	62.366	12.153	12472129.752044
2012/11/20	15:45:12	--	ok	283.3220	27.140	0.020385	22.07	62.359	12.124	11886533.991991
2012/11/20	15:45:29	--	ok	283.4280	27.127	0.020383	22.09	62.484	12.162	11712759.404231
2012/11/20	15:45:44	--	ok	283.5220	27.113	0.020376	22.08	62.452	12.149	11323560.085225
2012/11/20	15:45:59	--	ok	283.1060	27.098	0.020367	22.08	62.482	12.155	11479689.261378
2012/11/20	15:46:13	--	ok	282.8700	27.102	0.020371	22.04	62.536	12.137	12281928.559367
2012/11/20	15:46:28	--	ok	283.0060	27.124	0.020383	22.03	62.444	12.112	11186313.256678
2012/11/20	15:46:43	--	ok	283.3900	27.147	0.020391	22.04	62.567	12.143	12628944.620023
2012/11/20	15:46:57	--	ok	283.3020	27.131	0.020386	22.04	62.536	12.137	12836732.180613
2012/11/20	15:47:11	ok	ok	283.2580	27.118	0.020384	22.04	62.536	12.137	12422826.344253
2012/11/20	16:47:11	--	ok	281.6300	26.815	0.020384	22.65	61.360	12.334	14560409.563586
2012/11/20	16:47:24	--	ok	282.2600	27.039	0.02044	22.72	61.127	12.336	12803961.540935
2012/11/20	16:47:36	--	ok	282.7240	27.088	0.020474	22.61	61.140	12.261	12442180.770693
2012/11/20	16:47:49	ok	ok	283.2560	27.106	0.020492	22.56	61.315	12.261	13571364.938484
2012/11/20	17:47:48	--	ok	281.5620	26.809	0.020492	22.65	61.451	12.352	13793742.685695
2012/11/20	17:48:01	--	ok	282.5160	27.030	0.020551	22.68	61.304	12.343	12291450.225802
2012/11/20	17:48:13	--	ok	282.6380	27.080	0.020576	22.59	61.350	12.289	11309951.461478
2012/11/20	17:48:26	--	ok	282.9100	27.097	0.020596	22.49	61.608	12.270	10626996.948643
2012/11/20	17:48:38	--	ok	283.3880	27.110	0.020608	22.47	61.635	12.262	12918052.776240
2012/11/20	17:48:51	ok	ok	283.2400	27.102	0.020603	22.42	61.810	12.261	12953235.666549
2012/11/20	18:48:50	--	ok	281.6860	26.812	0.020603	22.78	61.564	12.467	12480488.811650
2012/11/20	18:49:03	--	ok	282.3220	27.025	0.020657	22.81	61.386	12.452	12550342.842764
2012/11/20	18:49:15	--	ok	283.1180	27.088	0.020689	22.76	61.439	12.427	12546550.588295
2012/11/20	18:49:28	--	ok	282.8800	27.091	0.020693	22.69	61.427	12.375	13024813.929537
2012/11/20	18:49:40	--	ok	283.3760	27.102	0.020705	22.60	61.687	12.364	12916883.957505
2012/11/20	18:49:53	--	ok	283.1560	27.097	0.020701	22.56	61.741	12.346	13369230.651504
2012/11/20	18:50:05	ok	ok	283.2100	27.098	0.020704	22.51	61.915	12.346	12454034.159416
2012/11/20	19:50:05	--	ok	281.7160	26.813	0.020704	22.70	61.642	12.426	13139323.639189
2012/11/20	19:50:17	--	ok	282.6940	27.037	0.020757	22.79	61.535	12.468	11134357.027673
2012/11/20	19:50:30	--	ok	282.6360	27.079	0.020776	22.72	61.524	12.416	11047973.005523
2012/11/20	19:50:43	--	ok	282.9820	27.098	0.020797	22.62	61.568	12.354	12388298.667961
2012/11/20	19:50:55	--	ok	283.4040	27.109	0.020805	22.56	61.832	12.365	11720072.099843
2012/11/20	19:51:08	--	ok	282.9220	27.098	0.0208	22.49	61.973	12.343	10543564.791666
2012/11/20	19:51:20	--	ok	283.4540	27.115	0.020811	22.46	61.998	12.327	12979718.550828
2012/11/20	19:51:33	ok	ok	283.2860	27.103	0.020804	22.46	62.090	12.345	13242027.217615
2012/11/20	20:51:32	--	ok	281.8600	26.838	0.020804	22.83	61.663	12.523	13715626.893447
2012/11/20	20:51:44	--	ok	282.3980	27.050	0.020852	22.89	61.460	12.524	12697532.555827
2012/11/20	20:51:57	ok	ok	283.2060	27.091	0.020881	22.86	61.394	12.490	12432444.874251
2012/11/20	21:51:57	--	ok	281.7780	26.818	0.020881	22.92	61.617	12.578	16549981.389696
2012/11/20	21:52:10	--	ok	282.3440	27.010	0.020932	23.00	61.417	12.594	12304108.489146
2012/11/20	21:52:22	--	ok	283.1320	27.085	0.020963	22.94	61.315	12.531	12300089.788966
2012/11/20	21:52:35	--	ok	282.7680	27.087	0.020967	22.86	61.424	12.496	11180070.802888
2012/11/20	21:52:47	--	ok	283.3840	27.100	0.020983	22.78	61.686	12.492	12496197.043922
2012/11/20	21:53:00	--	ok	282.9160	27.094	0.020978	22.72	61.798	12.471	10925885.754275
2012/11/20	21:53:12	--	ok	283.0660	27.103	0.020989	22.66	61.970	12.463	11420373.797392
2012/11/20	21:53:25	--	ok	283.1360	27.111	0.020995	22.63	62.057	12.459	11522877.275067
2012/11/20	21:53:37	--	ok	283.5120	27.116	0.020999	22.62	62.085	12.458	12392994.199672
2012/11/20	21:53:50	--	ok	283.0140	27.102	0.02099	22.56	62.167	12.431	11363413.034723
2012/11/20	21:54:02	--	ok	283.1220	27.111	0.020997	22.53	62.314	12.439	10858334.026552
2012/11/20	21:54:15	--	ok	283.5300	27.115	0.021001	22.53	62.344	12.445	11693575.549370
2012/11/20	21:54:27	--	ok	283.0060	27.100	0.020991	22.50	62.339	12.423	10705882.977508
2012/11/20	21:54:40	--	ok	283.4640	27.110	0.020999	22.50	62.369	12.429	12353143.004522
2012/11/20	21:54:52	--	ok	282.9940	27.102	0.020992	22.48	62.427	12.426	11265131.783213
2012/11/20	21:55:05	--	ok	283.0940	27.109	0.021	22.46	62.393	12.405	10501349.978533
2012/11/20	21:55:17	--	ok	283.5280	27.115	0.021004	22.46	62.424	12.411	11392995.523024
2012/11/20	21:55:30	--	ok	283.0620	27.103	0.020995	22.46	62.424	12.411	11333405.199769
2012/11/20	21:55:42	--	ok	283.4380	27.108	0.021001	22.46	62.575	12.442	11650278.458786
2012/11/20	21:55:54	--	ok	282.9560	27.101	0.020994	22.44	62.602	12.433	9935859.995196
2012/11/20	21:56:07	--	ok	283.4640	27.109	0.021004	22.45	62.513	12.422	11685095.285813
2012/11/20	21:56:19	--	ok	283.0020	27.101	0.020996	22.41	62.597	12.410	10291886.098591
2012/11/20	21:56:32	--	ok	283.4720	27.109	0.021004	22.39	62.685	12.413	10833694.482600
2012/11/20	21:56:44	--	ok	283.0120	27.101	0.020996	22.37	62.682	12.399	10530977.199009
2012/11/20	21:56:57	--	ok	283.4380	27.107	0.021004	22.38	62.714	12.412	11586646.072858
2012/11/20	21:57:09	--	ok	283.0060	27.100	0.020997	22.37	62.651	12.393	10863829.758303
2012/11/20	21:57:22	--	ok	283.1680	27.107	0.021005	22.36	62.680	12.391	11539900.494004
2012/11/20	21:57:34	--	ok	283.4480	27.110	0.021007	22.32	62.704	12.367	11981124.567630
2012/11/20	21:57:47	--	ok	283.3380	27.102	0.021001	22.28	62.758	12.350	11732237.731108
2012/11/20	21:57:59	--	ok	282.9660	27.099	0.020997	22.31	62.793	12.378	10848188.470962
2012/11/20	21:58:12	--	ok	283.1040	27.107	0.021006	22.26	62.906	12.365	11850250.422216
2012/11/20	21:58:24	--	ok	283.1500	27.110	0.021011	22.30	62.943	12.400	10812595.119478
2012/11/20	21:58:37	ok	ok	283.2320	27.115	0.021014	22.28	62.848	12.367	11922689.247728
2012/11/20	22:58:36	--	ok	282.2700	26.898	0.021014	22.98	61.505	12.598	11918948.476864
2012/11/20	22:58:48	--	ok	282.8160	27.045	0.021048	23.07	61.306	12.622	10989782.611272
2012/11/20	22:59:01	--	ok	282.9720	27.072	0.021062	22.98	61.261	12.548	11646619.818615
2012/11/20	22:59:13	--	ok	282.7760	27.085	0.021072	22.90	61.431	12.526	11664825.850690
2012/11/20	22:59:26	--	ok	282.9600	27.097	0.021088	22.85	61.514	12.507	11940324.803752
2012/11/20	22:59:38	--	ok	283.1260	27.105	0.021097	22.80	61.719	12.513	10978206.137794
2012/11/20	22:59:50	--	ok	283.5020	27.107	0.021101	22.75	61.833	12.500	11621140.026289
2012/11/20	23:00:03	--	ok	282.9860	27.100	0.021092	22.68	61.974	12.478	11481299.907274
2012/11/20	23:00:15	--	ok	283.0980	27.105	0.021101	22.66	62.031	12.476	12115216.266231
2012/11/20	23:00:28	--	ok	283.1800	27.110	0.021106	22.67	62.063	12.489	12879327.753575
2012/11/20	23:00:40	ok	ok	283.2060	27.111	0.021108	22.60	62.143	12.455	12800445.429753
2012/11/21	00:00:39	--	ok	282.3360	26.898	0.021108	23.08	61.490	12.667	12363654.471765
2012/11/21	00:00:52	--	ok	282.7960	27.026	0.021139	23.10	61.311	12.645	13124784.713986
2012/11/21	00:01:04	--	ok	282.6840	27.067	0.021154	23.06	61.243	12.602	11317926.720853
2012/11/21	00:01:16	--	ok	282.9380	27.092	0.021174	22.97	61.442	12.578	11047172.597689
2012/11/21	00:01:29	--	ok	283.4180	27.100	0.021184	22.90	61.675	12.575	11440416.766240
2012/11/21	00:01:41	--	ok	282.9540	27.094	0.021179	22.83	61.816	12.554	11008200.576324
2012/11/21	00:01:54	--	ok	283.1120	27.102	0.021188	22.78	61.899	12.535	11867460.878333
2012/11/21	00:02:06	--	ok	283.4640	27.105	0.021193	22.78	62.051	12.566	12051812.490589
2012/11/21	00:02:18	--	ok	283.0440	27.098	0.021185	22.76	62.047	12.550	11710248.560428
2012/11/21	00:02:31	--	ok	283.1100	27.102	0.021192	22.73	62.043	12.528	11503980.267899
2012/11/21	00:02:43	ok	ok	283.2100	27.107	0.021196	22.70	62.098	12.518	11120740.468510
2012/11/21	01:02:43	--	ok	282.3420	26.898	0.021196	22.94	61.529	12.574	14215796.049736
2012/11/21	01:02:55	--	ok	282.5280	27.030	0.021227	22.96	61.410	12.564	12757261.343901
2012/11/21	01:03:08	--	ok	282.9220	27.085	0.021252	22.88	61.458	12.517	12803154.186311
2012/11/21	01:03:20	--	ok	283.0140	27.094	0.021263	22.80	61.658	12.500	12486494.869076
2012/11/21	01:03:33	--	ok	283.1120	27.099	0.021271	22.75	61.833	12.500	13694054.081425
2012/11/21	01:03:45	--	ok	283.1620	27.102	0.021275	22.74	61.892	12.505	11474204.092710
2012/11/21	01:03:57	ok	ok	283.2080	27.104	0.021278	22.68	61.974	12.478	12273890.859982
2012/11/21	02:03:57	--	ok	282.4120	26.915	0.021278	22.92	61.495	12.553	12044869.173296
2012/11/21	02:04:09	--	ok	282.6020	27.044	0.021306	22.97	61.412	12.572	11692505.667174
2012/11/21	02:04:22	--	ok	282.9100	27.084	0.021329	22.89	61.429	12.518	13344245.489998
2012/11/21	02:04:34	--	ok	283.0340	27.094	0.02134	22.83	61.450	12.480	11281847.854780
2012/11/21	02:04:47	--	ok	283.1200	27.098	0.021347	22.77	61.623	12.472	11348574.960517
2012/11/21	02:04:59	--	ok	283.1620	27.101	0.021351	22.73	61.738	12.467	12200682.852068
2012/11/21	02:05:11	ok	ok	283.1960	27.103	0.021353	22.68	61.822	12.448	11221754.762755
2012/11/21	03:05:11	--	ok	282.5440	26.940	0.021353	22.91	61.463	12.539	12996343.195459
2012/11/21	03:05:23	--	ok	282.6040	27.045	0.021378	22.98	61.230	12.542	11255143.724898
2012/11/21	03:05:36	--	ok	282.9300	27.083	0.0214	22.90	61.156	12.470	12486192.305840
2012/11/21	03:05:48	--	ok	283.0720	27.092	0.02141	22.88	61.184	12.461	13775420.966844
2012/11/21	03:06:00	--	ok	283.1280	27.095	0.021416	22.82	61.296	12.441	11326671.421027
2012/11/21	03:06:13	--	ok	283.1480	27.098	0.02142	22.76	61.500	12.440	11396295.342222
2012/11/21	03:06:25	ok	ok	283.2080	27.101	0.021423	22.70	61.612	12.420	12229219.680665
2012/11/21	04:06:25	--	ok	282.5820	26.965	0.021423	22.80	61.415	12.451	12058892.068879
2012/11/21	04:06:37	--	ok	282.6300	27.054	0.021446	22.84	61.299	12.456	11619643.281623
2012/11/21	04:06:50	--	ok	282.9140	27.082	0.021467	22.77	61.318	12.410	11732699.896758
2012/11/21	04:07:02	--	ok	283.1100	27.093	0.021478	22.73	61.495	12.417	11704712.576524
2012/11/21	04:07:14	--	ok	283.4760	27.095	0.021483	22.68	61.426	12.368	11354343.545552
2012/11/21	04:07:27	--	ok	283.3280	27.089	0.021475	22.62	61.629	12.366	12082824.873721
2012/11/21	04:07:39	--	ok	282.9220	27.085	0.021472	22.54	61.799	12.344	11059094.542151
2012/11/21	04:07:52	--	ok	283.1240	27.093	0.021482	22.52	61.917	12.353	11733826.796427
2012/11/21	04:08:04	--	ok	283.1500	27.096	0.021486	22.48	62.002	12.342	11848258.346262
2012/11/21	04:08:16	--	ok	283.1680	27.098	0.021489	22.47	62.031	12.340	11164515.019877
2012/11/21	04:08:29	ok	ok	283.2060	27.100	0.021492	22.46	62.090	12.345	12020007.186903
2012/11/21	05:08:28	--	ok	282.7020	26.985	0.021492	22.72	61.463	12.404	13605106.435940
2012/11/21	05:08:40	--	ok	283.0260	27.057	0.02151	22.77	61.318	12.410	11227754.494655
2012/11/21	05:08:53	--	ok	282.7300	27.061	0.021518	22.70	61.216	12.340	11647506.521094
2012/11/21	05:09:05	--	ok	282.9840	27.084	0.021535	22.58	61.349	12.282	11717961.020416
2012/11/21	05:09:17	--	ok	283.1620	27.091	0.021544	22.54	61.647	12.313	11833620.524506
2012/11/21	05:09:30	--	ok	283.1600	27.094	0.021547	22.52	61.674	12.305	12184539.879416
2012/11/21	05:09:42	ok	ok	283.2160	27.094	0.021549	22.49	61.851	12.319	11472314.598625
2012/11/21	06:09:42	--	ok	282.7200	26.994	0.021549	22.49	61.578	12.264	11512601.003076
2012/11/21	06:09:54	--	ok	282.7060	27.058	0.021567	22.52	61.400	12.250	10989649.356711
2012/11/21	06:10:07	--	ok	283.0040	27.078	0.021586	22.50	61.336	12.223	12132143.310331
2012/11/21	06:10:19	--	ok	283.0300	27.084	0.021594	22.38	61.469	12.166	11776637.978328
2012/11/21	06:10:32	--	ok	283.1720	27.089	0.021601	22.36	61.648	12.187	12475330.987217
2012/11/21	06:10:44	ok	ok	283.2060	27.090	0.021603	22.30	61.729	12.161	11546004.408831
2012/11/21	07:10:44	--	ok	282.8120	27.020	0.021603	22.32	61.611	12.152	11461125.117415
2012/11/21	07:10:56	--	ok	282.7200	27.058	0.021618	22.37	61.437	12.152	11496037.405738
2012/11/21	07:11:09	--	ok	282.9960	27.077	0.021636	22.32	61.368	12.104	11057023.296304
2012/11/21	07:11:21	--	ok	283.1340	27.084	0.021644	22.26	61.540	12.096	12575076.417056
2012/11/21	07:11:34	--	ok	283.1460	27.086	0.021647	22.19	61.681	12.075	11523753.353412
2012/11/21	07:11:46	--	ok	283.1840	27.089	0.02165	22.15	61.796	12.070	12683469.061746
2012/11/21	07:11:58	ok	ok	283.1960	27.089	0.021652	22.11	61.881	12.059	11615561.086415
2012/11/21	08:11:58	--	ok	282.9340	27.037	0.021652	22.31	61.518	12.127	13239094.739541
2012/11/21	08:12:10	--	ok	282.7420	27.058	0.021662	22.32	61.428	12.116	11794129.065541
2012/11/21	08:12:23	--	ok	283.0240	27.076	0.02168	22.31	61.366	12.097	11614506.701441
2012/11/21	08:12:35	--	ok	283.0980	27.081	0.021687	22.26	61.358	12.060	12137683.187913
2012/11/21	08:12:47	--	ok	283.1680	27.085	0.021692	22.18	61.497	12.032	11260676.709403
2012/11/21	08:13:00	--	ok	283.1780	27.086	0.021694	22.10	61.758	12.028	11482009.489328
2012/11/21	08:13:12	ok	ok	283.2080	27.088	0.021696	22.06	61.812	12.011	11417455.683689
2012/11/21	09:13:12	--	ok	282.9860	27.044	0.021696	22.26	61.601	12.108	12756177.629885
2012/11/21	09:13:24	--	ok	282.7720	27.060	0.021705	22.29	61.454	12.100	12429573.395732
2012/11/21	09:13:37	--	ok	283.0360	27.075	0.021721	22.24	61.385	12.052	12320299.742266
2012/11/21	09:13:49	--	ok	283.5560	27.082	0.021728	22.17	61.617	12.049	13377142.326500
2012/11/21	09:14:02	--	ok	282.9140	27.073	0.021717	22.11	61.729	12.029	11497777.865097
2012/11/21	09:14:14	--	ok	283.4860	27.080	0.021728	22.06	61.872	12.022	12184823.531340
2012/11/21	09:14:27	--	ok	282.9640	27.075	0.02172	22.02	62.048	12.029	11135373.110823
2012/11/21	09:14:39	--	ok	283.1240	27.081	0.021729	21.98	62.102	12.012	12269003.694025
2012/11/21	09:14:52	--	ok	283.1640	27.085	0.021733	21.97	62.252	12.034	12714330.330967
2012/11/21	09:15:04	ok	ok	283.2460	27.087	0.021735	21.94	62.247	12.012	11211393.406988
2012/11/21	10:15:04	--	ok	283.0680	27.048	0.021735	22.33	61.521	12.141	10845553.645457
2012/11/21	10:15:16	--	ok	282.8080	27.059	0.021741	22.34	61.401	12.124	11896430.899628
2012/11/21	10:15:29	--	ok	283.0660	27.075	0.021756	22.30	61.303	12.077	12798843.820439
2012/11/21	10:15:41	--	ok	283.4620	27.079	0.021762	22.23	61.444	12.056	12494464.943813
2012/11/21	10:15:54	--	ok	282.9660	27.073	0.021755	22.19	61.590	12.057	11802060.559416
2012/11/21	10:16:06	--	ok	283.0980	27.080	0.021764	22.12	61.639	12.019	12540040.189950
2012/11/21	10:16:19	--	ok	283.5180	27.083	0.021768	22.07	61.722	12.000	11304875.560272
2012/11/21	10:16:31	--	ok	283.0040	27.076	0.021759	22.05	61.901	12.021	11377243.713586
2012/11/21	10:16:44	--	ok	283.1400	27.081	0.021767	22.00	61.923	11.991	11593909.870265
2012/11/21	10:16:56	--	ok	283.1820	27.083	0.02177	22.00	61.984	12.003	11436234.294481
2012/11/21	10:17:09	--	ok	283.5780	27.086	0.021772	21.99	62.013	12.001	11506503.720638
2012/11/21	10:17:21	--	ok	283.0200	27.076	0.02176	21.95	62.067	11.984	11909171.174906
2012/11/21	10:17:34	--	ok	283.4620	27.081	0.021768	21.92	62.062	11.962	10868289.711661
2012/11/21	10:17:46	--	ok	283.0440	27.076	0.02176	21.90	62.119	11.960	11812598.667045
2012/11/21	10:17:59	--	ok	283.4500	27.080	0.021767	21.90	62.241	11.983	11379440.616691
2012/11/21	10:18:11	--	ok	283.0200	27.075	0.02176	21.84	62.261	11.946	11670360.119272
2012/11/21	10:18:24	--	ok	283.0920	27.080	0.021767	21.84	62.322	11.957	11359753.951655
2012/11/21	10:18:36	--	ok	283.4960	27.083	0.021772	21.82	62.318	11.943	11469542.029348
2012/11/21	10:18:49	--	ok	283.3280	27.078	0.021763	21.83	62.350	11.956	10977708.997317
2012/11/21	10:19:01	--	ok	283.1240	27.074	0.02176	21.83	62.381	11.962	12312998.232295
2012/11/21	10:19:13	--	ok	283.3780	27.077	0.021764	21.82	62.379	11.954	12418819.291336
2012/11/21	10:19:26	--	ok	282.9580	27.073	0.021759	21.80	62.345	11.934	11713799.878051
2012/11/21	10:19:38	--	ok	283.4660	27.079	0.021769	21.78	62.403	11.931	10899935.143032
2012/11/21	10:19:51	ok	ok	283.2760	27.074	0.021761	21.78	62.312	11.914	11613585.971580
2012/11/21	11:19:50	--	ok	282.8760	27.016	0.021761	22.25	61.448	12.071	12156414.959475
2012/11/21	11:20:02	--	ok	283.1140	27.045	0.021774	22.32	61.368	12.104	12166653.900253
2012/11/21	11:20:15	--	ok	282.8000	27.052	0.021778	22.24	61.355	12.046	12215649.338869
2012/11/21	11:20:27	--	ok	283.3940	27.073	0.021793	22.19	61.529	12.045	12404812.266717
2012/11/21	11:20:40	--	ok	282.9280	27.067	0.021788	22.17	61.526	12.031	11513623.378751
2012/11/21	11:20:52	--	ok	283.4720	27.076	0.021798	22.11	61.607	12.005	11784830.683891
2012/11/21	11:21:05	--	ok	283.0140	27.070	0.021791	22.04	61.808	11.996	11679617.190787
2012/11/21	11:21:17	--	ok	283.0500	27.076	0.021798	22.00	61.863	11.979	11152061.634304
2012/11/21	11:21:30	--	ok	283.5400	27.081	0.021805	21.99	61.891	11.978	12215795.412017
2012/11/21	11:21:42	--	ok	283.0340	27.074	0.021795	21.93	62.033	11.964	11259800.692204
2012/11/21	11:21:55	--	ok	283.4620	27.079	0.021801	21.96	62.038	11.985	11200870.184111
2012/11/21	11:22:07	--	ok	283.0620	27.073	0.021794	21.90	62.059	11.948	11886779.954240
2012/11/21	11:22:20	--	ok	283.3900	27.077	0.0218	21.85	62.141	11.930	11975780.988621
2012/11/21	11:22:32	--	ok	282.9860	27.072	0.021795	21.86	62.234	11.954	12125791.082722
2012/11/21	11:22:45	--	ok	283.4640	27.079	0.021803	21.84	62.231	11.940	11792844.759417
2012/11/21	11:22:57	--	ok	283.0240	27.074	0.021796	21.85	62.232	11.947	11129821.290533
2012/11/21	11:23:10	--	ok	283.4500	27.079	0.021803	21.85	62.141	11.930	11861610.508463
2012/11/21	11:23:22	--	ok	283.0660	27.073	0.021796	21.82	62.137	11.908	12269969.048256
2012/11/21	11:23:35	--	ok	283.0900	27.078	0.021802	21.82	62.197	11.920	10897535.903717
2012/11/21	11:23:47	--	ok	283.5040	27.081	0.021807	21.82	62.288	11.937	11662318.088863
2012/11/21	11:24:00	--	ok	283.0200	27.075	0.021798	21.82	62.349	11.949	10612349.333184
2012/11/21	11:24:12	--	ok	283.4680	27.079	0.021805	21.79	62.253	11.910	11831392.622616
2012/11/21	11:24:24	--	ok	282.9920	27.074	0.021798	21.80	62.194	11.905	11037507.753638
2012/11/21	11:24:37	--	ok	283.4600	27.080	0.021806	21.76	62.248	11.888	12322636.956825
2012/11/21	11:24:49	--	ok	283.0220	27.074	0.021799	21.78	62.251	11.902	11168950.362544
2012/11/21	11:25:02	--	ok	283.4380	27.079	0.021806	21.77	62.280	11.901	11138150.611873
2012/11/21	11:37:43	--	ok	282.5200	27.009	0.021806	19.44	63.278	10.559	12186205.586017
2012/11/21	11:37:56	--	ok	282.9440	27.051	0.02183	19.48	63.135	10.560	12508060.400668
2012/11/21	11:38:08	--	ok	283.4880	27.061	0.02184	19.50	63.108	10.568	12141341.070920
2012/11/21	11:38:21	--	ok	283.0160	27.057	0.021832	19.60	63.035	10.617	11013393.488797
2012/11/21	11:38:33	--	ok	283.1560	27.063	0.02184	19.61	62.707	10.568	11883751.676674
2012/11/21	11:38:46	--	ok	283.5500	27.065	0.021842	19.64	62.712	10.588	11956630.371220
2012/11/21	11:38:58	--	ok	283.2920	27.056	0.021832	19.57	62.340	10.482	12890003.056368
2012/11/21	11:39:11	ok	ok	283.2760	27.056	0.02183	19.58	62.491	10.514	12056401.494820
2012/11/21	12:39:11	--	ok	283.3180	27.070	0.02183	21.82	61.530	11.792	13284816.108580
2012/11/21	12:39:23	--	ok	283.2940	27.068	0.021828	21.78	61.432	11.746	12839798.174420
2012/11/21	12:39:36	--	ok	282.8860	27.065	0.021826	21.73	61.485	11.722	12872585.623683
2012/11/21	12:39:49	--	ok	283.3700	27.073	0.021838	21.71	61.573	11.725	13477880.146593
2012/11/21	12:40:01	--	ok	283.2900	27.070	0.021834	21.66	61.625	11.702	11698344.514614
2012/11/21	12:40:13	ok	ok	283.2300	27.069	0.021832	21.59	61.826	11.692	12095102.358112
2012/11/21	13:40:13	--	ok	282.9160	27.043	0.021832	22.04	61.444	11.925	14447400.743899
2012/11/21	13:40:25	--	ok	283.1520	27.058	0.021843	22.10	61.241	11.927	12180548.032223
2012/11/21	13:40:38	--	ok	283.1100	27.057	0.021846	22.05	61.202	11.885	12267383.873852
2012/11/21	13:40:50	--	ok	283.1720	27.062	0.02185	21.96	61.401	11.862	12645144.890636
2012/11/21	13:41:03	ok	ok	283.1900	27.064	0.021852	21.92	61.576	11.869	13994613.632163
2012/11/21	14:41:02	--	ok	282.8180	27.010	0.021852	22.17	61.435	12.013	15087970.065232
2012/11/21	14:41:14	--	ok	283.0980	27.045	0.021867	22.25	61.265	12.035	11263285.831449
2012/11/21	14:41:27	--	ok	282.7520	27.055	0.021871	22.18	61.041	11.943	11545304.322412
2012/11/21	14:41:39	--	ok	283.0340	27.074	0.021888	22.11	61.121	11.911	12088771.634020
2012/11/21	14:41:52	--	ok	283.4600	27.077	0.021895	22.00	61.377	11.885	11572392.273443
2012/11/21	14:42:04	--	ok	283.3280	27.072	0.021888	21.98	61.556	11.906	11671190.962376
2012/11/21	14:42:17	ok	ok	283.2460	27.068	0.021885	21.93	61.669	11.894	12787233.319177
2012/11/21	15:42:16	--	ok	282.8780	27.021	0.021885	22.26	61.419	12.072	14442459.152103
2012/11/21	15:42:29	--	ok	283.0820	27.050	0.021897	22.26	61.267	12.042	11724968.287549
2012/11/21	15:42:41	--	ok	283.1440	27.056	0.021902	22.20	61.348	12.017	12605012.433557
2012/11/21	15:42:54	--	ok	283.3780	27.060	0.021906	22.11	61.516	11.988	12812152.192360
2012/11/21	15:43:06	ok	ok	283.2600	27.049	0.021901	22.10	61.545	11.986	12701166.872758
2012/11/21	16:43:06	--	ok	282.6620	26.956	0.021901	22.22	61.443	12.049	14089586.500748
2012/11/21	16:43:19	--	ok	283.0320	27.036	0.021921	22.28	61.239	12.051	11527296.121124
2012/11/21	16:43:31	--	ok	283.1080	27.042	0.021928	22.23	61.201	12.009	11168227.471099
2012/11/21	16:43:44	--	ok	282.7620	27.052	0.021932	22.15	61.340	11.981	11752196.956920
2012/11/21	16:43:56	--	ok	283.3980	27.071	0.021948	22.12	61.426	11.977	12205258.811850
2012/11/21	16:44:09	ok	ok	283.2620	27.068	0.021943	22.04	61.566	11.949	13005745.216884
2012/11/21	17:44:08	--	ok	282.8180	27.015	0.021943	21.97	61.433	11.875	15402831.750698
2012/11/21	17:44:20	--	ok	283.0920	27.049	0.021958	22.04	61.292	11.896	12483521.240959
2012/11/21	17:44:33	ok	ok	283.1900	27.056	0.021963	21.99	61.284	11.860	13070762.853235
2012/11/21	18:44:33	--	ok	282.6500	26.987	0.021963	21.70	61.480	11.701	15213240.638582
2012/11/21	18:44:46	--	ok	283.0180	27.043	0.021983	21.74	61.395	11.712	12509421.476553
2012/11/21	18:44:58	--	ok	282.7300	27.051	0.02199	21.68	61.325	11.658	11226796.730089
2012/11/21	18:45:11	--	ok	282.9960	27.065	0.022008	21.63	61.438	11.646	12313911.760905
2012/11/21	18:45:23	--	ok	283.4340	27.070	0.022016	21.59	61.492	11.629	11935882.731378
2012/11/21	18:45:36	--	ok	282.9960	27.067	0.02201	21.50	61.751	11.618	11653399.642702
2012/11/21	18:45:48	--	ok	283.4420	27.072	0.022018	21.46	61.926	11.624	12333957.431332
2012/11/21	18:46:01	--	ok	283.0220	27.067	0.022011	21.46	61.835	11.607	10582509.446858
2012/11/21	18:46:13	--	ok	283.0960	27.071	0.022018	21.44	61.893	11.604	10423250.743218
2012/11/21	18:46:26	--	ok	283.5100	27.077	0.022023	21.40	61.947	11.587	12341438.816518
2012/11/21	18:46:38	--	ok	283.0200	27.069	0.022014	21.37	62.033	11.583	11094297.031666
2012/11/21	18:46:51	--	ok	283.4900	27.073	0.022021	21.36	62.122	11.593	11972128.948575
2012/11/21	18:47:03	--	ok	283.0100	27.067	0.022013	21.34	62.118	11.579	11357872.846183
2012/11/21	18:47:16	--	ok	283.4640	27.072	0.022021	21.33	62.147	11.578	13088294.813602
2012/11/21	18:47:28	--	ok	283.3160	27.068	0.022013	21.30	62.203	11.568	10929071.225018
2012/11/21	18:47:41	--	ok	282.9660	27.065	0.022011	21.28	62.260	11.565	10778295.793400
2012/11/21	18:47:53	--	ok	283.4000	27.071	0.02202	21.28	62.260	11.565	12410719.521544
2012/11/21	18:48:06	--	ok	283.0600	27.068	0.022015	21.30	62.203	11.568	11515519.352642
2012/11/21	18:48:18	--	ok	283.4540	27.071	0.022021	21.27	62.228	11.553	11732789.778724
2012/11/21	18:48:31	--	ok	282.9900	27.067	0.022014	21.24	62.193	11.526	11454389.909265
2012/11/21	18:48:43	--	ok	283.4460	27.071	0.022022	21.23	62.312	11.541	11598862.112994
2012/11/21	18:48:56	--	ok	283.0240	27.067	0.022015	21.22	62.401	11.551	10666736.290995
2012/11/21	18:49:08	--	ok	283.4120	27.071	0.022022	21.22	62.401	11.551	14371766.785139
2012/11/21	18:49:21	--	ok	282.9960	27.068	0.022017	21.23	62.403	11.558	11344386.223888
2012/11/21	18:49:33	--	ok	283.1640	27.073	0.022025	21.23	62.342	11.547	11098503.777136
2012/11/21	18:49:46	ok	ok	283.2060	27.075	0.022027	21.22	62.310	11.534	12140845.072978
2012/11/21	19:49:46	--	ok	283.1480	27.054	0.022027	21.36	61.546	11.486	12676321.545894
2012/11/21	19:49:58	--	ok	282.9240	27.057	0.02203	21.38	61.367	11.466	12329153.232066
2012/11/21	19:50:11	--	ok	283.3620	27.063	0.022041	21.34	61.331	11.432	13470633.893599
2012/11/21	19:50:23	--	ok	283.1420	27.059	0.022037	21.29	61.413	11.415	12095583.573763
2012/11/21	19:50:36	--	ok	283.2900	27.061	0.02204	21.22	61.584	11.400	12101601.687859
2012/11/21	19:50:48	--	ok	283.2900	27.059	0.022039	21.18	61.759	11.406	13073353.559084
2012/11/21	19:51:01	--	ok	283.1500	27.058	0.022037	21.14	61.813	11.390	11436705.160741
2012/11/21	19:51:13	ok	ok	283.2560	27.060	0.02204	21.12	61.810	11.376	13247229.553107
2012/11/21	20:51:13	--	ok	282.9920	27.041	0.02204	21.17	61.424	11.338	14935313.594766
2012/11/21	20:51:25	--	ok	282.8820	27.049	0.022048	21.26	61.105	11.338	12706732.421070
2012/11/21	20:51:38	--	ok	283.3280	27.055	0.02206	21.21	61.006	11.286	13186239.252382
2012/11/21	20:51:51	--	ok	283.1700	27.053	0.022058	21.09	61.290	11.260	13452523.695964
2012/11/21	20:52:03	--	ok	283.1740	27.052	0.02206	21.03	61.402	11.242	12430862.345152
2012/11/21	20:52:15	ok	ok	283.2380	27.052	0.022062	20.98	61.575	11.241	13301224.567374
2012/11/21	21:52:15	--	ok	282.9480	27.033	0.022062	20.79	61.453	11.096	16035496.783661
2012/11/21	21:52:27	--	ok	282.8040	27.042	0.022072	20.83	61.399	11.112	11421184.338595
2012/11/21	21:52:40	--	ok	282.9900	27.054	0.022086	20.80	61.273	11.070	12319463.744577
2012/11/21	21:52:53	--	ok	283.4440	27.061	0.022095	20.74	61.354	11.046	11925011.300697
2012/11/21	21:53:05	--	ok	282.9540	27.052	0.022088	20.65	61.552	11.023	11383446.412905
2012/11/21	21:53:18	--	ok	283.4640	27.061	0.022098	20.60	61.725	11.022	11928654.426372
2012/11/21	21:53:30	--	ok	283.3200	27.053	0.022091	20.61	61.757	11.034	11269726.794217
2012/11/21	21:53:43	ok	ok	283.2720	27.051	0.022088	20.57	61.781	11.013	11715333.243936
2012/11/21	22:53:42	--	ok	283.0440	27.036	0.022088	20.62	61.244	10.949	13491945.363587
2012/11/21	22:53:54	--	ok	283.1080	27.040	0.022094	20.66	61.099	10.949	12787184.556429
2012/11/21	22:54:07	--	ok	283.1800	27.042	0.022099	20.63	61.064	10.923	11439677.018198
2012/11/21	22:54:19	--	ok	283.1400	27.043	0.0221	20.56	61.083	10.882	12420554.448593
2012/11/21	22:54:32	ok	ok	283.2060	27.044	0.022103	20.52	61.167	10.872	12213546.884071
2012/11/21	23:54:31	--	ok	283.0140	27.032	0.022103	20.48	61.252	10.862	15368029.037265
2012/11/21	23:54:44	--	ok	282.8180	27.038	0.022111	20.56	61.083	10.882	11250354.776629
2012/11/21	23:54:56	--	ok	282.9780	27.047	0.022125	20.47	61.068	10.823	11447366.749175
2012/11/21	23:55:08	--	ok	283.4580	27.055	0.022134	20.45	61.096	10.815	12558319.216099
2012/11/21	23:55:21	--	ok	283.3160	27.047	0.022127	20.41	61.210	10.810	11447357.260772
2012/11/21	23:55:33	--	ok	282.8980	27.044	0.022125	20.36	61.263	10.788	10887608.927570
2012/11/21	23:55:46	--	ok	283.4100	27.054	0.022136	20.29	61.463	10.779	10548508.890923
2012/11/21	23:55:58	--	ok	282.9840	27.048	0.022131	20.27	61.520	10.776	10509756.608064
2012/11/21	23:56:10	--	ok	283.4580	27.057	0.022139	20.21	61.540	10.742	11497006.977000
2012/11/21	23:56:23	--	ok	282.9800	27.049	0.022132	20.19	61.628	10.745	10817131.547752
2012/11/21	23:56:35	--	ok	283.1340	27.059	0.02214	20.18	61.596	10.733	10432465.945615
2012/11/21	23:56:48	ok	ok	283.1920	27.064	0.022144	20.13	61.678	10.716	11093227.377940
2012/11/22	00:56:47	--	ok	283.3020	27.048	0.022144	20.21	61.238	10.690	13621574.890087
2012/11/22	00:56:59	--	ok	282.9280	27.045	0.022142	20.24	61.152	10.693	10156106.520023
2012/11/22	00:57:12	--	ok	283.0820	27.055	0.022152	20.20	61.085	10.657	10622011.619533
2012/11/22	00:57:24	--	ok	283.4760	27.064	0.022158	20.17	61.262	10.669	9923015.724981
2012/11/22	00:57:37	--	ok	283.0040	27.048	0.02215	20.09	61.279	10.622	10896913.798151
2012/11/22	00:57:49	--	ok	283.4500	27.058	0.022158	20.01	61.508	10.612	10467095.639190
2012/11/22	00:58:01	--	ok	283.0100	27.048	0.022151	19.98	61.654	10.618	10940115.580943
2012/11/22	00:58:14	--	ok	283.4420	27.057	0.022158	19.98	61.624	10.613	10924103.438316
2012/11/22	00:58:26	--	ok	282.9660	27.045	0.022152	19.92	61.674	10.585	11033323.427395
2012/11/22	00:58:39	--	ok	283.1400	27.058	0.022161	19.93	61.736	10.602	10499400.459406
2012/11/22	00:58:51	--	ok	283.1840	27.067	0.022164	19.92	61.704	10.590	10412709.770745
2012/11/22	00:59:03	ok	ok	283.2480	27.071	0.022166	19.90	61.731	10.582	11458291.761334
2012/11/22	01:59:03	--	ok	283.4160	27.057	0.022166	20.10	61.190	10.613	15023604.804994
2012/11/22	01:59:15	--	ok	283.3220	27.042	0.02216	20.16	60.988	10.615	12346285.316080
2012/11/22	01:59:28	ok	ok	283.2080	27.037	0.022157	20.08	60.915	10.553	10732625.005607
2012/11/22	02:59:27	--	ok	283.0820	27.028	0.022157	19.96	61.107	10.512	14155762.093071
2012/11/22	02:59:39	ok	ok	283.1940	27.032	0.022162	20.00	60.962	10.512	10949762.536812
2012/11/22	03:59:39	--	ok	282.9960	27.021	0.022162	19.98	60.989	10.504	14886187.468913
2012/11/22	03:59:51	--	ok	282.8040	27.028	0.02217	20.04	60.878	10.522	11213243.261406
2012/11/22	04:00:04	--	ok	283.0280	27.039	0.022185	19.99	60.870	10.490	11252861.932592
2012/11/22	04:00:16	--	ok	283.4920	27.050	0.022192	19.93	60.951	10.467	11480621.146707
2012/11/22	04:00:29	--	ok	282.9200	27.037	0.022184	19.83	61.177	10.444	10641867.350687
2012/11/22	04:00:41	--	ok	283.1080	27.046	0.022195	19.79	61.321	10.444	10667098.140908
2012/11/22	04:00:53	--	ok	283.1800	27.052	0.022199	19.77	61.408	10.447	12363744.708764
2012/11/22	04:01:06	ok	ok	283.2140	27.059	0.022201	19.76	61.377	10.435	11117076.241011
2012/11/22	05:01:05	--	ok	283.4480	27.048	0.022201	20.02	60.844	10.504	14613772.921570
2012/11/22	05:01:17	--	ok	282.9680	27.039	0.022194	20.04	60.727	10.495	12091872.507601
2012/11/22	05:01:30	--	ok	283.1020	27.046	0.022203	20.04	60.696	10.490	12050070.025425
2012/11/22	05:01:42	--	ok	283.1540	27.054	0.022207	19.96	60.744	10.450	11623651.326347
2012/11/22	05:01:55	--	ok	283.5320	27.055	0.02221	19.90	60.886	10.437	12066997.008432
2012/11/22	05:02:07	--	ok	282.9560	27.041	0.0222	19.82	61.084	10.422	12350174.048079
2012/11/22	05:02:19	--	ok	283.1260	27.052	0.02221	19.78	61.168	10.412	11439459.849688
2012/11/22	05:02:32	--	ok	283.5640	27.059	0.022213	19.76	61.226	10.410	12299881.417844
2012/11/22	05:02:44	--	ok	282.9980	27.042	0.022202	19.72	61.219	10.384	11411185.620835
2012/11/22	05:02:57	--	ok	283.1280	27.053	0.02221	19.70	61.246	10.377	11811445.280937
2012/11/22	05:03:09	ok	ok	283.1940	27.063	0.022214	19.68	61.394	10.390	10911248.074373
2012/11/22	06:03:09	--	ok	283.4400	27.055	0.022214	19.94	60.922	10.468	14443883.855991
2012/11/22	06:03:21	--	ok	282.9960	27.042	0.022208	19.98	60.808	10.473	11648088.557871
2012/11/22	06:03:34	--	ok	283.4380	27.047	0.022216	19.97	60.624	10.435	11077593.853884
2012/11/22	06:03:46	--	ok	283.3000	27.038	0.022209	19.90	60.734	10.411	12609500.785459
2012/11/22	06:03:59	--	ok	282.8900	27.036	0.022207	19.84	60.876	10.399	10967316.330417
2012/11/22	06:04:11	--	ok	283.0940	27.046	0.022219	19.74	61.132	10.382	10793491.343503
2012/11/22	06:04:23	--	ok	283.1580	27.057	0.022224	19.68	61.273	10.369	11586593.595162
2012/11/22	06:04:36	ok	ok	283.2200	27.061	0.022226	19.66	61.330	10.367	11454569.676793
2012/11/22	07:04:35	--	ok	283.4800	27.055	0.022226	19.89	61.035	10.457	15216069.057126
2012/11/22	07:04:47	--	ok	282.9980	27.038	0.022218	19.94	60.892	10.463	11341361.898645
2012/11/22	07:05:00	--	ok	283.0480	27.044	0.022226	19.86	60.879	10.412	11680522.423789
2012/11/22	07:05:12	--	ok	283.1540	27.052	0.022233	19.80	61.081	10.410	10966361.993187
2012/11/22	07:05:24	--	ok	283.1840	27.060	0.022235	19.76	61.135	10.394	10744148.577639
2012/11/22	07:05:37	ok	ok	283.2320	27.054	0.022237	19.72	61.340	10.405	12019500.835099
2012/11/22	08:05:36	--	ok	283.4960	27.053	0.022237	20.01	61.085	10.539	13084442.612419
2012/11/22	08:05:48	--	ok	283.0080	27.041	0.022228	20.02	60.935	10.519	11431099.283611
2012/11/22	08:06:01	--	ok	283.0620	27.041	0.022236	19.97	60.957	10.492	11728603.336068
2012/11/22	08:06:13	--	ok	283.1320	27.051	0.022242	19.94	61.104	10.499	11589462.646919
2012/11/22	08:06:26	ok	ok	283.1960	27.058	0.022246	19.87	61.183	10.470	12292237.201930
2012/11/22	09:06:25	--	ok	283.5160	27.053	0.022246	20.36	60.990	10.740	13838501.721390
2012/11/22	09:06:37	--	ok	282.9940	27.041	0.022236	20.38	60.902	10.737	10878823.526397
2012/11/22	09:06:50	--	ok	283.0900	27.046	0.022244	20.30	60.859	10.679	12733131.064745
2012/11/22	09:07:02	--	ok	283.1600	27.050	0.022249	20.21	61.057	10.658	11285403.605122
2012/11/22	09:07:15	ok	ok	283.2060	27.052	0.022252	20.14	61.287	10.654	11574995.698987
2012/11/22	10:07:15	--	ok	283.5400	27.051	0.022252	20.70	60.863	10.932	11445595.856488
2012/11/22	10:07:27	--	ok	283.0080	27.043	0.022242	20.77	60.783	10.962	11856755.508124
2012/11/22	10:07:40	--	ok	283.0880	27.045	0.02225	20.68	60.708	10.891	12288235.505893
2012/11/22	10:07:52	--	ok	283.1380	27.049	0.022255	20.58	60.874	10.858	10759374.970321
2012/11/22	10:08:05	--	ok	283.1740	27.049	0.022258	20.49	61.163	10.852	12026929.470251
2012/11/22	10:08:17	ok	ok	283.2020	27.051	0.02226	20.46	61.249	10.848	11464682.479057
2012/11/22	11:08:17	--	ok	283.5400	27.053	0.02226	21.10	60.836	11.184	12022742.599719
2012/11/22	11:08:30	--	ok	283.0500	27.049	0.02225	21.11	60.838	11.190	11628095.756441
2012/11/22	11:08:42	--	ok	283.1100	27.049	0.022256	21.04	60.827	11.143	10847078.162443
2012/11/22	11:08:55	--	ok	283.1340	27.051	0.02226	20.94	61.084	11.125	10561545.959755
2012/11/22	11:09:07	--	ok	283.1620	27.053	0.022264	20.90	61.168	11.115	12439286.157915
2012/11/22	11:09:20	ok	ok	283.1960	27.055	0.022266	20.86	61.313	11.115	11225025.019966
2012/11/22	12:09:19	--	ok	283.5380	27.054	0.022266	21.59	60.854	11.509	11790070.921267
2012/11/22	12:09:31	--	ok	283.0340	27.044	0.022256	21.63	60.739	11.513	13271794.709169
2012/11/22	12:09:44	--	ok	283.0700	27.044	0.022263	21.54	60.664	11.439	11668853.296895
2012/11/22	12:09:56	--	ok	283.1420	27.051	0.022269	21.48	60.837	11.432	12415592.334797
2012/11/22	12:10:09	ok	ok	283.2040	27.055	0.022272	21.43	61.011	11.432	11527713.639479
2012/11/22	13:10:09	--	ok	283.5000	27.051	0.022272	22.12	60.848	11.864	12115287.846230
2012/11/22	13:10:22	--	ok	282.9640	27.039	0.022263	22.20	60.678	11.886	11842915.372174
2012/11/22	13:10:34	--	ok	283.0500	27.048	0.022272	22.13	60.667	11.836	11199351.978563
2012/11/22	13:10:47	--	ok	283.1300	27.056	0.022279	22.04	60.774	11.795	11924743.501709
2012/11/22	13:10:59	--	ok	283.1780	27.058	0.022282	21.97	60.946	11.781	11496649.509273
2012/11/22	13:11:12	ok	ok	283.2120	27.059	0.022284	21.96	61.066	11.798	11666813.436120
2012/11/22	14:11:11	--	ok	283.4640	27.066	0.022284	22.53	60.853	12.148	11980641.584475
2012/11/22	14:11:23	--	ok	282.9540	27.057	0.022277	22.58	60.617	12.135	11384889.956157
2012/11/22	14:11:36	--	ok	283.0700	27.063	0.022287	22.47	60.691	12.074	11603710.969934
2012/11/22	14:11:49	--	ok	283.1280	27.070	0.022292	22.40	60.832	12.053	11491768.722432
2012/11/22	14:12:01	--	ok	283.1660	27.070	0.022296	22.36	61.009	12.061	11209787.489915
2012/11/22	14:12:13	ok	ok	283.1900	27.074	0.022298	22.29	61.089	12.028	12176859.848252
2012/11/22	15:12:13	--	ok	283.3840	27.062	0.022298	22.78	60.801	12.312	12096197.193554
2012/11/22	15:12:25	--	ok	282.9380	27.049	0.022294	22.86	60.570	12.322	11658975.101370
2012/11/22	15:12:38	--	ok	283.0600	27.064	0.022304	22.79	60.467	12.252	11884073.153929
2012/11/22	15:12:51	--	ok	283.1260	27.075	0.02231	22.72	60.731	12.256	10797542.657795
2012/11/22	15:13:03	--	ok	283.1760	27.075	0.022314	22.68	60.755	12.233	11480541.335752
2012/11/22	15:13:15	ok	ok	283.1980	27.077	0.022316	22.59	60.893	12.198	11774361.115633
2012/11/22	16:13:15	ok	ok	283.2760	27.046	0.022316	22.51	61.033	12.170	12727574.950218
2012/11/22	17:13:15	--	ok	282.9580	26.980	0.022316	22.42	61.110	12.122	12137695.713839
2012/11/22	17:13:27	--	ok	282.7280	27.018	0.022325	22.42	60.957	12.092	12049625.071234
2012/11/22	17:13:40	--	ok	282.9940	27.054	0.022343	22.36	61.039	12.067	11652469.842016
2012/11/22	17:13:53	--	ok	283.0980	27.068	0.022351	22.29	61.180	12.046	11908066.608926
2012/11/22	17:14:05	--	ok	283.1500	27.073	0.022356	22.24	61.355	12.046	11759068.018488
2012/11/22	17:14:18	--	ok	283.1820	27.075	0.022359	22.20	61.470	12.041	12335786.134928
2012/11/22	17:14:30	ok	ok	283.1900	27.077	0.022361	22.16	61.585	12.036	11562872.025308
2012/11/22	18:14:30	--	ok	283.3100	27.049	0.022361	22.40	61.076	12.102	11388065.720595
2012/11/22	18:14:42	--	ok	282.8760	27.042	0.022359	22.40	61.015	12.090	12003757.725151
2012/11/22	18:14:55	--	ok	283.0500	27.062	0.022371	22.33	61.065	12.051	10855153.029432
2012/11/22	18:15:07	--	ok	283.1220	27.070	0.022378	22.28	61.209	12.045	12038829.887541
2012/11/22	18:15:20	ok	ok	283.1900	27.073	0.022381	22.19	61.286	11.998	11813797.355739
2012/11/22	19:15:20	--	ok	283.3780	27.056	0.022381	22.44	61.052	12.125	13414515.776666
2012/11/22	19:15:32	--	ok	282.8700	27.045	0.022377	22.46	60.903	12.109	12039681.530354
2012/11/22	19:15:45	--	ok	283.0300	27.056	0.02239	22.42	60.866	12.074	11188696.022539
2012/11/22	19:15:58	--	ok	283.1340	27.070	0.022397	22.33	61.004	12.039	11771073.539062
2012/11/22	19:16:10	ok	ok	283.2020	27.074	0.0224	22.26	61.206	12.030	11714738.648266
2012/11/22	20:16:10	--	ok	283.3920	27.057	0.0224	22.56	60.980	12.194	11786585.049712
2012/11/22	20:16:23	--	ok	282.8860	27.048	0.022395	22.60	60.834	12.193	11698756.350570
2012/11/22	20:16:35	--	ok	283.0460	27.063	0.022407	22.49	60.816	12.113	11047238.833048
2012/11/22	20:16:48	--	ok	283.1440	27.074	0.022414	22.38	61.073	12.087	11169378.278894
2012/11/22	20:17:01	ok	ok	283.1940	27.076	0.022417	22.36	61.191	12.097	11079598.352519
2012/11/22	21:17:00	--	ok	283.3320	27.053	0.022417	22.40	61.137	12.114	10099189.799930
2012/11/22	21:17:12	--	ok	282.8800	27.040	0.022414	22.45	60.993	12.120	11645177.963064
2012/11/22	21:17:25	--	ok	283.0500	27.062	0.022426	22.42	60.896	12.080	10926004.652473
2012/11/22	21:17:38	--	ok	283.1220	27.071	0.022433	22.34	61.066	12.058	11114649.100295
2012/11/22	21:17:50	ok	ok	283.2160	27.074	0.022437	22.26	61.206	12.030	10615367.270594
2012/11/22	22:17:50	--	ok	283.4000	27.062	0.022437	22.47	60.965	12.128	10607352.230860
2012/11/22	22:18:03	--	ok	282.9100	27.047	0.022432	22.47	60.874	12.110	10642020.234818
2012/11/22	22:18:15	--	ok	283.0460	27.062	0.022443	22.43	60.928	12.093	11474217.489242
2012/11/22	22:18:28	--	ok	283.1440	27.071	0.022449	22.37	61.010	12.068	11327186.820720
2012/11/22	22:18:40	--	ok	283.1640	27.075	0.022452	22.31	61.092	12.043	11181574.924919
2012/11/22	22:18:53	ok	ok	283.2020	27.076	0.022455	22.29	61.180	12.046	10881225.506593
2012/11/22	23:18:52	--	ok	283.4020	27.063	0.022455	22.54	60.885	12.161	13053766.211343
2012/11/22	23:19:05	--	ok	282.9220	27.053	0.022449	22.57	60.798	12.165	11837700.744929
2012/11/22	23:19:17	--	ok	283.0800	27.064	0.02246	22.48	60.845	12.111	11583083.758880
2012/11/22	23:19:30	--	ok	283.1240	27.070	0.022465	22.41	61.017	12.097	11838884.819609
2012/11/22	23:19:42	ok	ok	283.1960	27.074	0.022469	22.34	61.219	12.088	11579410.701940
2012/11/23	00:19:42	--	ok	283.3860	27.065	0.022469	22.57	60.890	12.183	13234922.933306
2012/11/23	00:19:54	--	ok	282.9020	27.053	0.022465	22.60	60.742	12.174	11294160.856035
2012/11/23	00:20:07	--	ok	283.1120	27.068	0.022476	22.62	60.654	12.171	11820252.343373
2012/11/23	00:20:19	--	ok	283.1180	27.072	0.02248	22.54	60.671	12.118	11266478.686698
2012/11/23	00:20:32	--	ok	283.1840	27.077	0.022484	22.50	60.787	12.114	11253715.033753
2012/11/23	00:20:44	ok	ok	283.2060	27.077	0.022486	22.40	61.045	12.096	11389546.947664
2012/11/23	01:20:44	--	ok	283.3740	27.062	0.022486	22.52	60.943	12.159	12055432.830396
2012/11/23	01:20:56	--	ok	282.9240	27.055	0.022482	22.56	60.797	12.157	11476164.538266
2012/11/23	01:21:09	--	ok	283.0680	27.069	0.022493	22.47	60.752	12.086	11469376.175301
2012/11/23	01:21:21	--	ok	283.1440	27.074	0.022498	22.40	61.045	12.096	11373024.629195
2012/11/23	01:21:33	--	ok	283.1780	27.077	0.022501	22.36	61.130	12.085	10685999.426938
2012/11/23	01:21:46	ok	ok	283.2060	27.078	0.022503	22.32	61.215	12.074	10889893.046259
2012/11/23	02:21:45	--	ok	283.3700	27.061	0.022503	22.44	60.869	12.088	12353225.828537
2012/11/23	02:21:57	--	ok	282.9320	27.058	0.022499	22.50	60.695	12.096	11575813.674784
2012/11/23	02:22:10	--	ok	283.0840	27.066	0.02251	22.40	60.679	12.023	10967460.949800
2012/11/23	02:22:22	--	ok	283.1320	27.073	0.022515	22.33	60.821	12.003	11260078.624226
2012/11/23	02:22:35	ok	ok	283.1920	27.075	0.022519	22.29	60.936	11.998	11642487.838494
2012/11/23	03:22:34	--	ok	283.3380	27.060	0.022519	22.15	60.853	11.886	11363753.943204
2012/11/23	03:22:46	--	ok	282.9060	27.052	0.022516	22.20	60.769	11.904	11412669.500758
2012/11/23	03:22:59	--	ok	283.0260	27.065	0.022527	22.14	60.760	11.861	11557737.601664
2012/11/23	03:23:11	--	ok	283.1400	27.070	0.022534	22.04	60.896	11.819	10834417.541853
2012/11/23	03:23:23	--	ok	283.1820	27.071	0.022537	22.02	60.954	11.817	11415267.647630
2012/11/23	03:23:36	ok	ok	283.2200	27.074	0.022539	21.96	61.157	11.815	11313795.414520
2012/11/23	04:23:35	--	ok	283.3880	27.061	0.022539	21.96	60.822	11.751	11216844.217553
2012/11/23	04:23:47	--	ok	282.9340	27.057	0.022534	21.99	60.705	11.748	11057449.532009
2012/11/23	04:24:00	--	ok	283.4280	27.063	0.022545	21.95	60.608	11.702	10432696.723395
2012/11/23	04:24:12	--	ok	282.9100	27.055	0.022539	21.88	60.749	11.682	11399196.422110
2012/11/23	04:24:25	--	ok	283.1240	27.065	0.022549	21.83	60.893	11.676	11290543.134335
2012/11/23	04:24:37	--	ok	283.1480	27.068	0.022553	21.76	61.125	11.674	10954529.484077
2012/11/23	04:24:49	ok	ok	283.2080	27.071	0.022556	21.69	61.326	11.665	11016601.750001
2012/11/23	05:24:49	--	ok	283.4200	27.061	0.022556	21.76	60.821	11.616	11334458.124892
2012/11/23	05:25:01	--	ok	282.9200	27.056	0.022551	21.80	60.736	11.626	11934688.943354
2012/11/23	05:25:14	--	ok	283.4560	27.061	0.022561	21.73	60.725	11.577	11711077.998148
2012/11/23	05:25:26	--	ok	282.9100	27.059	0.022554	21.63	60.830	11.531	10555914.684633
2012/11/23	05:25:39	--	ok	283.1000	27.065	0.022565	21.62	61.011	11.558	11549976.105119
2012/11/23	05:25:51	--	ok	283.1840	27.068	0.02257	21.57	61.125	11.546	11217674.315231
2012/11/23	05:26:04	ok	ok	283.2100	27.068	0.022572	21.56	61.154	11.545	11219066.250653
2012/11/23	06:26:03	--	ok	283.3960	27.056	0.022572	21.42	60.979	11.419	12212132.615214
2012/11/23	06:26:15	--	ok	283.3100	27.054	0.022567	21.44	60.891	11.416	11588806.623902
2012/11/23	06:26:28	ok	ok	283.2020	27.048	0.022564	21.40	60.824	11.377	10822765.767885
2012/11/23	07:26:27	--	ok	283.0380	27.029	0.022564	20.99	61.122	11.165	13668134.867599
2012/11/23	07:26:39	--	ok	282.8140	27.039	0.022571	21.07	60.953	11.186	11793021.383832
2012/11/23	07:26:52	--	ok	283.4100	27.049	0.022585	21.02	60.945	11.152	11864398.996524
2012/11/23	07:27:04	--	ok	282.8780	27.044	0.02258	20.95	61.025	11.121	11321393.794130
2012/11/23	07:27:17	--	ok	283.0960	27.053	0.022592	20.88	61.286	11.123	11431227.764268
2012/11/23	07:27:29	--	ok	283.1800	27.056	0.022597	20.84	61.310	11.102	11181622.378538
2012/11/23	07:27:41	--	ok	283.5820	27.058	0.022598	20.80	61.425	11.097	11722989.875293
2012/11/23	07:27:54	--	ok	283.3480	27.049	0.022587	20.76	61.418	11.070	12088600.864568
2012/11/23	07:28:06	ok	ok	283.2760	27.046	0.022584	20.75	61.507	11.080	11633681.264326
2012/11/23	08:28:06	--	ok	283.1580	27.038	0.022584	20.69	61.013	10.952	14035383.341241
2012/11/23	08:28:18	ok	ok	283.2280	27.040	0.022586	20.71	60.895	10.944	12906397.453985
2012/11/23	09:28:18	--	ok	283.0440	27.026	0.022586	20.47	61.008	10.812	14512879.195577
2012/11/23	09:28:30	--	ok	282.7920	27.031	0.022592	20.50	60.892	10.810	11647252.380783
2012/11/23	09:28:43	--	ok	283.4260	27.041	0.022608	20.42	60.909	10.763	11579975.537497
2012/11/23	09:28:55	--	ok	282.8840	27.035	0.022602	20.38	61.114	10.774	11141623.295762
2012/11/23	09:29:08	--	ok	283.1300	27.044	0.022614	20.33	61.167	10.752	11392435.371364
2012/11/23	09:29:21	--	ok	283.5500	27.047	0.022617	20.30	61.253	10.748	12292760.302141
2012/11/23	09:29:33	--	ok	283.3400	27.040	0.022607	20.26	61.367	10.743	11773961.421626
2012/11/23	09:29:46	ok	ok	283.2800	27.037	0.022604	20.20	61.358	10.704	11134993.243664
2012/11/23	10:29:45	ok	ok	283.2220	27.033	0.022604	20.43	60.971	10.780	12091016.974092
2012/11/23	11:29:45	--	ok	283.1660	27.030	0.022604	20.66	60.887	10.911	13631849.336714
2012/11/23	11:29:57	ok	ok	283.2340	27.031	0.022606	20.68	60.769	10.902	12082975.900478
2012/11/23	12:29:57	ok	ok	283.2180	27.029	0.022606	21.04	60.766	11.132	15723582.415184
2012/11/23	13:29:57	--	ok	283.1620	27.023	0.022606	21.45	60.649	11.377	13992847.593606
2012/11/23	13:30:10	--	ok	282.8000	27.023	0.022608	21.45	60.558	11.360	11516932.987337
2012/11/23	13:30:22	--	ok	283.0400	27.046	0.022623	21.40	60.489	11.315	11802463.410417
2012/11/23	13:30:35	--	ok	283.1380	27.052	0.02263	21.33	60.661	11.301	10650268.737958
2012/11/23	13:30:47	ok	ok	283.1900	27.055	0.022634	21.29	60.837	11.307	11534535.828377
2012/11/23	14:30:47	--	ok	283.5540	27.059	0.022634	21.73	60.542	11.542	10847345.249050
2012/11/23	14:31:00	--	ok	282.9160	27.046	0.022623	21.73	60.451	11.525	10800379.353819
2012/11/23	14:31:12	--	ok	283.0720	27.055	0.022634	21.67	60.532	11.501	11440743.388674
2012/11/23	14:31:25	--	ok	283.5740	27.061	0.022639	21.64	60.588	11.491	11536290.840458
2012/11/23	14:31:37	--	ok	282.9480	27.049	0.022628	21.59	60.824	11.503	11102356.584041
2012/11/23	14:31:49	--	ok	283.0940	27.056	0.022638	21.53	60.814	11.461	11791536.610280
2012/11/23	14:32:02	ok	ok	283.2040	27.061	0.022643	21.50	60.901	11.458	11167184.539860
2012/11/23	15:32:02	--	ok	283.5260	27.060	0.022643	21.72	60.510	11.530	14690895.391615
2012/11/23	15:32:14	--	ok	282.9640	27.051	0.022633	21.73	60.390	11.513	11997828.227373
2012/11/23	15:32:27	--	ok	283.0660	27.057	0.022642	21.67	60.410	11.478	12073038.629330
2012/11/23	15:32:39	--	ok	283.1580	27.063	0.022648	21.57	60.577	11.443	11597287.415348
2012/11/23	15:32:52	ok	ok	283.1960	27.063	0.022651	21.53	60.723	11.444	11310248.244824
2012/11/23	16:32:51	--	ok	283.3680	27.050	0.022651	21.06	60.769	11.145	11461280.118694
2012/11/23	16:33:03	--	ok	282.9060	27.047	0.022647	21.12	60.627	11.158	11693980.663131
2012/11/23	16:33:16	--	ok	283.0660	27.052	0.022658	21.10	60.533	11.128	11741423.912569
2012/11/23	16:33:28	--	ok	283.1220	27.056	0.022664	21.00	60.699	11.094	11658344.965055
2012/11/23	16:33:40	ok	ok	283.2020	27.059	0.022668	20.92	60.838	11.068	11023911.650478
2012/11/23	17:33:40	--	ok	283.4300	27.046	0.022668	20.63	60.882	10.891	14104593.899154
2012/11/23	17:33:52	--	ok	282.8860	27.042	0.022662	20.68	60.708	10.891	11538614.433556
2012/11/23	17:34:05	--	ok	283.0680	27.050	0.022673	20.60	60.604	10.822	11520684.721586
2012/11/23	17:34:17	--	ok	283.5680	27.055	0.022679	20.54	60.777	10.815	12036890.905408
2012/11/23	17:34:30	--	ok	282.9680	27.044	0.022668	20.48	60.888	10.797	11636733.133635
2012/11/23	17:34:43	--	ok	283.1140	27.050	0.022677	20.43	60.911	10.770	12511354.529652
2012/11/23	17:34:55	--	ok	283.5820	27.053	0.022681	20.42	61.091	10.795	11628672.661984
2012/11/23	17:35:08	--	ok	282.9560	27.044	0.02267	20.40	61.118	10.787	10716596.092100
2012/11/23	17:35:20	--	ok	283.5500	27.051	0.022679	20.34	61.138	10.753	12622408.919623
2012/11/23	17:35:33	--	ok	282.9360	27.044	0.022669	20.34	61.229	10.769	10111563.500161
2012/11/23	17:35:45	--	ok	283.5320	27.050	0.022679	20.31	61.285	10.760	11818851.825628
2012/11/23	17:35:58	--	ok	282.9240	27.043	0.022669	20.26	61.337	10.738	11118340.364038
2012/11/23	17:36:10	--	ok	283.5460	27.050	0.02268	20.26	61.428	10.754	11470710.647785
2012/11/23	17:36:23	--	ok	282.9360	27.043	0.02267	20.22	61.421	10.728	11028352.510864
2012/11/23	17:36:35	--	ok	283.5320	27.047	0.02268	20.23	61.453	10.740	11814558.050050
2012/11/23	17:36:48	--	ok	282.9460	27.043	0.02267	20.23	61.453	10.740	10931167.720698
2012/11/23	17:37:01	--	ok	283.1080	27.049	0.02268	20.21	61.420	10.721	11619348.931363
2012/11/23	17:37:13	--	ok	283.6220	27.052	0.022684	20.18	61.475	10.712	11969472.513209
2012/11/23	17:37:26	--	ok	282.9500	27.043	0.022672	20.18	61.596	10.733	11047538.743626
2012/11/23	17:37:38	--	ok	283.5560	27.050	0.022681	20.17	61.534	10.716	11953977.099469
2012/11/23	17:37:51	--	ok	282.9520	27.042	0.022671	20.18	61.536	10.723	10731912.617961
2012/11/23	17:38:03	--	ok	283.5280	27.047	0.02268	20.17	61.534	10.716	11684112.440707
2012/11/23	17:38:16	--	ok	282.9420	27.041	0.022671	20.16	61.563	10.715	11300776.010838
2012/11/23	17:38:28	--	ok	283.1120	27.048	0.02268	20.12	61.616	10.699	11351755.872572
2012/11/23	17:38:41	ok	ok	283.2100	27.051	0.022685	20.13	61.588	10.700	11721361.072136
2012/11/23	18:38:40	--	ok	283.5060	27.049	0.022685	20.22	60.846	10.627	14763911.200761
2012/11/23	18:38:53	--	ok	283.3900	27.042	0.022676	20.30	60.647	10.642	11629891.865206
2012/11/23	18:39:05	--	ok	282.8340	27.035	0.022671	20.25	60.609	10.604	11294235.371129
2012/11/23	18:39:18	--	ok	283.4500	27.042	0.022684	20.20	60.631	10.577	12455874.933079
2012/11/23	18:39:30	--	ok	283.3060	27.037	0.022678	20.17	60.717	10.574	11090483.448893
2012/11/23	18:39:43	ok	ok	283.2420	27.033	0.022675	20.11	60.950	10.577	11502717.068466
2012/11/23	19:39:42	ok	ok	283.2320	27.028	0.022675	20.11	60.768	10.546	13688657.674058
2012/11/23	20:39:42	--	ok	283.1200	27.019	0.022675	19.90	60.855	10.432	13960403.329366
2012/11/23	20:39:55	ok	ok	283.2220	27.024	0.022679	19.96	60.683	10.439	12779001.283353
2012/11/23	21:39:54	--	ok	283.0940	27.017	0.022679	19.82	60.661	10.350	14071782.063970
2012/11/23	21:40:07	ok	ok	283.2160	27.021	0.022684	19.90	60.492	10.370	12439542.993096
2012/11/23	22:40:06	--	ok	283.0660	27.014	0.022684	19.70	60.763	10.295	15835292.676660
2012/11/23	22:40:18	--	ok	282.8040	27.019	0.02269	19.76	60.591	10.302	11435771.641464
2012/11/23	22:40:31	--	ok	283.4280	27.030	0.022704	19.70	60.581	10.264	12601192.730718
2012/11/23	22:40:43	--	ok	282.8660	27.024	0.022698	19.62	60.689	10.234	10940144.302116
2012/11/23	22:40:56	--	ok	283.1000	27.034	0.022711	19.56	60.831	10.222	11403468.335388
2012/11/23	22:41:08	--	ok	283.5940	27.042	0.022715	19.50	60.972	10.210	12674275.215912
2012/11/23	22:41:21	--	ok	282.9440	27.027	0.022704	19.48	61.120	10.223	10580786.553028
2012/11/23	22:41:34	--	ok	283.5580	27.036	0.022713	19.46	61.147	10.215	12444051.798499
2012/11/23	22:41:46	--	ok	282.9240	27.026	0.022703	19.42	61.140	10.190	11190058.725005
2012/11/23	22:41:59	--	ok	283.5420	27.036	0.022713	19.40	61.197	10.188	12278699.128591
2012/11/23	22:42:11	--	ok	282.9340	27.026	0.022703	19.39	61.196	10.181	11702485.585570
2012/11/23	22:42:24	--	ok	283.5400	27.034	0.022714	19.38	61.164	10.170	12556140.397795
2012/11/23	22:42:36	--	ok	282.9300	27.027	0.022704	19.37	61.253	10.179	11284364.557553
2012/11/23	22:42:49	--	ok	283.5480	27.034	0.022714	19.35	61.280	10.171	13209394.372123
2012/11/23	22:43:01	--	ok	282.9300	27.027	0.022704	19.30	61.362	10.155	11581750.952872
2012/11/23	22:43:14	--	ok	283.5400	27.036	0.022714	19.28	61.419	10.153	12597007.776788
2012/11/23	22:43:27	--	ok	282.9400	27.026	0.022704	19.28	61.419	10.153	10973206.505285
2012/11/23	22:43:39	--	ok	283.5360	27.036	0.022714	19.29	61.390	10.154	12425825.280249
2012/11/23	22:43:52	--	ok	283.3400	27.026	0.022705	19.28	61.389	10.148	11030924.600154
2012/11/23	22:44:04	--	ok	282.8640	27.024	0.022701	19.26	61.506	10.155	11653282.777889
2012/11/23	22:44:17	--	ok	283.5220	27.034	0.022714	19.28	61.479	10.163	11591207.766251
2012/11/23	22:44:29	--	ok	282.9240	27.025	0.022705	19.27	61.327	10.131	11484150.900663
2012/11/23	22:44:42	--	ok	283.5360	27.035	0.022715	19.26	61.416	10.140	12588323.558735
2012/11/23	22:44:54	--	ok	282.9360	27.026	0.022705	19.25	61.504	10.149	11277478.276609
2012/11/23	22:45:07	--	ok	283.5420	27.034	0.022715	19.24	61.503	10.143	12170396.803130
2012/11/23	22:59:15	--	ok	282.4780	26.984	0.022715	16.69	62.280	8.827	11011043.956636
2012/11/23	22:59:28	--	ok	283.0200	27.009	0.02274	16.70	62.252	8.828	11985001.820193
2012/11/23	22:59:40	--	ok	283.1700	27.026	0.022747	16.76	62.233	8.857	10957897.824295
2012/11/23	22:59:53	--	ok	283.1760	27.025	0.02275	16.70	62.014	8.794	11074936.066329
2012/11/23	23:00:05	ok	ok	283.2300	27.037	0.022752	16.74	62.021	8.817	11148802.438432
2012/11/24	00:00:05	--	ok	284.0280	27.156	0.022752	19.18	60.618	9.962	14690919.451877
2012/11/24	00:00:18	--	ok	283.1860	27.053	0.022725	19.26	60.541	9.996	12899963.321308
2012/11/24	00:00:30	--	ok	283.1580	27.044	0.022726	19.16	60.494	9.929	11137403.711376
2012/11/24	00:00:42	--	ok	283.1500	27.048	0.022729	19.13	60.640	9.936	11028858.676507
2012/11/24	00:00:55	--	ok	283.6300	27.051	0.022732	19.14	60.612	9.937	11480838.232489
2012/11/24	00:01:07	--	ok	282.9760	27.025	0.022719	19.06	60.720	9.908	11935273.688945
2012/11/24	00:01:20	--	ok	283.1200	27.038	0.022728	19.02	60.894	9.913	10744748.702944
2012/11/24	00:01:32	--	ok	283.5940	27.045	0.022732	18.99	60.950	9.905	11259924.190630
2012/11/24	00:01:45	--	ok	282.9660	27.023	0.02272	18.99	60.890	9.895	10612523.199421
2012/11/24	00:01:57	--	ok	283.5580	27.038	0.022729	18.92	60.938	9.862	11656760.936097
2012/11/24	00:02:09	--	ok	282.9500	27.021	0.022718	18.93	60.970	9.873	12557556.379474
2012/11/24	00:02:22	--	ok	283.1780	27.032	0.022728	18.85	61.048	9.839	12792769.306060
2012/11/24	00:02:34	--	ok	283.1480	27.037	0.02273	18.86	61.140	9.860	10973385.047900
2012/11/24	00:02:47	--	ok	283.6160	27.041	0.022733	18.85	61.198	9.863	12076046.604633
2012/11/24	00:02:59	--	ok	283.3620	27.020	0.02272	18.84	61.167	9.852	11196389.553219
2012/11/24	00:03:12	--	ok	282.8940	27.016	0.022717	18.83	61.195	9.851	11644371.766928
2012/11/24	00:03:24	--	ok	283.1360	27.030	0.022728	18.81	61.282	9.853	11307118.579186
2012/11/24	00:03:36	--	ok	283.1800	27.038	0.022731	18.76	61.334	9.833	12943637.930433
2012/11/24	00:03:49	--	ok	283.6020	27.042	0.022733	18.78	61.368	9.850	11241925.025477
2012/11/24	00:04:01	--	ok	283.3700	27.022	0.022721	18.76	61.334	9.833	11714086.584642
2012/11/24	00:04:14	ok	ok	283.2800	27.018	0.022717	18.77	61.396	9.848	13684863.015132
2012/11/24	01:04:13	--	ok	283.4720	27.030	0.022717	19.30	60.547	10.020	15959648.774759
2012/11/24	01:04:25	--	ok	282.9460	27.021	0.022709	19.34	60.402	10.020	11799668.137173
2012/11/24	01:04:38	--	ok	283.4660	27.027	0.022719	19.27	60.421	9.982	13066075.860552
2012/11/24	01:04:50	ok	ok	283.2600	27.020	0.022711	19.20	60.561	9.964	11348323.984988
2012/11/24	02:04:50	--	ok	283.2920	27.018	0.022711	19.21	60.502	9.960	13603392.089970
2012/11/24	02:05:02	--	ok	282.8820	27.016	0.02271	19.27	60.391	9.977	12519753.824646
2012/11/24	02:05:15	--	ok	283.4600	27.027	0.022722	19.16	60.373	9.910	12661284.878444
2012/11/24	02:05:27	--	ok	283.3160	27.018	0.022715	19.12	60.609	9.925	11451667.762510
2012/11/24	02:05:40	ok	ok	283.2160	27.016	0.022712	19.06	60.659	9.898	11070514.383483
2012/11/24	03:05:39	ok	ok	283.2180	27.013	0.022712	19.09	60.423	9.877	12787971.314608
2012/11/24	04:05:39	--	ok	283.1560	27.007	0.022712	18.82	60.530	9.738	14118572.213049
2012/11/24	04:05:51	--	ok	283.1760	27.008	0.022714	18.88	60.268	9.730	12169085.187220
2012/11/24	04:06:04	ok	ok	283.2080	27.007	0.022716	18.84	60.231	9.702	12696469.216200
2012/11/24	05:06:03	--	ok	283.0660	27.001	0.022716	18.59	60.584	9.615	14451233.698308
2012/11/24	05:06:15	ok	ok	283.2000	27.004	0.022722	18.61	60.466	9.608	11716028.864745
2012/11/24	06:06:15	--	ok	283.0700	26.997	0.022722	18.33	60.572	9.467	15641515.732038
2012/11/24	06:06:27	--	ok	282.7620	27.003	0.022728	18.35	60.455	9.460	10966977.764354
2012/11/24	06:06:40	--	ok	283.4520	27.022	0.022743	18.33	60.361	9.434	12441980.293754
2012/11/24	06:06:52	ok	ok	283.2780	27.010	0.022737	18.24	60.407	9.391	12592206.961891
2012/11/24	07:06:52	--	ok	283.1840	27.002	0.022737	18.01	60.611	9.295	13830210.343093
2012/11/24	07:07:04	ok	ok	283.2260	27.003	0.022738	18.02	60.552	9.291	11897526.798636
2012/11/24	08:07:04	--	ok	283.0980	26.993	0.022738	17.72	60.684	9.147	14894004.901669
2012/11/24	08:07:16	ok	ok	283.2440	26.999	0.022743	17.76	60.570	9.151	13091181.461809
2012/11/24	09:07:16	--	ok	283.1240	26.993	0.022743	17.68	60.617	9.115	14583076.592554
2012/11/24	09:07:28	ok	ok	283.2420	26.998	0.022746	17.71	60.502	9.114	11775558.336357
2012/11/24	10:07:28	ok	ok	283.2020	26.995	0.022746	17.82	60.670	9.199	14331110.741431
2012/11/24	11:07:28	--	ok	283.3380	26.999	0.022746	18.48	60.415	9.526	12001560.704750
2012/11/24	11:07:40	--	ok	282.8740	26.997	0.022743	18.55	60.306	9.549	13051015.841710
2012/11/24	11:07:53	--	ok	283.0280	27.008	0.022755	18.51	60.269	9.520	11461323.308116
2012/11/24	11:08:05	--	ok	283.1560	27.020	0.022762	18.42	60.345	9.482	12686383.767822
2012/11/24	11:08:18	--	ok	283.1660	27.026	0.022765	18.35	60.455	9.460	11647637.364108
2012/11/24	11:08:30	ok	ok	283.2140	27.031	0.022767	18.32	60.570	9.461	11398256.183353
2012/11/24	12:08:30	--	ok	283.7240	27.053	0.022767	18.86	60.416	9.743	13580662.811405
2012/11/24	12:08:43	--	ok	282.9860	27.014	0.022751	18.86	60.204	9.709	11765037.032642
2012/11/24	12:08:55	--	ok	283.0900	27.019	0.022759	18.78	60.282	9.675	13547441.412573
2012/11/24	12:09:08	--	ok	283.1580	27.029	0.022764	18.74	60.457	9.681	11919738.878688
2012/11/24	12:09:20	ok	ok	283.2060	27.030	0.022767	18.68	60.538	9.659	12830790.512403
2012/11/24	13:09:20	--	ok	283.7380	27.041	0.022767	19.15	60.432	9.913	12259533.792000
2012/11/24	13:09:32	--	ok	283.0300	27.018	0.02275	19.21	60.321	9.930	12316833.867628
2012/11/24	13:09:45	--	ok	283.0920	27.022	0.022757	19.18	60.225	9.897	11997845.185795
2012/11/24	13:09:57	--	ok	283.1760	27.026	0.022762	19.14	60.219	9.873	11780709.246257
2012/11/24	13:10:10	ok	ok	283.1940	27.023	0.022764	19.06	60.388	9.854	11773088.801221
2012/11/24	14:10:10	ok	ok	283.2620	27.038	0.022764	19.49	60.335	10.097	10388780.703732
2012/11/24	15:10:10	--	ok	283.6660	27.039	0.022764	19.58	60.380	10.158	11704588.849434
2012/11/24	15:10:22	--	ok	283.0240	27.022	0.022749	19.68	60.245	10.195	10985283.222647
2012/11/24	15:10:35	--	ok	283.0900	27.027	0.022756	19.59	60.170	10.129	12108466.516462
2012/11/24	15:10:47	--	ok	283.1500	27.027	0.022761	19.54	60.313	10.123	12601680.512150
2012/11/24	15:11:00	ok	ok	283.1920	27.030	0.022764	19.45	60.450	10.093	11443319.253854
2012/11/24	16:11:00	--	ok	283.6300	27.035	0.022764	19.58	60.501	10.179	10782990.864939
2012/11/24	16:11:13	--	ok	282.9620	27.020	0.022751	19.58	60.410	10.163	12186850.781377
2012/11/24	16:11:25	--	ok	283.0520	27.024	0.02276	19.49	60.335	10.097	11359921.398141
2012/11/24	16:11:38	--	ok	283.1560	27.029	0.022767	19.44	60.479	10.092	11298935.404617
2012/11/24	16:11:50	ok	ok	283.2020	27.033	0.022769	19.40	60.714	10.107	11898118.950274
2012/11/24	17:11:50	--	ok	283.6380	27.037	0.022769	19.54	60.676	10.184	12441784.480179
2012/11/24	17:12:02	--	ok	282.9820	27.022	0.022756	19.61	60.567	10.208	12395895.123323
2012/11/24	17:12:15	--	ok	283.0760	27.026	0.022764	19.54	60.525	10.159	12274082.346831
2012/11/24	17:12:27	--	ok	283.1420	27.031	0.02277	19.44	60.630	10.117	11621013.713552
2012/11/24	17:12:40	ok	ok	283.2100	27.033	0.022773	19.41	60.806	10.128	13143699.894814
2012/11/24	18:12:40	--	ok	283.6940	27.039	0.022773	19.77	60.683	10.324	12107632.893116
2012/11/24	18:12:52	--	ok	283.0140	27.023	0.022758	19.82	60.540	10.329	13089696.564936
2012/11/24	18:13:05	--	ok	283.0820	27.025	0.022765	19.77	60.532	10.298	11577035.092239
2012/11/24	18:13:17	--	ok	283.1360	27.029	0.02277	19.73	60.495	10.268	11196733.100676
2012/11/24	18:13:30	ok	ok	283.2020	27.031	0.022773	19.65	60.603	10.238	11238724.051541
2012/11/24	19:13:30	--	ok	283.6900	27.038	0.022773	20.08	60.551	10.490	11827100.017575
2012/11/24	19:13:42	--	ok	283.0100	27.026	0.022759	20.10	60.433	10.481	11756739.182829
2012/11/24	19:13:55	--	ok	283.1080	27.029	0.022766	20.02	60.420	10.430	11677585.635240
2012/11/24	19:14:07	--	ok	283.1500	27.032	0.022771	19.95	60.500	10.401	12240028.666005
2012/11/24	19:14:20	--	ok	283.1740	27.032	0.022773	19.91	60.615	10.397	11932672.027867
2012/11/24	19:14:32	ok	ok	283.2200	27.032	0.022775	19.84	60.815	10.389	13210384.225510
2012/11/24	20:14:32	--	ok	283.7220	27.039	0.022775	20.32	60.529	10.634	10987606.875545
2012/11/24	20:14:44	--	ok	283.0200	27.028	0.022759	20.33	60.440	10.624	12026769.418446
2012/11/24	20:14:57	--	ok	283.0860	27.030	0.022766	20.29	60.464	10.604	11993146.164462
2012/11/24	20:15:09	--	ok	283.1460	27.034	0.022771	20.19	60.569	10.560	11011626.499760
2012/11/24	20:15:22	ok	ok	283.1960	27.034	0.022774	20.13	60.650	10.538	11720399.902947
2012/11/24	21:15:21	--	ok	283.6660	27.041	0.022774	20.41	60.634	10.708	9937137.045209
2012/11/24	21:15:33	--	ok	282.9940	27.031	0.02276	20.45	60.459	10.702	11836736.365842
2012/11/24	21:15:46	--	ok	283.0880	27.033	0.022768	20.36	60.505	10.654	12425751.353421
2012/11/24	21:15:59	--	ok	283.1400	27.036	0.022773	20.30	60.587	10.631	11636859.282745
2012/11/24	21:16:11	ok	ok	283.2000	27.038	0.022777	20.31	60.740	10.665	11983229.828484
2012/11/24	22:16:11	ok	ok	283.2220	27.042	0.022777	20.64	60.580	10.843	10533916.844489
2012/11/24	23:16:11	--	ok	283.6440	27.044	0.022777	20.86	60.555	10.978	11439783.548347
2012/11/24	23:16:23	--	ok	282.9920	27.034	0.022763	20.89	60.438	10.976	12206376.018797
2012/11/24	23:16:36	--	ok	283.0840	27.040	0.022771	20.86	60.342	10.939	12129409.548284
2012/11/24	23:16:48	--	ok	283.1440	27.042	0.022776	20.76	60.448	10.895	11307827.391765
2012/11/24	23:17:01	--	ok	283.1840	27.044	0.022779	20.69	60.649	10.887	11855728.032533
2012/11/24	23:17:13	ok	ok	283.2160	27.044	0.022781	20.63	60.761	10.869	11559915.361099
2012/11/25	00:17:13	ok	ok	283.2160	27.048	0.022781	20.94	60.750	11.065	10811662.260938
2012/11/25	01:17:13	--	ok	283.1520	27.047	0.022781	21.11	60.716	11.168	10607942.872727
2012/11/25	01:17:25	ok	ok	283.2620	27.050	0.022784	21.18	60.515	11.176	12436388.948350
2012/11/25	02:17:25	--	ok	283.6240	27.040	0.022784	21.35	60.664	11.314	11537034.061833
2012/11/25	02:17:37	--	ok	282.9400	27.017	0.022771	21.37	60.576	11.311	11402867.476260
2012/11/25	02:17:50	--	ok	283.0900	27.029	0.022781	21.33	60.478	11.267	12117610.626675
2012/11/25	02:18:03	--	ok	283.1480	27.039	0.022786	21.25	60.648	11.246	11900255.321549
2012/11/25	02:18:15	ok	ok	283.1940	27.040	0.02279	21.21	60.824	11.253	11855838.704580
2012/11/25	03:18:15	--	ok	283.6940	27.055	0.02279	21.67	60.593	11.512	11586253.120735
2012/11/25	03:18:27	--	ok	282.9940	27.034	0.022774	21.70	60.446	11.504	11822763.492463
2012/11/25	03:18:40	--	ok	283.0900	27.042	0.022782	21.64	60.406	11.457	12114115.806627
2012/11/25	03:18:52	--	ok	283.1500	27.045	0.022787	21.58	60.488	11.433	12055243.206901
2012/11/25	03:19:05	--	ok	283.1760	27.045	0.02279	21.53	60.662	11.433	11434339.977694
2012/11/25	03:19:17	ok	ok	283.2020	27.049	0.022792	21.47	60.805	11.420	12340764.290594
2012/11/25	04:19:17	ok	ok	283.2240	27.051	0.022792	21.90	60.661	11.679	10839539.363247
2012/11/25	05:19:17	--	ok	283.5520	27.057	0.022792	21.90	60.691	11.685	11479225.438732
2012/11/25	05:19:29	--	ok	282.9400	27.041	0.022782	21.92	60.481	11.658	12598515.737368
2012/11/25	05:19:42	--	ok	283.0740	27.048	0.022792	21.86	60.441	11.610	12497705.558135
2012/11/25	05:19:55	--	ok	283.1380	27.056	0.022797	21.74	60.696	11.578	12039365.145762
2012/11/25	05:20:07	ok	ok	283.1980	27.057	0.022801	21.71	60.843	11.586	12217420.983898
2012/11/25	06:20:07	--	ok	283.5140	27.054	0.022801	21.65	60.773	11.533	11800823.664068
2012/11/25	06:20:20	--	ok	282.9300	27.044	0.022791	21.64	60.680	11.509	12554158.470676
2012/11/25	06:20:32	--	ok	283.0940	27.052	0.022802	21.60	60.734	11.492	12929595.252646
2012/11/25	06:20:45	--	ok	283.1240	27.054	0.022807	21.50	60.962	11.469	12602184.853095
2012/11/25	06:20:57	ok	ok	283.2000	27.058	0.022811	21.46	61.046	11.458	12314450.968333
2012/11/25	07:20:57	--	ok	283.5140	27.053	0.022811	21.40	60.854	11.383	11621739.400986
2012/11/25	07:21:09	--	ok	282.9440	27.045	0.022802	21.44	60.648	11.371	11860436.062757
2012/11/25	07:21:22	--	ok	283.0540	27.050	0.022811	21.36	60.696	11.327	12500762.433286
2012/11/25	07:21:35	--	ok	283.1520	27.055	0.022817	21.33	60.752	11.318	12017997.904335
2012/11/25	07:21:47	ok	ok	283.1980	27.056	0.02282	21.26	60.893	11.298	12090901.628458
2012/11/25	08:21:47	--	ok	283.5060	27.050	0.02282	21.15	60.905	11.229	11504877.098118
2012/11/25	08:21:59	--	ok	282.9440	27.045	0.022812	21.17	60.848	11.231	12398169.384563
2012/11/25	08:22:12	--	ok	283.0780	27.049	0.022821	21.11	60.868	11.196	12086915.927398
2012/11/25	08:22:24	--	ok	283.1460	27.053	0.022827	21.04	60.857	11.149	11234142.126557
2012/11/25	08:22:37	--	ok	283.1740	27.054	0.02283	20.98	61.060	11.147	11842213.866566
2012/11/25	08:22:49	ok	ok	283.2260	27.055	0.022832	20.89	61.318	11.136	11990116.705449
2012/11/25	09:22:49	--	ok	283.5080	27.049	0.022832	20.88	61.013	11.074	10292191.976091
2012/11/25	09:23:02	--	ok	282.9720	27.044	0.022823	20.96	60.905	11.106	11732054.979567
2012/11/25	09:23:14	--	ok	283.0880	27.047	0.022832	20.90	60.804	11.049	12050834.705608
2012/11/25	09:23:27	--	ok	283.1380	27.049	0.022837	20.83	60.884	11.018	11353954.564432
2012/11/25	09:23:39	--	ok	283.1760	27.050	0.02284	20.73	61.080	10.990	11821369.400644
2012/11/25	09:23:52	ok	ok	283.2020	27.053	0.022842	20.68	61.254	10.989	11528433.084595
2012/11/25	10:23:51	--	ok	283.5760	27.049	0.022842	20.86	60.889	11.038	12571376.896942
2012/11/25	10:24:03	--	ok	283.0040	27.043	0.022831	20.87	60.769	11.023	11839944.737496
2012/11/25	10:24:16	--	ok	283.0920	27.045	0.022838	20.81	60.790	10.989	12222556.418789
2012/11/25	10:24:28	--	ok	283.1360	27.048	0.022843	20.73	60.898	10.957	12004363.476889
2012/11/25	10:24:41	ok	ok	283.1920	27.049	0.022847	20.68	61.042	10.951	12013801.997537
2012/11/25	11:24:40	--	ok	283.5860	27.050	0.022847	20.90	60.835	11.054	11906980.410826
2012/11/25	11:24:53	--	ok	283.0100	27.040	0.022835	20.94	60.720	11.059	11768757.423429
2012/11/25	11:25:05	--	ok	283.0820	27.044	0.022843	20.85	60.705	10.999	12079282.513418
2012/11/25	11:25:18	--	ok	283.1220	27.047	0.022848	20.77	60.905	10.984	12114593.756353
2012/11/25	11:25:30	ok	ok	283.2000	27.049	0.022852	20.71	61.047	10.971	11705764.954421
2012/11/25	12:25:30	--	ok	283.6320	27.049	0.022852	21.02	60.854	11.135	10735233.927470
2012/11/25	12:25:43	--	ok	283.0100	27.042	0.022839	21.06	60.708	11.134	11908377.097723
2012/11/25	12:25:55	--	ok	283.1160	27.046	0.022846	20.99	60.667	11.082	11987087.430520
2012/11/25	12:26:08	--	ok	283.1420	27.047	0.02285	20.89	60.772	11.037	12175066.185098
2012/11/25	12:26:20	--	ok	283.1720	27.049	0.022853	20.86	60.950	11.049	11665678.304707
2012/11/25	12:26:32	ok	ok	283.2240	27.050	0.022855	20.79	61.151	11.041	11716019.159540
2012/11/25	13:26:32	--	ok	283.6480	27.054	0.022855	21.24	60.798	11.268	11084473.522892
2012/11/25	13:26:45	--	ok	283.0620	27.046	0.022841	21.24	60.768	11.262	12021565.630831
2012/11/25	13:26:57	--	ok	283.0560	27.047	0.022847	21.18	60.697	11.210	11984980.999564
2012/11/25	13:27:10	--	ok	283.1780	27.051	0.022853	21.10	60.806	11.178	11960125.107692
2012/11/25	13:27:22	--	ok	283.1720	27.051	0.022855	21.02	61.127	11.185	11545268.769623
2012/11/25	13:27:35	ok	ok	283.2040	27.052	0.022857	20.99	61.153	11.170	11649421.917947
2012/11/25	14:27:34	--	ok	283.6940	27.061	0.022857	21.62	60.677	11.495	9872255.544365
2012/11/25	14:27:46	--	ok	283.0360	27.050	0.022842	21.62	60.555	11.472	11555041.165819
2012/11/25	14:27:59	--	ok	283.1420	27.053	0.022849	21.53	60.571	11.415	12527235.773410
2012/11/25	14:28:11	--	ok	283.1280	27.055	0.022852	21.48	60.745	11.415	11788723.101766
2012/11/25	14:28:24	ok	ok	283.1920	27.055	0.022855	21.45	60.832	11.412	11476504.019427
2012/11/25	15:28:23	--	ok	283.5980	27.060	0.022855	21.65	60.529	11.487	10380287.221494
2012/11/25	15:28:36	--	ok	282.9760	27.045	0.022843	21.70	60.354	11.487	11929464.362569
2012/11/25	15:28:48	--	ok	283.1120	27.050	0.022852	21.64	60.345	11.445	11667617.779775
2012/11/25	15:29:01	--	ok	283.1260	27.053	0.022856	21.58	60.396	11.415	10823467.926949
2012/11/25	15:29:13	ok	ok	283.2020	27.057	0.02286	21.50	60.597	11.400	11840973.197653
2012/11/25	16:29:13	--	ok	283.4800	27.051	0.02286	21.30	60.777	11.303	10977713.847759
2012/11/25	16:29:25	--	ok	283.0040	27.047	0.022852	21.39	60.670	11.342	12375235.627323
2012/11/25	16:29:38	--	ok	283.0900	27.049	0.02286	21.34	60.510	11.279	11139645.545522
2012/11/25	16:29:50	--	ok	283.1480	27.052	0.022865	21.29	60.624	11.268	12070593.342409
2012/11/25	16:30:03	--	ok	283.1800	27.054	0.022868	21.22	60.765	11.248	11291927.936588
2012/11/25	16:30:15	--	ok	283.1780	27.054	0.02287	21.16	60.968	11.247	11996415.189427
2012/11/25	16:30:28	ok	ok	283.2060	27.056	0.022872	21.13	61.054	11.243	11608721.497891
2012/11/25	17:30:27	--	ok	283.5340	27.052	0.022872	21.20	60.792	11.240	10360672.416551
2012/11/25	17:30:39	--	ok	282.9960	27.046	0.022862	21.27	60.681	11.265	11620227.406368
2012/11/25	17:30:52	--	ok	283.0920	27.049	0.02287	21.22	60.643	11.226	11076967.628421
2012/11/25	17:31:04	--	ok	283.1540	27.052	0.022875	21.14	60.721	11.188	12021370.886645
2012/11/25	17:31:17	ok	ok	283.1940	27.053	0.022878	21.06	60.830	11.157	11691404.404920
2012/11/25	18:31:17	--	ok	283.5240	27.051	0.022878	21.10	60.776	11.172	10402480.003862
2012/11/25	18:31:30	--	ok	283.0060	27.044	0.022868	21.11	60.595	11.146	11869785.807343
2012/11/25	18:31:42	--	ok	283.0740	27.047	0.022876	21.04	60.614	11.104	11976635.470018
2012/11/25	18:31:55	--	ok	283.1360	27.049	0.022882	21.00	60.699	11.094	11276960.723864
2012/11/25	18:32:07	ok	ok	283.2040	27.052	0.022885	20.96	60.844	11.095	11574355.024141
2012/11/25	19:32:07	--	ok	283.5580	27.051	0.022885	21.14	60.691	11.183	11226858.624687
2012/11/25	19:32:19	--	ok	283.0840	27.045	0.022875	21.22	60.460	11.192	12333047.368009
2012/11/25	19:32:32	--	ok	283.0800	27.045	0.02288	21.18	60.424	11.159	11741261.192308
2012/11/25	19:32:44	--	ok	283.1100	27.047	0.022885	21.06	60.557	11.106	11164659.971315
2012/11/25	19:32:57	ok	ok	283.2000	27.049	0.022889	21.00	60.699	11.094	11786640.580540
2012/11/25	20:32:56	--	ok	283.6140	27.053	0.022889	21.24	60.646	11.239	10665385.310423
2012/11/25	20:33:08	--	ok	283.0380	27.045	0.022876	21.28	60.379	11.216	12202545.444521
2012/11/25	20:33:21	--	ok	283.0640	27.046	0.022883	21.21	60.428	11.180	11496381.557742
2012/11/25	20:33:33	--	ok	283.1540	27.050	0.022889	21.15	60.571	11.167	12036724.755399
2012/11/25	20:33:45	ok	ok	283.2040	27.050	0.022891	21.12	60.597	11.152	12080490.197976
2012/11/25	21:33:45	--	ok	283.5640	27.051	0.022891	21.27	60.681	11.265	10059164.629704
2012/11/25	21:33:58	--	ok	283.0160	27.043	0.022881	21.33	60.569	11.284	13108604.623771
2012/11/25	21:34:10	--	ok	283.1500	27.047	0.022888	21.30	60.473	11.246	11362635.335394
2012/11/25	21:34:22	--	ok	283.1380	27.048	0.022891	21.25	60.496	11.218	12150334.628332
2012/11/25	21:34:35	--	ok	283.1760	27.049	0.022894	21.18	60.697	11.210	12214171.048156
2012/11/25	21:34:47	--	ok	283.1860	27.051	0.022896	21.14	60.904	11.222	11563862.294755
2012/11/25	21:34:59	ok	ok	283.2160	27.051	0.022898	21.08	60.924	11.187	11779191.816739
2012/11/25	22:34:59	--	ok	283.5760	27.054	0.022898	21.32	60.629	11.288	10088397.889609
2012/11/25	22:35:11	--	ok	283.0520	27.046	0.022887	21.40	60.459	11.309	12781129.808762
2012/11/25	22:35:24	--	ok	283.1080	27.050	0.022893	21.33	60.417	11.255	12159667.840955
2012/11/25	22:35:36	--	ok	283.1480	27.051	0.022897	21.24	60.464	11.206	12176655.075221
2012/11/25	22:35:49	ok	ok	283.2300	27.051	0.0229	21.20	60.609	11.207	12345500.918482
2012/11/25	23:35:48	--	ok	283.5200	27.052	0.0229	21.34	60.571	11.291	12682052.630327
2012/11/25	23:36:01	--	ok	283.0920	27.045	0.022891	21.34	60.510	11.279	11857259.692902
2012/11/25	23:36:13	--	ok	283.0920	27.045	0.022896	21.34	60.419	11.262	12145763.398599
2012/11/25	23:36:26	--	ok	283.1320	27.048	0.022901	21.25	60.496	11.218	11870924.463448
2012/11/25	23:36:38	ok	ok	283.2300	27.051	0.022904	21.24	60.616	11.234	12815391.480561
2012/11/26	00:36:38	--	ok	283.4880	27.048	0.022904	21.24	60.585	11.228	11908334.269455
2012/11/26	00:36:50	--	ok	283.0440	27.042	0.022896	21.26	60.497	11.225	12032376.895906
2012/11/26	00:37:03	--	ok	283.1100	27.046	0.022902	21.18	60.576	11.187	12411433.954905
2012/11/26	00:37:15	--	ok	283.1280	27.048	0.022907	21.09	60.622	11.138	11964199.641104
2012/11/26	00:37:27	ok	ok	283.1900	27.050	0.02291	21.05	60.768	11.139	11581936.997077
2012/11/26	01:37:27	--	ok	283.5080	27.049	0.02291	21.22	60.613	11.220	12742808.674818
2012/11/26	01:37:39	--	ok	283.0060	27.043	0.022902	21.22	60.460	11.192	11505090.973149
2012/11/26	01:37:52	--	ok	283.0840	27.047	0.022909	21.14	60.509	11.149	11701593.577790
2012/11/26	01:38:04	--	ok	283.1480	27.048	0.022914	21.06	60.587	11.112	11382027.158914
2012/11/26	01:38:16	ok	ok	283.1940	27.050	0.022917	21.08	60.621	11.131	12488618.588731
2012/11/26	02:38:16	--	ok	283.5260	27.047	0.022917	21.14	60.539	11.155	12169439.061687
2012/11/26	02:38:28	--	ok	282.9660	27.040	0.022908	21.15	60.480	11.150	10964734.434010
2012/11/26	02:38:41	--	ok	283.1340	27.045	0.022917	21.12	60.414	11.119	10906763.885151
2012/11/26	02:38:53	--	ok	283.1480	27.047	0.02292	21.07	60.467	11.096	11501609.480088
2012/11/26	02:39:06	--	ok	283.1820	27.047	0.022923	20.96	60.662	11.061	11243050.684764
2012/11/26	02:39:18	ok	ok	283.2000	27.050	0.022925	20.92	60.807	11.062	11206564.687807
2012/11/26	03:39:18	--	ok	283.5660	27.050	0.022925	21.12	60.566	11.147	10333359.715337
2012/11/26	03:39:30	--	ok	283.0160	27.042	0.022914	21.12	60.475	11.130	11426148.688710
2012/11/26	03:39:43	--	ok	283.4320	27.046	0.022921	21.04	60.553	11.093	10584602.224494
2012/11/26	03:39:55	--	ok	282.9780	27.038	0.022915	21.01	60.640	11.089	11236929.124998
2012/11/26	03:40:07	--	ok	283.4580	27.044	0.022924	20.96	60.723	11.072	12073415.865279
2012/11/26	03:40:20	--	ok	283.2960	27.036	0.022917	20.89	60.863	11.053	12640956.718820
2012/11/26	03:40:32	--	ok	282.9540	27.033	0.022915	20.86	60.980	11.055	11279693.830437
2012/11/26	03:40:45	--	ok	283.1140	27.044	0.022924	20.86	61.041	11.066	11656098.500425
2012/11/26	03:40:57	--	ok	283.1620	27.047	0.022928	20.82	61.095	11.050	10256073.325553
2012/11/26	03:41:10	ok	ok	283.2220	27.048	0.022931	20.81	61.154	11.054	11167053.458801
2012/11/26	04:41:09	--	ok	283.5960	27.051	0.022931	21.22	60.491	11.198	11214660.212340
2012/11/26	04:41:21	--	ok	283.3900	27.044	0.022919	21.27	60.377	11.209	12261978.826848
2012/11/26	04:41:34	--	ok	282.9600	27.038	0.022914	21.24	60.220	11.160	11911008.166134
2012/11/26	04:41:46	--	ok	283.1280	27.044	0.022923	21.19	60.182	11.121	11934075.711942
2012/11/26	04:41:59	--	ok	283.1440	27.046	0.022927	21.11	60.504	11.129	11342918.004073
2012/11/26	04:42:11	--	ok	283.1720	27.046	0.02293	21.05	60.646	11.116	11349039.631132
2012/11/26	04:42:23	ok	ok	283.2240	27.047	0.022932	20.98	60.787	11.097	11214956.643338
2012/11/26	05:42:23	--	ok	283.6040	27.053	0.022932	21.30	60.412	11.235	11283922.698386
2012/11/26	05:42:35	--	ok	283.1000	27.045	0.02292	21.32	60.294	11.226	12333676.970986
2012/11/26	05:42:48	--	ok	283.0820	27.041	0.022924	21.23	60.279	11.165	12448500.683364
2012/11/26	05:43:00	--	ok	283.1220	27.049	0.02293	21.15	60.388	11.133	11300544.870448
2012/11/26	05:43:13	ok	ok	283.1980	27.050	0.022933	21.09	60.622	11.138	11521201.429384
2012/11/26	06:43:12	--	ok	283.4880	27.049	0.022933	21.14	60.661	11.177	11337402.084541
2012/11/26	06:43:24	--	ok	283.0160	27.045	0.022925	21.18	60.545	11.182	12011335.889632
2012/11/26	06:43:37	--	ok	283.1180	27.045	0.022933	21.13	60.507	11.142	12234306.321231
2012/11/26	06:43:49	--	ok	283.1740	27.047	0.022937	21.11	60.625	11.151	11279567.651965
2012/11/26	06:44:01	ok	ok	283.1960	27.049	0.022939	21.06	60.678	11.129	11573463.806869
2012/11/26	07:44:01	--	ok	283.4880	27.048	0.022939	21.09	60.622	11.138	13808669.980927
2012/11/26	07:44:13	--	ok	283.0100	27.043	0.022931	21.16	60.512	11.163	11524021.311741
2012/11/26	07:44:26	--	ok	283.1120	27.045	0.022938	21.10	60.441	11.111	11505677.000119
2012/11/26	07:44:38	--	ok	283.1800	27.046	0.022942	21.02	60.520	11.074	12076723.253878
2012/11/26	07:44:51	--	ok	283.1600	27.047	0.022944	20.95	60.660	11.055	11843031.068142
2012/11/26	07:45:03	ok	ok	283.1940	27.049	0.022946	20.90	60.835	11.054	11461635.333458
2012/11/26	08:45:03	--	ok	283.5240	27.048	0.022946	20.99	60.697	11.087	12063308.589281
2012/11/26	08:45:16	--	ok	282.9760	27.042	0.022937	21.00	60.577	11.072	11447370.897741
2012/11/26	08:45:28	--	ok	283.0980	27.045	0.022946	20.96	60.541	11.039	11297700.114228
2012/11/26	08:45:41	--	ok	283.1840	27.048	0.022951	20.91	60.624	11.022	11125516.869846
2012/11/26	08:45:53	--	ok	283.1880	27.047	0.022952	20.86	60.707	11.005	11298557.558745
2012/11/26	08:46:06	ok	ok	283.2040	27.048	0.022954	20.80	60.940	11.009	11284116.276419
2012/11/26	09:46:05	--	ok	283.5660	27.049	0.022954	20.99	60.636	11.076	10995336.841450
2012/11/26	09:46:17	--	ok	283.0800	27.042	0.022943	21.04	60.432	11.071	11982153.680474
2012/11/26	09:46:30	--	ok	283.1060	27.044	0.022948	21.02	60.337	11.041	11824319.078904
2012/11/26	09:46:42	--	ok	283.4700	27.045	0.022952	20.92	60.473	11.001	11570102.859313
2012/11/26	09:46:55	--	ok	283.0160	27.037	0.022945	20.92	60.564	11.018	12095964.218347
2012/11/26	09:47:07	--	ok	283.4120	27.041	0.022952	20.82	60.700	10.979	12680143.111114
2012/11/26	09:47:20	--	ok	283.0180	27.035	0.022947	20.81	60.820	10.994	11757525.303798
2012/11/26	09:47:33	--	ok	283.1080	27.043	0.022954	20.76	60.933	10.983	10988786.207417
2012/11/26	09:47:45	--	ok	283.4980	27.046	0.022958	20.73	61.080	10.990	12380189.216730
2012/11/26	09:47:58	--	ok	283.0360	27.038	0.02295	20.69	61.134	10.974	11467250.841319
2012/11/26	09:48:10	--	ok	283.4680	27.042	0.022956	20.65	61.219	10.964	12179122.326376
2012/11/26	09:48:23	--	ok	283.0420	27.037	0.022949	20.62	61.274	10.954	11761228.201706
2012/11/26	09:48:35	--	ok	283.4440	27.042	0.022955	20.63	61.337	10.972	11543774.439848
2012/11/26	09:48:48	--	ok	283.0020	27.033	0.022949	20.61	61.303	10.953	11356461.712877
2012/11/26	09:49:00	--	ok	283.1280	27.042	0.022956	20.60	61.301	10.947	11372503.701696
2012/11/26	09:49:13	ok	ok	283.2340	27.046	0.02296	20.62	61.305	10.960	11809465.609914
2012/11/26	10:49:12	--	ok	283.6420	27.053	0.02296	21.31	60.505	11.259	12222539.344174
2012/11/26	10:49:25	--	ok	283.1560	27.044	0.022946	21.31	60.384	11.236	13810465.016590
2012/11/26	10:49:37	--	ok	283.1120	27.043	0.022949	21.25	60.404	11.201	11574341.790296
2012/11/26	10:49:50	--	ok	283.1560	27.046	0.022953	21.17	60.574	11.181	12039099.415936
2012/11/26	10:50:02	ok	ok	283.1980	27.045	0.022956	21.13	60.629	11.165	12076007.784694
2012/11/26	11:50:02	--	ok	283.5860	27.053	0.022956	21.56	60.545	11.430	13066712.602014
2012/11/26	11:50:15	--	ok	283.0760	27.044	0.022944	21.56	60.454	11.413	11309662.893421
2012/11/26	11:50:27	--	ok	283.1060	27.046	0.022949	21.50	60.505	11.383	12160246.230476
2012/11/26	11:50:39	--	ok	283.1640	27.050	0.022954	21.45	60.619	11.372	11811782.009129
2012/11/26	11:50:52	ok	ok	283.2380	27.051	0.022956	21.41	60.673	11.356	12137293.438978
2012/11/26	12:50:51	--	ok	283.5680	27.057	0.022956	21.91	60.479	11.651	11651418.424740
2012/11/26	12:51:03	--	ok	283.1480	27.047	0.022945	21.96	60.274	11.645	12382079.430532
2012/11/26	12:51:16	--	ok	283.1360	27.046	0.022948	21.91	60.144	11.586	12919585.323954
2012/11/26	12:51:28	--	ok	283.1460	27.046	0.022951	21.84	60.346	11.578	12151006.831471
2012/11/26	12:51:41	ok	ok	283.2280	27.047	0.022954	21.79	60.399	11.555	12122317.994223
2012/11/26	13:51:40	--	ok	283.5240	27.055	0.022954	22.06	60.442	11.744	9896027.708899
2012/11/26	13:51:52	--	ok	283.0920	27.041	0.022945	22.11	60.298	11.750	12386013.272323
2012/11/26	13:52:05	--	ok	283.1140	27.040	0.022949	22.05	60.257	11.702	12693031.206112
2012/11/26	13:52:17	--	ok	283.1760	27.044	0.022954	22.02	60.375	11.704	12389384.146183
2012/11/26	13:52:30	--	ok	283.1440	27.042	0.022956	21.94	60.484	11.672	12886724.262404
2012/11/26	13:52:42	ok	ok	283.2000	27.045	0.022959	21.91	60.601	11.674	11715579.200233
2012/11/26	14:52:42	--	ok	283.5080	27.055	0.022959	21.99	60.523	11.713	12173668.128148
2012/11/26	14:52:54	--	ok	283.0420	27.043	0.02295	22.02	60.314	11.693	12548684.339155
2012/11/26	14:53:07	--	ok	283.1600	27.045	0.022956	21.94	60.301	11.636	13284788.173276
2012/11/26	14:53:19	--	ok	283.1340	27.047	0.022959	21.86	60.532	11.627	11498259.683303
2012/11/26	14:53:32	--	ok	283.1740	27.049	0.022962	21.82	60.648	11.623	12041146.441696
2012/11/26	14:53:44	ok	ok	283.2280	27.050	0.022964	21.78	60.763	11.618	12338856.263332
2012/11/26	15:53:44	--	ok	283.1700	27.053	0.022964	22.00	60.463	11.708	9912373.843867
2012/11/26	15:53:56	ok	ok	283.2560	27.055	0.022967	22.05	60.257	11.702	12106917.335680
2012/11/26	16:53:56	--	ok	283.4300	27.049	0.022967	21.81	60.555	11.598	10671771.790754
2012/11/26	16:54:09	--	ok	283.0260	27.035	0.02296	21.83	60.406	11.583	12850467.708934
2012/11/26	16:54:21	--	ok	283.1060	27.047	0.022967	21.78	60.367	11.542	12640633.187225
2012/11/26	16:54:33	--	ok	283.1020	27.047	0.022972	21.68	60.473	11.496	11401359.244306
2012/11/26	16:54:46	ok	ok	283.2020	27.053	0.022977	21.67	60.563	11.506	11827698.187419
2012/11/26	17:54:45	--	ok	283.4380	27.052	0.022977	21.62	60.585	11.478	12336826.793636
2012/11/26	17:54:57	--	ok	283.0240	27.046	0.02297	21.66	60.378	11.465	11981680.943081
2012/11/26	17:55:10	--	ok	283.1380	27.048	0.022977	21.63	60.343	11.438	12970267.968115
2012/11/26	17:55:22	--	ok	283.1020	27.050	0.02298	21.58	60.366	11.410	12016632.764319
2012/11/26	17:55:34	--	ok	283.1860	27.055	0.022985	21.51	60.537	11.396	11874489.828188
2012/11/26	17:55:47	ok	ok	283.2160	27.053	0.022986	21.46	60.621	11.379	11949008.995409
2012/11/26	18:55:46	--	ok	283.5520	27.053	0.022986	21.64	60.436	11.463	11493923.108108
2012/11/26	18:55:58	--	ok	283.0360	27.037	0.022976	21.68	60.290	11.461	12285481.693297
2012/11/26	18:56:11	--	ok	283.0720	27.042	0.022982	21.56	60.271	11.379	11544430.346200
2012/11/26	18:56:23	--	ok	283.1480	27.049	0.022988	21.51	60.507	11.390	11596395.963163
2012/11/26	18:56:36	--	ok	283.1820	27.051	0.022991	21.48	60.624	11.392	11710113.976033
2012/11/26	18:56:48	ok	ok	283.2180	27.054	0.022993	21.40	60.733	11.360	11428096.649312
2012/11/26	19:56:48	--	ok	283.5480	27.054	0.022993	21.54	60.390	11.388	11730365.763059
2012/11/26	19:57:01	--	ok	283.0260	27.044	0.022983	21.57	60.242	11.380	11977813.981254
2012/11/26	19:57:13	--	ok	283.0960	27.044	0.02299	21.52	60.204	11.340	11495467.744368
2012/11/26	19:57:25	--	ok	283.1660	27.050	0.022994	21.42	60.371	11.305	11659648.214056
2012/11/26	19:57:38	--	ok	283.1880	27.052	0.022997	21.40	60.520	11.320	11199380.425641
2012/11/26	19:57:50	--	ok	283.1720	27.052	0.022998	21.38	60.608	11.324	11272947.976770
2012/11/26	19:58:03	ok	ok	283.2220	27.054	0.023	21.33	60.691	11.306	11277234.233568
2012/11/26	20:58:02	--	ok	283.5400	27.049	0.023	21.27	60.529	11.237	11316218.065493
2012/11/26	20:58:14	--	ok	283.0520	27.044	0.02299	21.35	60.390	11.263	11604355.405505
2012/11/26	20:58:27	--	ok	283.0920	27.043	0.022997	21.32	60.324	11.232	11540744.096643
2012/11/26	20:58:39	--	ok	283.1320	27.047	0.023002	21.28	60.379	11.216	11424616.609761
2012/11/26	20:58:52	ok	ok	283.2140	27.049	0.023005	21.17	60.513	11.169	12034262.528856
2012/11/26	21:58:52	--	ok	283.5500	27.051	0.023005	21.30	60.412	11.235	11461469.140457
2012/11/26	21:59:04	--	ok	283.0160	27.041	0.022995	21.32	60.263	11.220	11513966.338931
2012/11/26	21:59:17	--	ok	283.0920	27.047	0.023002	21.31	60.231	11.208	11099814.017927
2012/11/26	21:59:29	--	ok	283.1460	27.051	0.023007	21.20	60.366	11.162	11253172.418913
2012/11/26	21:59:42	ok	ok	283.2140	27.050	0.02301	21.14	60.600	11.166	11124293.633813
2012/11/26	22:59:42	--	ok	283.6180	27.051	0.02301	21.45	60.193	11.292	11080092.930900
2012/11/26	22:59:55	--	ok	283.0080	27.039	0.022997	21.46	60.225	11.304	10613214.705746
2012/11/26	23:00:07	--	ok	283.1120	27.047	0.023005	21.45	60.101	11.275	11905102.987777
2012/11/26	23:00:19	--	ok	283.1880	27.050	0.023009	21.35	60.207	11.229	11528421.497865
2012/11/26	23:00:32	--	ok	283.1660	27.048	0.023011	21.32	60.416	11.249	10108504.343389
2012/11/26	23:00:44	ok	ok	283.1940	27.050	0.023013	21.26	60.497	11.225	11176380.748762
2012/11/27	00:00:44	--	ok	283.5920	27.054	0.023013	21.45	60.132	11.280	11519362.519705
2012/11/27	00:00:56	--	ok	283.0500	27.046	0.023001	21.44	60.008	11.251	12118504.213263
2012/11/27	00:01:09	--	ok	283.0860	27.047	0.023007	21.37	60.058	11.214	10998162.204039
2012/11/27	00:01:21	--	ok	283.1280	27.050	0.023012	21.34	60.175	11.217	10835365.473327
2012/11/27	00:01:33	--	ok	283.1880	27.052	0.023016	21.26	60.254	11.180	10479929.551512
2012/11/27	00:01:46	ok	ok	283.2020	27.051	0.023018	21.20	60.488	11.184	11417329.419419
2012/11/27	01:01:46	--	ok	283.6320	27.056	0.023018	21.44	60.161	11.279	11111329.808167
2012/11/27	01:01:58	--	ok	283.0080	27.045	0.023004	21.46	60.011	11.264	11865932.919108
2012/11/27	01:02:11	--	ok	283.1360	27.048	0.023012	21.39	60.092	11.234	11755341.116229
2012/11/27	01:02:23	--	ok	283.1480	27.050	0.023016	21.28	60.318	11.204	11228935.893232
2012/11/27	01:02:36	--	ok	283.1720	27.052	0.023018	21.23	60.462	11.199	11119532.415651
2012/11/27	01:02:48	ok	ok	283.2160	27.052	0.023021	21.18	60.576	11.187	11966966.340114
2012/11/27	02:02:48	--	ok	283.6300	27.055	0.023021	21.46	60.133	11.287	11552534.334304
2012/11/27	02:03:00	--	ok	283.0140	27.043	0.023008	21.50	59.987	11.286	11065854.001379
2012/11/27	02:03:13	--	ok	283.1000	27.049	0.023015	21.41	60.003	11.230	11382354.438271
2012/11/27	02:03:25	--	ok	283.1760	27.053	0.023019	21.34	60.175	11.217	11098490.126773
2012/11/27	02:03:38	--	ok	283.5240	27.052	0.023021	21.32	60.263	11.220	11366873.808863
2012/11/27	02:03:50	--	ok	283.0080	27.040	0.023012	21.26	60.406	11.208	11055407.217280
2012/11/27	02:04:03	--	ok	283.1480	27.047	0.02302	21.21	60.489	11.191	11221323.439348
2012/11/27	02:04:15	ok	ok	283.1940	27.050	0.023023	21.18	60.606	11.193	11035416.163114
2012/11/27	03:04:15	--	ok	283.6140	27.055	0.023023	21.49	59.986	11.279	12177089.240322
2012/11/27	03:04:27	--	ok	283.0280	27.043	0.02301	21.55	59.843	11.291	11299201.077709
2012/11/27	03:04:40	--	ok	283.1220	27.048	0.023017	21.47	59.830	11.237	11706659.959768
2012/11/27	03:04:52	--	ok	283.5040	27.051	0.023021	21.41	59.973	11.225	11438213.733763
2012/11/27	03:05:05	--	ok	283.0080	27.031	0.023012	21.32	60.141	11.198	11592550.721131
2012/11/27	03:05:17	--	ok	283.1160	27.045	0.02302	21.25	60.252	11.173	11430250.023869
2012/11/27	03:05:29	--	ok	283.5280	27.051	0.023024	21.23	60.340	11.176	11558231.419372
2012/11/27	03:05:42	--	ok	283.0400	27.034	0.023014	21.20	60.427	11.173	10453409.288716
2012/11/27	03:05:54	--	ok	283.4520	27.041	0.023021	21.19	60.486	11.177	11109907.852831
2012/11/27	03:06:07	--	ok	282.9780	27.030	0.023014	21.16	60.603	11.179	10849785.675731
2012/11/27	03:06:19	--	ok	283.4600	27.044	0.023023	21.12	60.657	11.164	11360244.236379
2012/11/27	03:06:32	--	ok	282.9880	27.029	0.023015	21.12	60.627	11.158	10859486.398264
2012/11/27	03:06:44	--	ok	283.1300	27.043	0.023024	21.10	60.715	11.161	11021731.522507
2012/11/27	03:06:56	ok	ok	283.2040	27.049	0.023027	21.06	60.708	11.134	11623970.581343
2012/11/27	04:06:56	--	ok	283.6080	27.055	0.023027	21.43	60.098	11.261	12570746.941142
2012/11/27	04:07:08	--	ok	283.0660	27.047	0.023015	21.47	59.982	11.265	11516261.897511
2012/11/27	04:07:21	--	ok	283.1020	27.049	0.02302	21.40	59.941	11.212	10820104.707669
2012/11/27	04:07:33	--	ok	283.4680	27.050	0.023025	21.31	60.079	11.180	12365242.009971
2012/11/27	04:07:45	--	ok	283.0480	27.044	0.023018	21.28	60.257	11.193	12336360.138893
2012/11/27	04:07:58	--	ok	283.4340	27.046	0.023024	21.25	60.374	11.195	11797714.135751
2012/11/27	04:08:10	--	ok	283.3100	27.036	0.023017	21.21	60.520	11.197	11355239.520151
2012/11/27	04:08:23	ok	ok	283.2480	27.029	0.023015	21.16	60.573	11.174	11013220.456438
2012/11/27	05:08:22	--	ok	283.3400	27.037	0.023015	21.30	60.108	11.178	11702822.817734
2012/11/27	05:08:34	--	ok	282.9160	27.033	0.023012	21.30	59.955	11.150	11022061.760117
2012/11/27	05:08:47	--	ok	283.4400	27.044	0.023022	21.27	60.012	11.141	12040164.084840
2012/11/27	05:08:59	--	ok	282.9220	27.030	0.023016	21.24	60.007	11.121	11210008.551375
2012/11/27	05:09:12	--	ok	283.4440	27.044	0.023027	21.19	60.060	11.099	12533132.598507
2012/11/27	05:09:24	--	ok	282.9680	27.032	0.02302	21.12	60.292	11.096	10774985.410772
2012/11/27	05:09:37	--	ok	283.4460	27.043	0.023029	21.08	60.408	11.092	13502879.305589
2012/11/27	05:09:49	--	ok	282.9920	27.033	0.023022	21.04	60.614	11.104	11588752.607759
2012/11/27	05:10:02	--	ok	283.4500	27.042	0.02303	21.03	60.613	11.097	12155051.385431
2012/11/27	05:10:14	--	ok	282.9800	27.033	0.023024	21.00	60.668	11.088	10838971.399691
2012/11/27	05:10:26	--	ok	283.4640	27.045	0.023032	20.99	60.667	11.082	12009273.121991
2012/11/27	05:10:39	--	ok	283.3280	27.034	0.023025	20.96	60.753	11.078	10928626.463424
2012/11/27	05:10:51	--	ok	282.9600	27.029	0.023022	20.96	60.723	11.072	10789158.411437
2012/11/27	05:11:04	--	ok	283.1540	27.042	0.023031	20.92	60.747	11.051	12132797.276525
2012/11/27	05:11:16	--	ok	283.1640	27.045	0.023034	20.90	60.835	11.054	11449615.376368
2012/11/27	05:11:28	ok	ok	283.2080	27.048	0.023036	20.88	60.862	11.046	11980759.804459
2012/11/27	06:11:28	--	ok	283.5360	27.048	0.023036	21.12	60.231	11.085	12313937.918519
2012/11/27	06:11:40	--	ok	283.0100	27.038	0.023026	21.14	60.174	11.087	11264655.162290
2012/11/27	06:11:53	--	ok	283.1080	27.044	0.023034	21.07	60.224	11.052	11277825.064365
2012/11/27	06:12:05	--	ok	283.1620	27.046	0.023038	21.02	60.307	11.035	11641287.767954
2012/11/27	06:12:18	--	ok	283.4980	27.049	0.023041	20.98	60.453	11.036	13004762.001972
2012/11/27	06:12:30	--	ok	283.3240	27.038	0.023032	20.95	60.539	11.033	12430930.360008
2012/11/27	06:12:42	ok	ok	283.2580	27.032	0.02303	20.95	60.600	11.044	12596013.789490
2012/11/27	07:12:42	--	ok	283.3440	27.037	0.02303	20.99	60.272	11.009	13126488.982801
2012/11/27	07:12:54	--	ok	282.9980	27.035	0.023026	21.08	60.134	11.042	11659235.852757
2012/11/27	07:13:07	--	ok	283.0740	27.040	0.023034	21.05	60.068	11.010	11693019.444537
2012/11/27	07:13:19	--	ok	283.1320	27.042	0.023039	20.96	60.206	10.978	11299552.901354
2012/11/27	07:13:31	--	ok	283.4740	27.043	0.023043	20.92	60.291	10.968	13289218.687813
2012/11/27	07:13:44	--	ok	283.1040	27.037	0.023035	20.89	60.408	10.970	11805828.279128
2012/11/27	07:13:56	--	ok	283.1040	27.041	0.02304	20.84	60.521	10.959	11459761.367820
2012/11/27	07:14:09	--	ok	283.4780	27.044	0.023044	20.82	60.518	10.946	12053757.280818
2012/11/27	07:14:21	--	ok	283.0180	27.035	0.023036	20.80	60.545	10.938	11407034.797514
2012/11/27	07:14:34	--	ok	283.4560	27.043	0.023043	20.74	60.657	10.920	11784636.792611
2012/11/27	07:14:46	--	ok	283.0120	27.035	0.023036	20.74	60.748	10.936	11841278.674930
2012/11/27	07:14:58	--	ok	283.4260	27.043	0.023044	20.72	60.745	10.923	12936811.527498
2012/11/27	07:15:11	--	ok	283.0300	27.034	0.023038	20.70	60.802	10.921	11357195.871444
2012/11/27	07:15:23	--	ok	283.4420	27.042	0.023044	20.68	60.860	10.918	12371873.370186
2012/11/27	07:15:36	--	ok	283.0540	27.033	0.023038	20.68	60.830	10.913	12172882.848667
2012/11/27	07:15:48	--	ok	283.1400	27.040	0.023044	20.62	60.911	10.889	11740006.657887
2012/11/27	07:16:01	--	ok	283.4920	27.044	0.023047	20.60	60.999	10.892	12772394.114998
2012/11/27	07:16:13	--	ok	283.0540	27.035	0.023039	20.59	60.997	10.886	11510127.203940
2012/11/27	07:16:25	--	ok	283.4260	27.042	0.023045	20.60	61.029	10.898	12295070.315913
2012/11/27	07:16:38	--	ok	283.0480	27.034	0.023038	20.56	61.174	10.898	11563468.053890
2012/11/27	07:16:50	--	ok	283.1460	27.041	0.023045	20.53	61.169	10.879	12576115.248129
2012/11/27	07:17:03	--	ok	283.1780	27.044	0.023048	20.54	61.201	10.891	12027325.868969
2012/11/27	07:17:15	--	ok	283.4980	27.047	0.02305	20.54	61.201	10.891	11469332.269931
2012/11/27	07:17:28	--	ok	283.0700	27.039	0.023041	20.53	61.199	10.884	11002106.942053
2012/11/27	07:17:40	--	ok	283.4940	27.044	0.023046	20.52	61.198	10.877	12559283.327364
2012/11/27	07:17:52	--	ok	283.0120	27.036	0.023038	20.53	61.230	10.889	11405416.591042
2012/11/27	07:18:05	--	ok	283.4440	27.043	0.023045	20.52	61.319	10.899	11195225.150098
2012/11/27	07:18:17	--	ok	283.0420	27.034	0.023039	20.49	61.344	10.884	11357138.970907
2012/11/27	07:53:30	--	ok	282.0040	26.869	0.023039	16.30	61.769	8.552	12927960.915269
2012/11/27	07:53:42	--	ok	282.7480	26.982	0.02308	16.33	61.833	8.576	12785776.823043
2012/11/27	07:53:55	--	ok	283.0500	26.999	0.023096	16.32	61.861	8.575	13293051.127806
2012/11/27	07:54:07	ok	ok	283.2140	27.011	0.023103	16.41	62.025	8.644	11878374.055564
2012/11/27	08:54:07	--	ok	284.1860	27.126	0.023103	20.20	60.267	10.514	11656718.232130
2012/11/27	08:54:20	ok	ok	283.2860	27.040	0.02307	20.22	60.179	10.511	11353708.791579
2012/11/27	09:02:59	--	ok	283.0440	27.021	0.02307	19.31	61.364	10.161	11329675.684203
2012/11/27	09:03:12	--	ok	283.5040	27.026	0.023076	19.31	61.303	10.151	12051844.011830
2012/11/27	09:03:25	--	ok	283.3360	27.020	0.023068	19.34	61.218	10.155	12186094.686225
2012/11/27	09:03:37	ok	ok	283.2560	27.017	0.023065	19.31	61.153	10.126	13296179.264884
