# Supplementary material for: Plastic Creep Constraint in Nylon Instrument Strings
Source: Materials (Basel). 2025 Jan 7;18(2):223. doi: 10.3390/ma18020223 (PMC11766866; doi:10.3390/ma18020223)
Supplement: Supplementary file 1 [file materials-18-00223-s001.zip › data_files/string_N7_nylon/string_test_data_N7_step_4.csv]

Date	Time	+-	f0	Frequency	Tension	LengthAdj	Temp	Rel.Hm	Abs.Hm	Pk.Magnitude
2012/11/27	15:25:41	--	ok	296.2740	29.669	0.023815	20.48	54.174	9.607	20892143.423232
2012/11/27	15:25:56	--	ok	316.5220	33.681	0.024925	20.49	54.176	9.612	31769530.443918
2012/11/27	15:26:09	--	ok	320.9560	34.734	0.025235	20.40	54.349	9.593	30382182.830450
2012/11/27	15:26:21	--	ok	322.6980	35.139	0.02537	20.33	54.617	9.601	31263947.737016
2012/11/27	15:26:34	--	ok	323.4240	35.325	0.025437	20.23	54.850	9.586	29615022.390689
2012/11/27	15:26:47	--	ok	323.7940	35.414	0.025474	20.15	55.117	9.587	32682670.601385
2012/11/27	15:26:59	--	ok	323.9300	35.427	0.025497	20.08	55.323	9.584	32709585.784081
2012/11/27	15:27:12	--	ok	324.0300	35.434	0.025515	20.06	55.505	9.604	32337520.848247
2012/11/27	15:27:25	--	ok	324.0980	35.439	0.025528	20.05	55.596	9.614	34246078.852206
2012/11/27	15:27:37	--	ok	324.1120	35.446	0.025539	20.02	55.684	9.613	33146087.137339
2012/11/27	15:27:50	--	ok	324.1380	35.452	0.02555	19.98	55.832	9.616	33794055.466760
2012/11/27	15:28:02	--	ok	324.1860	35.458	0.025559	20.00	55.927	9.643	34249385.973526
2012/11/27	15:28:15	--	ok	324.2020	35.459	0.025566	20.02	55.961	9.661	35153214.502891
2012/11/27	15:28:27	--	ok	324.2080	35.465	0.025573	19.99	55.987	9.648	35140386.478969
2012/11/27	15:28:40	--	ok	324.2280	35.471	0.02558	19.95	56.166	9.656	35658884.124635
2012/11/27	15:28:52	--	ok	324.2420	35.469	0.025586	19.98	56.262	9.690	35918444.941720
2012/11/27	15:29:05	--	ok	324.2400	35.471	0.025591	19.93	56.316	9.671	36041486.204686
2012/11/27	15:29:17	--	ok	324.2680	35.472	0.025596	19.95	56.381	9.693	35121387.189790
2012/11/27	15:29:30	--	ok	324.2580	35.474	0.025601	19.94	56.441	9.698	35995808.398923
2012/11/27	15:29:43	--	ok	324.2640	35.475	0.025605	19.94	56.533	9.714	35078640.311750
2012/11/27	15:29:55	--	ok	324.2500	35.474	0.02561	19.98	56.631	9.753	35633231.351992
2012/11/27	15:30:08	--	ok	324.2780	35.480	0.025615	19.96	56.690	9.752	34070391.939459
2012/11/27	15:30:20	--	ok	324.2760	35.479	0.025619	19.96	56.751	9.763	37512488.497809
2012/11/27	15:30:33	--	ok	324.2820	35.478	0.025622	19.96	56.812	9.773	34309891.668178
2012/11/27	15:30:45	--	ok	324.3000	35.484	0.025626	19.97	56.844	9.784	34956419.223155
2012/11/27	15:30:58	--	ok	324.2740	35.484	0.025629	19.96	56.874	9.784	38340318.190850
2012/11/27	15:31:10	--	ok	324.2860	35.483	0.025633	19.96	56.904	9.789	36229737.281780
2012/11/27	15:31:23	--	ok	324.2860	35.487	0.025637	19.93	56.961	9.782	36761569.214668
2012/11/27	15:31:35	--	ok	324.2840	35.485	0.02564	19.96	56.996	9.805	33111178.315961
2012/11/27	15:31:47	--	ok	324.2880	35.485	0.025644	19.96	56.996	9.805	34539166.474540
2012/11/27	15:32:00	--	ok	324.3080	35.489	0.025647	19.98	56.999	9.817	34505586.303600
2012/11/27	15:32:12	ok	ok	324.3400	35.484	0.02565	19.98	57.030	9.822	37492259.678076
2012/11/27	16:32:12	--	ok	319.3840	34.486	0.02565	21.00	58.412	10.676	35760050.971769
2012/11/27	16:32:25	--	ok	322.9700	35.151	0.025848	21.06	58.237	10.681	35330318.034907
2012/11/27	16:32:37	--	ok	323.7540	35.360	0.025904	21.03	58.140	10.645	36836738.503705
2012/11/27	16:32:50	--	ok	324.0680	35.425	0.025928	20.93	58.339	10.619	39422905.745170
2012/11/27	16:33:03	--	ok	324.2100	35.436	0.025941	20.89	58.486	10.621	39061791.692974
2012/11/27	16:33:15	--	ok	324.2660	35.440	0.025947	20.82	58.628	10.604	40825859.946466
2012/11/27	16:33:28	--	ok	324.2820	35.441	0.025951	20.76	58.833	10.604	40275080.666757
2012/11/27	16:33:40	--	ok	324.3000	35.443	0.025955	20.72	58.796	10.573	40911247.517771
2012/11/27	16:33:53	--	ok	324.3080	35.444	0.025958	20.72	58.857	10.584	40086585.120080
2012/11/27	16:34:05	--	ok	324.3280	35.446	0.025961	20.71	58.917	10.588	40508421.648911
2012/11/27	16:34:18	--	ok	324.3260	35.445	0.025963	20.70	58.976	10.593	42002575.341738
2012/11/27	16:34:30	--	ok	324.3240	35.446	0.025965	20.68	58.943	10.574	40473956.321177
2012/11/27	16:34:43	ok	ok	324.3360	35.447	0.025967	20.66	58.970	10.567	40313876.543111
2012/11/27	17:34:43	--	ok	321.3680	34.855	0.025967	20.74	59.349	10.685	36356909.559161
2012/11/27	17:34:56	--	ok	323.3880	35.243	0.026086	20.79	59.143	10.678	36893979.976392
2012/11/27	17:35:08	--	ok	323.9600	35.414	0.026125	20.74	59.196	10.657	39663427.318628
2012/11/27	17:35:21	--	ok	324.1740	35.432	0.026141	20.68	59.248	10.629	39506231.037620
2012/11/27	17:35:34	--	ok	324.2640	35.440	0.026149	20.64	59.333	10.620	40749871.366518
2012/11/27	17:35:46	--	ok	324.2940	35.443	0.026154	20.58	59.507	10.614	40389070.097698
2012/11/27	17:35:59	--	ok	324.3300	35.446	0.026157	20.54	59.622	10.610	39516130.773637
2012/11/27	17:36:11	--	ok	324.3180	35.447	0.026159	20.52	59.588	10.591	40151723.358027
2012/11/27	17:36:24	--	ok	324.3300	35.447	0.026161	20.50	59.585	10.578	40554478.324579
2012/11/27	17:36:36	ok	ok	324.3620	35.449	0.026163	20.48	59.643	10.576	41265995.470759
2012/11/27	18:36:36	--	ok	322.1140	35.045	0.026163	20.60	59.692	10.659	32838605.464413
2012/11/27	18:36:49	--	ok	323.6820	35.369	0.026252	20.68	59.675	10.706	35501227.495048
2012/11/27	18:37:01	--	ok	324.0660	35.425	0.02628	20.63	59.514	10.646	37249590.123706
2012/11/27	18:37:14	--	ok	324.2140	35.438	0.026292	20.58	59.507	10.614	37022036.648093
2012/11/27	18:37:26	--	ok	324.2780	35.441	0.026298	20.48	59.734	10.592	38468406.711583
2012/11/27	18:37:39	--	ok	324.3060	35.449	0.026302	20.46	59.762	10.585	36673349.695653
2012/11/27	18:37:51	--	ok	324.3280	35.451	0.026305	20.42	59.907	10.586	35907937.127632
2012/11/27	18:38:04	ok	ok	324.3400	35.455	0.026307	20.36	59.989	10.563	37139025.150540
2012/11/27	19:38:04	--	ok	322.4620	35.123	0.026307	20.47	60.098	10.651	35430359.040079
2012/11/27	19:38:16	--	ok	323.7920	35.394	0.026383	20.50	59.981	10.649	34441811.157258
2012/11/27	19:38:29	--	ok	324.1000	35.427	0.026406	20.44	60.002	10.615	36978311.230949
2012/11/27	19:38:42	--	ok	324.2460	35.442	0.026416	20.37	60.142	10.597	36933572.915740
2012/11/27	19:38:54	--	ok	324.3040	35.450	0.026421	20.32	60.135	10.564	35224670.077202
2012/11/27	19:39:07	--	ok	324.3240	35.453	0.026424	20.28	60.280	10.565	36647574.777930
2012/11/27	19:39:19	ok	ok	324.3380	35.455	0.026426	20.24	60.334	10.550	36142804.317164
2012/11/27	20:39:19	--	ok	322.6820	35.137	0.026426	20.32	60.347	10.602	32078721.695347
2012/11/27	20:39:32	--	ok	323.8800	35.411	0.026493	20.38	60.083	10.592	32474237.027118
2012/11/27	20:39:44	--	ok	324.1700	35.433	0.026513	20.34	60.047	10.561	36235872.241099
2012/11/27	20:39:57	--	ok	324.2740	35.448	0.026521	20.26	60.186	10.537	34846333.028648
2012/11/27	20:40:10	--	ok	324.3180	35.456	0.026525	20.22	60.240	10.521	36522034.888210
2012/11/27	20:40:22	ok	ok	324.3360	35.459	0.026527	20.16	60.443	10.520	36639626.732439
2012/11/27	21:40:22	--	ok	322.8580	35.154	0.026527	20.30	60.405	10.600	29193029.940740
2012/11/27	21:40:35	--	ok	323.9860	35.418	0.026587	20.35	60.261	10.605	31423152.936836
2012/11/27	21:40:47	--	ok	324.1820	35.434	0.026602	20.33	60.106	10.566	33319483.611668
2012/11/27	21:41:00	--	ok	324.3060	35.453	0.02661	20.22	60.240	10.521	33225281.292475
2012/11/27	21:41:12	--	ok	324.3200	35.455	0.026613	20.13	60.529	10.516	32538624.378179
2012/11/27	21:41:25	ok	ok	324.3420	35.458	0.026615	20.06	60.699	10.503	32710699.913680
2012/11/27	22:41:25	--	ok	323.0040	35.176	0.026615	20.18	60.476	10.538	31302754.447886
2012/11/27	22:41:38	--	ok	324.0200	35.416	0.026669	20.20	60.449	10.546	32662752.574126
2012/11/27	22:41:50	--	ok	324.1980	35.430	0.026683	20.12	60.497	10.505	33055273.357081
2012/11/27	22:42:03	--	ok	324.2980	35.445	0.02669	20.08	60.612	10.500	33419641.243849
2012/11/27	22:42:15	ok	ok	324.3320	35.449	0.026693	20.02	60.754	10.488	33639691.979750
2012/11/27	23:42:15	--	ok	323.0740	35.196	0.026693	20.21	60.602	10.579	28760361.647926
2012/11/27	23:42:27	--	ok	324.0300	35.419	0.026745	20.24	60.365	10.555	31382211.420353
2012/11/27	23:42:40	--	ok	324.2320	35.434	0.026758	20.20	60.328	10.524	32013331.045847
2012/11/27	23:42:52	--	ok	324.2640	35.448	0.026764	20.11	60.526	10.504	32150910.555320
2012/11/27	23:43:05	ok	ok	324.3340	35.454	0.026768	20.08	60.642	10.505	33393780.391888
2012/11/28	00:43:04	--	ok	323.1340	35.225	0.026768	19.98	60.777	10.467	30009884.704866
2012/11/28	00:43:16	--	ok	324.0000	35.415	0.026817	20.02	60.693	10.477	32557122.669929
2012/11/28	00:43:29	--	ok	324.1860	35.431	0.026832	19.95	60.651	10.428	30997158.726041
2012/11/28	00:43:41	--	ok	324.2880	35.448	0.02684	19.87	60.790	10.403	33615064.104088
2012/11/28	00:43:54	--	ok	324.3140	35.455	0.026843	19.78	60.987	10.381	32590805.251419
2012/11/28	00:44:06	ok	ok	324.3560	35.461	0.026845	19.76	61.165	10.400	33551244.594218
2012/11/28	01:44:06	--	ok	323.2880	35.285	0.026845	19.98	60.838	10.478	30779416.269778
2012/11/28	01:44:19	--	ok	324.0500	35.416	0.026888	20.03	60.573	10.463	29530190.575371
2012/11/28	01:44:31	--	ok	324.2080	35.430	0.026901	19.98	60.505	10.421	30776350.502640
2012/11/28	01:44:44	--	ok	324.2680	35.445	0.026908	19.90	60.613	10.390	30648896.530385
2012/11/28	01:44:56	--	ok	324.3160	35.449	0.026912	19.88	60.731	10.399	31045527.622829
2012/11/28	01:45:08	--	ok	324.3220	35.454	0.026914	19.80	60.900	10.379	30270124.598916
2012/11/28	01:45:21	ok	ok	324.3600	35.458	0.026916	19.77	61.076	10.390	32129893.687248
2012/11/28	02:45:21	--	ok	323.3540	35.304	0.026916	19.88	60.943	10.435	29826432.980427
2012/11/28	02:45:34	--	ok	324.0520	35.414	0.026957	19.89	60.733	10.405	29210184.309975
2012/11/28	02:45:46	--	ok	324.1920	35.425	0.026969	19.83	60.784	10.377	31042139.003795
2012/11/28	02:45:58	--	ok	324.2840	35.441	0.026976	19.73	60.949	10.345	30813384.336900
2012/11/28	02:46:11	--	ok	324.3260	35.446	0.02698	19.68	61.031	10.328	32130602.399032
2012/11/28	02:46:23	ok	ok	324.3400	35.449	0.026982	19.62	61.233	10.326	29362434.707388
2012/11/28	03:46:23	--	ok	323.3900	35.314	0.026982	19.74	61.011	10.361	26755813.291115
2012/11/28	03:46:35	--	ok	324.0840	35.413	0.027021	19.84	60.785	10.383	30541284.738956
2012/11/28	03:46:48	--	ok	324.2300	35.429	0.027032	19.75	60.771	10.326	32722960.216414
2012/11/28	03:47:00	--	ok	324.2740	35.437	0.027038	19.65	60.815	10.274	31024344.941767
2012/11/28	03:47:13	--	ok	324.3100	35.441	0.027042	19.62	60.961	10.280	33383903.114928
2012/11/28	03:47:25	ok	ok	324.3360	35.443	0.027045	19.54	61.160	10.265	32614911.566008
2012/11/28	04:47:25	--	ok	323.4420	35.329	0.027045	19.50	61.153	10.240	30650304.539960
2012/11/28	04:47:37	--	ok	324.1100	35.412	0.027081	19.53	61.007	10.234	31727929.267319
2012/11/28	04:47:50	--	ok	324.2260	35.421	0.027092	19.48	60.969	10.197	31700474.503288
2012/11/28	04:48:02	--	ok	324.2960	35.436	0.027098	19.44	61.023	10.182	31755614.765325
2012/11/28	04:48:15	ok	ok	324.3380	35.443	0.027101	19.37	61.253	10.179	32514601.260764
2012/11/28	05:48:14	--	ok	323.4960	35.346	0.027101	19.25	61.324	10.119	28288580.518851
2012/11/28	05:48:26	--	ok	324.1440	35.411	0.027135	19.32	61.275	10.153	31135025.244514
2012/11/28	05:48:39	--	ok	324.2460	35.424	0.027144	19.26	61.175	10.100	31401139.532119
2012/11/28	05:48:51	--	ok	324.3100	35.436	0.027149	19.18	61.222	10.061	29917367.270333
2012/11/28	05:49:04	ok	ok	324.3420	35.440	0.027152	19.14	61.336	10.056	30833452.950191
2012/11/28	06:49:04	--	ok	323.5880	35.363	0.027152	19.04	61.500	10.023	28356958.641739
2012/11/28	06:49:17	--	ok	324.1540	35.408	0.027183	19.10	61.329	10.031	27758148.274697
2012/11/28	06:49:29	--	ok	324.2520	35.425	0.027192	19.03	61.318	9.988	28634031.167653
2012/11/28	06:49:41	--	ok	324.2960	35.431	0.027197	18.93	61.452	9.951	29911387.465316
2012/11/28	06:49:54	ok	ok	324.3460	35.440	0.0272	18.91	61.629	9.968	29834853.366472
2012/11/28	07:49:54	--	ok	323.6520	35.368	0.0272	18.92	61.571	9.964	26891307.422366
2012/11/28	07:50:07	--	ok	324.1660	35.406	0.027228	18.96	61.487	9.974	30820284.700626
2012/11/28	07:50:19	--	ok	324.2500	35.420	0.027236	18.90	61.508	9.942	29903338.563391
2012/11/28	07:50:32	--	ok	324.3040	35.431	0.027241	18.88	61.474	9.925	30086269.259580
2012/11/28	07:50:44	ok	ok	324.3440	35.437	0.027244	18.82	61.585	9.908	29010130.315719
2012/11/28	08:50:44	--	ok	323.7420	35.378	0.027244	18.94	61.634	9.986	29613668.779147
2012/11/28	08:50:56	--	ok	324.1880	35.408	0.027269	19.00	61.434	9.989	27484014.195324
2012/11/28	08:51:09	--	ok	324.2560	35.419	0.027276	18.96	61.307	9.945	28532379.907619
2012/11/28	08:51:22	--	ok	324.3000	35.430	0.027281	18.90	61.297	9.908	27908812.639435
2012/11/28	08:51:34	ok	ok	324.3380	35.432	0.027284	18.80	61.461	9.876	28251603.498482
2012/11/28	09:51:34	--	ok	323.7420	35.378	0.027284	18.94	61.695	9.996	28037825.218767
2012/11/28	09:51:46	--	ok	324.1900	35.406	0.027309	18.97	61.519	9.985	27927255.852135
2012/11/28	09:51:59	--	ok	324.2700	35.418	0.027316	18.92	61.420	9.940	28507287.145721
2012/11/28	09:52:12	--	ok	324.3020	35.425	0.02732	18.88	61.474	9.925	30045522.311448
2012/11/28	09:52:24	ok	ok	324.3400	35.431	0.027323	18.79	61.610	9.894	28745958.530204
2012/11/28	10:52:24	--	ok	323.7700	35.374	0.027323	19.15	61.639	10.111	27754290.668077
2012/11/28	10:52:37	--	ok	324.2140	35.405	0.027347	19.15	61.518	10.092	29026209.146177
2012/11/28	10:52:49	--	ok	324.2820	35.412	0.027353	19.12	61.543	10.078	28874549.065179
2012/11/28	10:53:02	--	ok	324.2940	35.418	0.027357	19.12	61.483	10.068	27993965.988747
2012/11/28	10:53:14	--	ok	324.3240	35.419	0.02736	19.06	61.594	10.051	29453451.069944
2012/11/28	10:53:27	ok	ok	324.3460	35.424	0.027362	19.01	61.706	10.039	28973384.252314
2012/11/28	11:53:26	--	ok	323.8100	35.375	0.027362	19.49	61.574	10.305	28705378.928323
2012/11/28	11:53:38	--	ok	324.2120	35.405	0.027384	19.54	61.401	10.306	29716096.254520
2012/11/28	11:53:51	--	ok	324.2660	35.412	0.027391	19.48	61.301	10.253	30142306.735807
2012/11/28	11:54:03	--	ok	324.3100	35.416	0.027395	19.43	61.443	10.247	28502397.051559
2012/11/28	11:54:16	ok	ok	324.3420	35.421	0.027397	19.40	61.499	10.238	30301476.476087
2012/11/28	12:54:15	--	ok	323.7420	35.353	0.027397	19.81	61.536	10.493	26138311.987041
2012/11/28	12:54:28	--	ok	324.2180	35.407	0.027422	19.88	61.275	10.492	28656480.902074
2012/11/28	12:54:40	--	ok	324.2480	35.410	0.027428	19.84	61.148	10.445	27506849.847904
2012/11/28	12:54:52	--	ok	324.3140	35.416	0.027433	19.77	61.227	10.416	28816725.871714
2012/11/28	12:55:05	ok	ok	324.3360	35.417	0.027436	19.64	61.478	10.379	29072026.483547
2012/11/28	13:55:05	--	ok	323.6720	35.323	0.027436	19.93	61.525	10.565	24373745.306580
2012/11/28	13:55:17	--	ok	324.1720	35.407	0.027464	20.02	61.449	10.608	27279013.726408
2012/11/28	13:55:30	--	ok	324.2640	35.412	0.027472	19.93	61.344	10.534	29259167.810940
2012/11/28	13:55:42	--	ok	324.3160	35.417	0.027476	19.88	61.457	10.523	28902038.368278
2012/11/28	13:55:55	ok	ok	324.3520	35.419	0.027479	19.80	61.685	10.512	28557188.168456
2012/11/28	14:55:54	--	ok	323.6400	35.308	0.027479	19.94	61.617	10.587	26619893.725239
2012/11/28	14:56:07	--	ok	324.1960	35.407	0.027507	20.00	61.476	10.600	27597520.631070
2012/11/28	14:56:19	--	ok	324.2500	35.412	0.027514	19.94	61.466	10.561	27200405.490613
2012/11/28	14:56:31	--	ok	324.3040	35.417	0.02752	19.87	61.485	10.521	27198393.920353
2012/11/28	14:56:44	ok	ok	324.3520	35.419	0.027522	19.82	61.628	10.515	28559668.288544
2012/11/28	15:56:44	--	ok	323.6180	35.311	0.027522	19.72	61.762	10.476	25874415.934133
2012/11/28	15:56:57	--	ok	324.1940	35.406	0.027552	19.79	61.563	10.485	27345514.583569
2012/11/28	15:57:09	--	ok	324.2660	35.411	0.027559	19.75	61.405	10.434	26947965.449858
2012/11/28	15:57:22	--	ok	324.3040	35.416	0.027564	19.68	61.605	10.425	27197089.058713
2012/11/28	15:57:34	ok	ok	324.3480	35.418	0.027566	19.62	61.716	10.407	27041284.989542
2012/11/28	16:57:34	--	ok	323.6920	35.333	0.027566	19.57	61.798	10.391	26664977.667799
2012/11/28	16:57:46	--	ok	324.2060	35.404	0.027593	19.59	61.741	10.393	27942931.308865
2012/11/28	16:57:59	--	ok	324.2860	35.410	0.0276	19.54	61.642	10.346	27362798.890321
2012/11/28	16:58:11	--	ok	324.3220	35.413	0.027603	19.48	61.753	10.328	28469032.789326
2012/11/28	16:58:24	--	ok	324.3300	35.412	0.027605	19.42	61.984	10.331	25845671.079619
2012/11/28	16:58:36	ok	ok	324.3560	35.414	0.027607	19.40	62.011	10.323	27566027.506986
2012/11/28	17:58:36	--	ok	323.7760	35.349	0.027607	19.58	61.769	10.392	28511077.877379
2012/11/28	17:58:49	--	ok	324.2280	35.404	0.027631	19.57	61.647	10.365	27350146.233812
2012/11/28	17:59:01	--	ok	324.2960	35.409	0.027637	19.58	61.589	10.362	27946941.362611
2012/11/28	17:59:14	--	ok	324.3080	35.410	0.02764	19.51	61.607	10.322	28746824.776985
2012/11/28	17:59:26	ok	ok	324.3420	35.414	0.027642	19.46	61.720	10.311	27897621.493570
2012/11/28	18:59:26	--	ok	323.7380	35.349	0.027642	19.47	61.781	10.327	26757224.351985
2012/11/28	18:59:38	--	ok	324.2400	35.405	0.027667	19.51	61.698	10.337	27324563.079235
2012/11/28	18:59:51	--	ok	324.2740	35.408	0.027673	19.40	61.710	10.273	27741204.579152
2012/11/28	19:00:04	--	ok	324.3280	35.413	0.027677	19.37	61.735	10.259	27723646.224696
2012/11/28	19:00:16	ok	ok	324.3340	35.413	0.027678	19.30	62.084	10.275	28381164.427373
2012/11/28	20:00:16	--	ok	323.7920	35.357	0.027678	19.31	61.785	10.231	24746583.341912
2012/11/28	20:00:28	--	ok	324.2220	35.401	0.027701	19.35	61.732	10.246	27535820.790713
2012/11/28	20:00:41	--	ok	324.2860	35.407	0.027707	19.24	61.804	10.192	28047597.295977
2012/11/28	20:00:54	--	ok	324.3100	35.412	0.027711	19.21	61.799	10.173	28179630.342124
2012/11/28	20:01:06	ok	ok	324.3540	35.416	0.027713	19.17	61.883	10.163	26900579.956701
2012/11/28	21:01:06	--	ok	323.7980	35.366	0.027713	19.02	61.888	10.075	24146962.362206
2012/11/28	21:01:18	--	ok	324.2200	35.400	0.027736	19.06	61.804	10.085	26535887.275531
2012/11/28	21:01:31	--	ok	324.2860	35.406	0.027742	19.01	61.736	10.044	28224409.719569
2012/11/28	21:01:43	--	ok	324.3040	35.412	0.027745	18.98	61.761	10.030	28304398.742189
2012/11/28	21:01:56	ok	ok	324.3540	35.416	0.027748	18.88	61.925	9.998	28225650.545041
2012/11/28	22:01:56	--	ok	323.9060	35.376	0.027748	18.95	61.816	10.022	23788569.772024
2012/11/28	22:02:08	--	ok	324.2340	35.400	0.027767	18.98	61.671	10.016	27395473.283263
2012/11/28	22:02:21	--	ok	324.3060	35.404	0.027772	18.96	61.547	9.984	27098536.776695
2012/11/28	22:02:34	--	ok	324.3000	35.409	0.027775	18.88	61.625	9.949	27465736.257604
2012/11/28	22:02:46	ok	ok	324.3440	35.412	0.027778	18.85	61.740	9.950	27781322.211160
2012/11/28	23:02:46	--	ok	323.9360	35.380	0.027778	18.96	61.728	10.013	26741152.874667
2012/11/28	23:02:58	--	ok	324.2380	35.398	0.027795	19.00	61.644	10.023	26757961.547567
2012/11/28	23:03:11	--	ok	324.2760	35.403	0.0278	18.94	61.604	9.981	27493890.881195
2012/11/28	23:03:24	--	ok	324.3120	35.409	0.027804	18.87	61.623	9.943	27728621.852475
2012/11/28	23:03:36	ok	ok	324.3500	35.411	0.027806	18.80	61.822	9.934	27768477.655379
2012/11/29	00:03:36	--	ok	323.9520	35.380	0.027806	18.84	61.648	9.930	24511358.888320
2012/11/29	00:03:49	--	ok	324.2420	35.398	0.027823	18.86	61.531	9.923	28287511.084284
2012/11/29	00:04:01	--	ok	324.2700	35.402	0.027828	18.81	61.523	9.892	27760353.453393
2012/11/29	00:04:13	--	ok	324.3140	35.409	0.027832	18.73	61.600	9.858	26868057.325582
2012/11/29	00:04:26	ok	ok	324.3480	35.411	0.027835	18.68	61.802	9.861	25314843.317579
2012/11/29	01:04:25	--	ok	323.9320	35.378	0.027835	18.61	61.701	9.804	25141552.123383
2012/11/29	01:04:37	--	ok	324.2600	35.397	0.027852	18.65	61.527	9.800	26050364.278954
2012/11/29	01:04:50	--	ok	324.2760	35.403	0.027857	18.60	61.489	9.765	25860772.431414
2012/11/29	01:05:02	--	ok	324.3240	35.408	0.02786	18.54	61.449	9.724	24398627.000079
2012/11/29	01:05:15	ok	ok	324.3400	35.406	0.027863	18.48	61.709	9.730	24469969.463281
2012/11/29	02:05:14	--	ok	323.9840	35.380	0.027863	18.50	61.622	9.728	25298890.572399
2012/11/29	02:05:26	--	ok	324.2580	35.398	0.027878	18.56	61.482	9.741	25741267.601128
2012/11/29	02:05:39	--	ok	324.2920	35.403	0.027882	18.50	61.532	9.714	24426263.277790
2012/11/29	02:05:51	--	ok	324.3120	35.408	0.027886	18.40	61.576	9.664	26055410.717707
2012/11/29	02:06:04	ok	ok	324.3400	35.410	0.027888	18.36	61.719	9.663	26180401.292464
2012/11/29	03:06:03	--	ok	323.9880	35.378	0.027888	18.34	61.626	9.637	24786566.511939
2012/11/29	03:06:16	--	ok	324.2600	35.395	0.027903	18.34	61.596	9.632	24412554.211583
2012/11/29	03:06:28	--	ok	324.2960	35.403	0.027908	18.33	61.504	9.612	25080649.759444
2012/11/29	03:06:40	--	ok	324.3140	35.409	0.027911	18.29	61.528	9.593	24401782.038437
2012/11/29	03:06:53	ok	ok	324.3380	35.410	0.027913	18.24	61.640	9.582	24081334.980683
2012/11/29	04:06:53	--	ok	324.0080	35.378	0.027913	18.14	61.713	9.537	24095441.028388
2012/11/29	04:07:05	--	ok	324.2500	35.394	0.027927	18.13	61.652	9.522	22928286.109086
2012/11/29	04:07:18	--	ok	324.3100	35.404	0.027932	18.10	61.647	9.504	25076712.276354
2012/11/29	04:07:30	--	ok	324.3180	35.406	0.027935	18.08	61.673	9.497	23974979.004020
2012/11/29	04:07:43	ok	ok	324.3400	35.405	0.027937	17.99	61.779	9.462	24999536.456435
2012/11/29	05:07:42	--	ok	324.0440	35.380	0.027937	18.05	61.788	9.498	22965491.512477
2012/11/29	05:07:54	--	ok	324.2660	35.398	0.02795	18.08	61.643	9.492	26213507.012957
2012/11/29	05:08:07	--	ok	324.3100	35.408	0.027954	18.00	61.600	9.441	24230355.619289
2012/11/29	05:08:19	--	ok	324.3220	35.407	0.027957	17.92	61.827	9.431	24002748.613350
2012/11/29	05:08:32	ok	ok	324.3420	35.411	0.027959	17.86	62.027	9.427	23128722.124673
2012/11/29	06:08:31	--	ok	324.0480	35.378	0.027959	17.77	61.862	9.352	22760531.788836
2012/11/29	06:08:43	--	ok	324.2880	35.399	0.027972	17.89	61.642	9.386	25319746.371858
2012/11/29	06:08:56	--	ok	324.2920	35.403	0.027975	17.82	61.541	9.331	23749201.172228
2012/11/29	06:09:08	--	ok	324.3160	35.407	0.027978	17.78	61.684	9.331	25352103.539745
2012/11/29	06:09:21	ok	ok	324.3360	35.407	0.027981	17.74	61.648	9.303	25427185.617156
2012/11/29	07:09:20	--	ok	324.0780	35.380	0.027981	17.61	61.985	9.282	24307900.298578
2012/11/29	07:09:33	--	ok	324.2700	35.402	0.027992	17.63	61.839	9.271	26407422.128439
2012/11/29	07:09:45	--	ok	324.3080	35.414	0.027996	17.62	61.718	9.247	25081032.256717
2012/11/29	07:09:57	--	ok	324.3280	35.413	0.027999	17.58	61.711	9.224	25926141.569153
2012/11/29	07:10:10	ok	ok	324.3380	35.416	0.028001	17.54	61.764	9.210	25023664.287719
2012/11/29	08:10:10	--	ok	324.0860	35.380	0.028001	17.47	61.962	9.201	23067551.359857
2012/11/29	08:10:22	--	ok	324.3060	35.407	0.028012	17.51	61.939	9.220	25443924.048728
2012/11/29	08:10:35	--	ok	324.2860	35.407	0.028015	17.47	61.813	9.179	24681539.009030
2012/11/29	08:10:47	--	ok	324.3220	35.411	0.028018	17.42	61.864	9.159	24458455.930318
2012/11/29	08:11:00	ok	ok	324.3600	35.421	0.02802	17.34	61.941	9.127	25020182.087941
2012/11/29	09:10:59	--	ok	324.1660	35.385	0.02802	17.53	61.763	9.205	25153862.826835
2012/11/29	09:11:12	--	ok	324.3300	35.407	0.028028	17.58	61.681	9.220	23842182.011343
2012/11/29	09:11:24	--	ok	324.2860	35.403	0.02803	17.50	61.668	9.174	25451431.116019
2012/11/29	09:11:37	ok	ok	324.3440	35.412	0.028034	17.46	61.781	9.169	25582656.587462
2012/11/29	10:11:36	--	ok	324.1760	35.385	0.028034	17.64	61.811	9.272	25763147.729655
2012/11/29	10:11:49	--	ok	324.2940	35.401	0.028041	17.66	61.664	9.261	24140993.362876
2012/11/29	10:12:01	--	ok	324.3120	35.401	0.028045	17.60	61.655	9.227	25653665.468212
2012/11/29	10:12:14	--	ok	324.3280	35.409	0.028047	17.54	61.764	9.210	26300575.638663
2012/11/29	10:12:26	ok	ok	324.3680	35.414	0.028049	17.50	61.848	9.201	25975650.409149
2012/11/29	11:12:26	--	ok	324.2040	35.387	0.028049	17.79	61.746	9.346	23734343.278342
2012/11/29	11:12:38	--	ok	324.3260	35.406	0.028056	17.84	61.574	9.347	25809774.157746
2012/11/29	11:12:51	--	ok	324.3080	35.406	0.028058	17.83	61.512	9.333	24507526.659960
2012/11/29	11:13:04	--	ok	324.3220	35.405	0.02806	17.77	61.503	9.298	25286508.473552
2012/11/29	11:13:16	ok	ok	324.3440	35.408	0.028062	17.66	61.664	9.261	24700286.936447
2012/11/29	12:13:16	--	ok	324.1840	35.386	0.028062	17.93	61.769	9.427	24813699.421639
2012/11/29	12:13:28	ok	ok	324.3360	35.400	0.02807	17.94	61.620	9.410	24866031.498336
2012/11/29	13:13:28	--	ok	324.0920	35.377	0.02807	18.13	61.682	9.527	22567289.808458
2012/11/29	13:13:40	--	ok	324.2840	35.392	0.028081	18.17	61.538	9.527	25371799.778631
2012/11/29	13:13:53	--	ok	324.3080	35.395	0.028084	18.16	61.417	9.502	24499598.303571
2012/11/29	13:14:05	--	ok	324.3000	35.396	0.028087	18.06	61.430	9.448	25059417.415664
2012/11/29	13:14:18	ok	ok	324.3380	35.400	0.02809	18.02	61.664	9.462	24958178.048712
2012/11/29	14:14:17	--	ok	324.1540	35.382	0.02809	18.30	61.590	9.609	23297643.292520
2012/11/29	14:14:29	--	ok	324.3220	35.399	0.028098	18.34	61.416	9.604	26374394.934792
2012/11/29	14:14:42	--	ok	324.3080	35.395	0.0281	18.30	61.409	9.581	24976431.037846
2012/11/29	14:14:54	--	ok	324.3140	35.399	0.028103	18.24	61.430	9.550	23600426.263245
2012/11/29	14:15:07	ok	ok	324.3560	35.403	0.028105	18.17	61.538	9.527	24375302.230957
2012/11/29	15:15:06	--	ok	324.1460	35.383	0.028105	18.42	61.609	9.680	22700607.946544
2012/11/29	15:15:18	--	ok	324.2920	35.396	0.028114	18.44	61.522	9.678	25532737.934593
2012/11/29	15:15:31	--	ok	324.3020	35.397	0.028118	18.45	61.434	9.670	25167999.086401
2012/11/29	15:15:43	--	ok	324.3240	35.397	0.02812	18.37	61.451	9.627	25772761.315627
2012/11/29	15:15:56	ok	ok	324.3580	35.399	0.028122	18.31	61.561	9.610	24994761.180076
2012/11/29	16:15:56	--	ok	324.1080	35.380	0.028122	18.26	61.643	9.594	23801804.856566
2012/11/29	16:16:09	--	ok	324.2960	35.397	0.028133	18.29	61.498	9.589	24192419.034018
2012/11/29	16:16:21	--	ok	324.2900	35.395	0.028136	18.22	61.426	9.538	24941827.748471
2012/11/29	16:16:33	--	ok	324.3100	35.400	0.028139	18.16	61.627	9.535	25746993.464014
2012/11/29	16:16:46	ok	ok	324.3640	35.403	0.028142	18.11	61.708	9.519	25466085.455069
2012/11/29	17:16:46	--	ok	324.1080	35.381	0.028142	18.08	61.553	9.479	23384123.995488
2012/11/29	17:16:58	--	ok	324.2840	35.395	0.028152	18.10	61.407	9.467	23974482.253257
2012/11/29	17:17:11	--	ok	324.2920	35.397	0.028155	18.07	61.342	9.440	23991106.673056
2012/11/29	17:17:23	--	ok	324.3200	35.402	0.028159	17.96	61.444	9.394	25275189.227295
2012/11/29	17:17:36	ok	ok	324.3440	35.403	0.028161	17.91	61.616	9.393	25006386.613132
2012/11/29	18:17:35	--	ok	324.0840	35.378	0.028161	17.72	61.644	9.292	23756632.442153
2012/11/29	18:17:48	--	ok	324.3200	35.398	0.028172	17.79	61.566	9.318	23449470.564173
2012/11/29	18:18:00	--	ok	324.2960	35.400	0.028174	17.72	61.464	9.264	24687400.675676
2012/11/29	18:18:12	--	ok	324.3100	35.405	0.028177	17.64	61.601	9.241	23274110.197846
2012/11/29	18:18:25	ok	ok	324.3420	35.405	0.02818	17.61	61.776	9.251	25394874.213460
2012/11/29	19:18:24	--	ok	324.1400	35.378	0.02818	17.56	61.588	9.195	22991504.689301
2012/11/29	19:18:37	--	ok	324.2980	35.397	0.028189	17.57	61.440	9.178	24017674.047259
2012/11/29	19:18:49	--	ok	324.2940	35.397	0.028192	17.57	61.320	9.160	25225456.935561
2012/11/29	19:19:02	--	ok	324.3120	35.405	0.028195	17.47	61.304	9.104	24368229.230944
2012/11/29	19:19:14	ok	ok	324.3520	35.409	0.028197	17.39	61.740	9.125	24044306.053917
2012/11/29	20:19:14	--	ok	324.1600	35.383	0.028197	17.33	61.610	9.073	21759478.565233
2012/11/29	20:19:26	--	ok	324.3140	35.401	0.028205	17.42	61.415	9.093	23667775.067221
2012/11/29	20:19:39	--	ok	324.3240	35.401	0.028208	17.40	61.292	9.064	22835799.831010
2012/11/29	20:19:52	--	ok	324.3120	35.403	0.02821	17.32	61.279	9.019	23239921.638853
2012/11/29	20:20:04	--	ok	324.3300	35.406	0.028212	17.32	61.369	9.032	24144510.841288
2012/11/29	20:20:17	ok	ok	324.3560	35.408	0.028214	17.22	61.562	9.007	24502470.379092
2012/11/29	21:20:16	--	ok	324.2220	35.385	0.028214	17.24	61.506	9.009	25833438.298180
2012/11/29	21:20:28	ok	ok	324.3420	35.396	0.028219	17.27	61.391	9.008	21747958.792776
2012/11/29	22:20:28	--	ok	324.1260	35.370	0.028219	17.12	61.396	8.929	20940519.507199
2012/11/29	22:20:40	--	ok	324.2720	35.389	0.028229	17.13	61.278	8.917	23063702.539850
2012/11/29	22:20:53	--	ok	324.2960	35.390	0.028233	17.05	61.295	8.877	22894781.061839
2012/11/29	22:21:05	--	ok	324.3200	35.399	0.028236	17.04	61.473	8.897	23321299.897752
2012/11/29	22:21:18	ok	ok	324.3480	35.398	0.028238	16.94	61.576	8.859	22968494.026055
2012/11/29	23:21:18	--	ok	324.2120	35.387	0.028238	16.95	61.308	8.826	22908851.053112
2012/11/29	23:21:31	--	ok	324.3140	35.398	0.028245	16.96	61.220	8.818	23042140.662677
2012/11/29	23:21:43	--	ok	324.2820	35.394	0.028247	16.91	61.182	8.786	22033638.412836
2012/11/29	23:21:56	--	ok	324.3220	35.401	0.028251	16.86	61.294	8.776	22942933.634380
2012/11/29	23:22:08	ok	ok	324.3400	35.400	0.028253	16.80	61.523	8.777	23021435.280499
2012/11/30	00:22:08	--	ok	324.2360	35.389	0.028253	16.71	61.418	8.715	23116831.978415
2012/11/30	00:22:20	--	ok	324.3000	35.402	0.028258	16.74	61.364	8.723	23141206.226611
2012/11/30	00:22:33	--	ok	324.3240	35.409	0.028261	16.72	61.271	8.700	22207998.105671
2012/11/30	00:22:45	--	ok	324.3100	35.410	0.028263	16.61	61.253	8.640	21858582.877977
2012/11/30	00:22:58	ok	ok	324.3400	35.410	0.028265	16.57	61.395	8.639	22314526.851340
2012/11/30	01:22:57	--	ok	324.2240	35.396	0.028265	16.50	61.324	8.593	20937537.246542
2012/11/30	01:23:09	--	ok	324.3300	35.415	0.028271	16.55	61.243	8.607	21824416.190982
2012/11/30	01:23:22	--	ok	324.3240	35.408	0.028273	16.50	61.175	8.572	21971162.459276
2012/11/30	01:23:34	--	ok	324.3040	35.411	0.028275	16.42	61.281	8.546	22749249.348638
2012/11/30	01:23:46	ok	ok	324.3400	35.413	0.028277	16.40	61.368	8.547	22170948.205287
2012/11/30	02:23:46	--	ok	324.2660	35.394	0.028277	16.43	61.253	8.547	21245346.764912
2012/11/30	02:23:58	--	ok	324.3300	35.413	0.028281	16.49	61.113	8.558	23311872.599238
2012/11/30	02:24:11	--	ok	324.3100	35.405	0.028283	16.41	61.070	8.511	21572194.410628
2012/11/30	02:24:23	ok	ok	324.3400	35.414	0.028286	16.38	61.125	8.503	23071965.770257
2012/11/30	03:24:23	--	ok	324.2240	35.388	0.028286	16.33	61.177	8.485	21290897.834994
2012/11/30	03:24:35	ok	ok	324.3520	35.408	0.028291	16.38	61.066	8.495	22161363.218924
2012/11/30	04:24:35	--	ok	324.2040	35.383	0.028291	16.20	61.096	8.408	23685857.750305
2012/11/30	04:24:47	--	ok	324.2840	35.395	0.028298	16.20	61.006	8.395	21023717.132060
2012/11/30	04:25:00	--	ok	324.3080	35.396	0.028301	16.16	61.030	8.378	22179246.812057
2012/11/30	04:25:12	--	ok	324.3220	35.409	0.028304	16.12	61.083	8.365	22657655.205581
2012/11/30	04:25:24	ok	ok	324.3680	35.410	0.028306	16.04	61.189	8.340	21753582.371374
2012/11/30	05:25:24	--	ok	324.2960	35.402	0.028306	16.06	61.103	8.338	21749775.127259
2012/11/30	05:25:36	ok	ok	324.3580	35.408	0.028309	16.12	60.933	8.345	21549267.354172
2012/11/30	06:25:36	--	ok	324.1820	35.378	0.028309	15.86	61.160	8.246	20870914.743496
2012/11/30	06:25:48	--	ok	324.3100	35.399	0.028316	15.92	61.110	8.269	19079490.290538
2012/11/30	06:26:01	--	ok	324.2940	35.402	0.028319	15.90	60.927	8.234	20119246.339097
2012/11/30	06:26:13	--	ok	324.3220	35.401	0.028322	15.85	60.919	8.208	20246629.652701
2012/11/30	06:26:26	ok	ok	324.3500	35.409	0.028324	15.75	61.171	8.193	20745605.885814
2012/11/30	07:26:25	--	ok	324.2700	35.406	0.028324	15.61	61.238	8.132	20157754.820617
2012/11/30	07:26:37	ok	ok	324.3360	35.409	0.028328	15.64	61.153	8.136	20589694.980125
2012/11/30	08:26:37	--	ok	324.1900	35.382	0.028328	15.42	61.266	8.043	21174146.789620
2012/11/30	08:26:49	--	ok	324.3100	35.407	0.028335	15.49	61.159	8.063	19474662.294074
2012/11/30	08:27:02	--	ok	324.3120	35.403	0.028338	15.46	61.094	8.040	18828591.923821
2012/11/30	08:27:14	--	ok	324.3080	35.415	0.02834	15.38	61.140	8.007	19931383.459240
2012/11/30	08:27:27	ok	ok	324.3460	35.408	0.028343	15.34	61.283	8.006	18965035.815960
2012/11/30	09:27:27	--	ok	324.3240	35.416	0.028343	15.36	61.286	8.016	19815960.375904
2012/11/30	09:27:39	ok	ok	324.3780	35.418	0.028344	15.41	61.175	8.026	18744682.192084
2012/11/30	10:27:39	--	ok	324.2620	35.395	0.028344	15.47	61.155	8.053	19115417.184659
2012/11/30	10:27:51	--	ok	324.3260	35.395	0.028349	15.50	61.101	8.060	16894694.638322
2012/11/30	10:28:04	--	ok	324.3040	35.396	0.028351	15.47	61.036	8.037	19307060.170938
2012/11/30	10:28:16	--	ok	324.3220	35.404	0.028353	15.40	61.054	8.005	19472648.431699
2012/11/30	10:28:29	ok	ok	324.3360	35.402	0.028355	15.32	61.250	7.992	20432045.543239
2012/11/30	11:28:29	ok	ok	324.4220	35.429	0.028355	15.81	61.002	8.200	19367506.436250
2012/11/30	12:28:29	ok	ok	324.4040	35.408	0.028355	16.25	60.925	8.409	19175078.698571
2012/11/30	13:28:29	ok	ok	324.3980	35.393	0.028355	16.64	60.869	8.601	20781066.984097
2012/11/30	14:28:29	--	ok	324.3300	35.376	0.028355	16.82	60.808	8.686	17964155.242765
2012/11/30	14:28:42	ok	ok	324.3720	35.381	0.028357	16.90	60.701	8.712	17551316.525830
2012/11/30	15:28:41	--	ok	324.2700	35.368	0.028357	16.94	60.798	8.747	18290303.920595
2012/11/30	15:28:53	--	ok	324.3040	35.373	0.028361	17.00	60.627	8.754	16336982.257081
2012/11/30	15:29:06	--	ok	324.2940	35.371	0.028364	16.95	60.529	8.714	17386022.528187
2012/11/30	15:29:18	--	ok	324.2800	35.374	0.028367	16.88	60.578	8.684	18498829.612501
2012/11/30	15:29:31	ok	ok	324.3440	35.376	0.02837	16.86	60.665	8.686	16959680.453829
2012/11/30	16:29:30	--	ok	324.2600	35.373	0.02837	16.60	60.832	8.575	18537649.234275
2012/11/30	16:29:42	--	ok	324.3120	35.379	0.028375	16.66	60.692	8.586	17723858.491978
2012/11/30	16:29:55	--	ok	324.2920	35.376	0.028377	16.55	60.734	8.536	17821604.350407
2012/11/30	16:30:07	--	ok	324.3220	35.382	0.02838	16.50	60.906	8.534	14575802.506623
2012/11/30	16:30:20	ok	ok	324.3620	35.386	0.028382	16.46	60.959	8.521	16473279.963587
2012/11/30	17:30:20	--	ok	324.2460	35.376	0.028382	16.22	60.980	8.402	18187275.683055
2012/11/30	17:30:33	--	ok	324.3120	35.387	0.028387	16.23	60.862	8.391	17361625.085423
2012/11/30	17:30:45	--	ok	324.3000	35.382	0.02839	16.21	60.799	8.372	17346349.038417
2012/11/30	17:30:58	--	ok	324.3060	35.386	0.028392	16.15	60.849	8.348	16855398.858309
2012/11/30	17:31:10	ok	ok	324.3440	35.391	0.028395	16.11	60.932	8.340	16671166.858832
2012/11/30	18:31:10	--	ok	324.4580	35.432	0.028395	16.88	60.218	8.632	16678127.799629
2012/11/30	18:31:22	ok	ok	324.3760	35.412	0.028392	16.88	60.158	8.624	16806961.105841
2012/11/30	19:31:22	--	ok	324.4680	35.427	0.028392	17.81	60.668	9.194	18317177.193123
2012/11/30	19:31:34	ok	ok	324.3760	35.404	0.028389	17.81	60.578	9.180	18213053.505970
2012/11/30	20:31:34	ok	ok	324.3460	35.398	0.028389	18.12	60.719	9.372	17038973.268555
2012/11/30	21:31:34	--	ok	324.2140	35.386	0.028389	18.34	60.724	9.496	17792286.296340
2012/11/30	21:31:46	--	ok	324.2060	35.388	0.028395	18.31	60.659	9.469	16672069.073222
2012/11/30	21:31:59	--	ok	324.2020	35.388	0.028402	18.22	60.795	9.440	18233984.858395
2012/11/30	21:32:11	--	ok	324.3120	35.396	0.028408	18.14	60.812	9.398	17131402.514391
2012/11/30	21:32:24	ok	ok	324.3380	35.401	0.028411	18.08	60.923	9.381	16752083.146750
2012/11/30	22:32:23	ok	ok	324.3640	35.404	0.028411	18.44	60.831	9.569	17409657.411330
2012/11/30	23:32:23	--	ok	324.1880	35.389	0.028411	18.48	60.747	9.579	15237032.891855
2012/11/30	23:32:35	--	ok	324.1800	35.389	0.028418	18.44	60.680	9.546	15846605.125920
2012/11/30	23:32:48	--	ok	324.1960	35.390	0.028426	18.36	60.788	9.517	16687054.654362
2012/11/30	23:33:00	--	ok	324.2900	35.399	0.028433	18.28	60.895	9.489	17111280.116620
2012/11/30	23:33:13	ok	ok	324.3340	35.405	0.028436	18.17	61.088	9.457	16334335.481723
2012/12/01	00:33:13	--	ok	324.3260	35.404	0.028436	18.33	60.903	9.518	16009753.932642
2012/12/01	00:33:25	--	ok	324.3120	35.402	0.028438	18.41	60.735	9.537	16212007.236734
2012/12/01	00:33:38	--	ok	324.2160	35.392	0.02844	18.26	60.651	9.440	16507733.134397
2012/12/01	00:33:50	--	ok	324.2500	35.396	0.028446	18.21	60.793	9.434	17223974.758252
2012/12/01	00:34:03	--	ok	324.2900	35.400	0.028451	18.18	60.849	9.426	17171655.383817
2012/12/01	00:34:15	ok	ok	324.3540	35.406	0.028455	18.06	61.100	9.398	16299513.231986
2012/12/01	01:34:15	ok	ok	324.3840	35.409	0.028455	18.22	60.885	9.454	16240198.209184
2012/12/01	02:34:15	--	ok	324.2040	35.386	0.028455	18.18	60.819	9.421	16112572.144014
2012/12/01	02:34:27	--	ok	324.2000	35.388	0.028461	18.21	60.703	9.420	16194284.838676
2012/12/01	02:34:40	--	ok	324.2180	35.386	0.028468	18.10	60.625	9.347	15405859.655697
2012/12/01	02:34:52	--	ok	324.2420	35.389	0.028474	18.00	60.880	9.330	16989024.287479
2012/12/01	02:35:05	--	ok	324.3280	35.398	0.028479	17.99	60.998	9.343	16223293.039011
2012/12/01	02:35:17	ok	ok	324.3560	35.403	0.028481	17.86	61.187	9.300	16557645.143788
2012/12/01	03:35:17	ok	ok	324.4080	35.409	0.028481	18.00	60.789	9.317	15341031.373789
2012/12/01	04:35:17	--	ok	324.2280	35.386	0.028481	17.89	60.802	9.258	17141298.830789
2012/12/01	04:35:29	--	ok	324.2000	35.384	0.028487	17.88	60.740	9.243	15466958.221056
2012/12/01	04:35:42	--	ok	324.2020	35.385	0.028494	17.78	60.784	9.195	15384382.265186
2012/12/01	04:35:54	--	ok	324.2600	35.391	0.0285	17.64	61.121	9.169	15552904.487093
2012/12/01	04:36:07	ok	ok	324.3320	35.395	0.028505	17.54	61.345	9.148	16084366.462946
2012/12/01	05:36:06	ok	ok	324.4100	35.413	0.028505	17.75	60.779	9.177	14841713.975968
2012/12/01	06:36:06	--	ok	324.2040	35.383	0.028505	17.54	60.985	9.094	15185678.686815
2012/12/01	06:36:18	--	ok	324.2260	35.384	0.028511	17.58	60.842	9.094	15442024.413932
2012/12/01	06:36:31	--	ok	324.1900	35.380	0.028517	17.47	60.794	9.028	15641798.316388
2012/12/01	06:36:43	--	ok	324.5340	35.433	0.028525	17.35	60.954	8.987	15865609.773875
2012/12/01	06:36:56	--	ok	324.4420	35.409	0.028519	17.27	61.361	9.004	15622624.435993
2012/12/01	06:37:08	ok	ok	324.4160	35.407	0.028516	17.18	61.556	8.984	15009022.380034
2012/12/01	07:37:08	ok	ok	324.4240	35.408	0.028516	17.46	60.912	9.040	16602813.520402
2012/12/01	08:37:08	--	ok	324.3000	35.383	0.028516	17.44	60.939	9.033	14840555.997075
2012/12/01	08:37:20	--	ok	324.2740	35.383	0.028519	17.48	60.825	9.038	15411846.257449
2012/12/01	08:37:33	--	ok	324.2240	35.380	0.028523	17.42	60.695	8.986	14996098.656372
2012/12/01	08:37:45	--	ok	324.2140	35.381	0.028529	17.36	60.806	8.971	15542843.965766
2012/12/01	08:37:58	ok	ok	324.3340	35.387	0.028535	17.27	61.031	8.956	15097467.052785
2012/12/01	09:37:57	ok	ok	324.4200	35.402	0.028535	17.58	60.842	9.094	14055199.433545
2012/12/01	10:37:57	--	ok	324.3020	35.383	0.028535	17.69	60.799	9.148	15706186.304241
2012/12/01	10:38:09	--	ok	324.2700	35.384	0.028538	17.72	60.774	9.160	14712388.019242
2012/12/01	10:38:22	--	ok	324.2220	35.379	0.028542	17.63	60.699	9.100	14713145.755517
2012/12/01	10:38:34	--	ok	324.4500	35.402	0.028548	17.59	60.783	9.091	14918922.881328
2012/12/01	10:38:47	ok	ok	324.3780	35.395	0.028545	17.48	60.975	9.060	14968060.795227
2012/12/01	11:38:47	--	ok	324.4480	35.402	0.028545	17.87	60.829	9.251	16407610.003086
2012/12/01	11:38:59	ok	ok	324.3660	35.393	0.028543	17.87	60.768	9.242	15084555.092785
2012/12/01	12:38:59	--	ok	324.3300	35.386	0.028543	18.11	60.717	9.366	17034978.240249
2012/12/01	12:39:11	--	ok	324.3240	35.384	0.028544	18.09	60.684	9.350	14939642.633360
2012/12/01	12:39:24	--	ok	324.2160	35.381	0.028546	17.96	60.753	9.289	14449153.426271
2012/12/01	12:39:36	--	ok	324.2500	35.383	0.028553	17.88	60.980	9.279	14422670.860180
2012/12/01	12:39:49	--	ok	324.2860	35.387	0.028557	17.81	61.089	9.257	14988862.749860
2012/12/01	12:40:01	ok	ok	324.4280	35.397	0.028561	17.75	61.409	9.273	15861597.776576
2012/12/01	13:40:01	--	ok	324.5000	35.408	0.028561	18.34	60.754	9.501	15476609.978591
2012/12/01	13:40:14	--	ok	324.5000	35.399	0.028556	18.38	60.610	9.501	15104585.164428
2012/12/01	13:40:26	--	ok	324.3080	35.387	0.028552	18.25	60.619	9.429	16310152.285511
2012/12/01	13:40:39	--	ok	324.2640	35.385	0.028554	18.17	60.817	9.415	15533007.472937
2012/12/01	13:40:51	--	ok	324.2760	35.388	0.028558	18.05	61.188	9.406	16356624.140180
2012/12/01	13:41:04	--	ok	324.3100	35.389	0.028562	18.04	61.427	9.437	16127336.100813
2012/12/01	13:41:16	ok	ok	324.3320	35.393	0.028565	17.98	61.627	9.434	15679283.278415
2012/12/01	14:41:16	--	ok	324.4380	35.399	0.028565	18.69	60.660	9.685	16654334.786559
2012/12/01	14:41:28	ok	ok	324.3820	35.393	0.028563	18.70	60.541	9.671	16240293.843417
2012/12/01	15:41:28	--	ok	324.2720	35.387	0.028563	18.82	60.711	9.767	18835733.017814
2012/12/01	15:41:40	--	ok	324.2660	35.386	0.028567	18.79	60.676	9.744	16029443.365220
2012/12/01	15:41:53	--	ok	324.2100	35.383	0.028571	18.68	60.689	9.683	15336277.691884
2012/12/01	15:42:05	ok	ok	324.3720	35.394	0.028577	18.58	60.914	9.662	17044957.016355
2012/12/01	16:42:05	--	ok	324.2960	35.390	0.028577	18.67	60.808	9.697	17815714.690434
2012/12/01	16:42:18	--	ok	324.2620	35.388	0.02858	18.66	60.776	9.686	16782851.532514
2012/12/01	16:42:30	--	ok	324.2440	35.385	0.028585	18.56	60.820	9.636	16448949.551033
2012/12/01	16:42:43	ok	ok	324.4260	35.397	0.02859	18.51	60.993	9.635	16189845.308645
2012/12/01	17:42:42	ok	ok	324.3620	35.391	0.02859	18.67	60.657	9.673	15267680.387993
2012/12/01	18:42:42	--	ok	324.1860	35.381	0.02859	18.62	60.709	9.652	16995398.298668
2012/12/01	18:42:54	--	ok	324.1760	35.384	0.028597	18.68	60.598	9.669	14801970.233208
2012/12/01	18:43:07	--	ok	324.3220	35.393	0.028605	18.52	60.452	9.555	17058492.250673
2012/12/01	18:43:19	ok	ok	324.3520	35.396	0.028607	18.48	60.656	9.564	17178244.591044
2012/12/01	19:43:19	--	ok	324.3120	35.390	0.028607	18.56	60.669	9.612	16164769.241858
2012/12/01	19:43:31	--	ok	324.3180	35.390	0.028609	18.62	60.468	9.614	16235734.705401
2012/12/01	19:43:44	--	ok	324.2340	35.385	0.028611	18.45	60.471	9.518	15191591.279568
2012/12/01	19:43:56	--	ok	324.3120	35.393	0.028617	18.35	60.696	9.497	17383592.667027
2012/12/01	19:44:09	ok	ok	324.3640	35.397	0.028619	18.29	60.897	9.495	17291403.271386
2012/12/01	20:44:08	ok	ok	324.3700	35.393	0.028619	18.56	60.609	9.602	18232424.828823
2012/12/01	21:44:08	--	ok	324.2060	35.382	0.028619	18.51	60.631	9.577	17864740.710764
2012/12/01	21:44:20	--	ok	324.2000	35.381	0.028626	18.50	60.539	9.557	17147221.449289
2012/12/01	21:44:33	ok	ok	324.3520	35.391	0.028633	18.36	60.727	9.508	17263660.643418
2012/12/01	22:44:32	--	ok	324.2720	35.386	0.028633	18.43	60.558	9.521	16748668.165861
2012/12/01	22:44:45	--	ok	324.2440	35.387	0.028637	18.44	60.439	9.508	16763816.140357
2012/12/01	22:44:57	--	ok	324.3300	35.390	0.028642	18.32	60.540	9.456	16919851.719335
2012/12/01	22:45:09	--	ok	324.3240	35.393	0.028643	18.18	60.819	9.421	16651475.192500
2012/12/01	22:45:22	ok	ok	324.3440	35.393	0.028645	18.17	61.058	9.453	17591547.314519
2012/12/01	23:45:22	--	ok	324.3160	35.390	0.028645	18.31	60.569	9.455	17093731.700427
2012/12/01	23:45:34	--	ok	324.2780	35.387	0.028647	18.29	60.445	9.424	17341719.928084
2012/12/01	23:45:47	--	ok	324.2220	35.385	0.028651	18.24	60.527	9.409	17799585.205132
2012/12/01	23:45:59	ok	ok	324.3940	35.398	0.028657	18.18	60.608	9.388	18155462.498219
2012/12/02	00:45:59	--	ok	324.3160	35.388	0.028657	17.96	60.693	9.280	18733054.698928
2012/12/02	00:46:11	--	ok	324.2780	35.385	0.028659	18.00	60.549	9.280	18267447.800807
2012/12/02	00:46:24	--	ok	324.2360	35.383	0.028663	17.90	60.563	9.227	17665533.256183
2012/12/02	00:46:36	ok	ok	324.3700	35.398	0.028669	17.82	60.730	9.208	17788286.615376
2012/12/02	01:46:36	ok	ok	324.3700	35.391	0.028669	17.80	60.637	9.183	20085718.179651
2012/12/02	02:46:36	--	ok	324.2080	35.376	0.028669	17.73	60.686	9.152	18984541.920931
2012/12/02	02:46:48	--	ok	324.2480	35.380	0.028675	17.74	60.597	9.145	17659169.902702
2012/12/02	02:47:01	--	ok	324.2860	35.383	0.02868	17.58	60.721	9.076	17519568.329218
2012/12/02	02:47:13	ok	ok	324.3340	35.389	0.028683	17.50	60.949	9.067	17516751.111850
2012/12/02	03:47:13	ok	ok	324.3340	35.388	0.028683	17.64	60.611	9.092	19636756.820279
2012/12/02	04:47:13	--	ok	324.2060	35.375	0.028683	17.56	60.628	9.052	15894216.263162
2012/12/02	04:47:25	--	ok	324.2300	35.378	0.02869	17.62	60.487	9.063	17839062.518677
2012/12/02	04:47:38	--	ok	324.2960	35.384	0.028695	17.47	60.403	8.970	16195847.769530
2012/12/02	04:47:50	--	ok	324.3220	35.388	0.028698	17.39	60.601	8.956	18794028.192947
2012/12/02	04:48:03	ok	ok	324.3540	35.390	0.0287	17.35	60.684	8.947	18168587.851444
2012/12/02	05:48:02	ok	ok	324.3620	35.391	0.0287	17.41	60.544	8.959	17753412.137837
2012/12/02	06:48:02	--	ok	324.2180	35.374	0.0287	17.17	60.625	8.843	20405655.842131
2012/12/02	06:48:14	--	ok	324.2060	35.373	0.028706	17.21	60.481	8.843	18540607.388083
2012/12/02	06:48:27	--	ok	324.3160	35.382	0.028713	17.09	60.492	8.781	18780130.008753
2012/12/02	06:48:39	--	ok	324.3260	35.388	0.028715	17.07	60.519	8.775	18097626.718956
2012/12/02	06:48:51	ok	ok	324.3680	35.388	0.028717	16.92	60.824	8.740	17512802.725889
2012/12/02	07:48:51	ok	ok	324.3900	35.391	0.028717	17.07	60.549	8.779	20229958.592240
2012/12/02	08:48:51	--	ok	324.2140	35.374	0.028717	16.76	60.738	8.645	18755354.211398
2012/12/02	08:49:03	--	ok	324.2160	35.372	0.028723	16.76	60.649	8.632	17039778.746015
2012/12/02	08:49:16	--	ok	324.3160	35.388	0.028729	16.72	60.612	8.606	18287038.781237
2012/12/02	08:49:28	--	ok	324.3180	35.383	0.028731	16.62	60.716	8.569	18419942.270524
2012/12/02	08:49:41	ok	ok	324.3540	35.384	0.028733	16.54	60.912	8.556	18186531.440841
2012/12/02	09:49:40	--	ok	324.4480	35.393	0.028733	16.78	60.712	8.651	16399247.685789
2012/12/02	09:49:52	ok	ok	324.3480	35.385	0.028731	16.82	60.598	8.656	18395288.746569
2012/12/02	10:49:52	ok	ok	324.3480	35.379	0.028731	16.99	60.626	8.748	18651889.326066
2012/12/02	11:49:52	ok	ok	324.3480	35.376	0.028731	17.35	60.594	8.934	18765307.123710
2012/12/02	12:49:52	--	ok	324.3160	35.377	0.028731	17.76	60.540	9.147	18217376.009452
2012/12/02	12:50:05	--	ok	324.3140	35.375	0.028733	17.77	60.542	9.153	18259637.773092
2012/12/02	12:50:17	--	ok	324.2200	35.373	0.028735	17.64	60.581	9.088	17739387.452442
2012/12/02	12:50:30	--	ok	324.2700	35.375	0.028741	17.59	60.693	9.078	17836515.902746
2012/12/02	12:50:42	ok	ok	324.4180	35.384	0.028745	17.54	60.865	9.076	17230484.850272
2012/12/02	13:50:42	--	ok	324.5520	35.402	0.028745	18.18	60.518	9.374	19137146.861550
2012/12/02	13:50:54	ok	ok	324.3980	35.390	0.028739	18.22	60.373	9.374	19578349.393857
2012/12/02	14:50:54	ok	ok	324.4300	35.391	0.028739	18.59	60.433	9.591	18735488.673472
2012/12/02	15:50:54	--	ok	324.2820	35.381	0.028739	18.40	60.553	9.503	19823804.866382
2012/12/02	15:51:06	--	ok	324.2640	35.380	0.028743	18.35	60.424	9.455	18381354.006038
2012/12/02	15:51:19	--	ok	324.2200	35.378	0.028747	18.30	60.537	9.444	18549730.373021
2012/12/02	15:51:31	--	ok	324.2540	35.382	0.028753	18.20	60.671	9.409	19029611.479087
2012/12/02	15:51:44	ok	ok	324.4000	35.389	0.028757	18.12	60.779	9.381	18582460.518360
2012/12/02	16:51:43	--	ok	324.3220	35.383	0.028757	17.93	60.628	9.253	18529305.025347
2012/12/02	16:51:55	--	ok	324.2540	35.379	0.028759	17.90	60.472	9.213	17526577.306792
2012/12/02	16:52:08	--	ok	324.2880	35.383	0.028764	17.86	60.526	9.199	17496388.142041
2012/12/02	16:52:20	--	ok	324.3140	35.382	0.028767	17.76	60.721	9.174	18451481.960312
2012/12/02	16:52:33	ok	ok	324.3960	35.384	0.02877	17.71	60.863	9.168	17555482.755778
2012/12/02	17:52:32	ok	ok	324.3560	35.385	0.02877	17.61	60.726	9.093	19604542.837091
2012/12/02	18:52:32	--	ok	324.2100	35.373	0.02877	17.48	60.555	8.998	16947090.779823
2012/12/02	18:52:44	--	ok	324.2700	35.373	0.028776	17.49	60.466	8.990	17064035.585637
2012/12/02	18:52:57	--	ok	324.2280	35.373	0.02878	17.38	60.479	8.933	17983024.667832
2012/12/02	18:53:09	ok	ok	324.3400	35.384	0.028786	17.34	60.592	8.928	18714026.453377
2012/12/02	19:53:09	--	ok	324.3200	35.380	0.028786	17.18	60.687	8.857	19003843.020071
2012/12/02	19:53:21	--	ok	324.2780	35.374	0.028788	17.20	60.600	8.855	17978605.170457
2012/12/02	19:53:34	--	ok	324.2440	35.372	0.028791	17.14	60.590	8.822	17263426.627163
2012/12/02	19:53:46	ok	ok	324.3660	35.382	0.028796	17.06	60.637	8.787	17735314.977884
2012/12/02	20:53:46	ok	ok	324.3980	35.388	0.028796	17.10	60.614	8.804	19550796.784937
2012/12/02	21:53:46	--	ok	324.3260	35.374	0.028796	17.06	60.667	8.791	19717459.404075
2012/12/02	21:53:58	--	ok	324.2300	35.369	0.028798	17.02	60.691	8.773	17567508.613448
2012/12/02	21:54:11	--	ok	324.2460	35.369	0.028804	16.94	60.798	8.747	18035147.359219
2012/12/02	21:54:23	ok	ok	324.4060	35.380	0.028809	16.86	60.904	8.720	17898290.070734
2012/12/02	22:54:23	--	ok	324.4980	35.395	0.028809	17.32	60.439	8.895	20272708.099079
2012/12/02	22:54:36	ok	ok	324.3800	35.385	0.028805	17.36	60.355	8.904	18075759.873608
2012/12/02	23:54:35	ok	ok	324.3840	35.382	0.028805	17.48	60.465	8.984	17291230.845984
2012/12/03	00:54:35	ok	ok	324.3340	35.376	0.028805	17.55	60.476	9.024	18934199.375964
2012/12/03	01:54:35	--	ok	324.2540	35.372	0.028805	17.72	60.413	9.106	17936957.574956
2012/12/03	01:54:47	--	ok	324.2980	35.374	0.028809	17.80	60.276	9.129	17490582.850754
2012/12/03	01:55:00	--	ok	324.1880	35.369	0.028812	17.64	60.280	9.043	18757239.360454
2012/12/03	01:55:12	--	ok	324.3080	35.376	0.028819	17.60	60.484	9.052	18900192.011329
2012/12/03	01:55:25	ok	ok	324.4040	35.379	0.028822	17.50	60.648	9.022	17626730.378400
2012/12/03	02:55:24	--	ok	324.4760	35.388	0.028822	17.88	60.379	9.188	18701387.919149
2012/12/03	02:55:36	ok	ok	324.4300	35.384	0.028819	17.95	60.240	9.205	16250712.301888
2012/12/03	03:55:36	ok	ok	324.3700	35.382	0.028819	17.98	60.365	9.240	17884848.979416
2012/12/03	04:55:36	--	ok	324.3260	35.377	0.028819	18.23	60.345	9.375	17639099.227599
2012/12/03	04:55:48	--	ok	324.3060	35.375	0.02882	18.29	60.204	9.387	16730447.760653
2012/12/03	04:56:01	--	ok	324.2420	35.372	0.028823	18.17	60.124	9.308	17077449.798209
2012/12/03	04:56:13	--	ok	324.2380	35.370	0.028828	18.07	60.379	9.292	17557835.324636
2012/12/03	04:56:26	ok	ok	324.3780	35.379	0.028833	17.95	60.721	9.278	16973809.294618
2012/12/03	05:56:25	--	ok	324.4500	35.387	0.028833	18.36	60.456	9.465	17859650.745003
2012/12/03	05:56:38	ok	ok	324.3680	35.382	0.028831	18.41	60.283	9.466	16942562.911594
2012/12/03	06:56:37	--	ok	324.3140	35.378	0.028831	18.39	60.612	9.507	19082550.646700
2012/12/03	06:56:49	--	ok	324.2880	35.376	0.028833	18.48	60.506	9.541	16310119.274731
2012/12/03	06:57:02	--	ok	324.2400	35.373	0.028836	18.38	60.399	9.468	18089644.414187
2012/12/03	06:57:14	--	ok	324.2980	35.377	0.028842	18.30	60.567	9.449	18482719.418399
2012/12/03	06:57:27	ok	ok	324.3860	35.384	0.028845	18.16	60.815	9.409	17652403.955101
2012/12/03	07:57:26	--	ok	324.4720	35.390	0.028845	18.73	60.546	9.689	18579761.446706
2012/12/03	07:57:38	ok	ok	324.4280	35.385	0.028842	18.73	60.485	9.679	17223101.637956
2012/12/03	08:57:38	ok	ok	324.3920	35.388	0.028842	19.09	60.513	9.892	17446171.196041
2012/12/03	09:57:38	ok	ok	324.3440	35.385	0.028842	19.53	60.523	10.153	18768200.885232
2012/12/03	10:57:38	--	ok	324.3000	35.374	0.028842	20.09	60.432	10.475	18120481.222413
2012/12/03	10:57:51	--	ok	324.2440	35.366	0.028844	20.03	60.452	10.442	17271070.325716
2012/12/03	10:58:03	--	ok	324.2120	35.356	0.028849	19.96	60.471	10.403	16265315.698216
2012/12/03	10:58:16	--	ok	324.3080	35.381	0.028856	19.88	60.761	10.404	16512788.748298
2012/12/03	10:58:28	ok	ok	324.3860	35.388	0.028858	19.86	60.788	10.396	17516944.054625
2012/12/03	11:58:28	--	ok	324.4460	35.399	0.028858	20.58	60.419	10.776	20353608.196304
2012/12/03	11:58:40	ok	ok	324.3760	35.391	0.028856	20.64	60.337	10.800	17473906.428737
2012/12/03	12:58:40	--	ok	324.2720	35.361	0.028856	21.01	60.427	11.051	18087843.262059
2012/12/03	12:58:52	--	ok	324.2480	35.356	0.02886	21.08	60.347	11.081	17242664.977726
2012/12/03	12:59:05	--	ok	324.2020	35.334	0.028865	20.96	60.267	10.989	17000107.101733
2012/12/03	12:59:17	ok	ok	324.4000	35.376	0.028872	20.88	60.497	10.980	17645521.757807
2012/12/03	13:59:17	--	ok	324.3100	35.364	0.028872	21.35	60.420	11.269	19399009.476319
2012/12/03	13:59:29	--	ok	324.2420	35.342	0.028875	21.36	60.300	11.253	17913877.177435
2012/12/03	13:59:42	--	ok	324.2500	35.343	0.02888	21.30	60.412	11.235	19055376.509999
2012/12/03	13:59:54	--	ok	324.3280	35.374	0.028885	21.20	60.549	11.195	17233944.291882
2012/12/03	14:00:07	ok	ok	324.3900	35.377	0.028887	21.11	60.747	11.174	18917426.230257
2012/12/03	15:00:07	--	ok	324.2520	35.349	0.028887	21.44	60.435	11.331	19085139.008849
2012/12/03	15:00:20	--	ok	324.2200	35.341	0.028892	21.42	60.401	11.311	18403200.063682
2012/12/03	15:00:32	--	ok	324.3260	35.355	0.028898	21.37	60.393	11.277	18083218.104135
2012/12/03	15:00:45	--	ok	324.3040	35.361	0.0289	21.27	60.621	11.254	18220705.733013
2012/12/03	15:00:57	--	ok	324.3300	35.369	0.028903	21.22	60.704	11.237	19700073.354670
2012/12/03	15:01:09	ok	ok	324.3360	35.371	0.028904	21.13	60.993	11.232	19765175.696025
2012/12/03	16:01:09	--	ok	324.1820	35.328	0.028904	21.23	60.523	11.210	20218689.359661
2012/12/03	16:01:21	--	ok	324.2500	35.326	0.028912	21.27	60.408	11.215	18939665.891937
2012/12/03	16:01:34	--	ok	324.2940	35.353	0.028917	21.18	60.393	11.154	18771164.639984
2012/12/03	16:01:47	--	ok	324.2940	35.363	0.02892	21.06	60.678	11.129	20037812.521151
2012/12/03	16:01:59	--	ok	324.3100	35.372	0.028923	20.96	60.875	11.100	19895593.894021
2012/12/03	16:02:12	ok	ok	324.3440	35.380	0.028926	20.93	61.173	11.135	19294860.789275
2012/12/03	17:02:11	--	ok	324.2120	35.343	0.028926	21.02	60.520	11.074	20835048.071992
2012/12/03	17:02:23	--	ok	324.2160	35.352	0.028932	21.01	60.427	11.051	19506159.674329
2012/12/03	17:02:36	--	ok	324.2900	35.362	0.028939	20.87	60.496	10.974	19449277.945439
2012/12/03	17:02:49	--	ok	324.3260	35.384	0.028942	20.83	60.641	10.974	20429753.915369
2012/12/03	17:03:01	--	ok	324.3160	35.381	0.028944	20.79	60.696	10.959	20688534.589810
2012/12/03	17:03:14	ok	ok	324.3580	35.385	0.028946	20.71	60.865	10.938	21498475.271282
2012/12/03	18:03:13	--	ok	324.1940	35.363	0.028946	20.74	60.566	10.904	18916517.461832
2012/12/03	18:03:25	--	ok	324.2060	35.354	0.028953	20.69	60.497	10.860	19538445.907393
2012/12/03	18:03:38	ok	ok	324.3400	35.390	0.02896	20.55	60.687	10.805	20084235.032676
2012/12/03	19:03:37	--	ok	324.1200	35.353	0.02896	20.38	60.599	10.683	19011538.178118
2012/12/03	19:03:50	--	ok	324.2400	35.376	0.02897	20.42	60.484	10.688	18739496.472628
2012/12/03	19:04:02	--	ok	324.2720	35.380	0.028975	20.32	60.438	10.618	18005073.668757
2012/12/03	19:04:15	--	ok	324.3160	35.386	0.028979	20.30	60.587	10.631	19422203.900855
2012/12/03	19:04:27	ok	ok	324.3340	35.391	0.028981	20.19	60.660	10.576	19886961.408788
2012/12/03	20:04:27	--	ok	324.2300	35.373	0.028981	20.19	60.508	10.550	18927526.168682
2012/12/03	20:04:39	--	ok	324.2360	35.369	0.028987	20.27	60.369	10.575	20019095.096032
2012/12/03	20:04:52	--	ok	324.2780	35.379	0.028992	20.17	60.293	10.500	18947995.610543
2012/12/03	20:05:04	ok	ok	324.3460	35.393	0.028996	20.08	60.521	10.484	19673974.647224
2012/12/03	21:05:04	--	ok	324.2580	35.383	0.028996	20.00	60.417	10.418	18752392.194810
2012/12/03	21:05:16	--	ok	324.2600	35.378	0.029001	20.08	60.248	10.437	19503582.751956
2012/12/03	21:05:29	--	ok	324.2420	35.376	0.029005	19.94	60.286	10.359	19745405.718483
2012/12/03	21:05:41	ok	ok	324.3680	35.389	0.029011	19.86	60.455	10.339	19317262.752202
2012/12/03	22:05:41	--	ok	324.2860	35.383	0.029011	19.84	60.482	10.332	19104327.589243
2012/12/03	22:05:53	--	ok	324.2960	35.382	0.029014	19.90	60.341	10.344	20314465.991274
2012/12/03	22:06:06	--	ok	324.2120	35.370	0.029017	19.75	60.286	10.244	20041376.792488
2012/12/03	22:06:19	ok	ok	324.3840	35.393	0.029024	19.70	60.551	10.259	20820447.500251
2012/12/03	23:06:18	--	ok	324.3080	35.387	0.029024	19.66	60.454	10.218	20186605.982122
2012/12/03	23:06:31	--	ok	324.2880	35.383	0.029026	19.62	60.387	10.183	20752637.855649
2012/12/03	23:06:43	--	ok	324.2320	35.367	0.02903	19.55	60.466	10.155	20912640.691532
2012/12/03	23:06:56	ok	ok	324.3640	35.390	0.029035	19.48	60.606	10.137	20858333.377601
2012/12/04	00:06:55	ok	ok	324.3340	35.385	0.029035	19.58	60.410	10.163	20377300.236496
2012/12/04	01:06:55	--	ok	324.1480	35.356	0.029035	19.37	60.468	10.048	21732005.538359
2012/12/04	01:07:07	--	ok	324.1960	35.360	0.029044	19.32	60.369	10.003	19805690.241399
2012/12/04	01:07:20	--	ok	324.3220	35.382	0.029051	19.21	60.502	9.960	21564777.610239
2012/12/04	01:07:33	--	ok	324.3180	35.383	0.029053	19.15	60.764	9.968	20349630.776490
2012/12/04	01:07:45	ok	ok	324.3640	35.384	0.029055	19.11	60.788	9.948	19533955.854521
2012/12/04	02:07:45	ok	ok	324.3540	35.384	0.029055	19.34	60.311	10.005	19743356.033010
2012/12/04	03:07:45	--	ok	324.2400	35.370	0.029055	19.33	60.280	9.994	21843500.577169
2012/12/04	03:07:58	--	ok	324.2440	35.372	0.029061	19.36	60.163	9.992	20285333.877286
2012/12/04	03:08:10	--	ok	324.2700	35.374	0.029066	19.28	60.090	9.933	19510014.853686
2012/12/04	03:08:22	ok	ok	324.3500	35.384	0.02907	19.19	60.287	9.913	19506745.265048
2012/12/04	04:08:22	ok	ok	324.3720	35.386	0.02907	19.39	60.259	10.025	19273647.892334
2012/12/04	05:08:22	--	ok	324.2560	35.365	0.02907	19.41	60.202	10.028	20738382.930458
2012/12/04	05:08:34	--	ok	324.2200	35.363	0.029075	19.39	60.077	9.995	19720263.116917
2012/12/04	05:08:47	--	ok	324.2900	35.366	0.029081	19.32	60.006	9.942	19412499.318106
2012/12/04	05:08:59	ok	ok	324.3540	35.381	0.029084	19.17	60.345	9.911	20215554.369509
2012/12/04	06:08:59	ok	ok	324.3620	35.381	0.029084	19.19	60.287	9.913	21164664.511793
2012/12/04	07:08:59	--	ok	324.1760	35.362	0.029084	18.96	60.341	9.788	20724146.886723
2012/12/04	07:09:11	--	ok	324.2360	35.365	0.029092	19.00	60.227	9.793	19525342.010466
2012/12/04	07:09:24	--	ok	324.2800	35.372	0.029097	18.90	60.271	9.742	20542129.456077
2012/12/04	07:09:36	--	ok	324.3160	35.381	0.029101	18.82	60.440	9.724	20729231.235169
2012/12/04	07:09:49	ok	ok	324.3460	35.380	0.029103	18.72	60.544	9.683	20180661.943401
2012/12/04	08:09:48	ok	ok	324.3820	35.384	0.029103	18.94	60.217	9.757	19388987.657974
2012/12/04	09:09:48	--	ok	324.2800	35.371	0.029103	19.02	60.260	9.810	19980145.601304
2012/12/04	09:10:00	--	ok	324.2740	35.370	0.029107	19.03	60.141	9.796	19567313.602919
2012/12/04	09:10:13	--	ok	324.2460	35.363	0.029111	18.94	60.096	9.737	19325947.292724
2012/12/04	09:10:26	ok	ok	324.3420	35.376	0.029116	18.84	60.322	9.716	20084790.681267
2012/12/04	10:10:25	ok	ok	324.4080	35.382	0.029116	19.06	60.327	9.844	20569533.022359
2012/12/04	11:10:25	ok	ok	324.3760	35.376	0.029116	19.41	60.232	10.033	20979633.079117
2012/12/04	12:10:25	--	ok	324.3180	35.363	0.029116	19.66	60.242	10.183	21668524.595385
2012/12/04	12:10:38	--	ok	324.2920	35.350	0.029118	19.69	60.155	10.186	20234535.331677
2012/12/04	12:10:50	--	ok	324.2400	35.350	0.029121	19.62	60.084	10.132	19009702.183631
2012/12/04	12:11:03	ok	ok	324.3340	35.369	0.029126	19.54	60.131	10.093	19301994.946953
2012/12/04	13:11:02	ok	ok	324.4180	35.378	0.029126	20.00	60.084	10.360	17703481.400304
2012/12/04	13:13:15	ok	ok	324.4120	35.378	0.029126	19.95	60.167	10.344	18809003.226460
