# Supplementary material for: Plastic Creep Constraint in Nylon Instrument Strings
Source: Materials (Basel). 2025 Jan 7;18(2):223. doi: 10.3390/ma18020223 (PMC11766866; doi:10.3390/ma18020223)
Supplement: Supplementary file 1 [file materials-18-00223-s001.zip › data_files/string_N7_nylon/string_test_data_N7_step_5.csv]

Date	Time	+-	f0	Frequency	Tension	LengthAdj	Temp	Rel.Hm	Abs.Hm	Pk.Magnitude
2012/12/04	19:10:05	--	ok	336.5500	37.991	0.029931	18.84	53.475	8.613	35151550.265879
2012/12/04	19:10:19	--	ok	356.0680	42.371	0.030989	18.82	53.472	8.603	27031847.809397
2012/12/04	19:10:32	--	--	359.1140	43.156	0.031198	18.59	53.779	8.535	27904546.033607
2012/12/04	19:10:44	--	ok	358.7000	43.020	0.031198	18.44	54.251	8.534	28790677.882808
2012/12/04	19:10:57	--	ok	360.1280	43.377	0.031292	18.40	54.615	8.571	27410078.007418
2012/12/04	19:11:10	--	ok	360.4320	43.465	0.031324	18.34	54.883	8.583	27266853.892754
2012/12/04	19:11:22	--	ok	360.5480	43.481	0.031343	18.27	55.149	8.589	28864392.867526
2012/12/04	19:11:35	--	ok	360.6140	43.489	0.031357	18.24	55.451	8.620	27717061.487160
2012/12/04	19:11:47	--	ok	360.6580	43.492	0.031368	18.24	55.574	8.639	27924207.274350
2012/12/04	19:12:00	--	ok	360.6740	43.492	0.031377	18.20	55.721	8.642	29351281.962709
2012/12/04	19:12:12	--	ok	360.6980	43.494	0.031385	18.18	55.933	8.664	27747400.666160
2012/12/04	19:12:25	--	ok	360.7240	43.494	0.031392	18.17	56.023	8.673	29980524.454839
2012/12/04	19:12:37	--	ok	360.7180	43.496	0.031398	18.16	56.113	8.682	29966279.696742
2012/12/04	19:12:50	--	ok	360.7480	43.495	0.031405	18.11	56.258	8.679	27586660.683456
2012/12/04	19:13:02	--	ok	360.7340	43.496	0.03141	18.08	56.407	8.686	30118105.058465
2012/12/04	19:13:15	--	ok	360.7860	43.498	0.031416	18.08	56.559	8.710	29930254.947197
2012/12/04	19:13:27	--	ok	360.7440	43.496	0.031419	18.06	56.709	8.722	27871527.520957
2012/12/04	19:13:40	--	ok	360.7660	43.498	0.031424	18.00	56.913	8.722	27900566.859930
2012/12/04	19:13:52	--	ok	360.7660	43.497	0.031429	18.04	56.950	8.749	28095616.484477
2012/12/04	19:14:05	--	ok	360.7800	43.498	0.031433	18.02	57.069	8.757	27818337.400395
2012/12/04	19:14:17	--	ok	360.7880	43.501	0.031437	17.96	57.242	8.752	28040237.968819
2012/12/04	19:14:30	--	ok	360.8000	43.500	0.03144	17.96	57.395	8.775	29852797.600765
2012/12/04	19:14:42	--	ok	360.7880	43.500	0.031443	17.97	57.457	8.790	27421264.579345
2012/12/04	19:14:55	--	ok	360.7920	43.500	0.031447	17.95	57.515	8.789	26810391.445070
2012/12/04	19:15:07	--	ok	360.7960	43.500	0.03145	17.99	57.612	8.824	27616213.766812
2012/12/04	19:15:19	--	ok	360.8020	43.501	0.031453	17.97	57.731	8.832	29382497.670828
2012/12/04	19:15:32	--	ok	360.7820	43.500	0.031456	17.96	57.790	8.836	28529055.329958
2012/12/04	19:15:44	--	ok	360.7880	43.501	0.031459	17.96	57.851	8.845	27584432.008549
2012/12/04	19:15:57	--	ok	360.7980	43.502	0.031463	17.92	57.936	8.837	28259224.968870
2012/12/04	19:16:09	ok	ok	360.8460	43.502	0.031466	17.93	58.059	8.861	27371781.917900
2012/12/04	20:16:09	--	ok	355.5680	42.253	0.031466	19.92	58.031	9.959	28159114.413304
2012/12/04	20:16:22	--	ok	359.7600	43.218	0.031698	19.89	57.965	9.931	27827302.320223
2012/12/04	20:16:34	--	ok	360.4300	43.393	0.031746	19.78	58.132	9.895	27579664.260923
2012/12/04	20:16:47	--	ok	360.6580	43.473	0.031765	19.70	58.363	9.888	28049267.711642
2012/12/04	20:16:59	--	ok	360.7420	43.490	0.031774	19.64	58.415	9.862	31461233.973530
2012/12/04	20:17:12	--	ok	360.7740	43.497	0.03178	19.55	58.675	9.854	28222592.546192
2012/12/04	20:17:24	--	ok	360.7900	43.499	0.031784	19.49	58.879	9.854	28174780.224581
2012/12/04	20:17:37	--	ok	360.8020	43.501	0.031787	19.44	59.236	9.884	30675404.958138
2012/12/04	20:17:49	--	ok	360.8060	43.501	0.03179	19.38	59.348	9.868	29114663.096717
2012/12/04	20:18:01	ok	ok	360.8200	43.503	0.031793	19.40	59.533	9.911	30689285.396801
2012/12/04	21:18:01	--	ok	357.0720	42.627	0.031793	20.10	58.974	10.228	29317964.067901
2012/12/04	21:18:14	--	ok	359.9240	43.237	0.031959	20.09	58.912	10.212	27556538.851875
2012/12/04	21:18:26	--	ok	360.4520	43.419	0.032	20.00	58.867	10.150	28126341.913533
2012/12/04	21:18:39	--	ok	360.6960	43.494	0.032018	19.92	59.098	10.143	29229914.444768
2012/12/04	21:18:51	--	ok	360.7560	43.503	0.032026	19.79	59.291	10.099	27808361.912216
2012/12/04	21:19:04	--	ok	360.7960	43.508	0.032031	19.70	59.611	10.100	28932778.894059
2012/12/04	21:19:16	--	ok	360.8000	43.510	0.032034	19.63	60.025	10.128	28878013.726831
2012/12/04	21:19:29	ok	ok	360.8260	43.512	0.032037	19.63	60.055	10.133	28021158.166784
2012/12/04	22:19:28	--	ok	357.5940	42.715	0.032037	20.08	59.489	10.306	29410807.666629
2012/12/04	22:19:41	--	ok	360.1000	43.285	0.03218	20.13	59.314	10.305	27370880.250848
2012/12/04	22:19:53	--	ok	360.5380	43.458	0.032214	19.99	59.383	10.233	28228813.561314
2012/12/04	22:20:06	--	ok	360.7300	43.499	0.032228	19.90	59.612	10.219	28862608.782272
2012/12/04	22:20:18	--	ok	360.7680	43.504	0.032234	19.83	59.844	10.217	27882386.472392
2012/12/04	22:20:31	--	ok	360.7900	43.510	0.032238	19.78	60.109	10.232	29024109.882018
2012/12/04	22:20:43	--	ok	360.8140	43.512	0.032242	19.71	60.250	10.214	29897783.666350
2012/12/04	22:20:55	ok	ok	360.8360	43.514	0.032244	19.69	60.489	10.242	29172875.381840
2012/12/04	23:20:55	--	ok	358.0380	42.866	0.032244	19.93	59.860	10.279	28555859.937064
2012/12/04	23:21:08	--	ok	360.1720	43.310	0.032368	19.94	59.801	10.275	27742012.258411
2012/12/04	23:21:20	--	ok	360.6200	43.474	0.032398	19.80	59.930	10.213	26603260.272121
2012/12/04	23:21:33	--	ok	360.7220	43.498	0.032409	19.76	60.045	10.209	26743371.110724
2012/12/04	23:21:45	--	ok	360.8060	43.506	0.032415	19.64	60.147	10.155	28091952.114825
2012/12/04	23:21:57	--	ok	360.8040	43.507	0.032418	19.56	60.559	10.176	26853629.034810
2012/12/04	23:22:10	ok	ok	360.8260	43.510	0.032421	19.60	60.625	10.212	27229784.203547
2012/12/05	00:22:09	--	ok	358.3540	42.924	0.032421	19.81	60.175	10.261	26883579.897507
2012/12/05	00:22:21	--	ok	360.3680	43.382	0.032531	19.83	60.056	10.253	26971201.962457
2012/12/05	00:22:34	--	ok	360.6500	43.485	0.032552	19.74	60.072	10.202	25505174.736593
2012/12/05	00:22:46	--	ok	360.7600	43.501	0.032562	19.67	60.213	10.184	26717121.995881
2012/12/05	00:22:59	--	ok	360.7960	43.505	0.032566	19.61	60.355	10.172	25214258.883053
2012/12/05	00:23:11	ok	ok	360.8320	43.507	0.032569	19.56	60.528	10.171	26715769.992113
2012/12/05	01:23:11	--	ok	358.6040	42.944	0.032569	19.66	60.423	10.213	25124812.452174
2012/12/05	01:23:24	--	ok	360.3640	43.403	0.032668	19.69	60.277	10.206	24527888.341449
2012/12/05	01:23:36	--	ok	360.6420	43.483	0.03269	19.63	60.206	10.159	25541704.203211
2012/12/05	01:23:48	--	ok	360.7540	43.502	0.0327	19.48	60.425	10.106	26354991.307728
2012/12/05	01:24:01	--	ok	360.8080	43.507	0.032705	19.47	60.635	10.136	25110522.183009
2012/12/05	01:24:13	ok	ok	360.8220	43.508	0.032708	19.31	60.971	10.096	26266534.835377
2012/12/05	02:24:13	--	ok	358.8280	42.999	0.032708	19.54	60.525	10.159	25689552.565718
2012/12/05	02:24:25	--	ok	360.3260	43.388	0.032797	19.55	60.436	10.150	24346540.177018
2012/12/05	02:24:38	--	ok	360.6380	43.487	0.03282	19.44	60.418	10.082	24693904.274889
2012/12/05	02:24:50	--	ok	360.7440	43.501	0.03283	19.38	60.530	10.065	24790907.253930
2012/12/05	02:25:02	--	ok	360.7800	43.507	0.032836	19.30	60.819	10.065	26480825.573336
2012/12/05	02:25:15	--	ok	360.8020	43.509	0.032839	19.26	61.114	10.090	27297416.301677
2012/12/05	02:25:27	ok	ok	360.8580	43.511	0.032842	19.26	61.205	10.105	25080444.626864
2012/12/05	03:25:27	--	ok	359.0480	43.090	0.032842	19.55	60.648	10.185	27328748.084260
2012/12/05	03:25:39	--	ok	360.3740	43.421	0.032922	19.62	60.477	10.199	24512900.784642
2012/12/05	03:25:52	--	ok	360.6260	43.488	0.032943	19.47	60.514	10.115	24687248.760321
2012/12/05	03:26:04	--	ok	360.7580	43.503	0.032954	19.37	60.679	10.084	24715832.312264
2012/12/05	03:26:17	--	ok	360.8100	43.507	0.032958	19.32	60.943	10.098	25605084.194172
2012/12/05	03:26:29	--	ok	360.8180	43.509	0.032961	19.28	61.087	10.098	25001239.098455
2012/12/05	03:26:41	ok	ok	360.8280	43.510	0.032963	19.24	61.292	10.108	24626927.227197
2012/12/05	04:26:41	--	ok	359.1180	43.121	0.032963	19.68	60.790	10.287	25516738.036005
2012/12/05	04:26:53	--	ok	360.4100	43.430	0.033039	19.62	60.750	10.244	22763698.821272
2012/12/05	04:27:06	--	ok	360.6520	43.490	0.033059	19.51	60.792	10.186	24335221.213873
2012/12/05	04:27:18	--	ok	360.7800	43.505	0.033069	19.42	61.019	10.170	24669441.429684
2012/12/05	04:27:31	ok	ok	360.8240	43.508	0.033073	19.40	61.167	10.183	24183729.963289
2012/12/05	05:27:30	--	ok	359.1460	43.129	0.033073	19.61	60.899	10.264	26628931.423565
2012/12/05	05:27:43	--	ok	360.4360	43.427	0.033148	19.61	60.748	10.238	22441029.542558
2012/12/05	05:27:55	--	ok	360.6520	43.493	0.033167	19.53	60.856	10.208	22393010.493799
2012/12/05	05:28:08	--	ok	360.7520	43.502	0.033176	19.44	60.932	10.167	23919170.633983
2012/12/05	05:28:20	--	ok	360.8020	43.507	0.033181	19.36	61.251	10.173	23082694.668521
2012/12/05	05:28:32	ok	ok	360.8240	43.511	0.033184	19.26	61.536	10.160	23375904.982374
2012/12/05	06:28:32	--	ok	359.2620	43.171	0.033184	19.42	61.110	10.185	24716858.552715
2012/12/05	06:28:44	--	ok	360.5040	43.448	0.033254	19.40	61.016	10.157	21669376.748193
2012/12/05	06:28:57	--	ok	360.6580	43.489	0.033269	19.26	61.144	10.095	21771399.704312
2012/12/05	06:29:09	--	ok	360.7600	43.502	0.033279	19.18	61.433	10.095	22262540.353544
2012/12/05	06:29:22	ok	ok	360.8300	43.505	0.033283	19.11	61.662	10.091	21446414.379239
2012/12/05	07:29:21	--	ok	359.4160	43.196	0.033283	19.14	61.306	10.051	24692509.021393
2012/12/05	07:29:33	--	ok	360.5220	43.466	0.033346	19.17	61.130	10.040	20377436.663248
2012/12/05	07:29:46	--	ok	360.7120	43.491	0.033362	19.08	61.115	9.984	20960943.789416
2012/12/05	07:29:58	--	ok	360.7800	43.498	0.033368	19.00	61.283	9.965	21030910.782252
2012/12/05	07:30:11	--	ok	360.7820	43.501	0.033372	18.89	61.566	9.946	22672604.971476
2012/12/05	07:30:23	--	ok	360.8180	43.504	0.033376	18.85	61.770	9.955	21258261.125315
2012/12/05	07:30:35	ok	ok	360.8640	43.506	0.033378	18.78	61.969	9.946	20953952.285409
2012/12/05	08:30:35	--	ok	359.6180	43.208	0.033378	19.06	61.353	10.011	23644679.962554
2012/12/05	08:30:48	--	ok	360.6260	43.469	0.033432	19.12	61.272	10.033	20538640.683849
2012/12/05	08:31:00	--	ok	360.7080	43.486	0.033443	18.97	61.368	9.961	21264019.634525
2012/12/05	08:31:13	--	ok	360.7740	43.493	0.033449	18.94	61.484	9.962	20715848.159618
2012/12/05	08:31:25	ok	ok	360.8260	43.498	0.033454	18.87	61.653	9.948	20947080.001594
2012/12/05	09:31:25	--	ok	359.6860	43.210	0.033454	19.01	61.435	9.995	23149850.056052
2012/12/05	09:31:37	--	ok	360.6080	43.456	0.033505	18.96	61.397	9.960	21706476.113279
2012/12/05	09:31:50	--	ok	360.7720	43.483	0.033516	18.89	61.506	9.936	20369741.468619
2012/12/05	09:32:02	--	ok	360.7720	43.486	0.03352	18.81	61.733	9.926	20497172.621696
2012/12/05	09:32:15	--	ok	360.8040	43.491	0.033524	18.73	61.840	9.896	20750421.189300
2012/12/05	09:32:27	ok	ok	360.8300	43.494	0.033527	18.67	62.101	9.903	21643194.936953
2012/12/05	10:32:27	--	ok	359.7560	43.214	0.033527	19.04	61.470	10.019	20652516.334477
2012/12/05	10:32:40	--	ok	360.6700	43.451	0.033575	19.04	61.380	10.004	19934109.301038
2012/12/05	10:32:52	--	ok	360.7240	43.464	0.033584	18.96	61.367	9.955	19713604.108638
2012/12/05	10:33:05	--	ok	360.7880	43.479	0.03359	18.92	61.451	9.945	19616692.687837
2012/12/05	10:33:17	--	ok	360.8020	43.485	0.033594	18.83	61.556	9.909	19945319.022369
2012/12/05	10:33:29	ok	ok	360.8280	43.486	0.033596	18.73	61.840	9.896	21142293.387221
2012/12/05	11:33:29	--	ok	359.8280	43.212	0.033596	19.08	61.477	10.043	21275155.555920
2012/12/05	11:33:42	--	ok	360.5900	43.413	0.033642	19.10	61.360	10.036	18615040.479557
2012/12/05	11:33:54	--	ok	360.7080	43.458	0.033654	18.94	61.333	9.938	20329738.431920
2012/12/05	11:34:07	--	ok	360.8040	43.473	0.03366	18.84	61.708	9.939	19516066.857845
2012/12/05	11:34:19	ok	ok	360.8500	43.478	0.033663	18.77	61.967	9.940	19443117.668301
2012/12/05	12:34:19	--	ok	359.8700	43.207	0.033663	19.08	61.507	10.048	18407689.400924
2012/12/05	12:34:31	--	ok	360.6160	43.390	0.033707	19.12	61.423	10.058	18745023.310548
2012/12/05	12:34:44	--	ok	360.7040	43.429	0.033718	19.00	61.434	9.989	18929444.648940
2012/12/05	12:34:56	--	ok	360.7660	43.455	0.033724	18.95	61.576	9.983	18754177.333861
2012/12/05	12:35:09	ok	ok	360.8240	43.466	0.033729	18.84	61.768	9.949	19053200.209700
2012/12/05	13:35:09	--	ok	359.8640	43.206	0.033729	19.03	61.589	10.032	19509144.222546
2012/12/05	13:35:21	--	ok	360.6020	43.373	0.033773	19.06	61.443	10.026	18014693.625030
2012/12/05	13:35:34	--	ok	360.6680	43.416	0.033784	18.94	61.544	9.972	19253468.257887
2012/12/05	13:35:46	--	ok	360.7900	43.454	0.033793	18.85	61.740	9.950	18621926.693043
2012/12/05	13:35:59	ok	ok	360.8200	43.464	0.033796	18.74	61.992	9.926	18926117.062170
2012/12/05	14:35:59	--	ok	359.9020	43.206	0.033796	18.99	61.643	10.017	21503820.845328
2012/12/05	14:36:12	--	ok	360.5680	43.365	0.033838	18.99	61.582	10.007	18694605.951571
2012/12/05	14:36:24	--	ok	360.7300	43.422	0.033851	18.88	61.625	9.949	18745089.996529
2012/12/05	14:36:37	--	ok	360.7960	43.443	0.033857	18.83	61.737	9.938	18051713.510700
2012/12/05	14:36:49	ok	ok	360.8300	43.445	0.03386	18.73	61.900	9.906	19132741.469811
2012/12/05	15:36:49	--	ok	359.9380	43.206	0.03386	18.92	61.721	9.989	19201595.858845
2012/12/05	15:37:01	--	ok	360.6620	43.361	0.0339	18.99	61.643	10.017	18664153.079468
2012/12/05	15:37:14	--	ok	360.6940	43.389	0.033909	18.86	61.651	9.942	17626280.971189
2012/12/05	15:37:26	--	ok	360.7720	43.426	0.033917	18.80	61.852	9.939	17955418.454248
2012/12/05	15:37:39	ok	ok	360.8440	43.437	0.033921	18.69	61.924	9.886	17928769.969987
2012/12/05	16:37:38	--	ok	359.9640	43.205	0.033921	18.74	61.902	9.912	21377218.802375
2012/12/05	16:37:51	--	ok	360.6540	43.364	0.03396	18.76	61.815	9.910	17940547.451789
2012/12/05	16:38:03	--	ok	360.7100	43.390	0.033969	18.70	61.745	9.864	17630581.808761
2012/12/05	16:38:16	--	ok	360.7900	43.427	0.033976	18.57	61.994	9.828	18081447.976485
2012/12/05	16:38:28	ok	ok	360.8220	43.438	0.03398	18.50	62.252	9.828	18208503.406068
2012/12/05	17:38:28	--	ok	360.0640	43.209	0.03398	18.76	61.815	9.910	18906632.203801
2012/12/05	17:38:41	--	ok	360.6880	43.358	0.034014	18.73	61.750	9.882	17278275.764295
2012/12/05	17:38:53	--	ok	360.7060	43.372	0.034022	18.66	61.709	9.834	17421745.874024
2012/12/05	17:39:06	--	ok	360.7480	43.408	0.034029	18.59	61.787	9.806	17622642.004735
2012/12/05	17:39:18	ok	ok	360.8580	43.433	0.034034	18.48	62.129	9.797	17383647.559605
2012/12/05	18:39:18	--	ok	360.1300	43.213	0.034034	18.74	61.872	9.907	19347382.655122
2012/12/05	18:39:30	--	ok	360.6720	43.351	0.034066	18.72	61.749	9.876	18163509.760484
2012/12/05	18:39:43	--	ok	360.7620	43.387	0.034075	18.65	61.767	9.838	17594809.787315
2012/12/05	18:39:55	--	ok	360.7620	43.398	0.034079	18.55	61.871	9.796	18120136.821184
2012/12/05	18:40:08	--	ok	360.8100	43.427	0.034084	18.50	62.043	9.795	17814579.182549
2012/12/05	18:40:20	ok	ok	360.8220	43.431	0.034086	18.48	62.219	9.811	17586108.262223
2012/12/05	19:40:20	--	ok	360.1840	43.219	0.034086	18.69	61.834	9.872	19205453.620610
2012/12/05	19:40:32	--	ok	360.6620	43.344	0.034116	18.72	61.719	9.871	17200280.726973
2012/12/05	19:40:45	--	ok	360.7420	43.386	0.034125	18.57	61.814	9.799	17534526.095206
2012/12/05	19:40:57	--	ok	360.8040	43.405	0.03413	18.49	62.011	9.784	17415023.283535
2012/12/05	19:41:10	--	ok	360.7920	43.408	0.034133	18.39	62.114	9.742	18952047.157806
2012/12/05	19:41:22	ok	ok	360.8480	43.424	0.034136	18.34	62.436	9.764	17557542.031884
2012/12/05	20:41:22	--	ok	360.2160	43.218	0.034136	18.62	61.852	9.834	19281764.802697
2012/12/05	20:41:34	--	ok	360.7060	43.341	0.034164	18.66	61.709	9.834	17059770.180529
2012/12/05	20:41:47	--	ok	360.7260	43.354	0.034171	18.58	61.635	9.776	16062974.681209
2012/12/05	20:41:59	--	ok	360.8160	43.393	0.034177	18.49	61.801	9.751	16333751.572144
2012/12/05	20:42:12	--	ok	360.8100	43.400	0.034179	18.42	62.029	9.746	16308855.908373
2012/12/05	20:42:24	ok	ok	360.8460	43.411	0.034182	18.36	62.169	9.734	17124552.983539
2012/12/05	21:42:24	--	ok	360.2260	43.217	0.034182	18.48	61.859	9.754	17988039.989449
2012/12/05	21:42:36	--	ok	360.7220	43.340	0.034209	18.51	61.744	9.753	15778770.443120
2012/12/05	21:42:49	--	ok	360.7500	43.360	0.034216	18.44	61.643	9.697	16123876.862848
2012/12/05	21:43:01	--	ok	360.7840	43.375	0.034221	18.33	61.805	9.659	15710885.615505
2012/12/05	21:43:14	ok	ok	360.8320	43.394	0.034224	18.28	62.006	9.662	16393757.881026
2012/12/05	22:43:13	--	ok	360.2700	43.221	0.034224	18.60	61.759	9.808	18614741.161881
2012/12/05	22:43:26	--	ok	360.7060	43.327	0.03425	18.61	61.610	9.790	15332064.383583
2012/12/05	22:43:38	--	ok	360.7560	43.346	0.034257	18.53	61.747	9.765	15794987.453696
2012/12/05	22:43:51	--	ok	360.7660	43.375	0.034262	18.46	61.886	9.747	16940455.618498
2012/12/05	22:44:03	ok	ok	360.8340	43.397	0.034266	18.37	61.991	9.711	15838070.272216
2012/12/05	23:44:03	--	ok	360.2840	43.218	0.034266	18.47	61.888	9.753	18568318.214120
2012/12/05	23:44:15	--	ok	360.6820	43.327	0.034291	18.44	61.853	9.730	15172385.008338
2012/12/05	23:44:28	--	ok	360.7780	43.352	0.0343	18.30	62.040	9.679	16057845.937976
2012/12/05	23:44:40	--	ok	360.7620	43.368	0.034303	18.20	62.293	9.661	16284108.086464
2012/12/05	23:44:53	ok	ok	360.8420	43.390	0.034308	18.21	62.294	9.667	16580492.125991
2012/12/06	00:44:52	--	ok	360.3180	43.225	0.034308	18.25	61.881	9.626	19379676.965708
2012/12/06	00:45:05	--	ok	360.7160	43.327	0.034332	18.25	61.791	9.612	16125891.648926
2012/12/06	00:45:17	--	ok	360.7100	43.339	0.034338	18.16	61.867	9.572	17721569.284130
2012/12/06	00:45:30	ok	ok	360.8560	43.384	0.034345	18.14	61.893	9.565	17003604.856767
2012/12/06	01:45:29	--	ok	360.3480	43.228	0.034345	18.12	61.800	9.539	19059857.579527
2012/12/06	01:45:41	--	ok	360.7120	43.342	0.034367	18.10	61.797	9.527	13732497.617040
2012/12/06	01:45:54	--	ok	360.7420	43.362	0.034374	17.98	61.837	9.466	16280176.253322
2012/12/06	01:46:06	ok	ok	360.8280	43.391	0.034379	17.90	62.093	9.460	15556807.084708
2012/12/06	02:46:06	--	ok	360.3500	43.233	0.034379	17.93	61.948	9.455	16079183.763996
2012/12/06	02:46:19	--	ok	360.7440	43.338	0.034402	17.89	61.822	9.413	16429055.017747
2012/12/06	02:46:31	--	ok	360.7600	43.344	0.034407	17.80	61.807	9.361	15661091.609566
2012/12/06	02:46:43	--	ok	360.8040	43.378	0.034412	17.69	62.088	9.342	16351168.300082
2012/12/06	02:46:56	ok	ok	360.8320	43.384	0.034414	17.64	62.259	9.340	15006661.722922
2012/12/06	03:46:55	--	ok	360.4200	43.248	0.034414	17.78	61.924	9.367	16583760.046058
2012/12/06	03:47:07	--	ok	360.7880	43.368	0.034434	17.85	61.786	9.385	15402252.925917
2012/12/06	03:47:20	--	--	360.8780	43.361	0.034437	17.83	61.602	9.346	15507066.154827
2012/12/06	03:47:32	--	ok	360.7160	43.334	0.034437	17.70	61.671	9.285	15936112.932501
2012/12/06	03:47:44	--	ok	360.8040	43.376	0.034443	17.62	61.957	9.283	15796611.319226
2012/12/06	03:47:57	ok	ok	360.8600	43.392	0.034446	17.50	62.296	9.268	15839520.887788
2012/12/06	04:47:56	--	ok	360.4820	43.269	0.034446	17.62	61.927	9.279	16383627.771419
2012/12/06	04:48:08	--	ok	360.7860	43.367	0.034463	17.61	61.836	9.260	15373311.944969
2012/12/06	04:48:21	--	ok	360.7760	43.355	0.034466	17.54	61.794	9.215	15575398.829993
2012/12/06	04:48:33	--	ok	360.7960	43.381	0.03447	17.42	61.984	9.177	15697012.731858
2012/12/06	04:48:45	ok	ok	360.8420	43.393	0.034473	17.40	62.160	9.192	15968905.159946
2012/12/06	05:48:45	--	ok	360.4760	43.267	0.034473	17.36	62.034	9.152	14532755.298074
2012/12/06	05:48:57	--	ok	360.8140	43.372	0.03449	17.40	61.921	9.157	15597460.855435
2012/12/06	05:49:10	--	ok	360.7660	43.366	0.034492	17.33	61.790	9.099	15854297.496681
2012/12/06	05:49:22	--	ok	360.8120	43.381	0.034496	17.25	61.956	9.080	15846345.724711
2012/12/06	05:49:34	ok	ok	360.8260	43.392	0.034499	17.16	62.150	9.060	15676961.308697
2012/12/06	06:49:34	--	ok	360.4740	43.265	0.034499	16.99	62.181	8.973	16334496.281824
2012/12/06	06:49:46	--	ok	360.7740	43.379	0.034515	17.00	62.034	8.957	15011732.576635
2012/12/06	06:49:59	--	ok	360.7760	43.369	0.034519	16.91	62.049	8.911	15777898.445088
2012/12/06	06:50:11	--	ok	360.7840	43.394	0.034523	16.82	62.123	8.874	16488602.244530
2012/12/06	06:50:23	ok	ok	360.8240	43.405	0.034527	16.76	62.292	8.866	15195509.363904
2012/12/06	07:50:23	--	ok	360.5580	43.318	0.034527	16.64	62.213	8.791	15757511.291494
2012/12/06	07:50:35	--	ok	360.8140	43.389	0.03454	16.60	62.176	8.765	15733997.265822
2012/12/06	07:50:48	--	ok	360.7580	43.376	0.034542	16.55	62.108	8.729	15483499.802139
2012/12/06	07:51:00	--	ok	360.8100	43.406	0.034547	16.46	62.212	8.696	14752362.106517
2012/12/06	07:51:13	ok	ok	360.8500	43.406	0.034549	16.38	62.526	8.698	16096220.242507
2012/12/06	08:51:12	--	ok	360.6700	43.336	0.034549	16.60	62.117	8.756	14868812.925181
2012/12/06	08:51:24	--	ok	360.7640	43.366	0.034558	16.55	62.078	8.725	16091895.790925
2012/12/06	08:51:37	--	ok	360.7800	43.384	0.034562	16.50	62.130	8.706	15326853.557245
2012/12/06	08:51:49	--	ok	360.7920	43.390	0.034566	16.42	62.206	8.675	15819805.955586
2012/12/06	08:52:02	ok	ok	360.8640	43.402	0.034569	16.36	62.374	8.667	15703842.472447
2012/12/06	09:52:02	--	ok	360.6680	43.340	0.034569	16.60	62.146	8.760	17583690.998488
2012/12/06	09:52:14	ok	ok	360.8200	43.372	0.034577	16.58	62.054	8.737	15720663.630699
2012/12/06	10:52:14	--	ok	360.5860	43.284	0.034577	16.90	62.017	8.901	17843179.647438
2012/12/06	10:52:26	--	ok	360.8140	43.345	0.034589	16.92	61.961	8.904	15375227.181852
2012/12/06	10:52:39	--	ok	360.7340	43.351	0.034591	16.84	61.948	8.859	14899117.622466
2012/12/06	10:52:51	ok	ok	360.8200	43.368	0.034597	16.73	62.078	8.819	15766578.706181
2012/12/06	11:52:51	--	ok	360.6560	43.311	0.034597	17.17	62.002	9.044	16058542.200124
2012/12/06	11:53:03	--	ok	360.8160	43.346	0.034606	17.18	61.944	9.041	15058632.926893
2012/12/06	11:53:16	--	ok	360.7560	43.329	0.034608	17.08	61.898	8.980	14496207.543821
2012/12/06	11:53:28	--	ok	360.8040	43.350	0.034613	17.03	62.009	8.969	14926884.362009
2012/12/06	11:53:41	--	ok	360.8000	43.364	0.034615	16.94	62.233	8.953	15154651.459609
2012/12/06	11:53:53	ok	ok	360.8780	43.386	0.034618	16.82	62.481	8.925	14834692.402066
2012/12/06	12:53:53	--	ok	360.6900	43.319	0.034618	17.41	61.982	9.171	15509016.104126
2012/12/06	12:54:05	--	ok	360.7940	43.347	0.034626	17.40	61.891	9.152	14712654.413413
2012/12/06	12:54:18	ok	ok	360.8380	43.348	0.034629	17.31	61.906	9.106	15201159.309930
2012/12/06	13:54:18	--	ok	360.5480	43.250	0.034629	17.47	61.992	9.206	16111593.550490
2012/12/06	13:54:30	ok	ok	360.8420	43.328	0.034642	17.48	61.934	9.203	15394776.798878
2012/12/06	14:54:30	--	ok	360.4500	43.228	0.034642	17.54	61.944	9.237	17233383.048304
2012/12/06	14:54:43	--	ok	360.7720	43.317	0.03466	17.58	61.801	9.238	14909328.505964
2012/12/06	14:54:55	--	ok	360.6940	43.313	0.034664	17.43	61.836	9.161	14609855.637582
2012/12/06	14:55:08	ok	ok	360.8540	43.354	0.034672	17.36	62.004	9.147	15173598.836748
2012/12/06	15:55:07	--	ok	360.5420	43.260	0.034672	17.52	62.120	9.252	15146497.219766
2012/12/06	15:55:20	--	ok	360.7380	43.326	0.034686	17.52	62.030	9.239	13982197.570814
2012/12/06	15:55:32	--	ok	360.8180	43.329	0.034691	17.44	62.047	9.197	14576512.142055
2012/12/06	15:55:44	--	ok	360.8020	43.332	0.034693	17.40	62.190	9.197	14567648.609901
2012/12/06	15:55:57	ok	ok	360.8480	43.355	0.034696	17.30	62.382	9.170	14011494.584942
2012/12/06	16:55:56	--	ok	360.5720	43.271	0.034696	17.40	62.100	9.183	15777373.602076
2012/12/06	16:56:08	ok	ok	360.8560	43.346	0.034709	17.48	62.024	9.216	14094926.494427
2012/12/06	17:56:08	--	ok	360.4640	43.227	0.034709	17.44	62.137	9.211	17032387.626993
2012/12/06	17:56:21	--	ok	360.8000	43.308	0.034726	17.43	62.015	9.187	14587426.966995
2012/12/06	17:56:33	--	ok	360.7400	43.301	0.034729	17.35	61.972	9.137	14039045.263155
2012/12/06	17:56:46	--	ok	360.7800	43.324	0.034734	17.24	62.253	9.118	13218030.090176
2012/12/06	17:56:58	--	ok	360.8040	43.339	0.034738	17.20	62.336	9.109	13662910.810734
2012/12/06	17:57:11	ok	ok	360.8760	43.364	0.03474	17.16	62.508	9.112	14109509.574246
2012/12/06	18:57:10	--	ok	360.6380	43.279	0.03474	17.48	62.143	9.234	16500410.428325
2012/12/06	18:57:22	--	ok	360.7540	43.323	0.03475	17.46	62.080	9.213	12994948.786422
2012/12/06	18:57:35	--	ok	360.8080	43.324	0.034755	17.34	62.239	9.171	14187714.401652
2012/12/06	18:57:47	--	ok	360.8020	43.334	0.034757	17.31	62.294	9.163	14150702.848813
2012/12/06	18:58:00	--	ok	360.8120	43.347	0.03476	17.22	62.399	9.129	13936531.854115
2012/12/06	18:58:12	ok	ok	360.8660	43.355	0.034762	17.19	62.602	9.142	15072231.819655
2012/12/06	19:58:12	--	ok	360.6840	43.285	0.034762	17.59	62.042	9.279	15227694.517745
2012/12/06	19:58:24	--	ok	360.8120	43.320	0.03477	17.61	61.985	9.282	14458570.269331
2012/12/06	19:58:37	--	ok	360.7440	43.306	0.034772	17.52	61.941	9.226	14436712.035682
2012/12/06	19:58:49	ok	ok	360.8220	43.328	0.034777	17.41	62.161	9.198	14447260.194005
2012/12/06	20:58:49	--	ok	360.6180	43.253	0.034777	17.87	61.909	9.415	16478648.256341
2012/12/06	20:59:01	--	ok	360.8040	43.303	0.034788	17.84	61.904	9.398	14987473.811274
2012/12/06	20:59:14	--	ok	360.7760	43.294	0.034791	17.75	61.889	9.345	14369125.738148
2012/12/06	20:59:26	--	--	360.9880	43.312	0.034795	17.67	62.115	9.335	14454477.229324
2012/12/06	20:59:38	--	ok	360.7980	43.303	0.034795	17.60	62.223	9.312	14868228.885017
2012/12/06	20:59:51	ok	ok	360.8260	43.319	0.034798	17.48	62.472	9.283	14576909.933525
2012/12/06	21:59:50	--	ok	360.6360	43.266	0.034798	18.08	61.913	9.534	15774186.672897
2012/12/06	22:00:02	--	ok	360.8060	43.299	0.034808	18.06	61.790	9.504	14757758.740911
2012/12/06	22:00:15	--	ok	360.7600	43.289	0.03481	17.94	61.860	9.447	13915829.042352
2012/12/06	22:00:27	--	ok	360.8180	43.309	0.034815	17.93	62.008	9.464	15125826.976334
2012/12/06	22:00:39	ok	ok	360.8240	43.320	0.034817	17.81	62.228	9.430	15507684.498989
2012/12/06	23:00:39	--	ok	360.6000	43.244	0.034817	18.34	61.896	9.679	16079115.700949
2012/12/06	23:00:51	--	ok	360.8120	43.295	0.034828	18.36	61.810	9.677	14068522.171025
2012/12/06	23:01:04	--	ok	360.6780	43.275	0.03483	18.22	61.666	9.575	13470998.441741
2012/12/06	23:01:16	ok	ok	360.8480	43.312	0.034839	18.14	61.923	9.569	14519820.346671
2012/12/07	00:01:16	--	ok	360.5720	43.242	0.034839	18.47	61.828	9.743	17341485.420913
2012/12/07	00:01:29	--	ok	360.7940	43.294	0.034851	18.53	61.687	9.756	14195818.033265
2012/12/07	00:01:41	--	ok	360.7860	43.289	0.034854	18.36	61.719	9.663	14588270.370927
2012/12/07	00:01:54	--	ok	360.7940	43.295	0.034858	18.28	61.976	9.658	14170349.665955
2012/12/07	00:02:06	--	ok	360.8020	43.308	0.034861	18.17	62.228	9.634	13614146.809245
2012/12/07	00:02:18	ok	ok	360.8600	43.316	0.034864	18.07	62.660	9.643	14519040.278094
2012/12/07	01:02:18	--	ok	360.6020	43.241	0.034864	18.64	61.856	9.846	16077967.796990
2012/12/07	01:02:31	--	ok	360.7940	43.287	0.034875	18.65	61.797	9.843	14037346.207819
2012/12/07	01:02:43	--	ok	360.7620	43.271	0.034878	18.54	61.779	9.776	14235846.720719
2012/12/07	01:02:55	--	ok	360.7900	43.294	0.034883	18.43	62.001	9.748	14394620.709085
2012/12/07	01:03:08	--	ok	360.8100	43.303	0.034886	18.39	62.144	9.747	13838839.573546
2012/12/07	01:03:20	ok	ok	360.8600	43.316	0.034888	18.35	62.377	9.760	13961509.388320
2012/12/07	02:03:20	--	ok	360.6180	43.240	0.034888	18.94	61.755	10.006	16784166.212607
2012/12/07	02:03:32	--	ok	360.7920	43.272	0.034899	18.90	61.718	9.976	14797496.028047
2012/12/07	02:03:45	--	ok	360.7520	43.258	0.034902	18.86	61.711	9.952	13900139.420600
2012/12/07	02:03:57	--	ok	360.7180	43.275	0.034907	18.80	61.792	9.929	15036013.620413
2012/12/07	02:04:10	ok	ok	360.9060	43.311	0.034913	18.70	61.986	9.902	15062784.674928
2012/12/07	03:04:09	--	ok	360.5900	43.234	0.034913	19.16	61.761	10.137	16781235.217156
2012/12/07	03:04:21	--	ok	360.8120	43.265	0.034925	19.16	61.701	10.127	14561947.776223
2012/12/07	03:04:34	--	ok	360.7060	43.259	0.034928	19.07	61.746	10.081	13653954.474048
2012/12/07	03:04:46	--	ok	360.8100	43.284	0.034935	18.96	61.818	10.028	13943044.958421
2012/12/07	03:04:58	ok	ok	360.8380	43.295	0.034937	18.89	62.167	10.043	14064478.376325
2012/12/07	04:04:58	--	ok	360.4800	43.224	0.034937	19.18	61.794	10.155	15868982.759116
2012/12/07	04:05:10	--	ok	360.8160	43.272	0.034954	19.19	61.705	10.146	15278136.352896
2012/12/07	04:05:23	--	--	360.7420	43.261	0.034956	19.07	61.746	10.081	14638789.242043
2012/12/07	04:05:35	--	ok	360.6580	43.252	0.034956	18.99	61.853	10.051	14854542.264633
2012/12/07	04:05:47	--	--	360.9140	43.293	0.034965	18.94	62.025	10.050	14206948.900166
2012/12/07	04:05:59	--	ok	360.8140	43.287	0.034965	18.86	62.282	10.044	14559255.769542
2012/12/07	04:06:12	ok	ok	360.8280	43.299	0.034967	18.80	62.602	10.060	15315415.597819
2012/12/07	05:06:11	--	ok	360.5000	43.225	0.034967	19.20	61.767	10.162	17745569.880227
2012/12/07	05:06:23	--	ok	360.7900	43.269	0.034983	19.22	61.710	10.165	14343150.319593
2012/12/07	05:06:36	--	ok	360.7620	43.269	0.034986	19.11	61.752	10.106	14879316.863454
2012/12/07	05:06:48	--	ok	360.8120	43.290	0.034991	19.08	61.838	10.102	15095967.493458
2012/12/07	05:07:00	ok	ok	360.8200	43.293	0.034993	18.95	62.027	10.056	13899984.577201
2012/12/07	06:07:00	--	ok	360.4240	43.219	0.034993	19.08	61.898	10.112	17234942.361264
2012/12/07	06:07:12	--	ok	360.7900	43.285	0.035013	19.10	61.781	10.105	14633597.487944
2012/12/07	06:07:25	--	--	360.8020	43.276	0.035016	18.99	61.793	10.042	14528012.792380
2012/12/07	06:07:37	--	ok	360.6920	43.264	0.035016	18.93	61.993	10.039	14552128.087643
2012/12/07	06:07:49	ok	ok	360.8400	43.300	0.035024	18.88	62.105	10.027	15391899.676580
2012/12/07	07:07:49	--	ok	360.4340	43.219	0.035024	18.78	62.059	9.961	16585819.913896
2012/12/07	07:08:01	--	ok	360.7600	43.284	0.035042	18.84	61.889	9.969	14224613.525891
2012/12/07	07:08:14	--	ok	360.8000	43.292	0.035047	18.67	61.951	9.879	14700918.270080
2012/12/07	07:08:26	--	ok	360.7840	43.292	0.03505	18.64	62.156	9.894	15201914.017840
2012/12/07	07:08:38	--	ok	360.7860	43.312	0.035053	18.56	62.352	9.878	14132642.155581
2012/12/07	07:08:51	ok	ok	360.8640	43.329	0.035057	18.50	62.582	9.880	15260551.144887
2012/12/07	08:08:50	--	ok	360.5540	43.241	0.035057	18.68	61.982	9.890	17089184.081715
2012/12/07	08:09:02	--	ok	360.8140	43.297	0.03507	18.66	61.949	9.873	15026548.824064
2012/12/07	08:09:15	--	ok	360.7280	43.287	0.035073	18.58	61.966	9.829	13701834.618196
2012/12/07	08:09:27	ok	ok	360.8320	43.314	0.035078	18.46	62.126	9.785	14483467.882466
2012/12/07	09:09:27	--	ok	360.5260	43.233	0.035078	18.65	62.007	9.876	15469357.146239
2012/12/07	09:09:39	--	ok	360.8080	43.291	0.035093	18.70	61.835	9.878	14534534.641407
2012/12/07	09:09:52	--	ok	360.7580	43.289	0.035096	18.62	61.822	9.829	14749653.710029
2012/12/07	09:10:04	--	ok	360.7760	43.299	0.0351	18.52	61.956	9.792	14227751.907854
2012/12/07	09:10:16	ok	ok	360.8560	43.315	0.035104	18.45	62.214	9.793	14897234.641573
2012/12/07	10:10:16	--	ok	360.5940	43.245	0.035104	18.69	61.954	9.891	17386228.290379
2012/12/07	10:10:28	--	ok	360.7520	43.293	0.035116	18.68	61.832	9.866	14922995.781581
2012/12/07	10:10:41	--	ok	360.7720	43.297	0.035121	18.59	61.967	9.835	14029205.477341
2012/12/07	10:10:53	ok	ok	360.8320	43.306	0.035125	18.52	62.106	9.816	14740070.732851
2012/12/07	11:10:53	--	ok	360.5780	43.236	0.035125	18.71	61.897	9.894	15356818.836771
2012/12/07	11:11:05	--	ok	360.7660	43.289	0.035137	18.78	61.758	9.912	14135916.662874
2012/12/07	11:11:18	--	ok	360.7720	43.281	0.035142	18.63	61.794	9.831	14632802.290927
2012/12/07	11:11:30	ok	ok	360.8280	43.295	0.035146	18.57	61.904	9.813	15322625.059403
2012/12/07	12:11:30	--	ok	360.6160	43.240	0.035146	18.88	61.865	9.988	16629853.645656
2012/12/07	12:11:42	--	ok	360.7640	43.268	0.035156	18.85	61.770	9.955	14374189.668968
2012/12/07	12:11:55	--	ok	360.7420	43.282	0.035161	18.76	61.845	9.915	14306933.237395
2012/12/07	12:12:07	ok	ok	360.8480	43.291	0.035166	18.68	62.042	9.899	14453557.864431
2012/12/07	13:12:07	--	ok	360.6100	43.236	0.035166	19.08	61.838	10.102	16336548.027721
2012/12/07	13:12:19	--	ok	360.8080	43.264	0.035177	19.08	61.657	10.073	14743251.234815
2012/12/07	13:12:32	--	ok	360.7540	43.257	0.03518	18.96	61.638	9.999	14965716.356446
2012/12/07	13:12:44	--	ok	360.7820	43.281	0.035185	18.85	62.010	9.994	14178209.782085
2012/12/07	13:12:57	ok	ok	360.8260	43.289	0.035188	18.82	62.125	9.995	14071700.102446
2012/12/07	14:12:56	--	ok	360.6140	43.238	0.035188	19.29	61.812	10.224	16872237.212528
2012/12/07	14:13:08	ok	ok	360.8340	43.263	0.035199	19.29	61.632	10.194	15529713.443669
2012/12/07	15:13:08	--	ok	360.4620	43.216	0.035199	19.38	61.737	10.265	16031714.659234
2012/12/07	15:13:21	--	ok	360.7540	43.247	0.035217	19.40	61.650	10.263	13484168.731665
2012/12/07	15:13:33	--	ok	360.7700	43.248	0.035222	19.24	61.653	10.167	14757867.920615
2012/12/07	15:13:46	--	ok	360.7840	43.255	0.035226	19.17	61.853	10.158	14324079.166665
2012/12/07	15:13:58	ok	ok	360.8300	43.272	0.035229	19.09	62.260	10.177	14270163.840159
2012/12/07	16:13:58	--	ok	360.5140	43.223	0.035229	19.32	61.877	10.252	16857215.847427
2012/12/07	16:14:11	--	ok	360.8080	43.257	0.035245	19.35	61.732	10.246	14655876.219550
2012/12/07	16:14:23	--	ok	360.7040	43.255	0.035247	19.24	61.714	10.177	14003672.349048
2012/12/07	16:14:36	--	ok	360.8040	43.273	0.035254	19.15	61.940	10.161	13845252.228257
2012/12/07	16:14:48	ok	ok	360.8540	43.285	0.035257	19.08	62.168	10.156	14487314.486284
2012/12/07	17:14:48	--	ok	360.5620	43.225	0.035257	19.28	61.841	10.222	16930997.973012
2012/12/07	17:15:00	--	ok	360.7700	43.255	0.03527	19.30	61.784	10.225	14993322.571854
2012/12/07	17:15:13	--	ok	360.7840	43.253	0.035274	19.22	61.771	10.175	15014483.916566
2012/12/07	17:15:25	--	ok	360.8000	43.267	0.035278	19.10	61.961	10.134	15594032.356470
2012/12/07	17:15:38	--	ok	360.7940	43.276	0.035281	19.04	62.222	10.141	13224289.940182
2012/12/07	17:15:50	ok	ok	360.8900	43.291	0.035284	18.97	62.420	10.132	15007699.576277
2012/12/07	18:15:50	--	ok	360.6440	43.239	0.035284	19.48	61.753	10.328	16302708.093828
2012/12/07	18:16:03	ok	ok	360.8200	43.262	0.035294	19.48	61.602	10.303	14285344.046754
2012/12/07	19:16:02	--	ok	360.4700	43.217	0.035294	19.62	61.716	10.407	17212587.669792
2012/12/07	19:16:14	--	ok	360.7420	43.243	0.035311	19.66	61.632	10.418	13836483.310156
2012/12/07	19:16:27	--	ok	360.8040	43.251	0.035316	19.54	61.522	10.326	14466819.919231
2012/12/07	19:16:39	--	ok	360.7780	43.251	0.035319	19.49	61.755	10.335	14828471.929259
2012/12/07	19:16:52	--	ok	360.7740	43.258	0.035322	19.44	61.927	10.333	13865334.717059
2012/12/07	19:17:04	ok	ok	360.8920	43.280	0.035326	19.34	62.211	10.320	14756492.905948
2012/12/07	20:17:04	--	ok	360.6200	43.230	0.035326	19.66	61.782	10.443	18033959.833407
2012/12/07	20:17:16	ok	ok	360.8220	43.252	0.035337	19.64	61.659	10.410	15256008.664611
2012/12/07	21:17:16	--	ok	360.4340	43.214	0.035337	19.86	61.725	10.556	16360162.978456
2012/12/07	21:17:28	--	ok	360.7620	43.240	0.035356	19.78	61.712	10.505	14229259.507056
2012/12/07	21:17:41	--	ok	360.7840	43.242	0.035361	19.70	61.819	10.474	14799313.183927
2012/12/07	21:17:53	--	ok	360.7680	43.248	0.035364	19.67	61.905	10.470	13317049.314504
2012/12/07	21:18:06	ok	ok	360.8420	43.256	0.035369	19.58	62.040	10.438	13717756.673740
2012/12/07	22:18:05	--	ok	360.5560	43.224	0.035369	19.86	61.695	10.551	17641194.381581
2012/12/07	22:18:18	--	ok	360.7940	43.249	0.035382	19.92	61.614	10.574	14864053.743445
2012/12/07	22:18:30	--	ok	360.7700	43.242	0.035385	19.78	61.621	10.489	14826513.518876
2012/12/07	22:18:42	--	ok	360.8060	43.252	0.035389	19.71	61.881	10.490	15003714.989643
2012/12/07	22:18:55	ok	ok	360.8200	43.258	0.035392	19.64	61.990	10.466	14244013.901907
2012/12/07	23:18:55	--	ok	360.5500	43.225	0.035392	19.91	61.642	10.573	17363643.539638
2012/12/07	23:19:07	ok	ok	360.8700	43.253	0.035406	19.98	61.503	10.592	14941306.181135
2012/12/08	00:19:07	--	ok	360.4240	43.210	0.035406	19.91	61.612	10.568	17199832.678897
2012/12/08	00:19:20	--	ok	360.8080	43.241	0.035425	19.96	61.439	10.569	15280747.921395
2012/12/08	00:19:32	--	ok	360.7520	43.234	0.035428	19.84	61.420	10.492	16219369.083704
2012/12/08	00:19:44	--	ok	360.7640	43.243	0.035433	19.81	61.475	10.483	14542844.505462
2012/12/08	00:19:57	--	ok	360.8080	43.249	0.035437	19.74	61.675	10.474	13984866.742552
2012/12/08	00:20:09	ok	ok	360.8320	43.259	0.035439	19.61	61.985	10.447	15283614.270342
2012/12/08	01:20:09	--	ok	360.5860	43.226	0.035439	19.90	61.550	10.551	16805070.541422
2012/12/08	01:20:21	ok	ok	360.8320	43.239	0.035452	19.92	61.463	10.548	15714095.219379
2012/12/08	02:20:21	--	ok	360.4460	43.209	0.035452	19.80	61.564	10.492	16910240.403687
2012/12/08	02:20:33	--	ok	360.7720	43.234	0.03547	19.85	61.421	10.498	13704894.386728
2012/12/08	02:20:46	--	ok	360.7500	43.236	0.035474	19.77	61.378	10.442	14531579.705725
2012/12/08	02:20:58	--	ok	360.8100	43.243	0.035479	19.64	61.689	10.415	15066798.748053
2012/12/08	02:21:10	ok	ok	360.8700	43.246	0.035481	19.58	61.950	10.422	15403794.663688
2012/12/08	03:21:10	--	ok	360.5840	43.223	0.035481	19.80	61.534	10.487	16256180.733834
2012/12/08	03:21:22	ok	ok	360.8480	43.241	0.035494	19.87	61.485	10.521	15598691.235365
2012/12/08	04:21:22	--	ok	360.4220	43.208	0.035494	19.67	61.694	10.434	16960902.820763
2012/12/08	04:21:34	--	ok	360.7860	43.236	0.035513	19.69	61.607	10.432	13314305.172367
2012/12/08	04:21:47	--	ok	360.7500	43.236	0.035516	19.64	61.568	10.395	14698011.243654
2012/12/08	04:21:59	--	ok	360.7920	43.247	0.035521	19.60	61.592	10.374	13645314.695083
2012/12/08	04:22:12	ok	ok	360.8300	43.248	0.035525	19.53	61.701	10.350	14063445.082443
2012/12/08	05:22:11	--	ok	360.5980	43.222	0.035525	19.61	61.654	10.391	15960406.434982
2012/12/08	05:22:23	--	ok	360.8140	43.239	0.035536	19.64	61.598	10.400	13843659.511784
2012/12/08	05:22:36	--	ok	360.7260	43.237	0.035539	19.55	61.584	10.343	13401384.164413
2012/12/08	05:22:48	ok	ok	360.8520	43.252	0.035545	19.47	61.571	10.292	14471357.799864
2012/12/08	06:22:48	--	ok	360.5980	43.219	0.035545	19.40	61.740	10.278	17332473.963600
2012/12/08	06:23:00	ok	ok	360.8440	43.238	0.035556	19.47	61.571	10.292	14866458.121351
2012/12/08	07:23:00	--	ok	360.4900	43.209	0.035556	19.22	61.771	10.175	17590990.308564
2012/12/08	07:23:12	--	ok	360.7660	43.230	0.035573	19.26	61.657	10.180	14705067.721956
2012/12/08	07:23:25	--	ok	360.7560	43.229	0.035577	19.17	61.582	10.114	15560301.739060
2012/12/08	07:23:37	--	ok	360.7900	43.239	0.035582	19.09	61.749	10.094	14097788.939359
2012/12/08	07:23:49	ok	ok	360.8480	43.242	0.035585	19.08	61.808	10.097	15151132.826713
2012/12/08	08:23:49	--	ok	360.6220	43.220	0.035585	19.01	61.766	10.049	16506086.141801
2012/12/08	08:24:01	--	ok	360.7740	43.239	0.035595	19.01	61.676	10.034	15188835.188822
2012/12/08	08:24:14	--	ok	360.7440	43.233	0.035599	18.92	61.691	9.984	14016629.620490
2012/12/08	08:24:26	ok	ok	360.8200	43.251	0.035605	18.85	61.860	9.970	15421301.378603
2012/12/08	09:24:26	--	ok	360.6780	43.226	0.035605	18.90	61.748	9.981	16645382.350895
2012/12/08	09:24:38	--	ok	360.7840	43.240	0.035613	18.89	61.626	9.956	14474334.127531
2012/12/08	09:24:51	--	ok	360.7980	43.238	0.035616	18.80	61.702	9.915	15734012.305529
2012/12/08	09:25:03	--	ok	360.8040	43.239	0.035619	18.70	61.835	9.878	14845800.649315
2012/12/08	09:25:16	--	ok	360.8100	43.250	0.035622	18.68	62.042	9.899	14288982.130516
2012/12/08	09:25:28	ok	ok	360.8440	43.257	0.035624	18.59	62.207	9.873	15129115.533235
2012/12/08	10:25:28	--	ok	360.7840	43.239	0.035624	19.01	61.676	10.034	17619598.440073
2012/12/08	10:25:40	ok	ok	360.8420	43.239	0.035628	18.99	61.492	9.993	14869944.527227
2012/12/08	11:25:40	--	ok	360.6220	43.214	0.035628	19.09	61.659	10.079	16819821.255516
2012/12/08	11:25:53	--	ok	360.7900	43.226	0.035638	19.10	61.570	10.070	13623039.095137
2012/12/08	11:26:05	--	ok	360.8140	43.229	0.035642	18.95	61.666	9.997	14942236.050028
2012/12/08	11:26:17	--	ok	360.8080	43.232	0.035644	18.86	61.952	9.991	14209914.007504
2012/12/08	11:26:30	--	ok	360.8100	43.232	0.035646	18.80	62.062	9.973	14564389.329557
2012/12/08	11:26:42	ok	ok	360.8760	43.239	0.035649	18.74	62.322	9.979	15098802.702924
2012/12/08	12:26:42	--	ok	360.7640	43.228	0.035649	19.29	61.662	10.199	16100431.390399
2012/12/08	12:26:54	--	ok	360.8060	43.232	0.035653	19.33	61.518	10.199	13794517.010770
2012/12/08	12:27:07	--	ok	360.7720	43.229	0.035656	19.20	61.557	10.128	13982000.479249
2012/12/08	12:27:19	--	ok	360.8120	43.231	0.03566	19.08	61.717	10.083	15025397.552732
2012/12/08	12:27:32	ok	ok	360.8300	43.236	0.035662	19.08	61.778	10.092	13883924.171909
2012/12/08	13:27:31	ok	ok	360.8380	43.233	0.035662	19.82	61.537	10.500	17041265.977852
2012/12/08	14:27:31	--	ok	360.5980	43.213	0.035662	20.11	61.464	10.666	16995099.483409
2012/12/08	14:27:43	ok	ok	360.8320	43.225	0.035674	20.12	61.345	10.652	14904953.260295
2012/12/08	15:27:43	--	ok	360.4900	43.198	0.035674	20.07	61.548	10.656	15743718.297749
2012/12/08	15:27:55	--	ok	360.7740	43.221	0.03569	20.06	61.365	10.618	13887032.030517
2012/12/08	15:28:08	--	ok	360.7760	43.223	0.035695	20.00	61.416	10.590	14534389.867376
2012/12/08	15:28:20	--	ok	360.7540	43.226	0.035698	19.90	61.641	10.567	13224991.307979
2012/12/08	15:28:33	--	ok	360.8180	43.230	0.035703	19.81	61.867	10.550	13699724.123474
2012/12/08	15:28:45	ok	ok	360.8740	43.232	0.035705	19.74	62.097	10.546	14645475.359739
2012/12/08	16:28:45	--	ok	360.6240	43.216	0.035705	19.75	61.586	10.465	17312799.876180
2012/12/08	16:28:57	--	ok	360.8040	43.225	0.035716	19.76	61.497	10.456	14765860.430211
2012/12/08	16:29:10	--	ok	360.7540	43.222	0.035718	19.66	61.451	10.387	13783494.865280
2012/12/08	16:29:22	--	ok	360.8120	43.225	0.035723	19.62	61.655	10.397	14864820.732378
2012/12/08	16:29:35	--	ok	360.8100	43.228	0.035726	19.51	61.818	10.358	13604835.981501
2012/12/08	16:29:47	ok	ok	360.8340	43.233	0.035728	19.52	61.940	10.384	13664830.715769
2012/12/08	17:29:47	--	ok	360.6160	43.212	0.035728	19.34	61.730	10.240	16598494.590096
2012/12/08	17:29:59	--	ok	360.7940	43.225	0.035739	19.33	61.638	10.219	14378736.590613
2012/12/08	17:30:12	--	ok	360.7940	43.222	0.035742	19.23	61.592	10.151	14726255.234322
2012/12/08	17:30:24	--	ok	360.8020	43.223	0.035745	19.12	61.905	10.137	15552039.348565
2012/12/08	17:30:37	ok	ok	360.8440	43.226	0.035747	19.08	62.078	10.142	15297838.630378
2012/12/08	18:30:36	--	ok	360.6800	43.213	0.035747	19.16	61.701	10.127	16694656.480992
2012/12/08	18:30:48	ok	ok	360.8280	43.222	0.035755	19.22	61.560	10.140	15042047.670119
2012/12/08	19:30:48	--	ok	360.6080	43.204	0.035755	19.12	61.574	10.083	17836860.117237
2012/12/08	19:31:00	--	ok	360.7540	43.214	0.035766	19.10	61.540	10.065	14619023.945237
2012/12/08	19:31:13	--	ok	360.7800	43.216	0.035771	19.02	61.587	10.026	13372245.034145
2012/12/08	19:31:25	--	ok	360.8120	43.221	0.035775	18.93	61.633	9.980	15151890.337681
2012/12/08	19:31:38	ok	ok	360.8260	43.219	0.035777	18.88	61.865	9.988	15685852.044918
2012/12/08	20:31:37	--	ok	360.7520	43.215	0.035777	19.18	61.523	10.110	17002050.546292
2012/12/08	20:31:50	--	ok	360.8140	43.219	0.035782	19.17	61.401	10.084	14437688.945057
2012/12/08	20:32:02	--	ok	360.7940	43.216	0.035784	19.09	61.448	10.045	15126625.796242
2012/12/08	20:32:14	--	ok	360.7900	43.218	0.035787	19.06	61.504	10.036	15261112.791865
2012/12/08	20:32:27	--	ok	360.8060	43.222	0.035791	18.91	61.720	9.982	14359281.719837
2012/12/08	20:32:39	ok	ok	360.8620	43.223	0.035793	18.84	62.129	10.007	15231803.067632
2012/12/08	21:32:39	ok	ok	360.8380	43.218	0.035793	19.30	61.483	10.175	15773477.623005
2012/12/08	22:32:39	--	ok	360.6360	43.205	0.035793	19.42	61.502	10.250	16863814.164951
2012/12/08	22:32:51	ok	ok	360.8320	43.213	0.035803	19.44	61.445	10.253	15047303.026871
2012/12/08	23:32:51	--	ok	360.5860	43.199	0.035803	19.38	61.616	10.245	17348407.160485
2012/12/08	23:33:03	--	ok	360.7780	43.210	0.035815	19.35	61.521	10.211	13940651.946370
2012/12/08	23:33:16	--	ok	360.7380	43.212	0.035819	19.27	61.658	10.186	13497411.473396
2012/12/08	23:33:28	ok	ok	360.8420	43.217	0.035825	19.22	61.680	10.160	15474643.039265
2012/12/09	00:33:28	--	ok	360.7400	43.214	0.035825	19.55	61.523	10.332	16530092.566878
2012/12/09	00:33:40	ok	ok	360.8440	43.216	0.03583	19.56	61.465	10.329	14902784.821859
2012/12/09	01:33:40	--	ok	360.6420	43.204	0.03583	19.68	61.484	10.405	16305323.799837
2012/12/09	01:33:52	ok	ok	360.8340	43.214	0.03584	19.70	61.427	10.407	14974626.883149
2012/12/09	02:33:52	--	ok	360.6200	43.199	0.03584	19.91	61.461	10.542	16919902.360741
2012/12/09	02:34:04	--	ok	360.7540	43.210	0.035851	19.92	61.342	10.528	13269568.343326
2012/12/09	02:34:17	--	ok	360.7660	43.213	0.035856	19.79	61.532	10.480	13933259.449661
2012/12/09	02:34:29	--	ok	360.8120	43.215	0.03586	19.77	61.650	10.488	13582492.278293
2012/12/09	02:34:41	--	ok	360.8040	43.217	0.035862	19.65	61.721	10.427	13351754.143614
2012/12/09	02:34:54	ok	ok	360.8740	43.219	0.035865	19.61	61.955	10.442	15081736.676568
2012/12/09	03:34:53	--	ok	360.7980	43.218	0.035865	20.10	61.372	10.644	18283836.295105
2012/12/09	03:35:05	ok	ok	360.8300	43.216	0.035868	20.06	61.244	10.597	15160916.116614
2012/12/09	04:35:05	--	ok	360.5960	43.192	0.035868	20.26	61.398	10.749	16352578.342497
2012/12/09	04:35:17	--	ok	360.8040	43.212	0.03588	20.27	61.339	10.745	13999643.091716
2012/12/09	04:35:30	--	ok	360.7820	43.212	0.035882	20.21	61.329	10.705	14278798.098290
2012/12/09	04:35:42	--	ok	360.8100	43.214	0.035886	20.14	61.408	10.675	15286633.969354
2012/12/09	04:35:54	--	ok	360.8040	43.217	0.035888	20.08	61.550	10.663	13050483.066064
2012/12/09	04:36:07	ok	ok	360.8800	43.221	0.035891	19.98	61.805	10.644	13823807.251534
2012/12/09	05:36:06	--	ok	360.7460	43.213	0.035891	20.39	61.419	10.834	15730363.442938
2012/12/09	05:36:18	ok	ok	360.8520	43.218	0.035897	20.47	61.341	10.871	13118476.067083
2012/12/09	06:36:18	--	ok	360.5900	43.182	0.035897	20.52	61.440	10.920	15897396.781249
2012/12/09	06:36:30	ok	ok	360.8260	43.212	0.035909	20.51	61.317	10.892	12680463.117531
2012/12/09	07:36:30	--	ok	360.5260	43.168	0.035909	20.54	61.473	10.939	16042698.180462
2012/12/09	07:36:42	ok	ok	360.8360	43.208	0.035924	20.57	61.357	10.937	14709231.326948
2012/12/09	08:36:42	--	ok	360.5220	43.152	0.035924	20.52	61.531	10.936	16899798.333660
2012/12/09	08:36:54	--	ok	360.7640	43.204	0.035939	20.58	61.419	10.955	13116752.188254
2012/12/09	08:37:07	--	ok	360.7720	43.201	0.035943	20.44	61.336	10.851	14263914.788164
2012/12/09	08:37:19	--	ok	360.7760	43.208	0.035947	20.35	61.594	10.840	12625225.017311
2012/12/09	08:37:31	ok	ok	360.8700	43.217	0.035951	20.27	61.822	10.829	14801806.139282
2012/12/09	09:37:31	--	ok	360.6780	43.195	0.035951	20.49	61.586	10.927	16190632.702197
2012/12/09	09:37:43	ok	ok	360.8220	43.209	0.03596	20.51	61.499	10.924	14035467.091526
2012/12/09	10:37:43	--	ok	360.5920	43.163	0.03596	20.75	61.477	11.074	15933515.612720
2012/12/09	10:37:56	ok	ok	360.8520	43.205	0.035972	20.81	61.366	11.093	13298195.860622
2012/12/09	11:37:55	--	ok	360.5880	43.146	0.035972	21.12	61.386	11.298	16271925.690120
2012/12/09	11:38:07	--	ok	360.7960	43.191	0.035984	21.14	61.268	11.289	15146046.490092
2012/12/09	11:38:20	--	ok	360.7900	43.189	0.035987	21.10	61.231	11.256	15051711.875326
2012/12/09	11:38:32	--	ok	360.7760	43.184	0.03599	20.96	61.330	11.183	15175852.167705
2012/12/09	11:38:45	--	ok	360.8100	43.197	0.035994	20.85	61.615	11.164	14830943.085208
2012/12/09	11:38:57	ok	ok	360.8560	43.202	0.035996	20.80	61.909	11.184	14679420.206795
2012/12/09	12:38:57	--	ok	360.7060	43.162	0.035996	21.41	61.463	11.503	17457093.474169
2012/12/09	12:39:09	--	ok	360.8180	43.183	0.036003	21.41	61.372	11.486	12276268.379377
2012/12/09	12:39:22	--	ok	360.8060	43.179	0.036005	21.32	61.388	11.430	15148132.150122
2012/12/09	12:39:34	--	ok	360.7940	43.182	0.036008	21.22	61.614	11.406	14972221.531622
2012/12/09	12:39:47	--	ok	360.8060	43.185	0.036011	21.14	61.934	11.412	13944758.473903
2012/12/09	12:39:59	ok	ok	360.8660	43.200	0.036013	21.03	62.188	11.386	15172280.492796
2012/12/09	13:39:59	--	ok	360.7280	43.137	0.036013	21.83	61.380	11.770	17637950.609689
2012/12/09	13:40:11	ok	ok	360.8420	43.142	0.03602	21.82	61.256	11.739	15175989.751516
2012/12/09	14:40:11	--	ok	360.5060	43.027	0.03602	22.05	61.354	11.915	17855564.808836
2012/12/09	14:40:23	--	ok	360.8020	43.092	0.036036	22.08	61.268	11.919	14245320.222480
2012/12/09	14:40:36	--	ok	360.7160	43.078	0.036038	21.98	61.252	11.847	13738655.406334
2012/12/09	14:40:48	--	ok	360.7940	43.108	0.036045	21.88	61.418	11.811	12643995.249571
2012/12/09	14:41:00	--	ok	360.8160	43.122	0.036048	21.80	61.527	11.778	12868440.275664
2012/12/09	14:41:13	ok	ok	360.8380	43.129	0.03605	21.74	61.881	11.804	14301620.701781
2012/12/09	15:41:12	--	ok	360.5640	43.040	0.03605	21.99	61.436	11.890	16888610.131527
2012/12/09	15:41:24	ok	ok	360.8240	43.102	0.036064	21.94	61.458	11.860	15587411.047387
2012/12/09	16:41:24	--	ok	360.3540	42.997	0.036064	21.64	61.531	11.670	17199931.649279
2012/12/09	16:41:36	--	ok	360.7920	43.086	0.036086	21.69	61.357	11.671	15627339.189410
2012/12/09	16:41:49	--	ok	360.7320	43.073	0.036089	21.56	61.397	11.591	15216679.138493
2012/12/09	16:42:01	--	ok	360.7780	43.103	0.036095	21.47	61.685	11.585	15206519.682073
2012/12/09	16:42:13	ok	ok	360.8200	43.118	0.036099	21.47	61.685	11.585	15346398.520247
2012/12/09	17:42:13	--	ok	360.5120	43.050	0.036099	21.34	61.573	11.477	16651109.394986
2012/12/09	17:42:25	--	ok	360.8000	43.121	0.036115	21.35	61.453	11.462	13828711.872445
2012/12/09	17:42:38	--	ok	360.7480	43.105	0.036117	21.28	61.381	11.402	14855701.270145
2012/12/09	17:42:50	--	ok	360.7760	43.128	0.036123	21.12	61.659	11.348	14532156.350650
2012/12/09	17:43:02	ok	ok	360.8540	43.142	0.036127	21.06	61.921	11.357	14147767.038935
2012/12/09	18:43:02	--	ok	360.5900	43.078	0.036127	21.09	61.654	11.327	15747003.000465
2012/12/09	18:43:14	ok	ok	360.8420	43.134	0.036139	21.11	61.566	11.324	14167242.405116
2012/12/09	19:43:14	--	ok	360.4880	43.084	0.036139	20.80	61.697	11.146	17327643.428739
2012/12/09	19:43:27	--	ok	360.8080	43.167	0.036155	20.80	61.546	11.119	15880181.721165
2012/12/09	19:43:39	--	ok	360.7320	43.165	0.036158	20.74	61.566	11.084	14779671.700802
2012/12/09	19:43:52	ok	ok	360.8200	43.182	0.036164	20.65	61.703	11.050	15464890.682565
2012/12/09	20:43:51	--	ok	360.6280	43.129	0.036164	20.72	61.533	11.065	17823171.686920
2012/12/09	20:44:03	ok	ok	360.8380	43.175	0.036174	20.73	61.474	11.061	15349859.625035
2012/12/09	21:44:03	--	ok	360.5700	43.112	0.036174	20.68	61.466	11.027	17324919.823793
2012/12/09	21:44:15	--	ok	360.7680	43.160	0.036187	20.67	61.343	10.999	13834248.163802
2012/12/09	21:44:28	--	ok	360.7960	43.165	0.036191	20.54	61.413	10.928	14945017.238568
2012/12/09	21:44:40	--	ok	360.8080	43.175	0.036194	20.50	61.558	10.928	15462512.750691
2012/12/09	21:44:53	--	ok	360.7800	43.177	0.036197	20.46	61.642	10.918	14851281.812444
2012/12/09	21:45:05	ok	ok	360.8780	43.186	0.036201	20.38	61.931	10.918	15310966.307815
2012/12/09	22:45:05	--	ok	360.7660	43.173	0.036201	20.62	61.305	10.960	17355568.234495
2012/12/09	22:45:17	ok	ok	360.8200	43.176	0.036205	20.58	61.238	10.922	15591522.416224
2012/12/09	23:45:17	--	ok	360.5960	43.126	0.036205	20.34	61.411	10.801	16393547.418888
2012/12/09	23:45:29	--	ok	360.8020	43.164	0.036217	20.37	61.325	10.805	14870594.707255
2012/12/09	23:45:42	--	ok	360.7760	43.164	0.03622	20.30	61.313	10.759	14410188.202283
2012/12/09	23:45:54	--	ok	360.7700	43.170	0.036223	20.18	61.445	10.707	14407155.579125
2012/12/09	23:46:06	ok	ok	360.8420	43.182	0.036228	20.16	61.593	10.720	13829985.856773
2012/12/10	00:46:06	--	ok	360.7420	43.172	0.036228	20.16	61.381	10.683	16856978.092771
2012/12/10	00:46:18	ok	ok	360.8420	43.181	0.036233	20.24	61.334	10.725	15339073.378458
2012/12/10	01:46:18	--	ok	360.6240	43.141	0.036233	20.03	61.300	10.588	17185823.082054
2012/12/10	01:46:30	ok	ok	360.8320	43.166	0.036244	20.03	61.239	10.578	14488073.404242
2012/12/10	02:46:30	--	ok	360.6360	43.140	0.036244	20.14	61.197	10.639	18392863.462014
2012/12/10	02:46:42	ok	ok	360.8740	43.173	0.036254	20.17	61.020	10.627	14489032.354001
2012/12/10	03:46:42	--	ok	360.6400	43.139	0.036254	20.00	61.174	10.548	16747763.626271
2012/12/10	03:46:54	ok	ok	360.8240	43.156	0.036264	20.02	61.147	10.556	15341901.128408
2012/12/10	04:46:54	--	ok	360.6240	43.126	0.036264	19.90	61.158	10.484	16020117.736392
2012/12/10	04:47:06	--	ok	360.8080	43.156	0.036274	19.88	61.034	10.450	13449440.450870
2012/12/10	04:47:18	--	ok	360.7780	43.148	0.036277	19.78	61.048	10.392	14861464.211811
2012/12/10	04:47:31	--	ok	360.7940	43.156	0.036281	19.68	61.333	10.379	15261551.486695
2012/12/10	04:47:43	--	ok	360.8160	43.168	0.036284	19.58	61.558	10.357	15557311.911083
2012/12/10	04:47:56	ok	ok	360.8620	43.175	0.036286	19.52	61.880	10.374	15163568.335745
2012/12/10	05:47:55	ok	ok	360.8300	43.176	0.036286	19.72	61.249	10.389	14767173.126099
2012/12/10	06:47:55	--	ok	360.5860	43.130	0.036286	19.44	61.324	10.233	14667051.107535
2012/12/10	06:48:07	ok	ok	360.8340	43.166	0.036298	19.41	61.259	10.204	14920273.387045
2012/12/10	07:48:07	--	ok	360.6400	43.129	0.036298	19.29	61.360	10.149	16042942.547399
2012/12/10	07:48:19	ok	ok	360.8380	43.160	0.036307	19.34	61.157	10.145	14234537.706382
2012/12/10	08:48:19	--	ok	360.6680	43.138	0.036307	19.29	61.270	10.134	14933414.807350
2012/12/10	08:48:31	ok	ok	360.8240	43.167	0.036316	19.28	61.268	10.128	13018375.433587
2012/12/10	09:48:31	--	ok	360.7400	43.144	0.036316	19.44	61.143	10.203	15690133.276110
2012/12/10	09:48:43	ok	ok	360.8800	43.165	0.036322	19.44	61.083	10.192	14141385.518363
2012/12/10	10:48:43	--	ok	360.7580	43.145	0.036322	19.57	61.165	10.284	15739317.589690
2012/12/10	10:48:55	ok	ok	360.8480	43.151	0.036326	19.58	61.045	10.270	13857273.900503
2012/12/10	11:48:55	--	ok	360.7720	43.133	0.036326	19.88	61.064	10.455	16074638.971829
2012/12/10	11:49:07	ok	ok	360.8460	43.134	0.03633	19.89	60.975	10.446	14831528.119557
2012/12/10	12:49:07	--	ok	360.7480	43.125	0.03633	20.20	61.025	10.646	15578498.465005
2012/12/10	12:49:19	ok	ok	360.8840	43.144	0.036335	20.22	60.907	10.638	14070654.842547
2012/12/10	13:49:19	--	ok	360.7180	43.094	0.036335	20.17	61.080	10.637	15556664.108963
2012/12/10	13:49:31	ok	ok	360.8700	43.130	0.036342	20.21	60.966	10.642	12807433.860001
2012/12/10	14:49:31	--	ok	360.6960	43.090	0.036342	20.21	61.117	10.668	14813178.798715
2012/12/10	14:49:44	ok	ok	360.8260	43.127	0.036349	20.24	61.001	10.667	13918670.921116
2012/12/10	15:49:43	--	ok	360.6700	43.081	0.036349	20.08	61.187	10.600	14741778.757066
2012/12/10	15:49:55	--	ok	360.7640	43.115	0.036358	20.05	61.152	10.575	12791860.378708
2012/12/10	15:50:08	--	ok	360.7720	43.109	0.036362	19.97	61.229	10.539	14324237.297001
2012/12/10	15:50:20	--	ok	360.7920	43.118	0.036366	19.82	61.477	10.489	12589012.844457
2012/12/10	15:50:33	ok	ok	360.8320	43.139	0.036369	19.77	61.680	10.493	13551824.107853
2012/12/10	16:50:32	--	ok	360.7980	43.148	0.036369	19.81	61.264	10.447	16039810.857699
2012/12/10	16:50:44	ok	ok	360.8300	43.143	0.036372	19.83	61.177	10.444	14280415.116689
2012/12/10	17:50:44	--	ok	360.6540	43.103	0.036372	19.60	61.260	10.318	16922206.798587
2012/12/10	17:50:56	ok	ok	360.8280	43.131	0.036382	19.62	61.082	10.301	14590720.654278
2012/12/10	18:50:56	--	ok	360.6620	43.103	0.036382	19.41	61.169	10.189	16439021.403101
2012/12/10	18:51:08	ok	ok	360.8340	43.141	0.03639	19.45	61.055	10.194	14328935.103249
2012/12/10	19:51:08	--	ok	360.6100	43.112	0.03639	18.95	61.395	9.953	16056335.616803
2012/12/10	19:51:20	ok	ok	360.8320	43.153	0.036401	19.00	61.283	9.965	14694200.478356
2012/12/10	20:51:20	--	ok	360.7020	43.129	0.036401	18.93	61.121	9.897	15127647.836260
2012/12/10	20:51:32	ok	ok	360.8320	43.146	0.036408	18.96	61.096	9.911	14827261.773975
2012/12/10	21:51:32	--	ok	360.7200	43.131	0.036408	18.84	60.986	9.823	15634814.086723
2012/12/10	21:51:44	ok	ok	360.8280	43.148	0.036414	18.86	60.868	9.816	13738273.538452
2012/12/10	22:51:44	--	ok	360.6880	43.129	0.036414	18.76	60.913	9.765	16814442.945023
2012/12/10	22:51:57	ok	ok	360.8720	43.148	0.036422	18.76	60.822	9.751	14894085.607015
2012/12/10	23:51:56	--	ok	360.7380	43.150	0.036422	18.63	60.861	9.682	14995898.897096
2012/12/10	23:52:08	ok	ok	360.8420	43.153	0.036428	18.65	60.684	9.665	13663900.922580
2012/12/11	00:52:08	--	ok	360.7080	43.131	0.036428	18.38	60.821	9.534	16101259.825707
2012/12/11	00:52:20	ok	ok	360.8760	43.150	0.036434	18.42	60.767	9.548	14402652.583900
2012/12/11	01:52:20	--	ok	360.7480	43.136	0.036434	18.24	60.858	9.461	14947587.900321
2012/12/11	01:52:32	ok	ok	360.8240	43.140	0.036439	18.30	60.687	9.468	13202814.281119
2012/12/11	02:52:32	--	ok	360.7420	43.137	0.036439	18.15	60.754	9.394	16035957.449436
2012/12/11	02:52:44	ok	ok	360.8260	43.139	0.036444	18.12	60.658	9.363	14107786.029157
2012/12/11	03:52:44	--	ok	360.7300	43.136	0.036444	17.92	60.776	9.270	14972093.897046
2012/12/11	03:52:56	--	ok	360.7840	43.143	0.03645	17.94	60.599	9.254	12849217.128247
2012/12/11	03:53:09	--	ok	360.8060	43.139	0.036454	17.80	60.697	9.192	14186637.202312
2012/12/11	03:53:21	ok	ok	360.8340	43.143	0.036456	17.70	61.041	9.190	13567397.567957
2012/12/11	04:53:21	ok	ok	360.8220	43.159	0.036456	17.69	60.739	9.139	13464299.101631
2012/12/11	05:53:21	--	ok	360.7220	43.137	0.036456	17.53	60.803	9.062	13140606.865579
2012/12/11	05:53:33	--	ok	360.7940	43.148	0.036462	17.59	60.663	9.073	12486006.357762
2012/12/11	05:53:46	--	ok	360.7720	43.140	0.036465	17.47	60.553	8.992	12650408.810482
2012/12/11	05:53:58	--	ok	360.8180	43.151	0.036469	17.40	60.722	8.980	13406492.989416
2012/12/11	05:54:10	--	--	411.0200	43.158	0.036472	17.32	60.829	8.953	13387118.073241
2012/12/11	05:54:22	ok	ok	360.8460	43.156	0.036472	17.26	61.090	8.959	12831988.840343
2012/12/11	06:54:22	--	--	360.9060	43.166	0.036472	17.05	60.935	8.825	15560032.350490
2012/12/11	06:54:34	ok	ok	360.8660	43.160	0.036472	17.10	60.824	8.835	13560143.172599
2012/12/11	07:54:34	--	ok	360.7340	43.148	0.036472	16.78	60.891	8.677	13702192.167619
2012/12/11	07:54:46	--	ok	360.7880	43.150	0.036477	16.76	60.858	8.662	12445800.848365
2012/12/11	07:54:59	--	ok	360.8000	43.147	0.03648	16.63	61.047	8.621	13355344.654263
2012/12/11	07:55:11	--	ok	360.8100	43.154	0.036483	16.58	61.188	8.615	13140281.660943
2012/12/11	07:55:23	ok	ok	360.8660	43.157	0.036485	16.59	61.219	8.625	13764454.078812
2012/12/11	08:55:23	--	ok	360.9200	43.169	0.036485	16.72	60.852	8.640	15402986.332665
2012/12/11	08:55:35	ok	ok	360.8560	43.160	0.036483	16.70	60.759	8.616	13939860.375476
2012/12/11	09:55:35	ok	ok	360.8480	43.163	0.036483	16.76	60.828	8.657	17468275.669359
2012/12/11	10:55:35	ok	ok	360.8840	43.158	0.036483	17.08	60.730	8.811	14004179.905367
2012/12/11	11:55:35	--	ok	360.9360	43.159	0.036483	17.43	60.697	8.992	15982345.961122
2012/12/11	11:55:47	ok	ok	360.8480	43.142	0.036481	17.46	60.522	8.982	11734016.352414
2012/12/11	12:55:47	ok	ok	360.9060	43.155	0.036481	17.75	60.749	9.173	15163790.528314
2012/12/11	13:55:47	--	ok	360.9860	43.151	0.036481	18.19	60.670	9.404	15401303.971851
2012/12/11	13:55:59	ok	ok	360.8440	43.118	0.036476	18.22	60.584	9.407	12553314.753591
2012/12/11	14:55:59	--	ok	361.4160	43.175	0.036476	20.48	58.606	10.392	15089469.379541
2012/12/11	14:56:11	--	ok	360.9280	43.025	0.036452	20.50	58.457	10.378	13419051.649891
2012/12/11	14:56:24	--	ok	360.7700	42.978	0.03645	20.30	58.639	10.290	13200272.975480
2012/12/11	14:56:36	--	ok	360.8020	42.987	0.036454	20.25	58.845	10.296	12966373.046570
2012/12/11	14:56:49	ok	ok	360.8340	42.994	0.036457	20.14	59.133	10.280	12234171.749404
2012/12/11	15:56:48	--	ok	361.1080	43.078	0.036457	20.78	58.531	10.562	16323089.764027
2012/12/11	15:57:00	ok	ok	360.9140	43.020	0.036446	20.83	58.385	10.566	13241055.170219
2012/12/11	16:57:00	ok	ok	360.8740	43.010	0.036446	20.82	58.506	10.582	17256457.973279
2012/12/11	17:57:00	--	ok	360.7560	42.990	0.036446	20.74	58.555	10.542	17832263.824696
2012/12/11	17:57:12	ok	ok	360.8500	42.998	0.036451	20.72	58.491	10.518	12788405.534599
2012/12/11	18:57:12	--	ok	360.7420	42.984	0.036451	20.67	58.544	10.497	17547940.556126
2012/12/11	18:57:25	ok	ok	360.8260	42.983	0.036456	20.66	58.390	10.463	13097976.848166
2012/12/11	19:57:24	--	ok	360.8000	43.003	0.036456	20.69	58.364	10.477	17091745.154285
2012/12/11	19:57:37	ok	ok	360.8240	42.985	0.036459	20.72	58.123	10.452	13400861.338243
2012/12/11	20:57:36	--	ok	360.7780	42.988	0.036459	20.78	58.163	10.495	17824116.089664
2012/12/11	20:57:48	ok	ok	360.8540	42.989	0.036463	20.82	57.863	10.466	15753746.347166
2012/12/11	21:57:48	--	ok	360.7220	42.978	0.036463	20.54	58.157	10.349	17606685.004414
2012/12/11	21:58:01	--	ok	360.8080	42.984	0.036469	20.58	57.979	10.341	14030281.155824
2012/12/11	21:58:13	--	ok	360.7460	42.973	0.036472	20.43	58.018	10.258	13790265.586070
2012/12/11	21:58:25	--	ok	360.8120	42.986	0.036477	20.34	58.340	10.261	15650599.628747
2012/12/11	21:58:38	ok	ok	360.8380	42.990	0.036479	20.25	58.632	10.258	13920211.621488
2012/12/11	22:58:37	--	ok	360.9380	43.022	0.036479	20.58	57.979	10.341	16677167.102727
2012/12/11	22:58:49	ok	ok	360.8700	42.995	0.036477	20.62	57.924	10.356	14311144.823005
2012/12/11	23:58:49	--	ok	360.8120	42.984	0.036477	20.60	57.860	10.332	16896865.213768
2012/12/11	23:59:01	ok	ok	360.8360	42.986	0.036479	20.62	57.679	10.312	14241292.868995
2012/12/12	00:59:01	--	ok	360.7220	42.981	0.036479	20.41	57.831	10.213	17890531.746677
2012/12/12	00:59:13	ok	ok	360.8580	42.985	0.036485	20.41	57.739	10.197	14401761.934674
2012/12/12	01:59:13	--	ok	360.8120	42.987	0.036485	20.51	57.724	10.254	17883328.503540
2012/12/12	01:59:25	ok	ok	360.8600	42.980	0.036487	20.51	57.601	10.232	15249859.921144
2012/12/12	02:59:25	--	ok	360.7720	42.981	0.036487	20.41	57.616	10.175	17298483.818460
2012/12/12	02:59:37	ok	ok	360.8800	42.981	0.036492	20.48	57.474	10.192	16057086.126164
2012/12/12	03:59:37	--	ok	360.7040	42.972	0.036492	20.05	57.745	9.986	16059338.597416
2012/12/12	03:59:49	ok	ok	360.8420	42.986	0.036499	20.07	57.626	9.977	15467346.965974
2012/12/12	04:59:49	--	ok	360.6920	42.973	0.036499	19.75	57.730	9.810	16435432.009545
2012/12/12	05:00:01	ok	ok	360.8660	42.986	0.036506	19.76	57.670	9.805	15820569.889389
2012/12/12	06:00:01	--	ok	360.6840	42.978	0.036506	19.41	57.769	9.623	16314079.017815
2012/12/12	06:00:13	ok	ok	360.8800	42.985	0.036514	19.42	57.710	9.618	15641789.266683
2012/12/12	07:00:13	--	ok	360.6240	42.978	0.036514	18.79	57.948	9.306	17137038.077006
2012/12/12	07:00:25	ok	ok	360.8340	43.007	0.036525	18.81	57.799	9.293	14551423.405559
2012/12/12	08:00:25	--	ok	360.7620	43.015	0.036525	18.76	57.730	9.255	16267802.943291
2012/12/12	08:00:37	--	ok	360.8120	43.004	0.036529	18.79	57.674	9.262	13546172.299097
2012/12/12	08:00:50	--	ok	360.7720	42.985	0.036531	18.69	57.659	9.205	13977619.154745
2012/12/12	08:01:02	--	ok	360.8000	42.994	0.036535	18.56	57.822	9.161	13946494.660128
2012/12/12	08:01:14	ok	ok	360.8280	43.004	0.036538	18.47	58.082	9.153	12811359.977083
2012/12/12	09:01:14	--	ok	360.9340	43.061	0.036538	18.70	57.660	9.211	16536392.154049
2012/12/12	09:01:26	--	ok	360.9280	43.032	0.036535	18.79	57.522	9.238	15150351.310364
2012/12/12	09:01:39	--	ok	360.7180	42.985	0.036533	18.60	57.493	9.130	13209939.457076
2012/12/12	09:01:51	--	ok	360.7860	43.005	0.036539	18.50	57.721	9.112	13195508.028774
2012/12/12	09:02:03	--	ok	360.8180	43.007	0.036542	18.42	58.043	9.120	14179990.591138
2012/12/12	09:02:16	ok	ok	360.8660	43.011	0.036544	18.34	58.213	9.103	13144436.010796
2012/12/12	10:02:15	--	ok	361.0280	43.085	0.036544	18.81	57.525	9.249	16267393.436016
2012/12/12	10:02:27	ok	ok	360.9120	43.021	0.036538	18.83	57.436	9.246	13490320.418553
2012/12/12	11:02:27	--	ok	360.9700	43.035	0.036538	19.13	57.452	9.413	16479047.034452
2012/12/12	11:02:39	ok	ok	360.8840	42.994	0.036534	19.10	57.416	9.391	13743290.130523
2012/12/12	11:37:48	--	ok	360.9360	43.013	0.036534	19.37	57.366	9.533	16665729.040437
2012/12/12	11:38:01	ok	ok	360.8440	42.977	0.036531	19.33	57.268	9.494	12775273.371137
