# Supplementary material for: Plastic Creep Constraint in Nylon Instrument Strings
Source: Materials (Basel). 2025 Jan 7;18(2):223. doi: 10.3390/ma18020223 (PMC11766866; doi:10.3390/ma18020223)
Supplement: Supplementary file 1 [file materials-18-00223-s001.zip › data_files/string_N7_nylon/string_test_data_N7_step_6.csv]

Date	Time	+-	f0	Frequency	Tension	LengthAdj	Temp	Rel.Hm	Abs.Hm	Pk.Magnitude
2012/12/12	17:42:41	--	ok	360.6600	43.211	0.036581	18.98	50.761	8.244	21714400.053407
2012/12/12	17:42:56	--	ok	391.3580	50.582	0.038166	19.03	50.674	8.254	21895157.836111
2012/12/12	17:43:08	--	ok	392.9820	51.029	0.038291	18.76	50.949	8.168	25092088.959934
2012/12/12	17:43:21	--	ok	393.4120	51.084	0.038339	18.63	51.274	8.157	25011770.481845
2012/12/12	17:43:34	--	ok	393.5340	51.152	0.038366	18.54	51.604	8.166	24100305.255093
2012/12/12	17:43:46	--	ok	393.7060	51.238	0.038387	18.42	51.929	8.159	24039074.783930
2012/12/12	17:43:59	--	ok	393.7600	51.264	0.038401	18.38	52.172	8.178	25021322.579749
2012/12/12	17:44:12	--	ok	393.8160	51.274	0.038411	18.30	52.440	8.181	26176336.591533
2012/12/12	17:44:24	--	ok	393.8040	51.282	0.038419	18.24	52.679	8.189	24178345.161357
2012/12/12	17:44:37	--	ok	393.8420	51.298	0.038428	18.18	52.887	8.192	26046039.300383
2012/12/12	17:44:49	--	ok	393.8920	51.301	0.038435	18.19	52.981	8.212	25537350.694971
2012/12/12	17:45:02	--	ok	393.8980	51.298	0.038439	18.19	53.074	8.226	25198854.785231
2012/12/12	17:45:14	--	ok	393.8840	51.294	0.038443	18.16	53.224	8.235	24719971.338586
2012/12/12	17:45:27	--	ok	393.8460	51.298	0.038448	18.11	53.310	8.224	23583157.602638
2012/12/12	17:45:39	--	ok	393.9100	51.306	0.038454	18.15	53.500	8.273	24958572.560547
2012/12/12	17:45:52	--	ok	393.9240	51.304	0.038458	18.10	53.617	8.266	24812255.800403
2012/12/12	17:46:05	--	ok	393.8960	51.301	0.038461	18.08	53.706	8.270	24490243.137279
2012/12/12	17:46:17	ok	ok	393.9460	51.306	0.038465	18.11	53.711	8.286	24227113.217940
2012/12/12	18:46:17	--	ok	389.7300	50.213	0.038465	19.77	54.999	9.357	30025177.477010
2012/12/12	18:46:30	--	ok	393.5220	51.190	0.038669	19.82	54.914	9.370	26357172.549393
2012/12/12	18:46:43	--	ok	393.7720	51.290	0.038691	19.65	55.074	9.304	27673877.861831
2012/12/12	18:46:55	--	ok	393.8500	51.318	0.038701	19.55	55.337	9.293	26153640.748560
2012/12/12	18:47:08	--	ok	393.9180	51.323	0.038708	19.44	55.598	9.277	24479503.947327
2012/12/12	18:47:20	--	ok	393.9340	51.326	0.038711	19.42	55.779	9.297	25421106.783702
2012/12/12	18:47:33	--	ok	393.9200	51.328	0.038713	19.31	55.948	9.265	25641069.538786
2012/12/12	18:47:46	ok	ok	393.9480	51.330	0.038717	19.25	56.215	9.276	27733239.219018
2012/12/12	19:47:45	--	ok	391.5500	50.745	0.038717	20.16	55.858	9.722	29449818.472451
2012/12/12	19:47:58	--	ok	393.6100	51.252	0.038833	20.23	55.715	9.737	26812787.831874
2012/12/12	19:48:10	--	ok	393.7980	51.312	0.038851	20.06	55.751	9.647	27764770.377782
2012/12/12	19:48:23	--	ok	393.8900	51.327	0.03886	19.86	56.122	9.598	26435352.292663
2012/12/12	19:48:36	ok	ok	393.9400	51.332	0.038865	19.82	56.392	9.622	26868132.534636
2012/12/12	20:48:35	--	ok	391.8980	50.786	0.038865	20.40	56.294	9.936	31408018.079333
2012/12/12	20:48:48	--	ok	393.6880	51.266	0.038965	20.48	56.122	9.952	27592354.670414
2012/12/12	20:49:00	--	ok	393.7720	51.307	0.038979	20.30	56.187	9.859	25606234.395026
2012/12/12	20:49:13	ok	ok	393.9480	51.333	0.03899	20.25	56.395	9.867	26966607.560606
2012/12/12	21:49:13	--	ok	392.0920	50.833	0.03899	20.46	56.703	10.043	32098201.936227
2012/12/12	21:49:26	--	ok	393.7400	51.281	0.03908	20.50	56.586	10.046	26110820.960599
2012/12/12	21:49:38	--	ok	393.7920	51.311	0.039092	20.37	56.751	9.999	27009349.125978
2012/12/12	21:49:51	ok	ok	393.9520	51.332	0.039102	20.31	56.804	9.973	28533267.768831
2012/12/12	22:49:50	--	ok	392.2160	50.868	0.039102	20.60	56.878	10.157	32378105.988999
2012/12/12	22:50:03	--	ok	393.7660	51.283	0.039187	20.65	56.763	10.166	29128714.008878
2012/12/12	22:50:15	--	ok	393.8360	51.300	0.039197	20.47	56.889	10.082	28151730.215236
2012/12/12	22:50:28	--	ok	393.9000	51.323	0.039204	20.31	57.111	10.027	27534344.921098
2012/12/12	22:50:40	ok	ok	393.9440	51.330	0.039209	20.23	57.466	10.043	26813269.607530
2012/12/12	23:50:40	--	ok	392.2720	50.883	0.039209	20.53	57.175	10.168	31844240.457993
2012/12/12	23:50:53	--	ok	393.8220	51.297	0.039291	20.61	56.972	10.179	27698293.209108
2012/12/12	23:51:05	--	ok	393.8160	51.306	0.039299	20.49	57.076	10.127	26271389.873911
2012/12/12	23:51:18	--	ok	393.9340	51.332	0.039307	20.31	57.295	10.060	29223613.509448
2012/12/12	23:51:30	ok	ok	393.9460	51.329	0.039309	20.29	57.537	10.090	28029635.902965
2012/12/13	00:51:30	--	ok	392.4180	50.952	0.039309	20.36	57.394	10.107	30139520.596252
2012/12/13	00:51:43	--	ok	393.8300	51.305	0.039385	20.40	57.278	10.110	25842695.697198
2012/12/13	00:51:55	--	ok	393.8680	51.318	0.039392	20.20	57.431	10.019	29428680.603082
2012/12/13	00:52:08	--	ok	393.8980	51.327	0.039398	20.06	57.716	9.987	28334612.790155
2012/12/13	00:52:20	ok	ok	393.9760	51.332	0.039402	19.91	58.121	9.969	30053857.965724
2012/12/13	01:52:20	--	ok	392.5940	51.010	0.039402	20.18	57.551	10.028	30319739.225883
2012/12/13	01:52:33	--	ok	393.8300	51.309	0.039469	20.21	57.371	10.015	27680196.427229
2012/12/13	01:52:45	--	ok	393.8680	51.318	0.039476	20.09	57.445	9.957	29545641.687040
2012/12/13	01:52:58	--	ok	393.9180	51.329	0.039482	19.98	57.612	9.922	28912406.842499
2012/12/13	01:53:10	ok	ok	393.9640	51.332	0.039485	19.87	57.901	9.908	29739749.269849
2012/12/13	02:53:10	--	ok	392.7340	51.036	0.039485	20.00	57.707	9.950	31709227.789126
2012/12/13	02:53:23	--	ok	393.7900	51.297	0.039545	20.03	57.620	9.953	29281300.988556
2012/12/13	02:53:35	--	ok	393.8500	51.317	0.039554	19.86	57.624	9.855	29923221.373528
2012/12/13	02:53:48	ok	ok	393.9420	51.334	0.039561	19.77	57.947	9.858	28383747.927336
2012/12/13	03:53:47	--	ok	392.8000	51.045	0.039561	19.87	57.809	9.892	31822867.587610
2012/12/13	03:53:59	--	ok	393.7920	51.307	0.039618	19.89	57.690	9.884	28028348.409143
2012/12/13	03:54:12	--	ok	393.8120	51.313	0.039627	19.73	57.971	9.839	27122442.823525
2012/12/13	03:54:24	ok	ok	393.9660	51.337	0.039635	19.67	58.023	9.813	27929454.377567
2012/12/13	04:54:24	--	ok	392.9040	51.055	0.039635	19.80	57.860	9.861	33925863.403669
2012/12/13	04:54:37	--	ok	393.8340	51.314	0.039687	19.86	57.716	9.871	31874898.218859
2012/12/13	04:54:49	--	ok	393.8380	51.313	0.039694	19.67	57.840	9.782	28893176.258525
2012/12/13	04:55:02	--	ok	393.9100	51.331	0.039702	19.54	58.094	9.751	29153568.165780
2012/12/13	04:55:14	ok	ok	393.9520	51.337	0.039705	19.45	58.416	9.753	26273329.532499
2012/12/13	05:55:14	--	ok	392.9640	51.058	0.039705	19.43	58.169	9.701	31210011.877356
2012/12/13	05:55:26	--	ok	393.8160	51.315	0.039754	19.47	58.023	9.699	27460997.064482
2012/12/13	05:55:39	--	ok	393.8200	51.320	0.039762	19.37	58.007	9.640	28839304.547440
2012/12/13	05:55:51	--	ok	393.9120	51.333	0.03977	19.24	58.201	9.598	28417294.723470
2012/12/13	05:56:04	ok	ok	393.9560	51.338	0.039773	19.12	58.578	9.592	28207454.061597
2012/12/13	06:56:03	--	ok	393.0900	51.084	0.039773	18.86	58.628	9.455	29125598.841772
2012/12/13	06:56:16	--	ok	393.8100	51.317	0.039816	18.86	58.537	9.440	29697612.207211
2012/12/13	06:56:28	--	ok	393.8500	51.324	0.039824	18.75	58.551	9.381	27768097.563206
2012/12/13	06:56:41	--	ok	393.8960	51.333	0.039831	18.64	58.746	9.351	27857565.590508
2012/12/13	06:56:53	ok	ok	393.9640	51.336	0.039835	18.53	59.062	9.341	27594121.384759
2012/12/13	07:56:53	--	ok	393.2900	51.161	0.039835	18.66	58.506	9.324	32274164.808062
2012/12/13	07:57:06	--	ok	393.8360	51.321	0.039868	18.62	58.409	9.287	28007342.670687
2012/12/13	07:57:18	--	ok	393.8880	51.323	0.039875	18.48	58.569	9.235	28681562.638071
2012/12/13	07:57:31	--	ok	393.9180	51.329	0.03988	18.38	58.766	9.212	29293970.551468
2012/12/13	07:57:43	ok	ok	393.9540	51.331	0.039883	18.26	59.081	9.195	30625558.481236
2012/12/13	08:57:43	--	ok	393.3300	51.190	0.039883	18.51	58.574	9.252	29237459.902316
2012/12/13	08:57:55	--	ok	393.8800	51.325	0.039914	18.49	58.328	9.203	28078494.106755
2012/12/13	08:58:08	--	ok	393.8580	51.323	0.039919	18.36	58.551	9.167	28425302.519342
2012/12/13	08:58:21	ok	ok	393.9420	51.331	0.039925	18.21	58.891	9.139	28446433.218715
2012/12/13	09:58:20	--	ok	393.3860	51.213	0.039925	18.47	58.628	9.239	32388118.163594
2012/12/13	09:58:32	--	ok	393.8840	51.319	0.039954	18.42	58.408	9.177	28771575.036851
2012/12/13	09:58:45	--	ok	393.8420	51.320	0.039958	18.24	58.805	9.142	29161557.282180
2012/12/13	09:58:58	--	ok	393.9240	51.329	0.039965	18.13	58.969	9.108	29353895.506590
2012/12/13	09:59:10	ok	ok	393.9540	51.331	0.039968	18.06	59.261	9.115	26736933.602727
2012/12/13	10:59:10	--	ok	393.4720	51.215	0.039968	18.78	58.525	9.393	30694564.453596
2012/12/13	10:59:23	--	ok	393.8880	51.320	0.039993	18.84	58.321	9.394	29582488.348312
2012/12/13	10:59:35	--	ok	393.8660	51.320	0.039997	18.66	58.354	9.300	27421143.569689
2012/12/13	10:59:48	ok	ok	393.9460	51.328	0.040003	18.54	58.548	9.265	29583727.066960
2012/12/13	11:59:47	--	ok	393.3900	51.165	0.040003	19.16	58.614	9.621	31507797.912074
2012/12/13	11:59:59	--	ok	393.9240	51.321	0.040031	19.15	58.522	9.600	29137825.702053
2012/12/13	12:00:12	--	ok	393.8460	51.311	0.040034	19.05	58.567	9.551	27539752.261447
2012/12/13	12:00:25	--	ok	393.9220	51.325	0.040041	18.97	58.646	9.519	29280177.346760
2012/12/13	12:00:37	--	ok	393.9320	51.324	0.040044	18.81	58.955	9.479	28749200.879580
2012/12/13	12:00:50	ok	ok	393.9660	51.328	0.040047	18.72	59.304	9.485	29265196.230777
2012/12/13	13:00:49	--	ok	393.3960	51.145	0.040047	19.56	58.524	9.835	32105303.034911
2012/12/13	13:01:02	--	ok	393.8820	51.309	0.040075	19.55	58.401	9.808	28979466.417587
2012/12/13	13:01:15	--	ok	393.8400	51.308	0.04008	19.40	58.500	9.738	27023076.776568
2012/12/13	13:01:27	ok	ok	393.9560	51.325	0.040087	19.31	58.790	9.735	29575248.947557
2012/12/13	14:01:27	--	ok	393.2460	51.086	0.040087	19.93	58.429	10.034	31028163.293786
2012/12/13	14:02:58	--	ok	393.6580	51.224	0.040122	19.27	60.028	9.917	30210549.840729
2012/12/13	14:03:12	--	ok	393.9020	51.320	0.040138	19.22	60.232	9.921	28102635.369490
2012/12/13	14:03:26	ok	ok	393.9800	51.328	0.040142	19.19	60.227	9.903	29958577.258392
2012/12/13	15:03:25	--	ok	393.2380	51.083	0.040142	20.11	58.518	10.155	31661105.567827
2012/12/13	15:03:38	--	ok	393.8320	51.290	0.040178	20.06	58.419	10.108	32021207.505221
2012/12/13	15:03:50	--	ok	393.8740	51.301	0.040185	19.93	58.582	10.060	30358614.681987
2012/12/13	15:04:03	--	ok	393.9280	51.321	0.04019	19.77	58.892	10.019	28424975.040702
2012/12/13	15:04:15	ok	ok	393.9740	51.326	0.040193	19.68	59.243	10.026	29653260.562208
2012/12/13	16:04:15	--	--	349.8340	51.061	0.040193	20.18	58.651	10.220	954825.386511
2012/12/13	16:11:24	--	ok	392.6760	50.998	0.040193	18.76	62.385	10.001	31046621.148392
2012/12/13	16:11:37	--	ok	393.9060	51.280	0.040255	18.77	62.567	10.036	29204519.057554
2012/12/13	16:11:49	--	ok	393.9280	51.309	0.040259	18.76	62.565	10.030	30914781.738987
2012/12/13	16:12:02	ok	ok	393.9600	51.314	0.040262	18.76	62.415	10.006	30233198.911284
2012/12/13	17:12:02	--	ok	393.2400	51.089	0.040262	19.88	58.696	10.050	34045425.186062
2012/12/13	17:12:15	--	ok	393.8580	51.304	0.040297	19.89	58.545	10.030	27459844.911855
2012/12/13	17:12:28	--	ok	393.8720	51.314	0.040304	19.68	58.726	9.938	29833366.650008
2012/12/13	17:12:41	ok	ok	393.9700	51.324	0.040309	19.60	58.896	9.920	29485697.442841
2012/12/13	18:12:40	--	ok	393.2140	51.077	0.040309	19.72	58.671	9.952	32690043.559794
2012/12/13	18:12:53	--	ok	393.8500	51.301	0.040346	19.70	58.546	9.919	27973494.701663
2012/12/13	18:13:06	--	ok	393.8600	51.306	0.040352	19.60	58.500	9.854	29101630.143957
2012/12/13	18:13:19	ok	ok	393.9460	51.323	0.040358	19.54	58.613	9.838	30830932.989367
2012/12/13	19:13:19	--	ok	393.2640	51.091	0.040358	19.64	58.720	9.914	30869117.518551
2012/12/13	19:13:32	--	ok	393.9040	51.305	0.040393	19.58	58.680	9.872	28468036.009363
2012/12/13	19:13:44	--	ok	393.8760	51.302	0.040397	19.41	58.927	9.815	28788600.102595
2012/12/13	19:13:56	ok	ok	393.9660	51.322	0.040402	19.37	59.194	9.837	28922492.470133
2012/12/13	20:13:56	--	ok	393.1840	51.095	0.040402	19.91	58.640	10.058	24425558.370096
2012/12/13	20:14:11	ok	ok	393.9740	51.317	0.040441	19.92	58.519	10.043	26698369.181228
2012/12/13	21:14:10	--	ok	393.1060	51.067	0.040441	20.06	58.602	10.140	27014281.197042
2012/12/13	21:14:24	ok	ok	393.9460	51.302	0.040483	20.11	58.457	10.145	29333994.483873
2012/12/13	22:14:24	--	ok	393.1280	51.061	0.040483	20.30	58.578	10.279	28559158.422425
2012/12/13	22:14:37	--	ok	393.8880	51.279	0.040524	20.36	58.435	10.290	29041589.024330
2012/12/13	22:14:49	--	ok	393.8300	51.264	0.040529	20.24	58.355	10.204	27632092.813970
2012/12/13	22:15:02	--	ok	393.9280	51.299	0.040536	20.14	58.492	10.169	29253171.772114
2012/12/13	22:15:14	ok	ok	393.9480	51.306	0.040539	19.96	58.891	10.131	28510542.248269
2012/12/13	23:15:14	--	ok	393.2100	51.071	0.040539	20.42	58.658	10.365	31614150.420922
2012/12/13	23:15:26	--	ok	393.8940	51.280	0.040576	20.45	58.510	10.357	30568713.871925
2012/12/13	23:15:39	--	ok	393.8340	51.267	0.040581	20.38	58.469	10.308	28747940.196342
2012/12/13	23:15:51	--	ok	393.9340	51.300	0.040588	20.22	58.566	10.229	29439745.317922
2012/12/13	23:16:04	--	ok	393.9280	51.303	0.04059	20.10	59.035	10.239	29298989.879125
2012/12/13	23:16:16	ok	ok	393.9820	51.313	0.040593	20.01	59.295	10.230	29745119.011301
2012/12/14	00:16:16	--	ok	393.2260	51.073	0.040593	20.50	58.670	10.416	31733143.697401
2012/12/14	00:16:29	--	ok	393.8840	51.273	0.04063	20.49	58.577	10.393	29118576.913616
2012/12/14	00:16:41	--	ok	393.8400	51.271	0.040634	20.32	58.704	10.313	29837363.108314
2012/12/14	00:16:54	--	ok	393.9160	51.295	0.040641	20.16	59.014	10.271	28104670.048614
2012/12/14	00:17:06	ok	ok	393.9840	51.303	0.040645	20.08	59.367	10.285	29180411.126640
2012/12/14	01:17:06	--	ok	393.2160	51.070	0.040645	20.64	58.631	10.494	32227944.300450
2012/12/14	01:17:19	--	ok	393.8540	51.250	0.040682	20.68	58.515	10.498	26893303.780504
2012/12/14	01:17:31	--	ok	393.8640	51.268	0.040688	20.53	58.492	10.402	29695679.254802
2012/12/14	01:17:44	--	ok	393.9380	51.299	0.040694	20.40	58.747	10.369	29888638.715598
2012/12/14	01:17:56	ok	ok	393.9440	51.296	0.040696	20.28	59.094	10.357	28533442.063101
2012/12/14	02:17:56	--	ok	393.0520	51.068	0.040696	18.17	59.671	9.238	31272418.324319
2012/12/14	02:18:08	--	ok	393.8060	51.302	0.040741	18.16	59.579	9.218	29230963.858386
2012/12/14	02:18:21	--	ok	393.8820	51.309	0.040749	18.13	59.484	9.187	29518874.860225
2012/12/14	02:18:33	--	ok	393.9140	51.315	0.040754	18.04	59.620	9.159	30644209.153123
2012/12/14	02:18:46	ok	ok	393.9680	51.319	0.040757	17.96	59.759	9.137	29621022.754953
2012/12/14	03:18:45	--	ok	393.5060	51.253	0.040757	18.04	60.495	9.293	30806983.633922
2012/12/14	03:18:57	--	ok	393.8980	51.309	0.04078	18.10	60.384	9.310	29642744.610061
2012/12/14	03:19:10	--	ok	393.8760	51.307	0.040784	17.99	60.336	9.242	29725782.024583
2012/12/14	03:19:22	--	ok	393.9160	51.311	0.040789	17.90	60.533	9.222	30696953.274357
2012/12/14	03:19:34	ok	ok	393.9820	51.317	0.040793	17.90	60.623	9.236	29836273.064900
2012/12/14	04:19:34	--	ok	393.5700	51.263	0.040793	18.02	60.823	9.333	31117208.945840
2012/12/14	04:19:46	--	ok	393.9080	51.308	0.040812	18.06	60.679	9.333	30072953.437671
2012/12/14	04:19:59	--	ok	393.8860	51.308	0.040816	17.99	60.547	9.274	28509076.719800
2012/12/14	04:20:11	--	ok	393.9380	51.313	0.04082	17.94	60.689	9.268	30558232.495921
2012/12/14	04:20:23	ok	ok	393.9660	51.315	0.040823	17.78	61.054	9.236	29384191.026434
2012/12/14	05:20:23	--	ok	393.6220	51.276	0.040823	18.16	60.906	9.423	29955876.655689
2012/12/14	05:20:35	ok	ok	393.9420	51.307	0.04084	18.22	60.735	9.430	30705577.730250
2012/12/14	06:20:35	--	ok	393.4440	51.201	0.04084	18.18	61.119	9.468	30682702.104859
2012/12/14	06:20:47	--	ok	393.9140	51.303	0.040865	18.22	61.036	9.477	30244323.696713
2012/12/14	06:21:00	--	ok	393.8580	51.301	0.040869	18.09	60.954	9.392	29466902.935619
2012/12/14	06:21:12	ok	ok	393.9460	51.310	0.040875	18.03	61.185	9.394	28979424.501058
2012/12/14	07:21:12	--	ok	393.5560	51.255	0.040875	18.24	61.219	9.517	30937137.038262
2012/12/14	07:21:24	--	ok	393.9380	51.305	0.040895	18.28	61.136	9.527	29496506.514897
2012/12/14	07:21:37	--	ok	393.8600	51.302	0.040897	18.18	61.029	9.454	27564642.005060
2012/12/14	07:21:49	ok	ok	393.9460	51.308	0.040903	18.06	61.250	9.421	28509181.694109
2012/12/14	08:21:49	--	ok	393.5820	51.255	0.040903	18.42	61.339	9.638	32318195.861269
2012/12/14	08:22:02	--	ok	393.9040	51.302	0.040922	18.42	61.189	9.614	29390433.175653
2012/12/14	08:22:14	--	ok	393.8800	51.304	0.040926	18.25	61.341	9.542	29750548.898128
2012/12/14	08:22:26	ok	ok	393.9540	51.309	0.040931	18.24	61.490	9.559	29296204.683797
2012/12/14	09:22:26	--	ok	393.5760	51.247	0.040931	18.53	61.477	9.723	33760393.320419
2012/12/14	09:22:38	--	ok	393.9260	51.303	0.040951	18.54	61.358	9.710	30343957.276053
2012/12/14	09:22:51	--	ok	393.8580	51.298	0.040954	18.41	61.367	9.637	27502200.146355
2012/12/14	09:23:03	--	ok	393.9200	51.308	0.04096	18.30	61.620	9.613	28320855.401234
2012/12/14	09:23:15	--	ok	393.9340	51.311	0.040963	18.23	61.938	9.623	27808562.572949
2012/12/14	09:23:28	ok	ok	393.9800	51.312	0.040965	18.20	62.113	9.633	29441196.275580
2012/12/14	10:23:27	--	ok	393.6720	51.253	0.040965	19.00	61.343	9.974	31560251.087400
2012/12/14	10:23:39	--	ok	393.9280	51.301	0.04098	19.04	61.169	9.969	29921746.347689
2012/12/14	10:23:52	--	ok	393.9040	51.295	0.040983	18.95	61.064	9.900	29406324.477751
2012/12/14	10:24:04	--	ok	393.9080	51.304	0.040987	18.87	61.171	9.870	29768693.045645
2012/12/14	10:24:16	--	ok	393.9280	51.308	0.04099	18.82	61.404	9.879	29669390.016357
2012/12/14	10:24:29	ok	ok	393.9940	51.311	0.040993	18.70	61.625	9.844	30413599.926340
2012/12/14	11:24:28	--	ok	393.6040	51.221	0.040993	19.24	61.412	10.128	32852218.890176
2012/12/14	11:24:40	ok	ok	393.9560	51.301	0.041011	19.29	61.240	10.129	29337530.913038
2012/12/14	12:24:40	--	ok	393.3360	51.096	0.041011	19.46	61.479	10.271	32095418.519744
2012/12/14	12:24:52	--	ok	393.8780	51.288	0.041042	19.51	61.336	10.277	26595399.841642
2012/12/14	12:25:05	--	ok	393.8980	51.286	0.041048	19.40	61.318	10.208	29426804.575793
2012/12/14	12:25:17	--	ok	393.9240	51.303	0.041052	19.26	61.657	10.180	30509580.028176
2012/12/14	12:25:29	ok	ok	393.9540	51.305	0.041055	19.24	61.774	10.187	28713628.177595
2012/12/14	13:25:29	--	ok	393.4560	51.121	0.041055	19.80	61.504	10.482	32902019.898851
2012/12/14	13:25:41	--	ok	393.9020	51.277	0.04108	19.82	61.356	10.469	27991537.263621
2012/12/14	13:25:54	--	ok	393.8620	51.271	0.041084	19.73	61.372	10.416	29101946.557490
2012/12/14	13:26:06	--	ok	393.9200	51.294	0.04109	19.62	61.595	10.387	29681819.327956
2012/12/14	13:26:19	ok	ok	393.9820	51.305	0.041093	19.53	61.761	10.360	29540207.151723
2012/12/14	14:26:18	--	ok	393.3960	51.096	0.041093	20.01	61.538	10.617	29860039.008489
2012/12/14	14:26:30	--	ok	393.8900	51.272	0.041121	20.05	61.454	10.627	28865480.496605
2012/12/14	14:26:43	--	ok	393.8500	51.285	0.041126	19.91	61.522	10.552	27742756.577877
2012/12/14	14:26:55	ok	ok	393.9440	51.302	0.041132	19.83	61.720	10.537	26741064.619883
2012/12/14	15:26:55	--	ok	393.3380	51.070	0.041132	20.22	61.603	10.759	32002620.552126
2012/12/14	15:27:08	--	ok	393.8560	51.254	0.041163	20.22	61.572	10.754	28089301.228310
2012/12/14	15:27:20	--	ok	393.8700	51.272	0.04117	20.15	61.621	10.719	26386068.352107
2012/12/14	15:27:32	--	ok	393.9360	51.297	0.041175	20.08	61.791	10.704	28195528.040320
2012/12/14	15:27:45	ok	ok	393.9680	51.300	0.041178	20.01	61.810	10.664	29430300.013875
2012/12/14	16:27:44	--	ok	393.2960	51.077	0.041178	20.39	61.781	10.898	31332744.882586
2012/12/14	16:27:57	--	ok	393.9260	51.295	0.041211	20.43	61.637	10.898	28927361.748056
2012/12/14	16:28:09	--	ok	393.8940	51.287	0.041214	20.28	61.733	10.820	29959966.796347
2012/12/14	16:28:21	--	ok	393.8820	51.302	0.041218	20.18	61.988	10.802	27884484.159609
2012/12/14	16:28:34	ok	ok	393.9540	51.313	0.041223	20.14	62.102	10.796	27843305.739325
2012/12/14	17:28:33	--	ok	393.2520	51.065	0.041223	20.61	61.908	11.061	31774833.089559
2012/12/14	17:28:46	--	ok	393.9220	51.284	0.041258	20.67	61.797	11.080	27382133.128097
2012/12/14	17:28:58	--	ok	393.8640	51.269	0.041261	20.52	61.742	10.974	27380075.142928
2012/12/14	17:29:10	--	ok	393.9040	51.296	0.041267	20.45	61.972	10.970	28231800.006749
2012/12/14	17:29:23	ok	ok	393.9640	51.310	0.04127	20.36	62.259	10.963	26565953.508491
2012/12/14	18:29:23	--	ok	393.2120	51.062	0.04127	21.12	61.840	11.381	31423648.726741
2012/12/14	18:29:36	ok	ok	393.9520	51.267	0.041308	21.18	61.699	11.395	28155101.224621
2012/12/14	19:29:35	--	ok	392.9040	51.028	0.041308	21.35	61.848	11.535	29406565.190973
2012/12/14	19:29:47	--	ok	393.9020	51.232	0.04136	21.36	61.789	11.531	26895432.134127
2012/12/14	19:30:00	--	ok	393.8760	51.242	0.041364	21.27	61.865	11.485	26909086.408485
2012/12/14	19:30:12	--	ok	393.9320	51.271	0.041369	21.19	61.973	11.452	27387784.241729
2012/12/14	19:30:25	ok	ok	393.9420	51.281	0.041372	21.14	62.116	11.445	26549821.541147
2012/12/14	20:30:24	--	ok	392.9580	51.037	0.041372	21.42	61.980	11.607	29163782.500281
2012/12/14	20:30:37	--	ok	393.8980	51.238	0.041421	21.41	61.948	11.594	27173392.523199
2012/12/14	20:30:49	--	ok	393.8640	51.245	0.041426	21.29	61.959	11.516	26387872.648435
2012/12/14	20:31:02	--	ok	393.9300	51.267	0.041431	21.23	62.100	11.502	26548851.079754
2012/12/14	20:31:14	--	ok	393.9360	51.274	0.041434	21.18	62.304	11.507	28622564.281378
2012/12/14	20:31:27	ok	ok	393.9540	51.283	0.041436	21.16	62.391	11.509	26723465.807911
2012/12/14	21:31:26	--	ok	392.9800	51.040	0.041436	21.54	61.909	11.674	27965169.000467
2012/12/14	21:31:39	--	ok	393.8660	51.232	0.041485	21.58	61.794	11.680	26836899.644681
2012/12/14	21:31:51	--	ok	393.8720	51.242	0.041491	21.40	61.977	11.593	27113373.418133
2012/12/14	21:32:04	--	ok	393.9180	51.269	0.041496	21.36	62.152	11.599	26352943.746484
2012/12/14	21:32:16	ok	ok	393.9580	51.287	0.041499	21.28	62.230	11.560	28601590.974549
2012/12/14	22:32:16	--	ok	392.9580	51.043	0.041499	21.48	61.960	11.643	30780291.443413
2012/12/14	22:32:28	--	ok	393.8800	51.230	0.041549	21.49	61.870	11.633	27742318.160858
2012/12/14	22:32:41	--	ok	393.8560	51.225	0.041554	21.36	61.970	11.565	28683661.028794
2012/12/14	22:32:53	--	ok	393.9320	51.266	0.04156	21.30	62.112	11.551	28074297.326629
2012/12/14	22:33:06	ok	ok	393.9540	51.275	0.041563	21.24	62.344	11.554	28827077.295053
2012/12/14	23:33:05	--	ok	393.0040	51.044	0.041563	21.47	61.958	11.636	28581976.500532
2012/12/14	23:33:18	--	ok	393.8520	51.212	0.04161	21.49	61.870	11.633	29520508.777313
2012/12/14	23:33:30	--	ok	393.8360	51.223	0.041617	21.44	61.832	11.593	27356883.237070
2012/12/14	23:33:42	--	ok	393.9380	51.260	0.041624	21.36	61.940	11.559	27037018.782701
2012/12/14	23:33:55	ok	ok	393.9500	51.277	0.041626	21.24	62.162	11.520	26021839.841987
2012/12/15	00:33:54	--	ok	393.0260	51.046	0.041626	21.44	62.014	11.627	29946799.161326
2012/12/15	00:34:06	--	ok	393.8500	51.200	0.041672	21.45	61.894	11.611	28549377.288830
2012/12/15	00:34:19	--	ok	393.8620	51.222	0.041679	21.29	62.050	11.533	28882768.593266
2012/12/15	00:34:31	ok	ok	393.9420	51.249	0.041685	21.25	62.194	11.533	28236866.486038
2012/12/15	01:34:31	--	ok	393.0280	51.044	0.041685	21.37	62.063	11.589	29025396.031726
2012/12/15	01:34:44	--	ok	393.8100	51.183	0.041731	21.41	61.827	11.572	26521965.425668
2012/12/15	01:34:56	--	ok	393.8360	51.208	0.04174	21.30	61.991	11.529	27442472.072728
2012/12/15	01:35:08	ok	ok	393.9480	51.253	0.041747	21.17	62.211	11.483	26688693.145857
2012/12/15	02:35:08	--	ok	393.0500	51.047	0.041747	21.30	62.021	11.534	29137002.539213
2012/12/15	02:35:20	--	ok	393.8520	51.205	0.041792	21.34	61.876	11.534	26137166.251148
2012/12/15	02:35:33	--	ok	393.8540	51.219	0.041799	21.27	61.804	11.474	26936706.830585
2012/12/15	02:35:45	--	ok	393.9220	51.248	0.041805	21.11	62.050	11.413	25992017.441276
2012/12/15	02:35:58	ok	ok	393.9540	51.267	0.041808	21.08	62.227	11.426	26967450.831263
2012/12/15	03:35:57	--	ok	393.1400	51.054	0.041808	21.17	62.030	11.449	30979438.243343
2012/12/15	03:36:09	--	ok	393.8800	51.200	0.041849	21.16	61.968	11.431	27710103.533647
2012/12/15	03:36:22	--	ok	393.8580	51.212	0.041854	21.08	62.045	11.393	28015148.227126
2012/12/15	03:36:34	--	ok	393.9160	51.244	0.04186	21.00	62.184	11.365	26975619.110108
2012/12/15	03:36:46	ok	ok	393.9660	51.260	0.041863	20.92	62.412	11.354	26202610.945635
2012/12/15	04:36:46	--	ok	393.2200	51.056	0.041863	21.14	62.055	11.434	29202095.052837
2012/12/15	04:36:58	--	ok	393.9100	51.206	0.0419	21.18	61.911	11.434	28070631.409013
2012/12/15	04:37:11	--	ok	393.8320	51.180	0.041904	21.04	62.039	11.365	27376783.586732
2012/12/15	04:37:23	--	ok	393.9340	51.235	0.041911	20.96	62.177	11.338	27801580.277857
2012/12/15	04:37:35	ok	ok	393.9580	51.242	0.041914	20.87	62.283	11.298	26795220.363825
2012/12/15	05:37:35	--	ok	393.2480	51.053	0.041914	20.97	62.118	11.333	31835249.746414
2012/12/15	05:37:48	--	ok	393.8500	51.173	0.041949	20.98	62.029	11.324	26880230.306485
2012/12/15	05:38:00	--	ok	393.9140	51.200	0.041956	20.86	62.070	11.253	27166206.409096
2012/12/15	05:38:12	--	ok	393.8880	51.214	0.041959	20.76	62.355	11.239	26647649.227487
2012/12/15	05:38:25	ok	ok	393.9560	51.249	0.041964	20.73	62.381	11.224	26023813.909392
2012/12/15	06:38:24	--	ok	393.2780	51.053	0.041964	20.72	62.168	11.179	29039957.866655
2012/12/15	06:38:36	--	ok	393.9260	51.196	0.041998	20.72	62.137	11.174	28007745.268335
2012/12/15	06:38:49	--	ok	393.8860	51.200	0.042001	20.66	62.188	11.144	29490852.364578
2012/12/15	06:39:01	--	ok	393.8900	51.209	0.042005	20.57	62.203	11.088	28608383.618621
2012/12/15	06:39:13	ok	ok	393.9760	51.237	0.04201	20.56	62.322	11.103	28648962.473950
2012/12/15	07:39:13	--	ok	393.3580	51.054	0.04201	20.50	62.282	11.057	28589905.095015
2012/12/15	07:39:26	--	ok	393.8900	51.180	0.04204	20.50	62.222	11.046	29924341.353953
2012/12/15	07:39:38	--	ok	393.8860	51.187	0.042045	20.43	62.271	11.010	28498618.827549
2012/12/15	07:39:50	--	ok	393.9340	51.216	0.042049	20.37	62.321	10.981	28429157.254542
2012/12/15	07:40:03	ok	ok	393.9460	51.224	0.042052	20.31	62.402	10.956	29279027.522788
2012/12/15	08:40:02	--	ok	393.4300	51.058	0.042052	20.49	62.251	11.045	30974574.862227
2012/12/15	08:40:14	--	ok	393.9100	51.178	0.042079	20.50	62.192	11.041	26617183.647391
2012/12/15	08:40:27	--	ok	393.8840	51.165	0.042082	20.40	62.206	10.979	27588238.249729
2012/12/15	08:40:39	--	ok	393.9240	51.198	0.042087	20.35	62.378	10.978	28746401.454943
2012/12/15	08:40:52	ok	ok	393.9920	51.218	0.04209	20.30	62.521	10.971	28441473.076759
2012/12/15	09:40:51	--	ok	393.4560	51.061	0.04209	20.52	62.316	11.076	32065984.503795
2012/12/15	09:41:03	ok	ok	393.9580	51.185	0.042115	20.56	62.172	11.076	28093281.132391
2012/12/15	10:41:03	--	ok	393.3840	51.049	0.042115	20.84	62.218	11.266	29094364.298011
2012/12/15	10:41:16	--	ok	393.8740	51.119	0.042144	20.86	62.040	11.247	25596950.370818
2012/12/15	10:41:28	--	ok	393.9040	51.130	0.04215	20.80	62.000	11.201	25517244.260838
2012/12/15	10:41:41	--	ok	393.9200	51.143	0.042154	20.69	62.223	11.169	27595520.443059
2012/12/15	10:41:53	ok	ok	393.9760	51.165	0.042157	20.59	62.569	11.166	28772393.522456
2012/12/15	11:41:53	--	ok	393.5060	51.057	0.042157	21.33	62.117	11.572	31231479.415022
2012/12/15	11:42:05	ok	ok	393.9660	51.118	0.04218	21.38	62.004	11.585	28117845.960725
2012/12/15	12:42:05	--	ok	393.2680	51.008	0.04218	21.78	62.100	11.874	26915625.424652
2012/12/15	12:42:17	--	ok	393.9040	51.083	0.042215	21.79	62.041	11.869	27237080.612156
2012/12/15	12:42:30	--	ok	393.8360	51.082	0.042219	21.66	62.110	11.794	25815438.850191
2012/12/15	12:42:42	ok	ok	393.9460	51.099	0.042226	21.60	62.403	11.808	26100287.318527
2012/12/15	13:42:42	--	ok	393.2760	50.983	0.042226	22.29	62.031	12.214	27356977.442037
2012/12/15	13:42:55	--	ok	393.9080	51.082	0.04226	22.32	61.915	12.212	26673741.558943
2012/12/15	13:43:07	--	ok	393.8360	51.079	0.042264	22.18	62.105	12.151	25220269.475867
2012/12/15	13:43:19	ok	ok	393.9420	51.096	0.042271	22.10	62.213	12.116	24961404.451836
2012/12/15	14:43:19	--	ok	393.1480	50.929	0.042271	22.56	62.106	12.419	27729931.690485
2012/12/15	14:43:31	--	ok	393.9300	51.083	0.042312	22.58	61.988	12.410	25656112.933213
2012/12/15	14:43:44	--	ok	393.8760	51.081	0.042315	22.44	61.934	12.300	25175554.649852
2012/12/15	14:43:57	--	ok	393.8800	51.087	0.04232	22.36	62.134	12.283	23298598.761364
2012/12/15	14:44:09	ok	ok	393.9760	51.093	0.042325	22.32	62.340	12.296	26699611.244488
2012/12/15	15:44:09	--	ok	393.1000	50.893	0.042325	22.62	62.177	12.476	27849304.967231
2012/12/15	15:44:22	ok	ok	393.9440	51.084	0.042368	22.63	62.057	12.459	26214833.631553
2012/12/15	16:44:21	--	ok	392.9020	50.834	0.042368	22.30	62.367	12.287	26928528.310417
2012/12/15	16:44:33	--	ok	393.8920	51.076	0.04242	22.33	62.159	12.267	24688846.236153
2012/12/15	16:44:46	--	ok	393.8440	51.079	0.042425	22.16	62.344	12.184	25299015.838375
2012/12/15	16:44:58	--	ok	393.9360	51.084	0.042432	22.07	62.662	12.183	26715487.824761
2012/12/15	16:45:11	--	ok	393.9340	51.087	0.042434	21.98	62.920	12.170	25479777.473565
2012/12/15	16:45:23	ok	ok	393.9620	51.091	0.042437	21.94	63.094	12.175	25163784.788167
2012/12/15	17:45:23	--	ok	393.1380	50.927	0.042437	22.04	62.415	12.114	28332385.500355
2012/12/15	17:45:35	ok	ok	393.9480	51.079	0.042478	22.02	62.382	12.093	26990511.176909
2012/12/15	18:45:35	--	ok	393.0960	50.909	0.042478	21.86	62.355	11.977	28244807.510869
2012/12/15	18:45:47	--	ok	393.8680	51.073	0.042521	21.88	62.177	11.957	26456738.404330
2012/12/15	18:46:00	--	ok	393.8620	51.076	0.042526	21.76	62.278	11.894	25618220.006918
2012/12/15	18:46:12	ok	ok	393.9540	51.084	0.042532	21.68	62.416	11.865	26520216.517005
2012/12/15	19:46:12	--	ok	393.2740	50.982	0.042532	21.73	62.394	11.896	28980233.161316
2012/12/15	19:46:24	--	ok	393.9180	51.076	0.042567	21.70	62.329	11.862	25487895.329544
2012/12/15	19:46:37	--	ok	393.8500	51.073	0.04257	21.59	62.402	11.801	24358816.625615
2012/12/15	19:46:49	--	ok	393.9220	51.084	0.042577	21.52	62.541	11.780	26147978.153692
2012/12/15	19:47:02	ok	ok	393.9440	51.089	0.04258	21.47	62.714	11.778	25048816.335546
2012/12/15	20:47:01	--	ok	393.3980	51.022	0.04258	21.74	62.335	11.891	28042339.059821
2012/12/15	20:47:13	--	ok	393.9040	51.075	0.042608	21.78	62.251	11.902	24947157.272179
2012/12/15	20:47:26	--	ok	393.8720	51.076	0.042612	21.64	62.228	11.802	26374086.676148
2012/12/15	20:47:38	--	ok	393.9220	51.086	0.042618	21.57	62.459	11.798	25783538.822541
2012/12/15	20:47:51	ok	ok	393.9860	51.091	0.042621	21.51	62.630	11.790	26207875.703734
2012/12/15	21:47:50	--	ok	393.4040	51.026	0.042621	21.67	62.354	11.847	27762956.369247
2012/12/15	21:48:02	--	ok	393.9140	51.074	0.042649	21.71	62.270	11.858	26388566.302696
2012/12/15	21:48:15	--	ok	393.8920	51.078	0.042652	21.58	62.309	11.777	25928075.174717
2012/12/15	21:48:27	--	ok	393.9180	51.082	0.042657	21.51	62.388	11.744	26171620.642950
2012/12/15	21:48:40	--	ok	393.9340	51.084	0.04266	21.44	62.558	11.729	25087013.197438
2012/12/15	21:48:52	ok	ok	393.9620	51.088	0.042662	21.38	62.881	11.748	26046301.250576
2012/12/15	22:48:52	--	ok	393.4640	51.040	0.042662	21.62	62.255	11.794	28236908.412099
2012/12/15	22:49:05	ok	ok	393.9420	51.079	0.042688	21.72	62.090	11.831	26249723.443373
2012/12/15	23:49:04	--	ok	393.3020	50.992	0.042688	21.62	62.195	11.782	27396302.488721
2012/12/15	23:49:16	--	ok	393.8440	51.068	0.042721	21.58	62.127	11.743	26447298.046964
2012/12/15	23:49:29	--	ok	393.8680	51.073	0.042728	21.51	62.237	11.716	25401236.027567
2012/12/15	23:49:42	--	ok	393.9100	51.081	0.042733	21.40	62.491	11.689	26310390.484260
2012/12/15	23:49:54	ok	ok	393.9620	51.087	0.042737	21.34	62.693	11.686	26485627.407121
2012/12/16	00:49:54	--	ok	393.4660	51.039	0.042737	21.55	62.244	11.744	28891669.808783
2012/12/16	00:50:06	--	ok	393.8920	51.074	0.042762	21.56	62.185	11.740	23344432.324799
2012/12/16	00:50:19	--	ok	393.8760	51.074	0.042767	21.48	62.262	11.700	24674081.503756
2012/12/16	00:50:31	ok	ok	393.9580	51.087	0.042772	21.38	62.397	11.658	26340304.961422
2012/12/16	01:50:31	--	ok	393.4980	51.041	0.042772	21.63	62.196	11.790	28596905.800798
2012/12/16	01:50:44	--	ok	393.9080	51.073	0.042795	21.62	62.134	11.771	25531619.657704
2012/12/16	01:50:56	--	ok	393.8920	51.074	0.042799	21.49	62.173	11.690	25727433.501572
2012/12/16	01:51:08	--	ok	393.9380	51.081	0.042804	21.40	62.401	11.672	26876984.805120
2012/12/16	01:51:21	ok	ok	393.9500	51.085	0.042806	21.40	62.582	11.706	26147000.631088
2012/12/16	02:51:20	--	ok	393.5140	51.045	0.042806	21.54	62.121	11.714	29405613.705986
2012/12/16	02:51:32	ok	ok	393.9640	51.080	0.042829	21.62	62.043	11.754	27027717.808459
2012/12/16	03:51:32	--	ok	393.3780	51.014	0.042829	21.49	62.052	11.668	27260022.313256
2012/12/16	03:51:44	ok	ok	393.9420	51.073	0.042858	21.50	61.993	11.663	26371409.982856
2012/12/16	04:51:44	--	ok	393.3680	51.014	0.042858	21.36	62.061	11.582	28451372.052177
2012/12/16	04:51:56	--	ok	393.8840	51.069	0.042888	21.34	61.997	11.557	25188599.619671
2012/12/16	04:52:09	--	ok	393.8600	51.067	0.042893	21.22	62.129	11.501	26357856.322826
2012/12/16	04:52:21	ok	ok	393.9740	51.080	0.042899	21.13	62.386	11.488	26284798.493145
2012/12/16	05:52:21	--	ok	393.5440	51.045	0.042899	21.18	62.092	11.467	27142625.281526
2012/12/16	05:52:33	--	ok	393.9100	51.068	0.04292	21.15	62.057	11.441	26262720.961006
2012/12/16	05:52:46	--	ok	393.8980	51.073	0.042924	21.08	62.106	11.404	26315077.472186
2012/12/16	05:52:58	--	ok	393.9360	51.077	0.042928	21.01	62.155	11.367	25814783.374648
2012/12/16	05:53:10	--	ok	393.9160	51.080	0.04293	20.99	62.333	11.386	24093320.053276
2012/12/16	05:53:23	ok	ok	393.9920	51.089	0.042934	20.90	62.560	11.368	26159937.241402
2012/12/16	06:53:22	--	ok	393.6540	51.053	0.042934	20.96	62.117	11.327	28042811.477335
2012/12/16	06:53:34	ok	ok	393.9580	51.073	0.04295	20.98	61.999	11.318	25995639.098855
2012/12/16	07:53:34	--	ok	393.4860	51.035	0.04295	20.68	62.221	11.163	26554981.168354
2012/12/16	07:53:46	ok	ok	393.9500	51.075	0.042974	20.74	62.111	11.182	25334716.998487
2012/12/16	08:53:46	--	ok	393.4980	51.035	0.042974	20.50	62.313	11.063	29122817.304577
2012/12/16	08:53:58	--	ok	393.9240	51.069	0.042997	20.50	62.252	11.052	25295998.309199
2012/12/16	08:54:11	--	ok	393.8720	51.064	0.043	20.42	62.118	10.977	23834509.414616
2012/12/16	08:54:23	ok	ok	393.9540	51.078	0.043005	20.38	62.202	10.966	25450095.128402
2012/12/16	09:54:23	--	ok	393.6860	51.047	0.043005	20.42	62.329	11.014	25940358.085207
2012/12/16	09:54:35	ok	ok	393.9500	51.068	0.04302	20.41	62.237	10.991	24373027.499400
2012/12/16	10:54:35	--	ok	393.6440	51.043	0.04302	20.65	62.247	11.148	24920937.284232
2012/12/16	10:54:47	ok	ok	393.9660	51.063	0.043036	20.67	62.129	11.140	25262959.458295
2012/12/16	11:54:47	--	ok	393.6700	51.045	0.043036	21.10	62.139	11.423	27465853.290783
2012/12/16	11:54:59	ok	ok	393.9640	51.061	0.043052	21.14	61.934	11.412	23765712.442579
2012/12/16	12:54:59	--	ok	393.6300	51.038	0.043052	21.52	62.148	11.706	27146625.426259
2012/12/16	12:55:11	--	ok	393.9040	51.060	0.043069	21.53	62.028	11.690	25103376.013336
2012/12/16	12:55:24	--	ok	393.9240	51.063	0.043073	21.33	62.329	11.612	25024841.802934
2012/12/16	12:55:36	--	ok	393.9120	51.065	0.043075	21.32	62.569	11.650	23190374.739590
2012/12/16	12:55:49	ok	ok	393.9900	51.068	0.043079	21.27	62.560	11.614	25516861.904560
2012/12/16	13:55:48	--	ok	393.7580	51.051	0.043079	21.97	62.010	11.987	26765897.452048
2012/12/16	13:56:00	ok	ok	393.9480	51.063	0.04309	21.96	61.917	11.962	25489331.894607
2012/12/16	14:56:00	--	ok	393.5320	50.972	0.04309	22.31	61.974	12.216	27647052.300259
2012/12/16	14:56:12	ok	ok	393.9740	51.061	0.043112	22.34	61.888	12.220	25912767.789168
2012/12/16	15:56:12	--	ok	393.3720	50.914	0.043112	22.16	62.041	12.125	26707716.022560
2012/12/16	15:56:24	--	ok	393.9000	51.053	0.043142	22.09	61.999	12.068	25320513.991554
2012/12/16	15:56:37	--	ok	393.8600	51.060	0.043146	21.98	62.223	12.035	22493704.041820
2012/12/16	15:56:49	--	ok	393.9260	51.064	0.043152	21.90	62.574	12.047	23836038.656617
2012/12/16	15:57:02	ok	ok	393.9720	51.068	0.043155	21.83	62.653	12.014	22002899.364746
2012/12/16	16:57:01	--	ok	393.5120	50.998	0.043155	21.66	62.201	11.811	23067520.863269
2012/12/16	16:57:14	ok	ok	393.9640	51.064	0.043178	21.71	61.997	11.806	24636620.941538
2012/12/16	17:57:13	--	ok	393.3800	50.977	0.043178	21.07	62.316	11.436	26844285.946835
2012/12/16	17:57:25	ok	ok	393.9400	51.057	0.043207	21.10	62.200	11.434	25501361.861959
2012/12/16	18:57:25	--	ok	393.5380	51.017	0.043207	20.92	62.231	11.321	23822777.659671
2012/12/16	18:57:37	ok	ok	393.9600	51.055	0.043229	20.96	62.147	11.332	25734503.109338
2012/12/16	19:57:37	--	ok	393.5620	51.021	0.043229	20.74	62.141	11.187	26554013.082367
2012/12/16	19:57:49	ok	ok	393.9400	51.052	0.043249	20.74	62.141	11.187	24262942.275280
2012/12/16	20:57:49	--	ok	393.6020	51.026	0.043249	20.53	62.197	11.061	26908385.597882
2012/12/16	20:58:01	--	ok	393.9180	51.051	0.043267	20.55	62.079	11.053	22119585.300270
2012/12/16	20:58:14	--	ok	393.9040	51.051	0.043271	20.42	62.149	10.982	21549912.504916
2012/12/16	20:58:26	--	ok	393.9340	51.054	0.043275	20.36	62.199	10.953	23751799.531218
2012/12/16	20:58:39	ok	ok	393.9880	51.058	0.043277	20.33	62.284	10.949	23549422.959601
2012/12/16	21:58:38	--	ok	393.7760	51.042	0.043277	20.30	62.099	10.897	24756029.687007
2012/12/16	21:58:50	ok	ok	393.9840	51.054	0.043287	20.36	62.078	10.931	24542184.925248
2012/12/16	22:58:50	--	ok	393.6760	51.032	0.043287	20.16	62.106	10.809	27159247.782385
2012/12/16	22:59:03	ok	ok	393.9640	51.052	0.043302	20.18	62.049	10.812	24787280.885675
2012/12/16	23:59:02	--	ok	393.7660	51.036	0.043302	20.36	61.988	10.915	27194177.779981
2012/12/16	23:59:15	ok	ok	393.9580	51.048	0.043312	20.38	61.840	10.902	24612966.380058
2012/12/17	00:59:14	--	ok	393.7180	51.031	0.043312	20.37	62.020	10.927	26901440.515453
2012/12/17	00:59:26	ok	ok	393.9620	51.048	0.043325	20.40	61.813	10.910	24566825.631625
2012/12/17	01:59:26	--	ok	393.7140	51.027	0.043325	20.34	61.984	10.902	25791689.046191
2012/12/17	01:59:38	--	ok	393.9120	51.043	0.043338	20.34	61.864	10.881	23856513.173948
2012/12/17	01:59:51	--	ok	393.9200	51.043	0.043342	20.29	61.856	10.848	24350158.424900
2012/12/17	02:00:03	--	ok	393.9240	51.045	0.043345	20.19	62.141	10.834	23800223.696062
2012/12/17	02:00:16	ok	ok	393.9760	51.050	0.043348	20.12	62.220	10.804	26068154.164684
2012/12/17	03:00:15	--	ok	393.8940	51.044	0.043348	20.34	61.954	10.897	27767123.908015
2012/12/17	03:00:27	ok	ok	393.9700	51.047	0.043352	20.39	61.902	10.919	25130939.832037
2012/12/17	04:00:27	--	ok	393.7540	51.029	0.043352	20.38	61.901	10.913	26489286.098566
2012/12/17	04:00:39	--	ok	393.9080	51.043	0.043363	20.36	61.807	10.884	22498761.777893
2012/12/17	04:00:52	ok	ok	393.9520	51.046	0.043367	20.33	61.802	10.864	25167467.478888
2012/12/17	05:00:51	--	ok	393.7600	51.033	0.043367	20.38	61.870	10.907	25987359.290512
2012/12/17	05:01:03	ok	ok	393.9540	51.045	0.043377	20.37	61.778	10.885	25238113.234781
2012/12/17	06:01:03	--	ok	393.6900	51.026	0.043377	20.13	62.040	10.779	26560910.251127
2012/12/17	06:01:15	ok	ok	393.9820	51.044	0.043392	20.17	61.866	10.774	25321125.093462
2012/12/17	07:01:15	--	ok	393.6920	51.025	0.043392	19.88	62.060	10.626	26686874.253098
2012/12/17	07:01:27	ok	ok	393.9400	51.038	0.043406	19.87	62.028	10.614	24261981.636377
2012/12/17	08:01:27	--	ok	393.7660	51.028	0.043406	19.96	61.982	10.663	25093675.534839
2012/12/17	08:01:39	ok	ok	393.9400	51.037	0.043416	19.95	61.920	10.646	23706598.144294
2012/12/17	09:01:39	--	ok	393.7920	51.031	0.043416	20.05	61.907	10.706	26741243.894863
2012/12/17	09:01:51	ok	ok	393.9600	51.041	0.043425	20.08	61.791	10.704	24752885.413179
2012/12/17	10:01:51	--	ok	393.7740	51.026	0.043425	20.16	61.864	10.767	27698087.388414
2012/12/17	10:02:04	ok	ok	393.9440	51.039	0.043435	20.24	61.696	10.788	23876488.599272
2012/12/17	11:02:03	--	ok	393.8440	51.031	0.043435	20.59	61.754	11.021	26852992.116337
2012/12/17	11:02:15	ok	ok	393.9620	51.038	0.043442	20.63	61.700	11.037	24986066.963120
2012/12/17	12:02:15	--	ok	393.8400	51.028	0.043442	20.99	61.698	11.270	26962172.266953
2012/12/17	12:02:27	ok	ok	393.9620	51.040	0.043449	21.03	61.583	11.275	24006053.841058
2012/12/17	13:02:27	--	ok	393.8320	51.017	0.043449	21.54	61.545	11.606	26501369.875056
2012/12/17	13:02:39	ok	ok	393.9420	51.031	0.043456	21.55	61.456	11.595	23273387.663498
2012/12/17	14:02:39	--	ok	393.7640	50.970	0.043456	22.02	61.593	11.941	26207204.946370
2012/12/17	14:02:51	ok	ok	393.9460	51.019	0.043467	22.04	61.505	11.937	24172607.685423
2012/12/17	15:02:51	--	ok	393.6320	50.926	0.043467	22.14	61.703	12.045	25833955.376419
2012/12/17	15:03:04	ok	ok	393.9540	51.010	0.043484	22.15	61.614	12.034	23984153.273814
2012/12/17	16:03:03	--	ok	393.5300	50.893	0.043484	21.76	61.945	11.830	25324041.323876
2012/12/17	16:03:15	--	ok	393.9320	51.016	0.043506	21.81	61.832	11.843	25584796.285607
2012/12/17	16:03:28	--	ok	393.8740	51.008	0.043509	21.66	61.868	11.748	24987690.098561
2012/12/17	16:03:40	--	ok	393.9080	51.022	0.043514	21.60	62.161	11.762	23191867.384113
2012/12/17	16:03:53	ok	ok	393.9540	51.031	0.043518	21.51	62.358	11.739	25590777.900263
2012/12/17	17:03:52	--	ok	393.6880	50.978	0.043518	21.42	62.010	11.613	27728407.789442
2012/12/17	17:04:05	ok	ok	393.9620	51.032	0.043532	21.43	61.861	11.591	23450921.515500
2012/12/17	18:04:04	--	ok	393.6260	50.957	0.043532	21.17	62.000	11.444	25037837.808356
2012/12/17	18:04:17	ok	ok	393.9440	51.025	0.04355	21.15	61.906	11.413	23752154.513820
2012/12/17	19:04:16	--	ok	393.6860	50.964	0.04355	21.25	61.892	11.477	27335979.864840
2012/12/17	19:04:29	ok	ok	393.9640	51.027	0.043564	21.28	61.776	11.475	23618459.190029
2012/12/17	20:04:28	--	ok	393.6760	50.969	0.043564	21.12	61.931	11.398	25659579.573640
2012/12/17	20:04:41	ok	ok	393.9400	51.023	0.043579	21.14	61.753	11.378	24476856.427424
2012/12/17	21:04:40	--	ok	393.7100	50.967	0.043579	21.25	61.801	11.460	28129886.314731
2012/12/17	21:04:52	ok	ok	393.9660	51.021	0.043592	21.30	61.688	11.472	23596376.871388
2012/12/17	22:04:52	--	ok	393.7000	50.962	0.043592	21.27	61.865	11.485	25912908.298849
2012/12/17	22:05:04	ok	ok	393.9860	51.022	0.043606	21.32	61.691	11.486	24158224.599192
2012/12/17	23:05:04	--	ok	393.7220	50.958	0.043606	21.37	61.730	11.527	24159029.776789
2012/12/17	23:05:17	ok	ok	393.9580	51.016	0.043619	21.39	61.581	11.512	23023904.123218
2012/12/18	00:05:16	--	ok	393.7200	50.952	0.043619	21.45	61.712	11.577	23779416.494701
2012/12/18	00:05:28	ok	ok	393.9460	51.012	0.043632	21.44	61.680	11.564	23836324.770693
2012/12/18	01:05:28	--	ok	393.6940	50.936	0.043632	21.40	61.674	11.536	26138594.447401
2012/12/18	01:05:40	ok	ok	393.9480	51.006	0.043646	21.42	61.556	11.527	23450601.283101
2012/12/18	02:05:40	--	ok	393.7040	50.924	0.043646	21.48	61.657	11.586	25234324.827629
2012/12/18	02:05:52	--	ok	393.9200	50.993	0.043659	21.46	61.532	11.550	22295370.506553
2012/12/18	02:06:05	--	ok	393.8740	50.991	0.043663	21.37	61.578	11.498	21099833.151239
2012/12/18	02:06:17	ok	ok	393.9440	51.014	0.043668	21.31	61.750	11.490	24971720.046400
2012/12/18	03:06:16	--	ok	393.8440	50.982	0.043668	21.55	61.607	11.624	25438011.669931
2012/12/18	03:06:28	--	ok	393.9360	51.001	0.043675	21.53	61.543	11.599	22306683.860518
2012/12/18	03:06:41	--	ok	393.8520	50.995	0.043677	21.45	61.561	11.548	23646625.360011
2012/12/18	03:06:53	ok	ok	393.9780	51.014	0.043684	21.41	61.706	11.549	24292955.283783
2012/12/18	04:06:53	--	ok	393.8540	50.991	0.043684	21.51	61.570	11.590	24610085.745920
2012/12/18	04:07:05	ok	ok	393.9420	51.000	0.04369	21.54	61.484	11.594	24083656.496636
2012/12/18	05:07:05	--	ok	393.7260	50.929	0.04369	21.58	61.582	11.639	27106240.760638
2012/12/18	05:07:17	ok	ok	393.9500	51.000	0.043703	21.58	61.460	11.616	23552402.009203
2012/12/18	06:07:17	--	ok	393.6980	50.913	0.043703	21.46	61.714	11.584	24937510.733607
2012/12/18	06:07:29	--	ok	393.9200	50.990	0.043717	21.47	61.655	11.579	23073152.853072
2012/12/18	06:07:42	--	ok	393.8620	50.972	0.04372	21.40	61.735	11.548	23596931.067085
2012/12/18	06:07:54	ok	ok	393.9440	51.006	0.043726	21.27	62.016	11.513	21524888.297878
2012/12/18	07:07:54	--	ok	393.7900	50.971	0.043726	21.30	61.809	11.495	26262343.235023
2012/12/18	07:08:06	--	ok	393.9320	51.003	0.043735	21.29	61.807	11.488	23745682.897366
2012/12/18	07:08:18	--	ok	393.9060	50.997	0.043738	21.20	61.793	11.425	23182989.151462
2012/12/18	07:08:31	--	ok	393.9000	51.006	0.043742	21.11	62.020	11.408	23110486.307127
2012/12/18	07:08:43	ok	ok	393.9940	51.023	0.043746	21.02	62.217	11.384	24472701.084918
2012/12/18	08:08:43	--	ok	393.8860	50.998	0.043746	21.22	61.796	11.439	25496457.062108
2012/12/18	08:08:56	ok	ok	393.9760	51.008	0.043751	21.26	61.681	11.445	24571834.079598
2012/12/18	09:08:55	--	ok	393.7620	50.952	0.043751	21.30	61.779	11.489	25751989.334252
2012/12/18	09:09:07	ok	ok	394.0080	51.012	0.043761	21.38	61.671	11.522	24071610.409782
2012/12/18	10:09:07	--	ok	393.7920	50.945	0.043761	21.45	61.773	11.588	24734874.087847
2012/12/18	10:09:19	ok	ok	393.9480	50.991	0.043771	21.47	61.625	11.574	24998461.909097
2012/12/18	11:09:19	--	ok	393.7460	50.930	0.043771	21.64	61.743	11.710	24685714.402217
2012/12/18	11:09:32	ok	ok	393.9880	51.000	0.043782	21.68	61.628	11.716	22030563.587181
2012/12/18	12:09:31	--	ok	393.7900	50.925	0.043782	21.83	61.653	11.822	24383606.162796
2012/12/18	12:09:43	ok	ok	393.9600	50.968	0.043792	21.87	61.538	11.827	25097210.028985
2012/12/18	13:09:43	--	ok	393.7340	50.904	0.043792	22.01	61.652	11.945	26684825.751762
2012/12/18	13:09:55	ok	ok	393.9900	50.973	0.043804	22.04	61.505	11.937	24172266.425308
2012/12/18	14:09:55	--	ok	393.7400	50.897	0.043804	22.20	61.622	12.070	25655146.609569
2012/12/18	14:10:08	--	ok	393.9120	50.952	0.043816	22.20	61.561	12.059	24498907.485265
2012/12/18	14:10:20	--	ok	393.8820	50.949	0.04382	22.11	61.638	12.011	22369902.166198
2012/12/18	14:10:32	ok	ok	393.9620	50.975	0.043825	22.02	61.805	11.982	24586018.686573
2012/12/18	15:10:32	--	ok	393.8420	50.928	0.043825	22.27	61.633	12.121	28467929.151147
2012/12/18	15:10:44	ok	ok	393.9440	50.963	0.043832	22.30	61.516	12.119	22836920.586641
2012/12/18	16:10:44	--	ok	393.6380	50.866	0.043832	22.19	61.711	12.081	27086214.473707
2012/12/18	16:10:56	ok	ok	393.9840	50.969	0.043848	22.18	61.649	12.062	23179240.706895
2012/12/18	17:10:56	--	ok	393.6160	50.869	0.043848	21.78	61.796	11.816	27445999.490866
2012/12/18	17:11:08	ok	ok	393.9580	50.974	0.043866	21.82	61.621	11.809	23764787.986090
2012/12/18	18:11:08	--	ok	393.6280	50.876	0.043866	21.46	61.805	11.601	25176346.674719
2012/12/18	18:11:20	--	ok	393.9340	50.973	0.043884	21.45	61.743	11.582	24679160.229846
2012/12/18	18:11:33	--	ok	393.8820	50.968	0.043886	21.38	61.792	11.545	23257153.204306
2012/12/18	18:11:45	--	ok	393.9160	50.982	0.043891	21.30	62.021	11.534	24560210.584254
2012/12/18	18:11:58	ok	ok	393.9800	51.001	0.043895	21.19	62.094	11.474	24580533.358688
2012/12/18	19:11:57	--	ok	393.8360	50.978	0.043895	21.20	61.732	11.414	27054068.513047
2012/12/18	19:12:09	ok	ok	393.9720	51.003	0.043902	21.20	61.702	11.409	23024696.233446
2012/12/18	20:12:09	--	ok	393.7460	50.937	0.043902	20.99	61.789	11.286	26946616.896881
2012/12/18	20:12:21	ok	ok	393.9680	50.990	0.043913	21.02	61.642	11.279	23881102.748699
2012/12/18	21:12:21	--	ok	393.7740	50.953	0.043913	20.99	61.728	11.275	25700263.762065
2012/12/18	21:12:33	--	ok	393.9380	50.988	0.043924	20.98	61.636	11.252	23299971.105900
2012/12/18	21:12:46	--	ok	393.9040	50.977	0.043926	20.88	61.741	11.206	23176042.021591
2012/12/18	21:12:58	--	ok	393.9160	50.987	0.04393	20.80	61.879	11.179	23853466.315500
2012/12/18	21:13:11	ok	ok	393.9760	51.004	0.043933	20.76	61.933	11.163	24812133.141605
2012/12/18	22:13:11	ok	ok	393.9620	51.003	0.043933	21.08	61.591	11.309	26566505.948148
2012/12/18	23:13:11	--	ok	393.7820	50.948	0.043933	20.99	61.668	11.264	26878189.213129
2012/12/18	23:13:23	ok	ok	393.9680	50.991	0.043943	21.03	61.553	11.270	22155685.262454
2012/12/19	00:13:23	--	ok	393.8320	50.952	0.043943	21.16	61.544	11.353	25221594.060075
2012/12/19	00:13:35	ok	ok	393.9600	50.977	0.04395	21.17	61.485	11.349	24091540.541222
2012/12/19	01:13:35	--	ok	393.8200	50.941	0.04395	21.20	61.490	11.369	25720293.440763
2012/12/19	01:13:47	--	ok	393.9360	50.964	0.043958	21.16	61.483	11.342	24931504.985182
2012/12/19	01:14:00	--	ok	393.8720	50.957	0.043961	21.08	61.531	11.298	23501377.625717
2012/12/19	01:14:12	ok	ok	393.9420	50.986	0.043966	20.97	61.634	11.245	24474294.835298
2012/12/19	02:14:12	--	ok	393.9200	50.984	0.043966	21.26	61.439	11.400	27474088.142027
2012/12/19	02:14:24	ok	ok	393.9940	50.985	0.043969	21.30	61.385	11.416	23951110.548489
2012/12/19	03:14:24	--	ok	393.8480	50.939	0.043969	21.38	61.458	11.483	25393567.824243
2012/12/19	03:14:36	ok	ok	393.9720	50.966	0.043976	21.39	61.339	11.467	24027164.889052
2012/12/19	04:14:36	--	ok	393.7840	50.921	0.043976	21.32	61.479	11.447	26783601.726021
2012/12/19	04:14:48	ok	ok	393.9560	50.961	0.043986	21.37	61.275	11.442	23788621.160105
2012/12/19	05:14:48	--	ok	393.7760	50.915	0.043986	21.41	61.403	11.492	24381369.326594
2012/12/19	05:15:00	ok	ok	393.9680	50.969	0.043995	21.42	61.313	11.482	23207079.612984
2012/12/19	06:15:00	--	ok	393.7580	50.909	0.043995	21.32	61.479	11.447	25190790.416026
2012/12/19	06:15:12	ok	ok	393.9620	50.964	0.044006	21.30	61.476	11.433	23563585.238895
2012/12/19	07:15:12	--	ok	393.7580	50.917	0.044006	21.14	61.601	11.350	24735144.521011
2012/12/19	07:15:24	ok	ok	393.9460	50.957	0.044017	21.11	61.505	11.313	22861902.015500
2012/12/19	07:56:55	--	ok	393.7220	50.881	0.044017	20.95	61.812	11.265	22818901.494558
2012/12/19	07:57:07	--	ok	393.9060	50.948	0.04403	20.82	62.094	11.231	22809839.331978
2012/12/19	07:57:20	ok	ok	393.9520	50.967	0.044033	20.84	62.036	11.233	23627968.283305
