# Supplementary material for: Plastic Creep Constraint in Nylon Instrument Strings
Source: Materials (Basel). 2025 Jan 7;18(2):223. doi: 10.3390/ma18020223 (PMC11766866; doi:10.3390/ma18020223)
Supplement: Supplementary file 1 [file materials-18-00223-s001.zip › data_files/string_N7_nylon/string_test_data_N7_step_7.csv]

Date	Time	+-	f0	Frequency	Tension	LengthAdj	Temp	Rel.Hm	Abs.Hm	Pk.Magnitude
2012/12/19	19:13:50	--	ok	412.7680	55.958	0.045371	20.38	54.005	9.521	38356241.252220
2012/12/19	19:14:04	ok	ok	424.5420	58.994	0.045979	20.35	54.094	9.520	26409090.379575
2012/12/19	20:14:03	--	ok	419.3360	57.556	0.045979	21.32	58.828	10.953	34200989.913629
2012/12/19	20:14:16	ok	ok	424.5420	58.929	0.046248	21.34	58.770	10.955	25487289.329356
2012/12/19	21:14:16	--	ok	421.0700	58.036	0.046248	21.48	59.770	11.232	29995766.165805
2012/12/19	21:14:29	--	ok	424.6040	58.983	0.046428	21.49	59.680	11.222	27307207.417170
2012/12/19	21:14:41	--	ok	424.3380	58.925	0.046425	21.34	59.779	11.143	27506532.711572
2012/12/19	21:14:54	--	ok	424.4480	58.964	0.046434	21.27	60.012	11.141	28484060.473076
2012/12/19	21:15:06	--	ok	424.4320	58.981	0.046438	21.18	60.119	11.103	23231605.494535
2012/12/19	21:15:19	ok	ok	424.5140	59.008	0.046443	21.15	60.328	11.122	25283738.822599
2012/12/19	22:15:18	--	ok	421.7800	58.290	0.046443	21.55	60.269	11.372	32456261.663698
2012/12/19	22:15:33	--	ok	424.3600	58.945	0.046586	21.54	60.115	11.336	22136604.867064
2012/12/19	22:15:48	--	ok	424.4080	58.958	0.046595	21.43	60.311	11.301	25788202.083985
2012/12/19	22:16:02	--	ok	424.4240	58.989	0.046601	21.29	60.472	11.240	25803396.629268
2012/12/19	22:16:16	--	ok	424.4640	59.013	0.046607	21.26	60.680	11.259	26297155.371101
2012/12/19	22:16:29	ok	ok	424.5240	59.040	0.04661	21.18	61.001	11.266	21324540.332946
2012/12/19	23:16:29	--	ok	422.0180	58.311	0.04661	21.70	60.537	11.521	32410349.819907
2012/12/19	23:16:42	--	ok	424.3580	58.906	0.046741	21.70	60.354	11.487	26280264.511381
2012/12/19	23:16:54	--	ok	424.4460	58.932	0.046749	21.50	60.566	11.395	27234443.829131
2012/12/19	23:17:06	--	ok	424.4100	58.939	0.046754	21.48	60.776	11.421	24075365.525172
2012/12/19	23:17:19	--	ok	424.4460	58.968	0.04676	21.44	60.830	11.405	25032129.896310
2012/12/19	23:17:31	ok	ok	424.5280	58.992	0.046764	21.38	60.942	11.386	26272915.327747
2012/12/20	00:17:31	--	ok	421.9960	58.306	0.046764	21.76	60.851	11.621	31447518.584577
2012/12/20	00:17:44	--	ok	424.3940	58.909	0.046896	21.80	60.797	11.638	23222633.137877
2012/12/20	00:17:56	--	ok	424.3640	58.908	0.046903	21.64	60.862	11.543	24989597.198144
2012/12/20	00:18:08	ok	ok	424.5040	58.944	0.046911	21.57	61.064	11.535	26245063.628215
2012/12/20	01:18:08	--	ok	422.0280	58.303	0.046911	21.78	61.067	11.676	28532529.818859
2012/12/20	01:18:20	--	ok	424.4620	58.895	0.047041	21.76	60.973	11.645	26351227.722444
2012/12/20	01:18:33	--	ok	424.3760	58.896	0.047045	21.65	61.016	11.579	24582285.020024
2012/12/20	01:18:45	--	ok	424.4480	58.911	0.047053	21.58	61.218	11.571	21896817.178441
2012/12/20	01:18:58	ok	ok	424.5200	58.925	0.047057	21.48	61.475	11.552	22004623.253247
2012/12/20	02:18:57	--	ok	422.1100	58.304	0.047057	21.93	61.122	11.788	28684946.993761
2012/12/20	02:19:10	ok	ok	424.5260	58.894	0.047183	21.90	61.026	11.749	21137664.742035
2012/12/20	03:19:09	--	ok	421.9460	58.271	0.047183	22.04	61.261	11.890	26642144.080924
2012/12/20	03:19:21	ok	ok	424.5780	58.895	0.047317	22.01	61.196	11.857	20597366.161597
2012/12/20	04:19:21	--	ok	422.0020	58.285	0.047317	21.94	61.580	11.883	28194692.313834
2012/12/20	04:19:34	--	ok	424.4680	58.892	0.047449	21.92	61.455	11.845	18967026.507697
2012/12/20	04:19:46	--	ok	424.4060	58.896	0.047452	21.75	61.640	11.765	17845894.928838
2012/12/20	04:19:58	--	ok	424.3940	58.900	0.047459	21.70	61.753	11.753	16804328.586632
2012/12/20	04:20:11	ok	ok	424.5760	58.918	0.047465	21.64	61.865	11.733	18302236.864033
2012/12/20	05:20:10	--	ok	422.3080	58.319	0.047465	21.71	61.755	11.760	24157344.252672
2012/12/20	05:20:23	ok	ok	424.5460	58.889	0.047581	21.84	61.654	11.829	17022956.157007
2012/12/20	06:20:22	--	ok	422.3240	58.312	0.047581	21.48	62.051	11.660	23550145.670930
2012/12/20	06:20:34	--	ok	424.3620	58.878	0.047696	21.50	61.933	11.652	18494742.684576
2012/12/20	06:20:47	--	ok	424.4580	58.886	0.047704	21.47	61.807	11.608	18931875.940913
2012/12/20	06:20:59	--	ok	424.4280	58.892	0.047708	21.40	61.886	11.576	20058260.103961
2012/12/20	06:21:11	--	ok	424.4100	58.903	0.047713	21.32	62.085	11.559	18991753.573051
2012/12/20	06:21:24	ok	ok	424.5180	58.921	0.047719	21.27	62.319	11.569	20064485.929697
2012/12/20	07:21:23	--	ok	422.6040	58.406	0.047719	21.36	62.152	11.599	24678012.600188
2012/12/20	07:21:35	--	ok	424.4680	58.888	0.047819	21.38	62.095	11.601	17754969.950921
2012/12/20	07:21:48	--	ok	424.3980	58.889	0.047822	21.34	62.028	11.562	19869524.693067
2012/12/20	07:22:00	--	ok	424.4480	58.899	0.047829	21.28	62.048	11.526	19316632.589859
2012/12/20	07:22:12	ok	ok	424.5020	58.913	0.047833	21.20	62.156	11.493	20867800.377207
2012/12/20	08:22:12	--	ok	422.7180	58.475	0.047833	21.34	62.270	11.607	24185896.617227
2012/12/20	08:22:24	ok	ok	424.5020	58.896	0.047927	21.38	62.155	11.613	18432297.317218
2012/12/20	09:22:24	--	ok	422.6540	58.430	0.047927	21.36	62.303	11.627	23524689.936586
2012/12/20	09:22:36	--	ok	424.4240	58.889	0.048024	21.40	62.189	11.633	19086462.648318
2012/12/20	09:22:49	--	ok	424.3800	58.896	0.048029	21.28	62.290	11.571	17106676.628819
2012/12/20	09:23:01	ok	ok	424.5200	58.924	0.048037	21.21	62.369	11.539	18998441.117877
2012/12/20	10:23:01	--	ok	422.8280	58.521	0.048037	21.40	62.370	11.666	23650854.487424
2012/12/20	10:23:13	--	ok	424.4360	58.894	0.048125	21.36	62.333	11.633	17443621.016195
2012/12/20	10:23:26	--	ok	424.4580	58.906	0.04813	21.34	62.300	11.613	16496835.276347
2012/12/20	10:23:38	--	ok	424.4580	58.923	0.048133	21.21	62.460	11.555	17386315.799541
2012/12/20	10:23:51	ok	ok	424.4940	58.931	0.048137	21.15	62.631	11.547	18356283.872460
2012/12/20	11:23:51	--	ok	422.8860	58.537	0.048137	21.56	62.336	11.768	22573140.530263
2012/12/20	11:24:03	--	ok	424.6200	58.901	0.048222	21.55	62.244	11.744	17788902.141522
2012/12/20	11:24:16	--	ok	424.3180	58.890	0.048218	21.43	62.315	11.676	16336668.465015
2012/12/20	11:24:28	--	ok	424.4280	58.911	0.048229	21.36	62.636	11.689	18382323.669475
2012/12/20	11:24:41	ok	ok	424.5580	58.932	0.048234	21.27	62.742	11.648	15420078.003904
2012/12/20	12:24:41	--	ok	422.8460	58.507	0.048234	21.74	62.335	11.891	21310927.337540
2012/12/20	12:24:54	ok	ok	424.5040	58.894	0.048322	21.78	62.221	11.897	16955708.011208
2012/12/20	13:24:53	--	ok	422.6800	58.389	0.048322	21.92	62.304	12.009	22214195.251558
2012/12/20	13:25:05	ok	ok	424.5420	58.883	0.048418	21.94	62.277	12.018	16938016.127606
2012/12/20	14:25:05	--	ok	422.6020	58.361	0.048418	21.99	62.437	12.083	23564448.828607
2012/12/20	14:25:18	--	ok	424.1760	58.876	0.048518	21.99	62.286	12.054	15184950.211121
2012/12/20	14:25:30	--	ok	424.3760	58.900	0.048537	21.85	62.384	11.976	13791851.527252
2012/12/20	14:25:43	--	ok	424.8140	58.928	0.048545	21.76	62.672	11.969	17067508.914449
2012/12/20	14:25:55	ok	ok	424.4920	58.894	0.04853	21.67	62.808	11.933	19546347.786860
2012/12/20	15:25:55	--	ok	422.7400	58.398	0.04853	22.00	62.439	12.091	24770932.213040
2012/12/20	15:26:08	--	ok	424.4440	58.861	0.048623	22.00	62.348	12.073	17373825.776861
2012/12/20	15:26:20	--	ok	424.3800	58.869	0.048628	21.90	62.362	12.006	17924331.456400
2012/12/20	15:26:33	ok	ok	424.5780	58.882	0.048635	21.86	62.537	12.012	19756652.345902
2012/12/20	16:26:32	--	ok	422.8260	58.378	0.048635	21.90	62.604	12.053	24094236.796613
2012/12/20	16:26:45	--	ok	424.4400	58.838	0.048724	21.93	62.427	12.040	18543873.077745
2012/12/20	16:26:57	--	ok	424.3840	58.849	0.048728	21.84	62.443	11.980	18622727.110720
2012/12/20	16:27:10	--	ok	424.4040	58.867	0.048736	21.78	62.584	11.966	18499489.532232
2012/12/20	16:27:22	--	ok	424.4200	58.878	0.048742	21.68	62.779	11.934	16263957.600749
2012/12/20	16:27:35	ok	ok	424.5320	58.885	0.048748	21.62	63.041	11.943	17382794.322657
2012/12/20	17:27:34	--	ok	422.9460	58.418	0.048748	21.91	62.636	12.066	22320571.956241
2012/12/20	17:27:46	--	ok	424.4740	58.846	0.04883	21.95	62.521	12.072	17573820.299547
2012/12/20	17:27:59	--	ok	424.4620	58.843	0.048833	21.87	62.448	12.002	16137792.569613
2012/12/20	17:28:11	--	ok	424.4260	58.853	0.048836	21.78	62.645	11.978	15358656.338847
2012/12/20	17:28:24	ok	ok	424.5160	58.867	0.048842	21.71	62.845	11.968	16526704.930475
2012/12/20	18:28:23	--	ok	422.9640	58.384	0.048842	22.00	62.742	12.149	21315162.321843
2012/12/20	18:28:36	--	ok	424.4540	58.804	0.048923	22.00	62.590	12.120	16236387.246051
2012/12/20	18:28:48	--	ok	424.4420	58.809	0.048927	21.86	62.567	12.018	16571786.390041
2012/12/20	18:29:01	--	ok	424.4220	58.835	0.048931	21.82	62.742	12.024	15423550.424782
2012/12/20	18:29:13	--	ok	424.4720	58.854	0.048937	21.73	63.060	12.022	17384627.709207
2012/12/20	18:29:26	ok	ok	424.5640	58.862	0.04894	21.64	63.195	11.986	15583754.871267
2012/12/20	19:29:25	--	ok	423.0260	58.368	0.04894	22.08	62.603	12.178	20742046.744925
2012/12/20	19:29:38	ok	ok	424.4900	58.772	0.049018	22.06	62.540	12.152	16065076.463050
2012/12/20	20:29:37	--	ok	422.8220	58.314	0.049018	22.26	62.573	12.299	19141592.843709
2012/12/20	20:29:50	ok	ok	424.5480	58.751	0.049107	22.31	62.429	12.306	16668244.732655
2012/12/20	21:29:49	--	ok	422.7640	58.310	0.049107	22.32	62.643	12.355	22598780.503841
2012/12/20	21:30:01	--	ok	424.6180	58.752	0.049199	22.39	62.473	12.371	15216355.908277
2012/12/20	21:30:14	--	ok	424.3140	58.698	0.049195	22.22	62.536	12.264	14959371.675041
2012/12/20	21:30:26	ok	ok	424.5560	58.780	0.049206	22.13	62.854	12.262	15609752.498735
2012/12/20	22:30:26	--	ok	422.9380	58.318	0.049206	22.54	62.588	12.501	21837475.482170
2012/12/20	22:30:38	--	ok	424.6640	58.712	0.049289	22.48	62.518	12.444	19451855.031842
2012/12/20	22:30:51	--	ok	424.3000	58.663	0.049283	22.42	62.599	12.418	15018733.961503
2012/12/20	22:31:04	--	ok	424.4360	58.724	0.049294	22.30	62.761	12.364	17312988.685935
2012/12/20	22:31:16	--	ok	424.6480	58.758	0.049299	22.27	62.786	12.348	16572806.465961
2012/12/20	22:31:28	--	ok	424.3420	58.722	0.049293	22.16	63.161	12.344	16691560.655009
2012/12/20	22:31:41	--	ok	424.5900	58.778	0.049303	22.12	63.457	12.373	18012338.442364
2012/12/20	22:31:53	ok	ok	424.5120	58.761	0.0493	22.06	63.688	12.375	17337559.524968
2012/12/20	23:31:53	--	ok	422.9400	58.317	0.0493	22.76	62.503	12.643	20473020.518601
2012/12/20	23:32:06	--	ok	424.2400	58.673	0.049383	22.73	62.346	12.589	15100323.940411
2012/12/20	23:32:18	--	ok	424.7820	58.779	0.049398	22.64	62.453	12.546	15800452.329324
2012/12/20	23:32:31	--	ok	424.4280	58.700	0.049385	22.52	62.676	12.505	19341491.683042
2012/12/20	23:32:43	--	ok	424.5840	58.709	0.04939	22.46	62.969	12.520	16161229.605480
2012/12/20	23:32:55	--	ok	424.4620	58.691	0.049388	22.41	63.173	12.524	15470602.488321
2012/12/20	23:33:08	--	ok	424.4080	58.705	0.049391	22.34	63.282	12.496	14470956.114503
2012/12/20	23:33:20	--	ok	424.1820	58.740	0.049397	22.32	63.671	12.558	14978518.202188
2012/12/20	23:33:33	--	ok	424.8760	58.849	0.049415	22.28	63.725	12.540	15841042.944106
2012/12/20	23:33:45	ok	ok	424.5160	58.770	0.049398	22.22	63.956	12.542	19025570.456601
2012/12/21	00:33:45	--	ok	422.9280	58.313	0.049398	22.84	62.547	12.709	20631021.467478
2012/12/21	00:33:57	ok	ok	424.4980	58.634	0.049481	22.76	62.503	12.643	15556577.943707
2012/12/21	01:33:57	--	ok	422.7800	58.266	0.049481	22.73	62.650	12.651	21119742.448612
2012/12/21	01:34:09	--	ok	424.0980	58.623	0.049573	22.80	62.510	12.673	15315853.322650
2012/12/21	01:34:22	--	ok	424.6800	58.730	0.049595	22.68	62.520	12.588	16987526.062200
2012/12/21	01:34:34	--	ok	424.4380	58.692	0.049588	22.64	62.635	12.583	18433992.397969
2012/12/21	01:34:47	--	ok	424.2140	58.711	0.049592	22.54	62.801	12.544	15147336.832176
2012/12/21	01:34:59	--	ok	424.9080	58.812	0.049609	22.50	62.976	12.550	15716416.126625
2012/12/21	01:35:12	--	ok	424.4340	58.706	0.04959	22.48	63.215	12.583	18187670.840842
2012/12/21	01:35:24	ok	ok	424.4920	58.725	0.049594	22.41	63.354	12.560	18871343.800847
2012/12/21	02:35:24	--	ok	423.0320	58.316	0.049594	22.61	62.630	12.560	22321002.649145
2012/12/21	02:35:36	--	ok	424.4700	58.623	0.049672	22.62	62.571	12.555	18580213.350937
2012/12/21	02:35:49	--	ok	424.3640	58.628	0.049675	22.50	62.673	12.490	16654729.871334
2012/12/21	02:36:01	ok	ok	424.5680	58.661	0.049684	22.47	62.789	12.491	18506043.996961
2012/12/21	03:36:01	--	ok	423.0980	58.315	0.049684	22.63	62.634	12.575	23986295.985100
2012/12/21	03:36:14	--	ok	424.4620	58.623	0.049759	22.63	62.482	12.545	15403174.143639
2012/12/21	03:36:26	--	ok	424.3220	58.626	0.049762	22.48	62.639	12.469	15409938.416824
2012/12/21	03:36:38	--	ok	424.4680	58.668	0.049773	22.46	62.727	12.472	17545959.817847
2012/12/21	03:36:51	ok	ok	424.5020	58.687	0.049776	22.38	62.804	12.430	17475652.140921
2012/12/21	04:36:50	--	ok	423.2120	58.330	0.049776	22.40	62.717	12.427	21073487.126516
2012/12/21	04:37:02	ok	ok	424.5180	58.627	0.049845	22.40	62.656	12.415	15389766.660179
2012/12/21	05:37:02	--	ok	423.1140	58.313	0.049845	22.30	62.882	12.388	20690300.627276
2012/12/21	05:37:14	--	ok	424.4780	58.616	0.049919	22.30	62.731	12.358	16132363.658534
2012/12/21	05:37:27	--	ok	424.4020	58.624	0.049921	22.28	62.667	12.332	14558001.742004
2012/12/21	05:37:39	--	ok	424.4660	58.642	0.049928	22.18	62.832	12.293	15544308.834624
2012/12/21	05:37:51	ok	ok	424.4980	58.660	0.049931	22.09	63.029	12.268	15807901.528201
2012/12/21	06:37:51	--	ok	423.3280	58.339	0.049931	22.14	62.977	12.293	19646521.760711
2012/12/21	06:38:03	--	ok	424.2800	58.621	0.049993	22.15	62.857	12.277	14240103.010975
2012/12/21	06:38:16	--	ok	424.6120	58.670	0.050006	22.03	62.898	12.201	17001125.302915
2012/12/21	06:38:28	--	ok	424.4080	58.662	0.050003	21.96	63.158	12.202	14786267.872005
2012/12/21	06:38:41	ok	ok	424.4980	58.681	0.050008	21.86	63.293	12.158	16923504.781146
2012/12/21	07:38:40	--	ok	423.5360	58.405	0.050008	21.90	63.027	12.135	18465881.415689
2012/12/21	07:38:52	--	ok	424.4360	58.615	0.05006	21.93	62.972	12.145	16489237.974383
2012/12/21	07:39:05	--	ok	424.4740	58.633	0.050065	21.85	62.928	12.081	15083312.294896
2012/12/21	07:39:17	--	ok	424.4060	58.646	0.050067	21.78	63.038	12.053	15900914.824839
2012/12/21	07:39:29	ok	ok	424.5200	58.685	0.050074	21.72	63.239	12.050	16658498.132578
2012/12/21	08:39:29	--	ok	423.6300	58.431	0.050074	21.73	63.029	12.017	19608693.165466
2012/12/21	08:39:42	ok	ok	424.5420	58.612	0.05012	21.78	62.947	12.036	17230801.551069
2012/12/21	09:39:41	--	ok	423.5460	58.380	0.05012	21.82	62.984	12.070	17653974.006855
2012/12/21	09:39:53	ok	ok	424.5240	58.612	0.050172	21.88	62.812	12.079	15794421.947799
2012/12/21	10:39:53	--	ok	423.5420	58.367	0.050172	21.99	62.952	12.183	18397584.854518
2012/12/21	10:40:05	--	ok	424.6600	58.611	0.050223	22.02	62.836	12.181	20612940.158114
2012/12/21	10:40:18	--	ok	424.2320	58.601	0.050217	21.88	62.782	12.073	14353917.863889
2012/12/21	10:40:30	ok	ok	424.5700	58.629	0.050232	21.82	62.893	12.053	16241908.107832
2012/12/21	11:40:30	--	ok	423.6800	58.384	0.050232	22.29	62.820	12.369	17901718.360548
2012/12/21	11:40:43	ok	ok	424.5460	58.606	0.050276	22.32	62.764	12.379	14744475.164468
2012/12/21	12:40:42	--	ok	423.5060	58.328	0.050276	22.64	62.817	12.619	19270286.164582
2012/12/21	12:40:54	ok	ok	424.5760	58.603	0.05033	22.61	62.752	12.584	16721335.432579
2012/12/21	13:40:54	--	ok	423.3720	58.317	0.05033	22.77	62.839	12.718	21047941.464475
2012/12/21	13:41:07	--	ok	424.6140	58.599	0.05039	22.83	62.727	12.739	18559379.585802
2012/12/21	13:41:19	--	ok	424.2640	58.595	0.050387	22.66	62.760	12.622	17965799.130650
2012/12/21	13:41:32	--	ok	424.6080	58.612	0.0504	22.61	62.903	12.615	17540830.565065
2012/12/21	13:41:44	--	ok	424.4740	58.610	0.050396	22.51	63.159	12.594	16291914.451909
2012/12/21	13:41:57	--	ok	424.0860	58.613	0.050399	22.42	63.477	12.592	14973836.043275
2012/12/21	13:42:09	ok	ok	424.5340	58.676	0.050422	22.40	63.685	12.619	14510913.356340
2012/12/21	14:42:09	--	ok	423.8160	58.371	0.050422	22.87	62.855	12.794	17021677.837873
2012/12/21	14:42:21	--	ok	424.1520	58.597	0.050459	22.94	62.745	12.823	15324532.259006
2012/12/21	14:42:34	--	ok	424.7340	58.626	0.050479	22.82	62.908	12.768	13239741.091834
2012/12/21	14:42:46	ok	ok	424.5340	58.612	0.050469	22.70	63.070	12.713	18955646.838168
2012/12/21	15:42:46	--	ok	423.4660	58.320	0.050469	22.88	62.948	12.820	20215329.798972
2012/12/21	15:42:58	ok	ok	424.5380	58.584	0.050524	22.86	62.854	12.786	14975292.885280
2012/12/21	16:42:58	--	ok	423.3300	58.299	0.050524	22.82	62.968	12.781	20362667.076766
2012/12/21	16:43:11	--	ok	424.4440	58.564	0.050587	22.82	62.938	12.774	15875272.233238
2012/12/21	16:43:23	--	ok	424.4120	58.574	0.050591	22.72	62.982	12.710	15234366.854060
2012/12/21	16:43:35	ok	ok	424.5780	58.597	0.050597	22.66	63.123	12.695	15881463.458666
2012/12/21	17:43:35	--	ok	423.5920	58.313	0.050597	22.71	63.041	12.715	23718258.956124
2012/12/21	17:43:48	--	ok	424.4000	58.525	0.050646	22.82	62.847	12.756	17130283.818917
2012/12/21	17:44:00	--	ok	424.3720	58.554	0.050653	22.71	62.829	12.672	15823992.522873
2012/12/21	17:44:13	--	ok	424.6080	58.590	0.050661	22.66	62.881	12.646	18426038.673853
2012/12/21	17:44:25	--	ok	424.3400	58.572	0.050658	22.53	63.132	12.603	17503375.541130
2012/12/21	17:44:38	ok	ok	424.5040	58.598	0.050667	22.44	63.359	12.583	17824938.896199
2012/12/21	18:44:37	--	ok	423.6000	58.324	0.050667	22.69	63.068	12.706	20400445.520759
2012/12/21	18:44:49	ok	ok	424.5040	58.564	0.050716	22.69	62.886	12.669	17173282.727362
2012/12/21	19:44:49	--	ok	423.4860	58.306	0.050716	22.70	63.009	12.701	19586921.512242
2012/12/21	19:45:02	ok	ok	424.5020	58.556	0.05077	22.78	62.901	12.738	14313178.970274
2012/12/21	20:45:01	--	ok	423.4940	58.304	0.05077	22.76	62.958	12.735	19182455.235415
2012/12/21	20:45:13	--	ok	424.4660	58.533	0.050825	22.80	62.813	12.734	15333492.266467
2012/12/21	20:45:26	--	ok	424.4440	58.544	0.050828	22.67	62.852	12.648	15785347.263515
2012/12/21	20:45:38	ok	ok	424.4900	58.572	0.050832	22.61	63.085	12.651	14763786.210121
2012/12/21	21:45:38	--	ok	423.6220	58.315	0.050832	22.62	62.935	12.628	18839712.729257
2012/12/21	21:45:51	ok	ok	424.5160	58.534	0.05088	22.65	62.819	12.627	15732834.394731
2012/12/21	22:45:50	--	ok	423.5900	58.304	0.05088	22.38	63.016	12.472	18900812.138310
2012/12/21	22:46:02	ok	ok	424.5160	58.497	0.050929	22.42	62.872	12.472	13709406.105114
2012/12/21	23:46:02	--	ok	423.6540	58.308	0.050929	22.30	62.882	12.388	18538066.758747
2012/12/21	23:46:14	--	ok	424.4660	58.504	0.050974	22.31	62.732	12.366	13821894.345950
2012/12/21	23:46:27	--	ok	424.4240	58.519	0.050977	22.20	62.896	12.320	13854436.647337
2012/12/21	23:46:39	ok	ok	424.5000	58.543	0.050983	22.12	63.034	12.290	16600159.256987
2012/12/22	00:46:39	--	ok	423.7560	58.319	0.050983	22.08	63.027	12.261	17407983.475028
2012/12/22	00:46:52	ok	ok	424.5620	58.521	0.051023	22.05	62.992	12.233	14969503.703416
2012/12/22	01:46:51	--	ok	423.7860	58.314	0.051023	22.06	62.933	12.228	15931542.567431
2012/12/22	01:47:03	--	ok	424.2140	58.509	0.051062	22.05	62.841	12.204	13407230.297578
2012/12/22	01:47:16	--	ok	424.7420	58.583	0.051078	21.91	62.878	12.113	13684239.715920
2012/12/22	01:47:28	--	ok	424.4640	58.556	0.051068	21.84	63.168	12.120	12518424.553475
2012/12/22	01:47:40	--	ok	424.4760	58.560	0.051071	21.80	63.252	12.108	13889649.358005
2012/12/22	01:47:53	ok	ok	424.5200	58.569	0.051073	21.76	63.487	12.125	15636228.725103
2012/12/22	02:47:52	--	ok	424.0200	58.345	0.051073	22.05	62.871	12.209	17840510.494879
2012/12/22	02:48:04	--	ok	424.2380	58.519	0.0511	22.09	62.756	12.215	13230835.270798
2012/12/22	02:48:17	--	ok	424.7780	58.572	0.051115	21.99	62.740	12.142	15242602.647444
2012/12/22	02:48:29	--	ok	424.1180	58.532	0.051102	21.88	63.054	12.126	13721758.801809
2012/12/22	02:48:42	--	ok	424.8040	58.592	0.051123	21.81	63.284	12.121	13421519.961051
2012/12/22	02:48:54	ok	ok	424.5300	58.570	0.05111	21.74	63.544	12.122	15062194.934913
2012/12/22	03:48:54	--	ok	423.9800	58.353	0.05111	22.09	62.847	12.233	18153418.514344
2012/12/22	03:49:06	ok	ok	424.5740	58.523	0.051138	22.06	62.751	12.193	14400400.822118
2012/12/22	04:49:06	--	ok	423.8660	58.317	0.051138	21.98	62.859	12.158	17792517.299005
2012/12/22	04:49:18	--	ok	424.6920	58.506	0.051172	22.02	62.715	12.158	15869339.586933
2012/12/22	04:49:31	--	ok	424.2160	58.432	0.051164	21.92	62.638	12.073	14207459.794947
2012/12/22	04:49:43	ok	ok	424.5240	58.531	0.05118	21.82	62.863	12.047	13499292.728717
2012/12/22	05:49:43	--	ok	423.9820	58.333	0.05118	21.97	62.918	12.162	17853236.590050
2012/12/22	05:49:55	--	ok	424.6320	58.512	0.051209	21.95	62.794	12.124	16650850.488317
2012/12/22	05:50:08	--	ok	424.2480	58.464	0.051204	21.88	62.873	12.091	13784928.794792
2012/12/22	05:50:20	--	ok	424.7400	58.547	0.051218	21.80	63.011	12.062	14501778.822950
2012/12/22	05:50:32	--	ok	424.3400	58.498	0.051207	21.77	63.127	12.063	14905553.645155
2012/12/22	05:50:45	--	ok	424.6580	58.533	0.051217	21.68	63.293	12.032	16434627.139198
2012/12/22	05:50:57	--	ok	424.3740	58.508	0.051211	21.63	63.526	12.042	14087653.406398
2012/12/22	05:51:10	--	ok	424.4600	58.538	0.051218	21.58	63.638	12.028	14653335.051297
2012/12/22	05:51:22	ok	ok	424.5100	58.552	0.051222	21.52	64.079	12.070	13967096.001607
2012/12/22	06:51:22	--	ok	424.1320	58.359	0.051222	21.97	62.918	12.162	16606123.421612
2012/12/22	06:51:34	--	ok	424.3260	58.493	0.051243	21.98	62.769	12.140	13082922.967522
2012/12/22	06:51:47	--	ok	424.7680	58.537	0.051253	21.88	62.812	12.079	18333668.265767
2012/12/22	06:51:59	--	ok	424.3140	58.496	0.051241	21.82	62.923	12.059	13774850.595604
2012/12/22	06:52:11	--	ok	424.6500	58.536	0.051252	21.79	63.070	12.066	18624269.531431
2012/12/22	06:52:24	--	ok	424.1620	58.513	0.051246	21.68	63.293	12.032	13766966.102400
2012/12/22	06:52:36	--	ok	424.8920	58.582	0.051265	21.65	63.559	12.062	14697516.030639
2012/12/22	06:52:49	--	ok	424.3320	58.539	0.051246	21.59	63.790	12.064	14080763.153464
2012/12/22	06:53:01	--	ok	424.1280	58.558	0.051256	21.58	63.879	12.074	14954152.200152
2012/12/22	06:53:14	--	ok	425.1080	58.600	0.051277	21.48	64.012	12.029	15429397.271928
2012/12/22	06:53:26	--	ok	424.2600	58.551	0.051248	21.45	64.187	12.041	14519648.532056
2012/12/22	06:53:38	--	ok	424.3300	58.582	0.051261	21.40	64.389	12.044	12984955.335148
2012/12/22	06:53:51	--	ok	424.9540	58.593	0.051272	21.36	64.533	12.043	17227522.198369
2012/12/22	06:54:03	--	ok	424.3500	58.551	0.05125	21.34	64.679	12.056	14007797.716743
2012/12/22	06:54:16	--	ok	424.6000	58.571	0.051259	21.25	64.724	12.002	15797275.209133
2012/12/22	06:54:28	--	ok	424.4180	58.563	0.051256	21.28	64.969	12.068	15330258.400596
2012/12/22	06:54:40	--	ok	424.5840	58.576	0.051261	21.24	65.081	12.061	15718660.039046
2012/12/22	06:54:53	--	ok	424.2540	58.570	0.051259	21.22	65.287	12.086	13073349.970779
2012/12/22	06:55:05	--	ok	424.9460	58.590	0.051273	21.18	65.370	12.073	20803926.036124
2012/12/22	06:55:18	--	ok	424.3280	58.541	0.051252	21.18	65.251	12.051	15456590.626476
2012/12/22	06:55:30	--	ok	424.6360	58.567	0.051262	21.16	65.217	12.031	15174197.675298
2012/12/22	06:55:43	--	ok	424.3440	58.555	0.051257	21.16	65.217	12.031	15228682.373928
2012/12/22	06:55:55	--	ok	424.7700	58.574	0.051266	21.13	65.421	12.047	17586303.219999
2012/12/22	06:56:07	--	ok	424.4580	58.536	0.051254	21.14	65.363	12.044	15967473.622830
2012/12/22	06:56:20	ok	ok	424.4840	58.547	0.051257	21.14	65.543	12.077	13570919.430883
2012/12/22	07:56:19	--	ok	424.1480	58.378	0.051257	21.96	62.947	12.161	17860690.244434
2012/12/22	07:56:32	--	ok	424.5840	58.487	0.051277	21.99	62.891	12.171	15554530.320884
2012/12/22	07:56:44	--	ok	424.4400	58.441	0.051275	21.95	62.794	12.124	16107643.230727
2012/12/22	07:56:56	--	ok	424.3100	58.457	0.051279	21.88	62.812	12.079	14391958.069469
2012/12/22	07:57:09	--	ok	424.7540	58.532	0.05129	21.79	63.100	12.072	15586399.924482
2012/12/22	07:57:21	--	ok	424.3900	58.475	0.051279	21.72	63.299	12.061	16432688.637745
2012/12/22	07:57:34	--	ok	424.6440	58.505	0.051286	21.67	63.562	12.076	15750980.099328
2012/12/22	07:57:46	--	ok	424.2760	58.476	0.05128	21.59	63.760	12.058	14274122.243540
2012/12/22	07:57:59	--	ok	424.7120	58.534	0.051293	21.55	64.084	12.091	17299286.215712
2012/12/22	07:58:12	--	ok	424.4180	58.497	0.051284	21.52	64.289	12.109	15774848.311501
2012/12/22	07:58:24	--	ok	424.6000	58.518	0.051289	21.48	64.463	12.114	16742434.685750
2012/12/22	07:58:36	--	ok	424.4460	58.500	0.051286	21.46	64.459	12.099	16815752.080406
2012/12/22	07:58:49	--	ok	424.6520	58.519	0.05129	21.38	64.506	12.052	16397233.802208
2012/12/22	07:59:01	--	ok	424.3840	58.481	0.051284	21.34	64.619	12.045	16514451.811855
2012/12/22	07:59:14	--	ok	424.5840	58.522	0.051291	21.32	64.826	12.070	17428928.732531
2012/12/22	07:59:26	ok	ok	424.5240	58.500	0.051289	21.33	64.767	12.066	15670166.253994
2012/12/22	08:59:26	--	ok	424.2060	58.332	0.051289	22.07	62.904	12.230	20585770.076232
2012/12/22	08:59:38	--	ok	424.1100	58.414	0.051305	22.08	62.846	12.226	14197853.121735
2012/12/22	08:59:51	--	ok	424.8740	58.540	0.051327	21.99	62.800	12.154	13807311.392798
2012/12/22	09:00:04	--	ok	424.3240	58.451	0.05131	21.88	63.054	12.126	15997999.077599
2012/12/22	09:00:16	--	ok	424.5960	58.507	0.05132	21.82	63.286	12.128	17314844.861063
2012/12/22	09:00:29	--	ok	424.4300	58.474	0.051317	21.72	63.601	12.119	15279829.027771
2012/12/22	09:00:41	ok	ok	424.5320	58.500	0.051322	21.71	63.780	12.146	15498697.949106
2012/12/22	10:00:41	--	ok	424.1060	58.327	0.051322	22.15	62.948	12.295	18566338.405935
2012/12/22	10:00:53	--	ok	424.5940	58.423	0.051344	22.14	62.856	12.270	14169744.985209
2012/12/22	10:01:06	--	ok	424.3360	58.407	0.051341	22.08	62.846	12.226	14999088.191795
2012/12/22	10:01:18	--	ok	424.1460	58.447	0.05135	22.00	63.074	12.214	13744151.882638
2012/12/22	10:01:31	--	ok	424.5900	58.572	0.05137	21.96	63.158	12.202	14340186.608303
2012/12/22	10:01:43	ok	ok	424.5140	58.566	0.051368	21.86	63.413	12.181	14030491.154503
2012/12/22	11:01:43	--	ok	424.3660	58.370	0.051368	21.97	63.130	12.203	19310456.089304
2012/12/22	11:01:55	--	ok	424.1280	58.420	0.051376	21.90	63.148	12.158	14770115.776770
2012/12/22	11:02:08	--	ok	424.4220	58.545	0.051397	21.88	63.205	12.155	14334268.899102
2012/12/22	11:02:20	ok	ok	424.5480	58.565	0.051402	21.80	63.222	12.102	14228080.494908
2012/12/22	12:02:20	--	ok	424.4420	58.373	0.051402	22.09	63.059	12.274	17496707.929254
2012/12/22	12:02:32	--	ok	424.0600	58.383	0.051406	22.06	62.963	12.234	13761691.469299
2012/12/22	12:02:45	ok	ok	424.5000	58.526	0.051431	21.98	63.010	12.187	13988899.175569
2012/12/22	13:02:44	--	ok	424.3640	58.341	0.051431	22.21	62.988	12.345	13955602.591246
2012/12/22	13:02:57	--	ok	424.6180	58.379	0.051439	22.28	62.879	12.373	17879645.903303
2012/12/22	13:03:09	--	ok	424.4720	58.348	0.051435	22.20	62.896	12.320	18213818.399269
2012/12/22	13:03:21	--	ok	424.3760	58.352	0.051438	22.09	63.059	12.274	18184129.138869
2012/12/22	13:03:34	--	ok	424.0820	58.371	0.051446	22.04	63.202	12.267	12845258.604168
2012/12/22	13:03:47	--	ok	424.9160	58.529	0.051469	21.98	63.403	12.263	11872773.990840
2012/12/22	13:03:59	--	ok	424.4600	58.436	0.051449	21.97	63.583	12.291	14324131.372927
2012/12/22	13:04:12	--	ok	424.5960	58.442	0.051452	21.92	63.695	12.277	15578206.859813
2012/12/22	13:04:24	--	ok	424.1100	58.432	0.051449	21.89	63.871	12.290	13702212.607938
2012/12/22	13:04:37	ok	ok	424.5040	58.542	0.051471	21.84	64.103	12.299	14345033.487929
2012/12/22	14:04:36	--	ok	424.4740	58.343	0.051471	22.45	62.937	12.506	14295730.337033
2012/12/22	14:04:49	ok	ok	424.5240	58.360	0.051474	22.46	62.818	12.490	17337966.414233
2012/12/22	15:04:48	--	ok	423.9720	58.281	0.051474	22.70	62.888	12.677	18210646.782635
2012/12/22	15:05:00	--	ok	424.1620	58.339	0.051503	22.71	62.829	12.672	14471572.583786
2012/12/22	15:05:13	--	ok	424.4340	58.418	0.051522	22.64	62.817	12.619	15175938.063113
2012/12/22	15:05:25	--	ok	424.9120	58.455	0.051527	22.53	62.950	12.567	17526888.604738
2012/12/22	15:05:38	--	ok	423.9860	58.373	0.051507	22.45	63.179	12.554	14519543.123510
2012/12/22	15:05:51	--	ok	424.9220	58.504	0.051535	22.40	63.473	12.577	16446217.362923
2012/12/22	15:06:03	ok	ok	424.5280	58.410	0.051515	22.32	63.792	12.582	16833029.277640
2012/12/22	16:06:03	--	ok	424.0760	58.303	0.051515	22.75	63.078	12.752	20319291.545218
2012/12/22	16:06:16	--	ok	424.3640	58.332	0.051538	22.74	62.985	12.726	16653524.971210
2012/12/22	16:06:28	--	ok	424.6380	58.349	0.051547	22.64	63.090	12.674	16455800.183606
2012/12/22	16:06:41	--	ok	424.3180	58.338	0.051542	22.59	63.263	12.672	17136801.964227
2012/12/22	16:06:53	ok	ok	424.5080	58.357	0.051552	22.50	63.460	12.646	14765016.313098
2012/12/22	17:06:53	--	ok	423.7920	58.278	0.051552	21.57	64.418	12.168	17529762.361641
2012/12/22	17:07:06	--	ok	424.1380	58.339	0.051591	21.62	64.216	12.165	15255632.053098
2012/12/22	17:07:18	--	ok	424.8580	58.435	0.051611	21.57	64.268	12.140	12972413.939777
2012/12/22	17:07:31	ok	ok	424.4960	58.367	0.051594	21.50	64.406	12.117	13435455.658796
2012/12/22	18:07:30	--	ok	423.9760	58.295	0.051594	21.12	64.312	11.836	17678386.756171
2012/12/22	18:07:42	ok	ok	424.5500	58.326	0.051623	21.17	64.230	11.855	14199326.822170
2012/12/22	19:07:42	--	ok	424.0440	58.278	0.051623	21.16	64.168	11.837	17307988.624325
2012/12/22	19:07:55	--	ok	424.6720	58.316	0.051648	21.16	64.048	11.815	19883006.201424
2012/12/22	19:08:07	--	ok	424.3100	58.307	0.051641	21.10	64.038	11.772	12997549.824141
2012/12/22	19:08:19	ok	ok	424.5280	58.320	0.051652	21.07	64.123	11.767	14768979.554604
2012/12/22	20:08:19	--	ok	424.2080	58.271	0.051652	21.35	64.080	11.952	16693570.623029
2012/12/22	20:08:31	ok	ok	424.5340	58.302	0.051668	21.36	63.992	11.942	15021899.209506
2012/12/22	21:08:31	--	ok	424.0740	58.210	0.051668	21.69	63.927	12.160	16982661.457627
2012/12/22	21:08:43	--	ok	424.6100	58.304	0.051692	21.72	63.842	12.164	13103629.921621
2012/12/22	21:08:56	--	ok	424.3760	58.298	0.051688	21.68	63.775	12.124	13063418.995924
2012/12/22	21:09:08	ok	ok	424.5300	58.309	0.051695	21.63	63.857	12.104	14016255.475435
2012/12/22	22:09:08	--	ok	424.1500	58.253	0.051695	21.98	63.856	12.351	18405427.981724
2012/12/22	22:09:20	--	ok	424.6100	58.313	0.051715	22.03	63.623	12.341	13821633.154059
2012/12/22	22:09:33	ok	ok	424.5140	58.310	0.051711	21.97	63.613	12.297	14179878.575841
2012/12/22	23:09:32	--	ok	424.0080	58.158	0.051711	22.09	63.995	12.456	18461586.588815
2012/12/22	23:09:44	ok	ok	424.5440	58.302	0.051738	22.09	63.904	12.439	13551377.865520
2012/12/23	00:09:44	--	ok	424.0360	58.112	0.051738	22.34	64.007	12.639	17055838.215275
2012/12/23	00:09:56	ok	ok	424.5480	58.294	0.051764	22.36	63.829	12.618	14550183.062740
2012/12/23	01:09:56	--	ok	423.9720	58.075	0.051764	22.48	63.910	12.721	18936872.410741
2012/12/23	01:10:08	--	ok	424.5860	58.282	0.051793	22.52	63.735	12.716	13847774.264394
2012/12/23	01:10:21	--	ok	424.4180	58.269	0.05179	22.50	63.732	12.701	13686017.561660
2012/12/23	01:10:33	ok	ok	424.4980	58.292	0.051796	22.38	63.893	12.645	15182074.215588
2012/12/23	02:10:33	--	ok	423.9800	58.087	0.051796	22.62	63.903	12.823	17266562.023080
2012/12/23	02:10:45	ok	ok	424.5580	58.278	0.051824	22.64	63.816	12.820	13852699.558060
2012/12/23	03:10:45	--	ok	423.9340	58.078	0.051824	22.82	63.906	12.971	18243514.147460
2012/12/23	03:10:57	ok	ok	424.5740	58.277	0.051856	22.85	63.791	12.970	16713369.885006
2012/12/23	04:10:57	--	ok	423.9380	58.065	0.051856	23.04	63.913	13.136	18296958.974569
2012/12/23	04:11:10	ok	ok	424.5720	58.256	0.051886	23.10	63.772	13.152	15779641.801940
2012/12/23	05:11:09	--	ok	423.8400	58.056	0.051886	23.12	64.048	13.224	19678063.199339
2012/12/23	05:11:21	--	ok	424.6600	58.258	0.051923	23.19	63.878	13.242	17693587.581812
2012/12/23	05:11:34	--	ok	424.4160	58.229	0.051916	23.08	63.890	13.162	17359792.924350
2012/12/23	05:11:46	ok	ok	424.5420	58.253	0.051922	23.06	63.947	13.158	16241988.615199
2012/12/23	06:11:46	--	ok	423.8680	58.052	0.051922	23.28	63.984	13.332	18463064.288449
2012/12/23	06:11:58	ok	ok	424.5120	58.224	0.051956	23.32	63.869	13.339	15038973.289290
2012/12/23	07:11:58	--	ok	423.8040	58.053	0.051956	23.24	64.068	13.319	18787578.775076
2012/12/23	07:12:10	--	ok	424.5860	58.253	0.051994	23.28	63.863	13.307	13730524.996825
2012/12/23	07:12:23	ok	ok	424.4800	58.247	0.051992	23.22	63.853	13.259	13953690.160315
2012/12/23	08:12:22	--	ok	423.7580	58.051	0.051992	23.10	64.195	13.240	16901090.028968
2012/12/23	08:12:35	ok	ok	424.5640	58.255	0.052032	23.14	64.081	13.246	14547364.220796
2012/12/23	09:12:34	--	ok	423.8060	58.056	0.052032	22.81	64.388	13.061	18792292.868838
2012/12/23	09:12:47	--	ok	424.6620	58.272	0.05207	22.87	64.247	13.077	15051442.402946
2012/12/23	09:12:59	--	ok	424.4240	58.239	0.052063	22.83	64.089	13.016	14772590.045039
2012/12/23	09:13:12	--	ok	424.4280	58.273	0.052068	22.75	64.227	12.984	14299733.805583
2012/12/23	09:13:24	--	ok	424.5840	58.295	0.052073	22.70	64.429	12.988	16528771.791523
2012/12/23	09:13:37	ok	ok	424.5280	58.285	0.052071	22.64	64.449	12.947	14704330.503838
2012/12/23	10:13:37	--	ok	423.9240	58.082	0.052071	22.68	64.275	12.942	16910969.427581
2012/12/23	10:13:49	--	ok	424.6340	58.295	0.052102	22.73	64.133	12.950	14195290.239800
2012/12/23	10:14:02	ok	ok	424.4960	58.273	0.052097	22.71	64.009	12.910	16343725.335977
2012/12/23	11:14:02	--	ok	423.8600	58.071	0.052097	22.60	64.322	12.892	18525099.387149
2012/12/23	11:14:15	--	ok	424.6480	58.287	0.052132	22.72	64.101	12.936	17175695.949716
2012/12/23	11:14:27	--	ok	424.4500	58.282	0.052126	22.65	64.089	12.882	15826585.956676
2012/12/23	11:14:40	--	ok	424.4760	58.284	0.05213	22.60	64.201	12.868	13395255.438881
2012/12/23	11:14:52	ok	ok	424.5280	58.295	0.052133	22.54	64.342	12.852	16925042.002605
2012/12/23	12:14:52	--	ok	424.0020	58.108	0.052133	22.69	64.307	12.956	17565957.706015
2012/12/23	12:15:04	--	ok	424.6300	58.291	0.05216	22.72	64.041	12.924	17587601.509355
2012/12/23	12:15:17	--	ok	424.4240	58.265	0.052155	22.64	64.118	12.880	14003801.674716
2012/12/23	12:15:29	ok	ok	424.4940	58.287	0.05216	22.58	64.168	12.846	17641325.161251
2012/12/23	13:15:29	--	ok	424.0560	58.104	0.05216	22.77	64.200	12.993	22550362.157124
2012/12/23	13:15:42	--	ok	424.5840	58.275	0.052185	22.76	64.017	12.949	19682925.517944
2012/12/23	13:15:54	--	ok	424.4420	58.267	0.052183	22.71	64.039	12.916	14156387.996519
2012/12/23	13:16:07	--	ok	424.4740	58.287	0.052187	22.68	64.245	12.936	13229097.503810
2012/12/23	13:16:19	ok	ok	424.5340	58.293	0.05219	22.66	64.272	12.926	14287184.722077
2012/12/23	14:16:19	--	ok	424.0220	58.105	0.05219	22.71	64.190	12.947	17016864.980759
2012/12/23	14:16:32	--	ok	424.7260	58.287	0.052216	22.74	64.074	12.946	17217750.605480
2012/12/23	14:16:44	--	ok	424.3260	58.243	0.052206	22.65	64.119	12.888	15805760.623005
2012/12/23	14:16:57	ok	ok	424.5600	58.290	0.052217	22.60	64.262	12.880	18786027.944374
2012/12/23	15:16:56	--	ok	424.0400	58.103	0.052217	22.62	64.114	12.865	21878036.132469
2012/12/23	15:17:08	--	ok	424.6240	58.279	0.052242	22.67	63.911	12.861	21099194.349615
2012/12/23	15:17:21	--	ok	424.4760	58.261	0.052238	22.63	63.875	12.824	22745202.355467
2012/12/23	15:17:33	--	ok	424.4320	58.274	0.05224	22.58	64.108	12.834	16382200.544005
2012/12/23	15:17:45	ok	ok	424.5720	58.296	0.052245	22.52	64.218	12.812	19047204.722214
2012/12/23	16:17:45	--	ok	424.0140	58.150	0.052245	22.25	64.172	12.606	21540198.604906
2012/12/23	16:17:57	--	ok	424.7120	58.302	0.052272	22.35	63.978	12.640	18373053.041542
2012/12/23	16:18:10	--	ok	424.3760	58.264	0.052262	22.31	63.851	12.586	20797520.151051
2012/12/23	16:18:22	--	ok	424.4380	58.291	0.05227	22.23	64.018	12.562	13447159.271297
2012/12/23	16:18:34	--	ok	424.5800	58.298	0.052275	22.16	64.157	12.538	17264166.009584
2012/12/23	16:18:47	--	ok	424.4540	58.294	0.052272	22.12	64.361	12.549	14572316.649852
2012/12/23	16:18:59	--	ok	424.5960	58.300	0.052276	22.03	64.617	12.534	18225402.917963
2012/12/23	16:19:12	--	ok	424.4700	58.295	0.052273	22.00	64.642	12.517	17718265.066347
2012/12/23	16:19:24	ok	ok	424.5480	58.301	0.052275	22.01	64.673	12.531	15941807.047366
2012/12/23	17:19:24	--	ok	424.0580	58.204	0.052275	21.90	64.324	12.384	22540682.477849
2012/12/23	17:19:36	--	ok	424.6400	58.303	0.0523	21.92	64.267	12.387	18027204.141820
2012/12/23	17:19:49	--	ok	424.4320	58.295	0.052295	21.87	64.289	12.356	13449789.880030
2012/12/23	17:20:01	ok	ok	424.4900	58.298	0.052299	21.82	64.370	12.336	16001634.845692
2012/12/23	18:20:01	--	ok	424.1080	58.213	0.052299	21.73	64.265	12.252	19326890.367591
2012/12/23	18:20:13	--	ok	424.6320	58.294	0.052321	21.77	64.121	12.253	17738470.782368
2012/12/23	18:20:26	--	ok	424.4420	58.289	0.052316	21.73	64.145	12.229	17169538.661817
2012/12/23	18:20:38	ok	ok	424.5080	58.294	0.05232	21.68	64.226	12.210	14751990.565500
2012/12/23	19:20:38	--	ok	424.0860	58.213	0.05232	21.46	64.429	12.094	18842621.016622
2012/12/23	19:20:51	--	ok	424.6500	58.298	0.052343	21.47	64.311	12.078	16379602.721171
2012/12/23	19:21:03	--	ok	424.4380	58.290	0.052337	21.40	64.209	12.010	19003658.604476
2012/12/23	19:21:16	ok	ok	424.5180	58.292	0.052342	21.38	64.296	12.013	19726087.078436
2012/12/23	20:21:15	--	ok	424.1640	58.214	0.052342	21.42	64.303	12.042	19853586.499482
2012/12/23	20:21:28	--	ok	424.6460	58.292	0.05236	21.50	64.166	12.072	19659917.698880
2012/12/23	20:21:40	--	ok	424.4060	58.275	0.052355	21.44	64.126	12.023	18117649.135318
2012/12/23	20:21:52	ok	ok	424.5660	58.290	0.052361	21.35	64.201	11.974	17447716.947958
2012/12/23	21:21:52	--	ok	424.2360	58.221	0.052361	21.42	64.182	12.019	20342654.728309
2012/12/23	21:22:04	ok	ok	424.5780	58.280	0.052376	21.47	64.071	12.033	17975852.449724
2012/12/23	22:22:04	--	ok	424.1920	58.199	0.052376	21.32	64.195	11.952	18306284.331856
2012/12/23	22:22:17	--	ok	424.5980	58.278	0.052393	21.35	64.050	11.946	16882119.510015
2012/12/23	22:22:29	ok	ok	424.4920	58.273	0.05239	21.33	63.987	11.920	15143057.770548
2012/12/23	23:22:29	--	ok	424.1540	58.178	0.05239	21.36	64.022	11.948	18523150.939559
2012/12/23	23:22:41	--	ok	424.6540	58.279	0.052409	21.39	63.877	11.941	16930919.648703
2012/12/23	23:22:54	--	ok	424.4720	58.260	0.052403	21.34	63.838	11.900	16607542.002488
2012/12/23	23:23:06	ok	ok	424.4800	58.268	0.052406	21.32	63.895	11.896	18034740.773420
2012/12/24	00:23:06	--	ok	424.2000	58.185	0.052406	21.23	64.060	11.865	19758629.418026
2012/12/24	00:23:18	ok	ok	424.5600	58.273	0.052423	21.27	63.886	11.861	14554517.507351
2012/12/24	01:23:18	--	ok	424.1820	58.176	0.052423	21.15	63.956	11.791	18678202.150844
2012/12/24	01:23:30	--	ok	424.5960	58.269	0.05244	21.19	63.903	11.809	16288240.256528
2012/12/24	01:23:43	ok	ok	424.4940	58.265	0.052437	21.16	63.808	11.771	19909557.618899
2012/12/24	02:23:42	--	ok	424.2260	58.189	0.052437	21.06	63.941	11.727	20126504.288431
2012/12/24	02:23:54	ok	ok	424.5740	58.265	0.052453	21.11	63.769	11.730	15122158.002229
2012/12/24	03:23:54	--	ok	424.1980	58.177	0.052453	21.06	63.941	11.727	19907153.993185
2012/12/24	03:24:06	--	ok	424.6500	58.271	0.05247	21.10	63.798	11.728	19836072.996801
2012/12/24	03:24:19	--	ok	424.4040	58.253	0.052464	21.04	63.757	11.680	16366015.434874
2012/12/24	03:24:31	--	ok	424.4380	58.265	0.05247	20.94	63.891	11.637	15673397.373771
2012/12/24	03:24:44	--	ok	424.5880	58.277	0.052475	20.91	63.946	11.626	18323660.795397
2012/12/24	03:24:56	ok	ok	424.4880	58.272	0.052472	20.88	64.121	11.638	16034898.463375
2012/12/24	04:24:56	--	ok	424.2840	58.239	0.052472	21.06	63.851	11.711	16921283.590336
2012/12/24	04:25:08	ok	ok	424.5760	58.274	0.052484	21.08	63.674	11.692	14764951.450060
2012/12/24	05:25:08	--	ok	424.2480	58.207	0.052484	20.98	63.868	11.659	18737906.131611
2012/12/24	05:25:20	--	ok	424.6340	58.272	0.052499	21.05	63.699	11.676	23588654.510705
2012/12/24	05:25:33	--	ok	424.4780	58.249	0.052494	21.02	63.634	11.644	17979894.087602
2012/12/24	05:25:45	--	ok	424.4560	58.251	0.052496	20.95	63.712	11.611	18882624.232147
2012/12/24	05:25:57	ok	ok	424.5380	58.267	0.052499	20.91	63.856	11.610	16292981.353747
2012/12/24	06:25:57	--	ok	424.3080	58.221	0.052499	20.94	63.921	11.642	18189882.670644
2012/12/24	06:26:09	--	ok	424.6380	58.258	0.05251	20.99	63.809	11.656	17401233.149160
2012/12/24	06:26:22	--	ok	424.4080	58.241	0.052505	20.92	63.737	11.595	17971609.673852
2012/12/24	06:26:34	ok	ok	424.5020	58.260	0.052511	20.91	63.766	11.594	16012576.792076
2012/12/24	07:26:34	--	ok	424.2280	58.203	0.052511	20.77	64.012	11.544	19097709.734743
2012/12/24	07:26:46	--	ok	424.6300	58.275	0.052527	20.80	63.867	11.538	17109674.102268
2012/12/24	07:26:59	--	ok	424.4040	58.254	0.052522	20.77	63.862	11.517	14862650.832999
2012/12/24	07:27:11	ok	ok	424.5280	58.274	0.052528	20.68	63.937	11.470	15393388.409120
2012/12/24	08:27:11	--	ok	424.2600	58.229	0.052528	20.58	64.070	11.428	16490303.461184
2012/12/24	08:27:23	--	ok	424.5840	58.274	0.052542	20.63	63.958	11.441	12667740.656614
2012/12/24	08:27:36	ok	ok	424.5040	58.268	0.05254	20.59	63.922	11.408	14287475.956520
2012/12/24	09:27:35	--	ok	424.2540	58.215	0.05254	20.50	64.086	11.377	16727223.446161
2012/12/24	09:27:47	--	ok	424.6040	58.265	0.052553	20.56	63.947	11.392	23620768.899293
2012/12/24	09:28:00	ok	ok	424.5000	58.253	0.05255	20.54	63.853	11.362	16291651.110758
2012/12/24	10:28:00	--	ok	424.2400	58.196	0.05255	20.64	64.080	11.469	17132803.648655
2012/12/24	10:28:13	--	ok	424.5940	58.262	0.052565	20.70	63.880	11.474	14437171.357785
2012/12/24	10:28:25	ok	ok	424.4940	58.251	0.052562	20.60	63.923	11.415	13767407.009530
2012/12/24	11:28:25	--	ok	424.3500	58.189	0.052562	20.91	63.916	11.621	17088787.362909
2012/12/24	11:28:37	--	ok	424.5920	58.240	0.052571	20.96	63.864	11.645	18075041.636977
2012/12/24	11:28:50	--	ok	424.4560	58.239	0.052568	20.89	63.762	11.580	15215117.786124
2012/12/24	11:29:02	ok	ok	424.4800	58.240	0.052571	20.84	63.844	11.561	14834791.186318
2012/12/24	12:29:02	--	ok	424.3900	58.175	0.052571	21.26	63.915	11.859	17345363.467724
2012/12/24	12:29:14	ok	ok	424.5740	58.222	0.052578	21.27	63.766	11.838	16897286.042662
2012/12/24	13:29:14	--	ok	424.3240	58.129	0.052578	21.52	63.808	12.019	18561021.167541
2012/12/24	13:29:26	ok	ok	424.5460	58.209	0.052589	21.51	63.776	12.006	16500972.407296
2012/12/24	14:29:26	--	ok	424.2880	58.114	0.052589	21.76	63.819	12.188	17227232.575624
2012/12/24	14:29:38	--	ok	424.6240	58.212	0.052601	21.80	63.705	12.194	16550295.479878
2012/12/24	14:29:51	--	ok	424.4660	58.176	0.052597	21.74	63.634	12.139	16416891.845299
2012/12/24	14:30:03	--	ok	424.4720	58.187	0.0526	21.69	63.656	12.108	17637356.110255
2012/12/24	14:30:15	ok	ok	424.4960	58.199	0.052603	21.62	63.825	12.091	14357201.998704
2012/12/24	15:30:15	--	ok	424.3020	58.115	0.052603	21.87	63.867	12.275	17376334.135720
2012/12/24	15:30:27	--	ok	424.5840	58.204	0.052614	21.92	63.785	12.295	22323506.107565
2012/12/24	15:30:40	--	ok	424.4360	58.187	0.052612	21.89	63.720	12.261	14202419.734399
2012/12/24	15:30:52	ok	ok	424.5020	58.205	0.052616	21.82	63.708	12.209	15482771.486052
2012/12/24	16:30:52	--	ok	424.2420	58.112	0.052616	21.93	63.968	12.337	17163045.850588
2012/12/24	16:31:04	ok	ok	424.5600	58.207	0.052631	22.02	63.772	12.363	15000223.078848
2012/12/24	17:31:04	--	ok	424.1760	58.100	0.052631	21.68	64.046	12.175	16148289.735945
2012/12/24	17:31:16	ok	ok	424.5660	58.224	0.052649	21.71	63.901	12.169	15401556.902967
2012/12/24	18:31:16	--	ok	424.1300	58.130	0.052649	21.40	64.179	12.005	18565462.882433
2012/12/24	18:31:28	--	ok	424.6300	58.250	0.05267	21.44	64.035	12.006	16668856.085424
2012/12/24	18:31:41	--	ok	424.4680	58.227	0.052665	21.38	64.055	11.968	15365598.078488
2012/12/24	18:31:53	ok	ok	424.4880	58.247	0.052668	21.31	64.164	11.940	15759680.674276
2012/12/24	19:31:53	--	ok	424.2460	58.157	0.052668	21.27	64.037	11.888	19747083.246333
2012/12/24	19:32:05	--	ok	424.5880	58.254	0.052683	21.34	63.778	11.888	13424944.633167
2012/12/24	19:32:18	--	ok	424.4520	58.228	0.05268	21.26	63.795	11.837	15628093.470848
2012/12/24	19:32:30	ok	ok	424.4880	58.240	0.052684	21.20	63.875	11.810	16469782.619574
2012/12/24	20:32:30	--	ok	424.2660	58.161	0.052684	21.12	63.951	11.770	17122905.230197
2012/12/24	20:32:42	ok	ok	424.5300	58.233	0.052697	21.12	63.831	11.748	16073559.499999
2012/12/24	21:32:42	--	ok	424.2280	58.163	0.052697	20.94	64.071	11.669	18024974.469298
2012/12/24	21:32:54	--	ok	424.6160	58.256	0.052713	20.94	63.921	11.642	21397701.743192
2012/12/24	21:33:07	ok	ok	424.4880	58.225	0.052709	20.92	63.917	11.628	14347702.389849
2012/12/24	22:33:06	--	ok	424.2440	58.165	0.052709	20.84	64.054	11.599	16719318.706377
2012/12/24	22:33:18	ok	ok	424.5680	58.242	0.052723	20.88	63.851	11.589	15103167.748160
2012/12/24	23:33:18	--	ok	424.2940	58.177	0.052723	20.79	64.016	11.558	16910044.315581
2012/12/24	23:33:30	--	ok	424.6260	58.242	0.052735	20.83	63.872	11.559	16173007.315404
2012/12/24	23:33:43	--	ok	424.4400	58.207	0.05273	20.80	63.807	11.527	17832405.625838
2012/12/24	23:33:55	--	ok	424.4600	58.237	0.052735	20.72	64.004	11.509	15952193.060337
2012/12/24	23:34:08	ok	ok	424.5520	58.241	0.052738	20.68	64.117	11.503	14396399.798406
2012/12/25	00:34:07	--	ok	424.3800	58.207	0.052738	20.76	63.950	11.526	17872935.064931
2012/12/25	00:34:19	--	ok	424.5880	58.238	0.052746	20.83	63.812	11.548	13823813.783207
2012/12/25	00:34:31	--	ok	424.4760	58.226	0.052743	20.74	63.887	11.502	17586862.536253
2012/12/25	00:34:44	--	ok	424.4620	58.229	0.052745	20.66	63.964	11.462	17262435.543857
2012/12/25	00:34:56	ok	ok	424.5400	58.236	0.052749	20.66	64.084	11.483	15835441.893156
2012/12/25	01:34:56	--	ok	424.3760	58.196	0.052749	20.80	63.927	11.549	17614777.843547
2012/12/25	01:35:08	--	ok	424.6440	58.246	0.052756	20.82	63.750	11.530	16677858.503433
2012/12/25	01:35:21	--	ok	424.4320	58.211	0.052751	20.78	63.714	11.497	14474122.737224
2012/12/25	01:35:33	ok	ok	424.4980	58.229	0.052756	20.74	63.797	11.485	17549559.507168
2012/12/25	02:35:33	--	ok	424.3680	58.177	0.052756	20.84	63.844	11.561	16092461.032134
2012/12/25	02:35:45	ok	ok	424.5720	58.211	0.052764	20.88	63.640	11.551	18056258.510943
2012/12/25	03:35:45	--	ok	424.3820	58.142	0.052764	20.84	63.814	11.555	17153367.508393
2012/12/25	03:35:57	ok	ok	424.5480	58.180	0.052771	20.83	63.722	11.532	24894424.202163
2012/12/25	04:35:57	--	ok	424.2740	58.131	0.052771	20.69	63.879	11.467	21974440.067786
2012/12/25	04:36:09	ok	ok	424.5700	58.205	0.052785	20.73	63.765	11.473	14348357.829693
2012/12/25	05:36:09	--	ok	424.3320	58.129	0.052785	20.45	63.868	11.306	16955350.320084
2012/12/25	05:36:21	ok	ok	424.5340	58.208	0.052795	20.49	63.725	11.307	16771853.712339
2012/12/25	06:36:21	--	ok	424.2300	58.157	0.052795	20.28	63.929	11.205	17601328.222354
2012/12/25	06:36:33	--	ok	424.6420	58.231	0.05281	20.34	63.789	11.220	18471206.381734
2012/12/25	06:36:46	ok	ok	424.4800	58.208	0.052805	20.28	63.719	11.168	13945883.475349
2012/12/25	07:36:45	--	ok	424.2560	58.164	0.052805	20.15	63.907	11.116	15408516.929035
2012/12/25	07:36:57	ok	ok	424.5580	58.226	0.052818	20.17	63.761	11.104	14083431.046310
2012/12/25	08:36:57	--	ok	424.3140	58.182	0.052818	20.04	63.948	11.052	17781637.040709
2012/12/25	08:37:09	--	ok	424.6360	58.230	0.052829	20.08	63.805	11.053	14683706.160271
2012/12/25	08:37:22	--	ok	424.4200	58.204	0.052824	20.01	63.824	11.011	16111736.182418
2012/12/25	08:37:34	ok	ok	424.4860	58.227	0.052829	19.90	63.925	10.958	16504864.279073
2012/12/25	09:37:34	--	ok	424.3560	58.193	0.052829	20.00	64.002	11.036	16521310.135491
2012/12/25	09:37:46	--	ok	424.6280	58.237	0.052838	20.04	63.829	11.032	16011674.847249
2012/12/25	09:37:59	--	ok	424.4660	58.206	0.052833	20.02	63.735	11.003	14645980.155946
2012/12/25	09:38:11	ok	ok	424.4920	58.219	0.052836	19.94	63.782	10.959	16092906.283131
2012/12/25	10:38:11	--	ok	424.3900	58.201	0.052836	19.94	63.991	10.995	16609017.989907
2012/12/25	10:38:23	--	ok	423.9500	58.229	0.052843	19.96	63.845	10.983	14130129.559444
2012/12/25	10:38:36	--	ok	425.1840	58.291	0.052873	19.88	63.802	10.924	14931522.303885
2012/12/25	10:38:48	--	ok	424.4140	58.249	0.05284	19.80	63.997	10.907	13704861.132654
2012/12/25	10:39:01	ok	ok	424.5360	58.257	0.052845	19.79	64.115	10.920	15263293.432593
2012/12/25	11:39:00	--	ok	424.4000	58.238	0.052845	19.96	64.084	11.024	15602696.451825
2012/12/25	11:39:12	ok	ok	424.5580	58.251	0.052852	19.96	63.935	10.998	13717711.159725
2012/12/25	12:39:12	--	ok	424.3320	58.217	0.052852	19.85	64.156	10.966	15228203.794456
2012/12/25	12:39:24	--	ok	424.6220	58.248	0.052862	19.88	64.071	10.970	16331601.174753
2012/12/25	12:39:37	ok	ok	424.5000	58.236	0.052857	19.83	64.062	10.937	15168772.780345
2012/12/25	13:39:36	--	ok	424.3720	58.186	0.052857	20.05	63.980	11.064	15560006.540665
2012/12/25	13:39:48	--	ok	424.6440	58.222	0.052865	20.12	63.872	11.091	16262057.963089
2012/12/25	13:40:01	--	ok	424.4280	58.188	0.05286	20.08	63.686	11.033	16857387.432253
2012/12/25	13:40:13	ok	ok	424.5180	58.198	0.052865	20.00	63.762	10.994	15950477.129324
2012/12/25	14:40:13	--	ok	424.4420	58.166	0.052865	20.31	63.904	11.220	15415475.776168
2012/12/25	14:40:25	--	ok	424.5880	58.180	0.052869	20.36	63.763	11.228	13681964.327401
2012/12/25	14:40:38	--	ok	424.4580	58.149	0.052867	20.31	63.694	11.183	16191722.709004
2012/12/25	14:40:50	ok	ok	424.4840	58.175	0.052869	20.28	63.749	11.173	15617678.440580
2012/12/25	15:40:50	--	ok	424.3900	58.144	0.052869	20.33	63.818	11.218	15284936.389745
2012/12/25	15:41:02	--	ok	424.6140	58.201	0.052877	20.38	63.736	11.236	14169478.099802
2012/12/25	15:41:15	--	ok	424.4620	58.165	0.052873	20.36	63.673	11.212	15437816.461858
2012/12/25	15:41:27	--	ok	424.4620	58.175	0.052876	20.23	63.891	11.166	14316856.936717
2012/12/25	15:41:40	ok	ok	424.5660	58.183	0.052879	20.19	64.124	11.180	16272509.154998
2012/12/25	16:41:39	--	ok	424.3820	58.167	0.052879	20.22	63.949	11.169	14995459.706768
2012/12/25	16:41:51	--	ok	424.6440	58.220	0.052886	20.26	63.746	11.160	17680773.764871
2012/12/25	16:42:04	ok	ok	424.5020	58.183	0.052881	20.21	63.767	11.131	15433483.097146
2012/12/25	17:42:03	--	ok	424.3240	58.130	0.052881	20.23	63.861	11.160	15968296.088584
2012/12/25	17:42:15	--	ok	424.5800	58.173	0.052891	20.28	63.749	11.173	17151142.688388
2012/12/25	17:42:28	--	ok	424.4400	58.162	0.052889	20.20	63.796	11.129	13176600.919593
2012/12/25	17:42:40	ok	ok	424.5440	58.177	0.052893	20.17	63.851	11.120	17085149.881049
2012/12/25	18:42:40	--	ok	424.3140	58.150	0.052893	20.16	63.939	11.128	15220280.481597
2012/12/25	18:42:52	--	ok	424.7100	58.211	0.052904	20.23	63.771	11.145	15772952.538962
2012/12/25	18:43:05	--	ok	424.4400	58.155	0.052895	20.17	63.761	11.104	17977743.860295
2012/12/25	18:43:17	ok	ok	424.4800	58.184	0.052899	20.12	63.902	11.096	16089397.017331
2012/12/25	19:43:17	--	ok	424.3820	58.145	0.052899	20.08	63.805	11.053	15353289.856941
2012/12/25	19:43:29	--	ok	423.9760	58.189	0.052907	20.09	63.747	11.050	12553099.451862
2012/12/25	19:43:42	ok	ok	424.5080	58.281	0.052935	20.07	63.684	11.026	13343526.950236
2012/12/25	20:43:41	--	ok	424.8100	58.270	0.052935	19.85	64.066	10.950	14135423.187593
2012/12/25	20:43:53	--	ok	424.0180	58.255	0.052921	19.91	63.867	10.955	13341829.491729
2012/12/25	20:44:06	--	ok	425.1080	58.281	0.052947	19.82	63.911	10.905	16527804.667384
2012/12/25	20:44:18	--	ok	423.8020	58.247	0.052918	19.79	64.026	10.905	14395034.000380
2012/12/25	20:44:31	--	ok	424.6080	58.297	0.052955	19.74	64.047	10.877	14049866.491038
2012/12/25	20:44:43	--	ok	425.1340	58.294	0.052951	19.68	64.156	10.857	14843996.673054
2012/12/25	20:44:56	--	ok	423.8160	58.258	0.05292	19.64	64.329	10.861	13534358.668147
2012/12/25	20:45:08	--	ok	425.2380	58.298	0.052957	19.60	64.441	10.854	15632011.845353
2012/12/25	20:45:21	--	ok	424.4180	58.259	0.052921	19.57	64.526	10.849	13897659.153241
2012/12/25	20:45:33	ok	ok	424.5480	58.265	0.052926	19.54	64.551	10.834	15345464.062721
2012/12/25	21:45:33	ok	ok	424.5060	58.267	0.052926	19.90	63.895	10.953	15811582.579563
2012/12/25	22:45:33	--	ok	424.3420	58.247	0.052926	19.68	63.917	10.817	15607068.103630
2012/12/25	22:45:45	--	ok	424.6360	58.262	0.052935	19.75	63.750	10.833	16398750.040746
2012/12/25	22:45:58	--	ok	423.8600	58.240	0.05293	19.66	63.794	10.783	13176323.024650
2012/12/25	22:46:10	ok	ok	424.5060	58.289	0.052964	19.66	63.794	10.783	13984436.815645
2012/12/25	23:46:10	--	ok	424.9260	58.278	0.052964	19.46	63.850	10.667	13262501.574415
2012/12/25	23:46:22	ok	ok	424.5160	58.256	0.052944	19.44	63.817	10.649	14966239.111716
2012/12/26	00:46:22	--	ok	424.3620	58.248	0.052944	19.24	63.813	10.524	16406627.480308
2012/12/26	00:46:34	--	ok	424.6540	58.259	0.052952	19.28	63.670	10.525	14432153.953261
2012/12/26	00:46:47	ok	ok	424.4820	58.241	0.052946	19.24	63.604	10.489	13507127.544239
2012/12/26	01:46:46	--	ok	424.2520	58.236	0.052946	19.04	63.839	10.405	14357823.349566
2012/12/26	01:46:58	--	ok	424.0340	58.257	0.05296	19.08	63.666	10.401	12408897.933958
2012/12/26	01:47:11	--	ok	425.0880	58.281	0.052985	18.99	63.681	10.348	13013437.383022
2012/12/26	01:47:23	--	ok	423.8220	58.248	0.052957	18.96	63.765	10.344	14036190.306814
2012/12/26	01:47:36	--	ok	424.5860	58.301	0.052993	18.94	63.881	10.350	14415748.236696
2012/12/26	01:47:48	ok	ok	424.5160	58.290	0.052991	18.88	63.961	10.327	13391955.152689
2012/12/26	02:47:48	--	ok	424.9280	58.292	0.052991	18.87	63.690	10.277	12289359.542650
2012/12/26	02:48:00	--	ok	424.0200	58.262	0.05297	18.92	63.520	10.280	13617419.263836
2012/12/26	02:48:13	ok	ok	424.4840	58.288	0.052996	18.88	63.423	10.240	14766131.782503
2012/12/26	03:48:12	--	ok	424.9640	58.286	0.052996	18.68	63.688	10.162	12439666.129463
2012/12/26	03:48:25	ok	ok	424.5580	58.259	0.052974	18.71	63.604	10.166	13803922.825953
2012/12/26	04:48:24	--	ok	424.4760	58.253	0.052974	18.68	63.628	10.152	13046496.549642
2012/12/26	04:48:36	--	ok	423.9900	58.257	0.052976	18.74	63.430	10.157	13615570.515884
2012/12/26	04:48:49	--	ok	424.4780	58.280	0.053004	18.68	63.419	10.119	13982609.571334
2012/12/26	04:49:01	--	ok	424.4400	58.289	0.053006	18.64	63.502	10.108	13747550.634053
2012/12/26	04:49:13	--	ok	425.1580	58.296	0.053011	18.60	63.555	10.093	12957731.664795
2012/12/26	04:49:26	--	ok	423.8660	58.254	0.052979	18.53	63.722	10.078	14007406.227495
2012/12/26	04:49:38	ok	ok	424.5500	58.297	0.053012	18.52	63.929	10.104	14358353.035737
2012/12/26	05:49:38	--	ok	425.0680	58.312	0.053012	18.54	63.605	10.065	13153428.750210
2012/12/26	05:49:51	--	ok	423.9800	58.261	0.052985	18.61	63.497	10.090	13057024.444428
2012/12/26	05:50:03	ok	ok	424.5260	58.293	0.053013	18.54	63.455	10.041	15235615.465883
2012/12/26	06:50:03	--	ok	424.3400	58.300	0.053013	18.36	63.604	9.958	12156496.365755
2012/12/26	06:50:15	--	ok	424.6020	58.329	0.053023	18.43	63.437	9.973	15732817.604743
2012/12/26	06:50:28	ok	ok	424.4860	58.302	0.053019	18.41	63.344	9.947	14468467.409568
2012/12/26	07:50:27	--	ok	424.3280	58.292	0.053019	18.18	63.603	9.852	11917023.182673
2012/12/26	07:50:39	--	ok	424.5880	58.328	0.053029	18.22	63.521	9.863	14021713.467093
2012/12/26	07:50:52	--	ok	424.4640	58.300	0.053027	18.19	63.337	9.817	15606343.025814
2012/12/26	07:51:04	--	ok	424.4500	58.308	0.053029	18.12	63.414	9.788	13909715.239535
2012/12/26	07:51:17	ok	ok	424.5760	58.314	0.053033	18.06	63.702	9.798	13704223.134725
2012/12/26	08:51:16	ok	ok	424.5180	58.327	0.053033	18.03	63.608	9.766	12342849.686163
2012/12/26	09:51:16	--	ok	424.3480	58.301	0.053033	18.03	63.637	9.770	12321878.235796
2012/12/26	09:51:28	--	ok	424.6800	58.344	0.053042	18.08	63.467	9.773	14557941.682974
2012/12/26	09:51:41	ok	ok	424.5160	58.311	0.053035	18.04	63.401	9.740	15125743.547342
2012/12/26	10:51:41	--	ok	424.3900	58.301	0.053035	18.18	63.633	9.857	11871902.532823
2012/12/26	10:51:53	--	ok	424.6080	58.308	0.053042	18.22	63.431	9.849	14335346.634659
2012/12/26	10:52:06	ok	ok	424.4840	58.291	0.053038	18.12	63.325	9.774	14579260.027031
2012/12/26	11:52:05	ok	ok	424.4880	58.291	0.053038	18.47	63.623	10.026	12687278.567549
2012/12/26	12:44:55	--	ok	425.0860	58.271	0.053038	18.60	63.764	10.126	12509054.031317
2012/12/26	12:45:08	ok	ok	424.5680	58.241	0.05301	18.65	63.653	10.138	14509970.500728
