# Supplementary material for: Plastic Creep Constraint in Nylon Instrument Strings
Source: Materials (Basel). 2025 Jan 7;18(2):223. doi: 10.3390/ma18020223 (PMC11766866; doi:10.3390/ma18020223)
Supplement: Supplementary file 1 [file materials-18-00223-s001.zip › data_files/string_N7_nylon/string_test_data_N7_step_8.csv]

Date	Time	+-	f0	Frequency	Tension	LengthAdj	Temp	Rel.Hm	Abs.Hm	Pk.Magnitude
2012/12/26	18:15:52	--	ok	424.1960	58.334	0.053132	19.68	58.147	9.840	19391293.609175
2012/12/26	18:16:07	--	ok	457.0660	67.233	0.054715	19.64	58.110	9.811	16355089.965419
2012/12/26	18:16:20	--	ok	451.6780	65.789	0.054493	19.52	58.183	9.754	20282745.392128
2012/12/26	18:16:33	ok	ok	453.0060	66.097	0.054566	19.44	58.384	9.742	19985979.839866
2012/12/26	19:16:33	--	ok	448.1460	64.794	0.054566	21.24	61.314	11.363	26846546.718884
2012/12/26	19:16:46	--	ok	453.4720	66.303	0.054836	21.20	61.308	11.336	19621266.079849
2012/12/26	19:16:59	--	ok	452.7720	66.117	0.054812	21.16	61.332	11.314	20361010.938408
2012/12/26	19:17:11	--	ok	452.9200	66.139	0.054825	21.07	61.469	11.280	19693526.296735
2012/12/26	19:17:24	ok	ok	452.9700	66.148	0.05483	20.99	61.698	11.270	22987745.687033
2012/12/26	20:17:24	--	ok	449.7360	65.320	0.05483	21.72	62.090	11.831	24262550.441223
2012/12/26	20:17:37	--	ok	453.3920	66.384	0.055013	21.78	61.978	11.850	21107699.766368
2012/12/26	20:17:49	--	ok	452.7860	66.162	0.054992	21.71	61.815	11.772	22102343.765827
2012/12/26	20:18:02	--	ok	452.9400	66.243	0.055005	21.62	61.892	11.725	21480268.574199
2012/12/26	20:18:14	--	ok	452.9360	66.265	0.055009	21.54	62.272	11.743	20028054.317055
2012/12/26	20:18:27	ok	ok	453.0200	66.297	0.055014	21.49	62.325	11.719	19326348.012726
2012/12/26	21:18:27	--	ok	449.9860	65.492	0.055014	22.07	62.359	12.124	22596996.388848
2012/12/26	21:18:40	--	ok	453.4040	66.412	0.055183	22.13	62.248	12.144	19332531.313047
2012/12/26	21:18:52	--	ok	452.8180	66.231	0.055162	22.02	62.169	12.052	20500947.661661
2012/12/26	21:19:05	--	ok	452.9320	66.298	0.055172	21.91	62.394	12.019	18499709.297258
2012/12/26	21:19:17	ok	ok	453.0160	66.329	0.055177	21.87	62.660	12.043	19884019.007796
2012/12/26	22:19:17	--	ok	449.9460	65.488	0.055177	22.24	62.600	12.290	23399258.510945
2012/12/26	22:19:30	--	ok	453.4280	66.397	0.055348	22.23	62.507	12.265	18125360.335974
2012/12/26	22:19:42	--	ok	452.8380	66.202	0.055326	22.12	62.549	12.196	19686932.343267
2012/12/26	22:19:55	--	ok	452.9100	66.243	0.055336	22.04	62.748	12.179	20292785.394082
2012/12/26	22:20:07	ok	ok	453.0000	66.284	0.055342	21.98	62.859	12.158	21703524.546078
2012/12/26	23:20:07	--	ok	449.9260	65.425	0.055342	22.34	62.616	12.364	22116659.158623
2012/12/26	23:20:20	--	ok	453.2860	66.309	0.055514	22.36	62.559	12.367	18961457.259352
2012/12/26	23:20:32	--	ok	452.8300	66.166	0.0555	22.25	62.662	12.310	19789455.738725
2012/12/26	23:20:45	--	ok	452.9220	66.200	0.05551	22.16	62.859	12.285	20419293.336745
2012/12/26	23:20:57	ok	ok	452.9860	66.225	0.055515	22.10	63.000	12.270	21364246.805078
2012/12/27	00:20:57	--	ok	449.9360	65.379	0.055515	22.28	62.909	12.379	24960113.410568
2012/12/27	00:21:10	--	ok	453.2220	66.248	0.055687	22.24	62.751	12.320	19551119.781975
2012/12/27	00:21:22	--	ok	452.8080	66.146	0.055676	22.15	62.887	12.283	21295134.167701
2012/12/27	00:21:35	--	ok	452.9600	66.180	0.055688	22.06	63.145	12.270	22552000.672062
2012/12/27	00:21:47	ok	ok	452.9820	66.188	0.055691	22.00	63.256	12.249	22564997.391612
2012/12/27	01:21:47	--	ok	449.9840	65.420	0.055691	22.19	63.045	12.342	24110887.916700
2012/12/27	01:21:59	--	ok	453.3760	66.303	0.05586	22.19	62.924	12.319	19107723.435331
2012/12/27	01:22:12	--	ok	452.8060	66.144	0.055841	22.11	62.881	12.254	19397172.555548
2012/12/27	01:22:24	--	ok	452.9080	66.170	0.055852	22.00	63.014	12.202	18652525.419194
2012/12/27	01:22:37	ok	ok	452.9720	66.190	0.055858	21.92	63.333	12.207	18158194.354816
2012/12/27	02:22:36	--	ok	450.1200	65.463	0.055858	22.15	63.039	12.313	22119267.193542
2012/12/27	02:22:49	--	ok	453.3760	66.300	0.05602	22.21	62.867	12.321	20403174.261749
2012/12/27	02:23:01	--	ok	452.7880	66.137	0.056	22.10	62.728	12.217	19837146.170806
2012/12/27	02:23:14	--	ok	452.9600	66.172	0.056013	22.01	63.046	12.215	22855294.758606
2012/12/27	02:23:26	--	ok	452.9340	66.182	0.056016	21.94	63.306	12.216	19132359.838164
2012/12/27	02:23:38	ok	ok	453.0240	66.196	0.05602	21.86	63.504	12.198	21084511.888164
2012/12/27	03:23:38	--	ok	450.2380	65.499	0.05602	22.12	63.003	12.284	22221952.415173
2012/12/27	03:23:50	--	ok	453.4460	66.303	0.056175	22.12	63.034	12.290	19135118.111962
2012/12/27	03:24:03	--	ok	452.7740	66.134	0.056152	21.99	62.952	12.183	21670781.845376
2012/12/27	03:24:15	ok	ok	452.9900	66.170	0.056165	21.97	63.099	12.197	21685504.357904
2012/12/27	04:24:15	--	ok	450.2580	65.481	0.056165	22.10	63.061	12.282	22715230.925020
2012/12/27	04:24:28	--	ok	453.4460	66.271	0.056319	22.12	62.852	12.255	21484605.829749
2012/12/27	04:24:40	--	ok	452.7440	66.127	0.056296	22.07	62.844	12.218	18104771.189288
2012/12/27	04:24:53	ok	ok	453.0040	66.161	0.056311	21.98	62.950	12.176	19421002.668196
2012/12/27	05:24:52	--	ok	450.3280	65.496	0.056311	21.99	63.012	12.195	23295044.892043
2012/12/27	05:25:04	--	ok	453.3040	66.213	0.05646	21.96	63.068	12.184	18309338.923285
2012/12/27	05:25:17	--	ok	452.8400	66.131	0.056445	21.93	62.942	12.139	20381415.313569
2012/12/27	05:25:29	--	ok	452.9480	66.151	0.056455	21.86	63.021	12.105	18134693.762499
2012/12/27	05:25:42	ok	ok	453.0000	66.153	0.056459	21.75	63.274	12.077	21442769.668267
2012/12/27	06:25:41	--	ok	450.4480	65.528	0.056459	21.78	63.219	12.088	21220385.198410
2012/12/27	06:25:53	--	ok	453.2820	66.181	0.056602	21.80	63.071	12.073	21012805.425049
2012/12/27	06:26:06	--	ok	452.8020	66.123	0.056587	21.74	63.031	12.024	19561268.110725
2012/12/27	06:26:18	ok	ok	452.9800	66.141	0.056599	21.64	63.286	12.003	22745838.526238
2012/12/27	07:26:18	--	ok	450.5980	65.537	0.056599	21.50	63.353	11.919	22271595.639859
2012/12/27	07:26:31	--	ok	453.3300	66.179	0.056733	21.48	63.289	11.893	19752326.789004
2012/12/27	07:26:43	--	ok	452.8300	66.118	0.056717	21.43	63.311	11.863	19725827.900734
2012/12/27	07:26:55	--	ok	452.9500	66.128	0.056727	21.35	63.418	11.828	17571877.202388
2012/12/27	07:27:08	ok	ok	452.9760	66.133	0.05673	21.31	63.562	11.828	19947651.045092
2012/12/27	08:27:07	--	ok	450.9100	65.555	0.05673	21.41	63.398	11.866	20452486.465261
2012/12/27	08:27:20	--	ok	453.2380	66.136	0.056847	21.44	63.283	11.865	21226564.044886
2012/12/27	08:27:32	--	ok	452.8200	66.107	0.056836	21.31	63.382	11.794	20435443.427594
2012/12/27	08:27:45	--	ok	452.9680	66.121	0.056846	21.22	63.607	11.775	21612637.617272
2012/12/27	08:27:57	--	ok	452.9660	66.122	0.056849	21.18	63.721	11.768	18452356.717726
2012/12/27	08:28:10	ok	ok	452.9940	66.125	0.056852	21.12	63.921	11.764	21080566.033029
2012/12/27	09:28:09	--	ok	451.0200	65.563	0.056852	21.37	63.422	11.843	22477251.867105
2012/12/27	09:28:22	--	ok	453.2520	66.129	0.056962	21.37	63.331	11.826	21491272.142704
2012/12/27	09:28:34	--	ok	452.8340	66.095	0.05695	21.25	63.402	11.757	20343759.336164
2012/12/27	09:28:47	ok	ok	452.9900	66.115	0.05696	21.19	63.542	11.742	18208151.052091
2012/12/27	10:28:46	--	ok	450.9900	65.543	0.05696	21.47	63.348	11.897	20349381.976959
2012/12/27	10:28:59	--	ok	453.3320	66.124	0.057072	21.49	63.261	11.895	19555437.399871
2012/12/27	10:29:11	--	ok	452.8300	66.061	0.057056	21.41	63.248	11.837	17518353.527797
2012/12/27	10:29:23	ok	ok	452.9820	66.099	0.057066	21.34	63.477	11.832	20716497.172231
2012/12/27	11:29:23	--	ok	451.0460	65.540	0.057066	21.60	63.309	11.980	20798846.418108
2012/12/27	11:29:36	--	ok	453.3300	66.118	0.057175	21.66	63.229	12.006	20462412.525821
2012/12/27	11:29:48	--	ok	452.7800	66.021	0.057158	21.44	63.403	11.887	18946409.958109
2012/12/27	11:30:01	ok	ok	453.0140	66.090	0.057171	21.39	63.606	11.891	20781051.282094
2012/12/27	12:30:00	--	ok	450.9760	65.533	0.057171	21.81	63.284	12.121	21518060.270485
2012/12/27	12:30:13	--	ok	453.3480	66.117	0.057285	21.86	63.232	12.146	19638045.786537
2012/12/27	12:30:25	--	ok	452.8160	66.004	0.057267	21.76	63.155	12.061	18631882.980257
2012/12/27	12:30:38	--	ok	452.9560	66.067	0.057278	21.70	63.205	12.029	20567127.388667
2012/12/27	12:30:50	ok	ok	453.0040	66.078	0.057281	21.57	63.576	12.009	21222100.874051
2012/12/27	13:30:50	--	ok	450.9080	65.504	0.057281	22.30	63.185	12.448	21328525.557323
2012/12/27	13:31:02	--	ok	453.3060	66.092	0.057398	22.33	62.948	12.423	19730279.664204
2012/12/27	13:31:15	--	ok	452.8040	65.941	0.057383	22.20	63.047	12.350	17015847.777934
2012/12/27	13:31:27	ok	ok	452.9960	66.022	0.057395	22.08	63.329	12.320	20056701.392760
2012/12/27	14:31:27	--	ok	450.6660	65.354	0.057395	22.56	63.167	12.632	22496865.400443
2012/12/27	14:31:40	--	ok	453.2800	66.042	0.057526	22.60	63.053	12.638	20361419.474576
2012/12/27	14:31:52	--	ok	452.8060	65.891	0.057512	22.47	63.122	12.558	19888117.544609
2012/12/27	14:32:05	--	ok	452.9500	65.952	0.057523	22.35	63.405	12.527	20613986.774588
2012/12/27	14:32:17	ok	ok	452.9740	65.968	0.057527	22.28	63.665	12.528	20473110.956222
2012/12/27	15:32:17	--	ok	450.5480	65.295	0.057527	22.60	63.174	12.662	20987245.135501
2012/12/27	15:32:29	--	ok	453.2360	65.994	0.057665	22.60	63.113	12.650	18084815.408525
2012/12/27	15:32:42	--	ok	452.7760	65.891	0.057653	22.44	63.208	12.553	17548835.693431
2012/12/27	15:32:54	ok	ok	453.0380	65.951	0.057666	22.40	63.352	12.553	19950275.003239
2012/12/27	16:32:54	--	ok	450.5800	65.295	0.057666	22.22	63.383	12.430	20552733.704884
2012/12/27	16:33:07	--	ok	453.2920	66.018	0.057802	22.24	63.265	12.421	16377080.690002
2012/12/27	16:33:19	--	ok	452.8440	65.871	0.057788	22.13	63.368	12.363	19594216.789691
2012/12/27	16:33:32	--	ok	452.9080	65.913	0.057797	22.04	63.715	12.366	16495037.747319
2012/12/27	16:33:44	ok	ok	452.9800	65.950	0.057803	21.94	63.879	12.327	16159484.012493
2012/12/27	17:33:44	--	ok	450.8920	65.396	0.057803	22.12	63.427	12.367	20809958.237971
2012/12/27	17:33:57	--	ok	453.2860	65.977	0.057922	22.09	63.271	12.315	19846866.143094
2012/12/27	17:34:09	--	ok	452.8000	65.864	0.057907	22.01	63.348	12.274	18874902.986027
2012/12/27	17:34:22	ok	ok	452.9760	65.912	0.057919	21.97	63.462	12.268	19974477.913212
2012/12/27	18:34:21	--	ok	450.9320	65.410	0.057919	21.96	63.641	12.295	20554525.248847
2012/12/27	18:34:33	--	ok	453.2980	65.968	0.058035	21.99	63.495	12.288	21204559.286199
2012/12/27	18:34:46	--	ok	452.8200	65.853	0.05802	21.96	63.430	12.254	20359415.211797
2012/12/27	18:34:58	--	ok	452.9580	65.893	0.058031	21.87	63.505	12.205	17404458.704210
2012/12/27	18:35:11	ok	ok	452.9860	65.909	0.058034	21.74	63.634	12.139	18303349.514496
2012/12/27	19:35:10	--	ok	451.1440	65.465	0.058034	22.00	63.407	12.278	21832641.149033
2012/12/27	19:35:23	--	ok	453.2940	65.945	0.058138	22.01	63.227	12.250	18342199.225462
2012/12/27	19:35:35	--	ok	452.8300	65.847	0.058124	21.96	63.219	12.213	17717231.680025
2012/12/27	19:35:48	ok	ok	452.9920	65.881	0.058134	21.87	63.385	12.182	19229014.240997
2012/12/27	20:35:47	--	ok	451.1440	65.438	0.058134	22.04	63.353	12.296	17366690.282481
2012/12/27	20:35:59	--	ok	453.3840	65.915	0.058238	22.08	63.208	12.296	19474959.377776
2012/12/27	20:36:12	--	ok	452.7420	65.835	0.058218	21.98	63.252	12.234	17501085.354516
2012/12/27	20:36:24	ok	ok	453.0240	65.863	0.058233	21.91	63.391	12.212	19957402.343058
2012/12/27	21:36:24	--	ok	451.2420	65.450	0.058233	22.04	63.323	12.290	20554868.240884
2012/12/27	21:36:37	--	ok	453.3540	65.891	0.058332	22.11	63.153	12.307	19093978.113474
2012/12/27	21:36:49	--	ok	452.7740	65.828	0.058314	21.99	63.193	12.230	18994001.088779
2012/12/27	21:37:01	ok	ok	452.9700	65.848	0.058327	21.89	63.418	12.203	17863694.091623
2012/12/27	22:37:01	--	ok	451.2480	65.413	0.058327	22.00	63.346	12.266	19514947.915862
2012/12/27	22:37:13	--	ok	453.2460	65.856	0.058425	22.05	63.173	12.268	16713044.581128
2012/12/27	22:37:26	--	ok	452.8500	65.826	0.058413	21.96	63.037	12.178	19024871.801697
2012/12/27	22:37:38	--	ok	452.9560	65.839	0.058422	21.83	63.348	12.147	19433184.552317
2012/12/27	22:37:51	--	ok	452.9420	65.840	0.058425	21.73	63.783	12.160	17865656.585431
2012/12/27	22:38:03	ok	ok	452.9960	65.846	0.05843	21.65	64.101	12.165	18245115.629181
2012/12/27	23:38:03	--	ok	451.4060	65.440	0.05843	22.04	63.323	12.290	19921447.941968
2012/12/27	23:38:16	--	ok	453.2180	65.839	0.058519	22.07	63.267	12.300	16226816.155045
2012/12/27	23:38:28	--	ok	452.8080	65.816	0.058509	21.96	63.309	12.231	16141812.338195
2012/12/27	23:38:40	ok	ok	452.9800	65.833	0.05852	21.87	63.475	12.200	16883844.539710
2012/12/28	00:38:40	--	ok	451.3700	65.384	0.05852	21.94	63.396	12.234	20163733.758065
2012/12/28	00:38:52	--	ok	453.1220	65.827	0.058612	21.96	63.370	12.243	17073450.000628
2012/12/28	00:39:05	--	ok	452.9200	65.810	0.058607	21.88	63.356	12.184	20513798.224620
2012/12/28	00:39:17	--	ok	452.8920	65.817	0.058612	21.79	63.462	12.141	18719471.611992
2012/12/28	00:39:30	ok	ok	453.0380	65.830	0.058619	21.76	63.638	12.154	19758574.681924
2012/12/28	01:39:29	--	ok	451.5260	65.419	0.058619	21.91	63.391	12.212	20231285.697840
2012/12/28	01:39:41	--	ok	453.1540	65.825	0.058702	21.96	63.309	12.231	17772797.932330
2012/12/28	01:39:54	--	ok	452.8700	65.794	0.058695	21.84	63.319	12.149	17379827.936394
2012/12/28	01:40:06	ok	ok	452.9900	65.815	0.058703	21.75	63.455	12.112	19803242.134659
2012/12/28	02:40:06	--	ok	451.5020	65.396	0.058703	21.92	63.333	12.207	21336302.111898
2012/12/28	02:40:19	--	ok	453.1880	65.819	0.058787	21.88	63.175	12.149	16006331.052689
2012/12/28	02:40:31	--	ok	452.8420	65.779	0.058778	21.83	63.257	12.130	18290307.980140
2012/12/28	02:40:44	--	ok	452.9520	65.803	0.058788	21.75	63.365	12.094	18796364.195339
2012/12/28	02:40:56	ok	ok	452.9940	65.816	0.058791	21.66	63.591	12.075	18244453.252538
2012/12/28	03:40:56	--	ok	451.5940	65.416	0.058791	21.92	63.272	12.196	19745481.056606
2012/12/28	03:41:08	--	ok	453.1580	65.811	0.058871	21.88	63.236	12.161	17958334.129596
2012/12/28	03:41:21	--	ok	452.8760	65.762	0.058863	21.73	63.452	12.097	16690127.072900
2012/12/28	03:41:33	--	ok	452.9620	65.793	0.058871	21.71	63.629	12.117	16877946.154909
2012/12/28	03:41:46	ok	ok	453.0120	65.802	0.058874	21.61	63.823	12.084	18847573.156374
2012/12/28	04:41:45	--	ok	451.6460	65.424	0.058874	21.71	63.268	12.048	19854111.341068
2012/12/28	04:41:57	--	ok	453.1960	65.805	0.05895	21.72	63.179	12.038	20111705.630168
2012/12/28	04:42:10	--	ok	452.8360	65.738	0.058941	21.61	63.251	11.976	16103388.760241
2012/12/28	04:42:22	ok	ok	452.9820	65.789	0.05895	21.59	63.338	11.978	18585834.621688
2012/12/28	05:42:22	--	ok	451.6600	65.431	0.05895	21.59	63.428	11.995	19591020.105890
2012/12/28	05:42:34	--	ok	453.2800	65.813	0.059026	21.59	63.368	11.984	19109387.447425
2012/12/28	05:42:47	--	ok	452.8260	65.719	0.059012	21.49	63.321	11.906	17134309.913113
2012/12/28	05:42:59	--	ok	452.9520	65.772	0.059022	21.44	63.524	11.910	18807689.941888
2012/12/28	05:43:12	ok	ok	452.9700	65.788	0.059026	21.36	63.661	11.880	18228066.442449
2012/12/28	06:43:11	--	ok	451.7980	65.465	0.059026	21.45	63.435	11.900	20377914.321944
2012/12/28	06:43:23	--	ok	453.2280	65.800	0.059094	21.46	63.407	11.902	19847848.357164
2012/12/28	06:43:36	--	ok	452.8440	65.698	0.059082	21.38	63.454	11.855	19274954.655910
2012/12/28	06:43:48	--	ok	452.9540	65.760	0.059092	21.30	63.500	11.809	18773604.605291
2012/12/28	06:44:01	ok	ok	453.0260	65.773	0.059095	21.20	63.724	11.783	20469016.057189
2012/12/28	07:44:00	--	ok	451.8840	65.496	0.059095	21.34	63.447	11.827	20279297.450688
2012/12/28	07:44:12	--	ok	453.2340	65.801	0.059158	21.32	63.383	11.801	19226131.867646
2012/12/28	07:44:25	--	ok	452.8420	65.713	0.059147	21.16	63.567	11.726	19890463.713327
2012/12/28	07:44:37	ok	ok	452.9780	65.760	0.059156	21.10	63.768	11.722	20124188.860198
2012/12/28	08:44:37	--	ok	451.9040	65.494	0.059156	21.31	63.532	11.822	18656120.914364
2012/12/28	08:44:49	--	ok	453.2140	65.794	0.059218	21.37	63.331	11.826	16212002.299570
2012/12/28	08:45:02	--	ok	452.8600	65.689	0.059207	21.26	63.343	11.753	17387499.471078
2012/12/28	08:45:14	ok	ok	452.9860	65.752	0.059216	21.18	63.420	11.713	18850596.205634
2012/12/28	09:45:14	--	ok	451.9720	65.488	0.059216	21.37	63.452	11.848	18747445.908856
2012/12/28	09:45:27	--	ok	453.1940	65.772	0.059274	21.41	63.398	11.866	15620532.840937
2012/12/28	09:45:39	--	ok	452.9120	65.687	0.059265	21.27	63.495	11.788	15595130.102616
2012/12/28	09:45:52	--	ok	452.9300	65.694	0.05927	21.24	63.581	11.783	16917716.923613
2012/12/28	09:46:04	ok	ok	452.9860	65.734	0.059275	21.16	63.748	11.760	18266306.110377
2012/12/28	10:46:04	--	ok	452.0000	65.486	0.059275	21.59	63.368	11.984	20027473.524447
2012/12/28	10:46:16	--	ok	453.1400	65.742	0.059332	21.62	63.252	11.983	14310520.069374
2012/12/28	10:46:29	--	ok	452.9520	65.664	0.059325	21.50	63.293	11.908	15609209.551429
2012/12/28	10:46:41	--	ok	452.8880	65.679	0.059329	21.43	63.462	11.891	16141693.329354
2012/12/28	10:46:54	ok	ok	453.0620	65.734	0.059336	21.37	63.663	11.888	15674165.856327
2012/12/28	11:46:54	--	ok	452.0400	65.460	0.059336	21.90	63.360	12.199	18368003.825064
2012/12/28	11:47:07	--	ok	453.1120	65.676	0.05939	21.90	63.299	12.187	16489129.095068
2012/12/28	11:47:19	--	ok	452.8940	65.622	0.059386	21.82	63.226	12.117	15687671.920722
2012/12/28	11:47:32	ok	ok	452.9800	65.656	0.059392	21.74	63.363	12.087	18257172.156606
2012/12/28	12:47:31	--	ok	451.8580	65.352	0.059392	22.19	63.348	12.401	20151663.717249
2012/12/28	12:47:43	--	ok	453.1480	65.650	0.059457	22.24	63.235	12.415	15144300.459578
2012/12/28	12:47:56	--	ok	452.8500	65.589	0.05945	22.10	63.302	12.329	14856839.148896
2012/12/28	12:48:08	ok	ok	453.0240	65.630	0.059459	22.02	63.500	12.310	19198421.649798
2012/12/28	13:48:08	--	ok	451.7800	65.305	0.059459	22.67	63.246	12.727	18812188.635090
2012/12/28	13:48:20	--	ok	453.1800	65.634	0.059528	22.70	63.160	12.732	19179004.141771
2012/12/28	13:48:33	--	ok	452.8200	65.574	0.05952	22.59	63.142	12.648	16395528.063445
2012/12/28	13:48:46	ok	ok	452.9860	65.611	0.059531	22.53	63.314	12.639	19053249.474771
2012/12/28	14:48:45	--	ok	451.5820	65.271	0.059531	23.05	63.309	13.020	18869910.032489
2012/12/28	14:48:57	--	ok	453.1700	65.613	0.059611	23.04	63.187	12.987	16417804.186180
2012/12/28	14:49:10	--	ok	452.8640	65.570	0.059603	22.89	63.313	12.902	18860897.037789
2012/12/28	14:49:22	--	ok	452.9240	65.592	0.059611	22.88	63.463	12.925	17097164.397649
2012/12/28	14:49:35	ok	ok	453.0320	65.610	0.059617	22.80	63.631	12.900	16252692.243496
2012/12/28	15:49:35	--	ok	451.4920	65.260	0.059617	23.07	63.495	13.073	19643654.933706
2012/12/28	15:49:48	--	ok	453.1980	65.627	0.059702	23.13	63.353	13.088	16624678.551340
2012/12/28	15:50:00	--	ok	452.8560	65.574	0.059693	23.04	63.368	13.024	15247379.619870
2012/12/28	15:50:13	--	ok	452.9580	65.587	0.059701	22.90	63.618	12.971	14558616.019787
2012/12/28	15:50:25	ok	ok	452.9720	65.594	0.059705	22.90	63.678	12.984	15143002.649036
2012/12/28	16:50:25	--	ok	451.4600	65.253	0.059705	23.33	63.447	13.258	20417936.518948
2012/12/28	16:50:37	--	ok	453.2100	65.598	0.059792	23.34	63.358	13.247	15529005.749427
2012/12/28	16:50:50	--	ok	452.8180	65.569	0.059782	23.24	63.341	13.168	16110501.071414
2012/12/28	16:51:03	--	ok	452.9600	65.582	0.059793	23.14	63.658	13.159	15143307.472251
2012/12/28	16:51:15	ok	ok	453.0200	65.593	0.059796	23.10	63.802	13.159	19121094.164643
2012/12/28	17:51:15	--	ok	451.3600	65.218	0.059796	23.48	63.472	13.377	18500360.091473
2012/12/28	17:51:27	--	ok	453.2680	65.607	0.059889	23.55	63.362	13.407	17544902.336720
2012/12/28	17:51:40	--	ok	452.8140	65.567	0.059875	23.41	63.309	13.290	17806639.200441
2012/12/28	17:51:53	--	ok	452.9260	65.580	0.059886	23.32	63.627	13.288	15476944.853402
2012/12/28	17:52:05	ok	ok	453.0140	65.591	0.059891	23.22	63.943	13.278	18546101.865847
2012/12/28	18:52:05	--	ok	451.3080	65.172	0.059891	23.54	63.694	13.470	18395402.393546
2012/12/28	18:52:18	--	ok	453.2740	65.588	0.059987	23.58	63.580	13.476	16957779.677824
2012/12/28	18:52:30	--	ok	452.8020	65.561	0.059974	23.43	63.585	13.363	15957107.732151
2012/12/28	18:52:43	--	ok	452.9340	65.576	0.059986	23.31	63.898	13.337	16975066.208888
2012/12/28	18:52:55	ok	ok	453.0460	65.583	0.05999	23.28	64.165	13.370	18140107.979275
2012/12/28	19:52:55	--	ok	451.3600	65.224	0.05999	22.18	64.672	12.653	18512663.123214
2012/12/28	19:53:08	--	ok	453.2680	65.601	0.060083	22.21	64.527	12.647	13657833.449522
2012/12/28	19:53:20	--	ok	452.9020	65.561	0.060069	22.12	64.602	12.596	16193472.573944
2012/12/28	19:53:33	ok	ok	452.9920	65.570	0.060075	22.06	64.652	12.562	15632854.317090
2012/12/28	20:53:32	--	ok	451.7140	65.266	0.060075	21.92	64.568	12.445	18291343.890602
2012/12/28	20:53:45	--	ok	453.2300	65.580	0.060148	21.93	64.509	12.441	15552760.485216
2012/12/28	20:53:57	--	ok	452.9440	65.557	0.060137	21.90	64.444	12.407	14738910.117122
2012/12/28	20:54:10	ok	ok	453.0180	65.561	0.06014	21.82	64.461	12.353	17581473.652209
2012/12/28	21:54:09	--	ok	451.9200	65.275	0.06014	21.90	64.384	12.396	17747018.371442
2012/12/28	21:54:22	--	ok	453.2020	65.566	0.060202	21.94	64.240	12.397	14733339.330185
2012/12/28	21:54:34	--	ok	452.9100	65.546	0.060192	21.86	64.227	12.337	13909224.371516
2012/12/28	21:54:47	ok	ok	452.9720	65.554	0.060198	21.82	64.370	12.336	15345029.844513
2012/12/28	22:54:46	--	ok	451.9800	65.270	0.060198	21.90	64.264	12.373	18423707.035775
2012/12/28	22:54:59	--	ok	453.2180	65.555	0.060255	21.92	64.147	12.364	15528339.515692
2012/12/28	22:55:11	--	ok	452.9040	65.533	0.060245	21.85	64.105	12.306	18416265.900989
2012/12/28	22:55:24	ok	ok	452.9820	65.544	0.060251	21.76	64.330	12.286	17391790.449908
2012/12/28	23:55:23	--	ok	451.9780	65.268	0.060251	21.94	64.180	12.385	17962245.021775
2012/12/28	23:55:36	--	ok	453.2580	65.553	0.060309	21.98	64.006	12.380	15539666.337882
2012/12/28	23:55:48	--	ok	452.8200	65.516	0.060296	21.90	64.113	12.344	14178818.975138
2012/12/28	23:56:01	ok	ok	453.0100	65.543	0.060306	21.83	64.162	12.303	15084390.458165
2012/12/29	00:56:00	--	ok	452.0460	65.266	0.060306	21.87	64.229	12.344	18809169.312695
2012/12/29	00:56:12	--	ok	453.1780	65.543	0.060361	21.89	64.021	12.319	14229911.253300
2012/12/29	00:56:25	--	ok	452.9240	65.510	0.060352	21.89	64.021	12.319	17041754.122182
2012/12/29	00:56:37	--	ok	452.9440	65.521	0.060357	21.80	64.096	12.269	14048028.774111
2012/12/29	00:56:50	ok	ok	453.0480	65.532	0.060361	21.75	64.208	12.255	15500024.703249
2012/12/29	01:56:49	--	ok	452.1060	65.265	0.060361	21.90	64.173	12.355	18180799.088903
2012/12/29	01:57:01	--	ok	453.1240	65.532	0.060412	21.96	64.093	12.382	15243422.785387
2012/12/29	01:57:14	--	ok	452.9020	65.498	0.060406	21.89	64.112	12.336	13171618.645045
2012/12/29	01:57:26	ok	ok	453.0580	65.523	0.060412	21.82	64.160	12.296	17373641.907438
2012/12/29	02:57:26	--	ok	452.0980	65.263	0.060412	22.03	63.954	12.406	18233206.951788
2012/12/29	02:57:38	--	ok	453.1600	65.522	0.060464	22.03	63.954	12.406	14448230.722120
2012/12/29	02:57:51	--	ok	452.9240	65.466	0.060456	21.97	63.944	12.361	15674086.592231
2012/12/29	02:58:03	--	ok	452.9620	65.496	0.060461	21.94	63.969	12.344	15890208.936067
2012/12/29	02:58:16	ok	ok	453.0200	65.502	0.060464	21.87	64.108	12.321	14557785.482626
2012/12/29	03:58:15	--	ok	452.0780	65.257	0.060464	21.94	64.150	12.379	17191558.961053
2012/12/29	03:58:27	--	ok	453.1140	65.504	0.060516	21.98	64.006	12.380	15539720.846834
2012/12/29	03:58:40	--	ok	452.9560	65.477	0.060512	21.93	63.938	12.331	14109216.433662
2012/12/29	03:58:52	--	ok	452.9660	65.485	0.060515	21.86	64.106	12.314	17786698.865462
2012/12/29	03:59:04	ok	ok	452.9940	65.487	0.060518	21.80	64.277	12.304	16007412.270828
2012/12/29	04:59:04	--	ok	452.0980	65.256	0.060518	22.03	64.045	12.423	19401705.102856
2012/12/29	04:59:16	--	ok	453.1720	65.505	0.060569	22.07	63.780	12.400	17780070.512301
2012/12/29	04:59:29	--	ok	452.8980	65.429	0.060561	21.97	63.884	12.349	17556001.374799
2012/12/29	04:59:41	ok	ok	453.0140	65.476	0.060567	21.93	64.058	12.354	15586545.265248
2012/12/29	05:59:41	--	ok	452.1160	65.250	0.060567	22.00	64.100	12.412	17942066.964629
2012/12/29	05:59:53	--	ok	453.1560	65.477	0.060617	22.02	64.013	12.410	18443729.446906
2012/12/29	06:00:06	--	ok	452.8820	65.415	0.06061	21.98	63.976	12.374	18023377.204100
2012/12/29	06:00:18	ok	ok	452.9840	65.449	0.060617	21.90	64.113	12.344	18284110.476228
2012/12/29	07:00:18	--	ok	452.1240	65.245	0.060617	21.99	64.068	12.399	18471320.052818
2012/12/29	07:00:30	--	ok	453.1420	65.481	0.060667	22.06	63.899	12.416	14366127.697884
2012/12/29	07:00:43	--	ok	452.8940	65.413	0.060661	21.99	63.948	12.376	14316667.538653
2012/12/29	07:00:55	ok	ok	452.9840	65.459	0.060667	21.95	64.001	12.358	14669296.899907
2012/12/29	08:00:55	--	ok	452.1100	65.248	0.060667	21.97	64.035	12.378	18438545.749175
2012/12/29	08:01:07	--	ok	453.2300	65.479	0.060717	22.00	63.889	12.371	14741462.002781
2012/12/29	08:01:20	--	ok	452.9080	65.380	0.060706	21.89	64.021	12.319	18522035.413171
2012/12/29	08:01:32	--	ok	452.9640	65.415	0.060712	21.83	64.192	12.309	15661417.474360
2012/12/29	08:01:45	ok	ok	452.9880	65.423	0.060715	21.80	64.217	12.292	17260832.173516
2012/12/29	09:01:44	--	ok	452.1500	65.247	0.060715	21.88	64.140	12.335	17420082.675146
2012/12/29	09:01:56	--	ok	453.1660	65.452	0.060763	21.91	64.055	12.339	18044743.445539
2012/12/29	09:02:09	--	ok	452.9540	65.390	0.060756	21.84	64.013	12.282	17120862.091212
2012/12/29	09:02:21	--	ok	452.9440	65.403	0.060759	21.75	64.178	12.250	15963080.309441
2012/12/29	09:02:34	ok	ok	453.0040	65.415	0.060763	21.70	64.320	12.241	16099612.388583
2012/12/29	10:02:34	--	ok	452.1760	65.245	0.060763	21.90	64.173	12.355	19358731.635428
2012/12/29	10:02:46	--	ok	453.1900	65.460	0.06081	21.96	64.063	12.377	15781581.429494
2012/12/29	10:02:59	--	ok	452.9200	65.376	0.060801	21.93	63.847	12.314	15822117.433566
2012/12/29	10:03:11	--	ok	452.9460	65.396	0.060806	21.86	63.896	12.273	16364167.568218
2012/12/29	10:03:24	ok	ok	453.0140	65.411	0.06081	21.79	64.215	12.285	14928423.183035
2012/12/29	11:03:24	--	ok	452.2060	65.246	0.06081	21.94	64.150	12.379	18221268.027255
2012/12/29	11:03:37	--	ok	453.2260	65.434	0.060855	21.98	64.006	12.380	18930012.905353
2012/12/29	11:03:49	--	ok	452.8840	65.343	0.060844	21.86	64.076	12.308	15796303.991414
2012/12/29	11:04:02	--	ok	452.9300	65.373	0.060851	21.85	64.165	12.318	15366773.966886
2012/12/29	11:04:14	ok	ok	453.0420	65.410	0.060856	21.82	64.220	12.307	14686757.532121
2012/12/29	12:04:14	--	ok	452.2560	65.243	0.060856	21.98	64.187	12.415	18458323.756714
2012/12/29	12:04:26	--	ok	453.1980	65.406	0.060898	22.04	63.986	12.419	17886802.597191
2012/12/29	12:04:39	--	ok	452.8820	65.333	0.060889	21.98	64.006	12.380	15787815.945081
2012/12/29	12:04:51	ok	ok	452.9880	65.356	0.060896	21.88	64.170	12.340	17674850.135608
2012/12/29	13:04:51	--	ok	452.1940	65.220	0.060896	22.04	64.167	12.454	18121451.202619
2012/12/29	13:05:03	--	ok	453.1920	65.387	0.060942	22.10	63.966	12.458	16800988.370760
2012/12/29	13:05:16	--	ok	452.8900	65.322	0.060933	22.06	63.929	12.422	14470982.758285
2012/12/29	13:05:29	ok	ok	453.0280	65.356	0.060939	21.98	64.067	12.392	18580005.892959
2012/12/29	14:05:28	--	ok	452.2060	65.205	0.060939	22.07	64.142	12.471	19098876.429492
2012/12/29	14:05:41	--	ok	453.1900	65.367	0.060984	22.12	64.120	12.502	16549442.387212
2012/12/29	14:05:53	--	ok	452.8720	65.304	0.060976	22.04	64.047	12.431	15954119.970533
2012/12/29	14:06:06	ok	ok	453.0200	65.333	0.060983	21.99	64.098	12.405	17304950.977977
2012/12/29	15:06:05	--	ok	452.2220	65.201	0.060983	22.05	64.139	12.456	19623163.545667
2012/12/29	15:06:18	--	ok	453.1760	65.360	0.061028	22.11	63.968	12.465	15274775.238293
2012/12/29	15:06:30	--	ok	452.9180	65.297	0.061019	22.04	63.986	12.419	17726951.089381
2012/12/29	15:06:43	ok	ok	452.9940	65.309	0.061025	21.96	64.123	12.388	15919405.495466
2012/12/29	16:06:42	--	ok	452.1760	65.188	0.061025	21.92	64.387	12.411	19453722.201833
2012/12/29	16:06:54	--	ok	453.1880	65.343	0.061071	21.90	64.264	12.373	15758185.183940
2012/12/29	16:07:07	--	ok	452.9000	65.291	0.061063	21.86	64.257	12.343	15853929.693629
2012/12/29	16:07:19	ok	ok	453.0260	65.315	0.061069	21.81	64.369	12.329	17611838.339478
2012/12/29	17:07:19	--	ok	452.2440	65.202	0.061069	21.59	64.422	12.183	19094280.503467
2012/12/29	17:07:32	--	ok	453.1760	65.344	0.061112	21.66	64.253	12.201	18759657.282432
2012/12/29	17:07:44	--	ok	452.9320	65.299	0.061103	21.62	64.126	12.148	18937009.889182
2012/12/29	17:07:57	--	ok	452.9580	65.308	0.061108	21.57	64.298	12.146	16163112.009645
2012/12/29	17:08:09	ok	ok	453.0220	65.326	0.061111	21.49	64.344	12.099	17015031.172204
2012/12/29	18:08:09	--	ok	452.2900	65.215	0.061111	21.36	64.352	12.009	18615153.938228
2012/12/29	18:08:22	--	ok	453.2120	65.358	0.061151	21.40	64.269	12.022	18654589.033032
2012/12/29	18:08:34	--	ok	452.9060	65.298	0.061141	21.37	64.234	11.994	17733734.693689
2012/12/29	18:08:47	ok	ok	452.9860	65.320	0.061147	21.31	64.284	11.962	18861498.930143
2012/12/29	19:08:46	--	ok	452.3280	65.233	0.061147	21.17	64.410	11.889	18888845.925344
2012/12/29	19:08:59	--	ok	453.1840	65.358	0.061185	21.23	64.240	11.899	15996775.315050
2012/12/29	19:09:11	--	ok	452.9460	65.300	0.061177	21.15	64.167	11.830	17948519.931188
2012/12/29	19:09:24	ok	ok	452.9720	65.305	0.06118	21.09	64.397	11.831	15834656.318003
2012/12/29	20:09:23	--	ok	452.3440	65.231	0.06118	21.00	64.261	11.745	18534422.890152
2012/12/29	20:09:36	--	ok	453.2180	65.357	0.061218	21.02	64.145	11.737	17969564.071058
2012/12/29	20:09:48	--	ok	452.9200	65.283	0.061207	20.94	64.131	11.680	17214071.136347
2012/12/29	20:10:01	ok	ok	452.9780	65.302	0.061212	20.93	64.159	11.679	16962128.855378
2012/12/29	21:10:00	--	ok	452.4000	65.234	0.061212	20.73	64.335	11.575	18740867.710185
2012/12/29	21:10:13	--	ok	453.2120	65.349	0.061246	20.79	64.136	11.580	17673188.940460
2012/12/29	21:10:25	--	ok	452.8800	65.276	0.061236	20.76	64.040	11.543	15473160.101085
2012/12/29	21:10:38	ok	ok	453.0120	65.309	0.061244	20.64	64.110	11.475	15778294.669585
2012/12/29	22:10:37	--	ok	452.4620	65.241	0.061244	20.44	64.316	11.378	19073887.251418
2012/12/29	22:10:49	--	ok	453.1560	65.341	0.061274	20.48	64.173	11.380	16806846.763506
2012/12/29	22:11:02	--	ok	452.9680	65.288	0.061267	20.42	64.133	11.333	18836739.307349
2012/12/29	22:11:14	--	ok	452.9520	65.296	0.061269	20.35	64.330	11.321	15805101.067209
2012/12/29	22:11:27	ok	ok	453.0220	65.302	0.061273	20.32	64.445	11.322	15475846.908178
2012/12/29	23:11:27	--	ok	452.5720	65.239	0.061273	20.31	64.204	11.273	19061334.710566
2012/12/29	23:11:39	--	ok	453.1400	65.327	0.061298	20.32	64.056	11.253	18154750.355412
2012/12/29	23:11:52	--	ok	452.9620	65.281	0.061291	20.31	64.054	11.246	16428309.520309
2012/12/29	23:12:04	--	ok	452.9640	65.288	0.061294	20.25	64.014	11.200	17329857.262443
2012/12/29	23:12:17	--	ok	452.9660	65.289	0.061297	20.21	64.127	11.194	16089471.330223
2012/12/29	23:12:29	ok	ok	453.0320	65.301	0.0613	20.16	64.268	11.186	16124371.734734
2012/12/30	00:12:29	--	ok	452.6560	65.241	0.0613	20.19	64.154	11.185	18945326.832331
2012/12/30	00:12:41	--	ok	453.0920	65.306	0.06132	20.18	64.032	11.158	15953536.771574
2012/12/30	00:12:54	--	ok	452.9440	65.278	0.061316	20.14	64.145	11.151	15558042.980477
2012/12/30	00:13:06	ok	ok	453.0300	65.293	0.06132	20.09	64.286	11.143	18001421.834638
2012/12/30	01:13:06	--	ok	452.5960	65.235	0.06132	19.98	64.148	11.048	18785689.531446
2012/12/30	01:13:18	--	ok	453.0840	65.320	0.061343	20.04	64.038	11.068	16196781.065680
2012/12/30	01:13:31	--	ok	452.9620	65.282	0.06134	19.96	63.995	11.009	14479011.568698
2012/12/30	01:13:43	ok	ok	453.0220	65.287	0.061343	19.90	64.044	10.979	15938785.991891
2012/12/30	02:13:43	--	ok	452.6280	65.234	0.061343	19.90	64.104	10.989	17663842.878764
2012/12/30	02:13:55	--	ok	453.1380	65.311	0.061364	19.94	63.931	10.985	15188438.185730
2012/12/30	02:14:08	ok	ok	452.9720	65.265	0.061358	19.89	63.863	10.941	17006072.908199
2012/12/30	03:14:07	--	ok	452.5080	65.225	0.061358	19.64	64.150	10.831	18715505.998164
2012/12/30	03:14:19	--	ok	453.1360	65.310	0.061386	19.68	63.947	10.822	13970125.633399
2012/12/30	03:14:32	ok	ok	452.9700	65.271	0.06138	19.64	63.881	10.785	16897775.260233
2012/12/30	04:14:31	--	ok	452.5960	65.227	0.06138	19.44	63.936	10.669	16326312.391335
2012/12/30	04:14:43	--	ok	453.1120	65.299	0.061402	19.46	63.820	10.662	16651427.826953
2012/12/30	04:14:56	ok	ok	452.9900	65.266	0.061398	19.40	63.870	10.632	16615370.674090
2012/12/30	05:14:55	--	ok	452.6040	65.223	0.061398	19.21	64.017	10.539	16909956.124908
2012/12/30	05:15:07	--	ok	453.0900	65.296	0.06142	19.22	63.959	10.535	17135842.140419
2012/12/30	05:15:20	--	ok	452.9260	65.261	0.061417	19.23	63.931	10.537	14170775.821187
2012/12/30	05:15:32	ok	ok	453.0160	65.277	0.061421	19.19	63.924	10.511	17058582.701474
2012/12/30	06:15:32	--	ok	452.7160	65.233	0.061421	19.01	64.102	10.429	19264969.388139
2012/12/30	06:15:44	--	ok	453.1300	65.299	0.061438	19.08	63.875	10.435	18574205.228400
2012/12/30	06:15:57	--	ok	452.9240	65.261	0.061432	19.00	63.862	10.384	16383147.525214
2012/12/30	06:16:09	ok	ok	452.9960	65.277	0.061437	18.92	64.057	10.367	15785660.896723
2012/12/30	07:16:09	--	ok	452.7180	65.234	0.061437	18.77	64.121	10.285	18333063.115257
2012/12/30	07:16:21	--	ok	453.0840	65.293	0.061453	18.85	63.926	10.303	16163990.875817
2012/12/30	07:16:34	--	ok	452.9040	65.263	0.06145	18.82	63.771	10.260	16089117.125188
2012/12/30	07:16:46	ok	ok	453.0400	65.292	0.061456	18.70	63.960	10.217	15338096.169086
2012/12/30	08:16:46	--	ok	452.7640	65.247	0.061456	18.64	64.039	10.194	17296773.417143
2012/12/30	08:16:58	ok	ok	453.0480	65.311	0.06147	18.67	63.955	10.198	16610491.122656
2012/12/30	09:16:58	--	ok	452.7840	65.245	0.06147	18.43	64.122	10.081	19387320.944280
2012/12/30	09:17:11	--	ok	453.0900	65.306	0.061483	18.51	63.957	10.103	15593147.927862
2012/12/30	09:17:23	--	ok	452.9500	65.270	0.061479	18.46	63.859	10.058	18660498.133204
2012/12/30	09:17:36	ok	ok	452.9700	65.276	0.061483	18.37	63.993	10.025	16820489.569742
2012/12/30	10:17:35	--	ok	452.7900	65.237	0.061483	18.44	64.064	10.078	19152351.780465
2012/12/30	10:17:48	--	ok	453.1140	65.303	0.061495	18.55	63.875	10.114	17188473.496112
2012/12/30	10:18:00	ok	ok	452.9760	65.262	0.06149	18.50	63.717	10.059	18461002.167855
2012/12/30	11:18:00	--	ok	452.7680	65.232	0.06149	18.63	63.918	10.169	19605855.125804
2012/12/30	11:18:12	--	ok	453.1340	65.275	0.061504	18.69	63.779	10.182	19080739.278676
2012/12/30	11:18:25	--	ok	452.9300	65.242	0.061498	18.64	63.711	10.142	18546536.933942
2012/12/30	11:18:37	ok	ok	452.9840	65.248	0.061502	18.58	63.731	10.109	18316292.368555
2012/12/30	12:18:37	--	ok	452.8680	65.231	0.061502	18.92	63.938	10.347	18059561.608027
2012/12/30	12:18:49	--	ok	453.0760	65.251	0.061511	18.96	63.795	10.349	19239583.979657
2012/12/30	12:19:02	--	ok	452.9140	65.233	0.061508	18.86	63.748	10.280	16239364.991383
2012/12/30	12:19:14	ok	ok	453.0060	65.244	0.061513	18.79	63.975	10.274	18974577.596070
2012/12/30	13:19:14	--	ok	452.8740	65.229	0.061513	19.22	63.929	10.530	19374933.931201
2012/12/30	13:19:27	--	ok	453.1220	65.250	0.061521	19.26	63.786	10.532	16083654.926502
2012/12/30	13:19:39	--	ok	452.9600	65.230	0.061516	19.19	63.894	10.506	16934537.346099
2012/12/30	13:19:51	--	ok	452.9400	65.232	0.061519	19.10	63.968	10.463	16017628.475314
2012/12/30	13:20:04	ok	ok	453.0120	65.241	0.061523	19.07	63.993	10.448	16343385.792637
2012/12/30	14:20:03	--	ok	452.8660	65.230	0.061523	19.53	63.832	10.708	20927997.241500
2012/12/30	14:20:15	--	ok	453.1200	65.243	0.061531	19.55	63.716	10.701	17664176.187061
2012/12/30	14:20:28	--	ok	452.9140	65.229	0.061526	19.48	63.734	10.660	17101482.087317
2012/12/30	14:20:40	ok	ok	453.0300	65.235	0.061531	19.42	63.813	10.636	19418009.025439
2012/12/30	15:20:40	--	ok	452.7840	65.222	0.061531	19.66	63.704	10.768	20634794.679353
2012/12/30	15:20:52	--	ok	453.1080	65.240	0.061544	19.69	63.620	10.773	15682010.869808
2012/12/30	15:21:05	--	ok	452.9660	65.231	0.06154	19.67	63.527	10.744	18918275.041317
2012/12/30	15:21:17	--	ok	452.9640	65.232	0.061542	19.59	63.543	10.697	19547993.177762
2012/12/30	15:21:30	ok	ok	452.9920	65.232	0.061545	19.51	63.769	10.684	16091866.435425
2012/12/30	16:21:29	--	ok	452.6780	65.216	0.061545	19.37	64.074	10.648	19092028.300162
2012/12/30	16:21:41	--	ok	453.1400	65.251	0.061564	19.43	63.965	10.667	18969819.233641
2012/12/30	16:21:54	--	ok	452.9240	65.234	0.061557	19.40	63.810	10.623	15677724.287223
2012/12/30	16:22:06	ok	ok	452.9920	65.239	0.061562	19.34	63.890	10.598	16357132.143480
2012/12/30	17:22:06	--	ok	452.7460	65.221	0.061562	19.41	63.991	10.659	19164789.916044
2012/12/30	17:22:18	--	ok	453.1260	65.255	0.061577	19.46	63.850	10.667	18288611.888576
2012/12/30	17:22:31	--	ok	452.9160	65.230	0.061572	19.39	63.749	10.606	17705675.356542
2012/12/30	17:22:43	ok	ok	452.9700	65.239	0.061577	19.36	63.803	10.596	15216669.879415
2012/12/30	18:22:43	--	ok	452.7540	65.220	0.061577	19.30	64.062	10.602	19270645.746214
2012/12/30	18:22:55	ok	ok	453.0560	65.239	0.061592	19.34	63.949	10.608	15762963.698570
2012/12/30	19:22:55	--	ok	452.7400	65.217	0.061592	19.28	64.088	10.594	17415223.544373
2012/12/30	19:23:07	--	ok	453.1060	65.244	0.061607	19.29	63.971	10.581	17100451.781034
2012/12/30	19:23:20	--	ok	452.9600	65.231	0.061602	19.29	63.851	10.561	17669940.138076
2012/12/30	19:23:32	ok	ok	453.0020	65.233	0.061605	19.30	63.853	10.567	18785862.034523
2012/12/30	20:23:32	--	ok	452.7960	65.220	0.061605	19.38	64.016	10.644	20125021.884418
2012/12/30	20:23:44	--	ok	453.0740	65.232	0.061617	19.46	63.760	10.652	16879123.874604
2012/12/30	20:23:57	ok	ok	452.9840	65.227	0.061615	19.34	63.830	10.588	18807205.058370
2012/12/30	21:23:57	--	ok	452.7400	65.216	0.061615	19.54	63.953	10.734	19424666.200079
2012/12/30	21:24:10	--	ok	453.0840	65.237	0.06163	19.54	63.894	10.724	16104179.227663
2012/12/30	21:24:22	--	ok	452.9400	65.229	0.061627	19.52	63.830	10.701	16520492.657916
2012/12/30	21:24:35	ok	ok	453.0060	65.233	0.061631	19.48	63.853	10.680	14857047.493663
2012/12/30	22:24:34	--	ok	452.8180	65.220	0.061631	19.75	63.959	10.868	19442125.936499
2012/12/30	22:24:47	--	ok	453.1160	65.237	0.061642	19.78	63.844	10.868	17539181.536482
2012/12/30	22:24:59	--	ok	452.9640	65.229	0.061637	19.70	63.861	10.820	18557792.125404
2012/12/30	22:25:11	--	ok	452.9640	65.228	0.06164	19.61	63.935	10.775	18285662.560905
2012/12/30	22:25:24	ok	ok	452.9740	65.230	0.061642	19.58	64.110	10.786	16943352.794443
2012/12/30	23:25:23	--	ok	452.8140	65.217	0.061642	20.03	63.917	11.040	19040183.450575
2012/12/30	23:25:35	--	ok	453.1320	65.233	0.061653	20.10	63.869	11.077	19169595.837269
2012/12/30	23:25:48	--	ok	452.9220	65.226	0.061648	20.06	63.712	11.024	16033344.704645
2012/12/30	23:26:00	--	ok	452.9680	65.230	0.061653	20.02	63.705	10.997	16670994.916661
2012/12/30	23:26:12	ok	ok	453.0040	65.232	0.061655	19.92	63.988	10.982	14959564.600449
2012/12/31	00:26:12	--	ok	452.7940	65.212	0.061655	20.14	64.055	11.136	19839823.260116
2012/12/31	00:26:25	--	ok	453.1100	65.234	0.061668	20.18	63.972	11.147	18891256.644339
2012/12/31	00:26:37	--	ok	452.9360	65.225	0.061663	20.14	63.905	11.110	15488011.708426
2012/12/31	00:26:49	ok	ok	453.0000	65.229	0.061667	20.06	64.012	11.076	16345552.798369
2012/12/31	01:26:49	--	ok	452.7700	65.202	0.061667	20.46	63.960	11.329	18589141.741831
2012/12/31	01:27:01	--	ok	453.1260	65.233	0.061681	20.46	63.810	11.302	18733585.701457
2012/12/31	01:27:14	--	ok	452.9360	65.215	0.061675	20.36	63.883	11.249	18629609.604981
2012/12/31	01:27:26	ok	ok	452.9720	65.226	0.06168	20.29	64.111	11.243	17560274.960833
2012/12/31	02:27:26	--	ok	452.7320	65.169	0.06168	20.73	63.885	11.495	18944749.444251
2012/12/31	02:27:39	--	ok	453.1360	65.235	0.061695	20.78	63.774	11.508	16647843.464257
2012/12/31	02:27:51	--	ok	452.9140	65.213	0.061689	20.74	63.707	11.469	16682167.225672
2012/12/31	02:28:03	ok	ok	452.9980	65.224	0.061695	20.68	63.697	11.427	18779257.034550
2012/12/31	03:28:03	--	ok	452.6760	65.145	0.061695	20.82	63.991	11.574	19317536.284702
2012/12/31	03:28:15	--	ok	453.1320	65.234	0.061714	20.90	63.824	11.597	19131012.550237
2012/12/31	03:28:28	ok	ok	452.9780	65.214	0.061708	20.83	63.812	11.548	16831373.958417
2012/12/31	04:28:27	--	ok	452.6120	65.083	0.061708	21.05	63.939	11.720	19492432.371752
2012/12/31	04:28:39	--	ok	453.1200	65.223	0.06173	21.05	63.849	11.703	19044335.159595
2012/12/31	04:28:52	ok	ok	452.9800	65.202	0.061725	21.02	63.784	11.671	18663673.872503
2012/12/31	05:28:51	--	ok	452.5320	65.055	0.061725	21.21	64.027	11.845	19860968.440734
2012/12/31	05:29:04	--	ok	453.1440	65.219	0.061752	21.22	63.968	11.841	15913549.238993
2012/12/31	05:29:16	--	ok	452.9400	65.194	0.061745	21.18	63.901	11.802	18004246.593732
2012/12/31	05:29:28	ok	ok	452.9900	65.204	0.061749	21.14	63.895	11.773	17550000.994235
2012/12/31	06:29:28	--	ok	452.5680	65.056	0.061749	21.27	64.097	11.900	17444427.891420
2012/12/31	06:29:40	--	ok	453.1300	65.226	0.061774	21.32	64.015	11.919	16483075.478048
2012/12/31	06:29:53	--	ok	452.9660	65.204	0.061768	21.28	63.948	11.879	18253327.993849
2012/12/31	06:30:05	--	ok	452.9480	65.197	0.061771	21.21	63.997	11.840	18983270.698452
2012/12/31	06:30:18	ok	ok	452.9980	65.206	0.061775	21.09	64.306	11.815	16140908.257298
2012/12/31	07:30:17	--	ok	452.6200	65.085	0.061775	21.25	64.184	11.902	19441975.056752
2012/12/31	07:30:29	ok	ok	453.0600	65.217	0.061797	21.33	64.017	11.926	17039502.543232
2012/12/31	08:30:29	--	ok	452.5860	65.050	0.061797	21.34	64.139	11.956	19521861.723375
2012/12/31	08:30:41	--	ok	453.1380	65.211	0.06182	21.37	64.054	11.961	16047943.604610
2012/12/31	08:30:54	--	ok	452.9560	65.172	0.061814	21.29	64.130	11.920	18497565.422274
2012/12/31	08:31:06	ok	ok	452.9700	65.185	0.061817	21.23	64.240	11.899	19908366.454145
2012/12/31	09:31:06	--	ok	452.5140	65.045	0.061817	21.34	64.349	11.995	19776033.338673
2012/12/31	09:31:18	--	ok	453.1660	65.224	0.061845	21.35	64.231	11.980	20074063.356938
2012/12/31	09:31:31	--	ok	452.9640	65.185	0.061838	21.30	64.222	11.944	19467015.381655
2012/12/31	09:31:43	ok	ok	452.9720	65.191	0.06184	21.21	64.267	11.890	19389449.834527
2012/12/31	10:31:43	--	ok	452.4960	65.026	0.06184	21.31	64.374	11.979	19336755.992081
2012/12/31	10:31:56	--	ok	453.1640	65.217	0.061869	21.32	64.286	11.969	19188891.845833
2012/12/31	10:32:08	--	ok	452.8900	65.169	0.061862	21.28	64.369	11.957	15614204.896994
2012/12/31	10:32:21	ok	ok	453.0000	65.200	0.061868	21.22	64.419	11.925	17247206.893773
2012/12/31	11:32:20	--	ok	452.6380	65.060	0.061868	21.47	64.311	12.078	19661945.138830
2012/12/31	11:32:32	--	ok	453.1100	65.205	0.061889	21.51	64.107	12.068	16077100.425536
2012/12/31	11:32:45	--	ok	452.9320	65.168	0.061885	21.47	64.010	12.022	15153527.630903
2012/12/31	11:32:57	--	ok	452.9660	65.182	0.061889	21.38	64.146	11.985	15450948.580887
2012/12/31	11:33:10	ok	ok	452.9900	65.188	0.061892	21.34	64.289	11.984	16587264.966246
2012/12/31	12:33:09	--	ok	452.6440	65.035	0.061892	21.59	64.301	12.160	20279051.157805
2012/12/31	12:33:21	--	ok	453.1000	65.186	0.061913	21.63	64.128	12.156	17698710.466635
2012/12/31	12:33:34	--	ok	452.9180	65.137	0.061909	21.58	64.119	12.119	17943012.870741
2012/12/31	12:33:46	ok	ok	452.9900	65.168	0.061914	21.52	64.199	12.092	15254725.811260
2012/12/31	13:33:46	--	ok	452.5880	65.022	0.061914	21.70	64.230	12.224	18609066.007482
2012/12/31	13:33:58	--	ok	453.1120	65.188	0.061938	21.74	64.086	12.225	16329962.009901
2012/12/31	13:34:11	--	ok	452.9340	65.134	0.061933	21.68	64.046	12.175	18824844.158639
2012/12/31	13:34:23	ok	ok	452.9900	65.162	0.061937	21.61	64.154	12.147	17020706.784717
2012/12/31	14:34:23	--	ok	452.5660	65.011	0.061937	21.76	64.300	12.280	19700234.807413
2012/12/31	14:34:35	--	ok	453.1580	65.169	0.061962	21.78	64.183	12.272	19268696.800893
2012/12/31	14:34:48	--	ok	452.8940	65.103	0.061955	21.70	64.140	12.207	15489954.933381
2012/12/31	14:35:00	ok	ok	453.0120	65.150	0.061962	21.62	64.276	12.177	19043046.242388
2012/12/31	15:35:00	--	ok	452.5040	64.999	0.061962	21.73	64.355	12.269	18948330.282930
2012/12/31	15:35:13	--	ok	453.1900	65.203	0.06199	21.80	64.217	12.292	19469499.377550
2012/12/31	15:35:25	--	ok	452.8940	65.122	0.061981	21.73	64.205	12.241	16449009.107191
2012/12/31	15:35:38	ok	ok	453.0100	65.156	0.061988	21.66	64.283	12.206	18748628.209960
2012/12/31	16:35:37	--	ok	452.5060	65.001	0.061988	21.64	64.490	12.231	20762275.222356
2012/12/31	16:35:50	--	ok	453.1720	65.189	0.062016	21.68	64.377	12.238	17581509.862619
2012/12/31	16:36:02	--	ok	452.9460	65.126	0.062008	21.65	64.312	12.205	17713826.761560
2012/12/31	16:36:15	--	ok	452.9600	65.141	0.062012	21.59	64.301	12.160	18921835.731315
2012/12/31	16:36:27	ok	ok	453.0260	65.147	0.062015	21.52	64.530	12.154	17474043.513160
2012/12/31	17:36:27	--	ok	452.5960	65.006	0.062015	21.54	64.563	12.175	19312914.300101
2012/12/31	17:36:39	--	ok	453.0880	65.165	0.062038	21.59	64.392	12.177	16102225.189503
2012/12/31	17:36:52	--	ok	452.9180	65.116	0.062035	21.50	64.496	12.134	17762223.117583
2012/12/31	17:37:04	ok	ok	453.0020	65.162	0.06204	21.43	64.634	12.111	15335737.331912
2012/12/31	18:37:04	--	ok	452.5500	65.008	0.06204	21.41	64.751	12.119	19157892.011423
2012/12/31	18:37:16	--	ok	453.1380	65.184	0.062066	21.48	64.583	12.136	15219604.655939
2012/12/31	18:37:29	--	ok	452.9600	65.124	0.06206	21.38	64.506	12.052	17546034.334358
2012/12/31	18:37:41	--	ok	452.9500	65.129	0.062062	21.33	64.677	12.049	16682366.004088
2012/12/31	18:37:54	ok	ok	453.0340	65.157	0.062066	21.28	64.849	12.046	15581447.790540
2012/12/31	19:37:54	--	ok	452.6360	65.019	0.062066	21.53	64.441	12.145	18060526.903279
2012/12/31	19:38:06	--	ok	453.1400	65.173	0.062087	21.59	64.301	12.160	15697464.711158
2012/12/31	19:38:19	--	ok	452.9600	65.115	0.062081	21.55	64.204	12.114	16593887.601038
2012/12/31	19:38:31	ok	ok	452.9720	65.130	0.062084	21.48	64.403	12.102	16210170.962858
2012/12/31	20:38:31	--	ok	452.5640	64.993	0.062084	21.47	64.431	12.101	18789907.169439
2012/12/31	20:38:43	--	ok	453.1500	65.165	0.062109	21.53	64.291	12.116	15210750.474282
2012/12/31	20:38:56	--	ok	452.9240	65.100	0.062102	21.44	64.246	12.045	15258232.863052
2012/12/31	20:39:08	ok	ok	452.9940	65.122	0.062107	21.41	64.331	12.040	15047834.522349
2012/12/31	21:39:08	--	ok	452.6040	64.999	0.062107	21.47	64.371	12.090	18649927.033580
2012/12/31	21:39:21	--	ok	453.0940	65.139	0.06213	21.55	64.174	12.108	14639504.904825
2012/12/31	21:39:33	ok	ok	452.9740	65.097	0.062126	21.48	64.072	12.040	18144352.232011
2012/12/31	22:39:33	--	ok	452.5360	64.988	0.062126	21.36	64.382	12.015	18352469.322762
2012/12/31	22:39:45	--	ok	453.1460	65.144	0.062152	21.40	64.329	12.033	16649526.470640
2012/12/31	22:39:58	--	ok	452.9240	65.071	0.062146	21.34	64.229	11.972	16067471.717083
2012/12/31	22:40:10	ok	ok	452.9900	65.100	0.062151	21.31	64.284	11.962	18258162.306596
2012/12/31	23:40:10	--	ok	452.5800	64.996	0.062151	21.36	64.322	12.004	18759353.963412
2012/12/31	23:40:22	--	ok	453.1660	65.160	0.062175	21.38	64.146	11.985	16830198.417888
2012/12/31	23:40:35	--	ok	452.9440	65.078	0.062167	21.35	64.080	11.952	16189423.273631
2012/12/31	23:40:47	--	ok	452.9420	65.094	0.062171	21.32	64.105	11.936	15285194.975962
2012/12/31	23:41:00	ok	ok	453.0200	65.107	0.062175	21.19	64.324	11.886	15088627.002330
2013/01/01	00:41:00	--	ok	452.9280	65.053	0.062175	23.01	63.636	13.057	21527461.089792
2013/01/01	00:41:12	ok	ok	453.0300	65.057	0.06218	23.04	63.520	13.056	17655632.548042
2013/01/01	01:41:12	--	ok	452.4960	64.981	0.06218	23.46	63.681	13.406	21515152.221674
2013/01/01	01:41:24	--	ok	453.1040	65.054	0.062209	23.44	63.587	13.371	19086998.453204
2013/01/01	01:41:37	--	ok	452.8780	65.019	0.062205	23.34	63.570	13.291	18923072.167589
2013/01/01	01:41:49	ok	ok	452.9920	65.044	0.062212	23.25	63.827	13.277	18891645.904820
2013/01/01	02:41:49	--	ok	452.4020	64.980	0.062212	23.64	63.681	13.544	20815879.582118
2013/01/01	02:42:01	--	ok	453.1460	65.083	0.062247	23.66	63.593	13.540	18538697.291589
2013/01/01	02:42:14	--	ok	452.8780	65.023	0.06224	23.57	63.487	13.449	20519165.482667
2013/01/01	02:42:26	ok	ok	452.9820	65.059	0.062248	23.46	63.772	13.425	21795586.698747
2013/01/01	03:42:26	--	ok	452.3220	64.969	0.062248	23.73	63.574	13.590	21651192.313025
2013/01/01	03:42:38	--	ok	453.1600	65.073	0.062287	23.74	63.515	13.585	18815511.652298
2013/01/01	03:42:51	--	ok	452.8280	65.020	0.06228	23.58	63.580	13.476	17941653.272988
2013/01/01	03:43:03	ok	ok	453.0520	65.056	0.06229	23.51	63.932	13.497	18621348.873469
2013/01/01	04:43:03	--	ok	452.3200	64.974	0.06229	23.64	63.590	13.524	20973444.128739
2013/01/01	04:43:15	--	ok	453.1500	65.063	0.062329	23.66	63.411	13.502	15597981.477061
2013/01/01	04:43:28	--	ok	452.8440	65.024	0.062323	23.54	63.421	13.412	15830579.837891
2013/01/01	04:43:40	ok	ok	452.9940	65.056	0.062332	23.46	63.590	13.387	19451710.310050
2013/01/01	05:43:40	--	ok	452.3280	64.973	0.062332	23.46	63.560	13.380	21059284.875533
2013/01/01	05:43:52	--	ok	453.1380	65.069	0.062371	23.43	63.433	13.331	16983984.338697
2013/01/01	05:44:05	--	ok	452.8640	65.024	0.062365	23.29	63.592	13.258	19541193.713634
2013/01/01	05:44:17	--	ok	452.9640	65.062	0.062373	23.21	63.821	13.245	16860127.891515
2013/01/01	05:44:30	ok	ok	453.0000	65.069	0.062376	23.17	63.965	13.245	17447004.963429
2013/01/01	06:44:29	--	ok	452.3800	64.979	0.062376	23.07	63.555	13.085	22639586.294780
2013/01/01	06:44:41	--	ok	453.1080	65.084	0.062411	23.10	63.439	13.084	16783139.495105
2013/01/01	06:44:54	--	ok	452.8700	65.042	0.062407	23.01	63.424	13.014	17101612.828885
2013/01/01	06:45:06	ok	ok	452.9920	65.074	0.062415	22.94	63.654	13.009	19247268.168332
2013/01/01	07:45:06	--	ok	452.3660	64.981	0.062415	22.66	63.577	12.787	21869781.944995
2013/01/01	07:45:18	--	ok	453.1840	65.122	0.062451	22.70	63.463	12.793	19449142.970329
2013/01/01	07:45:31	--	ok	452.8440	65.043	0.062443	22.56	63.530	12.704	17932609.594560
2013/01/01	07:45:43	ok	ok	452.9860	65.086	0.062452	22.53	63.646	12.705	18679230.574439
2013/01/01	08:45:43	--	ok	452.1400	64.961	0.062452	20.85	64.805	11.742	18186049.190993
2013/01/01	08:45:56	--	ok	453.2300	65.194	0.062501	20.94	64.581	11.762	17064623.420433
2013/01/01	08:46:08	--	ok	452.9140	65.106	0.06249	20.89	64.452	11.705	19349339.033888
2013/01/01	08:46:21	--	ok	452.9460	65.141	0.062495	20.79	64.645	11.672	19226478.140948
2013/01/01	08:46:33	ok	ok	453.0200	65.157	0.062499	20.76	64.879	11.694	19147166.208978
2013/01/01	09:46:33	--	ok	452.4260	65.027	0.062499	19.94	64.768	11.129	18867492.497585
2013/01/01	09:46:45	--	ok	453.1860	65.212	0.062531	20.02	64.573	11.147	16055909.095787
2013/01/01	09:46:58	--	ok	452.9220	65.161	0.062523	19.96	64.533	11.101	14272517.891372
2013/01/01	09:47:10	ok	ok	452.9740	65.184	0.062527	19.86	64.725	11.069	14077552.405311
2013/01/01	10:47:10	--	ok	452.6220	65.119	0.062527	19.51	64.635	10.830	15993018.851562
2013/01/01	10:47:22	--	ok	453.0760	65.209	0.062549	19.53	64.519	10.823	14693288.078338
2013/01/01	10:47:35	ok	ok	453.0040	65.192	0.062546	19.54	64.461	10.819	15858646.232003
2013/01/01	11:47:35	--	ok	452.7240	65.142	0.062546	19.43	64.412	10.742	17870484.386710
2013/01/01	11:47:47	--	ok	453.1300	65.202	0.062562	19.47	64.300	10.748	14426965.600030
2013/01/01	11:48:00	--	ok	452.9680	65.184	0.062557	19.46	64.209	10.727	18786644.054412
2013/01/01	11:48:12	--	ok	452.9480	65.185	0.062559	19.41	64.140	10.684	15325698.903047
2013/01/01	11:48:25	ok	ok	453.0280	65.190	0.062563	19.36	64.162	10.656	16073683.678217
2013/01/01	12:48:25	--	ok	452.8300	65.150	0.062563	19.56	64.256	10.798	15558145.678375
2013/01/01	12:48:37	--	ok	453.1640	65.192	0.062573	19.60	64.173	10.809	18443143.197736
2013/01/01	12:48:50	ok	ok	452.9740	65.164	0.062566	19.59	64.022	10.777	15038033.895542
2013/01/01	13:48:50	--	ok	452.7740	65.092	0.062566	19.70	64.100	10.860	18415319.526407
2013/01/01	13:49:03	--	ok	453.0920	65.166	0.062579	19.73	63.926	10.850	16859020.821345
2013/01/01	13:49:15	--	ok	452.9500	65.114	0.062575	19.70	63.921	10.830	15144042.660760
2013/01/01	13:49:28	ok	ok	452.9740	65.140	0.062578	19.66	63.974	10.813	15715884.046838
2013/01/01	14:49:27	--	ok	452.8000	65.088	0.062578	19.76	64.021	10.885	18739903.621936
2013/01/01	14:49:39	--	ok	453.0920	65.153	0.062591	19.79	63.906	10.885	15155749.526758
2013/01/01	14:49:52	ok	ok	453.0100	65.110	0.062587	19.72	63.924	10.843	18808515.744897
2013/01/01	15:49:51	--	ok	452.7580	65.060	0.062587	19.68	64.007	10.832	18541786.594419
2013/01/01	15:50:03	--	ok	453.0960	65.149	0.062601	19.70	63.831	10.815	15349010.549773
2013/01/01	15:50:16	ok	ok	452.9700	65.118	0.062597	19.65	63.822	10.782	17158944.549640
2013/01/01	16:50:16	--	ok	452.6480	65.036	0.062597	19.22	64.078	10.555	19359266.627522
2013/01/01	16:50:28	--	ok	453.1680	65.172	0.062617	19.24	63.932	10.543	16781587.757188
2013/01/01	16:50:41	--	ok	452.9420	65.101	0.062609	19.21	63.927	10.524	19024688.256624
2013/01/01	16:50:53	--	ok	452.9500	65.112	0.062613	19.14	64.005	10.493	18704267.994903
2013/01/01	16:51:06	ok	ok	453.0260	65.125	0.062616	19.10	64.147	10.492	19254938.049384
2013/01/01	17:51:06	--	ok	452.7800	65.094	0.062616	18.98	64.067	10.405	19186922.008610
2013/01/01	17:51:19	--	ok	453.1140	65.157	0.062629	19.00	63.892	10.389	18126415.905738
2013/01/01	17:51:31	ok	ok	452.9840	65.112	0.062625	18.94	63.941	10.360	18880872.522947
2013/01/01	18:51:31	--	ok	452.7480	65.077	0.062625	18.83	64.042	10.309	18950146.651573
2013/01/01	18:51:44	--	ok	453.1520	65.158	0.062639	18.88	63.931	10.322	18789342.456661
2013/01/01	18:51:56	--	ok	452.9340	65.115	0.062632	18.84	63.894	10.292	15418156.496314
2013/01/01	18:52:09	ok	ok	452.9780	65.114	0.062637	18.78	63.944	10.263	17359367.357715
2013/01/01	19:52:08	--	ok	452.8360	65.093	0.062637	18.84	63.924	10.296	18319203.844992
2013/01/01	19:52:20	--	ok	453.1280	65.150	0.062646	18.90	63.904	10.330	15987788.617143
2013/01/01	19:52:33	--	ok	452.9440	65.101	0.062641	18.83	63.773	10.266	18956938.541963
2013/01/01	19:52:46	--	ok	452.9560	65.119	0.062645	18.80	63.828	10.257	15467834.282262
2013/01/01	19:52:58	ok	ok	453.0540	65.130	0.062648	18.77	63.942	10.257	18451097.060668
2013/01/01	20:52:58	--	ok	452.8700	65.123	0.062648	18.70	64.019	10.227	19294552.307144
2013/01/01	20:53:10	--	ok	453.1380	65.157	0.062656	18.76	63.851	10.236	19338509.112679
2013/01/01	20:53:23	--	ok	452.9440	65.111	0.06265	18.75	63.760	10.215	18523021.977503
2013/01/01	20:53:36	--	ok	452.9560	65.120	0.062653	18.70	63.811	10.194	17842852.994806
2013/01/01	20:53:48	ok	ok	453.0520	65.126	0.062657	18.58	63.969	10.147	19106980.157698
2013/01/01	21:53:48	--	ok	452.8900	65.111	0.062657	18.64	63.950	10.180	18925697.443429
2013/01/01	21:54:01	--	ok	453.0840	65.157	0.062664	18.69	63.869	10.197	16034517.441348
2013/01/01	21:54:13	ok	ok	452.9720	65.114	0.062661	18.64	63.771	10.151	19236874.401418
2013/01/01	22:54:13	--	ok	452.8700	65.076	0.062661	18.76	63.821	10.231	18446139.265252
2013/01/01	22:54:25	--	ok	453.0820	65.121	0.062668	18.80	63.649	10.228	18868977.926882
2013/01/01	22:54:38	--	ok	452.9460	65.078	0.062665	18.70	63.662	10.170	17951511.920001
2013/01/01	22:54:50	ok	ok	452.9820	65.091	0.062669	18.65	63.802	10.162	16321071.612781
2013/01/01	23:54:50	--	ok	452.8780	65.074	0.062669	18.65	63.772	10.157	18132567.187289
2013/01/01	23:55:02	--	ok	453.1080	65.117	0.062676	18.70	63.662	10.170	18973962.721759
2013/01/01	23:55:15	--	ok	452.9460	65.075	0.062672	18.68	63.599	10.148	15070451.449886
2013/01/01	23:55:27	ok	ok	453.0040	65.087	0.062676	18.58	63.671	10.099	19494111.177482
2013/01/02	00:55:27	--	ok	452.8640	65.075	0.062676	18.70	63.751	10.184	19359032.391500
2013/01/02	00:55:39	--	ok	453.0880	65.108	0.062684	18.74	63.668	10.195	15446035.973052
2013/01/02	00:55:52	--	ok	452.9620	65.061	0.062681	18.66	63.685	10.149	16933561.973832
2013/01/02	00:56:04	ok	ok	452.9720	65.080	0.062683	18.60	63.853	10.140	16404323.280773
2013/01/02	01:56:04	--	ok	452.8700	65.064	0.062683	18.74	63.728	10.204	18856092.283135
2013/01/02	01:56:16	--	ok	453.1180	65.109	0.062691	18.78	63.586	10.206	18990567.268987
2013/01/02	01:56:29	--	ok	452.9620	65.053	0.062686	18.74	63.489	10.166	17211935.533205
2013/01/02	01:56:41	--	ok	452.9580	65.059	0.062689	18.66	63.595	10.135	16577586.825164
2013/01/02	01:56:53	ok	ok	453.0300	65.078	0.062692	18.59	63.792	10.125	19164206.222500
2013/01/02	02:56:53	--	ok	452.8860	65.073	0.062692	18.59	63.732	10.115	18919332.675604
2013/01/02	02:57:05	--	ok	453.1220	65.112	0.062699	18.66	63.565	10.130	17727604.284428
2013/01/02	02:57:18	--	ok	452.9340	65.056	0.062694	18.61	63.497	10.090	15946198.072376
2013/01/02	02:57:30	ok	ok	452.9780	65.080	0.062698	18.58	63.552	10.080	15466310.784079
2013/01/02	03:57:30	--	ok	452.8460	65.050	0.062698	18.46	63.681	10.029	18947309.271751
2013/01/02	03:57:42	--	ok	453.1060	65.119	0.062708	18.54	63.545	10.056	16509982.542839
2013/01/02	03:57:55	ok	ok	452.9720	65.062	0.062703	18.46	63.531	10.006	18502975.937163
2013/01/02	04:57:54	--	ok	452.8220	65.047	0.062703	18.43	63.646	10.006	18695331.273401
2013/01/02	04:58:06	--	ok	453.1060	65.103	0.062714	18.47	63.444	9.998	15759509.596041
2013/01/02	04:58:19	--	ok	452.9620	65.042	0.062709	18.39	63.460	9.953	19787607.494144
2013/01/02	04:58:31	--	ok	452.9260	65.058	0.062712	18.28	63.620	9.914	16599048.322631
2013/01/02	04:58:44	ok	ok	453.0640	65.081	0.062717	18.24	63.792	9.917	18114068.499306
2013/01/02	05:58:43	--	ok	452.9020	65.084	0.062717	18.27	63.648	9.912	19405769.457863
2013/01/02	05:58:55	--	ok	453.1340	65.119	0.062723	18.30	63.564	9.917	19709497.274967
2013/01/02	05:59:08	--	ok	452.9140	65.060	0.062718	18.24	63.464	9.866	16432226.443992
2013/01/02	05:59:20	ok	ok	452.9840	65.079	0.062723	18.20	63.517	9.851	16559417.083990
2013/01/02	06:59:20	--	ok	452.8340	65.080	0.062723	17.90	63.764	9.715	20008385.479618
2013/01/02	06:59:32	--	ok	453.1280	65.140	0.062733	17.98	63.569	9.731	19669591.988100
2013/01/02	06:59:45	--	ok	452.9360	65.078	0.062727	17.90	63.556	9.683	18200393.914201
2013/01/02	06:59:57	ok	ok	452.9980	65.090	0.062731	17.80	63.717	9.650	20242333.402288
2013/01/02	07:59:57	--	ok	452.8560	65.084	0.062731	17.72	63.823	9.620	19752760.460295
2013/01/02	08:00:09	--	ok	453.1080	65.129	0.06274	17.76	63.681	9.621	18925278.911435
2013/01/02	08:00:22	--	ok	452.9200	65.076	0.062736	17.66	63.723	9.571	18769976.282885
2013/01/02	08:00:34	ok	ok	452.9920	65.096	0.062741	17.59	63.949	9.565	19044331.631230
2013/01/02	09:00:34	--	ok	452.8860	65.096	0.062741	17.65	63.841	9.583	17878527.443368
2013/01/02	09:00:47	--	ok	453.1280	65.144	0.062748	17.72	63.763	9.611	18457755.176936
2013/01/02	09:00:59	--	ok	452.9160	65.082	0.062742	17.71	63.643	9.587	16256995.744226
2013/01/02	09:01:12	ok	ok	452.9800	65.111	0.062747	17.62	63.657	9.538	16036586.279799
2013/01/02	10:01:11	ok	ok	452.9740	65.117	0.062747	17.86	63.817	9.699	19366282.830973
2013/01/02	11:01:11	--	ok	452.9180	65.047	0.062747	18.07	63.763	9.813	18238807.701011
2013/01/02	11:01:23	--	ok	453.0880	65.095	0.062753	18.07	63.674	9.799	17955774.243813
2013/01/02	11:01:36	ok	ok	452.9940	65.046	0.062749	18.02	63.666	9.769	19101402.150990
2013/01/02	12:01:35	--	ok	452.9620	65.036	0.062749	18.37	63.695	9.978	18580166.188444
2013/01/02	12:01:47	--	ok	453.1000	65.061	0.062752	18.40	63.521	9.969	19540741.909515
2013/01/02	12:02:00	--	ok	452.9480	64.992	0.062748	18.31	63.506	9.914	19178244.918444
2013/01/02	12:02:12	--	ok	452.9660	65.004	0.062752	18.22	63.699	9.891	19457346.377695
2013/01/02	12:02:25	ok	ok	453.0260	65.022	0.062754	18.20	63.845	9.902	18908097.577337
2013/01/02	13:02:24	ok	ok	453.0080	65.043	0.062754	18.62	63.618	10.115	18754726.677641
2013/01/02	14:02:24	--	ok	452.9000	64.990	0.062754	18.70	63.721	10.179	20293380.606602
2013/01/02	14:02:37	--	ok	453.1040	65.017	0.062761	18.71	63.633	10.171	18590857.485791
2013/01/02	14:02:49	--	ok	452.9380	64.985	0.062756	18.62	63.708	10.129	18873742.827283
2013/01/02	14:03:02	ok	ok	453.0000	65.001	0.06276	18.59	63.822	10.129	17229006.725145
2013/01/02	15:03:01	--	ok	452.9080	64.994	0.06276	18.85	63.627	10.255	19132252.412894
2013/01/02	15:03:14	--	ok	453.1220	65.023	0.062766	18.87	63.601	10.262	16352305.111415
2013/01/02	15:03:26	ok	ok	452.9900	64.987	0.062761	18.83	63.564	10.232	19283172.920319
2013/01/02	16:03:26	--	ok	452.8440	64.977	0.062761	18.90	63.695	10.296	18618110.091251
2013/01/02	16:03:38	--	ok	453.1060	65.015	0.06277	18.95	63.555	10.304	19184274.638141
2013/01/02	16:03:51	--	ok	452.9480	64.971	0.062766	18.89	63.515	10.261	19676554.443547
2013/01/02	16:04:03	ok	ok	452.9700	64.981	0.062769	18.80	63.619	10.223	17876057.505037
2013/01/02	17:04:03	--	ok	452.9020	64.984	0.062769	18.88	63.782	10.298	18680596.682412
2013/01/02	17:04:15	--	ok	453.1080	65.030	0.062776	18.97	63.677	10.336	18900201.552458
2013/01/02	17:04:28	--	ok	452.9040	64.977	0.062771	18.92	63.490	10.275	16033019.224416
2013/01/02	17:04:40	ok	ok	453.0100	64.994	0.062777	18.82	63.562	10.226	18786315.626791
2013/01/02	18:04:40	--	ok	452.9200	64.980	0.062777	18.92	63.878	10.338	18465791.691497
2013/01/02	18:04:52	--	ok	453.0800	65.005	0.062782	18.98	63.739	10.352	17358385.014898
2013/01/02	18:05:05	--	ok	452.9640	64.976	0.062779	18.91	63.637	10.293	19033381.461822
2013/01/02	18:05:17	--	ok	452.9560	64.983	0.062782	18.83	63.713	10.256	16439051.714424
2013/01/02	18:05:30	ok	ok	453.0140	64.985	0.062785	18.78	63.824	10.244	16520563.613222
2013/01/02	19:05:29	ok	ok	453.0000	64.982	0.062785	19.10	63.879	10.448	20599350.472997
2013/01/02	20:05:29	--	ok	452.8820	64.962	0.062785	19.36	63.833	10.601	19743917.792602
2013/01/02	20:05:41	--	ok	453.1360	64.985	0.062793	19.41	63.692	10.609	19811978.582097
2013/01/02	20:05:54	--	ok	452.9300	64.956	0.062787	19.37	63.655	10.578	19990145.517516
2013/01/02	20:06:06	ok	ok	452.9940	64.963	0.062791	19.30	63.703	10.543	19290245.821974
2013/01/02	21:06:06	--	ok	452.9620	64.964	0.062791	19.76	63.602	10.814	19723750.828852
2013/01/02	21:06:18	--	ok	453.0960	64.977	0.062794	19.82	63.462	10.828	16045082.533388
2013/01/02	21:06:31	--	ok	452.9540	64.952	0.06279	19.70	63.502	10.759	17840732.415343
2013/01/02	21:06:43	--	ok	452.9540	64.957	0.062794	19.68	63.618	10.766	16027376.828216
2013/01/02	21:06:56	ok	ok	453.0540	64.967	0.062797	19.66	63.675	10.763	18790131.681020
2013/01/02	22:06:55	ok	ok	452.9720	64.965	0.062797	19.98	63.699	10.971	19486675.518680
2013/01/02	23:06:55	--	ok	452.8580	64.952	0.062797	20.29	63.631	11.159	19653472.667327
2013/01/02	23:07:07	--	ok	453.1280	64.968	0.062806	20.32	63.546	11.164	19884571.652917
2013/01/02	23:07:20	--	ok	452.9500	64.950	0.0628	20.28	63.539	11.137	16716554.240087
2013/01/02	23:07:32	ok	ok	452.9780	64.953	0.062804	20.26	63.626	11.139	16973106.103185
2013/01/03	00:07:32	--	ok	452.8580	64.952	0.062804	20.55	63.675	11.337	20080176.717141
2013/01/03	00:07:44	--	ok	453.1040	64.962	0.062812	20.56	63.586	11.328	20195262.203213
2013/01/03	00:07:57	--	ok	452.9480	64.954	0.062808	20.49	63.575	11.280	19707123.397743
2013/01/03	00:08:09	ok	ok	452.9880	64.957	0.062812	20.40	63.680	11.240	19884828.878454
2013/01/03	01:08:09	--	ok	452.8320	64.952	0.062812	20.63	63.748	11.403	21175969.938106
2013/01/03	01:08:21	--	ok	453.1200	64.968	0.062822	20.61	63.625	11.368	18232576.201690
2013/01/03	01:08:34	--	ok	452.9220	64.955	0.062817	20.56	63.677	11.344	17015283.715991
2013/01/03	01:08:46	ok	ok	452.9880	64.960	0.062822	20.47	63.841	11.314	20180364.161715
2013/01/03	02:08:46	--	ok	452.8940	64.955	0.062822	20.86	63.667	11.542	19645414.552278
2013/01/03	02:08:58	--	ok	453.0800	64.963	0.062829	20.89	63.552	11.541	18301622.687447
2013/01/03	02:09:11	ok	ok	452.9740	64.958	0.062826	20.88	63.520	11.529	16993944.459846
2013/01/03	03:09:10	--	ok	452.7040	64.942	0.062826	20.82	63.810	11.541	20770622.414213
2013/01/03	03:09:22	--	ok	453.1280	64.965	0.062843	20.83	63.752	11.537	20098135.470348
2013/01/03	03:09:35	--	ok	452.9280	64.956	0.062838	20.77	63.712	11.490	15643424.466503
2013/01/03	03:09:47	ok	ok	452.9980	64.961	0.062842	20.71	63.762	11.459	19999570.678457
2013/01/03	04:09:47	--	ok	452.7320	64.951	0.062842	20.70	63.910	11.479	18900182.990788
2013/01/03	04:09:59	--	ok	453.1380	64.971	0.062858	20.74	63.767	11.480	17630924.808035
2013/01/03	04:10:12	ok	ok	452.9720	64.959	0.062852	20.71	63.762	11.459	19402379.961101
2013/01/03	05:10:12	--	ok	452.7320	64.947	0.062852	20.68	63.817	11.449	20797102.469788
2013/01/03	05:10:24	--	ok	453.0920	64.968	0.062867	20.71	63.702	11.448	17150472.473098
2013/01/03	05:10:37	--	ok	452.9260	64.958	0.062864	20.68	63.637	11.417	15619134.986469
2013/01/03	05:10:49	ok	ok	452.9880	64.960	0.062868	20.58	63.770	11.374	16250201.116884
2013/01/03	06:10:49	--	ok	452.8260	64.950	0.062868	20.45	63.988	11.327	20004159.754819
2013/01/03	06:11:01	ok	ok	453.0440	64.967	0.062879	20.52	63.760	11.333	17593211.409281
2013/01/03	07:11:01	--	ok	452.7060	64.946	0.062879	20.36	64.152	11.297	19345884.489405
2013/01/03	07:11:13	--	ok	453.1180	64.981	0.062896	20.42	64.013	11.312	16326891.014300
2013/01/03	07:11:26	--	ok	452.9540	64.960	0.062891	20.35	63.911	11.248	15621325.016643
2013/01/03	07:11:38	ok	ok	452.9880	64.963	0.062895	20.24	64.192	11.225	15940185.731543
2013/01/03	07:42:54	--	ok	452.8760	64.953	0.062895	20.28	64.109	11.236	16524580.391658
2013/01/03	07:43:07	ok	ok	452.9920	64.961	0.062903	20.22	64.248	11.222	16176288.088036
