# Supplementary material for: Plastic Creep Constraint in Nylon Instrument Strings
Source: Materials (Basel). 2025 Jan 7;18(2):223. doi: 10.3390/ma18020223 (PMC11766866; doi:10.3390/ma18020223)
Supplement: Supplementary file 1 [file materials-18-00223-s001.zip › data_files/string_N7_nylon/string_test_data_N7_step_9.csv]

Date	Time	+-	f0	Frequency	Tension	LengthAdj	Temp	Rel.Hm	Abs.Hm	Pk.Magnitude
2013/01/03	16:58:16	--	ok	450.7080	64.949	0.063217	20.67	57.595	10.327	12779813.080491
2013/01/03	16:58:31	--	ok	483.3540	74.009	0.064766	20.67	57.564	10.321	29847772.491923
2013/01/03	16:58:44	--	ok	478.4660	72.719	0.064578	20.60	57.737	10.310	29822194.817862
2013/01/03	16:58:57	ok	ok	479.7740	73.062	0.06465	20.52	58.031	10.315	32654226.566567
2013/01/03	17:58:56	--	ok	474.2260	71.374	0.06465	21.27	61.531	11.423	20945151.585566
2013/01/03	17:59:09	--	ok	480.4660	73.181	0.064948	21.34	61.452	11.455	27195923.285923
2013/01/03	17:59:22	--	ok	479.4860	72.987	0.064914	21.31	61.326	11.411	27437919.828703
2013/01/03	17:59:34	ok	ok	479.8060	73.073	0.064932	21.21	61.370	11.354	26842954.388360
2013/01/03	18:59:34	--	ok	476.3880	72.188	0.064932	21.38	62.064	11.596	24139106.159577
2013/01/03	18:59:47	--	ok	480.2920	73.347	0.065115	21.40	61.947	11.587	26392679.701102
2013/01/03	18:59:59	--	ok	479.6000	73.093	0.06509	21.34	61.937	11.545	23501425.728396
2013/01/03	19:00:12	ok	ok	479.7740	73.150	0.065102	21.27	62.107	11.530	24702000.668089
2013/01/03	20:00:11	--	ok	476.7500	72.320	0.065102	21.38	62.427	11.664	22439644.319191
2013/01/03	20:00:24	--	ok	480.2920	73.441	0.065266	21.42	62.283	11.664	26501881.530030
2013/01/03	20:00:36	--	ok	479.6160	73.134	0.065241	21.35	62.271	11.614	28756460.345107
2013/01/03	20:00:49	ok	ok	479.7720	73.229	0.065251	21.29	62.413	11.600	28358641.170149
2013/01/03	21:00:48	--	ok	476.8960	72.442	0.065251	21.28	62.743	11.655	24592550.506246
2013/01/03	21:01:01	--	ok	480.1500	73.376	0.065407	21.31	62.597	11.648	28588444.304702
2013/01/03	21:01:13	--	ok	479.6940	73.169	0.06539	21.28	62.532	11.616	25881215.044615
2013/01/03	21:01:26	--	ok	479.7320	73.223	0.065396	21.21	62.581	11.578	25669702.735947
2013/01/03	21:01:38	ok	ok	479.8040	73.247	0.065401	21.11	62.806	11.552	27724755.980675
2013/01/03	22:01:38	--	ok	477.0580	72.473	0.065401	21.35	62.876	11.727	23467575.435957
2013/01/03	22:01:50	--	ok	479.9960	73.311	0.065548	21.42	62.676	11.737	31112853.166910
2013/01/03	22:02:03	--	ok	479.6160	73.178	0.065539	21.34	62.663	11.681	30103022.450780
2013/01/03	22:02:16	--	ok	479.7480	73.272	0.065549	21.26	62.891	11.669	29406327.495730
2013/01/03	22:02:28	ok	ok	479.7900	73.291	0.065553	21.21	62.973	11.650	28963138.817346
2013/01/03	23:02:28	--	ok	477.0300	72.487	0.065553	21.26	62.951	11.680	23791328.536957
2013/01/03	23:02:41	--	ok	480.1100	73.384	0.065702	21.30	62.747	11.669	26388149.180083
2013/01/03	23:02:53	--	ok	479.6360	73.191	0.065687	21.25	62.648	11.617	25799064.387530
2013/01/03	23:03:06	ok	ok	479.7820	73.265	0.065696	21.15	62.903	11.597	23405149.486285
2013/01/04	00:03:05	--	ok	477.0480	72.478	0.065696	21.19	63.090	11.659	20160637.160776
2013/01/04	00:03:18	--	ok	480.1480	73.358	0.065844	21.26	62.891	11.669	27699503.830623
2013/01/04	00:03:30	--	ok	479.6200	73.161	0.065827	21.18	62.847	11.607	26125312.561464
2013/01/04	00:03:43	ok	ok	479.7760	73.247	0.065837	21.16	62.935	11.610	27371174.139296
2013/01/04	01:03:42	--	ok	477.1140	72.486	0.065837	21.17	63.207	11.667	22114401.502877
2013/01/04	01:03:54	--	ok	480.1500	73.354	0.065982	21.18	63.058	11.646	26562548.322083
2013/01/04	01:04:07	--	ok	479.6360	73.153	0.065964	21.12	63.109	11.615	23366895.430209
2013/01/04	01:04:19	ok	ok	479.7880	73.238	0.065974	21.09	63.134	11.599	26746860.720683
2013/01/04	02:04:19	--	ok	477.1480	72.467	0.065974	21.27	63.315	11.754	22809306.982755
2013/01/04	02:04:32	--	ok	480.2120	73.315	0.066116	21.29	63.197	11.746	25230804.597285
2013/01/04	02:04:44	--	ok	479.6500	73.105	0.066096	21.26	63.223	11.730	23230999.876772
2013/01/04	02:04:56	--	ok	479.7280	73.160	0.066105	21.21	63.274	11.706	25416930.974192
2013/01/04	02:05:09	ok	ok	479.8200	73.187	0.066109	21.13	63.502	11.694	26749872.092425
2013/01/04	03:05:08	--	ok	477.0960	72.417	0.066109	21.45	63.284	11.872	21059604.702103
2013/01/04	03:05:20	--	ok	480.2620	73.214	0.066255	21.50	63.172	11.885	24716214.480182
2013/01/04	03:05:33	--	ok	479.5840	73.079	0.066232	21.40	63.186	11.819	27283456.596855
2013/01/04	03:05:45	ok	ok	479.7780	73.104	0.066244	21.38	63.303	11.827	26536529.398487
2013/01/04	04:05:45	--	ok	476.9180	72.263	0.066244	21.53	63.388	11.946	22457326.470613
2013/01/04	04:05:57	--	ok	480.1100	73.121	0.066399	21.58	63.276	11.960	24421558.074333
2013/01/04	04:06:10	--	ok	479.6740	73.075	0.066384	21.52	63.266	11.916	24803820.970275
2013/01/04	04:06:22	--	ok	479.7620	73.082	0.066391	21.45	63.254	11.866	25041849.002192
2013/01/04	04:06:35	ok	ok	479.8040	73.086	0.066394	21.40	63.457	11.870	27722155.732655
2013/01/04	05:06:34	--	ok	476.8760	72.219	0.066394	21.67	63.382	12.042	21844623.532507
2013/01/04	05:06:47	--	ok	480.0700	73.082	0.066552	21.69	63.204	12.022	24013110.942105
2013/01/04	05:06:59	--	ok	479.6280	73.031	0.066539	21.60	63.159	11.951	31509245.821022
2013/01/04	05:07:11	--	ok	479.7260	73.066	0.066548	21.53	63.358	11.941	32812888.220279
2013/01/04	05:07:24	ok	ok	479.8040	73.074	0.066553	21.47	63.679	11.960	25647129.694990
2013/01/04	06:07:23	--	ok	476.8100	72.208	0.066553	21.59	63.579	12.024	18515802.600743
2013/01/04	06:07:35	--	ok	480.1800	73.079	0.066714	21.64	63.376	12.020	29190564.099425
2013/01/04	06:07:48	--	ok	479.6240	72.999	0.066695	21.57	63.365	11.969	27877406.915854
2013/01/04	06:08:00	--	ok	479.7360	73.042	0.066705	21.55	63.331	11.949	28673337.638154
2013/01/04	06:08:13	ok	ok	479.7900	73.055	0.06671	21.50	63.443	11.936	28557869.127018
2013/01/04	07:08:12	--	ok	476.8720	72.202	0.06671	21.44	63.765	11.955	23220537.378494
2013/01/04	07:08:24	--	ok	480.1320	73.068	0.066867	21.46	63.648	11.947	24757427.459167
2013/01/04	07:08:37	--	ok	479.6320	72.962	0.066851	21.39	63.636	11.896	23963299.994660
2013/01/04	07:08:49	ok	ok	479.7900	73.022	0.06686	21.33	63.746	11.876	26634484.402831
2013/01/04	08:08:49	--	ok	476.9300	72.195	0.06686	21.44	63.735	11.949	21906817.053779
2013/01/04	08:09:02	--	ok	480.2260	73.055	0.067015	21.47	63.589	11.943	27231676.865707
2013/01/04	08:09:14	--	ok	479.5760	72.880	0.066994	21.46	63.497	11.918	27031509.698897
2013/01/04	08:09:26	ok	ok	479.8080	72.984	0.067006	21.34	63.688	11.872	24500834.623826
2013/01/04	09:09:26	--	ok	477.0000	72.189	0.067006	21.32	63.925	11.902	18303455.601905
2013/01/04	09:09:39	--	ok	480.2800	73.043	0.067157	21.33	63.806	11.887	30825945.051301
2013/01/04	09:09:51	--	ok	479.5940	72.837	0.067133	21.28	63.828	11.857	23755161.505298
2013/01/04	09:10:04	--	ok	479.7400	72.920	0.067144	21.24	63.911	11.845	27953927.170323
2013/01/04	09:10:16	ok	ok	479.8140	72.943	0.067148	21.20	64.025	11.838	22464198.210309
2013/01/04	10:10:16	--	ok	477.1100	72.188	0.067148	21.41	63.970	11.973	20678959.728596
2013/01/04	10:10:29	--	ok	480.2480	72.979	0.067293	21.47	63.830	11.988	23040329.207375
2013/01/04	10:10:41	--	ok	479.5960	72.807	0.067271	21.42	63.761	11.940	23408246.973178
2013/01/04	10:10:54	ok	ok	479.7720	72.853	0.067282	21.34	63.868	11.905	21455832.041368
2013/01/04	11:10:53	--	ok	477.0340	72.135	0.067282	21.54	63.932	12.056	19918235.669782
2013/01/04	11:11:06	--	ok	480.0480	72.890	0.067431	21.56	63.725	12.031	28015758.974976
2013/01/04	11:11:18	--	ok	479.6900	72.811	0.067419	21.48	63.832	11.995	30520858.932192
2013/01/04	11:11:31	--	ok	479.7300	72.828	0.067426	21.42	63.912	11.969	27036250.957077
2013/01/04	11:11:43	ok	ok	479.7780	72.845	0.06743	21.40	63.969	11.965	25452265.361988
2013/01/04	12:11:43	--	ok	476.9980	72.080	0.06743	21.58	63.969	12.091	20257654.712957
2013/01/04	12:11:56	--	ok	480.0820	72.851	0.067581	21.61	63.823	12.084	31907243.005166
2013/01/04	12:12:08	--	ok	479.6380	72.796	0.067567	21.55	63.843	12.046	29215854.812010
2013/01/04	12:12:21	--	ok	479.7260	72.816	0.067577	21.51	63.897	12.028	30182371.864192
2013/01/04	12:12:33	ok	ok	479.7840	72.832	0.067582	21.48	64.012	12.029	29945586.597994
2013/01/04	13:12:33	--	ok	476.9540	72.038	0.067582	21.78	63.912	12.220	24387067.546609
2013/01/04	13:12:46	--	ok	480.1660	72.852	0.067735	21.85	63.713	12.231	29408835.519851
2013/01/04	13:12:58	--	ok	479.6060	72.794	0.067717	21.73	63.723	12.149	25064166.575039
2013/01/04	13:13:11	ok	ok	479.7880	72.810	0.067728	21.66	63.952	12.143	24290434.798973
2013/01/04	14:13:10	--	ok	476.8320	71.940	0.067728	22.04	63.836	12.390	22784685.450866
2013/01/04	14:13:23	--	ok	480.1260	72.811	0.067888	22.09	63.693	12.398	23689091.043210
2013/01/04	14:13:35	--	ok	479.6240	72.784	0.067872	22.02	63.681	12.345	24668444.154163
2013/01/04	14:13:48	ok	ok	479.7860	72.800	0.067882	21.95	63.820	12.323	25620621.770239
2013/01/04	15:13:47	--	ok	476.6740	71.915	0.067882	22.08	63.782	12.408	20996717.702897
2013/01/04	15:14:00	--	ok	480.2780	72.809	0.068051	22.13	63.640	12.416	26058280.976157
2013/01/04	15:14:13	--	ok	479.5460	72.730	0.068027	22.06	63.628	12.363	23500818.346914
2013/01/04	15:14:25	ok	ok	479.8440	72.790	0.068041	22.00	63.769	12.348	22990167.382795
2013/01/04	16:14:25	--	ok	476.7540	71.919	0.068041	21.73	64.024	12.206	18953540.222352
2013/01/04	16:14:38	--	ok	480.3600	72.798	0.068205	21.80	63.886	12.229	26138750.878857
2013/01/04	16:14:50	--	ok	479.5340	72.685	0.068176	21.74	63.785	12.168	30728932.377536
2013/01/04	16:15:03	ok	ok	479.8280	72.770	0.068191	21.65	63.860	12.119	26842915.759331
2013/01/04	17:15:02	--	ok	477.1100	71.949	0.068191	21.41	64.030	11.984	22325945.595231
2013/01/04	17:15:15	--	ok	480.1740	72.758	0.068336	21.45	63.796	11.968	26282478.213213
2013/01/04	17:15:27	--	ok	479.6180	72.631	0.068318	21.37	63.873	11.927	26873679.146423
2013/01/04	17:15:39	--	ok	479.7620	72.708	0.068328	21.32	63.985	11.913	27618438.008708
2013/01/04	17:15:52	ok	ok	479.8040	72.723	0.068331	21.30	64.072	11.916	27150340.136387
2013/01/04	18:15:51	--	ok	477.4020	72.012	0.068331	21.08	64.065	11.763	22271782.802567
2013/01/04	18:16:03	--	ok	480.0460	72.689	0.06846	21.08	64.005	11.752	25613772.780073
2013/01/04	18:16:16	--	ok	479.6500	72.596	0.068448	21.00	64.141	11.723	36154621.135170
2013/01/04	18:16:29	--	ok	479.7620	72.673	0.068457	20.97	64.136	11.702	34231693.371126
2013/01/04	18:16:41	--	ok	479.7680	72.675	0.068459	20.90	64.334	11.690	26301193.567293
2013/01/04	18:16:53	ok	ok	479.8200	72.693	0.068462	20.90	64.424	11.707	25522310.913210
2013/01/04	19:16:53	--	ok	477.6580	72.094	0.068462	20.82	64.111	11.596	22655435.688035
2013/01/04	19:17:05	--	ok	480.0520	72.666	0.068577	20.87	63.909	11.593	34297592.383583
2013/01/04	19:17:18	--	ok	479.7000	72.567	0.068565	20.82	63.871	11.552	34411605.204378
2013/01/04	19:17:30	--	ok	479.7360	72.590	0.068571	20.76	64.100	11.553	34271097.343643
2013/01/04	19:17:43	ok	ok	479.7800	72.620	0.068575	20.70	64.240	11.538	35185553.357777
2013/01/04	20:17:42	--	ok	477.8140	72.098	0.068575	20.73	64.065	11.527	27410575.667131
2013/01/04	20:17:55	--	ok	480.0660	72.598	0.068682	20.79	63.865	11.531	35488653.332091
2013/01/04	20:18:07	--	ok	479.6800	72.516	0.068669	20.72	63.944	11.498	33538161.149307
2013/01/04	20:18:19	--	ok	479.7380	72.544	0.068676	20.64	64.110	11.475	35938580.420728
2013/01/04	20:18:32	ok	ok	479.8380	72.568	0.06868	20.59	64.311	11.477	27487919.129630
2013/01/04	21:18:31	--	ok	477.9460	72.102	0.06868	20.67	64.085	11.490	23032323.438806
2013/01/04	21:18:43	--	ok	480.0020	72.532	0.06878	20.70	63.880	11.474	27229492.885687
2013/01/04	21:18:56	--	ok	479.7080	72.502	0.068771	20.66	63.813	11.435	28198049.987865
2013/01/04	21:19:08	--	ok	479.7560	72.513	0.068776	20.57	63.948	11.399	28231990.440007
2013/01/04	21:19:21	ok	ok	479.8080	72.525	0.068779	20.59	64.042	11.429	28867240.721986
2013/01/04	22:19:20	--	ok	478.0380	72.096	0.068779	20.60	64.043	11.436	23172778.199920
2013/01/04	22:19:33	--	ok	480.0300	72.517	0.068874	20.63	63.868	11.425	25583886.676480
2013/01/04	22:19:45	--	ok	479.6940	72.489	0.068863	20.60	63.863	11.404	25541199.722979
2013/01/04	22:19:58	--	ok	479.7680	72.499	0.068869	20.56	64.007	11.403	24600950.656437
2013/01/04	22:20:10	ok	ok	479.8060	72.503	0.068872	20.47	64.081	11.357	26385274.902770
2013/01/04	23:20:10	--	ok	478.0860	72.056	0.068872	20.71	64.032	11.508	22329412.157274
2013/01/04	23:20:23	--	ok	480.0840	72.504	0.068964	20.79	63.835	11.526	25228884.424330
2013/01/04	23:20:35	--	ok	479.6480	72.475	0.068951	20.74	63.707	11.469	24204290.591972
2013/01/04	23:20:48	ok	ok	479.8160	72.492	0.068959	20.64	63.810	11.421	26495863.485496
2013/01/05	00:20:47	--	ok	478.0520	72.003	0.068959	20.72	63.974	11.504	21926349.716757
2013/01/05	00:21:00	--	ok	480.1040	72.495	0.069053	20.78	63.894	11.530	28702530.171563
2013/01/05	00:21:12	--	ok	479.6700	72.455	0.069039	20.73	63.825	11.484	23120565.837103
2013/01/05	00:21:24	--	ok	479.7540	72.480	0.069046	20.65	64.052	11.471	25726009.518718
2013/01/05	00:21:37	ok	ok	479.7820	72.484	0.069049	20.62	64.137	11.466	24741226.930708
2013/01/05	01:21:36	--	ok	478.0800	71.993	0.069049	20.82	63.931	11.563	21713746.851837
2013/01/05	01:21:48	--	ok	480.1460	72.493	0.069142	20.87	63.789	11.571	34263716.867630
2013/01/05	01:22:01	--	ok	479.6240	72.448	0.069125	20.76	63.770	11.494	30625897.765012
2013/01/05	01:22:13	ok	ok	479.7860	72.476	0.069135	20.72	63.914	11.493	25376807.266567
2013/01/05	02:22:13	--	ok	478.0520	71.953	0.069135	20.85	63.966	11.590	20746772.746766
2013/01/05	02:22:25	--	ok	480.0880	72.481	0.069229	20.91	63.886	11.615	26449199.747657
2013/01/05	02:22:38	--	ok	479.6760	72.437	0.069215	20.86	63.787	11.564	28030730.809182
2013/01/05	02:22:50	ok	ok	479.7880	72.468	0.069222	20.79	63.865	11.531	28225022.957056
2013/01/05	03:22:50	--	ok	478.0420	71.938	0.069222	20.84	64.024	11.593	25133524.318342
2013/01/05	03:23:03	--	ok	480.0640	72.472	0.069317	20.91	63.826	11.605	26350352.954886
2013/01/05	03:23:15	--	ok	479.6680	72.406	0.069304	20.84	63.784	11.550	26314961.558049
2013/01/05	03:23:27	--	ok	479.7640	72.454	0.069312	20.77	63.982	11.539	24396618.412024
2013/01/05	03:23:40	ok	ok	479.8220	72.464	0.069315	20.70	64.150	11.522	27281429.581868
2013/01/05	04:23:39	--	ok	478.1080	71.956	0.069315	20.80	64.017	11.565	23672439.073377
2013/01/05	04:23:51	--	ok	480.0200	72.465	0.069406	20.84	63.964	11.582	33278822.703670
2013/01/05	04:24:04	--	ok	479.7100	72.430	0.069396	20.78	63.834	11.519	25532456.555365
2013/01/05	04:24:16	ok	ok	479.7740	72.453	0.069401	20.73	63.885	11.495	26314750.197043
2013/01/05	05:24:16	--	ok	478.1420	71.949	0.069401	20.78	64.044	11.557	23485570.232789
2013/01/05	05:24:28	--	ok	479.9420	72.436	0.06949	20.86	63.847	11.575	31575676.712911
2013/01/05	05:24:41	--	ok	479.6760	72.386	0.069484	20.77	63.892	11.523	30606241.692263
2013/01/05	05:24:53	ok	ok	479.7800	72.433	0.069492	20.72	63.914	11.493	24181846.417945
2013/01/05	06:24:53	--	ok	478.1240	71.951	0.069492	20.67	64.115	11.496	20300537.235942
2013/01/05	06:25:05	--	ok	480.0360	72.457	0.069582	20.67	64.025	11.480	36084195.922755
2013/01/05	06:25:18	--	ok	479.6760	72.389	0.069571	20.62	64.017	11.445	33961358.188170
2013/01/05	06:25:30	--	ok	479.7520	72.432	0.069578	20.57	64.038	11.415	31516440.401503
2013/01/05	06:25:43	ok	ok	479.8160	72.446	0.069581	20.53	64.181	11.414	33830225.350851
2013/01/05	07:25:42	--	ok	478.2640	71.990	0.069581	20.57	64.128	11.431	27415783.491650
2013/01/05	07:25:55	--	ok	480.0320	72.443	0.069664	20.60	63.983	11.425	32383701.842491
2013/01/05	07:26:07	--	ok	479.6480	72.357	0.069653	20.56	63.917	11.387	33093138.774834
2013/01/05	07:26:19	ok	ok	479.8040	72.429	0.069662	20.50	64.026	11.367	31553707.484297
2013/01/05	08:26:19	--	ok	478.2700	71.983	0.069662	20.49	64.294	11.408	26160468.936264
2013/01/05	08:26:31	--	ok	480.0140	72.439	0.069744	20.54	64.153	11.416	27432219.017059
2013/01/05	08:26:44	--	ok	479.6700	72.356	0.069734	20.49	64.145	11.381	26830623.130691
2013/01/05	08:26:56	ok	ok	479.7800	72.414	0.069741	20.42	64.073	11.322	27116948.087198
2013/01/05	09:26:56	--	ok	478.3460	72.001	0.069741	20.49	64.354	11.418	24226724.708160
2013/01/05	09:27:08	--	ok	480.0160	72.423	0.06982	20.54	64.153	11.416	25541800.754264
2013/01/05	09:27:21	--	ok	479.6920	72.345	0.06981	20.47	64.171	11.373	24603569.953521
2013/01/05	09:27:33	--	ok	479.7480	72.381	0.069816	20.42	64.342	11.370	25807977.083520
2013/01/05	09:27:46	ok	ok	479.8440	72.408	0.069819	20.39	64.397	11.360	24800019.533787
2013/01/05	10:27:45	--	ok	478.4340	71.987	0.069819	20.50	64.386	11.431	21679504.290033
2013/01/05	10:27:58	--	ok	480.0080	72.390	0.069893	20.56	64.216	11.440	26165871.214387
2013/01/05	10:28:10	--	ok	479.6920	72.299	0.069883	20.54	64.123	11.411	25822165.700684
2013/01/05	10:28:23	--	ok	479.7620	72.348	0.06989	20.44	64.316	11.378	25469180.357527
2013/01/05	10:28:35	ok	ok	479.8160	72.374	0.069893	20.38	64.545	11.379	23607265.371208
2013/01/05	11:28:35	--	ok	478.4160	71.963	0.069893	20.60	64.313	11.484	22220643.002825
2013/01/05	11:28:47	--	ok	480.0560	72.364	0.069967	20.64	64.200	11.491	24971715.424234
2013/01/05	11:29:00	--	ok	479.6840	72.275	0.069955	20.61	64.165	11.465	23701692.883977
2013/01/05	11:29:12	ok	ok	479.7720	72.321	0.069962	20.55	64.275	11.444	21770596.690853
2013/01/05	12:29:12	--	ok	478.3760	71.923	0.069962	20.77	64.282	11.593	22274252.279856
2013/01/05	12:29:25	--	ok	480.1000	72.316	0.070038	20.79	64.196	11.591	22610927.772585
2013/01/05	12:29:37	--	ok	479.6080	72.225	0.070024	20.75	64.189	11.563	25166882.454102
2013/01/05	12:29:50	ok	ok	479.8400	72.281	0.070035	20.70	64.300	11.549	22353505.325955
2013/01/05	13:29:49	--	ok	478.3480	71.912	0.070035	21.04	64.238	11.768	21114326.165535
2013/01/05	13:30:02	--	ok	480.0440	72.278	0.070113	21.07	64.123	11.767	29582715.945572
2013/01/05	13:30:14	--	ok	479.6680	72.219	0.070101	21.02	64.024	11.715	27163180.567258
2013/01/05	13:30:27	ok	ok	479.8080	72.241	0.070109	20.94	64.191	11.691	24358223.984985
2013/01/05	14:30:26	--	ok	478.2860	71.900	0.070109	21.19	64.173	11.859	20545221.209802
2013/01/05	14:30:39	--	ok	480.0920	72.248	0.070191	21.28	63.978	11.884	27079654.462808
2013/01/05	14:30:51	--	ok	479.6380	72.210	0.070176	21.26	63.885	11.853	24198639.835557
2013/01/05	14:31:04	ok	ok	479.7800	72.225	0.070186	21.14	64.045	11.801	27413169.301982
2013/01/05	15:31:03	--	ok	478.1460	71.855	0.070186	21.37	64.174	11.983	25841827.861853
2013/01/05	15:31:15	--	ok	480.0600	72.226	0.070275	21.44	64.035	12.006	24991044.182498
2013/01/05	15:31:28	--	ok	479.6880	72.209	0.070263	21.35	64.050	11.946	24152412.831515
2013/01/05	15:31:40	ok	ok	479.7820	72.217	0.070269	21.28	64.159	11.918	25229560.362183
2013/01/05	16:31:40	--	ok	478.0640	71.849	0.070269	21.12	64.282	11.831	21986680.637718
2013/01/05	16:31:52	--	ok	480.0460	72.226	0.070363	21.20	64.115	11.855	29202309.611951
2013/01/05	16:32:05	--	ok	479.6740	72.206	0.070351	21.12	64.101	11.797	26635467.058358
2013/01/05	16:32:18	ok	ok	479.7720	72.214	0.070359	21.06	64.241	11.782	28036771.990480
2013/01/05	17:32:17	--	ok	478.1740	71.861	0.070359	20.89	64.422	11.699	26067953.092474
2013/01/05	17:32:29	--	ok	479.9940	72.211	0.070446	21.00	64.321	11.756	24573257.777851
2013/01/05	17:32:42	--	ok	479.7040	72.202	0.070437	20.96	64.224	11.711	30985296.992871
2013/01/05	17:32:54	--	ok	479.7500	72.208	0.070443	20.88	64.151	11.643	30797910.590936
2013/01/05	17:33:07	ok	ok	479.8280	72.209	0.070446	20.84	64.384	11.659	25093313.405686
2013/01/05	18:33:07	--	ok	478.3620	71.887	0.070446	20.91	64.396	11.708	20701430.929448
2013/01/05	18:33:19	--	ok	479.9860	72.202	0.070524	20.96	64.194	11.705	32344955.053215
2013/01/05	18:33:32	--	ok	479.6540	72.187	0.070516	20.92	64.218	11.683	30021441.747068
2013/01/05	18:33:44	ok	ok	479.7720	72.201	0.070524	20.84	64.324	11.648	31476086.044811
2013/01/05	19:33:44	--	ok	478.3380	71.866	0.070524	20.84	64.354	11.653	26751024.499756
2013/01/05	19:33:57	--	ok	480.0320	72.201	0.070603	20.91	64.276	11.686	31754988.822900
2013/01/05	19:34:09	--	ok	479.6840	72.181	0.070592	20.80	64.257	11.609	31473435.786443
2013/01/05	19:34:22	--	ok	479.7600	72.193	0.070599	20.72	64.453	11.590	30612788.248921
2013/01/05	19:34:34	ok	ok	479.8420	72.198	0.070602	20.69	64.658	11.607	31340212.401370
2013/01/05	20:34:34	--	ok	478.4620	71.890	0.070602	20.57	64.428	11.485	25286096.696460
2013/01/05	20:34:47	--	ok	480.0340	72.194	0.070674	20.65	64.292	11.514	32088458.959952
2013/01/05	20:34:59	--	ok	479.6660	72.173	0.070663	20.57	64.218	11.447	30273255.428877
2013/01/05	20:35:12	--	ok	479.7660	72.187	0.070671	20.52	64.240	11.418	31033787.351717
2013/01/05	20:35:24	ok	ok	479.8100	72.193	0.070673	20.44	64.495	11.410	30311166.890792
2013/01/05	21:35:24	--	ok	478.5660	71.895	0.070673	20.40	64.339	11.356	27791984.461183
2013/01/05	21:35:37	--	ok	479.9680	72.187	0.07074	20.41	64.281	11.352	27113317.869158
2013/01/05	21:35:49	--	ok	479.7280	72.163	0.070732	20.38	64.306	11.337	25150088.560960
2013/01/05	21:36:02	--	ok	479.7460	72.177	0.070737	20.30	64.382	11.297	26081136.043606
2013/01/05	21:36:14	ok	ok	479.8060	72.185	0.070741	20.24	64.581	11.293	26984377.519454
2013/01/05	22:36:14	--	ok	478.6660	71.896	0.070741	20.27	64.347	11.272	22481824.151094
2013/01/05	22:36:26	--	ok	479.9940	72.179	0.070802	20.29	64.111	11.243	25033435.078626
2013/01/05	22:36:39	--	ok	479.6900	72.142	0.070793	20.28	64.109	11.236	24715928.574869
2013/01/05	22:36:51	ok	ok	479.7740	72.167	0.070799	20.20	64.245	11.208	24572163.752100
2013/01/05	23:36:51	--	ok	478.7120	71.888	0.070799	20.14	64.295	11.177	20891391.648624
2013/01/05	23:37:04	--	ok	479.9840	72.162	0.070858	20.16	64.178	11.170	24036851.136148
2013/01/05	23:37:16	--	ok	479.6900	72.103	0.07085	20.13	64.083	11.134	25433473.716895
2013/01/05	23:37:28	ok	ok	479.7960	72.144	0.070856	20.12	64.142	11.138	24255091.982667
2013/01/06	00:37:28	--	ok	478.7160	71.885	0.070856	19.95	64.382	11.069	23018679.436920
2013/01/06	00:37:41	--	ok	480.0340	72.156	0.070914	19.98	64.297	11.074	25287919.868504
2013/01/06	00:37:53	--	ok	479.6580	72.091	0.070903	19.96	64.294	11.060	24115937.472897
2013/01/06	00:38:05	ok	ok	479.7880	72.124	0.070911	19.92	64.287	11.033	23731686.463826
2013/01/06	01:38:05	--	ok	478.8460	71.885	0.070911	19.90	64.343	11.030	22081699.214885
2013/01/06	01:38:17	--	ok	480.0220	72.142	0.070963	19.96	64.204	11.045	25069631.466637
2013/01/06	01:38:30	--	ok	479.6580	72.047	0.070953	19.88	64.131	10.981	22464339.227958
2013/01/06	01:38:42	ok	ok	479.7980	72.107	0.070961	19.84	64.184	10.964	24915525.902018
2013/01/06	02:38:42	--	ok	478.8760	71.882	0.070961	19.85	64.305	10.991	22276677.366202
2013/01/06	02:38:54	--	ok	480.0060	72.120	0.07101	19.90	64.104	10.989	26599795.204636
2013/01/06	02:39:07	--	ok	479.7180	72.038	0.071001	19.81	64.119	10.934	25024296.431378
2013/01/06	02:39:19	ok	ok	479.7860	72.059	0.071006	19.76	64.260	10.926	22337168.223479
2013/01/06	03:39:19	--	ok	478.9240	71.875	0.071006	19.82	64.240	10.961	21373229.512971
2013/01/06	03:39:31	--	ok	479.9960	72.082	0.071053	19.86	64.038	10.952	22124965.789316
2013/01/06	03:39:44	--	ok	479.7100	71.993	0.071044	19.78	64.144	10.919	22048024.834905
2013/01/06	03:39:56	--	ok	479.7520	72.023	0.07105	19.72	64.283	10.904	21001499.508613
2013/01/06	03:40:09	ok	ok	479.8220	72.044	0.071053	19.71	64.281	10.897	27680774.517380
2013/01/06	04:40:08	--	ok	478.9660	71.872	0.071053	19.76	64.200	10.916	22684770.033469
2013/01/06	04:40:20	--	ok	479.9940	72.062	0.071098	19.80	64.087	10.922	20487045.570649
2013/01/06	04:40:33	--	ok	479.6760	71.983	0.071089	19.74	64.107	10.887	24026308.569659
2013/01/06	04:40:45	ok	ok	479.7940	72.024	0.071097	19.72	64.103	10.874	22411943.076092
2013/01/06	05:40:45	--	ok	478.9540	71.870	0.071097	19.62	64.206	10.827	23010342.989484
2013/01/06	05:40:57	--	ok	479.9940	72.051	0.071142	19.70	64.130	10.865	32285005.197538
2013/01/06	05:41:10	--	ok	479.7000	71.987	0.071133	19.63	64.088	10.814	29251194.383832
2013/01/06	05:41:22	--	ok	479.7680	72.009	0.071139	19.57	64.168	10.789	29549300.540240
2013/01/06	05:41:35	ok	ok	479.8320	72.019	0.071142	19.53	64.250	10.778	24216165.398790
2013/01/06	06:41:34	--	ok	479.0020	71.872	0.071142	19.43	64.293	10.722	19817010.974883
2013/01/06	06:41:46	--	ok	479.9960	72.058	0.071185	19.49	64.214	10.746	25974632.215139
2013/01/06	06:41:59	--	ok	479.7220	71.984	0.071176	19.48	64.093	10.720	29262363.771219
2013/01/06	06:42:11	ok	ok	479.7920	72.008	0.071181	19.42	64.082	10.680	26963134.874880
2013/01/06	07:42:11	--	ok	479.0300	71.873	0.071181	19.26	64.234	10.605	23605084.836699
2013/01/06	07:42:24	--	ok	479.9720	72.025	0.071222	19.34	64.188	10.648	27114562.796181
2013/01/06	07:42:36	--	ok	479.6960	71.950	0.071215	19.24	64.082	10.568	25786388.489112
2013/01/06	07:42:48	ok	ok	479.7880	71.988	0.071221	19.23	64.169	10.576	28035479.268481
2013/01/06	08:42:48	--	ok	479.1000	71.871	0.071221	19.14	64.214	10.528	26289315.898980
2013/01/06	08:43:00	--	ok	479.9280	71.986	0.071258	19.19	64.133	10.545	25636858.260351
2013/01/06	08:43:13	--	ok	479.7400	71.946	0.071253	19.18	64.012	10.519	25509095.550677
2013/01/06	08:43:25	ok	ok	479.7940	71.959	0.071257	19.11	64.089	10.489	25087647.326642
2013/01/06	09:43:25	--	ok	479.1180	71.870	0.071257	19.08	64.382	10.518	22987072.443367
2013/01/06	09:43:37	--	ok	479.9400	71.992	0.071294	19.11	64.298	10.523	25488478.719523
2013/01/06	09:43:50	--	ok	479.7140	71.931	0.071288	19.06	64.170	10.471	25241634.502070
2013/01/06	09:44:02	ok	ok	479.7780	71.957	0.071293	18.98	64.365	10.453	25793351.205502
2013/01/06	10:44:02	--	ok	479.1640	71.866	0.071293	19.00	64.369	10.466	25847112.445251
2013/01/06	10:44:14	--	ok	479.9040	71.956	0.071327	19.05	64.347	10.494	27293877.619821
2013/01/06	10:44:27	--	ok	479.7560	71.934	0.071323	18.98	64.335	10.449	27932059.542696
2013/01/06	10:44:39	--	ok	479.7560	71.938	0.071326	18.94	64.358	10.428	26441794.963917
2013/01/06	10:44:52	ok	ok	479.8220	71.948	0.07133	18.86	64.642	10.424	27076436.946371
2013/01/06	11:44:51	--	ok	479.2380	71.870	0.07133	19.17	64.428	10.581	26092163.273906
2013/01/06	11:45:04	--	ok	479.8880	71.933	0.07136	19.26	64.264	10.610	28334112.159274
2013/01/06	11:45:16	--	ok	479.7200	71.914	0.071357	19.17	64.189	10.542	29916726.743655
2013/01/06	11:45:29	ok	ok	479.8080	71.925	0.071362	19.10	64.267	10.511	25907081.518823
2013/01/06	12:45:28	--	ok	479.2800	71.849	0.071362	19.82	64.240	10.961	25589164.250746
2013/01/06	12:45:41	--	ok	479.9080	71.912	0.07139	19.86	64.127	10.967	33284019.593411
2013/01/06	12:45:53	--	ok	479.7360	71.897	0.071386	19.76	64.080	10.895	32329440.546252
2013/01/06	12:46:06	ok	ok	479.7820	71.905	0.07139	19.72	64.223	10.894	31945018.305687
2013/01/06	13:46:05	--	ok	479.0760	71.755	0.07139	20.11	64.140	11.131	28512865.038816
2013/01/06	13:46:18	--	ok	479.9220	71.911	0.071429	20.16	63.999	11.139	32645874.189315
2013/01/06	13:46:30	--	ok	479.6860	71.898	0.071424	20.12	63.932	11.101	26861919.538446
2013/01/06	13:46:43	ok	ok	479.8160	71.906	0.071431	20.06	64.012	11.076	31211973.452964
2013/01/06	14:46:42	--	ok	479.0000	71.723	0.071431	20.23	64.130	11.207	28643785.099194
2013/01/06	14:46:54	--	ok	479.9200	71.906	0.071474	20.28	63.989	11.215	30806214.323275
2013/01/06	14:47:07	--	ok	479.7080	71.900	0.071469	20.18	64.002	11.152	29146138.228445
2013/01/06	14:47:19	ok	ok	479.7800	71.906	0.071475	20.14	64.025	11.130	29642331.956864
2013/01/06	15:47:19	--	ok	478.9460	71.703	0.071475	20.20	64.305	11.218	27252915.642361
2013/01/06	15:47:31	--	ok	479.9420	71.910	0.071521	20.24	64.132	11.214	30517840.513937
2013/01/06	15:47:44	--	ok	479.7320	71.897	0.071515	20.19	64.064	11.170	29440214.944424
2013/01/06	15:47:56	--	ok	479.7420	71.903	0.071519	20.14	64.145	11.151	25307043.491490
2013/01/06	15:48:08	ok	ok	479.8460	71.911	0.071523	20.08	64.314	11.142	23656377.013770
2013/01/06	16:48:08	--	ok	479.0260	71.721	0.071523	20.25	64.283	11.247	21575675.883281
2013/01/06	16:48:20	--	ok	479.9240	71.906	0.071565	20.28	64.199	11.252	29606921.478786
2013/01/06	16:48:33	--	ok	479.7460	71.901	0.07156	20.26	64.106	11.223	29098511.822054
2013/01/06	16:48:45	--	ok	479.7580	71.903	0.071564	20.17	64.120	11.166	30492171.510129
2013/01/06	16:48:57	ok	ok	479.8020	71.905	0.071567	20.13	64.293	11.170	30255739.786653
2013/01/06	17:48:57	--	ok	478.9840	71.710	0.071567	20.24	64.312	11.246	25306661.110355
2013/01/06	17:49:09	--	ok	479.9480	71.909	0.071611	20.29	64.230	11.264	29275355.505044
2013/01/06	17:49:22	--	ok	479.7020	71.896	0.071605	20.20	64.185	11.197	29484295.065680
2013/01/06	17:49:34	ok	ok	479.7760	71.904	0.071611	20.15	64.326	11.189	30318024.887972
2013/01/06	18:49:34	--	ok	478.9260	71.686	0.071611	20.21	64.366	11.236	25839406.846414
2013/01/06	18:49:46	--	ok	479.9640	71.909	0.071658	20.27	64.227	11.251	29552043.659708
2013/01/06	18:49:59	--	ok	479.6860	71.897	0.071651	20.20	64.125	11.187	29809907.179817
2013/01/06	18:50:11	ok	ok	479.8100	71.903	0.071657	20.12	64.291	11.164	28565996.823401
2013/01/06	19:50:11	--	ok	478.9600	71.696	0.071657	20.15	64.446	11.210	27051830.568725
2013/01/06	19:50:23	--	ok	479.9360	71.910	0.071703	20.21	64.277	11.220	27426016.253069
2013/01/06	19:50:36	--	ok	479.7220	71.898	0.071697	20.13	64.203	11.155	28764024.622149
2013/01/06	19:50:48	--	ok	479.7540	71.903	0.071702	20.09	64.316	11.148	27029444.949761
2013/01/06	19:51:00	ok	ok	479.8140	71.906	0.071705	20.04	64.427	11.135	26310598.491958
2013/01/06	20:51:00	--	ok	479.0160	71.731	0.071705	20.19	64.273	11.206	24747048.543259
2013/01/06	20:51:13	--	ok	479.9780	71.912	0.071748	20.22	64.099	11.195	25217377.270048
2013/01/06	20:51:25	--	ok	479.7040	71.895	0.07174	20.14	64.085	11.141	24826107.757865
2013/01/06	20:51:38	--	ok	479.7520	71.902	0.071745	20.09	64.226	11.133	25424602.107959
2013/01/06	20:51:50	ok	ok	479.8200	71.906	0.071749	20.00	64.331	11.092	25655713.529080
2013/01/06	21:51:50	--	ok	479.0500	71.732	0.071749	20.04	64.457	11.140	23052596.929287
2013/01/06	21:52:02	--	ok	479.9280	71.905	0.071789	20.09	64.286	11.143	24551103.736808
2013/01/06	21:52:15	--	ok	479.7040	71.897	0.071784	20.00	64.241	11.077	23964632.827467
2013/01/06	21:52:27	ok	ok	479.7900	71.905	0.07179	19.96	64.354	11.070	24211565.896636
2013/01/06	22:52:27	--	ok	479.0680	71.716	0.07179	20.17	64.270	11.193	22963804.321133
2013/01/06	22:52:40	--	ok	479.9420	71.904	0.071829	20.22	64.069	11.190	25115041.335944
2013/01/06	22:52:52	--	ok	479.7360	71.894	0.071823	20.20	63.976	11.161	24437338.520004
2013/01/06	22:53:05	--	ok	479.7680	71.897	0.071827	20.10	64.078	11.114	23593123.853654
2013/01/06	22:53:17	ok	ok	479.7980	71.900	0.07183	20.04	64.337	11.120	24066425.383546
2013/01/06	23:53:17	--	ok	479.0360	71.706	0.07183	20.18	64.361	11.215	22383622.557183
2013/01/06	23:53:29	--	ok	479.9560	71.905	0.071871	20.24	64.192	11.225	22855657.487243
2013/01/06	23:53:42	--	ok	479.7120	71.890	0.071864	20.22	64.099	11.195	23228376.093592
2013/01/06	23:53:54	--	ok	479.7700	71.897	0.07187	20.12	64.172	11.143	23555572.535720
2013/01/06	23:54:06	ok	ok	479.8340	71.900	0.071872	20.05	64.429	11.142	22670443.367644
2013/01/07	00:54:06	--	ok	479.0560	71.697	0.071872	20.18	64.301	11.205	22146145.585103
2013/01/07	00:54:18	--	ok	479.9660	71.900	0.071912	20.22	64.278	11.227	25300924.905588
2013/01/07	00:54:31	--	ok	479.6920	71.888	0.071905	20.15	64.177	11.163	23014653.503845
2013/01/07	00:54:43	ok	ok	479.7800	71.896	0.071911	20.12	64.291	11.164	23144989.330139
2013/01/07	01:54:43	--	ok	479.0620	71.681	0.071911	20.24	64.252	11.235	20984361.231796
2013/01/07	01:54:55	--	ok	479.9700	71.901	0.071951	20.30	64.202	11.266	25428960.727205
2013/01/07	01:55:08	--	ok	479.6780	71.878	0.071944	20.22	64.129	11.201	24128337.087125
2013/01/07	01:55:20	ok	ok	479.8040	71.894	0.071951	20.15	64.177	11.163	25872679.065197
2013/01/07	02:55:20	--	ok	479.0740	71.670	0.071951	20.35	64.211	11.300	23543349.464685
2013/01/07	02:55:33	--	ok	479.9160	71.893	0.071991	20.40	63.979	11.292	23467567.818977
2013/01/07	02:55:45	--	ok	479.6900	71.874	0.071986	20.30	63.992	11.229	23536452.827853
2013/01/07	02:55:57	ok	ok	479.8280	71.893	0.071992	20.23	64.190	11.218	22828381.790016
2013/01/07	03:55:57	--	ok	479.0780	71.660	0.071992	20.36	64.242	11.312	21402412.487258
2013/01/07	03:56:09	--	ok	479.9460	71.891	0.072031	20.40	64.129	11.319	22205889.978312
2013/01/07	03:56:22	--	ok	479.7040	71.875	0.072025	20.37	63.974	11.272	23447414.391434
2013/01/07	03:56:34	ok	ok	479.7880	71.887	0.072031	20.27	64.167	11.240	25765843.580014
2013/01/07	04:56:34	--	ok	479.0180	71.647	0.072031	20.39	64.247	11.333	23015647.430052
2013/01/07	04:56:46	--	ok	479.9560	71.888	0.072073	20.40	64.159	11.324	25383377.227054
2013/01/07	04:56:59	--	ok	479.6960	71.868	0.072067	20.32	64.116	11.264	25183243.712328
2013/01/07	04:57:11	ok	ok	479.8180	71.887	0.072073	20.26	64.285	11.254	21671945.858411
2013/01/07	05:57:11	--	ok	479.0520	71.657	0.072073	20.30	64.352	11.292	20088641.302498
2013/01/07	05:57:23	--	ok	479.9560	71.891	0.072113	20.36	64.242	11.312	28570555.556450
2013/01/07	05:57:36	--	ok	479.6960	71.864	0.072107	20.32	64.116	11.264	26190156.657011
2013/01/07	05:57:48	ok	ok	479.8200	71.880	0.072112	20.24	64.162	11.220	21651846.305010
2013/01/07	06:57:48	--	ok	479.0100	71.644	0.072112	20.10	64.587	11.202	22116198.993993
2013/01/07	06:58:01	--	ok	479.9840	71.890	0.072155	20.15	64.446	11.210	25924278.723547
2013/01/07	06:58:13	--	ok	479.6840	71.852	0.072147	20.04	64.487	11.145	32023203.075749
2013/01/07	06:58:25	ok	ok	479.7980	71.880	0.072154	20.00	64.659	11.149	25325850.988625
2013/01/07	07:58:25	--	ok	479.0580	71.651	0.072154	20.00	64.540	11.128	22528080.062238
2013/01/07	07:58:37	--	ok	479.9720	71.888	0.072194	20.04	64.427	11.135	27543824.641880
2013/01/07	07:58:50	--	ok	479.7440	71.866	0.072186	20.05	64.339	11.126	28753707.477790
2013/01/07	07:59:02	ok	ok	479.7840	71.872	0.07219	19.95	64.442	11.079	26707047.524358
2013/01/07	08:59:02	--	ok	479.0700	71.652	0.07219	19.95	64.561	11.100	25531084.704664
2013/01/07	08:59:14	--	ok	480.0020	71.885	0.072229	20.02	64.304	11.101	25426392.362229
2013/01/07	08:59:27	--	ok	479.6900	71.837	0.07222	19.98	64.297	11.074	25710579.755776
2013/01/07	08:59:39	ok	ok	479.7800	71.867	0.072227	19.90	64.463	11.050	25808704.325649
2013/01/07	09:59:39	--	ok	479.1480	71.645	0.072227	20.02	64.513	11.137	24285622.676776
2013/01/07	09:59:51	--	ok	479.9160	71.866	0.072262	20.05	64.369	11.132	24670658.033720
2013/01/07	10:00:04	--	ok	479.7200	71.842	0.072258	19.96	64.324	11.065	25267659.052796
2013/01/07	10:00:16	ok	ok	479.8040	71.861	0.072263	19.92	64.347	11.043	25212841.172151
2013/01/07	11:00:16	--	ok	479.1780	71.643	0.072263	20.08	64.494	11.173	23134760.094651
2013/01/07	11:00:28	--	ok	479.8720	71.842	0.072296	20.10	64.407	11.171	25452942.079861
2013/01/07	11:00:41	--	ok	479.7460	71.829	0.072294	20.06	64.371	11.138	25810378.779917
2013/01/07	11:00:53	ok	ok	479.7880	71.849	0.072298	19.94	64.529	11.088	24904294.398402
2013/01/07	12:00:53	--	ok	479.1260	71.625	0.072298	20.16	64.418	11.212	22126787.731622
2013/01/07	12:01:05	--	ok	479.9400	71.849	0.072334	20.20	64.335	11.223	24601625.513763
2013/01/07	12:01:18	--	ok	479.7160	71.794	0.072329	20.16	64.328	11.196	25354253.767440
2013/01/07	12:01:30	ok	ok	479.7880	71.827	0.072334	20.10	64.437	11.176	27376428.845390
2013/01/07	13:01:30	--	ok	479.1420	71.627	0.072334	20.36	64.452	11.349	24629255.185934
2013/01/07	13:01:42	--	ok	479.8960	71.828	0.07237	20.41	64.251	11.347	25115075.731834
2013/01/07	13:01:55	--	ok	479.7360	71.797	0.072366	20.34	64.209	11.293	31969632.356971
2013/01/07	13:02:07	ok	ok	479.7760	71.810	0.07237	20.25	64.403	11.268	24119210.820093
2013/01/07	14:02:07	--	ok	479.0840	71.618	0.07237	20.40	64.399	11.366	20609474.622965
2013/01/07	14:02:19	--	ok	479.9240	71.820	0.072409	20.44	64.256	11.368	21647162.586617
2013/01/07	14:02:32	--	ok	479.7000	71.762	0.072403	20.40	64.219	11.335	30692999.509059
2013/01/07	14:02:44	ok	ok	479.7840	71.791	0.072409	20.32	64.355	11.306	21347177.253472
2013/01/07	15:02:44	--	ok	479.0600	71.616	0.072409	20.43	64.404	11.387	19903934.873763
2013/01/07	15:02:56	--	ok	479.9300	71.812	0.07245	20.45	64.377	11.396	22167306.638068
2013/01/07	15:03:09	--	ok	479.6940	71.746	0.072444	20.40	64.399	11.366	29250250.790938
2013/01/07	15:03:21	ok	ok	479.8180	71.809	0.07245	20.34	64.478	11.341	23597917.570392
2013/01/07	16:03:21	--	ok	479.0980	71.614	0.07245	20.40	64.578	11.398	19900725.371212
2013/01/07	16:03:33	--	ok	479.8760	71.807	0.072489	20.43	64.434	11.393	23207173.079171
2013/01/07	16:03:46	--	ok	479.7400	71.776	0.072486	20.39	64.397	11.360	29007646.534102
2013/01/07	16:03:58	ok	ok	479.7920	71.787	0.07249	20.34	64.478	11.341	21700808.027028
2013/01/07	17:03:58	--	ok	479.0660	71.613	0.07249	20.28	64.528	11.310	21452198.585514
2013/01/07	17:04:10	--	ok	479.9020	71.800	0.07253	20.32	64.415	11.316	28094759.492811
2013/01/07	17:04:23	--	ok	479.7280	71.772	0.072526	20.24	64.342	11.251	28334653.772013
2013/01/07	17:04:35	ok	ok	479.8020	71.790	0.07253	20.18	64.511	11.241	28392225.420359
2013/01/07	18:04:35	--	ok	479.1100	71.613	0.07253	20.20	64.634	11.276	25896057.964284
2013/01/07	18:04:47	--	ok	479.9260	71.807	0.072568	20.29	64.350	11.285	21563760.885560
2013/01/07	18:05:00	--	ok	479.7200	71.755	0.072562	20.22	64.248	11.222	26503681.674267
2013/01/07	18:05:12	ok	ok	479.7760	71.773	0.072567	20.14	64.414	11.198	25467421.947870
2013/01/07	19:05:12	--	ok	479.1160	71.613	0.072567	20.18	64.541	11.246	24782086.808810
2013/01/07	19:05:25	--	ok	479.9360	71.789	0.072604	20.19	64.483	11.243	28696701.160297
2013/01/07	19:05:37	--	ok	479.7260	71.738	0.072599	20.14	64.444	11.203	29294883.971337
2013/01/07	19:05:49	ok	ok	479.7740	71.765	0.072603	20.09	64.495	11.179	28548995.492932
2013/01/07	20:05:49	--	ok	479.1460	71.614	0.072603	20.14	64.564	11.224	26661295.917254
2013/01/07	20:06:01	--	ok	479.9300	71.779	0.072639	20.20	64.395	11.234	29173956.288839
2013/01/07	20:06:14	--	ok	479.7000	71.719	0.072633	20.10	64.407	11.171	28513390.787582
2013/01/07	20:06:26	ok	ok	479.7900	71.757	0.072639	20.04	64.487	11.145	28464432.782873
2013/01/07	21:06:26	--	ok	479.1500	71.612	0.072639	20.09	64.555	11.190	25556021.937051
2013/01/07	21:06:38	--	ok	479.9400	71.771	0.072675	20.13	64.472	11.202	27476417.298120
2013/01/07	21:06:51	--	ok	479.7140	71.707	0.072669	20.06	64.430	11.149	27749621.770054
2013/01/07	21:07:03	ok	ok	479.7720	71.749	0.072674	20.02	64.513	11.137	27855980.134813
2013/01/07	22:07:03	--	ok	479.1080	71.610	0.072674	19.92	64.705	11.105	25170929.019896
2013/01/07	22:07:15	--	ok	479.9780	71.795	0.072711	19.99	64.568	11.127	25426175.966655
2013/01/07	22:07:28	--	ok	479.6900	71.716	0.072703	19.90	64.552	11.066	23391267.573011
2013/01/07	22:07:40	ok	ok	479.8060	71.756	0.07271	19.86	64.665	11.059	23600429.300872
2013/01/07	23:07:40	--	ok	479.2060	71.611	0.07271	20.00	64.420	11.108	24105036.057905
2013/01/07	23:07:53	--	ok	479.9600	71.753	0.072742	20.09	64.346	11.154	25904174.947331
2013/01/07	23:08:05	--	ok	479.7300	71.689	0.072735	20.00	64.301	11.087	24184248.900861
2013/01/07	23:08:18	--	ok	479.7500	71.716	0.07274	19.97	64.355	11.077	24888438.336832
2013/01/07	23:08:30	ok	ok	479.8240	71.737	0.072743	19.93	64.408	11.060	25312678.832500
2013/01/08	00:08:30	--	ok	479.2380	71.614	0.072743	20.00	64.360	11.098	23688576.405209
2013/01/08	00:08:42	--	ok	479.9200	71.748	0.072774	20.04	64.248	11.104	23685177.012400
2013/01/08	00:08:55	--	ok	479.7060	71.702	0.072769	19.98	64.208	11.058	24596208.376194
2013/01/08	00:09:07	ok	ok	479.7860	71.737	0.072775	19.94	64.290	11.047	24465654.279410
2013/01/08	01:09:07	--	ok	479.2060	71.609	0.072775	19.81	64.448	10.990	23976820.998617
2013/01/08	01:09:19	--	ok	479.9300	71.742	0.072807	19.84	64.303	10.984	25433200.637530
2013/01/08	01:09:32	--	ok	479.7240	71.704	0.072802	19.78	64.263	10.939	24616804.256735
2013/01/08	01:09:44	ok	ok	479.7720	71.727	0.072806	19.72	64.343	10.914	24812733.029260
2013/01/08	02:09:44	--	ok	479.2560	71.609	0.072806	19.79	64.444	10.976	23247015.230691
2013/01/08	02:09:56	--	ok	479.9300	71.749	0.072836	19.83	64.242	10.967	23390246.531018
2013/01/08	02:10:09	--	ok	479.7440	71.685	0.07283	19.80	64.147	10.932	24062257.202754
2013/01/08	02:10:21	--	ok	479.7580	71.697	0.072834	19.71	64.311	10.902	23049368.972485
2013/01/08	02:10:33	ok	ok	479.8100	71.715	0.072837	19.71	64.401	10.918	23187985.449561
2013/01/08	03:10:33	--	ok	479.3400	71.612	0.072837	19.81	64.448	10.990	22305323.878671
2013/01/08	03:10:45	ok	ok	479.8660	71.711	0.072862	19.87	64.368	11.015	23165799.632063
2013/01/08	04:10:45	--	ok	479.3220	71.602	0.072862	19.98	64.357	11.084	20673424.921271
2013/01/08	04:10:57	--	ok	479.8840	71.682	0.072888	20.00	64.211	11.072	23048390.559314
2013/01/08	04:11:10	--	ok	479.7240	71.639	0.072885	19.92	64.227	11.023	23815660.197477
2013/01/08	04:11:22	ok	ok	479.7800	71.663	0.07289	19.90	64.284	11.020	23051465.740605
2013/01/08	05:11:22	--	ok	479.3000	71.602	0.07289	20.07	64.402	11.150	21909280.682009
2013/01/08	05:11:34	--	ok	479.8980	71.677	0.072917	20.06	64.281	11.123	22800655.327495
2013/01/08	05:11:47	--	ok	479.7320	71.645	0.072914	19.99	64.269	11.075	22980863.753118
2013/01/08	05:11:59	ok	ok	479.7780	71.656	0.072918	19.97	64.355	11.077	23702556.738799
2013/01/08	06:11:59	--	ok	479.2320	71.600	0.072918	19.99	64.568	11.127	22169713.369081
2013/01/08	06:12:11	--	ok	479.9460	71.689	0.072949	20.04	64.427	11.135	24120005.878285
2013/01/08	06:12:24	--	ok	479.7140	71.649	0.072943	20.05	64.219	11.106	23290252.562167
2013/01/08	06:12:36	ok	ok	479.8060	71.665	0.072948	19.97	64.325	11.072	24741833.100516
2013/01/08	07:12:36	--	ok	479.2400	71.602	0.072948	19.90	64.732	11.096	22579802.195524
2013/01/08	07:12:49	--	ok	479.9460	71.696	0.072978	19.96	64.533	11.101	22039970.256260
2013/01/08	07:13:01	--	ok	479.7160	71.654	0.072972	19.96	64.473	11.091	21858452.961537
2013/01/08	07:13:13	ok	ok	479.7820	71.667	0.072977	19.90	64.403	11.040	22929400.269728
2013/01/08	08:13:13	--	ok	479.2700	71.599	0.072977	19.90	64.672	11.086	22803932.132049
2013/01/08	08:13:25	--	ok	479.9400	71.680	0.073006	19.91	64.644	11.088	21207525.536217
2013/01/08	08:13:38	--	ok	479.7080	71.637	0.073	19.90	64.523	11.061	22283458.715398
2013/01/08	08:13:50	ok	ok	479.8160	71.661	0.073006	19.87	64.547	11.045	22014097.018212
2013/01/08	09:13:50	--	ok	479.2920	71.601	0.073006	20.02	64.663	11.163	22013847.392041
2013/01/08	09:14:02	--	ok	479.9820	71.676	0.073034	20.05	64.548	11.163	21547290.177398
2013/01/08	09:14:15	--	ok	479.6740	71.636	0.073026	20.01	64.541	11.135	23322776.150060
2013/01/08	09:14:27	ok	ok	479.8220	71.653	0.073033	19.93	64.558	11.086	20443474.120542
2013/01/08	10:14:27	--	ok	479.3540	71.601	0.073033	20.18	64.630	11.262	19202646.336635
2013/01/08	10:14:39	--	ok	479.8880	71.645	0.073057	20.22	64.398	11.248	26387521.072865
2013/01/08	10:14:52	--	ok	479.7080	71.625	0.073054	20.12	64.411	11.184	23240697.284341
2013/01/08	10:15:04	ok	ok	479.8000	71.642	0.07306	20.07	64.492	11.166	21529995.225528
2013/01/08	11:15:04	--	ok	479.3320	71.590	0.07306	20.32	64.624	11.353	20222269.815487
2013/01/08	11:15:16	--	ok	479.8760	71.639	0.073085	20.34	64.508	11.346	21619128.132960
2013/01/08	11:15:29	--	ok	479.7320	71.622	0.073083	20.32	64.355	11.306	22418957.893428
2013/01/08	11:15:41	ok	ok	479.7900	71.634	0.073087	20.26	64.435	11.280	22931021.629428
2013/01/08	12:15:41	--	ok	479.2920	71.569	0.073087	20.51	64.687	11.491	21159494.562425
2013/01/08	12:15:54	ok	ok	479.8660	71.632	0.073115	20.54	64.602	11.496	28132068.280660
2013/01/08	13:15:53	--	ok	479.2540	71.537	0.073115	20.95	64.553	11.764	29634126.073802
2013/01/08	13:16:06	--	ok	479.9400	71.631	0.073145	20.95	64.493	11.753	24085179.490570
2013/01/08	13:16:18	--	ok	479.7360	71.619	0.073139	20.92	64.428	11.721	35283258.748180
2013/01/08	13:16:31	--	ok	479.7700	71.623	0.073143	20.88	64.421	11.692	25167542.949856
2013/01/08	13:16:43	ok	ok	479.7860	71.623	0.073145	20.80	64.617	11.674	26728064.139104
2013/01/08	14:16:43	--	ok	479.1840	71.494	0.073145	21.26	64.515	11.970	21705599.566914
2013/01/08	14:16:56	--	ok	479.9680	71.632	0.073179	21.32	64.406	11.992	25865061.927333
2013/01/08	14:17:08	--	ok	479.7480	71.620	0.073172	21.28	64.369	11.957	23161593.365603
2013/01/08	14:17:21	--	ok	479.7620	71.623	0.073175	21.21	64.417	11.918	24646978.638940
2013/01/08	14:17:33	ok	ok	479.8020	71.624	0.073178	21.13	64.613	11.899	25803808.809150
2013/01/08	15:17:33	--	ok	479.1140	71.425	0.073178	21.54	64.623	12.186	24377551.469447
2013/01/08	15:17:46	--	ok	479.9200	71.629	0.073216	21.60	64.543	12.213	25344921.562575
2013/01/08	15:17:58	--	ok	479.7420	71.619	0.073211	21.51	64.498	12.141	27211974.040472
2013/01/08	15:18:10	--	ok	479.7620	71.623	0.073214	21.43	64.604	12.105	27032918.884178
2013/01/08	15:18:23	ok	ok	479.8060	71.628	0.073217	21.40	64.749	12.111	26910311.267012
2013/01/08	16:18:23	--	ok	478.9960	71.410	0.073217	21.57	64.598	12.203	22459502.513482
2013/01/08	16:18:35	--	ok	479.9360	71.632	0.073261	21.60	64.513	12.208	25329104.421122
2013/01/08	16:18:48	--	ok	479.7420	71.622	0.073256	21.54	64.473	12.158	24511940.892709
2013/01/08	16:19:00	--	ok	479.7700	71.626	0.073259	21.49	64.555	12.138	25885982.787342
2013/01/08	16:19:13	ok	ok	479.8120	71.627	0.073262	21.44	64.696	12.130	27409551.351133
2013/01/08	17:19:12	--	ok	478.9320	71.391	0.073262	21.49	64.675	12.161	22329902.636251
2013/01/08	17:19:25	--	ok	480.0020	71.635	0.073309	21.56	64.567	12.189	26778418.766519
2013/01/08	17:19:37	--	ok	479.7060	71.617	0.0733	21.48	64.523	12.125	25380518.880290
2013/01/08	17:19:50	ok	ok	479.7780	71.628	0.073305	21.42	64.693	12.115	28337410.135255
2013/01/08	18:19:49	--	ok	478.9040	71.386	0.073305	21.42	64.873	12.149	25751256.451646
2013/01/08	18:20:01	--	ok	479.9760	71.633	0.073354	21.49	64.705	12.166	27295304.455384
2013/01/08	18:20:14	--	ok	479.6920	71.614	0.073346	21.39	64.688	12.093	25187181.147249
2013/01/08	18:20:26	ok	ok	479.8020	71.630	0.073353	21.35	64.891	12.103	27205256.852390
2013/01/08	19:20:26	--	ok	478.9760	71.413	0.073353	21.58	64.660	12.221	22863841.624075
2013/01/08	19:20:39	--	ok	479.9200	71.632	0.073398	21.60	64.423	12.191	29857916.313241
2013/01/08	19:20:51	--	ok	479.7420	71.623	0.073393	21.56	64.416	12.161	32201488.543175
2013/01/08	19:21:04	--	ok	479.7560	71.627	0.073396	21.50	64.526	12.140	31423267.441372
2013/01/08	19:21:16	ok	ok	479.8300	71.631	0.0734	21.44	64.666	12.124	24564370.645250
2013/01/08	20:21:16	--	ok	479.0080	71.417	0.0734	21.55	64.685	12.205	22621914.187423
2013/01/08	20:21:29	--	ok	479.8920	71.628	0.073443	21.55	64.595	12.188	25216093.990335
2013/01/08	20:21:41	--	ok	479.7140	71.624	0.073439	21.49	64.645	12.155	26543345.008158
2013/01/08	20:21:53	ok	ok	479.8160	71.630	0.073444	21.47	64.671	12.146	24940058.725350
2013/01/08	21:21:53	--	ok	478.9920	71.394	0.073444	21.56	64.597	12.195	21318514.785055
2013/01/08	21:22:06	--	ok	479.9360	71.625	0.073488	21.63	64.488	12.224	32709662.935195
2013/01/08	21:22:18	--	ok	479.7140	71.617	0.073483	21.58	64.360	12.164	33476323.430084
2013/01/08	21:22:31	ok	ok	479.7760	71.625	0.073488	21.53	64.411	12.139	33608070.563889
2013/01/08	22:22:30	--	ok	478.9320	71.382	0.073488	21.57	64.568	12.197	29594151.433631
2013/01/08	22:22:42	--	ok	479.9960	71.627	0.073535	21.60	64.483	12.202	34918659.575406
2013/01/08	22:22:55	--	ok	479.6940	71.608	0.073526	21.57	64.418	12.168	32977046.803826
2013/01/08	22:23:07	ok	ok	479.7780	71.624	0.073533	21.49	64.525	12.132	35428961.872315
2013/01/08	23:23:07	--	ok	479.0000	71.391	0.073533	21.61	64.545	12.221	29813994.177172
2013/01/08	23:23:20	--	ok	479.9620	71.625	0.073576	21.65	64.432	12.227	33954836.752731
2013/01/08	23:23:32	--	ok	479.7140	71.607	0.073569	21.60	64.483	12.202	34084450.390614
2013/01/08	23:23:44	ok	ok	479.7840	71.621	0.073574	21.56	64.477	12.172	34970822.064822
2013/01/09	00:23:44	--	ok	478.9900	71.379	0.073574	21.71	64.472	12.277	30461385.970397
2013/01/09	00:23:56	--	ok	479.9220	71.625	0.073619	21.74	64.327	12.271	32978187.237150
2013/01/09	00:24:09	--	ok	479.7500	71.608	0.073614	21.68	64.317	12.227	35502586.865894
2013/01/09	00:24:21	--	ok	479.7240	71.609	0.073617	21.58	64.360	12.164	35517284.326110
2013/01/09	00:24:33	ok	ok	479.8220	71.621	0.073622	21.50	64.646	12.162	33819426.737633
2013/01/09	01:24:33	--	ok	479.0280	71.387	0.073622	21.64	64.520	12.237	31481345.057467
2013/01/09	01:24:45	--	ok	479.9300	71.621	0.073664	21.65	64.432	12.227	34960670.451405
2013/01/09	01:24:58	--	ok	479.7100	71.608	0.073659	21.63	64.368	12.201	34818959.546881
2013/01/09	01:25:10	ok	ok	479.7880	71.618	0.073664	21.52	64.620	12.171	36081164.331631
2013/01/09	02:25:10	--	ok	478.9800	71.377	0.073664	21.74	64.567	12.317	28773278.658889
2013/01/09	02:25:22	--	ok	479.9880	71.622	0.073709	21.76	64.360	12.292	27694559.602971
2013/01/09	02:25:35	--	ok	479.7380	71.598	0.0737	21.72	64.233	12.239	24060749.482226
2013/01/09	02:25:47	--	ok	479.7600	71.606	0.073704	21.65	64.342	12.210	25002676.729000
2013/01/09	02:26:00	--	ok	479.7680	71.612	0.073707	21.57	64.688	12.220	28805702.945711
2013/01/09	02:26:12	ok	ok	479.8020	71.618	0.07371	21.57	64.688	12.220	28319970.862283
2013/01/09	03:26:12	--	ok	479.0420	71.391	0.07371	21.76	64.511	12.320	21880580.304623
2013/01/09	03:26:24	--	ok	479.9940	71.625	0.073751	21.80	64.367	12.321	28572920.487072
2013/01/09	03:26:37	--	ok	479.6940	71.591	0.073743	21.74	64.387	12.282	25504487.468697
2013/01/09	03:26:49	--	ok	479.7680	71.610	0.073749	21.67	64.555	12.265	24220798.911870
2013/01/09	03:27:01	ok	ok	479.8080	71.616	0.073751	21.62	64.637	12.245	28856127.288160
2013/01/09	04:27:01	--	ok	479.0320	71.383	0.073751	21.80	64.367	12.321	24536032.499796
2013/01/09	04:27:13	--	ok	479.9700	71.622	0.073793	21.88	64.230	12.352	27254081.019986
2013/01/09	04:27:26	--	ok	479.6940	71.584	0.073786	21.79	64.215	12.285	27927064.539872
2013/01/09	04:27:38	ok	ok	479.7860	71.610	0.073792	21.73	64.325	12.264	27421512.586969
2013/01/09	05:27:38	--	ok	478.9720	71.376	0.073792	21.80	64.397	12.327	24421852.119453
2013/01/09	05:27:50	--	ok	480.0180	71.622	0.073837	21.89	64.202	12.354	28187161.509036
2013/01/09	05:28:03	--	ok	479.6920	71.590	0.073827	21.80	64.217	12.292	27081448.980121
2013/01/09	05:28:15	--	ok	479.7520	71.606	0.073834	21.71	64.382	12.260	25700922.084298
2013/01/09	05:28:28	ok	ok	479.8120	71.612	0.073837	21.69	64.439	12.257	28311959.652675
2013/01/09	06:28:27	--	ok	479.0020	71.393	0.073837	21.52	64.560	12.160	23671517.907037
2013/01/09	06:28:39	--	ok	479.9660	71.623	0.073881	21.55	64.415	12.154	25894931.617678
2013/01/09	06:28:52	--	ok	479.6840	71.596	0.073873	21.49	64.405	12.110	26982939.282761
2013/01/09	06:29:04	ok	ok	479.8280	71.614	0.07388	21.42	64.603	12.098	25036678.140200
2013/01/09	07:29:04	--	ok	479.0440	71.394	0.07388	21.23	64.690	11.982	23014298.701407
2013/01/09	07:29:16	--	ok	479.9620	71.619	0.073921	21.25	64.544	11.969	22988983.167477
2013/01/09	07:29:29	--	ok	479.7040	71.599	0.073914	21.22	64.509	11.941	26573883.008666
2013/01/09	07:29:41	ok	ok	479.7920	71.608	0.07392	21.16	64.588	11.915	23254988.727768
2013/01/09	08:29:41	--	ok	479.1200	71.400	0.07392	21.10	64.668	11.888	20655698.087997
2013/01/09	08:29:53	--	ok	479.9520	71.614	0.073957	21.14	64.585	11.900	24200960.278931
2013/01/09	08:30:06	--	ok	479.6920	71.589	0.07395	21.07	64.693	11.872	25312306.316879
2013/01/09	08:30:18	ok	ok	479.8000	71.608	0.073956	21.04	64.658	11.845	23884273.509642
2013/01/09	08:40:30	--	ok	479.6260	71.577	0.073956	20.96	64.794	11.815	22338109.034012
2013/01/09	08:40:43	ok	ok	479.8120	71.613	0.073966	20.94	64.820	11.806	25681243.843497
