# Supplementary material for: Plastic Creep Constraint in Nylon Instrument Strings
Source: Materials (Basel). 2025 Jan 7;18(2):223. doi: 10.3390/ma18020223 (PMC11766866; doi:10.3390/ma18020223)
Supplement: Supplementary file 1 [file materials-18-00223-s001.zip › Nylon string creep data file analysis and plots.ipynb]

# %% [markdown]
# Nylon string creep data file analysis and plots

# %% [markdown]
PROCESSING SEQUENCE  

> Initial definitions  
> Load data for strings  

> Single-step curve fitting for strings (if not done already)  
  -> make sure save_results is set True  
  -> then need to reload data, to apply step start level corrections for N7 and N21  

> Elastic strain study  
> Recoverable creep study  
  -> including multi-step fitting exercise  
> Plastic creep study - for strings N7 and N28  
  -> including multi-step fitting exercises  

> Additional plots (at any point once data loaded)  
  -> Stress-Strain comparison  
  -> Thermal compensation for stress steps  


# %% [markdown]
## Initial definitions

# %% [code]
from pathlib import Path
import xlrd
import numpy as np
import numpy.polynomial.polynomial as poly
from scipy.optimize import curve_fit
from scipy.interpolate import PchipInterpolator
import matplotlib.pyplot as plt
import copy
#
# enable plots to be shown in cells
%matplotlib inline
#
from datetime import datetime
FMT_time = '%H:%M:%S'
FMT_date = '%Y/%m/%d'


def read_data_files(string, step_range, step_starts, step_indeces, time_array, length_adj_array, 
                    temperature_array, L_v, mu_threshold):
    # reads all tuned data records plus values at very start of each creep test
    filepath = "./data_files/string_" + string + "_nylon/"
    prev_mu = 0.0
    bad_mu_count = 0
    for step in step_range:
        new_step = True
        step_starts.append(len(time_array)) # record array index for start of each test step
        filename = "string_test_data_" + string + "_step_" + str(step) + ".csv"
        f = open(filepath + filename, "r")
        data = f.readlines()
        for line in data[1:]:                   # skip headers row
            words = line.split(',')
            if(((words[2] == 'ok') or (new_step == True)) and (words[3] == 'ok')): 
            # skip rows where not tuned (unless start of step) or fundamental not found
            # words[2] == 'ok' if tuned to target frequency, words[3] == 'ok' if fundamental frequency identified
                frequency = float(words[4])
                tension = float(words[5])
                mu = tension / (4.0 * frequency * frequency * L_v * L_v)
                if(mu < (mu_threshold * prev_mu)):
                    bad_mu_count +=1
                else:
                    if(new_step and (step > 1)):
                        step_indeces.append(step - 2)  # to associate stress from previous step with first point of new step
                    else:
                        step_indeces.append(step - 1)
                    new_step = False
                    line_date = datetime.strptime(words[0],FMT_date)
                    line_time = datetime.strptime(words[1],FMT_time)
                    if(len(time_array)==0):
                        start_date = line_date
                        start_time = line_time
                        days = 0.0
                    else:
                        date_diff = line_date - start_date
                        time_diff = line_time - start_time # could be negative
                        days = date_diff.days + time_diff.days + time_diff.seconds / (24.0 * 3600.0)
                    time_array.append(days)
                    length_adj_array.append(float(words[6])) 
                    temperature_array.append(float(words[7]))
                    if(words[2] == 'ok'):
                        prev_mu = mu
        # close file
        f.close()
    print("  bad_mu_count =", bad_mu_count)
    return 

def get_length_adj_offset(string):
    # read tension and length adjustment data
    time_array = []
    tension_array = []
    length_adj_array = []
    filepath = "./data_files/string_" + string + "_nylon/"
    filename = "string_test_data_" + string + "_step_1.csv"
    f = open(filepath + filename, "r")
    data = f.readlines()
    for line in data[1:]:                   # skip headers row
        words = line.split(',')
        line_date = datetime.strptime(words[0],FMT_date)
        line_time = datetime.strptime(words[1],FMT_time)
        if(len(time_array)==0):
            start_date = line_date
            start_time = line_time
            days = 0.0
        else:
            date_diff = line_date - start_date
            time_diff = line_time - start_time # could be negative
            days = date_diff.days + time_diff.days + time_diff.seconds / (24.0 * 3600.0)
        time_array.append(days)
        tension_array.append(float(words[5]))
        length_adj_array.append(float(words[6]))
    # close file
    f.close()
    # fit line to first two points with non-zero length adjustment between them
    index = 0
    while((index < len(length_adj_array)) and (length_adj_array[index] == 0)):
        index += 1  # find first non-zero length adjustment value
    first_fit = poly.polyfit(tension_array[index-1:index+1], length_adj_array[index-1:index+1], 1)
    L_offset = -first_fit[0]
    return L_offset

def read_fitted_parameters(fileroot, string):
    # data_array format: row=step(0..n); columns: stages A0 B A1 X1 A2 X2 A3 X3
    # for A0 + B*t + A1*(1-np.exp(-X1*t)) + A2*(1-np.exp(-X2*t)) + A3*(1-np.exp(-X3*t))
    sdict = globals()[string]
    datafile = fileroot + str(string) + ".csv"
    if(Path(datafile).exists()):
        test_steps = sdict['test_steps']
        data_array = np.zeros((test_steps,data_cols))
        f = open(datafile, "r")
        data = f.readlines()
        for line in data[1:]:         # skip headers row
            words = line.split(',')
            step_index = int(words[0]) - 1
            stages = int(words[1])
            data_array[step_index][0] = stages
            data_array[step_index][1] = float(words[2])  # A0
            data_array[step_index][2] = float(words[3])  # B
            for i in range(max_stages):
                if(i < stages):
                    data_array[step_index][3+(2*i)] = float(words[4+(2*i)])  # An
                    data_array[step_index][4+(2*i)] = float(words[5+(2*i)])  # Xn
                else:
                    data_array[step_index][3+(2*i)] = np.nan
                    data_array[step_index][4+(2*i)] = np.nan
        f.close()
    else:
        print('\n*** File of fitted coefficients not found for string %s ***\n' % (string))
        data_array = np.array([])
    return data_array

def get_fitted_components(fileroot, string_list):
    # reads fitted coefficients into sdict['fitted_values']
    # data_array format: row=step(0..n); columns: stages A0 B A1 X1 A2 X2 A3 X3
    # for A0 + B*t + A1*(1-np.exp(-X1*t)) + A2*(1-np.exp(-X2*t)) + A3*(1-np.exp(-X3*t))
    # creates sdict['fitted_steps'] arrays containing the elastic strain step at the start of each step response
    for string in string_list:
        sdict = globals()[string]
        test_steps = sdict['test_steps']
        step_starts = sdict['step_starts']
        strain_array = sdict['strain_array']
        stress_n = sdict['stress_n']
        stress_n_step = sdict['stress_n_step']
        #
        # read in fitted parameters from single-step curve fitting
        sdict['fitted_values'] = read_fitted_parameters(fileroot, string)
        #
        if(len(sdict['fitted_values']) > 0):
            # extract initial strain steps
            sdict['fitted_steps'] = np.copy(sdict['fitted_values'][:,1])
            sdict['fitted_steps'][1:] -= np.array([strain_array[step_starts[i]] for i in range(1,test_steps,1)])
            #
            # calculate equivalent model values
            sdict['model_values'] = np.copy(sdict['fitted_values'])
            for step_index in range(test_steps):
                # E_el = stress_step / A0 (GPa)
                sdict['model_values'][step_index,1] = \
                    stress_n_step[step_index] / (1000 * sdict['fitted_steps'][step_index])
                # eta_f = total stress / B (GPa.day)
                sdict['model_values'][step_index,2] = \
                    stress_n[step_index] / (1000 * sdict['fitted_values'][step_index,2])
                # E_i and eta_i
                for stage in range(int(sdict['fitted_values'][step_index,0])):
                    # E_i = stress_step / Ai (GPa)
                    sdict['model_values'][step_index,3+2*stage] = \
                        stress_n_step[step_index] / (1000 * sdict['fitted_values'][step_index,3+2*stage])
                    # eta_i = E_i / Xi (GPa.day)
                    sdict['model_values'][step_index,4+2*stage] = \
                        sdict['model_values'][step_index,3+2*stage] / sdict['fitted_values'][step_index,4+2*stage]

def fit_func(t, coeffs):
    # data_array format: row=step(0..n); columns: stages A0 B A1 X1 A2 X2 A3 X3
    # for fitted function: A0 + B*t + A1*(1-np.exp(-X1*t)) + A2*(1-np.exp(-X2*t)) + A3*(1-np.exp(-X3*t))
    value = coeffs[1] + coeffs[2]*t  # A0 + B*t
    for i in range(int(coeffs[0])):       # for each K-V stage
        value += coeffs[2*i+3] * (1 - np.exp(-coeffs[2*i+4]*t))
    return value

def elastic_strain_from_stress(sigma, K, G):
    # K = E estimate at zero stress
    # G = stress scaler
    return np.log(1.0 + sigma * G / K) / G

def r_squared(y_act, y_est):
    y_mean = np.mean(y_act)
    sumsq_tot = np.sum((y_act - y_mean)**2)
    sumsq_res = np.sum((y_act - y_est)**2)
    return (1.0 - sumsq_res/sumsq_tot)


T_0 = 20.0                       # (°C)
def_thermal_adj_rate = -0.022    # (mm/°C) default thermal adjustment rate
max_stages = 3                   # maximum number of K-V stages used in single-step fitting
data_cols = 3 + 2 * max_stages

# coefficients for estimating E_T in GPa (from nylon paper)
Et_coeff_a = 31.9859792151428    # constant (GPa)
Et_coeff_b = 0.0352816913659568  # times notional stress in MPa
Et_coeff_c = -0.0269321235467744 # times unstretched density in kg/m^3

fig_size_1 = (6,4.5)
fig_size_2 = (9.5,4.5)
fig_size_3 = (9.5,7)
fig_size_4 = (9.5,10)
save_format = 'eps'
save_path = './'
filename_start = "single_step_fitting_results_"


# %% [markdown]
## Load string data

# %% [code]
def N21_10_tail_function(t, A0, A1, X1):
    return A0 + A1*(1-np.exp(-X1*t))

string_list = ['N7','N20','N21','N27','N26','N28','N34','N33']  # DO NOT CHANGE order or alignment offset calculations won't work  

N7   = {'rig':1, 'start_row':6,   'stop_row':17, 'style':'-', 'leg':'N7',  'pen':'red'}
N20  = {'rig':1, 'start_row':21,  'stop_row':30, 'style':'-', 'leg':'N20', 'pen':'black'}
N21  = {'rig':1, 'start_row':34,  'stop_row':51, 'style':'-', 'leg':'N21', 'pen':'blue'}
N27  = {'rig':1, 'start_row':55,  'stop_row':72, 'style':'-', 'leg':'N27', 'pen':'magenta'}
N26  = {'rig':1, 'start_row':76,  'stop_row':82, 'style':'-', 'leg':'N26', 'pen':'lime'}
N28  = {'rig':2, 'start_row':86,  'stop_row':105,'style':'-', 'leg':'N28', 'pen':'green'}
N34  = {'rig':1, 'start_row':109, 'stop_row':113,'style':'-', 'leg':'N34', 'pen':'cyan'}
N33  = {'rig':2, 'start_row':119, 'stop_row':128,'style':'-', 'leg':'N33', 'pen':'orange'}

# strings from previous nylon study
N8   = {'rig':1, 'start_row':132, 'stop_row':142,'style':'-', 'leg':'N8',  'pen':'black'}

# connect to data source
file_location = "./creep_study_summary.xls"
workbook1 = xlrd.open_workbook(file_location)
data_sheet = workbook1.sheet_by_index(0)
# columns
param_col =      2  # individual parameters
freq_col =       4  # Hz         target frequency
adj_rate_col =   7  # mm/°C      thermal adjustment rate for applying temperature corrections to length adjustment
length_adj_col = 8  # m          measured length adjustment for N8 (at start of Young's modulus Et test)

load_list = string_list
for string in (load_list + ['N8']):
    print('\n\nSTRING', string)
    sdict = globals()[string]
    # read data
    print('Reading summary data for string', string)
    start_row = sdict['start_row']
    start_row1 = start_row + 1
    stop_row = sdict['stop_row']
    sdict['test_steps'] = test_steps = stop_row - start_row - 1
    sdict['step_range'] = np.arange(1,test_steps+1,1)
    #
    L_v = data_sheet.cell_value(start_row, param_col)
    L_total = data_sheet.cell_value(start_row+1, param_col)
    rho_0 = data_sheet.cell_value(start_row+2, param_col)
    #
    sdict['freq'] = np.array([data_sheet.cell_value(i, freq_col) for i in range(start_row1, stop_row)])
    # calculate notional stress values
    sdict['stress_n'] = 4.0 * (L_v * sdict['freq'])**2 * rho_0 / 1e6 # values in MPa
    # read thermal adjustment gradients
    if(string in ['N7','N8']):
        sdict['adj_rate'] = np.array([data_sheet.cell_value(i, adj_rate_col) 
                                      if(data_sheet.cell(i, adj_rate_col).ctype not in [0,1,6]) 
                                      else np.nan for i in range(start_row1, stop_row)])
    #
    if(string == 'N8'):
        # read N8 length adjustments values for stres-strain comparisons
        sdict['length_adj'] = np.array([data_sheet.cell_value(i, length_adj_col) for i in range(start_row1, stop_row)])
        sdict['strain_array'] = np.expm1(sdict['length_adj'] / L_total)
    else:
        # Young's modulus estimates - based on notional stress
        sdict['E0_est'] = Et_coeff_a + Et_coeff_c * rho_0 # GPa
        sdict['Esigma_est'] = sdict['E0_est'] + Et_coeff_b * sdict['stress_n'] # GPa
        print("  Young's modulus estimates for string %s:" % (string))
        print(sdict['E0_est'],sdict['Esigma_est'])
        # elastic strain estimates - based on notional stress
        sdict['el_strain_est'] = elastic_strain_from_stress(sdict['stress_n'] / 1000.0, sdict['E0_est'], Et_coeff_b * 1000.0) # scale stress and Et_coeff_b for GPa
        # extract stress and strain steps
        sdict['stress_n_step'] = np.copy(sdict['stress_n'])
        sdict['est_strain_step'] = np.copy(sdict['el_strain_est'])
        if(test_steps > 1):
            sdict['stress_n_step'][1:] -= sdict['stress_n'][:-1]
            sdict['est_strain_step'][1:] -= sdict['el_strain_est'][:-1]
        print('notional stress', sdict['stress_n'])
        print('notional stress steps', sdict['stress_n_step'])
        print('elastic strain', sdict['el_strain_est'])
        #
        # identify steps matching and exceeding previous maximum stress
        max_stress = 0
        sdict['exceeding_steps'] = []
        sdict['matching_steps'] = []
        for i in range(sdict['test_steps']):
            if(sdict['stress_n'][i] > max_stress):
                max_stress = sdict['stress_n'][i]
                sdict['exceeding_steps'].append(1)
                sdict['matching_steps'].append(0)
            elif(np.abs(sdict['stress_n'][i] - max_stress) < 5):
                sdict['exceeding_steps'].append(0)
                sdict['matching_steps'].append(1)
            else:
                sdict['exceeding_steps'].append(0)
                sdict['matching_steps'].append(0)
        print('  steps exceeding previous max stress', sdict['exceeding_steps'])
        print('  steps matching previous max stress ', sdict['matching_steps'])
        #
        # read raw data files
        print('Reading data files for string', string)
        step_starts = []
        step_indeces = []
        time_array = []
        length_adj_array_raw = []
        temperature_array = []
        mu_threshold = 0.98
        read_data_files(string, sdict['step_range'], step_starts, step_indeces, time_array, length_adj_array_raw, 
                        temperature_array, L_v, mu_threshold)
        step_starts.append(len(time_array))
        sdict['step_starts'] = np.array(step_starts)    # array index for start of each step
        sdict['step_indeces'] = np.array(step_indeces)  # full-length array giving step-1 values
        sdict['time_array'] = np.array(time_array)
        sdict['length_adj_array_raw'] = np.array(length_adj_array_raw)
        sdict['temperature_array'] = np.array(temperature_array)
        # time step array
        sdict['time_steps'] = np.copy(sdict['time_array'])
        sdict['time_steps'][1:] -= sdict['time_array'][:-1]
        sdict['time_steps'][0] = 0.0
        print('  average time step = %.2f minutes' % (1440*np.average(sdict['time_steps'])))
        #
        # add length adjustment offset correction
        adj_offset = get_length_adj_offset(string)
        print('Length adjustment correction offset from initial adjustment gradient = %.6f m' % (adj_offset))
        sdict['length_adj_array0'] = adj_offset + sdict['length_adj_array_raw']
        #
        # add thermal corrections
        sdict['length_adj_array'] = (sdict['length_adj_array0'] 
                                     - def_thermal_adj_rate * (sdict['temperature_array'] - T_0) / 1000.0) # metres
        #
        # convert to strain, using equation (7) from nylon paper: "Mechanical Properties of Nylon Harp Strings"
        sdict['strain_array'] = np.expm1(sdict['length_adj_array'] / L_total)
        #
        # Read in fitted parameters from single-step curve fitting
        fitted_values = read_fitted_parameters(save_path+filename_start, string)
        if((len(fitted_values) > 0) and (string in ['N7','N21'])):
            # For strings N7 and N21, readjust the start of each step using the fitted curves, 
            #   but only if initial curve fitting has been run
            for i in range (1,test_steps,1):
                sdict['strain_array'][step_starts[i]] = \
                    fit_func(time_array[step_starts[i]]-time_array[step_starts[i-1]], fitted_values[i-1])
            #
            if(string == 'N21'):
                # readjust start of N21 step 11 using separate fit to tail section of step 10 strain response
                start_index = step_starts[9] + 710
                stop_index = step_starts[10]
                start_time = N21['time_array'][start_index]
                time_fit_array = N21['time_array'][start_index:stop_index] - start_time
                strain_fit_array = N21['strain_array'][start_index:stop_index]
                popt_2110, pcov_2110 = curve_fit(N21_10_tail_function, time_fit_array, strain_fit_array, 
                                                 p0=[0.078,0.00085,0.847], bounds=(0,np.inf))
                N21['strain_array'][step_starts[10]] = \
                                N21_10_tail_function(N21['time_array'][step_starts[10]] - start_time, *popt_2110)
                #
                # create version without additional strain due to extra heating in step 10
                # extrapolate step 9 fitted function across step 10 time span, but don't adjust timeline
                N21m = copy.deepcopy(N21)
                time_sub_array = N21m['time_array'][step_starts[9]:step_starts[10]+1] - N21m['time_array'][step_starts[8]]
                    # include first point of step 11
                tail_array = fit_func(time_sub_array, fitted_values[8])
                N21m['strain_array'][step_starts[9]:step_starts[10]] = tail_array[:-1]
                N21m['strain_array'][step_starts[10]:] += tail_array[-1] - N21m['strain_array'][step_starts[10]]
                

plt.figure(figsize=fig_size_3)
for string in load_list:
    sdict = globals()[string]
    plt.plot(sdict['time_array'], 1440 * sdict['time_steps'], color=sdict['pen'], ls='none', marker='.', label='string '+string)
plt.axis([0,160,0,70])
plt.xlabel('Time (days)')
plt.ylabel('Time step (minutes)')
plt.legend()
plt.tight_layout()  
plt.show()

plt.figure(figsize=fig_size_3)
for string in load_list:
    sdict = globals()[string]
    plt.plot(sdict['time_array'], sdict['temperature_array'], color=sdict['pen'], ls='-', label='string '+string)
plt.xlabel('Time (days)')
plt.ylabel('Temperature')
plt.legend()
plt.tight_layout()  
plt.show()


# %% [markdown]
### Plot measured data

# %% [code]
# plot measured data

def smoothed_plot(ax, x_val, y_val, plt_color, style, width, str_label):
    rise_count = 5
    spline_pnts = 100
    x_rise = x_val[:rise_count]
    x_main = x_val[rise_count:]
    y_rise = y_val[:rise_count]
    y_main = y_val[rise_count:]
    x_plt_main = np.linspace(x_main.min(), x_main.max(), spline_pnts)
    x_y_spline = PchipInterpolator(x_main, y_main)
    x_plt = np.concatenate((x_rise, x_plt_main))
    y_plt = np.concatenate((y_rise, x_y_spline(x_plt_main)))
    ax.plot(x_plt, y_plt, plt_color, ls=style, lw=width, label=str_label)


N7['plt_include']  = True
N20['plt_include'] = True
N21['plt_include'] = True
N27['plt_include'] = True
N26['plt_include'] = True
N28['plt_include'] = True
N34['plt_include'] = True
N33['plt_include'] = True

# NOTE: following options only take effect after strain response adjustments made
show_N21_adj = False#True    # only for plot_choice 3 (full strain), shows N21 with effect of step 10 heating removed

make_alignment = True
align_string = 'N7'
apply_time_offsets = True

show_stress = True
show_target_freq = False     # ignored if show_stress == True
show_N28_levels = False#True
show_N21_10_insert = True

N7['plt_start_step'] = 1
N20['plt_start_step'] = 1
N21['plt_start_step'] = 1
N27['plt_start_step'] = 1
N26['plt_start_step'] = 1
N28['plt_start_step'] = 1
N34['plt_start_step'] = 1
N33['plt_start_step'] = 1

N7['plt_stop_step'] = N7['test_steps']
N20['plt_stop_step'] = N20['test_steps']
N21['plt_stop_step'] = N21['test_steps']
N27['plt_stop_step'] = N27['test_steps']
N26['plt_stop_step'] = N26['test_steps']
N28['plt_stop_step'] = N28['test_steps']
N34['plt_stop_step'] = N34['test_steps']
N33['plt_stop_step'] = N33['test_steps']

# these following indexed by step-1
# N28 step:         1,2,3,4,5,6,7,8,9,10,11,12,13,14,15,16,17,18
N28_7_include =    [0,1,0,0,1,1,0,0,1, 1, 0, 0, 0, 0, 1, 1, 1, 1]  # whether or not to show N7 step levels against N28 plot
N28_7_start_step = [0,1,2,2,2,5,6,6,6, 9,10,10,10,10,10,15,16,17]  # N28 step for start of comparison (step-1)
N28_7_N7_step =    [1,2,3,3,3,4,5,5,5, 6, 7, 7, 7, 7, 7, 8, 9,10]  # N7 step to use in making comparison (step)

plot_choice = 3
# 0 : raw length adjustment
# 1 : length adjustment with offset correction
# 2 : length adjustment with offset and thermal corrections
# 3 : strain

plt_labels = [' raw length adj. data',' with offset correction',' with thermal correction','']
y_params = ['length_adj_array_raw','length_adj_array0','length_adj_array','strain_array']
y_labels = ['Length Adjustment (m)','Length Adjustment (m)','Length Adjustment (m)','Strain']

compact_plot = (not N7['plt_include'] and not N28['plt_include'])
plot_set = '_'
subset = False
x_min = y1_min = 1000
x_max = y1_max = 0
#
if(make_alignment):
    sdict = globals()[align_string]
    alignment_step = 7 if(align_string == 'N7') else 11 if(align_string == 'N28') else 1 
    alignment_level = sdict[y_params[plot_choice]][sdict['step_starts'][alignment_step]-1]  # last point of step
#
if(show_stress or show_target_freq):
    fig, (ax2, ax1) = plt.subplots(2, 1, gridspec_kw={'height_ratios':[3,7]}, 
                                   figsize=fig_size_1 if(compact_plot) else fig_size_4)
    y2_param = 'stress_n' if(show_stress) else 'freq'
    y2_label = ('Stress (MPa)' if(show_stress) else 'Frequency (Hz)') if(compact_plot) else \
               ('Applied stress (MPa)' if(show_stress) else 'Target frequency (Hz)')
    y2_min = 1000
    y2_max = 0
else:
    fig=plt.figure(figsize=fig_size_3)
    ax1=fig.add_subplot(111)
#
for string in string_list:
    sdict = globals()[string]
    if(sdict['plt_include']):
        plot_set += string[1:]
        # indeces and plot data array setup
        start_index = 1 if (sdict['plt_start_step'] == 1) else sdict['step_starts'][sdict['plt_start_step']-1]
        stop_index = sdict['step_starts'][sdict['plt_stop_step']]
        plot_x = sdict['time_array']
        plot_y1 = sdict[y_params[plot_choice]]
        if(show_stress or show_target_freq):
            y_offset = -4 if(string == 'N20') else 0
            plot_y2 = [sdict[y2_param][sdict['step_indeces'][i]]+y_offset for i in range(len(sdict['time_array']))]
        #
        align_offset = 0.0
        if(make_alignment):
            alignment_step = 7 if(string == 'N7') else 11 if(string == 'N28') else 1
            align_offset = alignment_level - plot_y1[sdict['step_starts'][alignment_step]-1]
            print('alignment offset added to string %s: %f' % (string, align_offset))
        sdict['align_offset'] = align_offset
        time_offset = -0.63 if(apply_time_offsets and (string in ['N26','N28'])) else 0
        # main data plot
        for step in range(sdict['plt_start_step'], sdict['plt_stop_step']+1, 1):
            step_start = 1 if (step == 1) else sdict['step_starts'][step-1]
            step_stop = sdict['step_starts'][step] + (1 if(step < sdict['test_steps']) else 0)
            x_val = plot_x[step_start:step_stop] + time_offset
            y_val = plot_y1[step_start:step_stop] + align_offset
            style = '-' if(sdict['exceeding_steps'][step-1]==1) else '--' if(sdict['matching_steps'][step-1]==1) else ':'
            width = 1.5
            str_label = (string + ' (Rig ' + str(sdict['rig']) + ')' + plt_labels[plot_choice] 
                         if(step == sdict['plt_start_step']) else '')
            # smooth data for main part of step strain response to more clearly show dashed and dotted segments
            smoothed_plot(ax1, x_val, y_val, sdict['pen'], style, width, str_label)
#            ax1.plot(plot_x[step_start:step_stop] + time_offset - 2, plot_y1[step_start:step_stop] + align_offset + 0.002, 
#                     color=sdict['pen'], ls=style, lw=width, label=str_label)
            x_min = min(x_min, (plot_x[step_start] + time_offset))
            x_max = max(x_max, (plot_x[step_stop-1] + time_offset))
            y1_min = min(y1_min, (plot_y1[step_start] + align_offset), (plot_y1[step_stop-1] + align_offset))
            y1_max = max(y1_max, (plot_y1[step_start] + align_offset), (plot_y1[step_stop-1] + align_offset))
            if(show_stress or show_target_freq):
                ax2.plot(plot_x[step_start:step_stop] + time_offset, plot_y2[step_start:step_stop], 
                         color=sdict['pen'], ls=style, lw=width, label='string '+string)
                y2_min = min(y2_min, plot_y2[step_start])
                y2_max = max(y2_max, plot_y2[step_stop-1])
        # plot strain versions for N21 with step 10 removed
        if(show_N21_adj and (plot_choice == 3) 
           and (string == 'N21') and ('N21m' in globals()) and (sdict['plt_stop_step'] >= 10)):
            start_step = max(10, sdict['plt_start_step'])
            for step in range(start_step, sdict['plt_stop_step']+1, 1):
                step_start = sdict['step_starts'][step-1]
                step_stop = sdict['step_starts'][step] + (1 if(step < sdict['test_steps']) else 0)
                x_val = plot_x[step_start:step_stop] + time_offset
                y_val = N21m['strain_array'][step_start:step_stop] + align_offset
                style = '-' if(sdict['exceeding_steps'][step-1]==1) else '--' if(sdict['matching_steps'][step-1]==1) else ':'
                str_label = ('adjusted' if(step == start_step) else '')
                # smooth data for main part of step strain response to more clearly show dashed and dotted segments
                smoothed_plot(ax1, x_val, y_val, 'purple', style, 1, str_label)
                
#                start_ndx = N21m['step_starts'][9] if(N21['plt_start_step'] <= 10) else start_index
                
#                ax1.plot(plot_x[start_ndx:stop_index] + time_offset, 
#                         N21m['strain_array'][start_ndx:stop_index] + align_offset, color='purple', ls=':', lw=1, label='adjusted')
        # add comparison arrows for N28
        if(show_N28_levels and (string == 'N28')):
            end_step = N28['plt_stop_step'] + (1 if(N28['plt_stop_step'] < N28['test_steps']) else 0)
            for step in range(N28['plt_start_step'],end_step):
                if(N28_7_include[step-1] == 1):
                    start_step = N28_7_start_step[step-1]
                    x_start = N28['time_array'][N28['step_starts'][start_step]] + time_offset
                    x_stop_index = min(N28['step_starts'][step],len(N28['time_array'])-1)
                    x_stop = N28['time_array'][x_stop_index] + time_offset
                    y_start_N7 = N7[y_params[plot_choice]][N7['step_starts'][N28_7_N7_step[step-1]-1]-2]
                    y_stop_N7 = N7[y_params[plot_choice]][N7['step_starts'][N28_7_N7_step[step-1]]-2]
                    y_start = plot_y1[N28['step_starts'][start_step]-2] + align_offset
                    y_delta = y_stop_N7 - y_start_N7
                    y_stop = y_start + (y_stop_N7 - y_start_N7)
                    ax1.plot([x_start,x_stop], [y_start,y_start], 'r:', lw=1)
                    ax1.arrow(x_stop, y_start, 0, y_delta, length_includes_head=True, color='r', ls='-', width=0.08, 
                              shape='full', head_width=1.5, head_length=0.003, overhang=0.3)
    else:
        subset = True
#
if(N7['plt_include'] and make_alignment):
    N7_lo_value = N7[y_params[plot_choice]][N7['step_starts'][7]-1] + N7['align_offset']
    N7_hi_value = N7[y_params[plot_choice]][N7['step_starts'][8]-1] + N7['align_offset']
    ax1.plot([x_min,x_max], [N7_lo_value,N7_lo_value], color=N7['pen'], ls=':', lw=0.5)
    ax1.plot([x_min,x_max], [N7_hi_value,N7_hi_value], color=N7['pen'], ls=':', lw=0.5)

#if(N21['plt_include'] and make_alignment):
#    N21_lo_value = N21[y_params[plot_choice]][N21['step_starts'][3]-1] + N21['align_offset']
#    ax1.plot([x_min,x_max], [N21_lo_value,N21_lo_value], color=N21['pen'], ls=':', lw=0.5)

if(show_N21_10_insert):
    inset = (ax1.inset_axes([0.45,0.05,0.3,0.23]) if(show_N28_levels) else ax1.inset_axes([0.4,0.05,0.3,0.23]))
    inset_start = N21['step_starts'][9]
    inset_stop = N21['step_starts'][10]
    inset_x = N21['time_array'][inset_start:inset_stop]
    inset_y = N21[y_params[plot_choice]][inset_start:inset_stop]
    inset_temp = N21['temperature_array'][inset_start:inset_stop]
    temp_offset = min(inset_y)
    temp_scaler = (max(inset_y)-min(inset_y)) / (max(inset_temp)-min(inset_temp))
    tplot, = inset.plot(inset_x, temp_offset+temp_scaler*(inset_temp-min(inset_temp)), 'k-', lw=0.5)
    splot, = inset.plot(inset_x, inset_y, color=N21['pen'], ls='-', lw=1)
    inset.legend([splot, tplot], ['strain','scaled\ntemperature'], loc='center right', bbox_to_anchor=(1,0.55), 
                 handlelength=1, prop={'size':8}, framealpha=1)
    inset.set_title('String N21 step 10')
    if(show_stress or show_target_freq):
        inset.text(0.035, 0.85,'(c)', transform=inset.transAxes)

print(subset, plot_set)
        
ax1.legend(loc='lower right')
ax1.set_xlabel('Time (days)')
y_label = y_labels[plot_choice]
if(make_alignment):
    y_label += ' (aligned on ' + align_string + ')'
ax1.set_ylabel(y_label)
y1_offset = 0.005 if(plot_choice == 3) else 0.002
ax1.axis([x_min-3,x_max+3,y1_min-y1_offset,y1_max+y1_offset])
if(show_stress or show_target_freq):
    ax2.set_xlabel('Time (days)')
    ax2.set_ylabel(y2_label)
    ax2.axis([x_min-3,x_max+3,y2_min-10,y2_max+10])
    ax1.text(0.035, (0.9 if(compact_plot) else 0.94),'(b)', transform=ax1.transAxes)
    ax2.text(0.035, (0.8 if(compact_plot) else 0.88),'(a)', transform=ax2.transAxes)
plt.tight_layout()  
file_part = '_aligned' if(make_alignment) else '_unaligned'
if(subset):
    save_file = save_path + 'cp_subset' + plot_set + file_part + '.' + save_format
else:
    save_file = save_path + 'cp_full_set' + file_part + '.' + save_format
print('\n',save_file)
#plt.savefig(save_file, format=save_format, dpi=1000)
plt.show()


# %% [markdown]
### Single-step curve fitting

# %% [code]
save_results = False#True

# fitting results file format
# first row is headers for column headers:  # step, stages, A0, B, A1, X1, A2, X2, A3, X3
# for fitted function: A0 + B*t + A1*(1-np.exp(-X1*t)) + A2*(1-np.exp(-X2*t)) + A3*(1-np.exp(-X3*t))

# model functions
#  test_func0 : spring & dashpot (no K-V stages)
#  test_func1 : spring & dashpot & 1 K_V stage
#  test_func2 : spring & dashpot & 2 K_V stages
#  test_func3 : spring & dashpot & 3 K_V stages
def test_func0(t, A0, B):
    return A0 + B*t
def test_func1(t, A0, B, A1, X1):
    return A0 + B*t + A1*(1-np.exp(-X1*t))
def test_func2(t, A0, B, A1, X1, A2, X2):
    return A0 + B*t + A1*(1-np.exp(-X1*t)) + A2*(1-np.exp(-X2*t))
def test_func3(t, A0, B, A1, X1, A2, X2, A3, X3):
    return A0 + B*t + A1*(1-np.exp(-X1*t)) + A2*(1-np.exp(-X2*t)) + A3*(1-np.exp(-X3*t))
max_function = 3

N7['stage_count']  = [1,2,1,1,2,1,1,1,1,1]
N20['stage_count'] = [2,2,2,1,1,1,1,1]
N21['stage_count'] = [2,2,2,1,2,2,1,1,2,1,2,1,1,1,2,2]
N27['stage_count'] = [2,1,1,1,1,1,1,1,1,2,2,2,1,2,2,2]
N26['stage_count'] = [1,1,1,1,1]
N28['stage_count'] = [2,2,2,2,2,2,2,1,2,2,2,2,2,2,2,2,1,1]
N34['stage_count'] = [2,2,2]
N33['stage_count'] = [2,2,2,2,2,2,1,2]


for string in string_list:
#for string in ['N33']:
#for string in ['N34']:
#for string in ['N28']:
#for string in ['N26']:
#for string in ['N27']:
#for string in ['N21']:
#for string in ['N20']:
#for string in ['N7']:
    print('\nSTRING ', string, '\n')
    sdict = globals()[string]
    max_stages_req = max(sdict['stage_count'])
    if((max_stages_req <= max_stages) and (max_stages_req <= max_function)):
        # open file to save results
        if(save_results):
            filename = save_path + filename_start + str(string) + ".csv"
            op_file = open(filename,"w")
            op_string = "step, stages, A0, B"
            for i in range(max_stages):
                op_string += ", A" + str(i+1) + ", X" + str(i+1)
            op_string += "\n"
            op_file.write(op_string)

        for step in sdict['step_range']:  # step_range starts from 1
            print('Step ', step)
            start_index = sdict['step_starts'][step-1] + 1  # don't include end of previous step in the curve fitting
            stop_index = sdict['step_starts'][step]
            print('index range: ', start_index, stop_index)
            # select number of K-V stages to use
            stages = sdict['stage_count'][step-1]
            print('fitted Kelvin-Voigt stages: ', stages)
            # extract sub arrays (to make life easier)
            time_sub_array = sdict['time_array'][start_index:stop_index]
            step_strain = sdict['strain_array'][start_index:stop_index]
            #
            # curve fitting
            time_for_fitting = time_sub_array - sdict['time_array'][start_index-1]  # correct for start_index referencing one point further on
            if(string=='N20' and step==5):
                Blo = -0.001
                Bhi = 0
                Alo = 0
                Ahi = 1
            elif(string=='N33' and step==3):
                Blo = 0
                Bhi = 0.001
                Alo = -1
                Ahi = 0
            elif(step_strain[-1] > step_strain[0]): # late part of step response increasing
                Blo = 0
                Bhi = 0.001
                Alo = 0
                Ahi = 1
            else:
                Blo = -0.001
                Bhi = 0
                Alo = -1
                Ahi = 0
            Chi = 30
            # run curve fitting
            if(stages == 0):
                popt, pcov = curve_fit(test_func0, time_for_fitting, step_strain, bounds=([0,Blo],[0.2,Bhi]))
                fitted_curve = test_func0(time_for_fitting, *popt) 
            elif(stages == 1):
                popt, pcov = curve_fit(test_func1, time_for_fitting, step_strain, 
                                       bounds=([-0.01,Blo,Alo,0],[0.2,Bhi,Ahi,Chi]))
                fitted_curve = test_func1(time_for_fitting, *popt) 
            elif(stages == 2):
                popt, pcov = curve_fit(test_func2, time_for_fitting, step_strain, 
                                       bounds=([0,Blo,Alo,0,Alo,0],[0.2,Bhi,Ahi,10,Ahi,Chi]))
                fitted_curve = test_func2(time_for_fitting, *popt) 
            elif(stages == 3):
                popt, pcov = curve_fit(test_func3, time_for_fitting, step_strain, 
                                       bounds=([0,Blo,Alo,0,Alo,0,Alo,0],[0.2,Bhi,Ahi,10,Ahi,Chi,Ahi,Chi]))
                fitted_curve = test_func3(time_for_fitting, *popt) 
            print(popt)
            # re-order K-V stage coefficients, slowest first
            Ai_values = np.zeros(stages)
            Xi_values = np.zeros(stages)
            for i in range(stages):
                Ai_values[i] = popt[2+2*i]
                Xi_values[i] = popt[3+2*i]
            sort_index = np.argsort(Xi_values)
            print(Ai_values, Xi_values, sort_index)
            Ai_sorted = np.zeros(stages)
            Xi_sorted = np.zeros(stages)
            for i in range(stages):
                Ai_sorted[i] = Ai_values[np.where(sort_index==i)[0][0]]
                Xi_sorted[i] = Xi_values[np.where(sort_index==i)[0][0]]
            print(Ai_sorted, Xi_sorted)
            # write results to file
            if(save_results):
                op_string = str(step) + ", " + str(stages) + ", " + str(popt[0]) + ", " + str(popt[1])
                for i in range(stages):
                    op_string += ", " + str(Ai_sorted[i]) +  ", " + str(Xi_sorted[i])  # fitted coefficients
                op_string += "\n"
                print(op_string)
                op_file.write(op_string)
            #
            # plot data    
            plt.figure(figsize=(6,4))
            # initial data
            plt.plot(time_sub_array, step_strain, 'k-', label='strain data')
            plt.plot(time_sub_array, fitted_curve, 'b-', label='fitted curve')
            # plot component parts of fitted curve
            plt.plot(time_sub_array, [popt[0] for i in range(len(time_sub_array))], 'b:', label='offset')
            plt.plot(time_sub_array, popt[0]+popt[1]*time_for_fitting, 'g:', label='dashpot')
            if(stages>0):
                plt.plot(time_sub_array, popt[0]+popt[2]*(1-np.exp(-popt[3]*time_for_fitting)), 'r:', label='K-V stages')
            if(stages>1):
                plt.plot(time_sub_array, popt[0]+popt[4]*(1-np.exp(-popt[5]*time_for_fitting)), 'r:')
            if(stages>2):
                plt.plot(time_sub_array, popt[0]+popt[6]*(1-np.exp(-popt[7]*time_for_fitting)), 'r:')
            #
            plt.title('String ' + str(string) + ', Step ' + str(step))
            plt.xlabel('Time (days)')
            plt.ylabel('Strain')
            #plt.legend(loc='best', prop={'size':14}, framealpha=1)
            plt.tight_layout()
            savefile = save_path + 'cp_string' + str(string) + '_step' + str(step) +'_fit.' + save_format
            print(savefile)
#            plt.savefig(savefile, format=save_format, dpi=1000)
            plt.show()

        if(save_results):
            op_file.close()
    else:
        print("\n***  required number of K-V stages not supported ***\n")


# %% [markdown]
## Elastic strain study

# %% [code]
#string_list = ['N7','N20','N21','N27','N26','N28','N34','N33']

def test_function_KG(stress, K, G):
    return elastic_strain_from_stress(stress/1000.0, K, G*1000.0) # scale G for GPa

def test_function_AK(stress, A, K):
    return A + elastic_strain_from_stress(stress/1000.0, K, Et_coeff_b*1000.0) # scale Et_coeff_b for GPa

def test_function_AKG(stress, A, K, G):
    return A + elastic_strain_from_stress(stress/1000.0, K, G*1000.0) # scale Et_coeff_b for GPa

get_fitted_components(save_path+filename_start, string_list)
    # reads fitted coefficients into sdict['fitted_values']
    # data_array format: row=step(0..n); columns: stages A0 B A1 X1 A2 X2 A3 X3
    # for A0 + B*t + A1*(1-np.exp(-X1*t)) + A2*(1-np.exp(-X2*t)) + A3*(1-np.exp(-X3*t))
    # creates sdict['fitted_steps'] arrays containing the elastic strain step at the start of each step response
for string in string_list:
    sdict = globals()[string]
    # total 'elastic' strain
    sdict['fitted_el_strain'] = np.array([np.sum(sdict['fitted_steps'][:i+1]) for i in range(sdict['test_steps'])])

ref_string = 'N7'
print('\n--> ref_string =', ref_string, '\n')
sdict = globals()[ref_string]
# calculate reference level to align at 425, 429 Hz, ~198 MPa, using selected string as reference
print(sdict['freq'])
ref_points = np.array([((424 < sdict['freq'][i]) and (sdict['freq'][i] < 430)) for i in range(len(sdict['freq']))])
if(ref_string == 'N21'):
    ref_points[9] = 0
ref_level = sum(ref_points * sdict['fitted_el_strain']) / sum(ref_points)
print(ref_level,'\n')

fig=plt.figure(figsize=fig_size_1)
ax1=fig.add_subplot(111)

x_range = np.arange(0,300,5)

# total elastic strain versus stress
# calculate alignment offsets for selected reference string
for string in string_list:
    sdict = globals()[string]
    aln_index = 6 if(string == 'N7') else 10 if(string == 'N28') else 0
    sdict['el_aln_offset'] = ref_level - sdict['fitted_el_strain'][aln_index]
# fit test function to fitted values for strings N7 and N28
for string in ['N7','N28']:
    sdict = globals()[string]
    # fitting to strain = ln(1 + stress.G/K) / G
    popt_KG, pcov_KG = curve_fit(test_function_KG, sdict['stress_n'][:-1], sdict['fitted_el_strain'][:-1], 
                                 p0=[2.5,0.035], bounds=(0,np.inf))
    r_sqr = r_squared(sdict['fitted_el_strain'][:-1], test_function_KG(sdict['stress_n'][:-1], *popt_KG))
    print('  fit for string', string, ':', popt_KG, 'r^2 =', r_sqr)
    print('  fitted curve equivalent to E_fit (GPa) = %0.3f + %0.5f x stress (MPa)' % (popt_KG[0], popt_KG[1]))
    print('  expected curve from expression for E_T = %0.3f + %0.5f x stress\n' % (sdict['E0_est'], Et_coeff_b))
    fitted_curve = elastic_strain_from_stress(x_range/1000.0, popt_KG[0], popt_KG[1]*1000.0) # scale for GPa
    #ax1.plot(x_range, fitted_curve + sdict['el_aln_offset'], color=sdict['pen'], ls='--')
    # fitting to strain = A + ln(1 + stress.G/K) / G with G fixed to expected value of 0.0353
    popt_AK, pcov_AK = curve_fit(test_function_AK, sdict['stress_n'][:-1], sdict['fitted_el_strain'][:-1], 
                                 p0=[0.01,2.5], bounds=(-10,10))
    r_sqr = r_squared(sdict['fitted_el_strain'][:-1], test_function_AK(sdict['stress_n'][:-1], *popt_AK))
    print('  fit for string', string, ':', popt_AK, 'r^2 =', r_sqr)
    print('  fitted curve equivalent to E_fit (GPa) = %0.3f + %0.5f x stress (MPa), with offset %0.5f' 
          % (popt_AK[1], Et_coeff_b, popt_AK[0]))
    print('  expected curve from expression for E_T = %0.3f + %0.5f x stress\n' % (sdict['E0_est'], Et_coeff_b))
    fitted_curve = popt_AK[0] + elastic_strain_from_stress(x_range/1000.0, popt_AK[1], Et_coeff_b*1000.0) # scale for GPa
    #ax1.plot(x_range, fitted_curve + sdict['el_aln_offset'], color=sdict['pen'], ls='--')
    # fitting to strain = A + ln(1 + stress.G/K) / G with free fit for all parameters (gives best fits)
    popt_AKG, pcov_AKG = curve_fit(test_function_AKG, sdict['stress_n'][:-1], sdict['fitted_el_strain'][:-1], 
                                   p0=[0.01,2.5, 0.035], bounds=(-10,10))
    r_sqr = r_squared(sdict['fitted_el_strain'][:-1], test_function_AKG(sdict['stress_n'][:-1], *popt_AKG))
    print('  fit for string', string, ':', popt_AKG, 'r^2 =', r_sqr)
    print('  fitted curve equivalent to E_fit (GPa) = %0.3f + %0.5f x stress (MPa), with offset %0.5f' 
          % (popt_AKG[1], popt_AKG[2], popt_AKG[0]))
    print('  expected curve from expression for E_T = %0.3f + %0.5f x stress\n' % (sdict['E0_est'], Et_coeff_b))
    fitted_curve = popt_AKG[0] + elastic_strain_from_stress(x_range/1000.0, popt_AKG[1], popt_AKG[2]*1000.0) # scale for GPa
    ax1.plot(x_range, fitted_curve + sdict['el_aln_offset'], color=sdict['pen'], ls='--')

# plot data
for string in string_list:
    sdict = globals()[string]
    ax1.plot(sdict['stress_n'], sdict['fitted_el_strain'] + sdict['el_aln_offset'], color=sdict['pen'], 
             ls=sdict['style'], marker='o', ms=3, mfc=sdict['pen'], label=sdict['leg'])
ax1.legend(loc='lower right', ncol = 2, framealpha = 1)
ax1.set_xlabel('Stress (MPa)')
ax1.set_ylabel('Total elastic strain $\Sigma A_{el}$ (alligned on '+ref_string+')')

fig.tight_layout()
savefile = save_path + "elastic_strain_study_" + ref_string + "." + save_format
print("\n%s" % (savefile))
#fig.savefig(savefile, format=save_format, dpi=1000)
plt.show()


# %% [markdown]
## Recoverable creep study

# %% [code]
#string_list = ['N7','N20','N21','N27','N26','N28','N34','N33']

# data_array format: row=step(0..n); columns: stages A0 B A1 X1 A2 X2 A3 X3
# for A0 + B*t + A1(1-np.exp(-X1*t)) + A2(1-np.exp(-X2*t)) + A3(1-np.exp(-X3*t))

include_exceeding_steps = True
include_matching_steps = True
include_lower_steps = True

# read fitted coefficients 
get_fitted_components(save_path+filename_start, string_list)  
    # reads fitted coefficients into sdict['fitted_values']
    # data_array format: row=step(0..n); columns: stages A0 B A1 X1 A2 X2 A3 X3
    # for A0 + B*t + A1*(1-np.exp(-X1*t)) + A2*(1-np.exp(-X2*t)) + A3*(1-np.exp(-X3*t))
    # creates sdict['fitted_steps'] arrays containing the elastic strain step at the start of each step response
    # also creates sdict['model_values'], same shape as sdict['fitted_values'], 
    # but containing E_el, eta_f, E_i, eta_i with units of GPa and GPa.day
# adjust N21 step 10 values to suppress plotting
N21['fitted_steps'][9] = np.nan
N21['fitted_values'][9,0] = 0  # set to zero K-V stages
N21['model_values'][9,0] = 0  # set to zero K-V stages


# plots of E_i, eta_i, 1/E_i, 1/eta_i against step number
#========================================================
print("\nPlots of fitted Kelvin-Voigt stage $E_i$ and $\eta_i$ values versus test step number\n")
fig=plt.figure(figsize=fig_size_3)
ax1=fig.add_subplot(221)
ax2=fig.add_subplot(222)
ax3=fig.add_subplot(223)
ax4=fig.add_subplot(224)
#
x_axis = np.arange(1,18,2)
x_values = [1,3,5,7,9,11,13,15,17]
mkr_size = 4
#
ax1.plot([0,18],[0,0],'k--',lw=0.5)
ax2.plot([0,18],[0,0],'k--',lw=0.5)
ax3.plot([0,18],[0,0],'k--',lw=0.5)
ax4.plot([0,18],[0,0],'k--',lw=0.5)
#
for string in string_list:
    sdict = globals()[string]
    # ignore last step where string broke
    end_index = sdict['test_steps'] if(string in ['N20','N21','N27']) else sdict['test_steps']-1
    for step_index in range(end_index):
        str_mkr = 'D' if(sdict['exceeding_steps'][step_index] == 1) \
             else 's' if(sdict['matching_steps'][step_index] == 1) else 'o'
        x_value = step_index + 1
        if((include_exceeding_steps and (str_mkr == 'D')) or
           (include_matching_steps and (str_mkr == 's')) or 
           (include_lower_steps and (str_mkr == 'o'))):
            for stage in range(int(sdict['model_values'][step_index,0])):
                mkr_pen = sdict['pen'] if(stage == 0) else 'none'
                y_value1 = sdict['model_values'][step_index,3+2*stage] # E_i (GPa)
                y_value2 = sdict['model_values'][step_index,4+2*stage] # eta_i (GPa.day)
                y_value3 = 1 / y_value1 # 1/E_i
                y_value4 = 1 / y_value2 # 1/eta_i
                ax1.plot(x_value, y_value1, color=sdict['pen'], ls='none', marker=str_mkr, ms=mkr_size, mfc=mkr_pen)
                ax2.plot(x_value, y_value2, color=sdict['pen'], ls='none', marker=str_mkr, ms=mkr_size, mfc=mkr_pen)
                ax3.plot(x_value, y_value3, color=sdict['pen'], ls='none', marker=str_mkr, ms=mkr_size, mfc=mkr_pen)
                ax4.plot(x_value, y_value4, color=sdict['pen'], ls='none', marker=str_mkr, ms=mkr_size, mfc=mkr_pen)
ax1.set_xticks(x_axis, x_values)
ax2.set_xticks(x_axis, x_values)
ax3.set_xticks(x_axis, x_values)
ax4.set_xticks(x_axis, x_values)
ax1.set_xlabel('Test step')
ax2.set_xlabel('Test step')
ax3.set_xlabel('Test step')
ax4.set_xlabel('Test step')
ax1.set_ylabel("$E_i$ (GPa)")
ax2.set_ylabel("$\eta_i$ (GPa.day)")
ax3.set_ylabel("$1/E_i$ (1/GPa)")
ax4.set_ylabel("$1/\eta_i$ (1/GPa.day)")
fig.tight_layout()
ax1.text(0.9, 0.9,'(a)', transform=ax1.transAxes)
ax2.text(0.9, 0.9,'(b)', transform=ax2.transAxes)
ax3.text(0.9, 0.9,'(c)', transform=ax3.transAxes)
ax4.text(0.9, 0.9,'(d)', transform=ax4.transAxes)
plt.show()


# plots of E_i, eta_i, 1/E_i, 1/eta_i against each other
#=======================================================
print("\nPlots of fitted Kelvin-Voigt stage $E_i$ and $\eta_i$ values against each other\n")
fig=plt.figure(figsize=fig_size_3)
ax1=fig.add_subplot(221)
ax2=fig.add_subplot(222)
ax3=fig.add_subplot(223)
ax4=fig.add_subplot(224)
#
mkr_size = 4
#
for string in string_list:
    sdict = globals()[string]
    # ignore last step where string broke
    end_index = sdict['test_steps'] if(string in ['N20','N21','N27']) else sdict['test_steps']-1
    for step_index in range(end_index):
        str_mkr = 'D' if(sdict['exceeding_steps'][step_index] == 1) \
             else 's' if(sdict['matching_steps'][step_index] == 1) else 'o'
        if((include_exceeding_steps and (str_mkr == 'D')) or
           (include_matching_steps and (str_mkr == 's')) or 
           (include_lower_steps and (str_mkr == 'o'))):
            for stage in range(int(sdict['model_values'][step_index,0])):
                mkr_pen = sdict['pen'] if(stage == 0) else 'none'
                x_value1 = sdict['model_values'][step_index,4+2*stage] # eta_i (GPa.day)
                x_value2 = x_value1
                x_value3 = 1 / x_value1 # 1/eta_i
                x_value4 = x_value3
                y_value1 = sdict['model_values'][step_index,3+2*stage] # E_i
                y_value2 = 1 / y_value1 # 1/E_i
                y_value3 = y_value1
                y_value4 = y_value2
                ax1.plot(x_value1, y_value1, color=sdict['pen'], ls='none', marker=str_mkr, ms=mkr_size, mfc=mkr_pen)
                ax2.plot(x_value2, y_value2, color=sdict['pen'], ls='none', marker=str_mkr, ms=mkr_size, mfc=mkr_pen)
                ax3.plot(x_value3, y_value3, color=sdict['pen'], ls='none', marker=str_mkr, ms=mkr_size, mfc=mkr_pen)
                ax4.plot(x_value4, y_value4, color=sdict['pen'], ls='none', marker=str_mkr, ms=mkr_size, mfc=mkr_pen)
ax1.set_xlabel("$\eta_i$ (GPa.day)")
ax2.set_xlabel("$\eta_i$ (GPa.day)")
ax3.set_xlabel("$1/\eta_i$ (1/GPa.day)")
ax4.set_xlabel("$1/\eta_i$ (1/GPa.day)")
ax1.set_ylabel("$E_i$ (GPa)")
ax2.set_ylabel("$1/E_i$ (1/GPa)")
ax3.set_ylabel("$E_i$ (GPa)")
ax4.set_ylabel("$1/E_i$ (1/GPa)")
fig.tight_layout()
ax1.text(0.9, 0.9,'(a)', transform=ax1.transAxes)
ax2.text(0.9, 0.9,'(b)', transform=ax2.transAxes)
ax3.text(0.9, 0.9,'(c)', transform=ax3.transAxes)
ax4.text(0.9, 0.9,'(d)', transform=ax4.transAxes)
plt.show()


# plots of Ai and Sigma(Ai) and Sigma(Ai) + elastic step against stress step
#===========================================================================
print("\nPlots of fitted Kelvin-Voigt stage $A_i$ coefficients, $\Sigma A_i$,")
print("and $\Sigma A_i$ + elastic strain step against applied stress step\n")
fig=plt.figure(figsize=fig_size_3)
ax1=fig.add_subplot(221)
ax2=fig.add_subplot(222)
ax3=fig.add_subplot(223)
ax4=fig.add_subplot(224)
#
x_range = np.array([-60,60])
mkr_size = 4
max_y1 = max_y2 = max_y3 = max_y4 = 0
grad_count = 0
grad_sum = 0
#
for string in string_list:
    sdict = globals()[string]
    # ignore last step where string broke
    end_index = sdict['test_steps'] if(string in ['N20','N21','N27']) else sdict['test_steps']-1
    for step_index in range(end_index):
        str_mkr = 'D' if(sdict['exceeding_steps'][step_index] == 1) \
             else 's' if(sdict['matching_steps'][step_index] == 1) else 'o'
        if((include_matching_steps and (str_mkr == 's')) or 
           (include_lower_steps and (str_mkr == 'o'))):
        # always exclude exceeding steps
            x_value = sdict['stress_n_step'][step_index]
            for stage in range(int(sdict['fitted_values'][step_index,0])):
                mkr_pen = sdict['pen'] if(stage == 0) else 'none'
                y_value1 = sdict['fitted_values'][step_index,3+2*stage] # A_i
                max_y1 = max(max_y1, abs(y_value1))
                ax1.plot(x_value, y_value1, color=sdict['pen'], ls='none', marker=str_mkr, ms=mkr_size, mfc=mkr_pen)
            y_value2 = np.sum([sdict['fitted_values'][step_index,3+2*stage] 
                              for stage in range(int(sdict['fitted_values'][step_index,0]))]) # Sigma(A_i)
            y_value3 = y_value2 + sdict['fitted_steps'][step_index]
            y_value4 = y_value3 - sdict['est_strain_step'][step_index]
            max_y2 = max(max_y2, abs(y_value2))
            max_y3 = max(max_y3, abs(y_value3))
            max_y4 = max(max_y4, abs(y_value4))
            ax2.plot(x_value, y_value2, color=sdict['pen'], ls='none', marker=str_mkr, ms=mkr_size, mfc='none')
            ax3.plot(x_value, y_value3, color=sdict['pen'], ls='none', marker=str_mkr, ms=mkr_size, mfc='none')
            ax4.plot(x_value, y_value4, color=sdict['pen'], ls='none', marker=str_mkr, ms=mkr_size, mfc='none')
            if((string == 'N28') and (step_index in [3,4,7,8])):
                ax4.plot(x_value, y_value4, color=sdict['pen'], ls='none', marker=str_mkr, ms=mkr_size, mfc=sdict['pen'])
            elif((sdict['exceeding_steps'][step_index] == 0) and (sdict['matching_steps'][step_index] == 0)
                 and ((string != 'N21') or (step_index != 9))):
                grad_count += 1
                grad_sum += y_value4 / x_value
max_y1 *= 1.1
max_y2 *= 1.1
max_y3 *= 1.1
max_y4 *= 1.1
ax1.plot(x_range,[0,0],'k--',lw=0.5)
ax1.plot([0,0],[-max_y1,max_y1],'k--',lw=0.5)
ax2.plot(x_range,[0,0],'k--',lw=0.5)
ax2.plot([0,0],[-max_y2,max_y2],'k--',lw=0.5)
ax3.plot(x_range,[0,0],'k--',lw=0.5)
ax3.plot([0,0],[-max_y3,max_y3],'k--',lw=0.5)
ax4.plot(x_range,[0,0],'k--',lw=0.5)
ax4.plot([0,0],[-max_y4,max_y4],'k--',lw=0.5)
#
grad_value = grad_sum / grad_count
print('average gradient =', grad_value)
print('equivalent modulus =', 1/(1000*grad_value), 'GPa')
ax4.plot(x_range,grad_value*x_range,'k--',lw=0.5)
#
ax1.set_xlabel('Stress step (MPa)')
ax2.set_xlabel('Stress step (MPa)')
ax3.set_xlabel('Stress step (MPa)')
ax4.set_xlabel('Stress step (MPa)')
ax1.set_ylabel("$A_i$")
ax2.set_ylabel("$\Sigma A_i$")
ax3.set_ylabel("Elastic strain step + $\Sigma A_i$")
ax4.set_ylabel("$\Sigma A_i$ adjusted")
fig.tight_layout()
ax1.text(0.05, 0.9,'(a)', transform=ax1.transAxes)
ax2.text(0.05, 0.9,'(b)', transform=ax2.transAxes)
ax3.text(0.05, 0.9,'(c)', transform=ax3.transAxes)
ax4.text(0.05, 0.9,'(d)', transform=ax4.transAxes)
plt.show()


# plots for paper
#=======================================================
print("\nPlots for paper\n")

fig=plt.figure(figsize=fig_size_2)
ax1=fig.add_subplot(121)
ax2=fig.add_subplot(122)
#
mkr_size = 4
max_y2 = 0
grad_count = 0
grad_sum = 0
#
for string in string_list:
    sdict = globals()[string]
    # add a label for every string
    ax2.plot(-100, 0, color=sdict['pen'], ls='none', marker='s', ms=mkr_size, mfc=sdict['pen'], label=sdict['leg'])
    # ignore last step where string broke
    end_index = sdict['test_steps'] if(string in ['N20','N21','N27']) else sdict['test_steps']-1
    for step_index in range(end_index):
        str_mkr = 'x' if(sdict['exceeding_steps'][step_index] == 1) \
             else 's' if(sdict['matching_steps'][step_index] == 1) else 'o'
        x_value2 = sdict['stress_n_step'][step_index]
        for stage in range(int(sdict['model_values'][step_index,0])):
            x_value1 = sdict['model_values'][step_index,4+2*stage] # eta_i (GPa.day)
            y_value1 = 1 / sdict['model_values'][step_index,3+2*stage] # 1/E_i
            ax1.plot(x_value1, y_value1, color=sdict['pen'], ls='none', marker=str_mkr, ms=mkr_size, mfc='none')
        if(sdict['exceeding_steps'][step_index] == 0): 
            y_value2 = sdict['fitted_steps'][step_index] \
                       + np.sum([sdict['fitted_values'][step_index,3+2*stage] 
                                 for stage in range(int(sdict['fitted_values'][step_index,0]))]) # Sigma(A_i)
            ax2.plot(x_value2, y_value2, color=sdict['pen'], ls='none', marker=str_mkr, ms=mkr_size, mfc='none')
            max_y2 = max(max_y2, abs(y_value2))
            if((string == 'N28') and (step_index in [3,4,7,8])):
                ax2.plot(x_value2, y_value2, color=sdict['pen'], ls='none', marker=str_mkr, ms=mkr_size, mfc=sdict['pen'])
            elif((sdict['exceeding_steps'][step_index] == 0) and (sdict['matching_steps'][step_index] == 0)
                 and ((string != 'N21') or (step_index != 9))):
                grad_count += 1
                grad_sum += y_value2 / x_value2
x_range = np.array([-60,60])
max_y2 *= 1.1
grad_value = grad_sum / grad_count
print('average gradient =', grad_value)
ax2.plot(x_range,[0,0],'k--',lw=0.5)
ax2.plot([0,0],[-max_y2,max_y2],'k--',lw=0.5)
ax2.plot(x_range,grad_value*x_range,'k--',lw=0.5)
#
ax2.axis([-64,64,-0.019,0.019])
ax2.legend(loc='lower right', ncol = 2, prop={'size':8}, framealpha=1)
#
ax1.set_xlabel("Viscosity $\eta_i$ (GPa.day)")
ax2.set_xlabel('Stress step (MPa)')
ax1.set_ylabel("Compliance $1/E_i$ (1/GPa)")
ax2.set_ylabel("Amplitude $A_{el} + \Sigma A_i$")
#
fig.tight_layout()
ax1.text(0.9, 0.9,'(a)', transform=ax1.transAxes)
ax2.text(0.05, 0.9,'(b)', transform=ax2.transAxes)
savefile = save_path + "recoverable_creep_study." + save_format
print("%s" % (savefile))
#fig.savefig(savefile, format=save_format, dpi=1000)
plt.show()


# %% [markdown]
### Multi-step fitting for recoverable creep

# %% [code]
N21_version = 'N21m'
txn_step = 11  # first step after step 10 cut

def test_creep_function_1(time_array, A0, B, inv_E1, inv_tau1):
    sdict = globals()[N21_version] if(fit_string == 'N21') else globals()[fit_string]
    el_strain_array = np.zeros_like(time_array)
    creep_array_1 = np.zeros_like(time_array)
    tail_array = np.zeros_like(time_array)
    extra_stress = 0.0
    if(fit_steps[0] > 1):
        el_strain_array[0] = sdict['el_strain_est'][fit_steps[0]-2]  # elastic strain at start of selected step range
    for step in fit_steps:  # step numbers to fit
        step_index = step - fit_steps[0]  # need relative step index because using sub-arrays
        start_index = fit_step_starts[step_index] + 1  # don't include first point of step (at previous stress level)
        stop_index = fit_step_starts[step_index+1]
        stop_index += 1 if(step < sdict['test_steps']) else 0
            # include first point of next step (at current stress level), except for very last step
        neg_time_sub_array = time_array[start_index-1] - time_array[start_index:stop_index] # negative time since step start
        extra_stress += sdict['stress_n_step'][step-1]
        total_stress = sdict['stress_n'][step-1]
        # elastic strain component
        el_strain_array[start_index:stop_index] = sdict['el_strain_est'][step-1]
        # creep component
        base = creep_array_1[start_index-1] # last point calculated = first point of current step (0 at start of first step)
        target = extra_stress * inv_E1
        creep_array_1[start_index:stop_index] = base + (base - target) * np.expm1(inv_tau1 * neg_time_sub_array)
        # final dashpot component
        tail_array[start_index:stop_index] = tail_array[start_index-1] - total_stress * B * neg_time_sub_array
    return A0 + el_strain_array + creep_array_1 + tail_array

def test_creep_function_2(time_array, A0, B, inv_E1, inv_tau1, inv_E2, inv_tau2):
    sdict = globals()[N21_version] if(fit_string == 'N21') else globals()[fit_string]
    el_strain_array = np.zeros_like(time_array)
    creep_array_1 = np.zeros_like(time_array)
    creep_array_2 = np.zeros_like(time_array)
    tail_array = np.zeros_like(time_array)
    extra_stress = 0.0
    if(fit_steps[0] > 1):
        el_strain_array[0] = sdict['el_strain_est'][fit_steps[0]-2]  # elastic strain at start of selected step range
    for step in fit_steps:  # step numbers to fit
        step_index = step - fit_steps[0]  # need relative step index because using sub-arrays
        start_index = fit_step_starts[step_index] + 1  # don't include first point of step (at previous stress level)
        stop_index = fit_step_starts[step_index+1]
        stop_index += 1 if(step < sdict['test_steps']) else 0
            # include first point of next step (at current stress level), except for very last step
        neg_time_sub_array = time_array[start_index-1] - time_array[start_index:stop_index] # negative time since step start
        extra_stress += sdict['stress_n_step'][step-1]
        total_stress = sdict['stress_n'][step-1]
        # elastic strain component
        el_strain_array[start_index:stop_index] = sdict['el_strain_est'][step-1]
        # creep component 1
        base = creep_array_1[start_index-1] # last point calculated = first point of current step (0 at start of first step)
        target = extra_stress * inv_E1
        creep_array_1[start_index:stop_index] = base + (base - target) * np.expm1(inv_tau1 * neg_time_sub_array)
        # creep component 2
        base = creep_array_2[start_index-1] # last point calculated = first point of current step (0 at start of first step)
        target = extra_stress * inv_E2
        creep_array_2[start_index:stop_index] = base + (base - target) * np.expm1(inv_tau2 * neg_time_sub_array)
        # final dashpot component
        tail_array[start_index:stop_index] = tail_array[start_index-1] - total_stress * B * neg_time_sub_array
    return A0 + el_strain_array + creep_array_1 + creep_array_2 + tail_array

def test_creep_function_2x(time_array, A0, B, inv_E1, inv_tau1, inv_E2, inv_tau2, tweak_value):
    sdict = globals()[N21_version] if(fit_string == 'N21') else globals()[fit_string]
    el_strain_array = np.zeros_like(time_array)
    creep_array_1 = np.zeros_like(time_array)
    creep_array_2 = np.zeros_like(time_array)
    tail_array = np.zeros_like(time_array)
    tweak_array = np.zeros_like(time_array)
    extra_stress = 0.0
    if(fit_steps[0] > 1):
        el_strain_array[0] = sdict['el_strain_est'][fit_steps[0]-2]  # elastic strain at start of selected step range
    for step in fit_steps:  # step numbers to fit
        step_index = step - fit_steps[0]  # need relative step index because using sub-arrays
        start_index = fit_step_starts[step_index] + 1  # don't include first point of step (at previous stress level)
        stop_index = fit_step_starts[step_index+1]
        stop_index += 1 if(step < sdict['test_steps']) else 0
            # include first point of next step (at current stress level), except for very last step
        neg_time_sub_array = time_array[start_index-1] - time_array[start_index:stop_index] # negative time since step start
        extra_stress += sdict['stress_n_step'][step-1]
        total_stress = sdict['stress_n'][step-1]
        # elastic strain component
        el_strain_array[start_index:stop_index] = sdict['el_strain_est'][step-1]
        # creep component 1
        base = creep_array_1[start_index-1] # last point calculated = first point of current step (0 at start of first step)
        target = extra_stress * inv_E1
        creep_array_1[start_index:stop_index] = base + (base - target) * np.expm1(inv_tau1 * neg_time_sub_array)
        # creep component 2
        base = creep_array_2[start_index-1] # last point calculated = first point of current step (0 at start of first step)
        target = extra_stress * inv_E2
        creep_array_2[start_index:stop_index] = base + (base - target) * np.expm1(inv_tau2 * neg_time_sub_array)
        # final dashpot component
        tail_array[start_index:stop_index] = tail_array[start_index-1] - total_stress * B * neg_time_sub_array
        # amplitude tweak across cut point
        if(step >= txn_step):
            tweak_array[start_index:stop_index] = tweak_value
    return A0 + el_strain_array + creep_array_1 + creep_array_2 + tail_array + tweak_array

def test_creep_function_3(time_array, A0, B, inv_E1, inv_tau1, inv_E2, inv_tau2, inv_E3, inv_tau3):
    sdict = globals()[N21_version] if(fit_string == 'N21') else globals()[fit_string]
    el_strain_array = np.zeros_like(time_array)
    creep_array_1 = np.zeros_like(time_array)
    creep_array_2 = np.zeros_like(time_array)
    creep_array_3 = np.zeros_like(time_array)
    tail_array = np.zeros_like(time_array)
    extra_stress = 0.0
    if(fit_steps[0] > 1):
        el_strain_array[0] = sdict['el_strain_est'][fit_steps[0]-2]  # elastic strain at start of selected step range
    for step in fit_steps:  # step numbers to fit
        step_index = step - fit_steps[0]  # need relative step index because using sub-arrays
        start_index = fit_step_starts[step_index] + 1  # don't include first point of step (at previous stress level)
        stop_index = fit_step_starts[step_index+1]
        stop_index += 1 if(step < sdict['test_steps']) else 0
            # include first point of next step (at current stress level), except for very last step
        neg_time_sub_array = time_array[start_index-1] - time_array[start_index:stop_index] # negative time since step start
        extra_stress += sdict['stress_n_step'][step-1]
        total_stress = sdict['stress_n'][step-1]
        # elastic strain component
        el_strain_array[start_index:stop_index] = sdict['el_strain_est'][step-1]
        # creep component 1
        base = creep_array_1[start_index-1] # last point calculated = first point of current step (0 at start of first step)
        target = extra_stress * inv_E1
        creep_array_1[start_index:stop_index] = base + (base - target) * np.expm1(inv_tau1 * neg_time_sub_array)
        # creep component 2
        base = creep_array_2[start_index-1] # last point calculated = first point of current step (0 at start of first step)
        target = extra_stress * inv_E2
        creep_array_2[start_index:stop_index] = base + (base - target) * np.expm1(inv_tau2 * neg_time_sub_array)
        # creep component 3
        base = creep_array_3[start_index-1] # last point calculated = first point of current step (0 at start of first step)
        target = extra_stress * inv_E3
        creep_array_3[start_index:stop_index] = base + (base - target) * np.expm1(inv_tau3 * neg_time_sub_array)
        # final dashpot component
        tail_array[start_index:stop_index] = tail_array[start_index-1] - total_stress * B * neg_time_sub_array
    return A0 + el_strain_array + creep_array_1 + creep_array_2 + creep_array_3 + tail_array

def multi_step_fit(fit_string_value, start_step, stop_step, stages, spanning_cut):
    global fit_string
    global fit_steps
    global fit_step_starts
    global start_stress
    global time_sub_array
    global strain_sub_array
    global fitted_curve
    global el_strain_array
    global creep_array_1
    global creep_array_2
    global creep_array_3
    global tail_array
    global tweak_array
    global check_array
    #
    fit_string = fit_string_value
    fit_steps = np.arange(start_step,stop_step+1,1)
    print('\nFitting string', fit_string, 'steps', start_step, 'to', stop_step)
    sdict = globals()[N21_version] if(fit_string == 'N21') else globals()[fit_string]
    #
    start_index = sdict['step_starts'][start_step-1]
    stop_index = sdict['step_starts'][stop_step]
    stop_index += 1 if(stop_step < sdict['test_steps']) else 0
    time_sub_array = sdict['time_array'][start_index:stop_index]
    strain_sub_array = sdict['strain_array'][start_index:stop_index]
    time_for_fitting = time_sub_array - sdict['time_array'][start_index]
    #
    fit_step_starts = np.copy(sdict['step_starts'][start_step-1:stop_step+1])
    fit_step_starts -= fit_step_starts[0]
    start_stress = 0 if(start_step == 1) else sdict['stress_n'][start_step-2]  # applied stress for step before start_step
    #
    # curve fitting
    if(spanning_cut and (stages == 2)): # spanning cut step
        popt, pcov = curve_fit(test_creep_function_2x, time_for_fitting, strain_sub_array, 
                               bounds=([-0.5,-0.001,0,1,0,0,-0.01],[0.5,0.001,0.001,50,0.001,5,0.01]))
        fitted_curve = test_creep_function_2x(time_for_fitting, *popt) 
    else:
        if(stages == 1):
            popt, pcov = curve_fit(test_creep_function_1, time_for_fitting, strain_sub_array, 
                                   bounds=([-0.5,-0.001,0,0],[0.5,0.001,0.0001,5]))
            fitted_curve = test_creep_function_1(time_for_fitting, *popt) 
        elif(stages == 2):
            popt, pcov = curve_fit(test_creep_function_2, time_for_fitting, strain_sub_array, 
                                   bounds=([-0.5,-0.001,0,1,0,0],[0.5,0.001,0.001,50,0.001,5]))
            fitted_curve = test_creep_function_2(time_for_fitting, *popt) 
        else:
            popt, pcov = curve_fit(test_creep_function_3, time_for_fitting, strain_sub_array, 
                                   bounds=([-0.5,-0.001,0,1,0,0,0,0],[0.5,0.001,0.001,50,0.001,5,0.001,50]))
            fitted_curve = test_creep_function_3(time_for_fitting, *popt) 
    #
    # reconstruct fitted components
    el_strain_array = np.zeros_like(time_for_fitting)
    creep_array_1 = np.zeros_like(time_for_fitting)
    creep_array_2 = np.zeros_like(time_for_fitting)
    creep_array_3 = np.zeros_like(time_for_fitting)
    tail_array = np.zeros_like(time_for_fitting)
    tweak_array = np.zeros_like(time_for_fitting)
    extra_stress = 0.0
    if(fit_steps[0] > 1):
        el_strain_array[0] = sdict['el_strain_est'][fit_steps[0]-2]  # elastic strain at start of selected step range
    for step in fit_steps:  # step numbers to fit
        step_index = step - fit_steps[0]  # need relative step index because using sub-arrays
        start_index = fit_step_starts[step_index] + 1  # don't include first point of step (at previous stress level)
        stop_index = fit_step_starts[step_index+1]
        stop_index += 1 if(step < sdict['test_steps']) else 0
            # include first point of next step (at current stress level), except for very last step
        neg_time_sub_array = time_for_fitting[start_index-1] - time_for_fitting[start_index:stop_index] # negative time since step start
        extra_stress += sdict['stress_n_step'][step-1]
        total_stress = sdict['stress_n'][step-1]
        el_strain_array[start_index:stop_index] = sdict['el_strain_est'][step-1]
        # final dashpot component
        tail_array[start_index:stop_index] = tail_array[start_index-1] - total_stress * popt[1] * neg_time_sub_array
        # creep component 1
        base = creep_array_1[start_index-1] # last point calculated = first point of current step (0 at start of first step)
        target = extra_stress * popt[2]
        creep_array_1[start_index:stop_index] = base + (base - target) * np.expm1(popt[3] * neg_time_sub_array)
        results_str1 = ('A0 %0.5f, K %0.3f, G %0.6f, B %e, K1 %0.8f, X1 %0.3f' 
                        % (popt[0], sdict['E0_est'], Et_coeff_b, popt[1], popt[2], popt[3]))
        results_str2 = ('etaf %f GPa.day, E1 %f GPa, eta1 %f GPa.day' 
                        % (1/(1000*popt[1]), 1/(1000*popt[2]), 1/(1000*popt[2]*popt[3])))
        table_string = ('%s & %d--%d & %.1f & %.3f' 
                        % (fit_string, start_step, stop_step, 1/(1000*popt[2]), 1/(1000*popt[2]*popt[3])))
        if(stages > 1):
            # creep component 2
            base = creep_array_2[start_index-1] # last point calculated = first point of current step (0 at start of first step)
            target = extra_stress * popt[4]
            creep_array_2[start_index:stop_index] = base + (base - target) * np.expm1(popt[5] * neg_time_sub_array)
            results_str1 += (', K2 %0.8f, X2 %0.3f' % (popt[4], popt[5]))
            results_str2 += (', E2 %f GPa, eta2 %f MPa.s' % (1/(1000*popt[4]), 1/(1000*popt[4]*popt[5])))
            table_string += (' & %.1f & %.2f' % (1/(1000*popt[4]), 1/(1000*popt[4]*popt[5])))
        if(stages > 2):
            # creep component 3
            base = creep_array_3[start_index-1] # last point calculated = first point of current step (0 at start of first step)
            target = extra_stress * popt[6]
            creep_array_3[start_index:stop_index] = base + (base - target) * np.expm1(popt[7] * neg_time_sub_array)
            results_str1 += (', K3 %0.8f, X3 %0.3f' % (popt[6], popt[7]))
            results_str2 += (', E3 %f GPa, eta3 %f MPa.s' % (1/(1000*popt[6]), 1/(1000*popt[6]*popt[7])))
        table_string += (' & %.1f' % (1/(1000*popt[1])))
        # amplitude tweak across cut point
        if(spanning_cut and (stages == 2) and (step >= txn_step)):
            tweak_array[start_index:stop_index] = popt[-1]
            results_str1 += (', tweak %f' % (popt[-1]))
            table_string += (' & %.5f' % (popt[-1]))
    check_array = popt[0] + el_strain_array + creep_array_1 + creep_array_2 + creep_array_3 + tail_array + tweak_array
    print(results_str1)
    print(results_str2)
#    print(table_string)
#    print(popt)
    return popt

def multi_step_fit_plot_ax(ax, fit_string_value, start_step, stop_step, stages):
    # check if spanning N21 step 10 to 11
    spanning_cut = ((fit_string_value == 'N21') and (start_step < txn_step) and (stop_step > (txn_step-1)))
    # run curve fitting
    popt = multi_step_fit(fit_string_value, start_step, stop_step, stages, spanning_cut)
    # initial data
    ax.plot(time_sub_array, strain_sub_array, 'k-', label='strain data')
    ax.plot(time_sub_array, fitted_curve, 'r--', label='fitted curve')
#    ax.plot(time_sub_array, check_array, 'b--', label='check curve')
    # plot component parts of fitted curve
    plot_offset = min(fitted_curve)
#    ax.plot(time_sub_array, [popt[0] for i in range(len(time_sub_array))], 'k:', label='offset')
#    ax.plot(time_sub_array, plot_offset+el_strain_array-el_strain_array[0], 'k:', label='spring')
    ax.plot(time_sub_array, plot_offset+creep_array_1, 'b:', label='main K-V stage')
    if(stages==1):
        ax.plot(time_sub_array, plot_offset+tail_array, 'g:', label='dashpot')
    if(stages==2):
#        ax.plot(time_sub_array, plot_offset+creep_array_2, 'r:', label='2nd K-V stage')
#        ax.plot(time_sub_array, plot_offset+tail_array, 'g:', label='dashpot')
        ax.plot(time_sub_array, plot_offset+creep_array_2+tail_array, ':', color='orange', label='slower components')
    if(stages>2):
        ax.plot(time_sub_array, plot_offset+creep_array_2, 'r:', label='2nd K-V stage')
        ax.plot(time_sub_array, plot_offset+creep_array_3, 'r:', label='3rd K-V stage')
    fit_steps_string = str(start_step) + ' to ' + str(stop_step)
    ax.set_title('String ' + str(fit_string_value) + ', steps ' + fit_steps_string)
    ax.set_xlabel('Time (days)')
    ax.set_ylabel('Strain')

def multi_step_fit_plot(fit_string_value, start_step, stop_step, stages):
    # plot data    
    fig=plt.figure(figsize=(8,5))
    ax1=fig.add_subplot(111)
    multi_step_fit_plot_ax(ax1, fit_string_value, start_step, stop_step, stages)
    fig.tight_layout()
    plt.show()

    
# combined plot
# =============
fig=plt.figure(figsize=fig_size_3)
ax1=fig.add_subplot(221)
ax2=fig.add_subplot(222)
ax3=fig.add_subplot(223)
ax4=fig.add_subplot(224)
#
multi_step_fit_plot_ax(ax1,'N20', 3, 8, 2)    # 6 steps
multi_step_fit_plot_ax(ax2,'N21', 7, 15, 2)   # 7/8 steps
multi_step_fit_plot_ax(ax3,'N27', 3, 15, 2)   # 13 steps
multi_step_fit_plot_ax(ax4,'N33', 3, 6, 2)    # 4 steps
#
fig.tight_layout()
ax1.text(0.9, 0.9,'(a)', transform=ax1.transAxes)
ax2.text(0.05, 0.9,'(b)', transform=ax2.transAxes)
ax3.text(0.05, 0.9,'(c)', transform=ax3.transAxes)
ax4.text(0.05, 0.9,'(d)', transform=ax4.transAxes)
savefile = save_path + "recoverable_creep_multi_step." + save_format
print("\n%s" % (savefile))
#fig.savefig(savefile, format=save_format, dpi=1000)
plt.show()


# individual plots
# ================
# N20
multi_step_fit_plot('N20', 3, 8, 2)  # 6 steps

# for comparison with Murphy's fits
multi_step_fit_plot('N20', 3, 8, 1)  # 6 steps
multi_step_fit_plot('N21', 6, 9, 1)

# N21 before and after cut
multi_step_fit_plot('N21', 7, 9, 2)
multi_step_fit_plot('N21', 11, 15, 2)

# N21
multi_step_fit_plot('N21', 2, 5, 2)
multi_step_fit_plot('N21', 2, 6, 2)
for stop_step in range(10,17,1):
    multi_step_fit_plot('N21', 7, stop_step, 2)
for start_step in range(8,12,1):
    multi_step_fit_plot('N21', start_step, 15, 2)
multi_step_fit_plot('N21', 8, 16, 2)

# N27
for stop_step in range(5,17,1):
    multi_step_fit_plot('N27', 3, stop_step, 2)

# N33
multi_step_fit_plot('N33', 3, 5, 2)  # 3 steps
multi_step_fit_plot('N33', 3, 6, 2)  # 4 steps
#multi_step_fit_plot('N33', 3, 7, 2)  # 5 steps

# N28
multi_step_fit_plot('N28', 4, 5, 2)  # 2 steps
#multi_step_fit_plot('N28', 4, 6, 2)  # 2 steps
multi_step_fit_plot('N28', 8, 9, 2)  # 2 steps
#multi_step_fit_plot('N28', 8, 10, 2)  # 3 steps
multi_step_fit_plot('N28', 12, 14, 2)  # 3 steps
multi_step_fit_plot('N28', 12, 15, 2)  # 4 steps
#multi_step_fit_plot('N28', 12, 16, 2)  # 5 steps


# %% [markdown]
## Plastic creep - strings N7 and N28

# %% [code]
from matplotlib.patches import ConnectionPatch

def exp_limit_function(stress, A, D, S):
    return np.maximum(0.0,-A*np.expm1(D*(S-stress)))

def exp_rise_function(stress, A, D):
    return A*np.exp(D*stress)

def ln_exp_function(stress, A, D, S):
    return A*np.log(1-np.exp(-D*S)+np.exp(D*(stress-S)))

# data_array format: row=step(0..n); columns: stages A0 B A1 X1 A2 X2 A3 X3
# for A0 + B*t + A1(1-np.exp(-X1*t)) + A2(1-np.exp(-X2*t)) + A3(1-np.exp(-X3*t))

short_list = ['N7','N28']
show_last = False
show_BC_sum = False

# read fitted coefficients 
get_fitted_components(save_path+filename_start, short_list)  
    # reads fitted coefficients into sdict['fitted_values']
    # data_array format: row=step(0..n); columns: stages A0 B A1 X1 A2 X2 A3 X3
    # for A0 + B*t + A1*(1-np.exp(-X1*t)) + A2*(1-np.exp(-X2*t)) + A3*(1-np.exp(-X3*t))
    # creates sdict['fitted_steps'] arrays containing the elastic strain step at the start of each step response
    # also creates sdict['model_values'], same shape as sdict['fitted_values'], 
    # but containing E_el, eta_f, E_i, eta_i with units of GPa and GPa.day
for string in short_list:
    sdict = globals()[string]
    sdict['step_start_times'] = np.array([sdict['time_array'][sdict['step_starts'][i]] for i in range(sdict['test_steps'])])
    sdict['step_stop_times'] = np.array([sdict['time_array'][sdict['step_starts'][i+1]] for i in range(sdict['test_steps']-1)])
    sdict['step_stop_times'] = np.append(sdict['step_stop_times'], sdict['time_array'][-1])
    # step durations, calculated as period between successive step start times, except for last one (which has no following step)
    sdict['step_durations'] = sdict['step_stop_times'] - sdict['step_start_times']
    sdict['dashpot_strain'] = sdict['fitted_values'][:,2] * sdict['step_durations']
    
# subsets for N28 'exceeding' steps
N28_ex_steps = np.nonzero(N28['exceeding_steps'])
N28_ex_stress = N28['stress_n'][N28_ex_steps]
N28_ex_Bt = N28['dashpot_strain'][N28_ex_steps]
N28_ex_etaf = N28['model_values'][:,2][N28_ex_steps]
N28_ex_A1 = N28['fitted_values'][:,3][N28_ex_steps]
N28_ex_X1 = N28['fitted_values'][:,4][N28_ex_steps]
N28_ex_A2 = N28['fitted_values'][:,5][N28_ex_steps]
N28_ex_X2 = N28['fitted_values'][:,6][N28_ex_steps]
# add in amplitude values during reduced-tension episodes
N28_ex_Bt[2] = np.sum(N28['dashpot_strain'][2:5])
N28_ex_Bt[4] = np.sum(N28['dashpot_strain'][6:9])
N28_ex_Bt[6] = np.sum(N28['dashpot_strain'][10:15])
N28_ex_A1[2] = np.sum(N28['fitted_values'][2:5,3])
N28_ex_A1[4] = np.sum(N28['fitted_values'][6:9,3])
N28_ex_A1[6] = np.sum(N28['fitted_values'][10:15,3])
N28_ex_A2[2] = np.sum(N28['fitted_values'][2:5,5])
N28_ex_A2[4] = N28['fitted_values'][6,5] + N28['fitted_values'][8,5]
N28_ex_A2[6] = np.sum(N28['fitted_values'][10:15,5])

# Amplitude study
# ===============
print('\nAmplitude study')
print('===============')
xrange = np.arange(0,270)

# For string N7, these plots suggest 2 or 3 parts to the stretching behaviour: 
# an initial 'straightening' phase up to about step 4, covered by the K-V stage;
# a main stretching phase, covered by the dashpot for steps 2 to 4, and then by the K-V stage for steps 5 to 9;
# a possible further stretching (to breaking) phase, covered by the dashpot for steps 7 to 9
# String N28 appears to behave in a similar manner

# String N7
# =========
print('\nString N7:')
# N7 'straightening' phase
N7['sequence_A'] = np.zeros(10)
N7['sequence_A'][0] = N7['fitted_values'][0,3]
N7['sequence_A'][1] = N7['fitted_values'][1,3] + N7['fitted_values'][1,5]
N7['sequence_A'][2] = N7['fitted_values'][2,3]
N7['sequence_A'][3] = N7['fitted_values'][3,3]
N7['sequence_A'][4] = N7['fitted_values'][4,5]
# cummulative amplitude
N7['A_cumm_amp'] = np.array([sum(N7['sequence_A'][:i+1]) for i in range(len(N7['sequence_A']))])
# fit 1-exp function to string 7 amplitude data
popt_7a, pcov_7a = curve_fit(exp_limit_function, N7['stress_n'][:4], N7['A_cumm_amp'][:4], p0=[0.037,0.02,21], 
                             bounds=([0.03,0,10],[0.04,1,50]))
N7['A_cumm_fit'] = exp_limit_function(xrange, *popt_7a)
print('fitted 1-exp function (A D S):',popt_7a)
# N7 second stretching phase
N7['sequence_B'] = [N7['dashpot_strain'][i] for i in range(0,4)] + [N7['fitted_values'][:,3][i] for i in range(4,9)] + [0]
# cummulative amplitude
N7['B_cumm_amp'] = np.array([sum(N7['sequence_B'][:i+1]) for i in range(len(N7['sequence_B']))])
# fit ln-exp function to string 7 amplitude data
popt_7b, pcov_7b = curve_fit(ln_exp_function, N7['stress_n'][:9], N7['B_cumm_amp'][:9], p0=[0.0078,0.063,122], 
                             bounds=([0,0,0],[np.inf,np.inf,300]))
N7['B_cumm_fit'] = ln_exp_function(xrange, *popt_7b)
print('fitted ln_exp function',popt_7b)
# N7 third stretching phase
N7['C_cumm_amp'] = np.zeros(10)
for i in range(4,9):
    N7['C_cumm_amp'][i] = N7['C_cumm_amp'][i-1] + N7['dashpot_strain'][i] 
# fit ln-exp function to string 7 amplitude data
popt_7c, pcov_7c = curve_fit(ln_exp_function, N7['stress_n'][:9], N7['C_cumm_amp'][:9], p0=[0.0023,0.1,207], 
                             bounds=([0,0,0],[np.inf,np.inf,300]))
N7['C_cumm_fit'] = ln_exp_function(xrange, *popt_7c)
print('fitted ln_exp function',popt_7c)
# N7 sum of second and third stretching phases
N7['BC_cumm_amp'] = N7['B_cumm_amp'] + N7['C_cumm_amp']
# fit ln-exp function
popt_7bc, pcov_7bc = curve_fit(ln_exp_function, N7['stress_n'][:9], N7['BC_cumm_amp'][:9], p0=[0.016,0.04,142], 
                               bounds=([0,0,0],[np.inf,np.inf,300]))
N7['BC_cumm_fit'] = ln_exp_function(xrange, *popt_7bc)
print('fitted ln_exp function',popt_7bc)
# N7 overall cummulative amplitude
N7['ABC_cumm_amp'] = N7['A_cumm_amp'] + N7['B_cumm_amp'] + N7['C_cumm_amp']
N7['ABC_cumm_fit'] = N7['A_cumm_fit'] + N7['B_cumm_fit'] + N7['C_cumm_fit']
#                          
# String N28
# ==========
print('\nString N28:')
# N28 'straightening' phase
N28['sequence_A'] = np.zeros(10)
N28['sequence_A'][0] = N28['fitted_values'][0,3] + N28['fitted_values'][0,5]
N28['sequence_A'][1] = N28['fitted_values'][1,3] + N28['fitted_values'][1,5]
N28['sequence_A'][2] = np.sum(N28['fitted_values'][2:5,3]) + np.sum(N28['fitted_values'][2:5,5])
N28['sequence_A'][3] = N28['fitted_values'][5,3] + N28['fitted_values'][5,5]
N28['sequence_A'][4] = N28['fitted_values'][6,5] + N28['fitted_values'][8,5]
N28['sequence_A'][5] = N28['fitted_values'][9,5]
N28['sequence_A'][6] = np.sum(N28['fitted_values'][10:15,5])
N28['sequence_A'][7] = N28['fitted_values'][15,5]
# cummulative amplitude
N28['A_cumm_amp'] = np.array([sum(N28['sequence_A'][:i+1]) for i in range(len(N28['sequence_A']))])
# fit 1-exp function to string 7 amplitude data
popt_28a, pcov_28a = curve_fit(exp_limit_function, N28_ex_stress[:8], N28['A_cumm_amp'][:8], p0=[0.072,0.015,16], 
                               bounds=([0.03,0,0],[0.15,1,50]))
N28['A_cumm_fit'] = exp_limit_function(xrange, *popt_28a)
print('fitted 1-exp function (A D S):',popt_28a)
# N28 second stretching phase
N28['sequence_B'] = np.zeros(10)
N28['sequence_B'][1] = N28['dashpot_strain'][1]
N28['sequence_B'][2] = np.sum(N28['dashpot_strain'][2:5])
N28['sequence_B'][3] = N28['dashpot_strain'][5]
N28['sequence_B'][4] = np.sum(N28['fitted_values'][6:9,3])
N28['sequence_B'][5] = N28['fitted_values'][9,3]
N28['sequence_B'][6] = np.sum(N28['fitted_values'][10:15,3])
N28['sequence_B'][7] = N28['fitted_values'][15,3]
N28['sequence_B'][8] = N28['fitted_values'][16,3]
# cummulative amplitude
N28['B_cumm_amp'] = np.array([sum(N28['sequence_B'][:i+1]) for i in range(len(N28['sequence_B']))])
# fit ln-exp function to string 28 amplitude data
popt_28b, pcov_28b = curve_fit(ln_exp_function, N28_ex_stress[:9], N28['B_cumm_amp'][:9], p0=[0.017,0.029,136], 
                               bounds=([0,0,0],[np.inf,np.inf,300]))
N28['B_cumm_fit'] = ln_exp_function(xrange, *popt_28b)
print('fitted ln_exp function',popt_28b)
# N28 third stretching phase
N28['sequence_C'] = np.zeros(10)
N28['sequence_C'][4] = np.sum(N28['dashpot_strain'][6:9])
N28['sequence_C'][5] = N28['dashpot_strain'][9]
N28['sequence_C'][6] = np.sum(N28['dashpot_strain'][10:15])
N28['sequence_C'][7] = N28['dashpot_strain'][15]
N28['sequence_C'][8] = N28['dashpot_strain'][16]
# cummulative amplitude
N28['C_cumm_amp'] = np.array([sum(N28['sequence_C'][:i+1]) for i in range(len(N28['sequence_B']))])
# fit ln-exp function to string 28 amplitude data
popt_28c, pcov_28c = curve_fit(ln_exp_function, N28_ex_stress[4:9], N28['C_cumm_amp'][4:9], p0=[8,0.034,470],
                               bounds=([0,0,0],[np.inf,np.inf,500]))
#4.53424037e+00 3.45011211e-02 4.51329168e+02
N28['C_cumm_fit'] = ln_exp_function(xrange, *popt_28c)
print('fitted ln_exp function',popt_28c)
# N28 sum of second and third stretching phases
N28['BC_cumm_amp'] = N28['B_cumm_amp'] + N28['C_cumm_amp']
# fit ln-exp function
popt_28bc, pcov_28bc = curve_fit(ln_exp_function, N28_ex_stress[:9], N28['BC_cumm_amp'][:9], p0=[0.02,0.027,146], 
                                 bounds=([0,0,0],[np.inf,np.inf,300]))
N28['BC_cumm_fit'] = ln_exp_function(xrange, *popt_28bc)
print('fitted ln_exp function',popt_28bc)
# N28 overall cummulative amplitude
N28['ABC_cumm_amp'] = N28['A_cumm_amp'] + N28['B_cumm_amp'] + N28['C_cumm_amp']
N28['ABC_cumm_fit'] = N28['A_cumm_fit'] + N28['B_cumm_fit'] + N28['C_cumm_fit']


# Plot data
# =========
last = 10 if(show_last) else 9
fig=plt.figure(figsize=fig_size_4)
ax1=fig.add_subplot(421)
ax2=fig.add_subplot(422)
ax3=fig.add_subplot(423)
ax4=fig.add_subplot(424)
ax5=fig.add_subplot(425)
ax6=fig.add_subplot(426)
ax7=fig.add_subplot(427)
ax8=fig.add_subplot(428)
# zero axes
x2 = 300 if(show_last) else 270
ax1.plot([0,x2],[0,0],'k--',lw=0.75)
ax2.plot([0,x2],[0,0],'k--',lw=0.75)
ax3.plot([0,x2],[0,0],'k--',lw=0.75)
ax4.plot([0,x2],[0,0],'k--',lw=0.75)
ax5.plot([0,x2],[0,0],'k--',lw=0.75)
ax6.plot([0,x2],[0,0],'k--',lw=0.75)
ax7.plot([0,x2],[0,0],'k--',lw=0.75)
ax8.plot([0,x2],[0,0],'k--',lw=0.75)
# N7 step amplitudes
ax1.plot([N7['stress_n'][1],N7['stress_n'][1]], [N7['sequence_A'][1],N7['fitted_values'][1,5]], 'k:', lw=1)
ax1.plot(N7['stress_n'][:last], N7['dashpot_strain'][:last], color=N7['pen'], ls='none', marker='*')
ax1.plot(N7['stress_n'][:last], N7['fitted_values'][:last,3], color=N7['pen'], ls='none', marker='^', ms=4)
ax1.plot(N7['stress_n'][:last], N7['fitted_values'][:last,5], color=N7['pen'], ls='none', marker='v', ms=4)
ax1.plot(N7['stress_n'][:5], N7['sequence_A'][:5], color=N7['pen'], ls='-', lw=0.5, marker='.', ms=4)
ax1.plot(N7['stress_n'][:9], N7['sequence_B'][:9], color=N7['pen'], ls='-', lw=0.5, marker='.', ms=4)
ax1.plot(N7['stress_n'][4:9], N7['dashpot_strain'][4:9], color=N7['pen'], ls='-', lw=0.5)
# N28 step amplitudes
ax2.plot([N28_ex_stress[0],N28_ex_stress[0]], [N28['sequence_A'][0],N28_ex_A2[0]], 'k:', lw=1)
ax2.plot([N28_ex_stress[1],N28_ex_stress[1]], [N28['sequence_A'][1],N28_ex_A1[1]], 'k:', lw=1)
ax2.plot([N28_ex_stress[2],N28_ex_stress[2]], [N28['sequence_A'][2],N28_ex_A2[2]], 'k:', lw=1)
ax2.plot([N28_ex_stress[3],N28_ex_stress[3]], [N28['sequence_A'][3],N28_ex_A2[3]], 'k:', lw=1)
ax2.plot(N28_ex_stress[:last], N28_ex_Bt[:last], color=N28['pen'], ls='none', marker='*')
ax2.plot(N28_ex_stress[:last], N28_ex_A1[:last], color=N28['pen'], ls='none', marker='^', ms=4)
ax2.plot(N28_ex_stress[:last], N28_ex_A2[:last], color=N28['pen'], ls='none', marker='v', ms=4)
ax2.plot(N28_ex_stress[:8], N28['sequence_A'][:8], color=N28['pen'], ls='-', lw=0.5, marker='.', ms=4)
ax2.plot(N28_ex_stress[:9], N28['sequence_B'][:9], color=N28['pen'], ls='-', lw=0.5, marker='.', ms=4)
ax2.plot(N28_ex_stress[4:9], N28['sequence_C'][4:9], color=N28['pen'], ls='-', lw=0.5, marker='.', ms=4)
# N7 cummulative amplitude
# fitted functions
ax3.plot(xrange,N7['A_cumm_fit'],'k--',lw=0.75)
ax3.plot(xrange,N7['B_cumm_fit'],'k--',lw=0.75)
ax3.plot(xrange,N7['C_cumm_fit'],'k--',lw=0.75)
ax3.plot(xrange,N7['ABC_cumm_fit'],'k--',lw=0.75)
if(show_BC_sum):
    ax3.plot(xrange,N7['BC_cumm_fit'],'k--',lw=0.75)
    ax3.plot(N7['stress_n'][:9], N7['BC_cumm_amp'][:9], color=N7['pen'], ls='none', marker='+')
# data
ax3.plot(N7['stress_n'][:5], N7['A_cumm_amp'][:5], color=N7['pen'], ls='none', marker='o', ms=3)
ax3.plot(N7['stress_n'][:9], N7['B_cumm_amp'][:9], color=N7['pen'], ls='none', marker='o', ms=3)
ax3.plot(N7['stress_n'][4:9], N7['C_cumm_amp'][4:9], color=N7['pen'], ls='none', marker='o', ms=3)
ax3.plot(N7['stress_n'][:9], N7['ABC_cumm_amp'][:9], color=N7['pen'], ls='none', marker='x')
# N28 cummulative amplitude
# fitted functions
ax4.plot(xrange,N28['A_cumm_fit'],'k--',lw=0.75)
ax4.plot(xrange,N28['B_cumm_fit'],'k--',lw=0.75)
ax4.plot(xrange,N28['C_cumm_fit'],'k--',lw=0.75)
ax4.plot(xrange,N28['ABC_cumm_fit'],'k--',lw=0.75)
if(show_BC_sum):
    ax4.plot(xrange,N28['BC_cumm_fit'],'k--',lw=0.75)
    ax4.plot(N28_ex_stress[:9], N28['BC_cumm_amp'][:9], color=N28['pen'], ls='none', marker='+')
# data
ax4.plot(N28_ex_stress[:8], N28['A_cumm_amp'][:8], color=N28['pen'], ls='none', marker='o', ms=3)
ax4.plot(N28_ex_stress[:9], N28['B_cumm_amp'][:9], color=N28['pen'], ls='none', marker='o', ms=3)
ax4.plot(N28_ex_stress[4:9], N28['C_cumm_amp'][4:9], color=N28['pen'], ls='none', marker='o', ms=3)
ax4.plot(N28_ex_stress[:9], N28['ABC_cumm_amp'][:9], color=N28['pen'], ls='none', marker='x')
# strain rate / stress for series dashpot
ax5.plot(N7['stress_n'][:last], 1/N7['model_values'][:last,2], color=N7['pen'], ls='none', marker='*')
ax5.plot(N7['stress_n'][:4], 1/N7['model_values'][:4,2], color=N7['pen'], ls='-', lw=0.5)
ax5.plot(N7['stress_n'][4:9], 1/N7['model_values'][4:9,2], color=N7['pen'], ls='-', lw=0.5)
ax6.plot(N28_ex_stress[:last], 1/N28_ex_etaf[:last], color=N28['pen'], ls='none', marker='*')
ax6.plot(N28_ex_stress[:4], 1/N28_ex_etaf[:4], color=N28['pen'], ls='-', lw=0.5)
ax6.plot(N28_ex_stress[4:9], 1/N28_ex_etaf[4:9], color=N28['pen'], ls='-', lw=0.5)
# N7 time coefficients X_i
N7_plot_sequence_A = np.append(N7['fitted_values'][:4,4], N7['fitted_values'][4,6])
N7_plot_sequence_A[1] = np.sqrt(N7['fitted_values'][1,4] * N7['fitted_values'][1,6])
ax7.plot([N7['stress_n'][1],N7['stress_n'][1]], [N7['fitted_values'][1,4],N7['fitted_values'][1,6]], 'k:', lw=1)
ax7.plot(N7['stress_n'][:last], N7['fitted_values'][:last,4], color=N7['pen'], ls='none', marker='^', ms=4)
ax7.plot(N7['stress_n'][:last], N7['fitted_values'][:last,6], color=N7['pen'], ls='none', marker='v', ms=4)
ax7.plot(N7['stress_n'][:5], N7_plot_sequence_A, color=N7['pen'], ls='-', lw=0.5, marker='.', ms=4)
ax7.plot(N7['stress_n'][4:9], N7['fitted_values'][4:9,4], color=N7['pen'], ls='-', lw=0.5, marker='.', ms=4)
# N28 time coefficients X_i
N28_plot_sequence_A = np.copy(N28_ex_X2[:9])
for i in range(4):
    N28_plot_sequence_A[i] = np.sqrt(N28_ex_X1[i] * N28_ex_X2[i])
    ax8.plot([N28_ex_stress[i],N28_ex_stress[i]], [N28_ex_X1[i],N28_ex_X2[i]], 'k:', lw=1)
ax8.plot(N28_ex_stress[:last], N28_ex_X1[:last], color=N28['pen'], ls='none', marker='^', ms=4)
ax8.plot(N28_ex_stress[:last], N28_ex_X2[:last], color=N28['pen'], ls='none', marker='v', ms=4)
ax8.plot(N28_ex_stress[:9], N28_plot_sequence_A, color=N28['pen'], ls='-', lw=0.5, marker='.', ms=4)
ax8.plot(N28_ex_stress[4:9], N28_ex_X1[4:9], color=N28['pen'], ls='-', lw=0.5, marker='.', ms=4)
# axes
x2 = 310 if(show_last) else 280
ax1.axis([-10,x2,-0.002,0.022])
ax2.axis([-10,x2,-0.002,0.022])
#ax3.axis([-10,x2,-0.007,0.079])
#ax4.axis([-10,x2,-0.007,0.079])
ax3.axis([-10,x2,-0.01,0.14])
ax4.axis([-10,x2,-0.01,0.14])
ax5.axis([-10,x2,-0.0005,0.0055])
ax6.axis([-10,x2,-0.0005,0.0055])
ax7.axis([-10,x2,0.04,40])
ax8.axis([-10,x2,0.04,40])
ax1.set_xlabel('Applied stress (MPa)')
ax2.set_xlabel('Applied stress (MPa)')
ax3.set_xlabel('Applied stress (MPa)')
ax4.set_xlabel('Applied stress (MPa)')
ax5.set_xlabel('Applied stress (MPa)')
ax6.set_xlabel('Applied stress (MPa)')
ax7.set_xlabel('Applied stress (MPa)')
ax8.set_xlabel('Applied stress (MPa)')
ax1.set_ylabel('Step amplitude components')
ax2.set_ylabel('Step amplitude components')
ax3.set_ylabel('Cummulative amplitude')
ax4.set_ylabel('Cummulative amplitude')
ax5.set_ylabel('$1/\eta_f$ (1/GPa.day)')
ax6.set_ylabel('$1/\eta_f$ (1/GPa.day)')
ax7.set_ylabel('Time coeff. $X_i$ (1/day)')
ax8.set_ylabel('Time coeff. $X_i$ (1/day)')
ax7.set_yscale('log')
ax8.set_yscale('log')
y_axis = y_values = [0.1,1,10]
ax7.set_yticks(y_axis, y_values)
ax8.set_yticks(y_axis, y_values)
ax1.set_title("String N7")
ax2.set_title("String N28")

fig.tight_layout()

# connecting lines
# N7
x1 = N7['stress_n'][3]
x2 = N7['stress_n'][4]
y1 = 1/N7['model_values'][3,2]
y2 = N7['fitted_values'][4,4]
xy1 = (x1,y1)
xy2 = (x2,y2)
con = ConnectionPatch(xyA=xy1, xyB=xy2, coordsA="data", coordsB="data", axesA=ax5, axesB=ax7, 
                      color=N7['pen'], linestyle='dotted', linewidth=1)
ax7.add_artist(con)
ax5.plot(x1, y1, color=N7['pen'], marker='.', ms=4)
ax7.plot(x2, y2, color=N7['pen'], marker='.', ms=4)
# N28
x1 = N28_ex_stress[3]
x2 = N28_ex_stress[4]
y1 = 1/N28_ex_etaf[3]
y2 = N28_ex_X1[4]
xy1 = (x1,y1)
xy2 = (x2,y2)
con = ConnectionPatch(xyA=xy1, xyB=xy2, coordsA="data", coordsB="data", axesA=ax6, axesB=ax8, 
                      color=N28['pen'], linestyle='dotted', linewidth=1)
ax8.add_artist(con)
ax6.plot(x1, y1, color=N28['pen'], marker='.', ms=4)
ax8.plot(x2, y2, color=N28['pen'], marker='.', ms=4)

ax1.text(0.05, 0.85,'(a)', transform=ax1.transAxes)
ax2.text(0.05, 0.85,'(b)', transform=ax2.transAxes)
ax3.text(0.05, 0.85,'(c)', transform=ax3.transAxes)
ax4.text(0.05, 0.85,'(d)', transform=ax4.transAxes)
ax5.text(0.05, 0.85,'(e)', transform=ax5.transAxes)
ax6.text(0.05, 0.85,'(f)', transform=ax6.transAxes)
ax7.text(0.05, 0.85,'(g)', transform=ax7.transAxes)
ax8.text(0.05, 0.85,'(h)', transform=ax8.transAxes)
savefile = save_path + "plastic_creep_study." + save_format
print("\n%s" % (savefile))
#fig.savefig(savefile, format=save_format, dpi=1000)
plt.show()


# %% [markdown]
### Multi-step fitting for plastic creep - strings N7 and N28

# %% [code]
def test_plastic_creep_function(time_array, A0, B, A1, D1, S1, P1, Q1, A2, D2, S2, X2):
    sdict = globals()[fit_string]
    el_strain_array = np.zeros_like(time_array)
    creep_array_1 = np.zeros_like(time_array)
    creep_array_2 = np.zeros_like(time_array)
    tail_array = np.zeros_like(time_array)
    KV1_amplitude = np.maximum(0.0,-A1*np.expm1(D1*(S1-sdict['stress_n'])))
    KV2_amplitude = A2*np.log(1-np.exp(-D2*S2)+np.exp(D2*(sdict['stress_n']-S2)))
    inv_tau1 = P1+sdict['stress_n']*Q1
    inv_tau2 = X2
    tail_rate = B * sdict['stress_n']
    for step in range(1,fit_stop_step+1,1):  # step numbers to fit
        start_index = sdict['step_starts'][step-1] + 1  # don't include first point of step (at previous stress level)
        stop_index = sdict['step_starts'][step]
        stop_index += 1 if(step < sdict['test_steps']) else 0
            # include first point of next step (at current stress level), except for very last step
        neg_time_sub_array = time_array[start_index-1] - time_array[start_index:stop_index] # negative time since step start
        # elastic strain component
        el_strain_array[start_index:stop_index] = sdict['el_strain_est'][step-1]
        # creep component 1
        base = creep_array_1[start_index-1] # last point calculated = first point of current step (0 at start of first step)
        target = KV1_amplitude[step-1]
        creep_array_1[start_index:stop_index] = base + (base - target) * np.expm1(inv_tau1[step-1] * neg_time_sub_array)
        # creep component 2
        base = creep_array_2[start_index-1] # last point calculated = first point of current step (0 at start of first step)
        target = KV2_amplitude[step-1]
        creep_array_2[start_index:stop_index] = base + (base - target) * np.expm1(inv_tau2 * neg_time_sub_array)
        # final dashpot component
        tail_array[start_index:stop_index] = tail_array[start_index-1] - tail_rate[step-1] * neg_time_sub_array
    return A0 + el_strain_array + creep_array_1 + creep_array_2 + tail_array

def test_plastic_creep_function_noB(time_array, A0, A1, D1, S1, P1, Q1, A2, D2, S2, X2):
    sdict = globals()[fit_string]
    el_strain_array = np.zeros_like(time_array)
    creep_array_1 = np.zeros_like(time_array)
    creep_array_2 = np.zeros_like(time_array)
    KV1_amplitude = np.maximum(0.0,-A1*np.expm1(D1*(S1-sdict['stress_n'])))
    KV2_amplitude = A2*np.log(1-np.exp(-D2*S2)+np.exp(D2*(sdict['stress_n']-S2)))
    inv_tau1 = P1+sdict['stress_n']*Q1
    inv_tau2 = X2
    for step in range(1,fit_stop_step+1,1):  # step numbers to fit
        start_index = sdict['step_starts'][step-1] + 1  # don't include first point of step (at previous stress level)
        stop_index = sdict['step_starts'][step]
        stop_index += 1 if(step < sdict['test_steps']) else 0
            # include first point of next step (at current stress level), except for very last step
        neg_time_sub_array = time_array[start_index-1] - time_array[start_index:stop_index] # negative time since step start
        # elastic strain component
        el_strain_array[start_index:stop_index] = sdict['el_strain_est'][step-1]
        # creep component 1
        base = creep_array_1[start_index-1] # last point calculated = first point of current step (0 at start of first step)
        target = KV1_amplitude[step-1]
        creep_array_1[start_index:stop_index] = base + (base - target) * np.expm1(inv_tau1[step-1] * neg_time_sub_array)
        # creep component 2
        base = creep_array_2[start_index-1] # last point calculated = first point of current step (0 at start of first step)
        target = KV2_amplitude[step-1]
        creep_array_2[start_index:stop_index] = base + (base - target) * np.expm1(inv_tau2 * neg_time_sub_array)
    return A0 + el_strain_array + creep_array_1 + creep_array_2

def multi_step_fit(fit_string_value, stop_step, fit_last, incl_dashpot):
    global fit_string
    global fit_stop_step
    global fitted_stop_step
    global time_sub_array
    global strain_sub_array
    global fitted_curve
    global el_strain_array
    global creep_array_1
    global creep_array_2
    global tail_array
    global check_array
    #
    fit_string = fit_string_value
    sdict = globals()[fit_string]
    fit_stop_step = stop_step - (1 if(stop_step == sdict['test_steps'] and not fit_last) else 0)  
        # don't fit to last step where string broke unless fit_last == True
    print('\nFitting string', fit_string, 'steps 1 to', fit_stop_step)
    start_index = sdict['step_starts'][0]
    stop_index = sdict['step_starts'][fit_stop_step]
    stop_index += 1 if(fit_stop_step < sdict['test_steps']) else 0
    time_sub_array = sdict['time_array'][start_index:stop_index]
    strain_sub_array = sdict['strain_array'][start_index:stop_index]
    time_for_fitting = time_sub_array - sdict['time_array'][start_index]
    #
    # curve fitting
    if(incl_dashpot):
        popt, pcov = curve_fit(test_plastic_creep_function, time_for_fitting, strain_sub_array, p0 = sdict['p0'],
                               bounds=([-0.5,0,0,0,0,0,0,0,0,0,-10],[0.5,0.001,1,1,50,1,1,1,1,300,50]))
    else:
        popt, pcov = curve_fit(test_plastic_creep_function_noB, time_for_fitting, strain_sub_array, p0 = sdict['p0_noB'],
                               bounds=([-0.5,0,0,0,0,0,0,0,0,-10],[0.5,1,1,50,1,1,1,1,300,50]))
    print(popt)
    fitted_stop_step = fit_stop_step
    #
    # reconstruct fitted components
    print('\nPlotting string', fit_string, 'steps 1 to', stop_step)
    stop_index = sdict['step_starts'][stop_step]
    stop_index += 1 if(stop_step < sdict['test_steps']) else 0
    time_sub_array = sdict['time_array'][start_index:stop_index]
    strain_sub_array = sdict['strain_array'][start_index:stop_index]
    time_for_fitting = time_sub_array - sdict['time_array'][start_index]
    # evaluate fitted curve over full plot range
    fit_stop_step = stop_step
    if(incl_dashpot):
        fitted_curve = test_plastic_creep_function(time_for_fitting, *popt)
        Bbit = 1
        tail_rate = popt[1] * sdict['stress_n']
    else:
        fitted_curve = test_plastic_creep_function_noB(time_for_fitting, *popt)
        Bbit = 0
    # components are: A0, B, A1, D1, S1, P1, Q1, A2, D2, S2, X2, but without B if no series dashpot
    el_strain_array = np.zeros_like(time_for_fitting)
    creep_array_1 = np.zeros_like(time_for_fitting)
    creep_array_2 = np.zeros_like(time_for_fitting)
    tail_array = np.zeros_like(time_for_fitting)
    KV1_amplitude = np.maximum(0.0,-popt[1+Bbit]*np.expm1(popt[2+Bbit]*(popt[3+Bbit]-sdict['stress_n'])))
    inv_tau1 = popt[4+Bbit]+sdict['stress_n']*popt[5+Bbit]
    KV2_amplitude = popt[6+Bbit]*np.log(1-np.exp(-popt[7+Bbit]*popt[8+Bbit])
                                        +np.exp(popt[7+Bbit]*(sdict['stress_n']-popt[8+Bbit])))
    inv_tau2 = popt[9+Bbit]
    for step in range(1,stop_step+1,1):  # step numbers to fit
        start_index = sdict['step_starts'][step-1] + 1  # don't include first point of step (at previous stress level)
        stop_index = sdict['step_starts'][step]
        stop_index += 1 if(step < sdict['test_steps']) else 0
            # include first point of next step (at current stress level), except for very last step
        neg_time_sub_array = time_for_fitting[start_index-1] - time_for_fitting[start_index:stop_index] # negative time since step start
        el_strain_array[start_index:stop_index] = sdict['el_strain_est'][step-1]
        # creep component 1
        base = creep_array_1[start_index-1] # last point calculated = first point of current step (0 at start of first step)
        target = KV1_amplitude[step-1]
        creep_array_1[start_index:stop_index] = base + (base - target) * np.expm1(inv_tau1[step-1] * neg_time_sub_array)
        # creep component 2
        base = creep_array_2[start_index-1] # last point calculated = first point of current step (0 at start of first step)
        target = KV2_amplitude[step-1]
        creep_array_2[start_index:stop_index] = base + (base - target) * np.expm1(inv_tau2 * neg_time_sub_array)
        if(incl_dashpot):
            # final dashpot component
            tail_array[start_index:stop_index] = tail_array[start_index-1] - tail_rate[step-1] * neg_time_sub_array
    check_array = popt[0] + el_strain_array + creep_array_1 + creep_array_2 + tail_array
    return popt

def multi_step_fit_plot_ax(ax, fit_string_value, stop_step, fit_last, incl_dashpot):
    # run curve fitting
    popt = multi_step_fit(fit_string_value, stop_step, fit_last, incl_dashpot)
    # initial data
    ax.plot(time_sub_array, strain_sub_array, 'k-', label='strain data')
    ax.plot(time_sub_array[1:], fitted_curve[1:], 'r--', label='fitted curve')
#    ax.plot(time_sub_array[1:], check_array[1:], 'b--', label='check curve')
    # plot component parts of fitted curve
    plot_offset = popt[0]+el_strain_array[1]  # el_strain_array[0] = 0 so need later value
#    ax.plot(time_sub_array, [popt[0] for i in range(len(time_sub_array))], 'k:', label='offset')
#    ax.plot(time_sub_array, popt[0]+el_strain_array, 'c:', label='spring')
    ax.plot(time_sub_array, plot_offset+creep_array_1, 'k:', label='1st K-V stage')
    ax.plot(time_sub_array, plot_offset+creep_array_2, 'r:', label='2nd K-V stage')
    if(incl_dashpot):
        ax.plot(time_sub_array, plot_offset+tail_array, 'g:', label='dashpot')
        ax.plot(time_sub_array, plot_offset+creep_array_2+tail_array, ':', color='orange', label='2nd K-V stage + dashpot')
    ax.set_title('String ' + str(fit_string_value) + ', fitted steps 1 to ' + str(fitted_stop_step))
    ax.set_xlabel('Time (days)')
    ax.set_ylabel('Strain')
    ax.legend(loc='best', prop={'size':10}, framealpha=1)

def multi_step_fit_plot(fit_string_value, stop_step, fit_last, incl_dashpot, save_plot):
    # plot data    
    fig=plt.figure(figsize=(8,5))
    ax1=fig.add_subplot(111)
    multi_step_fit_plot_ax(ax1, fit_string_value, stop_step, fit_last, incl_dashpot)
    fig.tight_layout()
    if(save_plot):
        savefile = save_path + "plastic_creep_multi_step_" + fit_string_value + '_1_to_' \
                    + str(stop_step) + '.' + save_format
        print("\n%s" % (savefile))
        fig.savefig(savefile, format=save_format, dpi=1000)
    plt.show()

    
N7['p0'] = [0,0,0.028,0.028,23,0,0.021,0.047,0.018,166,0.65]
N7['p0_noB'] = [0,0.028,0.028,23,0,0.021,0.047,0.018,166,0.65]


fig=plt.figure(figsize=fig_size_2)
ax1=fig.add_subplot(121)
ax2=fig.add_subplot(122)
multi_step_fit_plot_ax(ax1, 'N7', 10, False, False)
multi_step_fit_plot_ax(ax2, 'N7', 10, True, False)
fig.tight_layout()
ax1.text(0.9, 0.07,'(a)', transform=ax1.transAxes)
ax2.text(0.9, 0.07,'(b)', transform=ax2.transAxes)
savefile = save_path + "plastic_creep_multi_step_N7." + save_format
print("\n%s" % (savefile))
#fig.savefig(savefile, format=save_format, dpi=1000)
plt.show()


# individual plots
# ================
# N7
multi_step_fit_plot('N7', 8, False, True, False)
multi_step_fit_plot('N7', 9, False, True, False)
multi_step_fit_plot('N7', 10, False, True, False)
multi_step_fit_plot('N7', 10, False, False, False)
multi_step_fit_plot('N7', 10, True, False, False)


# %% [markdown]
### Multi-step fitting for N28

# %% [markdown]
### String N28 with recoverable creep episodes removed

# %% [code]
short_list = ['N28']

# read fitted coefficients 
get_fitted_components(save_path+filename_start, short_list)  
    # reads fitted coefficients into sdict['fitted_values']
    # data_array format: row=step(0..n); columns: stages A0 B A1 X1 A2 X2 A3 X3
    # for A0 + B*t + A1*(1-np.exp(-X1*t)) + A2*(1-np.exp(-X2*t)) + A3*(1-np.exp(-X3*t))
    # creates sdict['fitted_steps'] arrays containing the elastic strain step at the start of each step response
    # also creates sdict['model_values'], same shape as sdict['fitted_values'], 
    # but containing E_el, eta_f, E_i, eta_i with units of GPa and GPa.day

N28m = copy.deepcopy(N28)
fitted_values = np.copy(N28m['fitted_values'])

for stepm1 in range(2,15):  # no changes needed before step 4 or after step 15, start from step 3 to set ref_time etc
    if(N28m['exceeding_steps'][stepm1] == 1):
        # exceeding step so just update ref_time to start of this step
        ref_step = stepm1
        print(ref_step, fitted_values[ref_step,2])
        ref_time = N28m['time_array'][N28m['step_starts'][stepm1]]  # start of this step
        # calculate dashpot contribution up to start of next step
        ref_dashpot = fitted_values[ref_step,2] * (N28m['time_array'][N28m['step_starts'][stepm1+1]] - ref_time)
        # zero dashpot coefficient, so no contribution beyond this step
        fitted_values[ref_step,2] = 0
        ref_stress = N28m['stress_n'][stepm1]
        ref_el_strain_est = N28m['el_strain_est'][stepm1]
    else:
        # non-exceeding step => needs adjusting
        start_index = N28m['step_starts'][stepm1]
        stop_index = N28m['step_starts'][stepm1+1] + 1  # include first point of next step (always finishing before last step)
        time_sub_array = N28m['time_array'][start_index:stop_index] - ref_time
        tail_array = fit_func(time_sub_array, fitted_values[ref_step]) + ref_dashpot # no dashpot contribution beyond ref_step
        N28m['strain_array'][start_index:stop_index] = tail_array
        N28m['stress_n'][stepm1] = ref_stress
        N28m['stress_n_step'][stepm1] = 0
        N28m['el_strain_est'][stepm1] = ref_el_strain_est

fig=plt.figure(figsize=(8,5))
ax1=fig.add_subplot(111)
ax1.plot(N28['time_array'], N28['strain_array'], '-', color=N28['pen'])
ax1.plot(N28m['time_array'], N28m['strain_array'], '--', color='lime')
fig.tight_layout()
plt.show()

        

# %% [markdown]
### Multi-step fitting for string N28 with and without recoverable creep episodes removed

# %% [code]
def test_combined_creep_function_28m(time_array, A0, A1, D1, S1, P1, Q1, A2, D2, S2, X2, AC, TC):
    sdict = globals()[fit_string]
    el_strain_array = np.zeros_like(time_array)
    creep_array_1 = np.zeros_like(time_array)
    creep_array_2 = np.zeros_like(time_array)
    KV1_amplitude = np.maximum(0.0,-A1*np.expm1(D1*(S1-sdict['stress_n'])))
    KV2_full_amplitude = A2*np.log(1-np.exp(-D2*S2)+np.exp(D2*(sdict['stress_n']-S2)))
    KV2_amplitude = np.copy(KV2_full_amplitude)
    constraint_start = 0
    for i in range(1,sdict['test_steps']):  # i = step-1
        # don't allow KV1 to fall back when stress lowered (plastic creep, straightening phase)
        KV1_amplitude[i] = max(KV1_amplitude[i], KV1_amplitude[i-1])
        # apply plastic creep constraint to KV2
        constraint_time = sdict['time_array'][sdict['step_starts'][i]] - constraint_start  # time to start of new step
        constraint_factor = max(0, min(1, (1-AC*(constraint_time-TC))))
        if(sdict['exceeding_steps'][i] == 1):
            KV2_amplitude[i] = KV2_amplitude[i-1] + constraint_factor * (KV2_full_amplitude[i]-KV2_full_amplitude[i-1])
            # constraint time restarts each time stress exceeds previous maximum
            constraint_start = sdict['time_array'][sdict['step_starts'][i]]  # start of new step
        else:
            KV2_amplitude[i] = KV2_amplitude[i-1]
    # time constants
    inv_tau1 = P1+sdict['stress_n']*Q1
    inv_tau2 = X2
    for step in range(1,fit_stop_step+1,1):  # step numbers to fit
        start_index = sdict['step_starts'][step-1] + 1  # don't include first point of step (at previous stress level)
        stop_index = sdict['step_starts'][step]
        stop_index += 1 if(step < sdict['test_steps']) else 0
            # include first point of next step (at current stress level), except for very last step
        neg_time_sub_array = time_array[start_index-1] - time_array[start_index:stop_index] # negative time since step start
        # elastic strain component
        el_strain_array[start_index:stop_index] = sdict['el_strain_est'][step-1]
        # creep component 1 - initial straightening
        base = creep_array_1[start_index-1] # last point calculated = first point of current step (0 at start of first step)
        target = KV1_amplitude[step-1]
        creep_array_1[start_index:stop_index] = base + (base - target) * np.expm1(inv_tau1[step-1] * neg_time_sub_array)
        # creep component 2 - plastic creep
        base = creep_array_2[start_index-1] # last point calculated = first point of current step (0 at start of first step)
        target = KV2_amplitude[step-1]
        creep_array_2[start_index:stop_index] = base + (base - target) * np.expm1(inv_tau2 * neg_time_sub_array)
    return A0 + el_strain_array + creep_array_1 + creep_array_2

def test_combined_creep_function(time_array, A0, A1, D1, S1, P1, Q1, A2, D2, S2, X2, FC, AR1, AR2, AR3, XR):
    sdict = globals()[fit_string]
    el_strain_array = np.zeros_like(time_array)
    creep_array_1 = np.zeros_like(time_array)
    creep_array_2 = np.zeros_like(time_array)
    creep_array_R = np.zeros_like(time_array)
    KV1_amplitude = np.maximum(0.0,-A1*np.expm1(D1*(S1-sdict['stress_n'])))
    KV2_full_amplitude = A2*np.log(1-np.exp(-D2*S2)+np.exp(D2*(sdict['stress_n']-S2)))
    KV2_amplitude = np.copy(KV2_full_amplitude)
    for i in range(1,sdict['test_steps']):  # i = step-1
        # don't allow KV1 to fall back when stress lowered (plastic creep, straightening phase)
        KV1_amplitude[i] = max(KV1_amplitude[i], KV1_amplitude[i-1])
        # apply plastic creep constraint to KV2
        constraint_factor = FC if(i == 15) else 1  # only apply to step 16
        if(sdict['exceeding_steps'][i] == 1):
            KV2_amplitude[i] = KV2_amplitude[i-1] + constraint_factor * (KV2_full_amplitude[i]-KV2_full_amplitude[i-1])
        else:
            KV2_amplitude[i] = KV2_amplitude[i-1]
    # time constants
    inv_tau1 = P1+sdict['stress_n']*Q1
    inv_tau2 = X2
    for step in range(1,fit_stop_step+1,1):  # step numbers to fit
        start_index = sdict['step_starts'][step-1] + 1  # don't include first point of step (at previous stress level)
        stop_index = sdict['step_starts'][step]
        stop_index += 1 if(step < sdict['test_steps']) else 0
            # include first point of next step (at current stress level), except for very last step
        neg_time_sub_array = time_array[start_index-1] - time_array[start_index:stop_index] # negative time since step start
        # elastic strain component
        el_strain_array[start_index:stop_index] = sdict['el_strain_est'][step-1]
        # creep component 1 - initial straightening
        base = creep_array_1[start_index-1] # last point calculated = first point of current step (0 at start of first step)
        target = KV1_amplitude[step-1]
        creep_array_1[start_index:stop_index] = base + (base - target) * np.expm1(inv_tau1[step-1] * neg_time_sub_array)
        # creep component 2 - plastic creep
        base = creep_array_2[start_index-1] # last point calculated = first point of current step (0 at start of first step)
        target = KV2_amplitude[step-1]
        creep_array_2[start_index:stop_index] = base + (base - target) * np.expm1(inv_tau2 * neg_time_sub_array)
        # creep component 3 - recoverable creep
        if(sdict['exceeding_steps'][step-1] == 0):  # no recoverable creep contribution during exceeding steps
            if(sdict['exceeding_steps'][step-2] == 1):
                # reset variables if this is the first non-exceeding step
                extra_stress = 0.0
                inv_ER = AR1 if(step < 6) else AR2 if(step < 10) else AR3
            extra_stress += sdict['stress_n_step'][step-1]
            target = extra_stress * inv_ER
            base = creep_array_R[start_index-1] 
            # last point calculated = first point of current step (0 at start of each non-exceeding step sequence)
            creep_array_R[start_index:stop_index] = base + (base - target) * np.expm1(XR * neg_time_sub_array)
    return A0 + el_strain_array + creep_array_1 + creep_array_2 + creep_array_R

def multi_step_fit(fit_string_value, stop_step, fit_last):
    global fit_string
    global fit_stop_step
    global fitted_stop_step
    global time_sub_array
    global strain_sub_array
    global fitted_curve
    global el_strain_array
    global creep_array_1
    global creep_array_2
    global tail_array
    global check_array
    global creep_array_R
    global check_array
    #
    fit_string = fit_string_value
    sdict = globals()[fit_string]
    fit_stop_step = stop_step - (1 if(stop_step == sdict['test_steps'] and not fit_last) else 0)  
        # don't fit to last step where string broke unless fit_last == True
    print('\nFitting string', fit_string, 'steps 1 to', fit_stop_step)
    start_index = sdict['step_starts'][0]
    stop_index = sdict['step_starts'][fit_stop_step]
    stop_index += 1 if(fit_stop_step < sdict['test_steps']) else 0
    time_sub_array = sdict['time_array'][start_index:stop_index]
    strain_sub_array = sdict['strain_array'][start_index:stop_index]
    time_for_fitting = time_sub_array - sdict['time_array'][start_index]
    #
    # curve fitting
    if(fit_string == 'N28m'):
        popt, pcov = curve_fit(test_combined_creep_function_28m, time_for_fitting, strain_sub_array, p0 = sdict['p0_28m'],
                               bounds=([-0.5,0,0,0,0,0,0,0,0,-10,0,10],[0.5,1,1,50,1,1,1,1,3000,50,1,50]))
    else:
        popt, pcov = curve_fit(test_combined_creep_function, time_for_fitting, strain_sub_array, p0 = sdict['p0'],
                               bounds=([-0.5,0,0,0,0,0,0,0,0,-10,0,0,0,0,0],
                                       [0.5,1,1,50,1,1,1,1,3000,50,1,0.1,0.1,0.1,50]))
    print(popt)
    fitted_stop_step = fit_stop_step
    #
    # reconstruct fitted components
    print('\nPlotting string', fit_string, 'steps 1 to', stop_step)
    stop_index = sdict['step_starts'][stop_step]
    stop_index += 1 if(stop_step < sdict['test_steps']) else 0
    time_sub_array = sdict['time_array'][start_index:stop_index]
    strain_sub_array = sdict['strain_array'][start_index:stop_index]
    time_for_fitting = time_sub_array - sdict['time_array'][start_index]
    # evaluate fitted curve over full plot range
    fit_stop_step = stop_step
    if(fit_string == 'N28m'):
        fitted_curve = test_combined_creep_function_28m(time_for_fitting, *popt)
        # components are: A0, A1, D1, S1, P1, Q1, A2, D2, S2, X2, AC, TC
    else:
        fitted_curve = test_combined_creep_function(time_for_fitting, *popt) 
        # components are: A0, A1, D1, S1, P1, Q1, A2, D2, S2, X2, FC, AR1, AR2, AR3, XR
    el_strain_array = np.zeros_like(time_for_fitting)
    creep_array_1 = np.zeros_like(time_for_fitting)
    creep_array_2 = np.zeros_like(time_for_fitting)
    creep_array_R = np.zeros_like(time_for_fitting)
    KV1_amplitude = np.maximum(0.0,-popt[1]*np.expm1(popt[2]*(popt[3]-sdict['stress_n'])))
    KV2_full_amplitude = popt[6]*np.log(1-np.exp(-popt[7]*popt[8])+np.exp(popt[7]*(sdict['stress_n']-popt[8])))
    KV2_amplitude = np.copy(KV2_full_amplitude)
    constraint_start = 0
    for i in range(1,sdict['test_steps']):  # i = step-1
        # don't allow KV1 to fall back when stress lowered (plastic creep, straightening phase)
        KV1_amplitude[i] = max(KV1_amplitude[i], KV1_amplitude[i-1])
        # apply plastic creep constraint to KV2
        if(fit_string == 'N28m'):
            constraint_time = sdict['time_array'][sdict['step_starts'][i]] - constraint_start  # time to start of new step
            constraint_factor = max(0, min(1, (1-popt[10]*(constraint_time-popt[11]))))
            print(i, constraint_time, constraint_factor)
        else:
            constraint_factor = popt[10] if(i == 15) else 1  # only apply to step 16
        if(sdict['exceeding_steps'][i] == 1):
            KV2_amplitude[i] = KV2_amplitude[i-1] + constraint_factor * (KV2_full_amplitude[i]-KV2_full_amplitude[i-1])
            # constraint time restarts each time stress exceeds previous maximum
            constraint_start = sdict['time_array'][sdict['step_starts'][i]]  # start of new step
        else:
            KV2_amplitude[i] = KV2_amplitude[i-1]
    # time constants
    inv_tau1 = popt[4]+sdict['stress_n']*popt[5]
    inv_tau2 = popt[9]
    for step in range(1,stop_step+1,1):  # step numbers to fit
        start_index = sdict['step_starts'][step-1] + 1  # don't include first point of step (at previous stress level)
        stop_index = sdict['step_starts'][step]
        stop_index += 1 if(step < sdict['test_steps']) else 0
            # include first point of next step (at current stress level), except for very last step
        neg_time_sub_array = time_for_fitting[start_index-1] - time_for_fitting[start_index:stop_index] # negative time since step start
        el_strain_array[start_index:stop_index] = sdict['el_strain_est'][step-1]
        # creep component 1 - initial straightening
        base = creep_array_1[start_index-1] # last point calculated = first point of current step (0 at start of first step)
        target = KV1_amplitude[step-1]
        creep_array_1[start_index:stop_index] = base + (base - target) * np.expm1(inv_tau1[step-1] * neg_time_sub_array)
        # creep component 2 - plastic creep
        base = creep_array_2[start_index-1] # last point calculated = first point of current step (0 at start of first step)
        target = KV2_amplitude[step-1]
        creep_array_2[start_index:stop_index] = base + (base - target) * np.expm1(inv_tau2 * neg_time_sub_array)
        # creep component 3 - recoverable creep
        if((fit_string != 'N28m') and (sdict['exceeding_steps'][step-1] == 0)):  
            # no recoverable creep contribution during exceeding steps
            if(sdict['exceeding_steps'][step-2] == 1):
                # reset variables if this is the first non-exceeding step
                extra_stress = 0.0
                inv_ER = popt[11] if(step < 6) else popt[12] if(step < 10) else popt[13]
            extra_stress += sdict['stress_n_step'][step-1]
            target = extra_stress * inv_ER
            base = creep_array_R[start_index-1] 
            # last point calculated = first point of current step (0 at start of each non-exceeding step sequence)
            creep_array_R[start_index:stop_index] = base + (base - target) * np.expm1(popt[14] * neg_time_sub_array)
    check_array = popt[0] + el_strain_array + creep_array_1 + creep_array_2 + creep_array_R
    return popt


def multi_step_fit_plot_ax(ax, fit_string_value, stop_step, fit_last):
    # run curve fitting
    popt = multi_step_fit(fit_string_value, stop_step, fit_last)
    # initial data
    ax.plot(time_sub_array, strain_sub_array, 'k-', label='strain data')
    ax.plot(time_sub_array[1:], fitted_curve[1:], 'r--', label='fitted curve')
#    ax.plot(time_sub_array[1:], check_array[1:], 'b--', label='check curve')
    # plot component parts of fitted curve
    plot_offset = popt[0]+el_strain_array[1]  # el_strain_array[0] = 0 so need later value
#    ax.plot(time_sub_array, [popt[0] for i in range(len(time_sub_array))], 'k:', label='offset')
#    ax.plot(time_sub_array, popt[0]+el_strain_array, 'c:', label='spring')
    ax.plot(time_sub_array, plot_offset+creep_array_1, 'k:', label='1st K-V stage')
    ax.plot(time_sub_array, plot_offset+creep_array_2, 'r:', label='2nd K-V stage')
    if(fit_string_value != 'N28m'):
        ax.plot(time_sub_array, plot_offset+creep_array_R, 'b:', label='Recoverable creep')
    ax.set_title('String ' + str(fit_string_value) + ', fitted steps 1 to ' + str(fitted_stop_step))
    ax.set_xlabel('Time (days)')
    ax.set_ylabel('Strain')
    ax.legend(loc='best', prop={'size':10}, framealpha=1)

def multi_step_fit_plot(fit_string_value, stop_step, fit_last, save_plot):
    # plot data    
    fig=plt.figure(figsize=(8,5))
    ax1=fig.add_subplot(111)
    multi_step_fit_plot_ax(ax1, fit_string_value, stop_step, fit_last)
    fig.tight_layout()
    if(save_plot):
        savefile = save_path + "plastic_creep_multi_step_" + fit_string_value + '_1_to_' \
                    + str(stop_step) + '.' + save_format
        print("\n%s" % (savefile))
        fig.savefig(savefile, format=save_format, dpi=1000)
    plt.show()


N28m['p0_28m'] = [0,0.052,0.025,24,0,0.056,1,0.0071,550,0.28,0.08,35]

N28['p0'] = [0,0.047,0.026,25,0,0.068,1,0.0056,620,0.25,0.79,0.00016,0.00014,0.00006,1.1]


fig=plt.figure(figsize=fig_size_2)
ax1=fig.add_subplot(121)
ax2=fig.add_subplot(122)
multi_step_fit_plot_ax(ax1, 'N28m', 18, False)
multi_step_fit_plot_ax(ax2, 'N28', 18, False)
ax1.axis([-8,158,-0.008,0.19])
ax2.axis([-8,158,-0.008,0.19])
fig.tight_layout()
ax1.text(0.9, 0.07,'(a)', transform=ax1.transAxes)
ax2.text(0.9, 0.15,'(b)', transform=ax2.transAxes)
savefile = save_path + "plastic_creep_multi_step_N28." + save_format
print("\n%s" % (savefile))
#fig.savefig(savefile, format=save_format, dpi=1000)
plt.show()


# individual plots
# ================
# N28m
multi_step_fit_plot('N28m', 17, False, False)
multi_step_fit_plot('N28m', 18, False, False)
multi_step_fit_plot('N28m', 18, True, False)
# N28
multi_step_fit_plot('N28', 17, False, False)
multi_step_fit_plot('N28', 18, False, False)
multi_step_fit_plot('N28', 18, True, False)


# %% [markdown]
## Stress-Strain comparison

# %% [code]
show_strain = True  # if set False, plots length adjustment instead

fig1=plt.figure(figsize=fig_size_1)
ax1=fig1.add_subplot(111)

width = 1
y_param = 'strain_array' if(show_strain) else 'length_adj_array'
for string in (string_list+['N8']):
    sdict = globals()[string]
    stress0 = np.append(0, sdict['stress_n'][:])
    if(string == 'N8'):
        y_data = np.append(0, (N8['strain_array'] if(show_strain) else N8['length_adj']))
        ax1.plot(stress0, y_data, '-.o', color=sdict['pen'], lw=width, ms=4, label=sdict['leg'])
        ax1.plot(stress0[-1], y_data[-1], 'x', color=sdict['pen'], ms=6, mew=3)
    else:
        y_data = np.append(0, np.array([sdict[y_param][sdict['step_starts'][i]-1] for i in sdict['step_range']]))
        # plot markers
        ax1.plot(stress0, y_data, 'o', color=sdict['pen'], ms=4)
        # plot lines
        for step in sdict['step_range']:
            style = '-' if(sdict['exceeding_steps'][step-1]==1) else '--' if(sdict['matching_steps'][step-1]==1) else ':'
            ax1.plot([stress0[step-1],stress0[step]], [y_data[step-1],y_data[step]], ls=style, color=sdict['pen'], lw=width)
        # add legend label
        ax1.plot([0,10],[-100,-100],'-o', color=sdict['pen'], lw=width, label=sdict['leg'])
# add breaking point markers
# N8 already done above
for string in ['N7','N26','N28','N34','N33']:
    sdict = globals()[string]
    ax1.plot(sdict['stress_n'][-1], sdict[y_param][-1], 'x', color=sdict['pen'], ms=6, mew=3)
#        
ax1.axis([-15,300,-0.01,0.19])
ax1.set_xlabel('Stress (MPa)')
ax1.set_ylabel('Strain' if(show_strain) else 'Length adjustment (m)')
ax1.legend(loc='lower right', ncol=3, prop={'size':10}, framealpha = 1)
plt.tight_layout()
save_title = "strain_stress." if(show_strain) else "length_stress."
savefile = save_path + save_title + save_format
print("%s" % (savefile))
#plt.savefig(savefile, format=save_format, dpi=1000)
plt.show()


# %% [markdown]
## Thermal compensation for stress steps

# %% [code]

fig=plt.figure(figsize=fig_size_2)
ax1=fig.add_subplot(121)
ax2=fig.add_subplot(122)

# creep change versus temperature change
creep_step_array = N7['length_adj_array_raw'][1:] - N7['length_adj_array_raw'][:-1]
temperature_step_array = N7['temperature_array'][1:] - N7['temperature_array'][:-1]
start_index = 133  # steady state creep range for N7 step 1
stop_index = 299   # last data point
x_range = [-1.2,1.2]
y_range = [-0.013,0.02]
ax1.plot(x_range, [0,0], 'k--', lw=1)
ax1.plot([0,0], y_range, 'k--', lw=1)
ax1.plot(temperature_step_array[start_index:stop_index], 1000 * creep_step_array[start_index:stop_index], 
         color=N7['pen'], ls='none', marker='x', ms=3, mfc='none')
fit = poly.polyfit(temperature_step_array[start_index:stop_index], 1000 * creep_step_array[start_index:stop_index], 1)
ax1.plot(x_range, poly.polyval(x_range, fit), 'k--', lw=1)
gradient = fit[1]
print("N7 step 1 thermal adj. rate = %.15f mm/°C" % (gradient))
ax1.axis([-1.3,1.3,-0.015,0.022])
ax1.set_xlabel('Temperature change (°C)')
ax1.set_ylabel('Length adjustment change (mm)')

# thermal adjustment gradients versus stress
ax2.plot(N7['stress_n'], N7['adj_rate'], color=N7['pen'], ls='none', marker='o', mec=N7['pen'], 
         mfc='none', mew=1, label=N7['leg'])
ax2.plot(N8['stress_n'], N8['adj_rate'], color=N8['pen'], ls='none', marker='o', mec=N8['pen'], 
         mfc='none', mew=1, label=N8['leg'])
avge = np.average(N8['adj_rate'][:-1])  # exclude last point for which no data
print('N8 average adjustment rate = %.15f mm/°C' % (avge))
ax2.plot([0,300],[avge,avge], color=N8['pen'], ls='--', lw=1)
ax2.legend(loc='lower right', ncol = 1, framealpha = 1)
ax2.set_xlabel('Stress (MPa)')
ax2.set_ylabel("Thermal adjustment rate (mm/°C)")

fig.tight_layout()
ax1.text(0.9, 0.9,'(a)', transform=ax1.transAxes)
ax2.text(0.9, 0.9,'(b)', transform=ax2.transAxes)
savefile = save_path + "thermal_comp_gradients." + save_format
print("\n%s" % (savefile))
#fig.savefig(savefile, format=save_format, dpi=1000)
plt.show()


# %% [code]
