# Supplementary material for: Plastic Creep Constraint in Nylon Instrument Strings
Source: Materials (Basel). 2025 Jan 7;18(2):223. doi: 10.3390/ma18020223 (PMC11766866; doi:10.3390/ma18020223)
Supplement: Supplementary file 1 [file materials-18-00223-s001.zip › READ_ME.txt]

Supplementary Materials for "Plastic creep constraint in nylon instrument strings"
=============================================================================

Folder "data_files" contains the measured data files for the tested strings.

File "creep_study_summary.xls" contains additional data for the tested strings.

File "Nylon string creep data file analysis and plots.ipynb" is the Python script used to generate the plots.

File "Nylon string creep data file analysis and plots.html" is an HTML export of the Python script.

Files "single_step_fitting_results_N<x>.csv" are the fitted parameters from the step-by-step fitting exercise described in section 4.2.1. These can be regenerated from the Python script but are included for convenience.
