# Supplementary material for: Plastic Creep Constraint in Nylon Instrument Strings
Source: Materials (Basel). 2025 Jan 7;18(2):223. doi: 10.3390/ma18020223 (PMC11766866; doi:10.3390/ma18020223)
Supplement: Supplementary file 1 [file materials-18-00223-s001.zip › single_step_fitting_results_N20.csv]

step	stages	A0	B	A1	X1	A2	X2	A3	X3
1	2	0.04847025202721475	0.00023230347608572437	0.008751720893573909	0.9988345174165693	0.007698328313451616	21.999706946923716
2	2	0.07076033983940697	4.104986467907244e-26	0.014063676409289905	0.22312983933437766	0.0032631292009054082	2.944529977219445
3	2	0.08232192525757262	-0.00012973972263373586	-0.001073676472213245	0.9400997654249825	-0.0003806870327876862	25.345286677827392
4	1	0.0767204012024332	-0.0003223537729878244	-0.0006696737346852295	4.021565348579691
5	1	0.07696490895105017	-0.00010935699107556579	0.0005720598870065012	3.9596806871918226
6	1	0.08035399226764378	0.00010255033565795664	0.0005201663558553719	1.666393805980473
7	1	0.0785186758086115	-0.00021346459895766104	-0.0005169816364597532	11.321490594790163
8	1	0.07319695618073749	-0.0001973423310302493	-0.0006173440091690144	1.1255984721592853
