# Supplementary material for: Plastic Creep Constraint in Nylon Instrument Strings
Source: Materials (Basel). 2025 Jan 7;18(2):223. doi: 10.3390/ma18020223 (PMC11766866; doi:10.3390/ma18020223)
Supplement: Supplementary file 1 [file materials-18-00223-s001.zip › single_step_fitting_results_N21.csv]

step	stages	A0	B	A1	X1	A2	X2	A3	X3
1	2	0.04943771721743772	0.00027347650782458114	0.008613277322170836	0.5370600975928685	0.007682347271613991	16.712342849371115
2	2	0.06582735909628135	-4.405779605761455e-17	-0.0005729502818965605	0.6174195720435295	-0.0005880506855937022	22.39298971378879
3	2	0.061840245619442055	-2.7008183538397046e-16	-0.001103755964928832	0.6350093539252453	-0.0004322060483955552	10.446516071985524
4	1	0.0630958955330318	5.348611271783794e-16	0.0007136448301160777	1.3394449976926628
5	2	0.06688807070962943	7.225090083633166e-05	0.0005355191985226713	0.8791298569749758	0.0003663338389078028	20.53167656437064
6	2	0.0715308333649174	0.00014895955373213246	0.003183206149128052	0.3466759175100611	0.000473053834636053	11.814629581353817
7	1	0.07437907786454717	-1.4916156561491274e-05	-0.0005841186750446481	2.7174766273419957
8	1	0.07042219479383888	-7.816415520619778e-05	-0.0006705878159102936	1.5029789662363409
9	2	0.07222891770983869	3.866168989902728e-34	0.0009251269319302617	0.3417723776487436	0.0003494144392981847	13.317608038011677
10	1	0.07278201289940309	3.900498918170658e-21	0.006813542855963033	0.41388791073269954
11	2	0.08206528374342931	6.617898887964233e-05	0.0010235005838677637	0.6482362952979553	0.0002895602906856083	29.094375031012376
12	1	0.08071492892296261	-2.838037614184563e-06	-0.00043024000251633575	4.3583064794709525
13	1	0.07691592626578557	-0.00012229254559536788	-0.0004605675329193561	2.6115734976791765
14	1	0.07883714597530077	2.008360453472712e-05	0.0007452052767070483	1.2077346932013777
15	2	0.08258535744708155	0.00011297388668333605	0.00048255817892914674	1.1175735424251625	0.0003544814919830154	9.14492765941398
16	2	0.08630796723584902	0.0007005120766734928	0.00068861035299151	1.4370958155057498	8.053531181398171e-05	29.999809186734293
