# Supplementary material for: Plastic Creep Constraint in Nylon Instrument Strings
Source: Materials (Basel). 2025 Jan 7;18(2):223. doi: 10.3390/ma18020223 (PMC11766866; doi:10.3390/ma18020223)
Supplement: Supplementary file 1 [file materials-18-00223-s001.zip › single_step_fitting_results_N26.csv]

step	stages	A0	B	A1	X1	A2	X2	A3	X3
1	1	0.1258580979671244	0.0003196904214414139	0.018815725378312578	0.554078902639075
2	1	0.14471643856136127	-1.509987451231067e-19	-0.001245339421277242	0.34164031134520645
3	1	0.14742342702403896	0.0002460499171940356	0.0005310409812342744	5.68626479703538
4	1	0.15493284106436475	4.870150752069212e-22	0.02066114218270679	0.18975266276772837
5	1	0.17588821845920902	0.00038818204627700224	0.020293333953620308	0.43322880000012964
