# Supplementary material for: Plastic Creep Constraint in Nylon Instrument Strings
Source: Materials (Basel). 2025 Jan 7;18(2):223. doi: 10.3390/ma18020223 (PMC11766866; doi:10.3390/ma18020223)
Supplement: Supplementary file 1 [file materials-18-00223-s001.zip › single_step_fitting_results_N27.csv]

step	stages	A0	B	A1	X1	A2	X2	A3	X3
1	2	0.08086141946788014	2.645599636954628e-16	0.011625286348487134	0.24089602543047944	0.008423666265053592	2.0670234066542097
2	1	0.1040572257571449	0.000391183009447716	0.011098324442737954	0.20544240054904275
3	1	0.11529842875301018	-3.628999511945976e-05	-0.0004556208138447277	2.0342135617240436
4	1	0.11096645412280191	-2.007762275793937e-05	-0.0011041089474780445	0.9871957059449432
5	1	0.11342552120587943	1.6040152715572737e-05	0.0005543995963947579	2.044550729353207
6	1	0.11739123866289423	0.00030790152806027483	0.0005011840878660576	5.526249861665115
7	1	0.11663727122260928	-2.2366492535533177e-05	-0.0003979718189233896	14.738490179009554
8	1	0.11241491425136382	-6.0860180752646496e-05	-0.0006121214735657803	0.9561080505577669
9	1	0.10776313374659098	-5.193726355390664e-05	-0.001141234453653219	0.6180462292460246
10	2	0.10309151831955274	-0.0001700573484676981	-0.0010472166229421374	0.7147590491291359	-0.00022999787748851218	23.24001762325874
11	2	0.09775867218633992	-0.00016730520861367958	-0.0010856332535461373	0.6264472605475779	-0.00033970511608494205	12.23996849997101
12	2	0.10061634110516925	3.362868386931427e-05	0.0012315258069578968	1.0520142916423747	0.0007863277538626004	26.34953660324824
13	1	0.106307641832219	0.0001742958753131333	0.0007578922761236489	1.6695870922009934
14	2	0.11137935475546497	0.00015101135556022994	0.0013109510445627507	1.314608513565689	0.00032870242227562863	19.448282941159736
15	2	0.11729167976420998	1.2713392873619982e-05	0.0050784499355759375	0.2852255858899005	0.0004262589865552153	14.856536372571394
16	2	0.11951271128043972	-2.0960694784100287e-05	-0.0004255439259214007	0.5842699476881577	-0.0005258034200013974	23.325276642045612
