# Supplementary material for: Plastic Creep Constraint in Nylon Instrument Strings
Source: Materials (Basel). 2025 Jan 7;18(2):223. doi: 10.3390/ma18020223 (PMC11766866; doi:10.3390/ma18020223)
Supplement: Supplementary file 1 [file materials-18-00223-s001.zip › single_step_fitting_results_N28.csv]

step	stages	A0	B	A1	X1	A2	X2	A3	X3
1	2	0.011415114405125909	1.4048937513318212e-15	0.010483365647748495	0.13908490317404193	0.005219397835922288	1.1888405228940715
2	2	0.03462909728971136	0.00029301552084556046	0.007129329373806956	0.8461981521316863	0.011085825290673904	6.912391437440824
3	2	0.0626809202581704	0.0002453996041203144	0.010537826194649103	0.7043325459226455	0.0014533584309230864	14.427020511815359
4	2	0.07065353667553428	-6.048271884839349e-05	-0.0010053840704943881	0.7451262549329826	-0.001604326539076886	6.440232898953515
5	2	0.07349070025810048	5.78179460332786e-17	0.0032836476113600748	0.342071600982289	0.0011619045940504187	9.678855158385156
6	2	0.0836053446859932	0.0002947417730064701	0.005778174590316837	0.5320249710515176	0.0015279688190916484	9.974606056480965
7	2	0.09827491081645362	3.065488421742923e-15	0.004545857860839183	0.2744316390880941	0.005708372558227866	2.7638747677517244
8	1	0.0972542335453137	-0.00013942619420764265	-0.0027151167818901725	3.5902212150232593
9	2	0.10366422486805967	9.32627719468047e-05	0.0031656272610792635	0.2087126203018559	0.0024952098739280215	7.152165661817112
10	2	0.11493828153329803	4.356142190128786e-24	0.007861485397945444	0.29366502308899795	0.000699794206814745	19.50896848289482
11	2	0.1268083239871683	4.154270606459647e-21	0.011875797810142927	0.18694569816758574	0.0033849798339669773	1.4794603164151432
12	2	0.13749403657655038	-2.582358096210168e-06	-0.0005390343186938738	0.6265665637416433	-0.0003744486597738532	7.785311579770478
13	2	0.1330959656289302	-4.4175008599573036e-05	-0.0009182797030362881	0.5433078396864109	-0.0005393366776818728	7.617744755302099
14	2	0.13480170717603626	6.706455932056403e-05	0.00045417992656740595	0.8907558575615919	0.00034018980402502746	15.025220058096355
15	2	0.13906496028338464	8.379622583810112e-05	0.0019466503677668394	0.27762520934296625	0.00032411912913898286	12.9743089120849
16	2	0.14515758498185663	8.150309672989616e-23	0.012026470222131198	0.07278985219081437	0.0023289398416890517	0.674126393371447
17	1	0.15919761976390942	0.0005065887940271713	0.009886831809719592	0.4332535555156189
18	1	0.17422667856496768	0.0009998242989245388	0.016526125194361366	0.9261311252062234
