# Supplementary material for: Plastic Creep Constraint in Nylon Instrument Strings
Source: Materials (Basel). 2025 Jan 7;18(2):223. doi: 10.3390/ma18020223 (PMC11766866; doi:10.3390/ma18020223)
Supplement: Supplementary file 1 [file materials-18-00223-s001.zip › single_step_fitting_results_N33.csv]

step	stages	A0	B	A1	X1	A2	X2	A3	X3
1	2	0.09711466546031806	0.0002872349095497934	0.008993218022839427	1.0078310512681978	0.0074100501903163465	20.676735299315993
2	2	0.12137471013358052	0.0009999999999999998	0.0054924836408894884	0.36268946282478676	0.001134021111036479	8.310682733075522
3	2	0.13281246536152405	5.787707820582845e-05	-0.0005100706698880976	1.1962228242649755	-0.00046879816594601624	18.411830417235883
4	2	0.12880638765731536	-4.0961626220513124e-05	-0.0006210878505873625	0.7455788826780854	-0.0006253165873016857	5.558720923131772
5	2	0.13060527554230475	1.4752345716297648e-20	0.001277175321118662	0.46000808515218766	0.0003849805462278893	8.941663097078177
6	2	0.135553279574942	0.00033437896185092104	0.0010134925048511515	0.6011644259634676	0.00044668871547200455	6.619994631562635
7	1	0.14413851686280973	2.5070254194553476e-19	0.015550737505375216	0.33324356943111455
8	2	0.16009969433262114	4.811646233952088e-13	0.01578765177244757	0.7816151036117693	0.0012340415673742133	8.890228938117687
