# Supplementary material for: Plastic Creep Constraint in Nylon Instrument Strings
Source: Materials (Basel). 2025 Jan 7;18(2):223. doi: 10.3390/ma18020223 (PMC11766866; doi:10.3390/ma18020223)
Supplement: Supplementary file 1 [file materials-18-00223-s001.zip › single_step_fitting_results_N34.csv]

step	stages	A0	B	A1	X1	A2	X2	A3	X3
1	2	0.09881909795019785	8.643753405910754e-05	0.009970665336734588	0.2563127102959217	0.006060879666828405	2.223205671313565
2	2	0.12154062317897608	0.0005761950513190869	0.0013773138083334087	1.2929559091783993	0.0005064694653584355	28.349286018330698
3	2	0.13672232965813244	0.0009999999999999998	0.02336810672692486	0.2258812491699726	0.0007159295037639828	29.99999410262906
