# Supplementary material for: Plastic Creep Constraint in Nylon Instrument Strings
Source: Materials (Basel). 2025 Jan 7;18(2):223. doi: 10.3390/ma18020223 (PMC11766866; doi:10.3390/ma18020223)
Supplement: Supplementary file 1 [file materials-18-00223-s001.zip › single_step_fitting_results_N7.csv]

step	stages	A0	B	A1	X1	A2	X2	A3	X3
1	1	0.00454435166826846	1.222272223388828e-05	0.008056859915152245	0.42360541208925134
2	2	0.02128594001210042	1.1454455297534141e-26	0.006434758752455197	0.34253447305301876	0.005795962456467288	3.156998576341086
3	1	0.039140125509018436	0.00015571021467000257	0.007457882642081063	1.0207121312004466
4	1	0.05303661823066423	0.00037774286973895	0.0035824161653337525	1.640978614332341
5	2	0.06363455916756841	3.6129925667336164e-19	0.0077461666412248905	0.2777367571924652	0.003155274630299942	3.8275486695255188
6	1	0.07768449910165993	4.237317099930034e-15	0.012371334929639254	0.29158393364978263
7	1	0.09219661976780268	0.00010814516069764153	0.013176905509845262	0.561924089969195
8	1	0.10891421314984229	0.0004652335108710544	0.013346052727990273	0.6644602824150403
9	1	0.1291506648817187	0.0009999999999666174	0.013295543112923438	0.6410570262432043
10	1	0.15317583720200226	0.0009747594196088539	0.021511371584264402	0.43290033301202735
